# Supplementary material for: Evaluating the role of salt intake in achieving WHO NCD targets in the Eurasian Economic Union: A PRIME modeling study
Source: PLoS One. 2023 Jul 21;18(7):e0289112. doi: 10.1371/journal.pone.0289112 (PMC10361522; doi:10.1371/journal.pone.0289112)
Supplement: S1 File — (ZIP) [file pone.0289112.s012.zip]

Archive with 10 entries (10 files):
- Armenia 2016 Salt & 2018 Population-Mortality.xlsm
- Armenia WHO Salt 2018 Population-Mortality.xlsm
- Belarus 2016 Salt & 2018 Population-Mortality.xlsm
- Belarus WHO Salt & 2018 Population-Mortality.xlsm
- Kazakhstan 2016 Salt & 2017 Population-Mortality.xlsm
- Kazakhstan WHO Salt & 2017 Population-Mortality.xlsm
- Kyrgyz Salt 2016 & 2016 Population-Mortality.xlsm
- Kyrgyz WHO Salt & 2016 Population-Mortality.xlsm
- Russia 2018 Salt & 2019 Population-Mortality.xlsm
- Russia WHO Salt & 2019 Population-Mortality.xlsm
