# Supplementary material for: Evaluating the role of salt intake in achieving WHO NCD targets in the Eurasian Economic Union: A PRIME modeling study
Source: PLoS One. 2023 Jul 21;18(7):e0289112. doi: 10.1371/journal.pone.0289112 (PMC10361522; doi:10.1371/journal.pone.0289112)
Supplement: S1 File — (ZIP) [file pone.0289112.s012.zip › Armenia 2016 Salt & 2018 Population-Mortality.xlsm]

## Sheet: Baseline & Counterfactual
	Baseline															Counterfactual
		Mean Total Energy Intake (kcal/day)	Mean Fruit (g/d) Consumers	SD Fruit (g/d) Consumers	% consuming <1 fruit portion daily	Mean Veg (g/d) Consumers	SD Veg (g/d) Consumers	% consuming <1 veg portion daily	Mean Fibre (g/d)	SD Fibre (g/d)	Mean Salt (g/d)	SD Salt (g/d)					Mean Total Energy Intake (kcal/day)	Mean Fruit (g/d) Consumers	SD Fruit (g/d) Consumers	% consuming <1 fruit portion daily	Mean Veg (g/d) Consumers	SD FVeg (g/d) Consumers	% consuming <1 veg portion daily	Mean Fibre (g/d)	SD Fibre (g/d)	Mean Salt (g/d)	SD Salt (g/d)		Monte Carlo Analysis?
	M15-19	1	1	1	1	1	1	1	1	1	11	2.06				M15-19	1	1	1	1	1	1	1	1	1	7.7	2.06		No
	M20-24	1	1	1	1	1	1	1	1	1	11	2.06				M20-24	1	1	1	1	1	1	1	1	1	7.7	2.06
	M25-29	1	1	1	1	1	1	1	1	1	11	2.06				M25-29	1	1	1	1	1	1	1	1	1	7.7	2.06
	M30-34	1	1	1	1	1	1	1	1	1	11	2.06				M30-34	1	1	1	1	1	1	1	1	1	7.7	2.06
	M35-39	1	1	1	1	1	1	1	1	1	11	2.06				M35-39	1	1	1	1	1	1	1	1	1	7.7	2.06
	M40-44	1	1	1	1	1	1	1	1	1	11	2.06				M40-44	1	1	1	1	1	1	1	1	1	7.7	2.06
	M45-49	1	1	1	1	1	1	1	1	1	11	2.06				M45-49	1	1	1	1	1	1	1	1	1	7.7	2.06
	M50-54	1	1	1	1	1	1	1	1	1	11	2.06				M50-54	1	1	1	1	1	1	1	1	1	7.7	2.06
	M55-59	1	1	1	1	1	1	1	1	1	11	2.06				M55-59	1	1	1	1	1	1	1	1	1	7.7	2.06
	M60-64	1	1	1	1	1	1	1	1	1	11	2.06				M60-64	1	1	1	1	1	1	1	1	1	7.7	2.06
	M65-69	1	1	1	1	1	1	1	1	1	11	2.06				M65-69	1	1	1	1	1	1	1	1	1	7.7	2.06
	M70-74	1	1	1	1	1	1	1	1	1	11	2.06				M70-74	1	1	1	1	1	1	1	1	1	7.7	2.06
	M75-79	1	1	1	1	1	1	1	1	1	11	2.06				M75-79	1	1	1	1	1	1	1	1	1	7.7	2.06
	M80-84	1	1	1	1	1	1	1	1	1	11	2.06				M80-84	1	1	1	1	1	1	1	1	1	7.7	2.06
	M85+	1	1	1	1	1	1	1	1	1	11	2.06				M85+	1	1	1	1	1	1	1	1	1	7.7	2.06
	F15-19	1	1	1	1	1	1	1	1	1	8.4	2.06				F15-19	1	1	1	1	1	1	1	1	1	5.88	2.06
	F20-24	1	1	1	1	1	1	1	1	1	8.4	2.06				F20-24	1	1	1	1	1	1	1	1	1	5.88	2.06
	F25-29	1	1	1	1	1	1	1	1	1	8.4	2.06				F25-29	1	1	1	1	1	1	1	1	1	5.88	2.06
	F30-34	1	1	1	1	1	1	1	1	1	8.4	2.06				F30-34	1	1	1	1	1	1	1	1	1	5.88	2.06
	F35-39	1	1	1	1	1	1	1	1	1	8.4	2.06				F35-39	1	1	1	1	1	1	1	1	1	5.88	2.06
	F40-44	1	1	1	1	1	1	1	1	1	8.4	2.06				F40-44	1	1	1	1	1	1	1	1	1	5.88	2.06
	F45-49	1	1	1	1	1	1	1	1	1	8.4	2.06				F45-49	1	1	1	1	1	1	1	1	1	5.88	2.06
	F50-54	1	1	1	1	1	1	1	1	1	8.4	2.06				F50-54	1	1	1	1	1	1	1	1	1	5.88	2.06
	F55-59	1	1	1	1	1	1	1	1	1	8.4	2.06				F55-59	1	1	1	1	1	1	1	1	1	5.88	2.06
	F60-64	1	1	1	1	1	1	1	1	1	8.4	2.06				F60-64	1	1	1	1	1	1	1	1	1	5.88	2.06
	F65-69	1	1	1	1	1	1	1	1	1	8.4	2.06				F65-69	1	1	1	1	1	1	1	1	1	5.88	2.06
	F70-74	1	1	1	1	1	1	1	1	1	8.4	2.06				F70-74	1	1	1	1	1	1	1	1	1	5.88	2.06
	F75-79	1	1	1	1	1	1	1	1	1	8.4	2.06				F75-79	1	1	1	1	1	1	1	1	1	5.88	2.06
	F80-84	1	1	1	1	1	1	1	1	1	8.4	2.06				F80-84	1	1	1	1	1	1	1	1	1	5.88	2.06
	F85+	1	1	1	1	1	1	1	1	1	8.4	2.06				F85+	1	1	1	1	1	1	1	1	1	5.88	2.06
		Mean Total fat (% total energy)	SD Total fat (% total energy)	Mean Saturated fat (% total energy)	SD Saturated fat (% total energy)	Mean MUFA (% total energy)	SD MUFA (% total energy)	Mean PUFA (% total energy)	SD PUFA (% total energy)	Mean Dietary cholesterol (mg/d)	SD Dietary cholesterol (mg/d)						Mean Total fat (% total energy)	SD Total fat (% total energy)	Mean Saturated fat (% total energy)	SD Saturated fat (% total energy)	Mean MUFA (% total energy)	SD MUFA (% total energy)	Mean PUFA (% total energy)	SD PUFA (% total energy)	Mean Dietary cholesterol (mg/d)	SD Dietary cholesterol (mg/d)
	M15-19	1	1	1	1	1	1	1	1	1	1					M15-19	1	1	1	1	1	1	1	1	1	1
	M20-24	1	1	1	1	1	1	1	1	1	1					M20-24	1	1	1	1	1	1	1	1	1	1
	M25-29	1	1	1	1	1	1	1	1	1	1					M25-29	1	1	1	1	1	1	1	1	1	1
	M30-34	1	1	1	1	1	1	1	1	1	1					M30-34	1	1	1	1	1	1	1	1	1	1
	M35-39	1	1	1	1	1	1	1	1	1	1					M35-39	1	1	1	1	1	1	1	1	1	1
	M40-44	1	1	1	1	1	1	1	1	1	1					M40-44	1	1	1	1	1	1	1	1	1	1
	M45-49	1	1	1	1	1	1	1	1	1	1					M45-49	1	1	1	1	1	1	1	1	1	1
	M50-54	1	1	1	1	1	1	1	1	1	1					M50-54	1	1	1	1	1	1	1	1	1	1
	M55-59	1	1	1	1	1	1	1	1	1	1					M55-59	1	1	1	1	1	1	1	1	1	1
	M60-64	1	1	1	1	1	1	1	1	1	1					M60-64	1	1	1	1	1	1	1	1	1	1
	M65-69	1	1	1	1	1	1	1	1	1	1					M65-69	1	1	1	1	1	1	1	1	1	1
	M70-74	1	1	1	1	1	1	1	1	1	1					M70-74	1	1	1	1	1	1	1	1	1	1
	M75-79	1	1	1	1	1	1	1	1	1	1					M75-79	1	1	1	1	1	1	1	1	1	1
	M80-84	1	1	1	1	1	1	1	1	1	1					M80-84	1	1	1	1	1	1	1	1	1	1
	M85+	1	1	1	1	1	1	1	1	1	1					M85+	1	1	1	1	1	1	1	1	1	1
	F15-19	1	1	1	1	1	1	1	1	1	1					F15-19	1	1	1	1	1	1	1	1	1	1
	F20-24	1	1	1	1	1	1	1	1	1	1					F20-24	1	1	1	1	1	1	1	1	1	1
	F25-29	1	1	1	1	1	1	1	1	1	1					F25-29	1	1	1	1	1	1	1	1	1	1
	F30-34	1	1	1	1	1	1	1	1	1	1					F30-34	1	1	1	1	1	1	1	1	1	1
	F35-39	1	1	1	1	1	1	1	1	1	1					F35-39	1	1	1	1	1	1	1	1	1	1
	F40-44	1	1	1	1	1	1	1	1	1	1					F40-44	1	1	1	1	1	1	1	1	1	1
	F45-49	1	1	1	1	1	1	1	1	1	1					F45-49	1	1	1	1	1	1	1	1	1	1
	F50-54	1	1	1	1	1	1	1	1	1	1					F50-54	1	1	1	1	1	1	1	1	1	1
	F55-59	1	1	1	1	1	1	1	1	1	1					F55-59	1	1	1	1	1	1	1	1	1	1
	F60-64	1	1	1	1	1	1	1	1	1	1					F60-64	1	1	1	1	1	1	1	1	1	1
	F65-69	1	1	1	1	1	1	1	1	1	1					F65-69	1	1	1	1	1	1	1	1	1	1
	F70-74	1	1	1	1	1	1	1	1	1	1					F70-74	1	1	1	1	1	1	1	1	1	1
	F75-79	1	1	1	1	1	1	1	1	1	1					F75-79	1	1	1	1	1	1	1	1	1	1
	F80-84	1	1	1	1	1	1	1	1	1	1					F80-84	1	1	1	1	1	1	1	1	1	1
	F85+	1	1	1	1	1	1	1	1	1	1					F85+	1	1	1	1	1	1	1	1	1	1
	Physical Activity (hrs/week) and Energy Balance	Mean METhrs/wk in active pop	SD METhrs/wk in active pop	% sedentary	MET value for non-MVPA time	MET value for MVPA time	Mean height (m)	Mean BMI	SD BMI		Disable obesity?					Physical Activity (hrs/week) and Energy Balance	Mean METhrs/wk in active pop	SD METhrs/wk in active pop	% sedentary	MET value for non-MVPA time	MET value for MVPA time
	M15-19	1	1	1	1	1	1	1	1		No					M15-19	1	1	1	1	1
	M20-24	1	1	1	1	1	1	1	1							M20-24	1	1	1	1	1
	M25-29	1	1	1	1	1	1	1	1							M25-29	1	1	1	1	1
	M30-34:	1	1	1	1	1	1	1	1							M30-34:	1	1	1	1	1
	M35-39	1	1	1	1	1	1	1	1							M35-39	1	1	1	1	1
	M40-44	1	1	1	1	1	1	1	1							M40-44	1	1	1	1	1
	M45-49	1	1	1	1	1	1	1	1							M45-49	1	1	1	1	1
	M50-54	1	1	1	1	1	1	1	1							M50-54	1	1	1	1	1
	M55-59	1	1	1	1	1	1	1	1							M55-59	1	1	1	1	1
	M60-64	1	1	1	1	1	1	1	1							M60-64	1	1	1	1	1
	M65-69	1	1	1	1	1	1	1	1							M65-69	1	1	1	1	1
	M70-74	1	1	1	1	1	1	1	1							M70-74	1	1	1	1	1
	M75-79	1	1	1	1	1	1	1	1							M75-79	1	1	1	1	1
	M80-84	1	1	1	1	1	1	1	1							M80-84	1	1	1	1	1
	M85+	1	1	1	1	1	1	1	1							M85+	1	1	1	1	1
	F15-19	1	1	1	1	1	1	1	1							F15-19	1	1	1	1	1
	F20-24	1	1	1	1	1	1	1	1							F20-24	1	1	1	1	1
	F25-29	1	1	1	1	1	1	1	1							F25-29	1	1	1	1	1
	F30-34	1	1	1	1	1	1	1	1							F30-34	1	1	1	1	1
	F35-39	1	1	1	1	1	1	1	1							F35-39	1	1	1	1	1
	F40-44	1	1	1	1	1	1	1	1							F40-44	1	1	1	1	1
	F45-49	1	1	1	1	1	1	1	1							F45-49	1	1	1	1	1
	F50-54	1	1	1	1	1	1	1	1							F50-54	1	1	1	1	1
	F55-59	1	1	1	1	1	1	1	1							F55-59	1	1	1	1	1
	F60-64	1	1	1	1	1	1	1	1							F60-64	1	1	1	1	1
	F65-69	1	1	1	1	1	1	1	1							F65-69	1	1	1	1	1
	F70-74	1	1	1	1	1	1	1	1							F70-74	1	1	1	1	1
	F75-79	1	1	1	1	1	1	1	1							F75-79	1	1	1	1	1
	F80-84	1	1	1	1	1	1	1	1							F80-84	1	1	1	1	1
	F85+	1	1	1	1	1	1	1	1							F85+	1	1	1	1	1
	Alcohol consumption (g/day)	% low alcohol consumers (<1g/d)	Mean alcohol consumption (g/d), drinkers	SD alcohol consumption (g/d), drinkers		Smoking prevalence (%)	Never smoked	Former smokers	Current smokers							Alcohol consumption (g/day)	% low alcohol consumers (<1g/d)	Mean alcohol consumption (g/d), drinkers	SD alcohol consumption (g/d), drinkers		Smoking prevalence (%)	Never smoked	Former smokers	Current smokers
	M15-19	1	1	1		M15-19	1	1	1							M15-19	1	1	1		M15-19	1	1	1
	M20-24	1	1	1		M20-24	1	1	1							M20-24	1	1	1		M20-24	1	1	1
	M25-29	1	1	1		M25-29	1	1	1							M25-29	1	1	1		M25-29	1	1	1
	M30-34:	1	1	1		M30-34:	1	1	1							M30-34:	1	1	1		M30-34:	1	1	1
	M35-39	1	1	1		M35-39	1	1	1							M35-39	1	1	1		M35-39	1	1	1
	M40-44	1	1	1		M40-44	1	1	1							M40-44	1	1	1		M40-44	1	1	1
	M45-49	1	1	1		M45-49	1	1	1							M45-49	1	1	1		M45-49	1	1	1
	M50-54	1	1	1		M50-54	1	1	1							M50-54	1	1	1		M50-54	1	1	1
	M55-59	1	1	1		M55-59	1	1	1							M55-59	1	1	1		M55-59	1	1	1
	M60-64	1	1	1		M60-64	1	1	1							M60-64	1	1	1		M60-64	1	1	1
	M65-69	1	1	1		M65-69	1	1	1							M65-69	1	1	1		M65-69	1	1	1
	M70-74	1	1	1		M70-74	1	1	1							M70-74	1	1	1		M70-74	1	1	1
	M75-79	1	1	1		M75-79	1	1	1							M75-79	1	1	1		M75-79	1	1	1
	M80-84	1	1	1		M80-84	1	1	1							M80-84	1	1	1		M80-84	1	1	1
	M85+	1	1	1		M85+	1	1	1							M85+	1	1	1		M85+	1	1	1
	F15-19	1	1	1		F15-19	1	1	1							F15-19	1	1	1		F15-19	1	1	1
	F20-24	1	1	1		F20-24	1	1	1							F20-24	1	1	1		F20-24	1	1	1
	F25-29	1	1	1		F25-29	1	1	1							F25-29	1	1	1		F25-29	1	1	1
	F30-34	1	1	1		F30-34	1	1	1							F30-34	1	1	1		F30-34	1	1	1
	F35-39	1	1	1		F35-39	1	1	1							F35-39	1	1	1		F35-39	1	1	1
	F40-44	1	1	1		F40-44	1	1	1							F40-44	1	1	1		F40-44	1	1	1
	F45-49	1	1	1		F45-49	1	1	1							F45-49	1	1	1		F45-49	1	1	1
	F50-54	1	1	1		F50-54	1	1	1							F50-54	1	1	1		F50-54	1	1	1
	F55-59	1	1	1		F55-59	1	1	1							F55-59	1	1	1		F55-59	1	1	1
	F60-64	1	1	1		F60-64	1	1	1							F60-64	1	1	1		F60-64	1	1	1
	F65-69	1	1	1		F65-69	1	1	1							F65-69	1	1	1		F65-69	1	1	1
	F70-74	1	1	1		F70-74	1	1	1							F70-74	1	1	1		F70-74	1	1	1
	F75-79	1	1	1		F75-79	1	1	1							F75-79	1	1	1		F75-79	1	1	1
	F80-84	1	1	1		F80-84	1	1	1							F80-84	1	1	1		F80-84	1	1	1
	F85+	1	1	1		F85+	1	1	1							F85+	1	1	1		F85+	1	1	1

## Sheet: Population & Mortality
No
Population:
	Male	Female
15-19	87587	77649
20-24	97796	98087
25-29	126140	138537
30-34	124735	138007
35-39	105642	116735
40-44	84155	97212
45-49	74908	90396
50-54	80873	101053
55-59	96688	120578
60-64	74801	96903
65-69	51065	70992
70-74	24521	37238
75-79	29615	47872
80-84	30667	52623
85+	30667	52623
Mortality:
	I60-I69: Cerebrovascular diseases	I20-I25: Ischaemic heart diseases	C00-C14: Lip, oral cavity and pharynx	C15: Oesophagus	C16: Stomach	C34: Bronchus and lung	C25: Pancreas	C18-20: Colorectum	C50: Breast	C54.1: Endometrium	C23: Gallbladder	C64: Kidney	I10-I15: Hypertensive disease	E11,E14: Diabetes	C67: Bladder cancer	C22: Liver cancer	C53: Cervix cancer	J40-J44: Chronic obstructive pulmonary disease	K70, K74: Liver disease	I50: Heart failure	I71: Aortic aneurysm	I26: Pulmonary embolism	I05-09: Rheumatic heart disease	N18: Chronic renal failure	Total
M15-19	0	0	0	0	0	0	0	1	0	0	0	0	0	0	0	0	0	0	0	0	0	0	0	0	1
M20-24	2	3	0	0	0	2	0	0	0	0	0	0	0	0	0	0	0	0	0	0	0	0	0	0	7
M25-29	1	7	0	0	2	1	0	2	0	0	0	0	0	0	0	0	0	0	1	3	0	0	0	0	17
M30-34	3	17	0	0	4	1	1	2	0	0	0	0	2	0	1	0	0	0	2	5	1	0	0	0	39
M35-39	4	24	1	0	1	3	4	1	0	0	0	1	1	1	0	1	0	0	4	2	2	0	0	1	51
M40-44	15	33	0	0	4	7	2	2	0	0	0	0	2	3	2	6	0	2	14	0	0	2	0	0	94
M45-49	15	89	2	0	8	16	8	1	0	0	1	0	3	4	1	4	0	2	24	3	5	1	1	1	189
M50-54	49	183	11	4	16	44	16	7	0	0	0	2	11	6	8	14	0	4	36	1	7	3	1	2	425
M55-59	70	340	11	6	22	115	30	24	0	0	1	13	40	18	4	29	0	15	30	4	7	2	1	4	786
M60-64	85	390	9	9	33	156	27	24	1	0	0	9	35	32	11	29	0	22	35	6	24	4	1	11	953
M65-69	108	453	6	6	46	148	25	27	1	0	1	4	43	24	19	23	0	34	36	11	22	10	0	1	1048
M70-74	84	291	3	4	29	114	19	28	1	0	1	4	41	16	15	26	0	26	15	10	19	4	0	5	755
M75-79	135	468	1	1	36	114	28	43	0	0	2	14	70	24	25	39	0	36	28	18	22	5	1	9	1119
M80-84	130	522	1	6	32	67	18	35	0	0	4	3	74	23	31	30	0	52	32	41	25	10	1	3	1140
M85+	125	507	2	1	17	39	16	24	0	0	0	5	94	9	30	17	0	52	27	77	16	11	1	4	1074
Total	826	3327	47	37	250	827	194	221	3	0	10	55	416	160	147	218	0	245	284	181	150	52	7	41	7698
F15-19	0	0	0	0	1	0	0	0	0	0	0	0	0	0	0	0	0	0	0	0	0	0	0	0	1
F20-24	0	0	0	0	0	1	0	0	0	0	0	0	0	0	0	0	0	0	1	0	0	0	0	1	3
F25-29	0	4	0	0	0	0	0	0	0	0	0	0	0	0	0	0	0	0	0	2	1	0	1	0	8
F30-34	2	3	0	0	1	1	2	2	6	0	0	0	0	1	0	2	2	0	1	0	0	0	0	0	23
F35-39	3	5	1	0	3	3	1	0	4	1	0	0	0	1	0	1	3	0	2	1	0	0	0	2	31
F40-44	3	10	1	0	5	5	0	2	10	2	0	1	0	1	0	3	7	0	0	1	0	0	1	2	54
F45-49	8	22	0	0	4	2	4	4	22	4	0	0	1	1	3	3	2	1	1	2	2	1	1	0	88
F50-54	8	40	0	0	7	6	2	11	41	6	1	0	9	3	0	8	6	1	4	2	3	2	1	6	167
F55-59	35	100	0	0	10	18	21	20	50	9	4	4	16	22	2	19	11	3	9	3	8	0	1	1	366
F60-64	58	150	3	3	18	22	21	28	58	12	4	5	31	27	0	24	9	3	23	6	4	4	5	6	524
F65-69	63	230	2	3	27	23	22	26	60	14	3	1	42	41	4	20	4	6	30	8	10	2	4	3	648
F70-74	75	223	2	1	11	14	25	32	36	12	4	4	50	37	4	23	2	6	13	10	12	4	2	5	607
F75-79	191	520	4	1	28	32	32	59	48	13	5	5	94	59	3	26	8	27	33	40	13	14	2	6	1263
F80-84	276	733	0	1	33	30	33	40	39	12	5	3	159	44	5	28	1	30	43	68	22	16	1	11	1633
F85+	299	967	2	3	20	29	20	36	29	5	4	7	210	26	6	27	3	57	68	141	20	27	2	4	2012
Total	1021	3007	15	12	168	186	183	260	403	90	30	30	612	263	27	184	58	134	228	284	95	70	21	47	7428

## Sheet: Results
No
											I60-I69: Cerebrovascular diseases		I20-I25: Ischaemic heart diseases		C00-C14: Lip, oral cavity and pharynx		C15: Oesophagus		C16: Stomach		C34: Bronchus and lung		C25: Pancreas		C18-20: Colorectum		C50: Breast		C54.1: Endometrium		C23: Gallbladder		C64: Kidney		I10-I15: Hypertensive disease		E11,E14: Diabetes		C67: Bladder cancer		C22: Liver cancer		C53: Cervix cancer		J40-J44: Chronic obstructive pulmonary disease		K70, K74: Liver disease		I50: Heart failure
Deaths averted or delayed:			Deaths averted or delayed by cause:			Deaths averted or delayed by behavioural risk factor:				M15-19	0	0	0	0	0	0	0	0	0	0	0	0	0	0	1	1	0	0	0	0	0	0	0	0	0	0	0	0	0	0	0	0	0	0	0	0	0	0	0
Total	839.1		Cardiovascular disease	839.1		Diet (excluding obesity)	839.1			M20-24	2	1.70123	3	2.69835	0	0	0	0	0	0	2	2	0	0	0	0	0	0	0	0	0	0	0	0	0	0	0	0	0	0	0	0	0	0	0	0	0	0	0
Under 75	385.462		Coronary heart disease	427.659		Diet (including obesity)	839.1			M25-29	1	0.850614	7	6.29616	0	0	0	0	2	2	1	1	0	0	2	2	0	0	0	0	0	0	0	0	0	0	0	0	0	0	0	0	0	0	0	0	1	1	3
			Stroke	153.931		Fruit and vegetables	0			M30-34	3	2.55184	17	15.2907	0	0	0	0	4	4	1	1	1	1	2	2	0	0	0	0	0	0	0	0	2	1.57115	0	0	1	1	0	0	0	0	0	0	2	2	5
Male	475.269		Heart failure	38.5603		Fibre	0			M35-39	4	3.40245	24	21.5868	1	1	0	0	1	1	3	3	4	4	1	1	0	0	0	0	0	0	1	1	1	0.785575	1	1	0	0	1	1	0	0	0	0	4	4	2
Female	363.831		Aortic aneurysm	20.3106		Fats	-16.6394			M40-44	15	12.7592	33	29.6819	0	0	0	0	4	4	7	7	2	2	2	2	0	0	0	0	0	0	0	0	2	1.57115	3	3	2	2	6	6	0	0	2	2	14	14	0
			Pulmonary embolism	5.39973		Salt	854.406			M45-49	15	12.7592	89	80.0512	2	2	0	0	8	8	16	16	8	8	1	1	0	0	0	0	1	1	0	0	3	2.35673	4	4	1	1	4	4	0	0	2	2	24	24	3
Male under 75	276.09		Rheumatic heart disease	1.0844						M50-54	49	42.041	183	164.737	11	11	4	4	16	16	44	44	16	16	7	7	0	0	0	0	0	0	2	2	11	8.64133	6	6	8	8	14	14	0	0	4	4	36	36	1
Female under 75	109.372		Hypertensive disease	192.156		Physical activity (excluding obesity)	0			M55-59	70	60.0585	340	306.069	11	11	6	6	22	22	115	115	30	30	24	24	0	0	0	0	1	1	13	13	40	31.423	18	18	4	4	29	29	0	0	15	15	30	30	4
						Physical activity (including obesity)	0			M60-64	85	74.2803	390	354.689	9	9	9	9	33	33	156	156	27	27	24	24	1	1	0	0	0	0	9	9	35	27.4951	32	32	11	11	29	29	0	0	22	22	35	35	6
			Diabetes	0						M65-69	108	94.3797	453	411.984	6	6	6	6	46	46	148	148	25	25	27	27	1	1	0	0	1	1	4	4	43	33.7797	24	24	19	19	23	23	0	0	34	34	36	36	11
						Obesity	0			M70-74	84	75.178	291	268.79	3	3	4	4	29	29	114	114	19	19	28	28	1	1	0	0	1	1	4	4	41	32.2086	16	16	15	15	26	26	0	0	26	26	15	15	10
			Cancer	0						M75-79	135	120.822	468	432.281	1	1	1	1	36	36	114	114	28	28	43	43	0	0	0	0	2	2	14	14	70	54.9903	24	24	25	25	39	39	0	0	36	36	28	28	18
			Mouth, larynx and pharynx	0		Alcohol consumption	0			M80-84	130	121.879	522	490.536	1	1	6	6	32	32	67	67	18	18	35	35	0	0	0	0	4	4	3	3	74	58.1326	23	23	31	31	30	30	0	0	52	52	32	32	41
			Oesophagus	0						M85+	125	117.191	507	476.44	2	2	1	1	17	17	39	39	16	16	24	24	0	0	0	0	0	0	5	5	94	73.8441	9	9	30	30	17	17	0	0	52	52	27	27	77
			Stomach	0		Smoking	0			M Total	826	739.853	3327	3061.13	47	47	37	37	250	250	827	827	194	194	221	221	3	3	0	0	10	10	55	55	416	326.799	160	160	147	147	218	218	0	0	245	245	284	284	181
			Lung	0
			Pancreas	0						F15-19	0	0	0	0	0	0	0	0	1	1	0	0	0	0	0	0	0	0	0	0	0	0	0	0	0	0	0	0	0	0	0	0	0	0	0	0	0	0	0
			Colorectum	0						F20-24	0	0	0	0	0	0	0	0	0	0	1	1	0	0	0	0	0	0	0	0	0	0	0	0	0	0	0	0	0	0	0	0	0	0	0	0	1	1	0
			Breast	0						F25-29	0	0	4	3.69589	0	0	0	0	0	0	0	0	0	0	0	0	0	0	0	0	0	0	0	0	0	0	0	0	0	0	0	0	0	0	0	0	0	0	2
			Endometrium	0						F30-34	2	1.76806	3	2.77192	0	0	0	0	1	1	1	1	2	2	2	2	6	6	0	0	0	0	0	0	0	0	1	1	0	0	2	2	2	2	0	0	1	1	0
			Gallbladder	0						F35-39	3	2.6521	5	4.61986	1	1	0	0	3	3	3	3	1	1	0	0	4	4	1	1	0	0	0	0	0	0	1	1	0	0	1	1	3	3	0	0	2	2	1
			Kidney	0						F40-44	3	2.6521	10	9.23972	1	1	0	0	5	5	5	5	0	0	2	2	10	10	2	2	0	0	1	1	0	0	1	1	0	0	3	3	7	7	0	0	0	0	1
			Bladder	0						F45-49	8	7.07226	22	20.3274	0	0	0	0	4	4	2	2	4	4	4	4	22	22	4	4	0	0	0	0	1	0.831773	1	1	3	3	3	3	2	2	1	1	1	1	2
			Liver	0						F50-54	8	7.11894	40	36.9616	0	0	0	0	7	7	6	6	2	2	11	11	41	41	6	6	1	1	0	0	9	7.48596	3	3	0	0	8	8	6	6	1	1	4	4	2
			Cervix	0						F55-59	35	31.1454	100	92.404	0	0	0	0	10	10	18	18	21	21	20	20	50	50	9	9	4	4	4	4	16	13.3084	22	22	2	2	19	19	11	11	3	3	9	9	3
										F60-64	58	52.3246	150	139.625	3	3	3	3	18	18	22	22	21	21	28	28	58	58	12	12	4	4	5	5	31	25.785	27	27	0	0	24	24	9	9	3	3	23	23	6
			Chronic obstructive pulmonary disease	0						F65-69	63	56.8353	230	214.092	2	2	3	3	27	27	23	23	22	22	26	26	60	60	14	14	3	3	1	1	42	34.9345	41	41	4	4	20	20	4	4	6	6	30	30	8
										F70-74	75	68.9005	223	209.985	2	2	1	1	11	11	14	14	25	25	32	32	36	36	12	12	4	4	4	4	50	41.5887	37	37	4	4	23	23	2	2	6	6	13	13	10
			Kidney disease	0						F75-79	191	175.467	520	489.652	4	4	1	1	28	28	32	32	32	32	59	59	48	48	13	13	5	5	5	5	94	78.1867	59	59	3	3	26	26	8	8	27	27	33	33	40
										F80-84	276	262.694	733	699.297	0	0	1	1	33	33	30	30	33	33	40	40	39	39	12	12	5	5	3	3	159	132.252	44	44	5	5	28	28	1	1	30	30	43	43	68
			Liver disease	0						F85+	299	284.586	967	922.538	2	2	3	3	20	20	29	29	20	20	36	36	29	29	5	5	4	4	7	7	210	174.672	26	26	6	6	27	27	3	3	57	57	68	68	141
										F Total	1021	953.216	3007	2845.21	15	15	12	12	168	168	186	186	183	183	260	260	403	403	90	90	30	30	30	30	612	509.045	263	263	27	27	184	184	58	58	134	134	228	228	284
										Total	1847	1693.07	6334	5906.34	62	62	49	49	418	418	1013	1013	377	377	481	481	406	406	90	90	40	40	85	85	1028	835.844	423	423	174	174	402	402	58	58	379	379	512	512	465
[truncated: 12 more columns]

## Sheet: MC_Results
No																		Results	Total	Under 75	Male	Female	Male under 75	Female under 75	Cardiovascular disease	Coronary heart disease	Stroke	Heart failure	Aortic aneurysm	Pulmonary embolism	Rheumatic heart disease	Hypertensive disease	Diabetes	Cancer	Mouth, larynx and pharynx	Oesophagus	Stomach	Lung	Pancreas	Colorectum	Breast	Endometrium	Gallbladder	Kidney	Bladder	Liver	Cervix	Chronic obstructive pulmonary disease	Kidney disease
Deaths averted or delayed:					Deaths averted or delayed by cause:					Deaths averted or delayed by behavioural risk factor:									839.1	385.462	475.269	363.831	276.09	109.372	839.1	427.659	153.931	38.5603	20.3106	5.39973	1.0844	192.156	0	0	0	0	0	0	0	0	0	0	0	0	0	0	0	0	0
	2.5th	Mean	97.5th			2.5th	Mean	97.5th			2.5th	Mean	97.5th						1098.82	506.613	622.454	476.366	362.834	143.778	1098.82	578.643	193.082	47.1561	25.0466	8.90003	1.44841	244.543	0	0	0	0	0	0	0	0	0	0	0	0	0	0	0	0	0
Total	343.716	840.194	1292.15		Cardiovascular disease	343.716	840.194	1292.15		Diet (excluding obesity)	343.716	840.194	1292.15						-23.8025	-13.1832	-14.1009	-9.70157	-9.5458	-3.63742	-23.8025	-18.3626	-1.81662	-0.600345	-0.273779	-0.0603131	-0.0147194	-2.67413	0	0	0	0	0	0	0	0	0	0	0	0	0	0	0	0	0
Under 75	156.994	385.747	593.268		Coronary heart disease	169.659	428.524	672.374		Diet (including obesity)	343.716	840.194	1292.15						863.138	395.124	488.876	374.262	283.067	112.058	863.138	438.6	156.699	37.4045	24.2127	3.5926	0.923641	201.706	0	0	0	0	0	0	0	0	0	0	0	0	0	0	0	0	0
					Stroke	65.1146	154.082	237.575		Fruit and vegetables	0	0	0						1101.17	504.213	622.271	478.902	361.453	142.759	1101.17	554.404	207.967	56.0227	28.1888	12.0649	1.50661	241.019	0	0	0	0	0	0	0	0	0	0	0	0	0	0	0	0	0
Male	195.389	475.497	730.391		Heart failure	15.8628	38.3967	61.209		Fibre	0	0	0						626.314	294.669	358.107	268.208	211.731	82.9381	626.314	318.766	115.645	27.3303	16.7853	3.01339	0.937286	143.838	0	0	0	0	0	0	0	0	0	0	0	0	0	0	0	0	0
Female	149.306	364.069	562.955		Aortic aneurysm	8.42011	20.1398	32.319		Fats	-27.9692	-16.2675	-5.89235						579.058	268.385	328.805	250.253	192.321	76.0643	579.058	289.522	106.965	27.4284	14.3709	3.98446	0.876501	135.91	0	0	0	0	0	0	0	0	0	0	0	0	0	0	0	0	0
					Pulmonary embolism	1.63679	5.15185	10.2342		Salt	359.738	853.775	1306.4						904.207	410.279	509.646	394.561	293.02	117.259	904.207	452.568	164.421	44.4262	23.8495	2.78582	1.19947	214.957	0	0	0	0	0	0	0	0	0	0	0	0	0	0	0	0	0
Male under 75	112.464	276.161	424.011		Rheumatic heart disease	0.277275	1.0335	2.11565											706.9	323.839	400.491	306.409	232.144	91.6947	706.9	359.451	128.816	34.8976	16.0167	6.21613	0.988713	160.514	0	0	0	0	0	0	0	0	0	0	0	0	0	0	0	0	0
Female under 75	44.6611	109.485	169.129		Hypertensive disease	83.1222	191.966	288.091		Physical activity (excluding obesity)	0	0	0						973.32	439.837	547.203	426.117	313.895	125.943	973.32	488.88	169.943	46.3151	20.6742	8.00877	1.41099	238.088	0	0	0	0	0	0	0	0	0	0	0	0	0	0	0	0	0
										Physical activity (including obesity)	0	0	0						751.034	340.347	423.898	327.136	243.844	96.5038	751.034	372.433	141.581	36.0216	17.1851	5.18081	0.491272	178.141	0	0	0	0	0	0	0	0	0	0	0	0	0	0	0	0	0
					Diabetes	0	0	0											1068.43	496.087	606.007	462.419	355.139	140.948	1068.43	544.222	197.075	48.4741	31.7853	7.76554	2.11775	236.985	0	0	0	0	0	0	0	0	0	0	0	0	0	0	0	0	0
										Obesity	0	0	0						1057	489.078	599.564	457.437	350.26	138.818	1057	554.228	187.581	46.5894	26.1465	8.82106	1.30724	232.328	0	0	0	0	0	0	0	0	0	0	0	0	0	0	0	0	0
					Cancer	0	0	0		Alcohol consumption	0	0	0						907.169	416.08	512.358	394.811	297.336	118.743	907.169	444.875	168.001	46.9435	23.1816	5.81129	1.74913	216.609	0	0	0	0	0	0	0	0	0	0	0	0	0	0	0	0	0
					Mouth, larynx and pharynx	0	0	0											303.763	140.912	173.32	130.442	101.374	39.5381	303.763	154.8	54.7893	14.2299	7.28719	1.6373	-0.00214026	71.0209	0	0	0	0	0	0	0	0	0	0	0	0	0	0	0	0	0
					Oesophagus	0	0	0		Smoking	0	0	0						613.527	285.087	348.395	265.132	204.284	80.8033	613.527	310.046	116.548	25.807	13.4163	3.53307	0.875552	143.301	0	0	0	0	0	0	0	0	0	0	0	0	0	0	0	0	0
					Stomach	0	0	0											859.054	400.548	487.972	371.082	286.625	113.923	859.054	432.999	156.147	37.656	21.5998	6.62876	1.35037	202.673	0	0	0	0	0	0	0	0	0	0	0	0	0	0	0	0	0
					Lung	0	0	0											651.153	296.19	368.061	283.092	212.018	84.1721	651.153	328.505	120.236	31.4609	16.0381	4.97697	0.622164	149.314	0	0	0	0	0	0	0	0	0	0	0	0	0	0	0	0	0
					Pancreas	0	0	0											499.793	227.196	283.381	216.412	163.312	63.8838	499.793	254.48	95.2345	25.9618	10.2279	3.32238	0.324158	110.242	0	0	0	0	0	0	0	0	0	0	0	0	0	0	0	0	0
					Colorectum	0	0	0											952.217	432.727	538.162	414.055	310.053	122.674	952.217	496.479	173.557	44.4539	21.212	5.97388	1.62537	208.916	0	0	0	0	0	0	0	0	0	0	0	0	0	0	0	0	0
					Breast	0	0	0											531.362	239.934	299.91	231.452	171.966	67.9678	531.362	265.886	95.9832	26.6447	11.1459	5.25697	0.791886	125.653	0	0	0	0	0	0	0	0	0	0	0	0	0	0	0	0	0
					Endometrium	0	0	0											836.373	383.132	473.896	362.477	274.879	108.253	836.373	432.758	151.447	37.8146	19.2733	4.32297	0.988956	189.767	0	0	0	0	0	0	0	0	0	0	0	0	0	0	0	0	0
					Gallbladder	0	0	0											1200.21	552.204	678.44	521.767	394.703	157.501	1200.21	614.127	220.406	51.9706	31.5121	3.48396	1.14703	277.56	0	0	0	0	0	0	0	0	0	0	0	0	0	0	0	0	0
					Kidney	0	0	0											809.285	371.821	458.092	351.193	266.115	105.706	809.285	418.148	141.688	41.2542	16.4065	4.59403	1.59377	185.6	0	0	0	0	0	0	0	0	0	0	0	0	0	0	0	0	0
					Bladder	0	0	0											557.381	257.981	316.371	241.01	185.059	72.9222	557.381	277.071	98.5808	25.5374	12.9831	4.33147	0.703274	138.173	0	0	0	0	0	0	0	0	0	0	0	0	0	0	0	0	0
					Liver	0	0	0											880.933	398.1	497.599	383.334	285.109	112.992	880.933	451.085	157.715	42.3451	23.6295	6.27723	1.17984	198.702	0	0	0	0	0	0	0	0	0	0	0	0	0	0	0	0	0
					Cervix	0	0	0				NOTE: TO STOP MONTE CARLO ANALYSIS PRESS ESC							1117.11	511.708	629.714	487.394	365.6	146.108	1117.11	556.46	205.469	52.9588	30.2838	8.18921	1.67988	262.066	0	0	0	0	0	0	0	0	0	0	0	0	0	0	0	0	0
																			1258.7	561.663	705.686	553.015	401.212	160.451	1258.7	652.316	240.896	52.0622	29.4609	12.1265	1.95624	269.882	0	0	0	0	0	0	0	0	0	0	0	0	0	0	0	0	0
					Chronic obstructive pulmonary disease	0	0	0											343.523	156.235	195.278	148.244	112.464	43.7707	343.523	173.491	67.2541	13.3202	7.96089	3.15793	0.334354	78.0045	0	0	0	0	0	0	0	0	0	0	0	0	0	0	0	0	0
																			1036.68	489.628	590.644	446.04	350.534	139.094	1036.68	526.49	194.541	46.0589	26.7085	4.16056	1.07814	237.647	0	0	0	0	0	0	0	0	0	0	0	0	0	0	0	0	0
					Kidney disease	0	0	0											1237.56	557.084	695.418	542.141	397.728	159.356	1237.56	640.281	221.942	58.4448	30.825	10.6716	1.94524	273.449	0	0	0	0	0	0	0	0	0	0	0	0	0	0	0	0	0
																			821.323	373.612	464.009	357.314	267.498	106.114	821.323	425.554	146.831	32.5343	19.0419	6.13284	0.580216	190.649	0	0	0	0	0	0	0	0	0	0	0	0	0	0	0	0	0
					Liver disease	0	0	0											1106.7	504.172	624.693	482.007	360.928	143.244	1106.7	568.851	202.48	52.5466	27.9371	7.64713	0.893923	246.344	0	0	0	0	0	0	0	0	0	0	0	0	0	0	0	0	0
																			892.531	406.373	504.194	388.336	290.624	115.749	892.531	460.732	163.608	33.6136	21.525	8.0124	1.36439	203.675	0	0	0	0	0	0	0	0	0	0	0	0	0	0	0	0	0
																			515.663	236.797	292.591	223.072	169.455	67.3415	515.663	254.854	96.3456	24.5341	13.2164	2.05421	0.992786	123.666	0	0	0	0	0	0	0	0	0	0	0	0	0	0	0	0	0
																			571.597	265.474	325.497	246.101	190.451	75.0229	571.597	294.593	104.957	27.6504	12.5679	3.53571	1.12921	127.164	0	0	0	0	0	0	0	0	0	0	0	0	0	0	0	0	0
																			657.153	306.37	373.566	283.587	219.078	87.2919	657.153	325.145	123.589	30.8907	15.5366	3.49494	1.03135	157.465	0	0	0	0	0	0	0	0	0	0	0	0	0	0	0	0	0
																			897.718	414.752	508.489	389.229	296.702	118.05	897.718	462.007	160.977	37.3822	19.4966	6.91808	1.50992	209.428	0	0	0	0	0	0	0	0	0	0	0	0	0	0	0	0	0
																			1034.27	475.037	583.743	450.529	339.3	135.737	1034.27	516.825	189.565	50.3334	26.2613	7.48006	1.84277	241.964	0	0	0	0	0	0	0	0	0	0	0	0	0	0	0	0	0
																			1163.03	531.459	656.467	506.56	380.421	151.038	1163.03	604.084	215.089	47.8206	29.7139	9.28802	1.89786	255.133	0	0	0	0	0	0	0	0	0	0	0	0	0	0	0	0	0
																			806.06	368.489	456.229	349.831	264.134	104.354	806.06	402.36	152.488	38.3282	21.3936	5.79695	0.878925	184.814	0	0	0	0	0	0	0	0	0	0	0	0	0	0	0	0	0
																			1020.34	464.82	575.553	444.784	332.006	132.815	1020.34	514.791	182.463	51.9698	24.7488	5.13458	1.50234	239.728	0	0	0	0	0	0	0	0	0	0	0	0	0	0	0	0	0
																			848.822	390.248	481.338	367.485	279.731	110.517	848.822	436.091	156.647	39.8938	21.1921	4.79804	1.11163	189.089	0	0	0	0	0	0	0	0	0	0	0	0	0	0	0	0	0
																			973.124	454.773	552.568	420.556	325.776	128.997	973.124	492.562	175.366	45.7187	22.4586	9.09558	1.67174	226.252	0	0	0	0	0	0	0	0	0	0	0	0	0	0	0	0	0
																			761.956	352.719	432.22	329.736	252.578	100.141	761.956	382.882	138.009	36.6104	18.7964	5.50333	0.594461	179.56	0	0	0	0	0	0	0	0	0	0	0	0	0	0	0	0	0
																			741.542	338.878	420.525	321.017	242.761	96.1164	741.542	379.721	137.187	32.004	20.4397	2.96745	0.885546	168.337	0	0	0	0	0	0	0	0	0	0	0	0	0	0	0	0	0
																			783.239	362.695	444.351	338.888	259.628	103.067	783.239	395.353	144.416	35.1624	18.3709	6.35679	0.997188	182.582	0	0	0	0	0	0	0	0	0	0	0	0	0	0	0	0	0
																			766.321	355.415	435.045	331.277	254.429	100.986	766.321	391.601	138.973	34.7864	16.2633	6.70197	1.27853	176.717	0	0	0	0	0	0	0	0	0	0	0	0	0	0	0	0	0
																			987.477	455.481	559.738	427.738	326.525	128.956	987.477	503.012	184.505	46.3527	22.9109	4.17217	1.49687	225.027	0	0	0	0	0	0	0	0	0	0	0	0	0	0	0	0	0
																			847.572	386.932	479.13	368.443	277.115	109.817	847.572	431.97	150.091	31.3513	23.4357	5.84806	0.757229	204.119	0	0	0	0	0	0	0	0	0	0	0	0	0	0	0	0	0
																			853.974	390.439	482.788	371.186	279.093	111.347	853.974	436.457	160.338	40.1576	22.4298	5.46875	1.42041	187.703	0	0	0	0	0	0	0	0	0	0	0	0	0	0	0	0	0
																			902.369	413.717	510.987	391.382	296.392	117.324	902.369	472.712	162.461	40.3593	22.0497	3.37817	1.34916	200.06	0	0	0	0	0	0	0	0	0	0	0	0	0	0	0	0	0
																			696.059	318.294	393.368	302.691	227.845	90.4494	696.059	351.112	125.168	32.5637	14.0565	4.14614	0.988437	168.024	0	0	0	0	0	0	0	0	0	0	0	0	0	0	0	0	0
																			558.941	254.235	316.359	242.582	182.36	71.8746	558.941	282.234	103.547	27.5465	14.0655	3.87092	0.671497	127.006	0	0	0	0	0	0	0	0	0	0	0	0	0	0	0	0	0
																			421.767	189.376	238.389	183.378	135.779	53.5962	421.767	208.297	80.9439	21.7512	10.0222	2.70706	0.610525	97.435	0	0	0	0	0	0	0	0	0	0	0	0	0	0	0	0	0
																			527.769	242.816	300.344	227.425	174.464	68.3522	527.769	272.559	95.218	23.1185	13.3995	3.41893	0.798678	119.257	0	0	0	0	0	0	0	0	0	0	0	0	0	0	0	0	0
																			523.32	240.325	296.803	226.517	172.267	68.0574	523.32	257.698	102.063	25.8253	11.6891	3.41519	0.755191	121.874	0	0	0	0	0	0	0	0	0	0	0	0	0	0	0	0	0
																			814.618	376.816	462.862	351.755	270.361	106.455	814.618	419.543	148.902	41.9127	20.672	3.31568	1.56413	178.708	0	0	0	0	0	0	0	0	0	0	0	0	0	0	0	0	0
																			959.563	439.704	542.054	417.509	314.417	125.287	959.563	478.551	178.901	45.5505	22.1296	6.51399	1.50442	226.412	0	0	0	0	0	0	0	0	0	0	0	0	0	0	0	0	0
																			833.475	377.736	469.556	363.92	270.051	107.685	833.475	422.918	153.72	36.395	19.7045	3.87349	1.45105	195.413	0	0	0	0	0	0	0	0	0	0	0	0	0	0	0	0	0
																			1034.39	471.76	584.674	449.72	338.104	133.656	1034.39	542.316	183.349	49.3728	22.587	8.88104	1.38198	226.506	0	0	0	0	0	0	0	0	0	0	0	0	0	0	0	0	0
																			712.567	331.987	405.121	307.446	237.717	94.2699	712.567	359.626	129.065	31.1402	18.8627	4.14083	1.53305	168.2	0	0	0	0	0	0	0	0	0	0	0	0	0	0	0	0	0
																			1138.82	518.961	642.546	496.27	371.194	147.767	1138.82	599.097	205.064	43.3709	24.3187	5.55593	1.54789	259.861	0	0	0	0	0	0	0	0	0	0	0	0	0	0	0	0	0
																			1335.98	618.005	755.669	580.312	441.904	176.101	1335.98	687.128	239.532	71.6177	29.0806	6.4696	2.331	299.822	0	0	0	0	0	0	0	0	0	0	0	0	0	0	0	0	0
																			1153.85	529.879	651.744	502.102	378.601	151.278	1153.85	593.177	213.045	50.9926	28.209	8.85057	1.9559	257.617	0	0	0	0	0	0	0	0	0	0	0	0	0	0	0	0	0
																			891.137	409.418	503.586	387.551	292.792	116.627	891.137	443.303	164.303	39.6422	22.5357	8.74559	0.499354	212.108	0	0	0	0	0	0	0	0	0	0	0	0	0	0	0	0	0
																			840.271	394.47	478.969	361.302	282.952	111.518	840.271	429.22	152.993	40.5742	22.5584	4.09345	0.956213	189.877	0	0	0	0	0	0	0	0	0	0	0	0	0	0	0	0	0
																			1087.97	496.483	615.958	472.012	355.569	140.914	1087.97	569.127	191.765	49.0736	28.9279	6.27718	0.784131	242.015	0	0	0	0	0	0	0	0	0	0	0	0	0	0	0	0	0
																			1196.97	555.825	678.414	518.556	397.885	157.94	1196.97	616.45	220.65	55.6941	26.7074	7.92405	1.08416	268.46	0	0	0	0	0	0	0	0	0	0	0	0	0	0	0	0	0
																			615.671	277.822	347.224	268.447	198.924	78.8984	615.671	313.129	114.3	27.717	13.3346	2.8064	0.68513	143.698	0	0	0	0	0	0	0	0	0	0	0	0	0	0	0	0	0
																			735.122	335.233	415.51	319.611	239.979	95.2544	735.122	372.467	138.737	32.7673	16.9093	3.19288	1.11948	169.929	0	0	0	0	0	0	0	0	0	0	0	0	0	0	0	0	0
																			705.958	321.891	399.217	306.74	230.766	91.1252	705.958	355.246	131.85	35.2836	15.7877	3.8228	0.870878	163.097	0	0	0	0	0	0	0	0	0	0	0	0	0	0	0	0	0
																			847.31	384.41	477.768	369.541	275.228	109.182	847.31	425.263	156.952	40.6475	23.3609	5.64792	1.12799	194.31	0	0	0	0	0	0	0	0	0	0	0	0	0	0	0	0	0
																			1201.3	562.859	682.103	519.201	402.937	159.922	1201.3	613.784	219.039	56.8194	29.165	6.55995	1.55724	274.379	0	0	0	0	0	0	0	0	0	0	0	0	0	0	0	0	0
																			1090.45	505.451	618.253	472.202	361.901	143.55	1090.45	556.685	198.494	54.9068	29.9924	4.15341	1.27705	244.946	0	0	0	0	0	0	0	0	0	0	0	0	0	0	0	0	0
																			897.41	409.633	507.136	390.273	293.71	115.923	897.41	458.927	172.639	44.4163	18.9811	7.36758	1.38807	193.691	0	0	0	0	0	0	0	0	0	0	0	0	0	0	0	0	0
																			1045.84	482.499	591.794	454.047	345.045	137.454	1045.84	526.108	191.245	50.9814	27.8758	5.22926	1.28767	243.113	0	0	0	0	0	0	0	0	0	0	0	0	0	0	0	0	0
																			1087.44	500.716	615.685	471.759	358.395	142.321	1087.44	564.664	191.584	50.0575	24.0984	9.86191	1.37477	245.804	0	0	0	0	0	0	0	0	0	0	0	0	0	0	0	0	0
																			1086.13	500.866	614.177	471.952	358.221	142.644	1086.13	541.709	193.539	52.6793	27.8943	12.7719	1.02502	256.51	0	0	0	0	0	0	0	0	0	0	0	0	0	0	0	0	0
																			996.089	460.955	564.027	432.062	329.622	131.333	996.089	514.016	175.916	43.539	21.5996	4.92883	1.33499	234.754	0	0	0	0	0	0	0	0	0	0	0	0	0	0	0	0	0
																			911.375	411.407	513.067	398.307	294.002	117.405	911.375	469.122	168.589	43.802	20.1847	6.88693	1.79619	200.994	0	0	0	0	0	0	0	0	0	0	0	0	0	0	0	0	0
																			719.353	331.037	407.588	311.765	237.038	93.9991	719.353	366.451	128.719	32.0286	15.532	4.16371	0.573246	171.885	0	0	0	0	0	0	0	0	0	0	0	0	0	0	0	0	0
																			623.246	283.804	352.22	271.026	202.75	81.0537	623.246	312.199	112.907	28.3349	13.7097	1.99556	0.773972	153.326	0	0	0	0	0	0	0	0	0	0	0	0	0	0	0	0	0
																			931.995	427.266	527.415	404.58	306.063	121.203	931.995	472.269	170.354	40.4437	21.9299	7.96317	0.20647	218.829	0	0	0	0	0	0	0	0	0	0	0	0	0	0	0	0	0
																			767.36	353.905	434.611	332.75	252.99	100.914	767.36	388.176	139.777	35.8956	15.3308	2.00218	1.71037	184.469	0	0	0	0	0	0	0	0	0	0	0	0	0	0	0	0	0
																			592.396	270.658	335.748	256.648	194.204	76.4547	592.396	306.331	105.492	28.3673	13.5158	3.26315	0.692641	134.734	0	0	0	0	0	0	0	0	0	0	0	0	0	0	0	0	0
																			671.749	309.922	381.075	290.674	221.935	87.9869	671.749	327.108	123.119	34.8754	18.9958	5.42747	0.375854	161.847	0	0	0	0	0	0	0	0	0	0	0	0	0	0	0	0	0
																			534.927	240.209	300.714	234.213	171.725	68.4846	534.927	258.207	101.994	27.7181	10.2966	4.31632	1.33335	131.062	0	0	0	0	0	0	0	0	0	0	0	0	0	0	0	0	0
																			911.204	419.187	515.826	395.378	300.539	118.647	911.204	465.072	169.298	38.9125	24.1648	6.85764	0.791752	206.108	0	0	0	0	0	0	0	0	0	0	0	0	0	0	0	0	0
																			1134.43	523.248	642.439	491.995	374.067	149.181	1134.43	583.095	194.206	54.2435	30.3214	10.2311	1.31546	261.021	0	0	0	0	0	0	0	0	0	0	0	0	0	0	0	0	0
																			805.057	366.81	454.079	350.977	262.488	104.323	805.057	405.614	148.006	34.2008	18.1031	3.65152	1.20718	194.274	0	0	0	0	0	0	0	0	0	0	0	0	0	0	0	0	0
																			794.742	368.51	451.051	343.691	263.84	104.67	794.742	388.526	148.805	40.5986	23.1869	6.1844	1.21863	186.223	0	0	0	0	0	0	0	0	0	0	0	0	0	0	0	0	0
																			300.757	137.849	170.583	130.175	98.7501	39.0988	300.757	144.085	58.4814	12.3419	7.1657	1.34924	0.413508	76.9209	0	0	0	0	0	0	0	0	0	0	0	0	0	0	0	0	0
																			941.583	436.426	534.24	407.342	312.164	124.262	941.583	481.423	171.31	45.7334	24.2494	6.66031	1.55478	210.652	0	0	0	0	0	0	0	0	0	0	0	0	0	0	0	0	0
																			645.677	302.958	368.469	277.208	217.113	85.8455	645.677	322.951	125.287	30.8185	16.6352	4.37486	1.13606	144.475	0	0	0	0	0	0	0	0	0	0	0	0	0	0	0	0	0
																			416.241	190.545	236.398	179.843	136.715	53.8303	416.241	205.182	78.1718	18.247	11.6049	3.93309	0.274607	98.8279	0	0	0	0	0	0	0	0	0	0	0	0	0	0	0	0	0
																			876.788	407.95	498.226	378.561	292.53	115.42	876.788	448.421	159.756	39.5795	23.7948	5.01036	1.37455	198.851	0	0	0	0	0	0	0	0	0	0	0	0	0	0	0	0	0
																			845.523	393.465	480.218	365.305	281.67	111.795	845.523	428.362	154.605	38.3573	20.7254	5.08154	1.51825	196.874	0	0	0	0	0	0	0	0	0	0	0	0	0	0	0	0	0
																			1157.96	530.137	653.751	504.21	378.545	151.592	1157.96	594.976	202.703	54.0985	28.5575	6.48293	1.38767	269.756	0	0	0	0	0	0	0	0	0	0	0	0	0	0	0	0	0
																			947.82	438.919	537.596	410.224	313.943	124.977	947.82	487.583	175.521	41.1679	23.834	4.21019	1.44475	214.059	0	0	0	0	0	0	0	0	0	0	0	0	0	0	0	0	0
																			993.575	453.725	561.971	431.603	325.401	128.324	993.575	509.374	189.856	45.2431	26.7602	5.72857	1.07335	215.539	0	0	0	0	0	0	0	0	0	0	0	0	0	0	0	0	0
																			1055.37	487.697	599.174	456.195	349.537	138.16	1055.37	558.434	187.786	46.0525	26.7073	8.90502	1.52436	225.96	0	0	0	0	0	0	0	0	0	0	0	0	0	0	0	0	0
																			580.389	264.806	328.518	251.871	189.557	75.2488	580.389	283.859	111.322	27.0731	14.4111	4.76703	0.160076	138.796	0	0	0	0	0	0	0	0	0	0	0	0	0	0	0	0	0
																			860.715	394.345	487.701	373.014	282.793	111.552	860.715	444.71	157.946	40.7466	19.664	4.77769	0.885864	191.985	0	0	0	0	0	0	0	0	0	0	0	0	0	0	0	0	0
																			1007.69	460.071	569.734	437.956	329.374	130.697	1007.69	519.09	188.755	35.3604	26.0894	6.29399	1.26667	230.834	0	0	0	0	0	0	0	0	0	0	0	0	0	0	0	0	0
																			821.059	374.689	465.33	355.729	268.894	105.795	821.059	422.87	153.16	37.8619	22.9698	4.07344	0.83091	179.294	0	0	0	0	0	0	0	0	0	0	0	0	0	0	0	0	0
																			738.856	340.399	420.059	318.797	244.438	95.9612	738.856	385.664	133.693	31.4643	16.8317	4.46606	1.18521	165.551	0	0	0	0	0	0	0	0	0	0	0	0	0	0	0	0	0
																			727.93	332.12	411.026	316.904	237.676	94.4443	727.93	363.281	133.916	35.2921	14.2255	6.42021	0.741091	174.055	0	0	0	0	0	0	0	0	0	0	0	0	0	0	0	0	0
																			922.387	427.845	524.508	397.879	307.15	120.695	922.387	488.707	167.255	35.0441	20.3906	4.48136	0.69494	205.814	0	0	0	0	0	0	0	0	0	0	0	0	0	0	0	0	0
																			776.048	354.724	439.166	336.882	253.757	100.967	776.048	388.136	142.285	36.2944	22.2918	6.22914	1.17016	179.642	0	0	0	0	0	0	0	0	0	0	0	0	0	0	0	0	0
																			620.3	285.552	352.551	267.749	204.633	80.9184	620.3	315.035	111.922	30.9369	15.4843	2.26081	0.724952	143.936	0	0	0	0	0	0	0	0	0	0	0	0	0	0	0	0	0
																			1229.39	570.937	696.496	532.897	408.8	162.137	1229.39	612.434	236.241	61.9577	34.869	9.95788	1.59995	272.333	0	0	0	0	0	0	0	0	0	0	0	0	0	0	0	0	0
																			657.152	306.134	374.108	283.044	219.799	86.3351	657.152	332.582	123.495	25.4093	16.9996	4.4159	1.00586	153.245	0	0	0	0	0	0	0	0	0	0	0	0	0	0	0	0	0
																			893.26	409.939	505.923	387.336	293.341	116.597	893.26	456.202	157.172	38.4445	23.4442	7.81025	0.755499	209.431	0	0	0	0	0	0	0	0	0	0	0	0	0	0	0	0	0
																			604.789	277.994	343.683	261.105	199.528	78.4669	604.789	304.256	111.344	29.2078	15.0404	4.75091	0.96099	139.229	0	0	0	0	0	0	0	0	0	0	0	0	0	0	0	0	0
																			1257.53	566.206	707.09	550.441	404.97	161.236	1257.53	654.996	226.897	60.8565	28.7038	7.12091	1.37726	277.579	0	0	0	0	0	0	0	0	0	0	0	0	0	0	0	0	0
																			710.41	327.147	402.346	308.064	234.232	92.9148	710.41	360.053	126.851	34.6307	14.8266	4.77232	0.933274	168.343	0	0	0	0	0	0	0	0	0	0	0	0	0	0	0	0	0
																			934.184	420.012	525.328	408.856	300.612	119.4	934.184	479.648	171.711	44.0925	16.9641	9.23879	0.836983	211.692	0	0	0	0	0	0	0	0	0	0	0	0	0	0	0	0	0
																			388.461	178.216	220.483	167.978	127.814	50.4023	388.461	196.331	74.1122	19.0548	7.10651	2.43506	0.410338	89.0117	0	0	0	0	0	0	0	0	0	0	0	0	0	0	0	0	0
																			841.934	390.32	477.915	364.02	279.464	110.856	841.934	431.571	152.259	36.0285	20.0842	4.80701	1.16261	196.023	0	0	0	0	0	0	0	0	0	0	0	0	0	0	0	0	0
																			663.315	299.842	375.006	288.309	215.165	84.6767	663.315	343.824	120.843	27.4948	14.8933	3.82056	0.677248	151.762	0	0	0	0	0	0	0	0	0	0	0	0	0	0	0	0	0
																			968.985	439.075	546.018	422.966	314.071	125.004	968.985	487.348	184.615	40.1134	21.7624	7.19569	1.40817	226.542	0	0	0	0	0	0	0	0	0	0	0	0	0	0	0	0	0
																			741.958	342.219	420.834	321.124	245.106	97.113	741.958	379.419	138.886	30.4851	17.4057	3.47436	1.4723	170.815	0	0	0	0	0	0	0	0	0	0	0	0	0	0	0	0	0
																			853.722	395.873	485.166	368.556	283.901	111.972	853.722	440.527	161.406	31.7989	24.3421	4.18266	1.01585	190.449	0	0	0	0	0	0	0	0	0	0	0	0	0	0	0	0	0
																			573.492	265.05	325.9	247.592	190.389	74.6608	573.492	291.573	109.132	24.9975	13.3692	4.12155	0.933742	129.366	0	0	0	0	0	0	0	0	0	0	0	0	0	0	0	0	0
																			665.678	298.524	375.839	289.839	214.19	84.3346	665.678	346.021	118.645	33.412	15.0209	4.19797	0.523541	147.858	0	0	0	0	0	0	0	0	0	0	0	0	0	0	0	0	0
																			874.742	407.344	496.963	377.779	291.93	115.413	874.742	442.555	161.472	39.2862	21.6539	3.90689	1.16155	204.706	0	0	0	0	0	0	0	0	0	0	0	0	0	0	0	0	0
																			955.119	444.995	542.837	412.281	318.277	126.718	955.119	497.082	170.713	42.8345	22.6808	6.34874	1.51988	213.94	0	0	0	0	0	0	0	0	0	0	0	0	0	0	0	0	0
																			909.075	415.285	514.445	394.631	297.652	117.633	909.075	472.282	162.224	40.1417	22.7773	3.99367	1.09755	206.559	0	0	0	0	0	0	0	0	0	0	0	0	0	0	0	0	0
																			781.288	359.908	444.153	337.135	258.915	100.993	781.288	406.017	138.135	35.9005	20.5005	7.41208	0.76483	172.558	0	0	0	0	0	0	0	0	0	0	0	0	0	0	0	0	0
																			467.347	211.068	263.99	203.358	151.236	59.8323	467.347	234.243	86.7513	18.0772	12.0773	2.62171	0.740873	112.836	0	0	0	0	0	0	0	0	0	0	0	0	0	0	0	0	0
																			1071.52	484.885	604.143	467.378	346.8	138.085	1071.52	553.474	189.706	50.591	25.4228	6.69298	0.66484	244.969	0	0	0	0	0	0	0	0	0	0	0	0	0	0	0	0	0
																			990.562	453.226	559.483	431.08	324.171	129.055	990.562	507.705	171.717	45.4361	20.4145	9.79003	1.20611	234.293	0	0	0	0	0	0	0	0	0	0	0	0	0	0	0	0	0
																			669.612	301.066	376.912	292.701	215.517	85.5494	669.612	332.177	126.888	34.6685	15.1241	3.87939	0.906916	155.968	0	0	0	0	0	0	0	0	0	0	0	0	0	0	0	0	0
																			588.357	272.443	334.604	253.753	195.566	76.8773	588.357	299.138	106.886	23.4353	13.9114	3.85881	0.85458	140.273	0	0	0	0	0	0	0	0	0	0	0	0	0	0	0	0	0
																			729.677	336.991	413.609	316.068	241.422	95.5688	729.677	364.7	142.177	26.9279	17.6624	3.85829	1.14088	173.21	0	0	0	0	0	0	0	0	0	0	0	0	0	0	0	0	0
																			810.52	377.977	459.995	350.525	270.255	107.723	810.52	404.529	150.254	41.9151	18.8021	5.0242	1.81252	188.183	0	0	0	0	0	0	0	0	0	0	0	0	0	0	0	0	0
																			938.22	437.928	532.957	405.263	313.68	124.248	938.22	471.803	173.001	40.5671	22.0822	7.10055	0.543196	223.123	0	0	0	0	0	0	0	0	0	0	0	0	0	0	0	0	0
																			1216.24	552.156	683.896	532.343	394.453	157.703	1216.24	612.38	234.27	52.0421	29.2847	8.39112	1.36487	278.507	0	0	0	0	0	0	0	0	0	0	0	0	0	0	0	0	0
																			1027.72	474.85	581.763	445.954	338.98	135.87	1027.72	530.17	184.585	41.7484	22.3197	4.66285	1.8759	242.355	0	0	0	0	0	0	0	0	0	0	0	0	0	0	0	0	0
																			731.912	337.796	415.803	316.109	242.174	95.6212	731.912	377.709	132.586	32.3156	19.0611	3.64006	0.537465	166.063	0	0	0	0	0	0	0	0	0	0	0	0	0	0	0	0	0
																			347.23	162.483	197.924	149.306	116.612	45.8715	347.23	169.738	65.2181	15.0887	9.1972	1.54715	0.49714	85.9434	0	0	0	0	0	0	0	0	0	0	0	0	0	0	0	0	0
																			926.793	416.097	521.456	405.337	297.298	118.799	926.793	478.395	166.279	40.9799	24.6987	5.21149	1.77208	209.456	0	0	0	0	0	0	0	0	0	0	0	0	0	0	0	0	0
																			767.407	352.038	434.836	332.572	252.181	99.8572	767.407	386.613	141.726	35.7958	19.9844	4.70785	0.648747	177.932	0	0	0	0	0	0	0	0	0	0	0	0	0	0	0	0	0
																			724.655	331.834	410.416	314.24	237.374	94.4597	724.655	365.535	134.633	31.7044	19.8919	3.74338	1.60622	167.541	0	0	0	0	0	0	0	0	0	0	0	0	0	0	0	0	0
																			895.94	416.699	509.04	386.9	298.679	118.02	895.94	454.931	171.961	35.8813	22.2531	5.02204	1.17679	204.715	0	0	0	0	0	0	0	0	0	0	0	0	0	0	0	0	0
																			831.368	382.893	470.15	361.218	274.249	108.644	831.368	420.423	155.895	37.8387	16.9054	1.79633	1.1915	197.317	0	0	0	0	0	0	0	0	0	0	0	0	0	0	0	0	0
																			1069.8	503.691	608.476	461.329	360.554	143.137	1069.8	534.845	193.801	61.8783	27.0803	7.67477	1.15769	243.368	0	0	0	0	0	0	0	0	0	0	0	0	0	0	0	0	0
																			773.303	362.145	440.339	332.964	259.879	102.266	773.303	393.011	144.556	36.9828	15.2986	6.66548	1.21182	175.578	0	0	0	0	0	0	0	0	0	0	0	0	0	0	0	0	0
																			746.84	339.558	422.26	324.58	243.299	96.2584	746.84	378.893	139.994	31.9022	18.4418	4.68645	0.711225	172.211	0	0	0	0	0	0	0	0	0	0	0	0	0	0	0	0	0
																			982.075	452.581	556.388	425.687	324.07	128.511	982.075	500.859	178.17	47.8081	24.9939	4.9588	1.65752	223.628	0	0	0	0	0	0	0	0	0	0	0	0	0	0	0	0	0
																			962.55	442.398	544.602	417.949	316.297	126.101	962.55	487.542	172.115	49.0988	25.8484	6.32863	1.14279	220.476	0	0	0	0	0	0	0	0	0	0	0	0	0	0	0	0	0
																			689.273	319.157	391.406	297.867	228.339	90.8185	689.273	342.816	125.229	34.1518	18.7435	2.65976	0.84027	164.832	0	0	0	0	0	0	0	0	0	0	0	0	0	0	0	0	0
																			729.871	327.055	411.281	318.59	233.915	93.1403	729.871	375.946	131.201	31.2767	16.7557	5.50642	0.959653	168.225	0	0	0	0	0	0	0	0	0	0	0	0	0	0	0	0	0
																			1028.91	478.642	584.625	444.281	342.983	135.659	1028.91	531.994	189.966	43.1253	25.1323	5.73866	1.37603	231.574	0	0	0	0	0	0	0	0	0	0	0	0	0	0	0	0	0
																			816.042	373.305	461.549	354.492	266.998	106.308	816.042	407.959	149.268	38.6394	19.1071	6.34386	1.43389	193.29	0	0	0	0	0	0	0	0	0	0	0	0	0	0	0	0	0
																			542.352	252.146	308.574	233.779	180.603	71.5433	542.352	268.018	101.258	27.5607	12.3342	3.20689	0.628229	129.346	0	0	0	0	0	0	0	0	0	0	0	0	0	0	0	0	0
																			1215.06	560.002	686.886	528.177	400.588	159.414	1215.06	625.406	226.427	53.6025	25.6451	6.25708	2.31063	275.415	0	0	0	0	0	0	0	0	0	0	0	0	0	0	0	0	0
																			611.583	277.706	344.974	266.609	198.821	78.8847	611.583	297.69	113.265	31.5153	14.4961	3.54908	0.245238	150.822	0	0	0	0	0	0	0	0	0	0	0	0	0	0	0	0	0
																			883.579	401.344	499.057	384.522	287.666	113.678	883.579	450.059	165.124	40.3486	24.4657	7.58541	1.41568	194.581	0	0	0	0	0	0	0	0	0	0	0	0	0	0	0	0	0
																			1000.4	460.637	566.081	434.314	329.604	131.033	1000.4	510.056	184.663	49.125	22.4885	7.30508	0.89481	225.864	0	0	0	0	0	0	0	0	0	0	0	0	0	0	0	0	0
																			840.23	380.904	474.103	366.127	272.779	108.126	840.23	433.83	152.683	35.7378	20.5096	5.71835	1.31664	190.434	0	0	0	0	0	0	0	0	0	0	0	0	0	0	0	0	0
																			814.001	375.623	461.28	352.721	268.987	106.636	814.001	408.569	151.846	41.9243	20.1218	3.89405	1.25951	186.386	0	0	0	0	0	0	0	0	0	0	0	0	0	0	0	0	0
																			823.07	383.199	468.057	355.013	274.972	108.227	823.07	421.076	155.787	34.6104	20.8373	4.94924	1.16294	184.648	0	0	0	0	0	0	0	0	0	0	0	0	0	0	0	0	0
																			679.577	310.147	385.158	294.418	222.951	87.1958	679.577	346.225	127.066	31.4811	15.3066	3.92778	0.679126	154.891	0	0	0	0	0	0	0	0	0	0	0	0	0	0	0	0	0
																			772.147	366.164	441.184	330.963	262.555	103.609	772.147	397.454	135.489	30.8112	17.242	4.85666	0.893477	185.4	0	0	0	0	0	0	0	0	0	0	0	0	0	0	0	0	0
																			599.031	269.224	336.895	262.135	192.333	76.8909	599.031	296.485	113.337	29.4168	11.8518	5.77174	1.17228	140.996	0	0	0	0	0	0	0	0	0	0	0	0	0	0	0	0	0
																			956.756	434.92	539.837	416.918	310.781	124.139	956.756	494.146	172.643	39.3143	23.6931	7.40459	1.49914	218.055	0	0	0	0	0	0	0	0	0	0	0	0	0	0	0	0	0
																			753.751	345.034	427.247	326.504	247.437	97.5977	753.751	388.975	137.98	30.6142	17.6026	2.94244	1.26847	174.369	0	0	0	0	0	0	0	0	0	0	0	0	0	0	0	0	0
																			989.087	456.362	559.357	429.73	325.919	130.443	989.087	495.113	182.327	45.3674	24.5069	4.0905	1.27213	236.411	0	0	0	0	0	0	0	0	0	0	0	0	0	0	0	0	0
																			749.074	335.309	421.119	327.955	239.995	95.3137	749.074	382.441	143.441	34.373	15.2343	3.92146	1.24886	168.414	0	0	0	0	0	0	0	0	0	0	0	0	0	0	0	0	0
																			745.205	344.816	423.054	322.151	246.932	97.8835	745.205	381.312	139.167	35.6749	16.1342	3.85482	1.36647	167.696	0	0	0	0	0	0	0	0	0	0	0	0	0	0	0	0	0
																			1142.92	530.17	648.933	493.984	379.975	150.195	1142.92	599.82	208.318	51.831	26.4894	8.60233	0.408131	247.447	0	0	0	0	0	0	0	0	0	0	0	0	0	0	0	0	0
																			876.384	402.816	495.704	380.68	288.132	114.685	876.384	445.254	161.184	38.0244	20.6399	7.87251	0.798154	202.61	0	0	0	0	0	0	0	0	0	0	0	0	0	0	0	0	0
																			766.412	355.264	436.219	330.194	254.746	100.519	766.412	399.418	133.193	32.7153	21.7287	5.02252	0.982787	173.351	0	0	0	0	0	0	0	0	0	0	0	0	0	0	0	0	0
																			620.708	282.32	350.723	269.985	202.285	80.0346	620.708	321.3	113.866	24.1999	11.142	3.4466	0.50885	146.245	0	0	0	0	0	0	0	0	0	0	0	0	0	0	0	0	0
																			801.838	369.309	454.371	347.467	264.324	104.985	801.838	406.384	140.483	40.822	18.3393	3.92378	0.79585	191.091	0	0	0	0	0	0	0	0	0	0	0	0	0	0	0	0	0
																			602.707	278.218	342.101	260.606	199.104	79.1139	602.707	300.256	110.831	29.6237	13.1413	3.24583	0.986806	144.623	0	0	0	0	0	0	0	0	0	0	0	0	0	0	0	0	0
																			607.114	276.715	343.15	263.964	197.985	78.7301	607.114	302.477	112.201	27.7002	14.462	1.66579	0.954073	147.655	0	0	0	0	0	0	0	0	0	0	0	0	0	0	0	0	0
																			998.829	451.257	562.722	436.106	323.164	128.093	998.829	518.428	177.467	46.5711	21.9478	7.266	0.871146	226.277	0	0	0	0	0	0	0	0	0	0	0	0	0	0	0	0	0
																			1128.06	524.362	639.456	488.605	375.158	149.205	1128.06	589.805	200.584	54.5818	22.4014	9.34971	2.4432	248.895	0	0	0	0	0	0	0	0	0	0	0	0	0	0	0	0	0
																			694.329	313.644	391.67	302.659	224.924	88.7197	694.329	357.661	128.582	33.7168	12.3855	5.69688	1.04636	155.24	0	0	0	0	0	0	0	0	0	0	0	0	0	0	0	0	0
																			1278.16	586.783	721.568	556.587	419.08	167.703	1278.16	660.822	232.285	55.7241	30.7974	13.4024	2.72233	282.402	0	0	0	0	0	0	0	0	0	0	0	0	0	0	0	0	0
																			772.857	341.444	433.359	339.498	244.347	97.0977	772.857	388.571	143.645	38.2234	17.6198	8.71915	0.810543	175.268	0	0	0	0	0	0	0	0	0	0	0	0	0	0	0	0	0
																			689.514	311.453	388.386	301.128	222.636	88.817	689.514	340.333	131.451	29.2244	16.86	3.89131	1.00323	166.75	0	0	0	0	0	0	0	0	0	0	0	0	0	0	0	0	0
																			1261.8	577.196	712.879	548.919	413.342	163.854	1261.8	652.16	240.128	51.3329	29.1425	5.26052	1.83956	281.934	0	0	0	0	0	0	0	0	0	0	0	0	0	0	0	0	0
																			1168.45	532.252	659.64	508.811	380.625	151.627	1168.45	601.958	213.335	50.7856	33.28	5.14414	1.49417	262.453	0	0	0	0	0	0	0	0	0	0	0	0	0	0	0	0	0
																			860.32	391.098	486.436	373.885	280.41	110.689	860.32	449.85	161.066	38.53	17.8444	2.94064	1.1176	188.971	0	0	0	0	0	0	0	0	0	0	0	0	0	0	0	0	0
																			1048.92	474.769	591.363	457.557	339.7	135.07	1048.92	545.299	186.491	47.2609	26.741	6.45631	0.968597	235.703	0	0	0	0	0	0	0	0	0	0	0	0	0	0	0	0	0
																			340.828	153.527	192.397	148.431	109.878	43.6487	340.828	165.02	64.5656	16.792	8.82645	1.18063	0.491515	83.9516	0	0	0	0	0	0	0	0	0	0	0	0	0	0	0	0	0
																			842.729	396.178	480.19	362.539	284.179	111.999	842.729	421.708	154.959	41.6113	23.0464	8.9959	1.29491	191.113	0	0	0	0	0	0	0	0	0	0	0	0	0	0	0	0	0
																			957.34	439.279	541.639	415.701	314.382	124.897	957.34	490.935	182.042	44.3884	22.7552	4.76684	1.54642	210.906	0	0	0	0	0	0	0	0	0	0	0	0	0	0	0	0	0
																			493.181	228.104	280.512	212.67	163.768	64.3359	493.181	250.057	91.311	22.7246	11.799	3.48238	0.741034	113.066	0	0	0	0	0	0	0	0	0	0	0	0	0	0	0	0	0
																			1240.09	585.311	706.698	533.396	419.374	165.937	1240.09	648.176	227.605	60.6298	29.9479	7.31807	1.83173	264.585	0	0	0	0	0	0	0	0	0	0	0	0	0	0	0	0	0
																			1053.12	480.051	593.304	459.813	343.205	136.846	1053.12	528.487	190.623	49.7886	23.2059	7.05727	0.80521	253.151	0	0	0	0	0	0	0	0	0	0	0	0	0	0	0	0	0
																			1226.35	557.851	691.628	534.717	399.195	158.655	1226.35	634.582	216.291	58.8804	28.234	5.13201	0.604899	282.621	0	0	0	0	0	0	0	0	0	0	0	0	0	0	0	0	0
																			891.575	408.611	505.36	386.215	292.716	115.895	891.575	460.841	157.81	35.6103	26.1072	4.14995	1.27744	205.779	0	0	0	0	0	0	0	0	0	0	0	0	0	0	0	0	0
																			989.075	451.122	558.641	430.434	323.009	128.113	989.075	512.499	178.447	43.4632	22.2417	4.04233	1.48288	226.899	0	0	0	0	0	0	0	0	0	0	0	0	0	0	0	0	0
																			998.897	459.972	566.486	432.411	330.392	129.58	998.897	522.999	182.044	48.6647	21.8462	4.50215	0.927828	217.913	0	0	0	0	0	0	0	0	0	0	0	0	0	0	0	0	0
																			1127.77	514.025	637.054	490.716	368.351	145.673	1127.77	577.962	210.424	59.7359	28.3108	9.22425	1.50683	240.606	0	0	0	0	0	0	0	0	0	0	0	0	0	0	0	0	0
																			373.932	168.914	211.709	162.223	121.011	47.9031	373.932	184.849	69.3472	19.0929	8.67843	1.62821	0.557438	89.7788	0	0	0	0	0	0	0	0	0	0	0	0	0	0	0	0	0
																			582.616	267.618	330.984	251.632	192.043	75.5749	582.616	295.556	107.508	26.321	14.0197	3.69628	0.857552	134.657	0	0	0	0	0	0	0	0	0	0	0	0	0	0	0	0	0
																			1063.78	480.191	598.54	465.242	343.094	137.097	1063.78	537.3	191.588	52.3513	26.2814	6.52415	0.860158	248.877	0	0	0	0	0	0	0	0	0	0	0	0	0	0	0	0	0
																			1072.94	483.914	604.848	468.096	346.566	137.347	1072.94	565.741	201.848	53.719	23.2887	6.33584	1.3346	220.678	0	0	0	0	0	0	0	0	0	0	0	0	0	0	0	0	0
																			781.142	356.355	441.474	339.668	254.876	101.479	781.142	386.958	146.423	36.3376	20.081	5.05681	1.12879	185.156	0	0	0	0	0	0	0	0	0	0	0	0	0	0	0	0	0
																			948.026	442.182	539.907	408.119	317.094	125.087	948.026	494.952	169.229	43.8907	25.1749	4.83288	1.4047	208.542	0	0	0	0	0	0	0	0	0	0	0	0	0	0	0	0	0
																			812.826	374.155	459.326	353.5	267.418	106.736	812.826	398.793	151.027	38.3201	20.0744	7.37249	1.61484	195.625	0	0	0	0	0	0	0	0	0	0	0	0	0	0	0	0	0
																			919.924	417.923	520.117	399.806	299.806	118.117	919.924	479.157	163.376	49.3404	23.4277	4.92541	0.796716	198.901	0	0	0	0	0	0	0	0	0	0	0	0	0	0	0	0	0
																			1068.26	495.224	606.688	461.568	355.218	140.006	1068.26	557.383	192.236	45.9398	25.3426	10.8836	1.53735	234.934	0	0	0	0	0	0	0	0	0	0	0	0	0	0	0	0	0
																			1085.41	494.542	611.765	473.645	353.745	140.798	1085.41	550.158	206.701	51.146	25.8413	8.22779	1.81926	241.517	0	0	0	0	0	0	0	0	0	0	0	0	0	0	0	0	0
																			1149.76	526.783	650.246	499.518	377.391	149.393	1149.76	602.664	206.07	50.0374	26.042	4.7043	1.28356	258.963	0	0	0	0	0	0	0	0	0	0	0	0	0	0	0	0	0
																			742.026	337.749	419.249	322.777	241.571	96.1772	742.026	370.36	132.853	38.6971	17.9201	3.30551	1.4678	177.423	0	0	0	0	0	0	0	0	0	0	0	0	0	0	0	0	0
																			645.231	295.579	364.684	280.547	211.483	84.0967	645.231	320.288	121.539	30.6057	13.9235	5.8059	0.762529	152.306	0	0	0	0	0	0	0	0	0	0	0	0	0	0	0	0	0
																			477.246	217.332	270.121	207.126	155.481	61.8512	477.246	239.301	85.1439	22.2519	10.9702	3.0381	0.887771	115.654	0	0	0	0	0	0	0	0	0	0	0	0	0	0	0	0	0
																			777.369	349.337	439.016	338.353	250.518	98.8187	777.369	398.81	146.969	35.5581	21.8294	3.71098	1.15579	169.336	0	0	0	0	0	0	0	0	0	0	0	0	0	0	0	0	0
																			726.051	334.979	411.604	314.447	240.154	94.8251	726.051	361.916	140.878	33.0511	15.5581	4.87221	0.88163	168.894	0	0	0	0	0	0	0	0	0	0	0	0	0	0	0	0	0
																			906.812	412.517	512.407	394.404	295.238	117.279	906.812	475.66	164.647	39.2054	22.0792	7.01386	1.49638	196.71	0	0	0	0	0	0	0	0	0	0	0	0	0	0	0	0	0
																			937.8	433.202	531.519	406.281	310.451	122.751	937.8	477.38	173.806	45.538	24.9489	6.21925	0.802506	209.105	0	0	0	0	0	0	0	0	0	0	0	0	0	0	0	0	0
																			811.914	365.975	457.874	354.04	262.26	103.715	811.914	419.472	146.513	42.0633	19.9428	7.69357	1.55386	174.675	0	0	0	0	0	0	0	0	0	0	0	0	0	0	0	0	0
																			348.456	158.265	197.396	151.06	113.433	44.832	348.456	170.676	63.3048	16.9694	9.41397	2.52118	0.241875	85.3289	0	0	0	0	0	0	0	0	0	0	0	0	0	0	0	0	0
																			1288.79	584.311	726.486	562.305	418.102	166.209	1288.79	676.831	225.115	63.0059	31.4449	9.97682	1.0146	281.403	0	0	0	0	0	0	0	0	0	0	0	0	0	0	0	0	0
																			1079.7	495.366	611.03	468.674	354.405	140.961	1079.7	562.594	196.581	49.3944	29.1933	4.73421	1.77332	235.435	0	0	0	0	0	0	0	0	0	0	0	0	0	0	0	0	0
																			552.781	256.431	314.826	237.955	184.106	72.3248	552.781	286.001	103.947	23.4916	12.6139	2.57727	0.8793	123.271	0	0	0	0	0	0	0	0	0	0	0	0	0	0	0	0	0
																			631.541	299.777	361.487	270.054	215.282	84.495	631.541	315.998	117.921	25.699	16.7086	2.74737	0.640572	151.826	0	0	0	0	0	0	0	0	0	0	0	0	0	0	0	0	0
																			636.957	291.827	360.924	276.033	208.981	82.8461	636.957	322.98	114.407	28.6595	13.7472	4.15599	0.851782	152.155	0	0	0	0	0	0	0	0	0	0	0	0	0	0	0	0	0
																			769.436	353.32	436.745	332.691	253.689	99.6311	769.436	393.596	146.002	36.3975	20.3115	4.41922	0.457031	168.253	0	0	0	0	0	0	0	0	0	0	0	0	0	0	0	0	0
																			1078.29	502.246	613.043	465.251	359.845	142.402	1078.29	554.306	190.573	51.1367	28.4042	9.05681	1.39478	243.424	0	0	0	0	0	0	0	0	0	0	0	0	0	0	0	0	0
																			967.877	442.504	546.396	421.481	316.176	126.327	967.877	483.371	181.105	39.9158	25.1156	7.07537	1.45887	229.836	0	0	0	0	0	0	0	0	0	0	0	0	0	0	0	0	0
																			667.472	309.889	379.954	287.517	222.266	87.6228	667.472	334.83	125.794	31.4365	18.5251	3.7338	0.355902	152.797	0	0	0	0	0	0	0	0	0	0	0	0	0	0	0	0	0
																			1101.27	503.784	622.952	478.321	360.581	143.203	1101.27	579.162	195.814	47.556	27.6069	4.30196	1.6759	245.156	0	0	0	0	0	0	0	0	0	0	0	0	0	0	0	0	0
																			810.556	388.931	464.938	345.618	279.132	109.799	810.556	413.194	147.973	39.5936	20.0957	4.55376	1.4297	183.716	0	0	0	0	0	0	0	0	0	0	0	0	0	0	0	0	0
																			772.71	354.845	438.274	334.436	254.251	100.594	772.71	391.307	140.497	33.0675	22.873	4.80918	1.44906	178.708	0	0	0	0	0	0	0	0	0	0	0	0	0	0	0	0	0
																			862.977	392.541	487.047	375.93	280.771	111.77	862.977	443.877	157.833	39.2625	20.0028	4.95653	1.20134	195.843	0	0	0	0	0	0	0	0	0	0	0	0	0	0	0	0	0
																			668.111	307.688	379.228	288.883	220.642	87.0463	668.111	343.817	122.621	30.9092	15.446	3.80446	0.773687	150.739	0	0	0	0	0	0	0	0	0	0	0	0	0	0	0	0	0
																			625.373	283.146	353.674	271.698	202.951	80.1954	625.373	315.866	115.907	29.5853	15.1702	4.98942	0.446278	143.408	0	0	0	0	0	0	0	0	0	0	0	0	0	0	0	0	0
																			982.757	447.332	554.894	427.863	319.823	127.508	982.757	497.244	180.179	43.5085	25.1994	9.33818	1.39617	225.891	0	0	0	0	0	0	0	0	0	0	0	0	0	0	0	0	0
																			911.975	414.857	515.554	396.42	297.659	117.198	911.975	474.923	172.603	42.5792	19.2839	6.85599	0.746662	194.983	0	0	0	0	0	0	0	0	0	0	0	0	0	0	0	0	0
																			896	413.171	507.834	388.167	295.86	117.311	896	448.196	173.161	43.3886	23.6685	6.14284	0.749067	200.694	0	0	0	0	0	0	0	0	0	0	0	0	0	0	0	0	0
																			1099.79	501.466	620.519	479.269	358.499	142.966	1099.79	568.253	201.236	52.3202	24.765	4.55985	1.38102	247.272	0	0	0	0	0	0	0	0	0	0	0	0	0	0	0	0	0
																			817.015	373.868	461.783	355.232	267.564	106.304	817.015	406.041	156.149	37.9833	21.9281	4.69897	1.19869	189.016	0	0	0	0	0	0	0	0	0	0	0	0	0	0	0	0	0
																			478.41	219.006	271.143	207.267	157.008	61.9976	478.41	238.948	91.8847	20.3964	10.8933	2.32415	0.568797	113.394	0	0	0	0	0	0	0	0	0	0	0	0	0	0	0	0	0
																			1055.56	487.311	596.567	458.995	348.713	138.598	1055.56	529.865	194.242	47.9164	27.3583	8.66939	1.44744	246.064	0	0	0	0	0	0	0	0	0	0	0	0	0	0	0	0	0
																			959.524	432.363	541.206	418.318	309.822	122.541	959.524	488.268	172.967	50.0358	27.3018	5.15331	1.08948	214.708	0	0	0	0	0	0	0	0	0	0	0	0	0	0	0	0	0
																			954.945	442.107	541.575	413.369	316.557	125.55	954.945	480.518	173.876	46.0991	26.5961	7.18332	2.17388	218.498	0	0	0	0	0	0	0	0	0	0	0	0	0	0	0	0	0
																			882.317	400.971	497.891	384.426	287.211	113.761	882.317	452.823	166.921	36.5921	17.9484	5.0089	1.40867	201.615	0	0	0	0	0	0	0	0	0	0	0	0	0	0	0	0	0
																			705.152	329.176	401.387	303.765	235.998	93.1776	705.152	346.096	133.943	35.9551	19.1802	5.0679	1.02238	163.888	0	0	0	0	0	0	0	0	0	0	0	0	0	0	0	0	0
																			960.755	437.646	543.04	417.716	313.84	123.807	960.755	497.86	179.209	42.8518	25.99	6.90138	0.72685	207.216	0	0	0	0	0	0	0	0	0	0	0	0	0	0	0	0	0
																			809.546	372.15	458.959	350.587	266.828	105.322	809.546	410.787	151.491	39.1638	20.5633	4.14721	0.917735	182.476	0	0	0	0	0	0	0	0	0	0	0	0	0	0	0	0	0
																			486.75	224.188	276.48	210.27	160.781	63.4066	486.75	247.305	89.0788	23.787	10.7763	2.87366	0.698293	112.23	0	0	0	0	0	0	0	0	0	0	0	0	0	0	0	0	0
																			849.457	392.488	482.07	367.387	281.305	111.183	849.457	430.647	160.246	34.2464	19.2615	3.72791	0.388719	200.94	0	0	0	0	0	0	0	0	0	0	0	0	0	0	0	0	0
																			1037.62	477.954	586.935	450.688	342.129	135.826	1037.62	528.728	193.462	50.5224	22.431	6.80223	1.70954	233.969	0	0	0	0	0	0	0	0	0	0	0	0	0	0	0	0	0
																			873.93	401.186	494.849	379.081	287.717	113.469	873.93	447.017	162.814	39.9143	21.3809	10.6139	1.22811	190.962	0	0	0	0	0	0	0	0	0	0	0	0	0	0	0	0	0
																			532.327	241.144	300.836	231.491	172.841	68.3035	532.327	266.82	101.5	25.7222	11.6966	2.45798	0.755625	123.375	0	0	0	0	0	0	0	0	0	0	0	0	0	0	0	0	0
																			612.644	277.769	346.207	266.438	198.773	78.9959	612.644	308.673	109.271	30.7088	16.9073	2.59007	0.658704	143.836	0	0	0	0	0	0	0	0	0	0	0	0	0	0	0	0	0
																			693.946	313.614	391.275	302.67	224.41	89.2038	693.946	350.682	122.37	35.6212	14.4596	4.94005	0.885426	164.987	0	0	0	0	0	0	0	0	0	0	0	0	0	0	0	0	0
																			546.497	248.738	309.584	236.913	178.296	70.4421	546.497	277.356	101.034	25.6274	11.4123	3.82667	0.733012	126.508	0	0	0	0	0	0	0	0	0	0	0	0	0	0	0	0	0
																			918.337	424.042	521.307	397.029	303.828	120.214	918.337	474.487	163.556	42.3243	22.897	5.47726	1.47155	208.124	0	0	0	0	0	0	0	0	0	0	0	0	0	0	0	0	0
																			649.466	294.193	365.812	283.655	210.126	84.0673	649.466	317.932	124.824	29.9654	14.0377	4.55979	1.17373	156.974	0	0	0	0	0	0	0	0	0	0	0	0	0	0	0	0	0
																			821.129	383.815	467.482	353.646	275.305	108.51	821.129	422.235	152.906	38.1099	19.1777	4.96088	1.07357	182.666	0	0	0	0	0	0	0	0	0	0	0	0	0	0	0	0	0
																			1126.7	504.587	633.304	493.398	360.87	143.717	1126.7	584.22	202.284	54.905	27.1319	7.91528	2.23899	248.006	0	0	0	0	0	0	0	0	0	0	0	0	0	0	0	0	0
																			292.043	135.049	166.047	125.996	96.6333	38.4158	292.043	141.496	54.4395	12.1247	6.91228	2.76451	0.488557	73.8172	0	0	0	0	0	0	0	0	0	0	0	0	0	0	0	0	0
																			967.559	435.992	545.203	422.355	312.383	123.608	967.559	498.484	180.084	41.1812	22.5986	4.31864	0.753761	220.138	0	0	0	0	0	0	0	0	0	0	0	0	0	0	0	0	0
																			788.277	360.854	446.425	341.852	258.407	102.447	788.277	404.473	145.316	40.6558	17.7804	4.59262	0.812553	174.646	0	0	0	0	0	0	0	0	0	0	0	0	0	0	0	0	0
																			717.67	325.916	405.384	312.286	233.341	92.5745	717.67	360.268	134.457	31.6304	16.7692	6.16938	1.08317	167.293	0	0	0	0	0	0	0	0	0	0	0	0	0	0	0	0	0
																			493.457	223.759	279.678	213.778	160.384	63.3756	493.457	247.224	93.6199	18.9695	11.2516	2.72907	0.530716	119.132	0	0	0	0	0	0	0	0	0	0	0	0	0	0	0	0	0
																			1054.93	483.291	596.155	458.78	346.021	137.27	1054.93	544.435	189.521	47.2509	25.9086	6.73168	1.2624	239.825	0	0	0	0	0	0	0	0	0	0	0	0	0	0	0	0	0
																			682.191	310.513	385.522	296.669	222.247	88.2664	682.191	341.395	122.968	34.8882	16.6306	3.37092	0.864277	162.075	0	0	0	0	0	0	0	0	0	0	0	0	0	0	0	0	0
																			751.665	345.215	426.652	325.013	247.16	98.0554	751.665	395.649	134.834	32.8383	19.5688	3.21042	1.59716	163.967	0	0	0	0	0	0	0	0	0	0	0	0	0	0	0	0	0
																			656.223	307.803	374.271	281.953	220.902	86.9011	656.223	333.024	115.47	33.2657	15.7168	4.56017	1.06392	153.122	0	0	0	0	0	0	0	0	0	0	0	0	0	0	0	0	0
																			286.661	127.17	161.608	125.053	91.3666	35.8032	286.661	142.393	54.1532	13.1318	6.42661	2.94111	0.463315	67.1519	0	0	0	0	0	0	0	0	0	0	0	0	0	0	0	0	0
																			870.594	405.287	495.272	375.323	290.715	114.572	870.594	447.613	158.02	37.9857	23.9484	6.28866	1.31427	195.424	0	0	0	0	0	0	0	0	0	0	0	0	0	0	0	0	0
																			649.783	292.038	366.154	283.629	209.102	82.9364	649.783	331.466	118.448	26.6259	15.1554	3.94214	1.14384	153.001	0	0	0	0	0	0	0	0	0	0	0	0	0	0	0	0	0
																			330.32	149.555	187.095	143.225	107.203	42.3526	330.32	154.99	64.599	18.058	9.04155	1.73724	0.536925	81.3565	0	0	0	0	0	0	0	0	0	0	0	0	0	0	0	0	0
																			707.425	331.166	404.183	303.242	237.739	93.4271	707.425	358.289	129.729	34.885	17.4547	4.14244	0.743229	162.182	0	0	0	0	0	0	0	0	0	0	0	0	0	0	0	0	0
																			982.803	451.516	555.383	427.419	322.803	128.713	982.803	491.316	185.112	47.7346	24.7041	8.49028	2.14842	223.297	0	0	0	0	0	0	0	0	0	0	0	0	0	0	0	0	0
																			976.157	452.807	554.65	421.507	324.799	128.007	976.157	497.393	182.682	45.5058	26.488	6.28413	0.929133	216.875	0	0	0	0	0	0	0	0	0	0	0	0	0	0	0	0	0
																			1041.59	486.326	591.407	450.183	348.531	137.795	1041.59	530.806	198.124	40.9468	24.665	5.06553	1.91365	240.07	0	0	0	0	0	0	0	0	0	0	0	0	0	0	0	0	0
																			689.409	319.394	391.174	298.235	228.75	90.6442	689.409	349.492	125.043	28.5279	16.2488	5.23655	0.830386	164.03	0	0	0	0	0	0	0	0	0	0	0	0	0	0	0	0	0
																			824.887	383.404	468.613	356.274	274.717	108.687	824.887	420.655	149.09	38.4118	21.5422	1.81666	1.46072	191.911	0	0	0	0	0	0	0	0	0	0	0	0	0	0	0	0	0
																			593.625	264.321	334.698	258.927	189.732	74.5891	593.625	296.059	115.263	27.8871	16.4493	5.88788	0.786707	131.292	0	0	0	0	0	0	0	0	0	0	0	0	0	0	0	0	0
																			782.494	366.303	445.679	336.815	262.399	103.904	782.494	397.526	144.25	34.9484	19.9247	3.46846	0.86963	181.507	0	0	0	0	0	0	0	0	0	0	0	0	0	0	0	0	0
																			1106.9	500.626	624.981	481.916	358.809	141.818	1106.9	583.702	202.159	52.0453	25.097	8.42686	0.62617	234.842	0	0	0	0	0	0	0	0	0	0	0	0	0	0	0	0	0
																			562.245	263.956	320.793	241.452	189.362	74.5937	562.245	281.566	106.437	22.1225	13.5287	3.15509	0.710364	134.725	0	0	0	0	0	0	0	0	0	0	0	0	0	0	0	0	0
																			1005.87	459.978	569.341	436.528	329.374	130.604	1005.87	526.371	180.462	44.352	28.0484	5.63845	1.39505	219.603	0	0	0	0	0	0	0	0	0	0	0	0	0	0	0	0	0
																			937.724	433.353	531.213	406.511	310.075	123.278	937.724	473.776	169.884	49.4362	24.7732	7.07516	1.34646	211.432	0	0	0	0	0	0	0	0	0	0	0	0	0	0	0	0	0
																			296.676	136.116	168.535	128.141	97.8345	38.2811	296.676	147.143	55.6071	14.2435	6.92482	1.96129	0.257495	70.5394	0	0	0	0	0	0	0	0	0	0	0	0	0	0	0	0	0
																			701.147	317.423	396.661	304.485	227.919	89.5037	701.147	360.532	128.341	35.2361	17.179	5.95181	0.721156	153.185	0	0	0	0	0	0	0	0	0	0	0	0	0	0	0	0	0
																			872.002	399.984	493.026	378.975	285.563	114.421	872.002	440.09	158.133	41.8209	21.2478	2.86665	1.13121	206.712	0	0	0	0	0	0	0	0	0	0	0	0	0	0	0	0	0
																			1079.12	496.536	611.276	467.845	355.597	140.939	1079.12	576.196	196.779	44.6082	22.3334	7.47688	1.24424	230.483	0	0	0	0	0	0	0	0	0	0	0	0	0	0	0	0	0
																			1075.61	489.461	607.583	468.029	350.342	139.119	1075.61	564.622	193.9	44.1636	25.6434	9.14551	1.72674	236.411	0	0	0	0	0	0	0	0	0	0	0	0	0	0	0	0	0
																			545.085	249.899	309.38	235.704	179.167	70.7318	545.085	270.935	102.221	27.6812	12.0628	4.47756	0.63964	127.068	0	0	0	0	0	0	0	0	0	0	0	0	0	0	0	0	0
																			1146.62	535.249	651.54	495.083	383.731	151.519	1146.62	595.929	215.577	52.2974	22.8893	7.82498	1.53766	250.568	0	0	0	0	0	0	0	0	0	0	0	0	0	0	0	0	0
																			557.047	256.322	316.182	240.864	183.621	72.7012	557.047	269.442	106.284	26.328	17.5068	5.12023	0.953817	131.412	0	0	0	0	0	0	0	0	0	0	0	0	0	0	0	0	0
																			940.314	420.59	528.385	411.929	301.242	119.348	940.314	483.522	176.183	40.6659	22.4171	4.28914	0.442984	212.793	0	0	0	0	0	0	0	0	0	0	0	0	0	0	0	0	0
																			921.863	423.986	522.338	399.525	303.759	120.227	921.863	459.415	168.175	46.2075	26.8672	8.12064	1.11129	211.967	0	0	0	0	0	0	0	0	0	0	0	0	0	0	0	0	0
																			966.092	439.161	546.163	419.928	314.746	124.414	966.092	505.798	176.011	41.8525	24.3857	7.98616	1.30856	208.75	0	0	0	0	0	0	0	0	0	0	0	0	0	0	0	0	0
																			825.572	373.836	466.419	359.153	267.897	105.939	825.572	422.918	152.723	38.8852	20.0279	5.14696	1.19836	184.672	0	0	0	0	0	0	0	0	0	0	0	0	0	0	0	0	0
																			1152.64	531.496	651.981	500.663	380.355	151.141	1152.64	586.535	200.732	58.3518	28.4911	9.68969	0.732545	268.111	0	0	0	0	0	0	0	0	0	0	0	0	0	0	0	0	0
																			717.785	327.485	406.29	311.495	234.872	92.6122	717.785	365.755	131.379	33.7336	17.8138	3.8911	0.995602	164.217	0	0	0	0	0	0	0	0	0	0	0	0	0	0	0	0	0
																			698.862	320.522	395.939	302.923	229.428	91.0945	698.862	347.691	130.088	31.9505	16.7589	5.90866	1.00345	165.461	0	0	0	0	0	0	0	0	0	0	0	0	0	0	0	0	0
																			1012.2	467.364	572.901	439.294	334.216	133.148	1012.2	512.327	190.023	42.4619	24.8463	6.72534	1.35542	234.456	0	0	0	0	0	0	0	0	0	0	0	0	0	0	0	0	0
																			969.856	450.638	549.969	419.887	322.249	128.388	969.856	487.341	185.876	38.5994	24.4268	4.7501	2.03639	226.826	0	0	0	0	0	0	0	0	0	0	0	0	0	0	0	0	0
																			564.408	257.835	319.916	244.492	185.194	72.6411	564.408	287.863	101.974	25.7627	14.1465	5.4482	0.928954	128.285	0	0	0	0	0	0	0	0	0	0	0	0	0	0	0	0	0
																			913.755	426.605	520.144	393.612	306.243	120.362	913.755	465.654	169.867	45.4311	25.0144	8.80715	0.680921	198.301	0	0	0	0	0	0	0	0	0	0	0	0	0	0	0	0	0
																			855.332	391.417	483.572	371.76	280.133	111.284	855.332	431.729	156.581	35.4688	19.6764	3.82189	1.49841	206.557	0	0	0	0	0	0	0	0	0	0	0	0	0	0	0	0	0
																			709.372	322.091	401.724	307.648	231.058	91.0325	709.372	370.177	128.063	31.2814	18.0494	2.54214	0.87245	158.387	0	0	0	0	0	0	0	0	0	0	0	0	0	0	0	0	0
																			1023.35	473.17	580.256	443.097	338.865	134.306	1023.35	527.893	186.457	48.4129	24.9094	9.98782	1.23988	224.453	0	0	0	0	0	0	0	0	0	0	0	0	0	0	0	0	0
																			674.949	315.955	384.271	290.678	226.356	89.599	674.949	337.813	126.671	32.9091	17.6112	4.62552	1.13057	154.188	0	0	0	0	0	0	0	0	0	0	0	0	0	0	0	0	0
																			838.697	390.229	476.847	361.85	279.577	110.653	838.697	424.803	157.525	41.1183	22.2446	4.89657	1.28894	186.821	0	0	0	0	0	0	0	0	0	0	0	0	0	0	0	0	0
																			734.124	342.112	417.964	316.16	245.291	96.8208	734.124	381.021	131.428	34.1216	17.6177	4.83022	1.1442	163.961	0	0	0	0	0	0	0	0	0	0	0	0	0	0	0	0	0
																			1277.61	597.471	724.092	553.521	427.265	170.206	1277.61	643.621	227.627	61.5142	32.1425	7.84325	1.74445	303.121	0	0	0	0	0	0	0	0	0	0	0	0	0	0	0	0	0
																			1197.71	548.418	676.039	521.669	392.548	155.87	1197.71	615.162	220.205	55.753	25.106	7.24415	2.00588	272.233	0	0	0	0	0	0	0	0	0	0	0	0	0	0	0	0	0
																			853.355	392.565	484.489	368.866	281.451	111.114	853.355	444.146	158.743	36.9211	23.4277	5.40187	0.827263	183.888	0	0	0	0	0	0	0	0	0	0	0	0	0	0	0	0	0
																			768.117	351.53	434.584	333.533	251.461	100.069	768.117	381.997	143.186	34.8771	19.7213	5.02699	1.12678	182.182	0	0	0	0	0	0	0	0	0	0	0	0	0	0	0	0	0
																			638.106	291.944	361.615	276.491	209.321	82.6237	638.106	320.324	118.395	28.9321	16.6093	4.15533	0.838429	148.852	0	0	0	0	0	0	0	0	0	0	0	0	0	0	0	0	0
																			1115.76	514.499	631.289	484.473	368.088	146.411	1115.76	563.412	207.424	52.817	28.8981	5.10937	1.68024	256.421	0	0	0	0	0	0	0	0	0	0	0	0	0	0	0	0	0
																			659.521	296.74	372.004	287.517	212.464	84.2767	659.521	343.1	119.284	28.1182	13.3001	1.06338	0.676895	153.979	0	0	0	0	0	0	0	0	0	0	0	0	0	0	0	0	0
																			624.593	287.512	354.226	270.367	206.142	81.3706	624.593	314.151	116.163	29.4855	13.4571	4.99969	0.861113	145.476	0	0	0	0	0	0	0	0	0	0	0	0	0	0	0	0	0
																			766.34	349.7	433.317	333.022	250.364	99.3363	766.34	389.932	140.388	39.0946	16.0451	3.51944	1.19199	176.169	0	0	0	0	0	0	0	0	0	0	0	0	0	0	0	0	0
																			736.795	343.712	419.146	317.649	246.597	97.1146	736.795	374.59	136.82	32.5169	17.5026	4.66647	1.19576	169.503	0	0	0	0	0	0	0	0	0	0	0	0	0	0	0	0	0
																			687.244	312.181	388.375	298.869	223.3	88.8818	687.244	340.305	129.192	34.3728	14.8475	4.27264	1.01973	163.234	0	0	0	0	0	0	0	0	0	0	0	0	0	0	0	0	0
																			1228.01	562.924	693.755	534.255	402.376	160.548	1228.01	630.5	223.608	56.3568	36.1286	4.75037	1.33315	275.332	0	0	0	0	0	0	0	0	0	0	0	0	0	0	0	0	0
																			808.283	379.883	460.671	347.612	272.574	107.309	808.283	407.475	147.755	39.4518	19.9006	5.8822	1.11806	186.7	0	0	0	0	0	0	0	0	0	0	0	0	0	0	0	0	0
																			1071.5	498.504	608.76	462.74	357.169	141.336	1071.5	554.989	191.53	51.3085	24.1344	10.1955	1.09559	238.247	0	0	0	0	0	0	0	0	0	0	0	0	0	0	0	0	0
																			926.644	422.553	523.082	403.562	302.361	120.192	926.644	467.378	173.284	45.4489	21.7722	6.99162	1.48215	210.287	0	0	0	0	0	0	0	0	0	0	0	0	0	0	0	0	0
																			523.007	244.43	298.779	224.229	175.581	68.8492	523.007	272.363	93.9162	18.6797	13.2076	3.15017	0.814234	120.876	0	0	0	0	0	0	0	0	0	0	0	0	0	0	0	0	0
																			711.827	324.91	403.261	308.566	233.207	91.7031	711.827	366.479	133.963	31.8482	17.3852	4.55138	0.688426	156.912	0	0	0	0	0	0	0	0	0	0	0	0	0	0	0	0	0
																			503.925	228.186	284.593	219.332	163.424	64.7614	503.925	250.604	92.4337	26.5736	10.0502	3.8868	0.326341	120.05	0	0	0	0	0	0	0	0	0	0	0	0	0	0	0	0	0
																			474.157	213.477	267.555	206.602	152.734	60.7432	474.157	226.833	91.7115	20.5848	12.9411	3.84833	0.653987	117.584	0	0	0	0	0	0	0	0	0	0	0	0	0	0	0	0	0
																			1036.22	472.878	584.828	451.388	338.418	134.461	1036.22	526.216	192.489	43.6468	26.31	6.0458	1.43746	240.07	0	0	0	0	0	0	0	0	0	0	0	0	0	0	0	0	0
																			1133.08	516.758	639.01	494.067	369.732	147.025	1133.08	585.065	204.017	50.8872	24.1821	5.58181	1.58925	261.755	0	0	0	0	0	0	0	0	0	0	0	0	0	0	0	0	0
																			895.628	406.016	505.32	390.308	290.62	115.397	895.628	464.144	163.722	34.2514	19.6648	4.32085	1.20766	208.317	0	0	0	0	0	0	0	0	0	0	0	0	0	0	0	0	0
																			884.895	408.273	502.461	382.434	292.717	115.556	884.895	456.909	161.701	34.2377	22.5256	5.18826	0.531002	203.803	0	0	0	0	0	0	0	0	0	0	0	0	0	0	0	0	0
																			550.463	257.666	313.572	236.892	184.85	72.8168	550.463	274.639	103.592	24.0101	11.8454	4.30445	0.691458	131.38	0	0	0	0	0	0	0	0	0	0	0	0	0	0	0	0	0
																			833.777	385.661	473.389	360.388	275.991	109.67	833.777	422.167	154.543	42.111	17.7177	2.7403	1.00407	193.493	0	0	0	0	0	0	0	0	0	0	0	0	0	0	0	0	0
																			659.18	305.06	374.229	284.951	218.501	86.5591	659.18	329.921	122.052	28.7747	14.1404	4.89032	0.676021	158.726	0	0	0	0	0	0	0	0	0	0	0	0	0	0	0	0	0
																			834.225	384.882	473.405	360.82	276.056	108.825	834.225	434.132	153.13	38.7858	18.8071	4.97655	1.32422	183.07	0	0	0	0	0	0	0	0	0	0	0	0	0	0	0	0	0
																			1092.49	492.625	615.092	477.396	352.44	140.184	1092.49	565.106	200.675	49.619	23.3168	8.04571	1.36509	244.36	0	0	0	0	0	0	0	0	0	0	0	0	0	0	0	0	0
																			938.451	428.601	531.109	407.342	307.565	121.036	938.451	489.274	171.664	44.5574	21.8066	8.14207	1.44644	201.56	0	0	0	0	0	0	0	0	0	0	0	0	0	0	0	0	0
																			1247.7	580.328	706.455	541.247	414.742	165.586	1247.7	643.783	234.472	51.8915	27.2622	9.23515	2.02759	279.031	0	0	0	0	0	0	0	0	0	0	0	0	0	0	0	0	0
																			1010.4	464.168	572.476	437.924	332.584	131.585	1010.4	526.949	183.053	43.8302	26.4181	6.39482	1.38355	222.371	0	0	0	0	0	0	0	0	0	0	0	0	0	0	0	0	0
																			968.729	457.781	552.251	416.478	328.034	129.747	968.729	494.877	182.959	41.5855	23.4167	5.61029	1.77957	218.501	0	0	0	0	0	0	0	0	0	0	0	0	0	0	0	0	0
																			1061.42	498.916	604.122	457.303	357.632	141.284	1061.42	546.519	189.842	55.3611	22.5513	7.95155	0.604604	238.595	0	0	0	0	0	0	0	0	0	0	0	0	0	0	0	0	0
																			556.664	253.949	314.844	241.82	181.731	72.218	556.664	279.875	99.4322	25.4247	12.7444	3.16492	0.863241	135.159	0	0	0	0	0	0	0	0	0	0	0	0	0	0	0	0	0
																			1042.03	475.112	589.256	452.779	340.268	134.844	1042.03	539.012	187.246	54.8748	23.8925	9.33482	0.601474	227.073	0	0	0	0	0	0	0	0	0	0	0	0	0	0	0	0	0
																			705.894	322.162	399.916	305.978	230.881	91.2817	705.894	364.527	126.2	33.0242	16.5263	6.10348	0.563942	158.949	0	0	0	0	0	0	0	0	0	0	0	0	0	0	0	0	0
																			814.663	375.067	461.167	353.496	268.662	106.405	814.663	409.141	149.781	41.3465	18.2075	5.18722	1.07878	189.921	0	0	0	0	0	0	0	0	0	0	0	0	0	0	0	0	0
																			1258.11	577.983	710.125	547.988	412.741	165.242	1258.11	635.528	237.575	56.7832	34.7288	4.71487	1.72877	287.055	0	0	0	0	0	0	0	0	0	0	0	0	0	0	0	0	0
																			790.256	354.994	445.043	345.213	254.173	100.821	790.256	403.453	145.587	36.0009	17.8234	6.13589	0.581298	180.674	0	0	0	0	0	0	0	0	0	0	0	0	0	0	0	0	0
																			1086.94	503.954	616.658	470.277	360.529	143.426	1086.94	562.923	193.819	47.5857	29.2934	6.76816	1.40134	245.144	0	0	0	0	0	0	0	0	0	0	0	0	0	0	0	0	0
																			783.403	357.428	443.071	340.332	255.772	101.657	783.403	394.388	140.211	37.8894	19.9954	4.06786	0.947583	185.904	0	0	0	0	0	0	0	0	0	0	0	0	0	0	0	0	0
																			996.73	465.941	567.197	429.533	333.849	132.092	996.73	518.362	174.654	47.1312	24.3098	6.37177	1.57266	224.328	0	0	0	0	0	0	0	0	0	0	0	0	0	0	0	0	0
																			673.287	306.153	380.842	292.445	219.092	87.0609	673.287	343.42	125.686	26.7035	16.4171	1.35146	0.605684	159.103	0	0	0	0	0	0	0	0	0	0	0	0	0	0	0	0	0
																			864.487	394.7	488.627	375.86	282.448	112.252	864.487	440.858	158.62	42.1424	19.6184	5.0078	1.78283	196.458	0	0	0	0	0	0	0	0	0	0	0	0	0	0	0	0	0
																			985.728	453.368	558.053	427.674	324.74	128.628	985.728	500.758	183.175	42.6292	24.4851	8.38638	0.701551	225.593	0	0	0	0	0	0	0	0	0	0	0	0	0	0	0	0	0
																			1367.93	634.325	773.749	594.185	452.893	181.433	1367.93	700.708	243.016	67.4105	33.5995	7.30034	1.91412	313.985	0	0	0	0	0	0	0	0	0	0	0	0	0	0	0	0	0
																			1217.06	559.309	688.48	528.584	400.513	158.796	1217.06	632.781	219.91	51.8556	31.4556	8.7803	1.94396	270.338	0	0	0	0	0	0	0	0	0	0	0	0	0	0	0	0	0
																			592.236	272.154	336.427	255.809	195.158	76.9958	592.236	310.47	106.775	24.8861	14.2576	2.65288	0.87909	132.315	0	0	0	0	0	0	0	0	0	0	0	0	0	0	0	0	0
																			794.367	367.251	451.293	343.074	263.099	104.152	794.367	403.32	139.655	35.3365	21.537	3.85488	0.609716	190.054	0	0	0	0	0	0	0	0	0	0	0	0	0	0	0	0	0
																			847.325	401.107	484.834	362.491	288.368	112.739	847.325	443.681	163.298	33.806	20.6647	4.25534	0.80647	180.813	0	0	0	0	0	0	0	0	0	0	0	0	0	0	0	0	0
																			1104.57	508.823	625.035	479.537	364.234	144.589	1104.57	559.656	204.35	50.1271	29.434	6.63448	0.119794	254.251	0	0	0	0	0	0	0	0	0	0	0	0	0	0	0	0	0
																			817.353	378.933	464.483	352.87	271.61	107.323	817.353	419.968	146.242	38.2928	20.4802	6.49657	0.999496	184.874	0	0	0	0	0	0	0	0	0	0	0	0	0	0	0	0	0
																			1105.9	517.348	628.987	476.913	370.882	146.467	1105.9	571.311	198.864	50.5668	26.9557	8.65981	0.953787	248.589	0	0	0	0	0	0	0	0	0	0	0	0	0	0	0	0	0
																			882.011	408.892	500.655	381.357	293.02	115.872	882.011	460.536	160.09	35.9818	17.4958	6.28251	1.05804	200.567	0	0	0	0	0	0	0	0	0	0	0	0	0	0	0	0	0
																			967.327	434.45	543.842	423.485	310.651	123.799	967.327	493.733	173.624	46.1645	24.4695	8.2652	1.30746	219.763	0	0	0	0	0	0	0	0	0	0	0	0	0	0	0	0	0
																			840.194	383.659	474.735	365.459	274.604	109.055	840.194	422.782	149.926	40.7796	22.5545	5.12233	1.10057	197.929	0	0	0	0	0	0	0	0	0	0	0	0	0	0	0	0	0
																			913.644	418.012	517.454	396.19	299.493	118.52	913.644	471.375	169.698	45.1798	23.689	7.07787	0.875579	195.749	0	0	0	0	0	0	0	0	0	0	0	0	0	0	0	0	0
																			1109.48	512.524	627.507	481.972	366.13	146.394	1109.48	560.156	207.917	54.7708	26.7464	9.88704	1.28773	248.714	0	0	0	0	0	0	0	0	0	0	0	0	0	0	0	0	0
																			663.302	307.531	377.218	286.084	220.415	87.1155	663.302	334.841	125.751	26.8416	16.9013	2.44274	0.697392	155.826	0	0	0	0	0	0	0	0	0	0	0	0	0	0	0	0	0
																			1191.35	548.442	673.217	518.128	392.953	155.489	1191.35	606.88	223.85	56.2708	27.1178	7.76271	1.03649	268.427	0	0	0	0	0	0	0	0	0	0	0	0	0	0	0	0	0
																			1233.3	559.243	694.885	538.412	400.13	159.113	1233.3	646.863	231.087	56.3929	26.3711	7.51292	2.13909	262.931	0	0	0	0	0	0	0	0	0	0	0	0	0	0	0	0	0
																			636.351	291.926	361.004	275.347	209.6	82.3257	636.351	324.465	120.839	25.8548	15.5889	4.75682	0.535729	144.311	0	0	0	0	0	0	0	0	0	0	0	0	0	0	0	0	0
																			788.239	358.325	446.792	341.447	257.425	100.9	788.239	411.513	144.627	34.8069	20.1848	6.77481	0.869634	169.462	0	0	0	0	0	0	0	0	0	0	0	0	0	0	0	0	0
																			742.08	340.261	420.447	321.633	243.864	96.3975	742.08	379.212	132.66	35.3954	20.3937	4.48191	1.03268	168.904	0	0	0	0	0	0	0	0	0	0	0	0	0	0	0	0	0
																			798.476	363.935	451.275	347.201	260.54	103.395	798.476	410.531	143.322	37.5176	18.7641	7.1151	1.37742	179.849	0	0	0	0	0	0	0	0	0	0	0	0	0	0	0	0	0
																			1149.65	521.036	647.427	502.218	372.366	148.669	1149.65	589.126	203.735	60.0883	28.7271	8.6455	1.21688	258.107	0	0	0	0	0	0	0	0	0	0	0	0	0	0	0	0	0
																			1047	486.032	596.019	450.986	349.253	136.778	1047	550.977	185.793	52.2214	25.3978	7.55882	0.618228	224.438	0	0	0	0	0	0	0	0	0	0	0	0	0	0	0	0	0
																			750.112	350.088	427.257	322.855	251.648	98.4407	750.112	382.939	145	39.1697	16.7196	5.0033	0.680059	160.601	0	0	0	0	0	0	0	0	0	0	0	0	0	0	0	0	0
																			1125.04	509.445	633.829	491.212	364.431	145.014	1125.04	576.917	206.563	51.1615	24.9144	5.57148	1.13817	258.775	0	0	0	0	0	0	0	0	0	0	0	0	0	0	0	0	0
																			853.59	385.289	480.283	373.307	275.311	109.978	853.59	424.045	155.823	43.6579	21.0507	7.4159	1.14095	200.458	0	0	0	0	0	0	0	0	0	0	0	0	0	0	0	0	0
																			961.574	441.658	543.72	417.854	316.078	125.58	961.574	486.105	177.061	42.585	23.5291	5.34948	0.644004	226.3	0	0	0	0	0	0	0	0	0	0	0	0	0	0	0	0	0
																			1054.1	468.936	591.791	462.31	335.63	133.306	1054.1	551.399	187.468	51.7777	24.185	8.63282	1.32085	229.318	0	0	0	0	0	0	0	0	0	0	0	0	0	0	0	0	0
																			421.633	189.393	238.429	183.204	135.681	53.7117	421.633	206.457	78.6063	21.4188	11.9605	2.58568	0.683987	99.9214	0	0	0	0	0	0	0	0	0	0	0	0	0	0	0	0	0
																			807.837	374.793	459.126	348.711	268.533	106.26	807.837	411.871	148.28	35.9911	20.2499	6.20544	1.29639	183.943	0	0	0	0	0	0	0	0	0	0	0	0	0	0	0	0	0
																			892.63	412.346	506.765	385.865	295.38	116.966	892.63	459.146	170.683	35.6599	22.8776	3.54291	0.828064	199.892	0	0	0	0	0	0	0	0	0	0	0	0	0	0	0	0	0
																			1134.11	522.391	641.4	492.711	373.439	148.952	1134.11	583.062	210.196	50.3599	25.1728	7.69748	1.39696	256.226	0	0	0	0	0	0	0	0	0	0	0	0	0	0	0	0	0
																			382.138	171.43	215.678	166.461	122.799	48.6304	382.138	188.254	73.0752	19.2985	10.918	2.94543	0.340966	87.3055	0	0	0	0	0	0	0	0	0	0	0	0	0	0	0	0	0
																			357.628	163.487	202.502	155.126	117.145	46.3428	357.628	173.105	67.9985	18.5145	7.64733	2.17485	0.498951	87.6893	0	0	0	0	0	0	0	0	0	0	0	0	0	0	0	0	0
																			892.196	407.341	504	388.197	291.449	115.892	892.196	453.351	168.927	42.9548	21.3925	4.23077	1.89042	199.45	0	0	0	0	0	0	0	0	0	0	0	0	0	0	0	0	0
																			733.618	335.81	414.154	319.464	240.161	95.6488	733.618	354.728	139.014	37.3883	18.3803	5.74239	1.35689	177.007	0	0	0	0	0	0	0	0	0	0	0	0	0	0	0	0	0
																			944.98	442.226	537.421	407.559	316.734	125.492	944.98	490.198	171.494	39.5588	23.589	3.92428	2.01886	214.196	0	0	0	0	0	0	0	0	0	0	0	0	0	0	0	0	0
																			989.813	455.256	560.151	429.662	325.491	129.764	989.813	495.337	184.758	43.9895	29.0903	4.6426	0.99394	231.002	0	0	0	0	0	0	0	0	0	0	0	0	0	0	0	0	0
																			748.189	345.822	425.376	322.813	247.787	98.0349	748.189	390.315	131.152	29.7203	18.5408	3.38047	0.756871	174.323	0	0	0	0	0	0	0	0	0	0	0	0	0	0	0	0	0
																			758.609	351.643	430.964	327.644	252.23	99.4132	758.609	393.103	135.065	36.9772	18.1853	5.25132	0.954896	169.072	0	0	0	0	0	0	0	0	0	0	0	0	0	0	0	0	0
																			687.205	314.462	389.098	298.106	225.223	89.2389	687.205	351.161	121.127	32.0129	17.7476	4.1745	0.542774	160.439	0	0	0	0	0	0	0	0	0	0	0	0	0	0	0	0	0
																			890.356	402.109	500.634	389.722	287.172	114.937	890.356	442.92	163.229	40.0497	18.4236	7.29067	1.40249	217.041	0	0	0	0	0	0	0	0	0	0	0	0	0	0	0	0	0
																			1296.96	601.045	734.006	562.955	429.614	171.431	1296.96	665.52	238.686	59.9743	35.7394	5.14497	2.05823	289.838	0	0	0	0	0	0	0	0	0	0	0	0	0	0	0	0	0
																			1011.86	461.904	571.646	440.212	330.674	131.23	1011.86	513.165	188.415	52.797	25.0628	6.51136	1.43176	224.475	0	0	0	0	0	0	0	0	0	0	0	0	0	0	0	0	0
																			781.748	359.891	443.165	338.582	257.668	102.223	781.748	390.365	142.796	40.2007	19.6333	5.06462	1.33462	182.353	0	0	0	0	0	0	0	0	0	0	0	0	0	0	0	0	0
																			997.521	456.425	563.093	434.428	325.797	130.628	997.521	499.185	179.414	45.5008	28.1607	3.35944	1.36493	240.536	0	0	0	0	0	0	0	0	0	0	0	0	0	0	0	0	0
																			774.897	355.112	439.723	335.174	254.961	100.15	774.897	390.389	150.597	35.2041	22.8874	3.94527	1.01525	170.859	0	0	0	0	0	0	0	0	0	0	0	0	0	0	0	0	0
																			875.378	401.218	494.552	380.827	286.93	114.288	875.378	430.194	164.963	42.6754	20.8739	5.76925	0.413169	210.489	0	0	0	0	0	0	0	0	0	0	0	0	0	0	0	0	0
																			954.474	433.484	538.809	415.665	310.029	123.455	954.474	493.386	175.11	41.9552	23.6168	6.81147	1.21419	212.38	0	0	0	0	0	0	0	0	0	0	0	0	0	0	0	0	0
																			918.825	428.638	523.839	394.986	307.557	121.081	918.825	474.061	167.486	41.8643	28.7792	4.50072	1.38489	200.748	0	0	0	0	0	0	0	0	0	0	0	0	0	0	0	0	0
																			656.528	304.453	373.236	283.292	218.15	86.3028	656.528	340.565	113.562	27.7744	15.5369	5.01374	1.14725	152.929	0	0	0	0	0	0	0	0	0	0	0	0	0	0	0	0	0
																			1217.27	561.877	688.999	528.273	401.699	160.177	1217.27	627.632	212.276	62.0397	31.7155	9.99838	1.53926	272.072	0	0	0	0	0	0	0	0	0	0	0	0	0	0	0	0	0
																			897.866	409.175	506.268	391.598	291.986	117.189	897.866	444.928	159.937	41.2595	25.0558	6.44267	1.02311	219.221	0	0	0	0	0	0	0	0	0	0	0	0	0	0	0	0	0
																			772.042	351.834	436.521	335.521	251.768	100.066	772.042	399.419	137.549	33.5653	18.1457	6.63221	0.69095	176.04	0	0	0	0	0	0	0	0	0	0	0	0	0	0	0	0	0
																			313.247	145.014	178.067	135.18	103.934	41.0796	313.247	152.789	59.7366	14.7796	7.48553	1.14014	0.399774	76.9163	0	0	0	0	0	0	0	0	0	0	0	0	0	0	0	0	0
																			787.522	360.962	445.645	341.877	258.565	102.397	787.522	402.141	148.151	36.5523	16.172	5.97416	0.693012	177.838	0	0	0	0	0	0	0	0	0	0	0	0	0	0	0	0	0
																			811.603	372.119	459.744	351.859	266.661	105.458	811.603	417.192	154.042	37.0035	18.7736	5.52685	1.39446	177.67	0	0	0	0	0	0	0	0	0	0	0	0	0	0	0	0	0
																			624.108	291.351	356.372	267.736	209.644	81.7064	624.108	328.416	111.377	27.2888	14.013	4.88111	0.567991	137.564	0	0	0	0	0	0	0	0	0	0	0	0	0	0	0	0	0
																			658.735	301.952	373.152	285.583	216.162	85.7901	658.735	330.887	122.193	27.3847	16.7423	5.48147	0.792317	155.254	0	0	0	0	0	0	0	0	0	0	0	0	0	0	0	0	0
																			1044.66	481.076	591.087	453.578	343.752	137.324	1044.66	535.715	191.778	46.7214	27.6038	5.10705	1.77813	235.961	0	0	0	0	0	0	0	0	0	0	0	0	0	0	0	0	0
																			886.653	404.521	502.373	384.28	290.412	114.109	886.653	465.441	156.871	42.4331	21.8326	5.12026	0.496442	194.459	0	0	0	0	0	0	0	0	0	0	0	0	0	0	0	0	0
																			562.851	263.067	321.128	241.722	189.304	73.7621	562.851	292.315	106.206	25.6294	12.1343	3.42677	0.787903	122.352	0	0	0	0	0	0	0	0	0	0	0	0	0	0	0	0	0
																			755.282	347.212	429.408	325.874	249.273	97.9394	755.282	396.696	133.644	32.9843	17.853	5.88478	0.926339	167.294	0	0	0	0	0	0	0	0	0	0	0	0	0	0	0	0	0
																			1000.29	458.597	566.163	434.126	328.719	129.877	1000.29	509.472	193.044	49.5134	25.8837	6.34725	1.05135	214.978	0	0	0	0	0	0	0	0	0	0	0	0	0	0	0	0	0
																			995.521	462.312	566.745	428.776	332.001	130.311	995.521	515.499	187.863	40.2514	29.2334	8.35736	1.0335	213.283	0	0	0	0	0	0	0	0	0	0	0	0	0	0	0	0	0
																			833.788	379.964	471.5	362.287	272.434	107.53	833.788	424.164	156.238	32.6554	20.2973	6.01435	1.10728	193.311	0	0	0	0	0	0	0	0	0	0	0	0	0	0	0	0	0
																			342.905	155.217	193.526	149.378	110.985	44.2314	342.905	169.346	61.6188	17.5637	8.49797	2.19756	0.558626	83.1222	0	0	0	0	0	0	0	0	0	0	0	0	0	0	0	0	0
																			841.457	382.126	475.102	366.355	273.194	108.932	841.457	426.487	149.404	41.183	20.6137	6.23701	1.57113	195.961	0	0	0	0	0	0	0	0	0	0	0	0	0	0	0	0	0
																			1085.53	493.15	611.908	473.62	352.564	140.586	1085.53	556.931	206.63	46.749	26.589	6.46805	1.45932	240.701	0	0	0	0	0	0	0	0	0	0	0	0	0	0	0	0	0
																			871.03	398.916	492.528	378.502	284.975	113.941	871.03	435.547	161.546	37.1298	22.9865	7.45339	1.21423	205.153	0	0	0	0	0	0	0	0	0	0	0	0	0	0	0	0	0
																			834.254	381.649	471.273	362.981	273.136	108.514	834.254	420.741	149.055	38.2443	17.673	7.74765	1.10368	199.69	0	0	0	0	0	0	0	0	0	0	0	0	0	0	0	0	0
																			1189.02	549.3	673.832	515.192	393.06	156.24	1189.02	629.203	212.547	53.27	23.6525	7.28968	1.99754	261.064	0	0	0	0	0	0	0	0	0	0	0	0	0	0	0	0	0
																			334.6	151.936	189.252	145.348	108.753	43.1831	334.6	157.688	64.2441	17.5243	9.0511	0.645116	0.618933	84.8277	0	0	0	0	0	0	0	0	0	0	0	0	0	0	0	0	0
																			705.56	327.735	401.511	304.049	235.297	92.4375	705.56	360.189	130.617	32.0073	18.5988	3.66261	0.449838	160.036	0	0	0	0	0	0	0	0	0	0	0	0	0	0	0	0	0
																			696.097	319.158	394.707	301.39	228.788	90.3702	696.097	347.501	131.583	26.5249	19.1102	2.89304	1.12492	167.361	0	0	0	0	0	0	0	0	0	0	0	0	0	0	0	0	0
																			717.544	330.38	406.724	310.82	236.409	93.9716	717.544	361.169	134.321	33.0191	15.7587	5.52843	1.20701	166.54	0	0	0	0	0	0	0	0	0	0	0	0	0	0	0	0	0
																			687.484	324.147	392.326	295.159	232.475	91.6717	687.484	345.718	125.899	35.5218	17.1807	3.41528	0.606515	159.144	0	0	0	0	0	0	0	0	0	0	0	0	0	0	0	0	0
																			856.374	391.859	484.277	372.097	280.638	111.221	856.374	433.157	161.586	42.1749	21.0524	4.20751	0.66396	193.532	0	0	0	0	0	0	0	0	0	0	0	0	0	0	0	0	0
																			530.359	246.667	302.422	227.937	176.964	69.7026	530.359	263.687	98.4959	25.9233	13.764	4.02854	0.836298	123.624	0	0	0	0	0	0	0	0	0	0	0	0	0	0	0	0	0
																			892.19	404.304	502.626	389.563	289.084	115.219	892.19	449.493	160.52	48.4746	20.7892	7.62771	1.2061	204.079	0	0	0	0	0	0	0	0	0	0	0	0	0	0	0	0	0
																			819.371	374.406	463.172	356.2	267.66	106.746	819.371	417.779	147.162	38.912	18.5634	4.88757	0.715047	191.353	0	0	0	0	0	0	0	0	0	0	0	0	0	0	0	0	0
																			1168.39	537.378	662.701	505.692	385.215	152.163	1168.39	618.079	210.551	51.1833	34.8436	4.64732	1.80423	247.285	0	0	0	0	0	0	0	0	0	0	0	0	0	0	0	0	0
																			745.648	342.35	421.128	324.52	244.635	97.7154	745.648	367.327	139.106	35.5306	15.0071	7.10817	0.873738	180.695	0	0	0	0	0	0	0	0	0	0	0	0	0	0	0	0	0
																			756.454	354.702	431.335	325.119	254.67	100.032	756.454	387.648	143.112	29.1052	15.6827	7.17451	0.654906	173.077	0	0	0	0	0	0	0	0	0	0	0	0	0	0	0	0	0
																			742.195	341.45	420.97	321.225	244.462	96.9878	742.195	371.102	135.566	32.5849	20.8795	4.6457	0.956743	176.46	0	0	0	0	0	0	0	0	0	0	0	0	0	0	0	0	0
																			617.61	290.334	352.561	265.049	208.379	81.9552	617.61	310.659	113.475	27.3919	15.8102	4.52877	0.498329	145.247	0	0	0	0	0	0	0	0	0	0	0	0	0	0	0	0	0
																			1124.16	539.653	644.15	480.008	387.428	152.225	1124.16	582.015	205.428	51.9232	24.7533	8.42904	1.06607	250.544	0	0	0	0	0	0	0	0	0	0	0	0	0	0	0	0	0
																			857.944	398.64	486.697	371.247	285.021	113.62	857.944	430	155.084	41.4017	19.2496	3.804	0.911662	207.493	0	0	0	0	0	0	0	0	0	0	0	0	0	0	0	0	0
																			1087.33	498.066	613.587	473.748	355.934	142.132	1087.33	548.213	201.227	50.759	25.9962	8.89875	1.40985	250.831	0	0	0	0	0	0	0	0	0	0	0	0	0	0	0	0	0
																			1205.46	557.641	681.656	523.808	398.212	159.429	1205.46	615.416	221.546	51.3933	27.3546	7.07984	1.96447	280.71	0	0	0	0	0	0	0	0	0	0	0	0	0	0	0	0	0
																			1127.73	529.452	641.142	486.586	378.927	150.526	1127.73	574.219	206.027	49.0084	30.3121	8.69494	1.21877	258.247	0	0	0	0	0	0	0	0	0	0	0	0	0	0	0	0	0
																			788.755	357.326	445.797	342.958	255.839	101.487	788.755	408.888	142.606	36.4649	18.0457	5.05622	0.871163	176.823	0	0	0	0	0	0	0	0	0	0	0	0	0	0	0	0	0
																			681.383	316.909	387.65	293.733	227.447	89.4626	681.383	337.413	130.247	30.3442	18.2565	7.42921	1.15635	156.538	0	0	0	0	0	0	0	0	0	0	0	0	0	0	0	0	0
																			513.333	235.726	290.672	222.661	168.743	66.983	513.333	254.477	95.1523	22.8338	12.8912	3.90828	0.927502	123.143	0	0	0	0	0	0	0	0	0	0	0	0	0	0	0	0	0
																			630.125	289.136	356.895	273.231	207.353	81.783	630.125	317.803	119.424	30.1647	15.605	2.83137	0.860727	143.436	0	0	0	0	0	0	0	0	0	0	0	0	0	0	0	0	0
																			419.051	193.117	237.9	181.15	138.531	54.5854	419.051	207.421	78.3287	20.1233	10.4199	2.73892	0.630497	99.3876	0	0	0	0	0	0	0	0	0	0	0	0	0	0	0	0	0
																			510.945	234.033	289.776	221.169	167.892	66.1407	510.945	263.998	88.3943	24.2858	13.3694	2.33224	0.560863	118.004	0	0	0	0	0	0	0	0	0	0	0	0	0	0	0	0	0
																			771.963	351.405	435.97	335.992	251.621	99.7848	771.963	385.689	142.97	35.3044	18.5374	8.28202	0.633042	180.547	0	0	0	0	0	0	0	0	0	0	0	0	0	0	0	0	0
																			1046.19	488.253	593.954	452.232	349.231	139.022	1046.19	519.918	196.593	52.1644	28.7665	6.85035	1.99389	239.901	0	0	0	0	0	0	0	0	0	0	0	0	0	0	0	0	0
																			783.851	359.46	444.199	339.652	257.701	101.759	783.851	408.678	142.386	37.6436	17.3765	6.70362	1.10867	169.955	0	0	0	0	0	0	0	0	0	0	0	0	0	0	0	0	0
																			365.672	169.554	208.672	157	121.68	47.8737	365.672	186.818	65.0518	14.2988	8.79642	1.40254	0.592666	88.7121	0	0	0	0	0	0	0	0	0	0	0	0	0	0	0	0	0
																			343.716	157.739	195.389	148.327	113.077	44.662	343.716	170.703	63.3981	14.1667	9.06033	2.51477	0.46447	83.4087	0	0	0	0	0	0	0	0	0	0	0	0	0	0	0	0	0
																			845.568	387.045	477.866	367.702	277.02	110.025	845.568	425.746	158.86	36.0716	20.8242	6.20517	1.51831	196.343	0	0	0	0	0	0	0	0	0	0	0	0	0	0	0	0	0
																			928.378	422.956	524.833	403.545	303.27	119.686	928.378	485.602	170.845	42.2069	20.4058	5.43955	1.34006	202.538	0	0	0	0	0	0	0	0	0	0	0	0	0	0	0	0	0
																			1142.71	512.491	642.948	499.762	366.626	145.865	1142.71	601.413	201.24	50.4712	27.3755	8.57773	1.32336	252.309	0	0	0	0	0	0	0	0	0	0	0	0	0	0	0	0	0
																			847.168	391.388	480.107	367.062	280.35	111.037	847.168	431.746	157.477	38.4527	17.081	6.02452	0.964188	195.423	0	0	0	0	0	0	0	0	0	0	0	0	0	0	0	0	0
																			917.847	431.079	521.949	395.898	308.474	122.605	917.847	455.065	170.981	41.6788	24.1765	7.23271	1.74637	216.966	0	0	0	0	0	0	0	0	0	0	0	0	0	0	0	0	0
																			1163.06	536.952	658.739	504.319	384.537	152.415	1163.06	594.243	206.682	49.7566	34.1311	7.39613	1.24122	269.608	0	0	0	0	0	0	0	0	0	0	0	0	0	0	0	0	0
																			399.632	181.909	226.564	173.068	130.289	51.6202	399.632	197.469	72.4391	20.9615	10.8784	2.4848	0.371881	95.027	0	0	0	0	0	0	0	0	0	0	0	0	0	0	0	0	0
																			748.757	341.414	424.831	323.926	245.363	96.0514	748.757	392.718	137.599	28.069	19.6668	5.27848	0.189572	165.236	0	0	0	0	0	0	0	0	0	0	0	0	0	0	0	0	0
																			974.189	448.8	552.547	421.643	321.597	127.203	974.189	505.617	173.631	38.0082	24.4145	9.0161	0.936866	222.566	0	0	0	0	0	0	0	0	0	0	0	0	0	0	0	0	0
																			1010.84	462.34	571.605	439.236	331.52	130.82	1010.84	518.499	196.529	50.1237	22.4156	6.62624	1.07894	215.568	0	0	0	0	0	0	0	0	0	0	0	0	0	0	0	0	0
																			776.569	348.811	438.269	338.3	250.05	98.7611	776.569	403.263	137.931	38.998	18.0006	6.57792	1.01612	170.783	0	0	0	0	0	0	0	0	0	0	0	0	0	0	0	0	0
																			689.151	321.208	392.025	297.125	229.827	91.381	689.151	344.084	129.741	30.6698	18.5818	5.04455	1.20664	159.823	0	0	0	0	0	0	0	0	0	0	0	0	0	0	0	0	0
																			521.432	238.966	295.048	226.384	171.001	67.9658	521.432	260.89	94.4496	22.7208	13.1406	2.41162	0.665883	127.153	0	0	0	0	0	0	0	0	0	0	0	0	0	0	0	0	0
																			654.658	296.446	369.857	284.8	212.16	84.286	654.658	329.038	120.374	31.3391	17.5178	3.99197	0.897109	151.5	0	0	0	0	0	0	0	0	0	0	0	0	0	0	0	0	0
																			882.759	407.186	500.735	382.024	291.707	115.479	882.759	449.182	156.876	43.3558	22.0157	5.43058	0.804317	205.095	0	0	0	0	0	0	0	0	0	0	0	0	0	0	0	0	0
																			508.777	237.045	290.816	217.961	170.661	66.3837	508.777	263.646	94.1188	21.715	13.2424	2.96873	0.203195	112.883	0	0	0	0	0	0	0	0	0	0	0	0	0	0	0	0	0
																			366.846	164.074	206.744	160.102	117.495	46.5794	366.846	183.778	66.9367	17.7218	8.9439	1.9673	0.669132	86.8289	0	0	0	0	0	0	0	0	0	0	0	0	0	0	0	0	0
																			544.808	249.964	309	235.807	179.21	70.7537	544.808	269.572	100.644	24.2641	12.4412	4.13256	-0.0235399	133.778	0	0	0	0	0	0	0	0	0	0	0	0	0	0	0	0	0
																			634.122	286.953	357.901	276.22	205.723	81.2296	634.122	316.891	115.688	32.0989	12.9805	4.21556	0.801105	151.447	0	0	0	0	0	0	0	0	0	0	0	0	0	0	0	0	0
																			689.78	315.496	389.632	300.148	225.934	89.5615	689.78	340.441	127.536	33.535	16.9812	5.85251	0.898463	164.536	0	0	0	0	0	0	0	0	0	0	0	0	0	0	0	0	0
																			1165.59	534.464	658.769	506.819	382.206	152.258	1165.59	606.3	212.418	55.9994	25.6724	7.03909	1.36262	256.797	0	0	0	0	0	0	0	0	0	0	0	0	0	0	0	0	0
																			854.016	393.842	483.447	370.569	281.977	111.864	854.016	430.271	162.993	36.2891	20.5349	4.41356	1.4137	198.101	0	0	0	0	0	0	0	0	0	0	0	0	0	0	0	0	0
																			949.608	439.76	537.931	411.677	314.913	124.847	949.608	477.217	177.979	46.5685	22.5014	7.8585	0.699152	216.784	0	0	0	0	0	0	0	0	0	0	0	0	0	0	0	0	0
																			880.077	402.116	498.833	381.243	288.333	113.783	880.077	467.256	156.771	39.9664	18.5334	7.00217	1.54504	189.003	0	0	0	0	0	0	0	0	0	0	0	0	0	0	0	0	0
																			960.801	435.835	542.049	418.752	312.142	123.693	960.801	494.077	179.299	46.916	20.9109	8.05684	0.925603	210.615	0	0	0	0	0	0	0	0	0	0	0	0	0	0	0	0	0
																			871.567	403.046	493.975	377.592	288.476	114.57	871.567	434.201	164.416	40.3494	21.1479	5.95855	1.18441	204.309	0	0	0	0	0	0	0	0	0	0	0	0	0	0	0	0	0
																			800.183	369.284	453.883	346.3	264.599	104.686	800.183	404.897	149.04	38.2582	20.8807	5.18566	1.24173	180.681	0	0	0	0	0	0	0	0	0	0	0	0	0	0	0	0	0
																			804.144	370.707	456.262	347.882	265.17	105.537	804.144	405.794	148.121	36.6315	22.3324	3.74417	1.68485	185.837	0	0	0	0	0	0	0	0	0	0	0	0	0	0	0	0	0
																			855.176	387.182	481.808	373.367	277.138	110.044	855.176	437.74	155.604	40.3815	15.8819	5.99518	1.32412	198.249	0	0	0	0	0	0	0	0	0	0	0	0	0	0	0	0	0
																			1016.99	456.459	573.297	443.698	326.9	129.559	1016.99	534.814	173.589	50.7378	25.4036	6.12593	0.800348	225.524	0	0	0	0	0	0	0	0	0	0	0	0	0	0	0	0	0
																			1137.63	527.002	643.886	493.741	376.465	150.537	1137.63	578.006	198.633	54.0747	28.4529	4.77504	1.12072	272.565	0	0	0	0	0	0	0	0	0	0	0	0	0	0	0	0	0
																			1211.09	551.343	683.278	527.809	394.833	156.51	1211.09	638.617	215.488	57.9961	26.4176	8.47511	1.50714	262.585	0	0	0	0	0	0	0	0	0	0	0	0	0	0	0	0	0
																			692.872	320.161	393.57	299.301	229.213	90.948	692.872	352.931	120.442	32.0016	18.464	6.17021	1.56561	161.297	0	0	0	0	0	0	0	0	0	0	0	0	0	0	0	0	0
																			651.65	295.573	368.377	283.273	211.545	84.0281	651.65	329.177	117.809	29.6352	16.691	5.37923	0.996323	151.963	0	0	0	0	0	0	0	0	0	0	0	0	0	0	0	0	0
																			532.119	243.952	301.969	230.151	174.934	69.0184	532.119	263.465	100.462	26.2156	13.5455	2.54641	0.402836	125.482	0	0	0	0	0	0	0	0	0	0	0	0	0	0	0	0	0
																			673.049	308.391	381.42	291.629	221.278	87.1129	673.049	339.373	124.935	29.4511	19.0499	5.25463	0.784012	154.201	0	0	0	0	0	0	0	0	0	0	0	0	0	0	0	0	0
																			1081.07	492.421	610.732	470.335	352.362	140.059	1081.07	562.556	190.15	50.3893	27.2073	6.66785	0.614176	243.482	0	0	0	0	0	0	0	0	0	0	0	0	0	0	0	0	0
																			1364.98	629.945	771.892	593.092	450.205	179.74	1364.98	707.314	251.034	65.0283	32.4568	10.0802	1.58116	297.489	0	0	0	0	0	0	0	0	0	0	0	0	0	0	0	0	0
																			838.779	380.29	472.02	366.759	271.533	108.757	838.779	417.848	153.857	33.5642	19.6309	4.72938	1.32696	207.823	0	0	0	0	0	0	0	0	0	0	0	0	0	0	0	0	0
																			1145.62	529.859	649.813	495.807	379.613	150.246	1145.62	598.329	203.578	56.5262	25.227	8.03409	1.17529	252.75	0	0	0	0	0	0	0	0	0	0	0	0	0	0	0	0	0
																			900.434	412.776	509.976	390.459	295.364	117.412	900.434	467.947	159.458	38.788	25.3527	2.83026	1.82208	204.237	0	0	0	0	0	0	0	0	0	0	0	0	0	0	0	0	0
																			775.404	353.119	438.995	336.409	253.519	99.5998	775.404	398.86	137.885	40.855	17.7242	5.30538	0.787416	173.987	0	0	0	0	0	0	0	0	0	0	0	0	0	0	0	0	0
																			972.356	449.118	550.403	421.953	321.88	127.238	972.356	490.277	178.843	46.9983	21.7685	8.41045	1.32738	224.731	0	0	0	0	0	0	0	0	0	0	0	0	0	0	0	0	0
																			772.252	354.012	437.056	335.196	253.553	100.459	772.252	390.059	144.904	35.612	19.1079	5.34662	1.62088	175.602	0	0	0	0	0	0	0	0	0	0	0	0	0	0	0	0	0
																			850.924	388.41	480.918	370.007	278.055	110.355	850.924	439.324	149.144	37.4499	18.4945	6.70552	1.21107	198.595	0	0	0	0	0	0	0	0	0	0	0	0	0	0	0	0	0
																			724.671	337.269	412.038	312.632	241.827	95.4414	724.671	358.267	131.028	39.7286	19.5923	5.64797	1.03655	169.37	0	0	0	0	0	0	0	0	0	0	0	0	0	0	0	0	0
																			835.706	385.35	474.054	361.652	276.412	108.938	835.706	431.638	151.726	37.6647	19.4569	6.17585	0.637447	188.407	0	0	0	0	0	0	0	0	0	0	0	0	0	0	0	0	0
																			747.535	339.495	422.236	325.299	243.235	96.2605	747.535	381.553	138.661	31.9632	18.0866	5.04689	1.12871	171.096	0	0	0	0	0	0	0	0	0	0	0	0	0	0	0	0	0
																			771.88	361.76	439.337	332.542	259.283	102.477	771.88	388.298	145.082	34.0969	18.8607	3.63571	1.15711	180.749	0	0	0	0	0	0	0	0	0	0	0	0	0	0	0	0	0
																			737.883	334.658	416.303	321.58	239.598	95.0593	737.883	381.441	139.285	30.4993	13.9112	6.5615	0.985726	165.199	0	0	0	0	0	0	0	0	0	0	0	0	0	0	0	0	0
																			1128.78	519.266	639.438	489.342	371.694	147.571	1128.78	587.113	197.054	50.2848	31.4628	6.68111	0.686116	255.499	0	0	0	0	0	0	0	0	0	0	0	0	0	0	0	0	0
																			756.084	341.188	427.219	328.866	244.54	96.6477	756.084	390.755	135.404	38.7224	19.1402	5.74975	1.03669	165.276	0	0	0	0	0	0	0	0	0	0	0	0	0	0	0	0	0
																			1216.3	542.626	680.998	535.303	387.242	155.384	1216.3	631.89	224.124	57.423	20.6734	12.015	2.26119	267.914	0	0	0	0	0	0	0	0	0	0	0	0	0	0	0	0	0
																			1026.39	469.874	579.606	446.786	336.107	133.767	1026.39	527.514	181.087	49.7289	22.3611	7.81886	1.44661	236.436	0	0	0	0	0	0	0	0	0	0	0	0	0	0	0	0	0
																			642.233	289.907	362.792	279.441	207.607	82.2997	642.233	331.034	113.838	30.5901	16.8975	4.63242	0.678748	144.563	0	0	0	0	0	0	0	0	0	0	0	0	0	0	0	0	0
																			697.61	324.716	396.953	300.656	233.153	91.5621	697.61	360.847	136.26	33.2841	14.4462	3.54232	0.792201	148.438	0	0	0	0	0	0	0	0	0	0	0	0	0	0	0	0	0
																			648.784	300.559	368.904	279.88	215.391	85.1687	648.784	329.698	114.473	28.0283	17.6589	4.15819	0.745031	154.023	0	0	0	0	0	0	0	0	0	0	0	0	0	0	0	0	0
																			884.702	401.391	499.266	385.436	287.508	113.883	884.702	455.266	163.217	39.3821	22.1417	6.14742	1.10488	197.443	0	0	0	0	0	0	0	0	0	0	0	0	0	0	0	0	0
																			1028.56	461.895	577.348	451.213	329.571	132.324	1028.56	524.476	182.808	50.5532	23.2689	6.36402	1.63398	239.457	0	0	0	0	0	0	0	0	0	0	0	0	0	0	0	0	0
																			1124.02	511.295	634.163	489.86	365.479	145.817	1124.02	592.466	194.536	50.9268	23.7309	6.49624	1.02671	254.841	0	0	0	0	0	0	0	0	0	0	0	0	0	0	0	0	0
																			640.476	294.451	363.198	277.278	210.91	83.5419	640.476	329.742	109.495	32.6725	13.5575	5.70008	1.09665	148.212	0	0	0	0	0	0	0	0	0	0	0	0	0	0	0	0	0
																			1118.6	523.44	635.965	482.634	374.708	148.732	1118.6	573.556	205.026	54.1447	29.9281	5.57913	1.57343	248.792	0	0	0	0	0	0	0	0	0	0	0	0	0	0	0	0	0
																			947.447	432.632	535.617	411.83	309.563	123.07	947.447	490.791	169.424	45.2437	22.9591	4.29222	1.2805	213.457	0	0	0	0	0	0	0	0	0	0	0	0	0	0	0	0	0
																			376.554	170.37	213.327	163.227	122.203	48.1666	376.554	182.643	70.9863	19.0053	9.31208	3.33782	-0.0121163	91.2813	0	0	0	0	0	0	0	0	0	0	0	0	0	0	0	0	0
																			819.583	374.461	464.469	355.114	268.589	105.872	819.583	430.264	151.754	33.8002	21.0524	3.285	1.21187	178.215	0	0	0	0	0	0	0	0	0	0	0	0	0	0	0	0	0
																			938.71	429.439	529.941	408.769	307.306	122.133	938.71	481.842	167.364	38.5096	17.4488	4.09331	0.851165	228.602	0	0	0	0	0	0	0	0	0	0	0	0	0	0	0	0	0
																			757.764	349.195	430.065	327.699	250.447	98.7472	757.764	387.819	140.82	33.0409	18.8808	3.19207	0.638817	173.373	0	0	0	0	0	0	0	0	0	0	0	0	0	0	0	0	0
																			794.3	371.769	451.379	342.921	266.218	105.551	794.3	402.794	150.491	34.1807	17.0225	3.16312	1.26861	185.38	0	0	0	0	0	0	0	0	0	0	0	0	0	0	0	0	0
																			1023.4	468.669	578.753	444.652	335.666	133.003	1023.4	531.593	187.487	51.7233	23.7445	4.04091	1.38481	223.432	0	0	0	0	0	0	0	0	0	0	0	0	0	0	0	0	0
																			970.013	452.081	551.211	418.801	324.143	127.938	970.013	502.178	178.212	46.7947	22.0394	6.53911	1.35943	212.891	0	0	0	0	0	0	0	0	0	0	0	0	0	0	0	0	0
																			855.553	394.202	484.691	370.863	281.826	112.376	855.553	430.781	161.851	35.3202	20.8045	4.45085	0.84879	201.497	0	0	0	0	0	0	0	0	0	0	0	0	0	0	0	0	0
																			572.588	264.949	325.983	246.606	190.084	74.8652	572.588	292.745	105.563	23.9961	13.9891	4.45208	0.683866	131.159	0	0	0	0	0	0	0	0	0	0	0	0	0	0	0	0	0
																			721.749	334.725	410.535	311.214	240.561	94.1645	721.749	366.644	141.036	30.7776	16.8019	3.4479	0.431106	162.611	0	0	0	0	0	0	0	0	0	0	0	0	0	0	0	0	0
																			590.021	269.009	334.299	255.722	193.016	75.9931	590.021	306.134	105.604	25.8879	14.0457	3.13261	0.420762	134.796	0	0	0	0	0	0	0	0	0	0	0	0	0	0	0	0	0
																			568.18	260.885	322.192	245.988	187.231	73.654	568.18	282.293	110.172	31.6435	12.9216	3.70402	0.638961	126.807	0	0	0	0	0	0	0	0	0	0	0	0	0	0	0	0	0
																			1233.45	572.425	700.01	533.437	410.336	162.089	1233.45	640.604	227.711	57.2436	31.8147	8.59204	1.80924	265.674	0	0	0	0	0	0	0	0	0	0	0	0	0	0	0	0	0
																			1080.26	499.953	613.273	466.984	358.527	141.426	1080.26	567.867	193.087	49.7879	26.6854	7.03638	1.32172	234.472	0	0	0	0	0	0	0	0	0	0	0	0	0	0	0	0	0
																			1264.96	586.801	717.581	547.382	420.299	166.502	1264.96	661.741	225.744	52.4194	30.6252	12.1634	1.65012	280.62	0	0	0	0	0	0	0	0	0	0	0	0	0	0	0	0	0
																			883.166	404.398	499.6	383.567	289.276	115.122	883.166	449.743	161.496	37.6345	22.8201	5.65402	1.84823	203.971	0	0	0	0	0	0	0	0	0	0	0	0	0	0	0	0	0
																			943.229	424.7	530.703	412.527	303.335	121.365	943.229	477.316	171.516	42.4016	22.2873	6.23749	1.08639	222.384	0	0	0	0	0	0	0	0	0	0	0	0	0	0	0	0	0
																			1017.56	466.923	576.056	441.5	334.241	132.682	1017.56	527.833	185.004	36.8358	26.8118	6.33513	1.89501	232.84	0	0	0	0	0	0	0	0	0	0	0	0	0	0	0	0	0
																			208.831	94.307	118.191	90.6393	67.642	26.6649	208.831	100.861	41.9945	7.93325	4.64786	0.743387	0.23638	52.4142	0	0	0	0	0	0	0	0	0	0	0	0	0	0	0	0	0
																			1091.42	500.703	616.807	474.61	358.027	142.676	1091.42	569.041	200.201	54.1951	23.0154	4.264	1.65117	239.05	0	0	0	0	0	0	0	0	0	0	0	0	0	0	0	0	0
																			1145.59	522.039	646.497	499.095	373.205	148.834	1145.59	594.986	208.199	53.4746	27.078	7.13443	2.13827	252.583	0	0	0	0	0	0	0	0	0	0	0	0	0	0	0	0	0
																			808.698	374.737	458.282	350.417	268.085	106.651	808.698	399.514	149.122	38.4068	16.4752	5.81269	0.913086	198.454	0	0	0	0	0	0	0	0	0	0	0	0	0	0	0	0	0
																			1404.25	641.376	793.124	611.129	458.828	182.547	1404.25	743.013	253.488	66.5034	33.0397	5.36124	1.71346	301.134	0	0	0	0	0	0	0	0	0	0	0	0	0	0	0	0	0
																			411.625	190.207	234.56	177.065	136.753	53.4535	411.625	203.625	80.8095	19.3737	11.5818	3.01225	0.478953	92.744	0	0	0	0	0	0	0	0	0	0	0	0	0	0	0	0	0
																			758.302	341.792	427.697	330.605	244.803	96.9894	758.302	389.855	144.832	36.1989	16.2765	2.70375	1.10807	167.328	0	0	0	0	0	0	0	0	0	0	0	0	0	0	0	0	0
																			1027.69	472.707	582.63	445.057	339.111	133.596	1027.69	536.381	184.685	44.5929	28.2784	5.16252	1.75737	226.83	0	0	0	0	0	0	0	0	0	0	0	0	0	0	0	0	0
																			1095.51	508.626	622.192	473.317	364.081	144.545	1095.51	571.352	198.069	49.1518	26.2564	6.93803	1.35207	242.39	0	0	0	0	0	0	0	0	0	0	0	0	0	0	0	0	0
																			671.134	316.884	383.057	288.077	227.442	89.4415	671.134	338.631	121.568	29.2204	16.0179	5.58586	0.68675	159.423	0	0	0	0	0	0	0	0	0	0	0	0	0	0	0	0	0
																			974.342	456.317	554.096	420.245	326.383	129.934	974.342	502.534	174.764	40.269	22.5824	6.8354	1.87299	225.484	0	0	0	0	0	0	0	0	0	0	0	0	0	0	0	0	0
																			523.012	243.594	297.407	225.605	174.813	68.7819	523.012	260.573	96.4951	24.3245	11.9328	3.03453	0.566061	126.085	0	0	0	0	0	0	0	0	0	0	0	0	0	0	0	0	0
																			1076.03	488.956	607.776	468.256	349.994	138.962	1076.03	565.032	189.155	47.1574	25.1159	8.20612	1.11164	240.254	0	0	0	0	0	0	0	0	0	0	0	0	0	0	0	0	0
																			422.89	194.756	239.762	183.128	139.438	55.318	422.89	205.645	79.8974	21.3553	11.2467	2.00559	0.565223	102.175	0	0	0	0	0	0	0	0	0	0	0	0	0	0	0	0	0
																			1266.39	574.679	712.96	553.431	410.658	164.021	1266.39	648.418	232.197	60.1022	28.4403	7.80373	2.20938	287.221	0	0	0	0	0	0	0	0	0	0	0	0	0	0	0	0	0
																			936.521	439.622	532.985	403.535	314.948	124.675	936.521	477.615	175.655	42.1836	22.5437	6.31893	1.52286	210.682	0	0	0	0	0	0	0	0	0	0	0	0	0	0	0	0	0
																			1311.81	609.482	743.351	568.456	435.707	173.775	1311.81	682.723	230.181	59.4253	31.7519	8.40479	0.995842	298.326	0	0	0	0	0	0	0	0	0	0	0	0	0	0	0	0	0
																			359.778	163.982	203.867	155.912	117.605	46.3773	359.778	176.046	67.1068	16.1696	9.51698	3.36123	0.650183	86.9281	0	0	0	0	0	0	0	0	0	0	0	0	0	0	0	0	0
																			884.356	402.823	499.578	384.778	288.331	114.492	884.356	444.971	168.053	35.2056	23.1673	3.13446	1.64331	208.182	0	0	0	0	0	0	0	0	0	0	0	0	0	0	0	0	0
																			324.023	145.132	182.813	141.209	103.919	41.2137	324.023	160.43	58.2926	14.7751	7.55349	0.942584	0.256282	81.772	0	0	0	0	0	0	0	0	0	0	0	0	0	0	0	0	0
																			680.53	313.372	384.988	295.542	223.841	89.5316	680.53	339.627	123.886	27.9325	15.7278	3.65293	1.24783	168.455	0	0	0	0	0	0	0	0	0	0	0	0	0	0	0	0	0
																			837.47	385.371	474.858	362.612	276.12	109.251	837.47	426.96	156.816	34.4535	20.343	7.13727	1.13666	190.623	0	0	0	0	0	0	0	0	0	0	0	0	0	0	0	0	0
																			1050.06	478.368	593.389	456.675	342.48	135.888	1050.06	540.362	197.634	50.8305	25.8661	6.4722	1.28005	227.619	0	0	0	0	0	0	0	0	0	0	0	0	0	0	0	0	0
																			785.694	365.467	446.933	338.761	262.082	103.385	785.694	393.156	148.853	32.4451	23.8778	2.59663	1.33734	183.428	0	0	0	0	0	0	0	0	0	0	0	0	0	0	0	0	0
																			1213.31	556.329	685.28	528.034	397.892	158.438	1213.31	633.326	216.724	55.1502	25.908	8.48633	1.41428	272.306	0	0	0	0	0	0	0	0	0	0	0	0	0	0	0	0	0
																			1094.68	506.302	620.819	473.863	362.604	143.698	1094.68	566.28	195.093	56.0272	28.5195	6.95255	1.86763	239.942	0	0	0	0	0	0	0	0	0	0	0	0	0	0	0	0	0
																			688.795	313.875	389.148	299.647	224.533	89.3425	688.795	349.839	123.139	29.0478	17.0368	4.43883	1.27153	164.022	0	0	0	0	0	0	0	0	0	0	0	0	0	0	0	0	0
																			1016.29	460.201	571.674	444.616	328.56	131.641	1016.29	517.075	189.351	40.1358	23.9797	6.234	2.37088	237.144	0	0	0	0	0	0	0	0	0	0	0	0	0	0	0	0	0
																			991.89	452.145	559.583	432.307	323.381	128.765	991.89	502.878	183.726	44.7664	21.8344	3.35581	1.6724	233.657	0	0	0	0	0	0	0	0	0	0	0	0	0	0	0	0	0
																			1006.34	448.679	565.446	440.894	321.428	127.252	1006.34	520.206	184.86	47.4461	25.2398	8.48404	1.3902	218.713	0	0	0	0	0	0	0	0	0	0	0	0	0	0	0	0	0
																			750.766	350.5	427.443	323.323	251.555	98.9454	750.766	383.22	136.983	33.2115	18.1587	5.01236	1.02207	173.159	0	0	0	0	0	0	0	0	0	0	0	0	0	0	0	0	0
																			781.593	365.267	445.175	336.417	262.067	103.2	781.593	404.919	138.701	34.3418	20.1996	4.57134	1.33249	177.527	0	0	0	0	0	0	0	0	0	0	0	0	0	0	0	0	0
																			943.564	427.748	532.048	411.516	306.003	121.745	943.564	487.48	169.44	42.9079	22.7583	7.65834	1.17558	212.144	0	0	0	0	0	0	0	0	0	0	0	0	0	0	0	0	0
																			884.69	407.183	500.733	383.957	291.659	115.524	884.69	447.22	166.668	38.0493	20.357	7.34179	0.000657146	205.052	0	0	0	0	0	0	0	0	0	0	0	0	0	0	0	0	0
																			1024.52	470.292	579.393	445.131	336.793	133.499	1024.52	533.38	186.592	42.565	21.5334	5.25887	1.06839	234.125	0	0	0	0	0	0	0	0	0	0	0	0	0	0	0	0	0
																			508.421	235.771	289.617	218.804	169.366	66.405	508.421	260.909	94.848	21.7505	13.7881	3.68352	0.281785	113.159	0	0	0	0	0	0	0	0	0	0	0	0	0	0	0	0	0
																			946.69	437.585	538.504	408.186	314.048	123.538	946.69	496.186	167.082	40.1364	29.1974	7.60478	1.36493	205.119	0	0	0	0	0	0	0	0	0	0	0	0	0	0	0	0	0
																			836.392	382.587	473.315	363.077	273.743	108.844	836.392	424.799	152.235	37.0529	19.9658	6.06179	0.66568	195.612	0	0	0	0	0	0	0	0	0	0	0	0	0	0	0	0	0
																			777.136	354.742	439.88	337.256	254.025	100.717	777.136	398.299	139.735	39.9621	18.1399	2.07113	1.00715	177.921	0	0	0	0	0	0	0	0	0	0	0	0	0	0	0	0	0
																			1272.13	578.804	716.661	555.473	414.225	164.578	1272.13	657.961	237.1	56.8393	31.882	3.46034	1.21127	283.68	0	0	0	0	0	0	0	0	0	0	0	0	0	0	0	0	0
																			372.346	165.933	210.289	162.057	119.003	46.9301	372.346	188.67	71.7374	16.8972	8.48656	1.12402	0.668147	84.763	0	0	0	0	0	0	0	0	0	0	0	0	0	0	0	0	0
																			525.291	238.132	297.018	228.273	170.552	67.5801	525.291	270.15	94.457	21.1231	11.4764	3.08564	0.782564	124.216	0	0	0	0	0	0	0	0	0	0	0	0	0	0	0	0	0
																			715.91	332.913	406.998	308.912	238.608	94.3051	715.91	358.942	133.077	30.3019	18.8164	4.42125	1.07566	169.276	0	0	0	0	0	0	0	0	0	0	0	0	0	0	0	0	0
																			680.133	315.538	387.142	292.991	226.516	89.0217	680.133	352.599	121.458	31.7128	15.044	2.81252	0.755807	155.751	0	0	0	0	0	0	0	0	0	0	0	0	0	0	0	0	0
																			1380.99	629.472	777.832	603.155	449.624	179.847	1380.99	719.155	250.677	58.7043	31.8477	8.31788	1.50462	310.781	0	0	0	0	0	0	0	0	0	0	0	0	0	0	0	0	0
																			602.058	273.285	339.305	262.753	195.492	77.7933	602.058	297.103	108.545	27.3909	13.2241	4.0856	0.711234	150.998	0	0	0	0	0	0	0	0	0	0	0	0	0	0	0	0	0
																			728.407	330.842	411.874	316.533	236.79	94.0512	728.407	369.81	132.677	33.08	19.8186	2.74697	1.08038	169.194	0	0	0	0	0	0	0	0	0	0	0	0	0	0	0	0	0
																			532.027	246.283	301.921	230.106	176.549	69.734	532.027	257.697	103.434	24.1511	11.3671	3.25413	0.317913	131.806	0	0	0	0	0	0	0	0	0	0	0	0	0	0	0	0	0
																			1036.77	478.765	587.866	448.907	342.757	136.008	1036.77	549.057	183.967	47.4508	23.4498	4.76789	1.87984	226.202	0	0	0	0	0	0	0	0	0	0	0	0	0	0	0	0	0
																			783.67	359.405	443.391	340.28	256.915	102.49	783.67	393.909	145.877	36.3299	17.6674	3.21326	0.940091	185.733	0	0	0	0	0	0	0	0	0	0	0	0	0	0	0	0	0
																			987.47	449.94	557.59	429.88	322.21	127.73	987.47	506.447	175.203	49.5041	17.121	7.09906	1.41194	230.684	0	0	0	0	0	0	0	0	0	0	0	0	0	0	0	0	0
																			762.757	347.235	431.606	331.151	248.924	98.3104	762.757	394.767	135.13	34.0005	18.0875	4.95774	1.31249	174.502	0	0	0	0	0	0	0	0	0	0	0	0	0	0	0	0	0
																			968.683	446.149	548.304	420.378	319.635	126.515	968.683	485.91	184.186	43.5914	25.3048	8.63544	0.714795	220.339	0	0	0	0	0	0	0	0	0	0	0	0	0	0	0	0	0
																			1150.95	529.442	652.823	498.126	380.2	149.242	1150.95	611.238	207.438	58.948	24.9753	6.74261	0.704014	240.902	0	0	0	0	0	0	0	0	0	0	0	0	0	0	0	0	0
																			1301.39	601.301	737.331	564.059	431.083	170.218	1301.39	679.385	246.136	58.2471	30.5793	9.12869	2.25968	275.654	0	0	0	0	0	0	0	0	0	0	0	0	0	0	0	0	0
																			1117.24	509.956	631.509	485.727	365.361	144.596	1117.24	574.002	207.468	60.3184	28.556	11.5051	1.48332	233.902	0	0	0	0	0	0	0	0	0	0	0	0	0	0	0	0	0
																			837.933	384.82	474.346	363.587	275.308	109.512	837.933	421.889	152.496	36.1526	22.284	5.17424	1.41005	198.528	0	0	0	0	0	0	0	0	0	0	0	0	0	0	0	0	0
																			522.25	240.528	296.077	226.173	171.843	68.6842	522.25	258.91	96.2131	23.4762	13.0473	3.8735	0.799167	125.931	0	0	0	0	0	0	0	0	0	0	0	0	0	0	0	0	0
																			617.497	286.313	350.782	266.715	204.723	81.5895	617.497	301.319	115.288	26.5387	16.5833	3.54501	0.766899	153.456	0	0	0	0	0	0	0	0	0	0	0	0	0	0	0	0	0
																			750.703	352.117	428.149	322.554	252.682	99.4351	750.703	384.846	135.277	33.5028	19.2475	5.32406	0.216842	172.289	0	0	0	0	0	0	0	0	0	0	0	0	0	0	0	0	0
																			740.582	339.987	419.226	321.356	243.308	96.6788	740.582	370.581	138.892	31.545	20.1166	3.67161	0.983546	174.793	0	0	0	0	0	0	0	0	0	0	0	0	0	0	0	0	0
																			1081.77	493.047	612.489	469.286	353.312	139.735	1081.77	568.564	199.981	48.4908	27.0641	8.16633	1.46289	228.046	0	0	0	0	0	0	0	0	0	0	0	0	0	0	0	0	0
																			891.656	405.697	503.414	388.242	290.545	115.152	891.656	450.222	158.946	46.6596	20.9563	5.0046	0.841855	209.026	0	0	0	0	0	0	0	0	0	0	0	0	0	0	0	0	0
																			790.167	365.87	448.14	342.027	262.03	103.84	790.167	402.307	142.319	35.2315	17.952	7.34211	1.0745	183.941	0	0	0	0	0	0	0	0	0	0	0	0	0	0	0	0	0
																			848.666	392.051	480.8	367.866	280.766	111.285	848.666	423.752	163.792	36.6156	22.5427	3.67888	1.426	196.858	0	0	0	0	0	0	0	0	0	0	0	0	0	0	0	0	0
																			580.305	263.551	327.599	252.706	188.793	74.7573	580.305	279.15	116.806	28.8591	15.0889	4.19215	0.774033	135.435	0	0	0	0	0	0	0	0	0	0	0	0	0	0	0	0	0
																			936.312	423.97	527.918	408.395	303.221	120.749	936.312	487.682	170.57	36.5584	22.4747	5.20617	1.72682	212.094	0	0	0	0	0	0	0	0	0	0	0	0	0	0	0	0	0
																			526.836	242.053	298.89	227.947	173.45	68.6035	526.836	260.739	94.164	26.1317	15.2077	3.34766	0.913927	126.333	0	0	0	0	0	0	0	0	0	0	0	0	0	0	0	0	0
																			571.683	260.062	323.22	248.463	186.433	73.6284	571.683	287.412	103.695	28.741	11.9063	3.48587	0.569105	135.874	0	0	0	0	0	0	0	0	0	0	0	0	0	0	0	0	0
																			877.005	399.981	496.384	380.621	287.05	112.931	877.005	456.405	159.665	34.2208	20.1552	5.53296	0.199636	200.826	0	0	0	0	0	0	0	0	0	0	0	0	0	0	0	0	0
																			779.247	364.061	443.198	336.049	260.965	103.096	779.247	396.594	142.318	35.7313	20.9086	2.4451	0.826967	180.422	0	0	0	0	0	0	0	0	0	0	0	0	0	0	0	0	0
																			794.449	364.823	449.823	344.625	261.218	103.605	794.449	395.229	151.304	31.9366	20.5162	4.45068	0.958121	190.054	0	0	0	0	0	0	0	0	0	0	0	0	0	0	0	0	0
																			540.011	245.741	305.672	234.339	176.179	69.5613	540.011	270.553	100.12	23.9505	12.4206	4.45962	0.437395	128.071	0	0	0	0	0	0	0	0	0	0	0	0	0	0	0	0	0
																			773.679	357.563	439.773	333.906	256.312	101.252	773.679	397.776	143.709	36.2945	18.4052	5.28993	1.19787	171.006	0	0	0	0	0	0	0	0	0	0	0	0	0	0	0	0	0
																			721.89	340.331	411.612	310.278	244.032	96.2992	721.89	361.007	138.479	32.3733	18.2222	4.51863	1.33191	165.959	0	0	0	0	0	0	0	0	0	0	0	0	0	0	0	0	0
																			1004.41	457.515	566.226	438.189	327.166	130.349	1004.41	511.287	182.204	46.6113	24.73	6.1821	1.74314	231.658	0	0	0	0	0	0	0	0	0	0	0	0	0	0	0	0	0
																			775.269	353.398	438.338	336.931	253.089	100.309	775.269	394.431	144.267	37.18	18.6265	4.79581	0.796464	175.171	0	0	0	0	0	0	0	0	0	0	0	0	0	0	0	0	0
																			272.433	124.71	154.755	117.677	89.718	34.9922	272.433	135.681	50.2096	11.132	6.68994	2.24417	0.415112	66.0605	0	0	0	0	0	0	0	0	0	0	0	0	0	0	0	0	0
																			1056.1	481.551	595.068	461.036	344.225	137.326	1056.1	530.831	189.12	57.8555	22.7842	3.09353	0.866923	251.553	0	0	0	0	0	0	0	0	0	0	0	0	0	0	0	0	0
																			653.429	302.295	370.854	282.575	216.477	85.8184	653.429	330.935	123.883	30.4942	15.6038	2.96562	0.806298	148.742	0	0	0	0	0	0	0	0	0	0	0	0	0	0	0	0	0
																			981.083	454.159	555.693	425.39	324.904	129.255	981.083	499.238	180.139	49.0682	21.5806	5.38364	1.20017	224.473	0	0	0	0	0	0	0	0	0	0	0	0	0	0	0	0	0
																			684.813	322.478	390.396	294.417	231.2	91.2779	684.813	346.631	124.87	29.5854	16.8723	3.86768	0.704796	162.282	0	0	0	0	0	0	0	0	0	0	0	0	0	0	0	0	0
																			990.915	451.125	558.72	432.195	322.561	128.563	990.915	506.639	176.205	46.5407	19.9344	8.65193	1.53663	231.407	0	0	0	0	0	0	0	0	0	0	0	0	0	0	0	0	0
																			667.4	305.7	377.729	289.672	218.668	87.0324	667.4	332.916	123.972	27.4313	14.9897	3.22444	0.589119	164.278	0	0	0	0	0	0	0	0	0	0	0	0	0	0	0	0	0
																			1065.89	500.21	605.929	459.963	357.764	142.446	1065.89	546.942	195.554	52.9776	24.8903	5.96483	1.32962	238.233	0	0	0	0	0	0	0	0	0	0	0	0	0	0	0	0	0
																			539.79	246.807	306.098	233.692	176.593	70.2143	539.79	269.267	99.386	25.2774	13.2918	3.04778	0.691095	128.828	0	0	0	0	0	0	0	0	0	0	0	0	0	0	0	0	0
																			850.356	391.5	481.971	368.385	280.232	111.268	850.356	439.597	152.417	37.8733	18.8598	7.34469	1.45088	192.814	0	0	0	0	0	0	0	0	0	0	0	0	0	0	0	0	0
																			958.238	441.955	544.001	414.237	316.919	125.036	958.238	495.825	171.886	46.4868	24.9666	5.22984	1.63882	212.205	0	0	0	0	0	0	0	0	0	0	0	0	0	0	0	0	0
																			1135.63	525.818	643.849	491.786	376.947	148.871	1135.63	584.095	215.497	47.2573	30.5294	9.07245	1.29893	247.884	0	0	0	0	0	0	0	0	0	0	0	0	0	0	0	0	0
																			1138.23	518.823	641.107	497.126	370.406	148.417	1138.23	574.442	207.809	53.4753	26.4517	7.45567	2.13991	266.46	0	0	0	0	0	0	0	0	0	0	0	0	0	0	0	0	0
																			1146.12	529.926	648.704	497.413	378.897	151.029	1146.12	595.519	191.829	57.9336	27.0778	5.56099	1.68353	266.512	0	0	0	0	0	0	0	0	0	0	0	0	0	0	0	0	0
																			715.229	331.841	406.129	309.1	237.647	94.1943	715.229	362	130.782	35.0804	15.3901	4.08546	0.610614	167.281	0	0	0	0	0	0	0	0	0	0	0	0	0	0	0	0	0
																			932.855	435.345	530.726	402.129	311.748	123.596	932.855	481.024	177.884	41.3148	21.6312	5.89463	1.74526	203.36	0	0	0	0	0	0	0	0	0	0	0	0	0	0	0	0	0
																			777.804	354.863	439.2	338.604	254.092	100.771	777.804	381.63	143.665	35.1326	21.0754	5.56171	0.6467	190.093	0	0	0	0	0	0	0	0	0	0	0	0	0	0	0	0	0
																			873.093	396.671	493.171	379.922	284.061	112.61	873.093	452.673	153.725	40.6148	17.8777	6.38613	1.07629	200.74	0	0	0	0	0	0	0	0	0	0	0	0	0	0	0	0	0
																			1266.05	579.828	715.484	550.565	414.87	164.958	1266.05	668.8	228.502	52.4817	27.1981	8.41289	1.67176	278.983	0	0	0	0	0	0	0	0	0	0	0	0	0	0	0	0	0
																			788.262	364.318	447.833	340.429	261.229	103.088	788.262	413.269	137.847	30.9368	17.2629	6.60832	1.09093	181.247	0	0	0	0	0	0	0	0	0	0	0	0	0	0	0	0	0
																			466.612	217.954	266.53	200.082	156.654	61.2999	466.612	241.317	86.68	24.378	11.5367	1.33041	0.366013	101.004	0	0	0	0	0	0	0	0	0	0	0	0	0	0	0	0	0
																			1047.02	473.805	589.702	457.319	339.281	134.524	1047.02	543.087	189.639	56.9581	18.3341	7.37386	1.50376	230.126	0	0	0	0	0	0	0	0	0	0	0	0	0	0	0	0	0
																			930.995	434.325	528.615	402.38	310.945	123.381	930.995	470.034	166.134	40.8355	22.7144	6.64744	1.08828	223.541	0	0	0	0	0	0	0	0	0	0	0	0	0	0	0	0	0
																			1038.47	473.119	586.067	452.407	338.41	134.708	1038.47	528.909	184.535	47.5473	27.7079	7.36696	1.17207	241.235	0	0	0	0	0	0	0	0	0	0	0	0	0	0	0	0	0
																			948.129	439.935	538.925	409.204	315.357	124.578	948.129	492.375	170.243	46.6675	25.7203	4.4455	1.39078	207.287	0	0	0	0	0	0	0	0	0	0	0	0	0	0	0	0	0
																			1045.15	489.963	594.515	450.632	350.849	139.114	1045.15	528.771	193.185	45.1104	25.6916	5.79014	0.920658	245.678	0	0	0	0	0	0	0	0	0	0	0	0	0	0	0	0	0
																			791.364	363.508	447.714	343.649	260.333	103.175	791.364	398.698	146.998	39.4873	14.5632	8.47292	0.818498	182.326	0	0	0	0	0	0	0	0	0	0	0	0	0	0	0	0	0
																			1057.02	488.898	599.198	457.82	349.517	139.381	1057.02	551.693	185.727	46.3829	22.7153	9.37821	1.74128	239.381	0	0	0	0	0	0	0	0	0	0	0	0	0	0	0	0	0
																			798.726	364.253	451.502	347.224	260.739	103.514	798.726	399.891	146.664	35.9667	20.8979	4.85939	0.929447	189.519	0	0	0	0	0	0	0	0	0	0	0	0	0	0	0	0	0
																			691.982	316.626	391.635	300.347	226.348	90.2775	691.982	344.721	128.45	31.9921	16.7465	3.1656	1.29526	165.611	0	0	0	0	0	0	0	0	0	0	0	0	0	0	0	0	0
																			356.91	160.289	201.808	155.102	114.937	45.3524	356.91	176.866	69.6154	15.694	8.50532	1.60883	0.673377	83.9469	0	0	0	0	0	0	0	0	0	0	0	0	0	0	0	0	0
																			983.687	451.708	557.287	426.401	323.598	128.11	983.687	512.05	180.29	48.3698	21.198	6.97676	1.68583	213.117	0	0	0	0	0	0	0	0	0	0	0	0	0	0	0	0	0
																			421.612	189.099	237.463	184.149	135.052	54.0464	421.612	206.71	79.911	18.5739	9.71736	2.41702	0.820362	103.462	0	0	0	0	0	0	0	0	0	0	0	0	0	0	0	0	0
																			899.949	412.414	509.678	390.271	295.438	116.976	899.949	458.922	166.247	39.1763	23.3019	6.74964	1.21441	204.337	0	0	0	0	0	0	0	0	0	0	0	0	0	0	0	0	0
																			1021.71	468.162	577.156	444.552	334.814	133.347	1021.71	524.274	185.701	49.0662	25.1313	6.87154	1.18958	229.476	0	0	0	0	0	0	0	0	0	0	0	0	0	0	0	0	0
																			899.174	422.842	513.239	385.935	304.032	118.809	899.174	459.264	167.641	41.7888	24.3671	5.27827	0.716323	200.119	0	0	0	0	0	0	0	0	0	0	0	0	0	0	0	0	0
																			959.292	443.71	544.832	414.46	317.626	126.084	959.292	489.836	174.891	42.7736	27.8095	3.25614	1.91871	218.808	0	0	0	0	0	0	0	0	0	0	0	0	0	0	0	0	0
																			609.249	281.298	345.478	263.772	201.517	79.7812	609.249	298.968	116.497	29.8731	13.8988	4.16338	0.871751	144.978	0	0	0	0	0	0	0	0	0	0	0	0	0	0	0	0	0
																			975.457	446.729	552.48	422.977	320.728	126.002	975.457	503.073	181.673	46.98	23.5621	7.97615	1.46472	210.728	0	0	0	0	0	0	0	0	0	0	0	0	0	0	0	0	0
																			758.023	346.111	429.088	328.936	247.908	98.2029	758.023	387.293	136.926	40.9738	17.2366	3.14028	1.43108	171.023	0	0	0	0	0	0	0	0	0	0	0	0	0	0	0	0	0
																			798.413	363.065	451.607	346.806	260.374	102.691	798.413	414.15	148.004	33.1413	21.778	2.809	1.25056	177.281	0	0	0	0	0	0	0	0	0	0	0	0	0	0	0	0	0
																			797.356	366.493	451.108	346.248	262.245	104.248	797.356	405.242	143.885	38.1328	18.6536	5.65871	1.59801	184.185	0	0	0	0	0	0	0	0	0	0	0	0	0	0	0	0	0
																			996.926	460.349	564.159	432.767	328.99	131.359	996.926	505.822	179.728	44.8667	27.0358	0.308993	1.09542	238.069	0	0	0	0	0	0	0	0	0	0	0	0	0	0	0	0	0
																			770.951	352.718	437.366	333.585	253.147	99.5712	770.951	407.955	140.399	35.3496	17.8067	3.08865	0.351619	166	0	0	0	0	0	0	0	0	0	0	0	0	0	0	0	0	0
																			694.509	314.657	392.326	302.183	225.363	89.2937	694.509	359.297	126.767	33.1198	15.3032	5.83657	1.22664	152.958	0	0	0	0	0	0	0	0	0	0	0	0	0	0	0	0	0
																			1188.5	551.808	673.068	515.43	394.547	157.261	1188.5	603.467	220.791	59.6545	23.6699	9.41626	1.21615	270.283	0	0	0	0	0	0	0	0	0	0	0	0	0	0	0	0	0
																			708.393	326.797	401.422	306.972	233.741	93.0562	708.393	354.49	132.983	33.609	15.0966	2.34991	0.877186	168.988	0	0	0	0	0	0	0	0	0	0	0	0	0	0	0	0	0
																			940.293	435.883	532.911	407.382	311.711	124.172	940.293	479.879	170.22	38.8398	22.8795	5.80269	1.54972	221.122	0	0	0	0	0	0	0	0	0	0	0	0	0	0	0	0	0
																			511.48	233.198	290.117	221.363	167.313	65.885	511.48	258.545	92.523	24.6918	12.5424	3.94266	0.680459	118.555	0	0	0	0	0	0	0	0	0	0	0	0	0	0	0	0	0
																			1138.66	523.894	643.695	494.969	374.616	149.278	1138.66	590.01	207.694	54.3207	23.3196	8.28353	1.85065	253.185	0	0	0	0	0	0	0	0	0	0	0	0	0	0	0	0	0
																			1039.18	482.457	589.962	449.216	346.055	136.402	1039.18	535.932	191.151	42.3522	27.3072	7.03278	0.799903	234.604	0	0	0	0	0	0	0	0	0	0	0	0	0	0	0	0	0
																			690.945	319.51	392.797	298.149	229.097	90.413	690.945	347.531	124.501	30.454	19.1389	5.69637	0.599363	163.024	0	0	0	0	0	0	0	0	0	0	0	0	0	0	0	0	0
																			534.226	244.883	302.922	231.304	175.427	69.4564	534.226	257.427	101.442	27.0791	13.0584	3.07855	0.435641	131.706	0	0	0	0	0	0	0	0	0	0	0	0	0	0	0	0	0
																			1292.36	595.874	731.585	560.776	425.874	170.001	1292.36	685.781	233.69	51.5429	28.9896	7.40585	2.74118	282.21	0	0	0	0	0	0	0	0	0	0	0	0	0	0	0	0	0
																			749.316	343.669	425.428	323.888	246.817	96.8519	749.316	384.764	138.344	34.9478	19.5062	4.08755	0.997778	166.669	0	0	0	0	0	0	0	0	0	0	0	0	0	0	0	0	0
																			646.062	296.014	365.778	280.284	212.199	83.8153	646.062	322.272	118.895	31.1287	15.9402	6.38955	0.769481	150.667	0	0	0	0	0	0	0	0	0	0	0	0	0	0	0	0	0
																			1220.93	552.99	686.93	534.003	395.197	157.793	1220.93	627.721	224.363	59.024	26.8527	7.55705	1.44144	273.974	0	0	0	0	0	0	0	0	0	0	0	0	0	0	0	0	0
																			914.467	419.11	517.462	397.005	300.563	118.548	914.467	470.525	170.857	41.2383	19.4247	2.96001	0.869057	208.592	0	0	0	0	0	0	0	0	0	0	0	0	0	0	0	0	0
																			638.677	294.856	362.904	275.772	211.607	83.2495	638.677	327.173	116.998	29.8611	13.4349	2.79348	0.842484	147.573	0	0	0	0	0	0	0	0	0	0	0	0	0	0	0	0	0
																			622.785	286.666	352.502	270.283	205.203	81.4634	622.785	299.813	117.349	31.3956	15.6247	6.42705	0.671368	151.504	0	0	0	0	0	0	0	0	0	0	0	0	0	0	0	0	0
																			729.247	336.547	414.103	315.144	241.626	94.9214	729.247	367.54	142.171	36.3708	16.4283	4.41479	0.940644	161.382	0	0	0	0	0	0	0	0	0	0	0	0	0	0	0	0	0
																			841.958	397.39	480.51	361.448	285.134	112.256	841.958	430.364	153.54	36.1107	22.8882	7.41492	1.83382	189.806	0	0	0	0	0	0	0	0	0	0	0	0	0	0	0	0	0
																			704.808	327.552	400.145	304.663	234.674	92.8786	704.808	350.144	130.942	35.4562	18.1261	4.60358	1.06597	164.471	0	0	0	0	0	0	0	0	0	0	0	0	0	0	0	0	0
																			950.398	434.819	537.623	412.775	311.222	123.597	950.398	489.476	169.166	41.1027	23.3585	7.96874	1.37756	217.949	0	0	0	0	0	0	0	0	0	0	0	0	0	0	0	0	0
																			1079.85	494.494	609.67	470.185	353.743	140.751	1079.85	548.617	203.76	53.7866	25.0789	4.42094	1.06146	243.13	0	0	0	0	0	0	0	0	0	0	0	0	0	0	0	0	0
																			1026.04	478.213	582.9	443.138	342.717	135.496	1026.04	529.079	184.64	42.7483	23.4579	7.57753	1.15666	237.379	0	0	0	0	0	0	0	0	0	0	0	0	0	0	0	0	0
																			990.249	456.674	561.912	428.336	327.198	129.476	990.249	504.231	186.048	52.2754	24.0488	7.01031	1.89084	214.744	0	0	0	0	0	0	0	0	0	0	0	0	0	0	0	0	0
																			445.552	207.509	254.763	190.789	149.484	58.0251	445.552	228.587	81.0935	20.8787	12.4804	2.54381	0.323743	99.6449	0	0	0	0	0	0	0	0	0	0	0	0	0	0	0	0	0
																			826.409	377.884	468.086	358.323	270.868	107.016	826.409	434.923	147.496	39.1411	18.284	4.0276	1.30719	181.231	0	0	0	0	0	0	0	0	0	0	0	0	0	0	0	0	0
																			651.777	304.005	371.358	280.419	218.292	85.7128	651.777	326.793	122.529	32.3173	14.2141	2.70669	0.565012	152.651	0	0	0	0	0	0	0	0	0	0	0	0	0	0	0	0	0
																			1274.8	575.586	716.344	558.456	411.235	164.35	1274.8	656.461	233.114	60.6146	27.6056	11.5852	2.10354	283.316	0	0	0	0	0	0	0	0	0	0	0	0	0	0	0	0	0
																			1167.19	538.427	659.271	507.919	385.05	153.377	1167.19	583.679	220.785	55.0073	25.2301	8.55567	1.61967	272.313	0	0	0	0	0	0	0	0	0	0	0	0	0	0	0	0	0
																			202.775	93.1536	115.258	87.5178	66.7397	26.4138	202.775	95.7901	39.5795	8.95756	4.91446	2.39328	0.338583	50.8018	0	0	0	0	0	0	0	0	0	0	0	0	0	0	0	0	0
																			630.618	289.578	357.511	273.107	207.293	82.285	630.618	316.154	114.894	28.9375	15.2547	3.80598	0.356595	151.215	0	0	0	0	0	0	0	0	0	0	0	0	0	0	0	0	0
																			776.737	354.236	438.488	338.249	253.367	100.869	776.737	389.307	142.86	32.2242	15.8776	4.64282	1.39183	190.434	0	0	0	0	0	0	0	0	0	0	0	0	0	0	0	0	0
																			1288.01	590.359	728.148	559.858	422.425	167.934	1288.01	662.496	239.656	60.8538	34.2933	10.247	0.890987	279.569	0	0	0	0	0	0	0	0	0	0	0	0	0	0	0	0	0
																			877.294	405.477	497.682	379.612	290.338	115.14	877.294	449.801	154.892	40.4716	22.8828	5.33233	0.992261	202.922	0	0	0	0	0	0	0	0	0	0	0	0	0	0	0	0	0
																			601.901	273.934	341.117	260.785	196.245	77.6884	601.901	301.567	110.115	27.1802	17.6971	3.17174	0.950741	141.219	0	0	0	0	0	0	0	0	0	0	0	0	0	0	0	0	0
																			863.828	403.473	491.198	372.63	289.096	114.377	863.828	441.386	158.607	34.951	19.9886	5.61352	0.830268	202.451	0	0	0	0	0	0	0	0	0	0	0	0	0	0	0	0	0
																			1169.39	532.177	660.42	508.965	380.755	151.422	1169.39	616.832	205.605	53.5885	27.018	4.58914	0.569738	261.183	0	0	0	0	0	0	0	0	0	0	0	0	0	0	0	0	0
																			1156.18	528.305	652.369	503.814	377.723	150.582	1156.18	594.384	213.835	53.3707	26.3836	6.75936	1.29823	260.152	0	0	0	0	0	0	0	0	0	0	0	0	0	0	0	0	0
																			395.86	177.107	223.384	172.475	127.107	49.9994	395.86	194.485	75.0762	19.1929	9.64737	2.95823	0.623288	93.8772	0	0	0	0	0	0	0	0	0	0	0	0	0	0	0	0	0
																			1258.48	577.933	712.152	546.323	414.054	163.88	1258.48	660.641	219.529	61.8512	30.7932	10.3461	0.98034	274.335	0	0	0	0	0	0	0	0	0	0	0	0	0	0	0	0	0
																			617.125	281.471	348.803	268.322	201.171	80.2995	617.125	306.62	115.162	26.846	15.1747	5.08166	1.06242	147.178	0	0	0	0	0	0	0	0	0	0	0	0	0	0	0	0	0
																			872.766	406.92	496.154	376.613	291.24	115.681	872.766	444.037	157.487	36.214	20.4909	4.75189	0.98869	208.797	0	0	0	0	0	0	0	0	0	0	0	0	0	0	0	0	0
																			604.73	276	342.54	262.19	197.994	78.0053	604.73	301.414	115.001	26.6859	15.6953	4.15002	0.79154	140.993	0	0	0	0	0	0	0	0	0	0	0	0	0	0	0	0	0
																			933.802	431.563	529.072	404.731	309.177	122.386	933.802	474.772	168.839	43.5204	23.0197	5.2249	0.930058	217.497	0	0	0	0	0	0	0	0	0	0	0	0	0	0	0	0	0
																			1227.92	563.887	693.96	533.963	403.344	160.543	1227.92	630.891	229.971	57.9067	29.5284	10.1067	1.34037	268.18	0	0	0	0	0	0	0	0	0	0	0	0	0	0	0	0	0
																			776.038	358.258	439.996	336.042	256.552	101.706	776.038	386.39	141.625	40.4606	19.4691	4.7226	1.46609	181.906	0	0	0	0	0	0	0	0	0	0	0	0	0	0	0	0	0
																			965.225	448.69	547.805	417.42	321.37	127.32	965.225	487.755	182.344	44.7831	21.9472	7.23376	1.03382	220.128	0	0	0	0	0	0	0	0	0	0	0	0	0	0	0	0	0
																			746.658	344.978	424.359	322.298	247.173	97.8049	746.658	380.207	136.168	34.9727	19.699	3.72434	0.828109	171.059	0	0	0	0	0	0	0	0	0	0	0	0	0	0	0	0	0
																			699.605	309.632	391.985	307.619	221.234	88.3984	699.605	358.01	130.046	32.094	14.2327	4.403	1.16377	159.655	0	0	0	0	0	0	0	0	0	0	0	0	0	0	0	0	0
																			480.074	220.05	272.433	207.641	158.004	62.0457	480.074	238.34	92.4858	19.1136	12.4086	3.53723	0.425705	113.763	0	0	0	0	0	0	0	0	0	0	0	0	0	0	0	0	0
																			972.111	435.633	546.451	425.66	311.677	123.957	972.111	495.456	177.715	49.2247	21.6863	5.86985	1.2603	220.899	0	0	0	0	0	0	0	0	0	0	0	0	0	0	0	0	0
																			1085.83	500.191	615.84	469.989	358.431	141.76	1085.83	572.798	190.273	57.7223	25.659	6.90542	1.01246	231.458	0	0	0	0	0	0	0	0	0	0	0	0	0	0	0	0	0
																			1048.65	486.003	594.974	453.676	348.755	137.248	1048.65	538.745	194.488	44.4357	26.9832	7.8834	1.2572	234.857	0	0	0	0	0	0	0	0	0	0	0	0	0	0	0	0	0
																			557.185	256.407	316.217	240.968	183.637	72.7701	557.185	273.752	99.8579	25.8136	14.5454	2.64556	0.513806	140.057	0	0	0	0	0	0	0	0	0	0	0	0	0	0	0	0	0
																			706.544	324.662	400.419	306.125	232.518	92.1444	706.544	364.875	128.146	29.2091	14.197	6.37896	1.14433	162.593	0	0	0	0	0	0	0	0	0	0	0	0	0	0	0	0	0
																			707.551	321.354	399.676	307.875	229.808	91.546	707.551	358.365	128.111	31.487	20.7381	2.01238	1.06485	165.772	0	0	0	0	0	0	0	0	0	0	0	0	0	0	0	0	0
																			822.91	378.608	466.558	356.351	271.235	107.373	822.91	420.855	158.314	34.221	18.8129	3.16894	1.30034	186.238	0	0	0	0	0	0	0	0	0	0	0	0	0	0	0	0	0
																			1149.07	534.751	652.59	496.485	382.623	152.128	1149.07	591.034	214.791	54.5681	29.2973	9.1727	2.04897	248.162	0	0	0	0	0	0	0	0	0	0	0	0	0	0	0	0	0
																			824.602	372.916	465.579	359.023	267.139	105.777	824.602	424.273	148.907	42.1815	19.3698	2.98961	0.871422	186.01	0	0	0	0	0	0	0	0	0	0	0	0	0	0	0	0	0
																			1144.86	524.901	647.836	497.021	375.565	149.336	1144.86	598.56	199.35	58.499	28.4282	8.79564	1.82455	249.399	0	0	0	0	0	0	0	0	0	0	0	0	0	0	0	0	0
																			845.32	387.931	478.533	366.788	277.958	109.974	845.32	425.678	155.175	43.8554	21.4608	3.79702	1.14101	194.213	0	0	0	0	0	0	0	0	0	0	0	0	0	0	0	0	0
																			920.332	420.982	520.542	399.79	301.39	119.591	920.332	471.24	172.864	42.2724	22.0996	5.77312	0.991656	205.091	0	0	0	0	0	0	0	0	0	0	0	0	0	0	0	0	0
																			785.919	366.024	447.081	338.838	262.805	103.22	785.919	398.921	148.061	35.8073	20.7513	5.00523	1.02749	176.347	0	0	0	0	0	0	0	0	0	0	0	0	0	0	0	0	0
																			647.189	298.306	367.834	279.355	214.052	84.2534	647.189	327.034	120.861	32.1914	17.5579	3.40202	1.18767	144.954	0	0	0	0	0	0	0	0	0	0	0	0	0	0	0	0	0
																			735.685	337.092	416.989	318.696	241.985	95.1075	735.685	370.873	143.366	37.7426	20.0151	1.4232	0.751418	161.514	0	0	0	0	0	0	0	0	0	0	0	0	0	0	0	0	0
																			914.354	423.089	517.796	396.558	302.033	121.056	914.354	462.519	167.216	40.1787	22.4301	4.95058	1.3022	215.758	0	0	0	0	0	0	0	0	0	0	0	0	0	0	0	0	0
																			627.13	283.082	353.886	273.244	202.872	80.2098	627.13	313.93	117.297	28.5285	15.6206	4.73836	0.912363	146.103	0	0	0	0	0	0	0	0	0	0	0	0	0	0	0	0	0
																			1147.84	530.281	650.162	497.674	379.943	150.338	1147.84	597.216	209.927	47.373	27.9789	5.97373	1.3383	258.029	0	0	0	0	0	0	0	0	0	0	0	0	0	0	0	0	0
																			659.565	304.975	375.383	284.182	218.93	86.0444	659.565	337.603	121.496	30.421	15.7233	3.25641	0.686895	150.378	0	0	0	0	0	0	0	0	0	0	0	0	0	0	0	0	0
																			504.535	230.929	286.465	218.07	165.831	65.098	504.535	260.424	86.2578	24.1651	11.0999	3.21768	0.389534	118.981	0	0	0	0	0	0	0	0	0	0	0	0	0	0	0	0	0
																			651.429	300.541	369.809	281.62	215.228	85.3133	651.429	332.616	117.99	29.3032	17.3579	3.04206	1.13814	149.982	0	0	0	0	0	0	0	0	0	0	0	0	0	0	0	0	0
																			679.292	309.277	383.766	295.526	221.207	88.0702	679.292	337.888	120.851	31.5671	17.4629	4.16711	0.784934	166.572	0	0	0	0	0	0	0	0	0	0	0	0	0	0	0	0	0
																			1290.56	583.068	726.983	563.58	417.279	165.79	1290.56	676.433	228.356	54.1725	34.938	10.0389	1.52446	285.1	0	0	0	0	0	0	0	0	0	0	0	0	0	0	0	0	0
																			663.149	303.453	374.924	288.225	217.513	85.9407	663.149	330.021	123.905	32.1754	13.1061	4.90962	1.17437	157.858	0	0	0	0	0	0	0	0	0	0	0	0	0	0	0	0	0
																			942.024	435.905	535.356	406.668	312.313	123.593	942.024	492.742	168.65	40.8139	22.6842	5.91684	1.57075	209.647	0	0	0	0	0	0	0	0	0	0	0	0	0	0	0	0	0
																			367.961	164.892	207.566	160.394	118.333	46.5586	367.961	184.213	68.3165	17.4536	7.02217	1.85378	-0.0137198	89.1153	0	0	0	0	0	0	0	0	0	0	0	0	0	0	0	0	0
																			1085.36	499.155	614.476	470.888	357.164	141.991	1085.36	565.787	198.841	42.4396	27.2252	4.9618	1.43463	244.675	0	0	0	0	0	0	0	0	0	0	0	0	0	0	0	0	0
																			527.973	242.208	299.681	228.292	173.756	68.4516	527.973	267.285	94.9856	26.2562	13.5812	4.65665	0.938125	120.271	0	0	0	0	0	0	0	0	0	0	0	0	0	0	0	0	0
																			583.389	262.722	329.551	253.838	188.194	74.5286	583.389	291.881	109.485	27.8813	14.8969	3.60654	0.717325	134.921	0	0	0	0	0	0	0	0	0	0	0	0	0	0	0	0	0
																			756.866	348.842	429.374	327.493	250.476	98.3666	756.866	384.658	149.498	31.7708	18.4553	3.23542	1.34188	167.908	0	0	0	0	0	0	0	0	0	0	0	0	0	0	0	0	0
																			958.424	435.391	540.866	417.558	311.764	123.626	958.424	497.409	173.65	48.1168	21.0642	4.29359	1.4416	212.449	0	0	0	0	0	0	0	0	0	0	0	0	0	0	0	0	0
																			432.504	196.761	244.645	187.858	140.583	56.1783	432.504	207.292	81.7229	19.4655	10.3527	1.87948	0.656651	111.134	0	0	0	0	0	0	0	0	0	0	0	0	0	0	0	0	0
																			1125.8	516.81	636.389	489.414	369.522	147.288	1125.8	577.164	209.358	56.6516	25.136	6.33209	1.3247	249.836	0	0	0	0	0	0	0	0	0	0	0	0	0	0	0	0	0
																			997.765	456.031	565.577	432.188	327.153	128.878	997.765	516.69	183.768	45.0457	27.7743	6.10765	1.06864	217.311	0	0	0	0	0	0	0	0	0	0	0	0	0	0	0	0	0
																			1028.95	482.532	584.87	444.076	345.055	137.476	1028.95	519.833	190.313	49.1702	23.4064	4.23677	1.4671	240.519	0	0	0	0	0	0	0	0	0	0	0	0	0	0	0	0	0
																			782.512	363.202	444.781	337.731	260.357	102.846	782.512	394.056	150.092	33.0186	20.5718	3.15685	1.55101	180.066	0	0	0	0	0	0	0	0	0	0	0	0	0	0	0	0	0
																			879.884	408.382	499.772	380.113	292.345	116.037	879.884	456.176	155.789	39.45	18.0441	5.80651	0.93282	203.685	0	0	0	0	0	0	0	0	0	0	0	0	0	0	0	0	0
																			669.594	313.758	381.406	288.189	224.809	88.9495	669.594	333.912	122.562	33.4842	16.2812	4.78103	0.483383	158.09	0	0	0	0	0	0	0	0	0	0	0	0	0	0	0	0	0
																			935.379	419.23	526.257	409.122	299.543	119.686	935.379	480.161	168.618	44.0827	23.9787	5.80291	0.819877	211.916	0	0	0	0	0	0	0	0	0	0	0	0	0	0	0	0	0
																			533.603	244.757	302.325	231.279	175.323	69.4337	533.603	261.435	100.42	28.0265	12.9274	2.69075	0.272569	127.831	0	0	0	0	0	0	0	0	0	0	0	0	0	0	0	0	0
																			1077.92	494.602	609.691	468.229	354.382	140.22	1077.92	555.622	198.726	49.3126	24.6125	7.22641	1.45212	240.968	0	0	0	0	0	0	0	0	0	0	0	0	0	0	0	0	0
																			795.265	362.508	450.332	344.933	259.916	102.592	795.265	400.016	150.814	40.8633	20.8847	4.71795	0.382613	177.587	0	0	0	0	0	0	0	0	0	0	0	0	0	0	0	0	0
																			789.93	361.256	447.438	342.491	258.82	102.436	789.93	403.263	145.233	33.1013	21.1427	2.28942	0.872477	184.028	0	0	0	0	0	0	0	0	0	0	0	0	0	0	0	0	0
																			1163.17	528.873	656.965	506.206	378.066	150.808	1163.17	615.251	203.561	51.2525	30.8437	3.48025	1.6096	257.173	0	0	0	0	0	0	0	0	0	0	0	0	0	0	0	0	0
																			805.343	373.248	456.574	348.768	267.025	106.223	805.343	402.621	149.179	38.1709	19.9524	6.98956	1.03703	187.393	0	0	0	0	0	0	0	0	0	0	0	0	0	0	0	0	0
																			1174.19	542.535	664.439	509.755	387.83	154.705	1174.19	603.274	206.321	58.0242	30.4245	8.47023	1.33579	266.344	0	0	0	0	0	0	0	0	0	0	0	0	0	0	0	0	0
																			660.345	299.776	373.013	287.332	214.647	85.1292	660.345	329.868	127.764	34.0914	15.0859	3.00839	0.755464	149.772	0	0	0	0	0	0	0	0	0	0	0	0	0	0	0	0	0
																			1016.41	467.157	575.486	440.926	334.286	132.872	1016.41	512.311	188.164	43.7913	30.0503	7.50191	0.979349	233.613	0	0	0	0	0	0	0	0	0	0	0	0	0	0	0	0	0
																			935.127	427.126	527.469	407.659	305.289	121.838	935.127	475.989	168.66	40.0837	20.4552	8.13408	1.12098	220.685	0	0	0	0	0	0	0	0	0	0	0	0	0	0	0	0	0
																			1103.44	506.442	622.666	480.774	361.229	145.214	1103.44	559.092	198.902	55.6746	25.1582	9.60855	1.71684	253.289	0	0	0	0	0	0	0	0	0	0	0	0	0	0	0	0	0
																			608.009	279.931	344.591	263.419	200.239	79.6924	608.009	293.132	117.536	30.4183	15.1489	0.905929	0.976628	149.891	0	0	0	0	0	0	0	0	0	0	0	0	0	0	0	0	0
																			29.9039	11.7403	16.5537	13.3502	8.35727	3.383	29.9039	8.32073	8.03131	2.0379	1.10493	0.294809	0.0355496	10.0786	0	0	0	0	0	0	0	0	0	0	0	0	0	0	0	0	0
																			1318.01	607.416	744.371	573.634	433.756	173.66	1318.01	670.347	233.611	66.5288	37.5451	6.38216	1.3136	302.277	0	0	0	0	0	0	0	0	0	0	0	0	0	0	0	0	0
																			541.512	252.473	308.081	233.431	180.882	71.5909	541.512	261.863	102.643	25.2807	13.7733	1.79736	0.713425	135.442	0	0	0	0	0	0	0	0	0	0	0	0	0	0	0	0	0
																			796.899	379.663	455.742	341.156	271.93	107.734	796.899	394.932	146.103	38.75	23.4618	4.74459	1.18572	187.722	0	0	0	0	0	0	0	0	0	0	0	0	0	0	0	0	0
																			772.354	358.913	439.089	333.265	257.444	101.469	772.354	392.86	142.899	31.0999	20.4967	3.62989	1.08129	180.287	0	0	0	0	0	0	0	0	0	0	0	0	0	0	0	0	0
																			604.168	279.697	343.62	260.549	200.599	79.098	604.168	301.435	109.885	31.1853	16.5523	4.63407	1.09046	139.386	0	0	0	0	0	0	0	0	0	0	0	0	0	0	0	0	0
																			805.303	368.512	456.114	349.19	263.888	104.624	805.303	411.943	145.635	39.328	19.7264	7.73318	1.97221	178.967	0	0	0	0	0	0	0	0	0	0	0	0	0	0	0	0	0
																			865.446	402.793	491.298	374.147	288.591	114.202	865.446	443.028	157.386	39.3844	18.8554	4.65884	1.19474	200.938	0	0	0	0	0	0	0	0	0	0	0	0	0	0	0	0	0
																			1035.07	482.283	587.703	447.365	345.375	136.908	1035.07	540.4	186.235	37.3816	25.0572	10.7732	1.59103	233.63	0	0	0	0	0	0	0	0	0	0	0	0	0	0	0	0	0
																			511.112	227.956	287.485	223.627	163.276	64.6795	511.112	255.603	97.2094	24.274	11.6766	2.44899	0.66193	119.237	0	0	0	0	0	0	0	0	0	0	0	0	0	0	0	0	0
																			853.103	390.535	482.879	370.224	279.859	110.675	853.103	437.188	152.677	42.4788	18.801	7.77869	1.31709	192.863	0	0	0	0	0	0	0	0	0	0	0	0	0	0	0	0	0
																			1448.93	668.538	820.738	628.194	478.566	189.972	1448.93	772.116	258.409	65.7103	35.5045	7.27884	1.26909	308.644	0	0	0	0	0	0	0	0	0	0	0	0	0	0	0	0	0
																			827.254	385.94	470.34	356.914	276.471	109.469	827.254	419.25	154.719	35.3105	20.0241	5.31676	1.28985	191.343	0	0	0	0	0	0	0	0	0	0	0	0	0	0	0	0	0
																			1001.63	452.826	565.295	436.336	324.44	128.387	1001.63	520.702	177.422	46.8494	25.2103	8.11377	0.413328	222.92	0	0	0	0	0	0	0	0	0	0	0	0	0	0	0	0	0
																			1271.32	571.533	713.483	557.84	407.782	163.751	1271.32	653.214	235.116	58.1584	26.7958	10.3186	1.51882	286.201	0	0	0	0	0	0	0	0	0	0	0	0	0	0	0	0	0
																			998.881	452.365	562.701	436.18	323.461	128.904	998.881	508.629	177.607	47.4487	24.4253	9.19753	1.51874	230.055	0	0	0	0	0	0	0	0	0	0	0	0	0	0	0	0	0
																			637.48	293.263	361.605	275.875	209.909	83.3538	637.48	327.918	111.172	30.3918	17.6718	1.38583	0.989229	147.95	0	0	0	0	0	0	0	0	0	0	0	0	0	0	0	0	0
																			618.15	279.405	348.787	269.363	200.149	79.2561	618.15	311.09	117.919	25.3287	13.5834	4.32236	0.778733	145.127	0	0	0	0	0	0	0	0	0	0	0	0	0	0	0	0	0
																			721.949	326.633	407.267	314.681	233.454	93.1789	721.949	373.537	124.54	32.6427	17.7683	5.15185	1.40463	166.904	0	0	0	0	0	0	0	0	0	0	0	0	0	0	0	0	0
																			847.421	383.337	478.047	369.373	273.992	109.344	847.421	441.151	154.014	35.2362	18.7821	4.56712	1.30234	192.367	0	0	0	0	0	0	0	0	0	0	0	0	0	0	0	0	0
																			798.415	369.606	452.868	345.547	264.822	104.784	798.415	404.18	154.466	37.1039	17.0611	5.27983	0.84898	179.476	0	0	0	0	0	0	0	0	0	0	0	0	0	0	0	0	0
																			945.647	434.884	536.098	409.55	311.945	122.938	945.647	478.872	176.663	43.5181	27.939	4.78623	0.736362	213.132	0	0	0	0	0	0	0	0	0	0	0	0	0	0	0	0	0
																			677.285	314.577	384.972	292.313	225.535	89.0427	677.285	331.028	137.717	30.4749	17.3147	2.73685	0.887889	157.125	0	0	0	0	0	0	0	0	0	0	0	0	0	0	0	0	0
																			591.686	274.904	336.606	255.079	197.423	77.4808	591.686	295.535	115.408	26.4937	14.9206	4.1551	0.237375	134.936	0	0	0	0	0	0	0	0	0	0	0	0	0	0	0	0	0
																			833.015	388.151	473.477	359.538	278.156	109.995	833.015	418.332	155.571	37.8522	23.0266	5.66335	1.07004	191.499	0	0	0	0	0	0	0	0	0	0	0	0	0	0	0	0	0
																			606.9	280.155	345.794	261.106	201.237	78.918	606.9	313.775	111.168	24.6417	17.1779	4.55567	0.463739	135.118	0	0	0	0	0	0	0	0	0	0	0	0	0	0	0	0	0
																			618.381	279.744	348.857	269.524	199.882	79.8624	618.381	309.089	118.348	26.6035	15.2432	1.88855	1.25237	145.958	0	0	0	0	0	0	0	0	0	0	0	0	0	0	0	0	0
																			1023.13	466.595	578.193	444.933	334.081	132.514	1023.13	530.878	185.548	46.1652	23.9078	3.64716	0.397823	232.582	0	0	0	0	0	0	0	0	0	0	0	0	0	0	0	0	0
																			510.646	232.959	289.166	221.48	166.843	66.1158	510.646	251.92	95.8342	26.6482	12.8106	2.96508	0.812491	119.655	0	0	0	0	0	0	0	0	0	0	0	0	0	0	0	0	0
																			1008.36	455.487	568.058	440.306	325.797	129.69	1008.36	522.526	185.219	46.1815	23.3544	3.62804	1.02679	226.429	0	0	0	0	0	0	0	0	0	0	0	0	0	0	0	0	0
																			771.805	352.769	436.543	335.262	252.708	100.061	771.805	379.656	148.709	43.956	17.7633	4.77661	0.914004	176.029	0	0	0	0	0	0	0	0	0	0	0	0	0	0	0	0	0
																			843.114	386.874	476.693	366.421	276.79	110.083	843.114	429.398	156.068	36.5279	18.8165	3.86431	1.07044	197.369	0	0	0	0	0	0	0	0	0	0	0	0	0	0	0	0	0
																			856.314	388.912	483.493	372.821	278.49	110.422	856.314	440.034	151.346	35.814	23.2082	6.62064	0.649075	198.643	0	0	0	0	0	0	0	0	0	0	0	0	0	0	0	0	0
																			1069.81	488.156	606.014	463.798	349.979	138.177	1069.81	562.558	196.693	49.4043	27.4973	3.12366	1.5994	228.936	0	0	0	0	0	0	0	0	0	0	0	0	0	0	0	0	0
																			1141.19	530.68	646.998	494.191	380.222	150.458	1141.19	586.726	211.198	52.8004	25.962	8.72478	2.33447	253.443	0	0	0	0	0	0	0	0	0	0	0	0	0	0	0	0	0
																			928.398	428.012	525.382	403.016	306.123	121.889	928.398	472.943	165.309	46.6341	21.9745	5.23113	1.00459	215.303	0	0	0	0	0	0	0	0	0	0	0	0	0	0	0	0	0
																			808.259	378.418	459.903	348.357	270.714	107.703	808.259	408.936	147.929	36.1704	20.8076	4.54707	1.31622	188.554	0	0	0	0	0	0	0	0	0	0	0	0	0	0	0	0	0
																			867.822	402.35	493.265	374.557	288.784	113.566	867.822	449.102	158.562	33.3204	22.225	5.16142	0.722896	198.729	0	0	0	0	0	0	0	0	0	0	0	0	0	0	0	0	0
																			1110.08	509.697	628.921	481.16	365.357	144.34	1110.08	581.961	196.16	58.0125	28.4971	8.72263	1.32985	235.399	0	0	0	0	0	0	0	0	0	0	0	0	0	0	0	0	0
																			1051.84	483.872	595.539	456.298	346.325	137.547	1051.84	546.216	189.608	41.077	24.4617	5.67947	0.81125	243.984	0	0	0	0	0	0	0	0	0	0	0	0	0	0	0	0	0
																			1072.3	481.056	602.292	470.007	343.362	137.694	1072.3	548.476	193.444	45.7569	24.2868	7.00236	0.670605	252.662	0	0	0	0	0	0	0	0	0	0	0	0	0	0	0	0	0
																			735.113	342.704	417.834	317.279	245.018	97.6859	735.113	375.284	127.579	34.2256	17.3577	4.16246	1.02768	175.477	0	0	0	0	0	0	0	0	0	0	0	0	0	0	0	0	0
																			870.444	401.531	494.69	375.754	287.868	113.663	870.444	451.406	156.859	42.4515	19.4827	4.19779	1.16783	194.879	0	0	0	0	0	0	0	0	0	0	0	0	0	0	0	0	0
																			907.571	421.569	515.406	392.165	301.995	119.573	907.571	460.406	170.225	42.7676	23.2137	4.17634	1.11883	205.663	0	0	0	0	0	0	0	0	0	0	0	0	0	0	0	0	0
																			1043.18	477.72	589.41	453.767	341.441	136.279	1043.18	531.94	187.866	52.7879	26.4503	5.82774	1.90452	236.4	0	0	0	0	0	0	0	0	0	0	0	0	0	0	0	0	0
																			961.637	441.408	544.195	417.442	315.908	125.5	961.637	495.857	173.857	48.8721	22.1294	5.74646	1.04789	214.127	0	0	0	0	0	0	0	0	0	0	0	0	0	0	0	0	0
																			833.566	383.438	472.772	360.794	274.89	108.548	833.566	424.657	157.039	36.2115	22.2609	5.18806	0.908314	187.302	0	0	0	0	0	0	0	0	0	0	0	0	0	0	0	0	0
																			1272.34	578.369	717.546	554.795	414.347	164.021	1272.34	658.921	230.508	61.2815	33.4395	11.4682	0.795708	275.928	0	0	0	0	0	0	0	0	0	0	0	0	0	0	0	0	0
																			588.614	268.292	333.257	255.357	192.278	76.0139	588.614	298.479	110.518	25.2617	15.1069	3.97845	0.658407	134.611	0	0	0	0	0	0	0	0	0	0	0	0	0	0	0	0	0
																			1225.13	561.994	692.549	532.583	402.388	159.607	1225.13	635.715	223.609	55.8223	30.874	9.24013	2.60252	267.269	0	0	0	0	0	0	0	0	0	0	0	0	0	0	0	0	0
																			532.238	245.261	302.438	229.8	175.738	69.5235	532.238	259.988	103.741	22.9146	14.23	3.03292	0.736785	127.594	0	0	0	0	0	0	0	0	0	0	0	0	0	0	0	0	0
																			832.998	393.772	475.497	357.501	282.084	111.688	832.998	418.187	152.459	32.6111	23.7583	5.66132	1.17267	199.15	0	0	0	0	0	0	0	0	0	0	0	0	0	0	0	0	0
																			561.732	257.552	317.705	244.027	184.343	73.209	561.732	275.961	105.04	26.6576	11.8744	3.75609	0.992075	137.45	0	0	0	0	0	0	0	0	0	0	0	0	0	0	0	0	0
																			990.282	456.034	561.65	428.632	327.208	128.825	990.282	517.437	176.455	50.9479	24.6972	5.38452	1.61003	213.751	0	0	0	0	0	0	0	0	0	0	0	0	0	0	0	0	0
																			1277.54	582.303	721.484	556.054	417.091	165.212	1277.54	670.281	234.133	59.8864	29.7	7.64467	1.11714	274.775	0	0	0	0	0	0	0	0	0	0	0	0	0	0	0	0	0
																			912.658	430.421	521.107	391.552	309.26	121.16	912.658	470.913	169.729	40.3765	22.0674	4.97532	1.28538	203.312	0	0	0	0	0	0	0	0	0	0	0	0	0	0	0	0	0
																			1133.02	521.526	641.297	491.721	373.527	147.998	1133.02	577.149	212.757	55.8543	31.0862	5.38559	1.45921	249.327	0	0	0	0	0	0	0	0	0	0	0	0	0	0	0	0	0
																			402.946	184.23	228.788	174.157	132.163	52.0671	402.946	204.501	72.8621	18.837	9.88816	3.12845	0.589649	93.1395	0	0	0	0	0	0	0	0	0	0	0	0	0	0	0	0	0
																			450.764	201.065	253.4	197.363	143.904	57.1603	450.764	219.98	84.9414	25.4441	8.46206	4.64432	0.648627	106.643	0	0	0	0	0	0	0	0	0	0	0	0	0	0	0	0	0
																			816.774	379.79	463.251	353.523	271.541	108.248	816.774	400.02	151.325	44.6614	21.5837	5.80663	1.45523	191.922	0	0	0	0	0	0	0	0	0	0	0	0	0	0	0	0	0
																			784.362	363.33	445.216	339.145	260.197	103.133	784.362	392.661	146.824	39.3913	19.2555	2.50724	1.0416	182.681	0	0	0	0	0	0	0	0	0	0	0	0	0	0	0	0	0
																			706.635	320.404	399.666	306.97	229.476	90.9281	706.635	360.418	124.806	36.0484	18.9577	5.48452	1.25754	159.664	0	0	0	0	0	0	0	0	0	0	0	0	0	0	0	0	0
																			1148.52	520.452	645.667	502.856	371.217	149.236	1148.52	579.468	208.421	54.7928	27.0204	3.61122	2.21307	272.996	0	0	0	0	0	0	0	0	0	0	0	0	0	0	0	0	0
																			671.983	314.319	382.15	289.833	225.308	89.0113	671.983	324.411	128.94	26.8225	18.1083	3.87509	0.783867	169.042	0	0	0	0	0	0	0	0	0	0	0	0	0	0	0	0	0
																			702.137	330.182	401.089	301.048	237.641	92.5415	702.137	356.146	138.164	32.9251	16.4826	4.35842	0.874837	153.186	0	0	0	0	0	0	0	0	0	0	0	0	0	0	0	0	0
																			431.119	193.139	242.999	188.12	138.123	55.0163	431.119	210.147	81.8397	20.5164	12.3206	2.0645	0.74747	103.483	0	0	0	0	0	0	0	0	0	0	0	0	0	0	0	0	0
																			751.116	343.557	425.416	325.7	246.482	97.075	751.116	383.349	140.968	37.7003	19.1473	3.72847	1.20949	165.013	0	0	0	0	0	0	0	0	0	0	0	0	0	0	0	0	0
																			884.18	402.888	499.039	385.142	288.397	114.491	884.18	453.331	165.97	36.8428	18.889	4.36359	1.02785	203.757	0	0	0	0	0	0	0	0	0	0	0	0	0	0	0	0	0
																			526.372	242.671	298.834	227.538	174.048	68.6237	526.372	269.78	93.0193	23.3756	11.9605	3.7024	0.60139	123.933	0	0	0	0	0	0	0	0	0	0	0	0	0	0	0	0	0
																			680.046	306.988	384.056	295.99	219.863	87.1248	680.046	347.218	126.759	30.0784	16.4598	4.89273	1.02484	153.613	0	0	0	0	0	0	0	0	0	0	0	0	0	0	0	0	0
																			783.779	361.422	443.749	340.03	258.203	103.219	783.779	388.69	143.903	34.6637	21.3514	3.24319	1.48203	190.446	0	0	0	0	0	0	0	0	0	0	0	0	0	0	0	0	0
																			1382.08	629.546	778.565	603.519	449.886	179.66	1382.08	716.354	249.784	58.087	36.4663	7.42383	2.40481	311.565	0	0	0	0	0	0	0	0	0	0	0	0	0	0	0	0	0
																			1133.54	525.501	641.366	492.178	375.797	149.704	1133.54	581.876	200.386	50.5403	26.5828	7.03139	2.02829	265.099	0	0	0	0	0	0	0	0	0	0	0	0	0	0	0	0	0
																			974.127	456.912	553.495	420.632	326.709	130.203	974.127	489.174	186.012	39.9034	24.234	4.19754	1.49324	229.113	0	0	0	0	0	0	0	0	0	0	0	0	0	0	0	0	0
																			963.404	444.563	545.329	418.075	317.721	126.842	963.404	480.369	179.538	44.7442	23.1959	5.97648	1.72691	227.854	0	0	0	0	0	0	0	0	0	0	0	0	0	0	0	0	0
																			559.965	258.747	318.29	241.676	185.704	73.0433	559.965	284.178	102.27	22.6593	15.0326	2.84825	0.519786	132.457	0	0	0	0	0	0	0	0	0	0	0	0	0	0	0	0	0
																			998.236	450.773	562.406	435.83	322.43	128.343	998.236	518.516	176.562	46.2313	22.6574	7.59337	1.27654	225.399	0	0	0	0	0	0	0	0	0	0	0	0	0	0	0	0	0
																			516.522	238.308	293.82	222.702	171.025	67.2829	516.522	264.972	91.4196	23.0152	12.8508	2.99571	0.55031	120.718	0	0	0	0	0	0	0	0	0	0	0	0	0	0	0	0	0
																			310.314	143.12	176.531	133.783	102.826	40.2939	310.314	141.724	65.8579	16.1129	8.32469	2.66756	0.325263	75.3021	0	0	0	0	0	0	0	0	0	0	0	0	0	0	0	0	0
																			900.664	414.732	509.775	390.889	296.711	118.021	900.664	455.98	162.707	42.4422	19.3696	9.55978	1.31029	209.296	0	0	0	0	0	0	0	0	0	0	0	0	0	0	0	0	0
																			1051.23	487.256	596.525	454.709	348.493	138.763	1051.23	538.08	195.665	44.3902	29.8576	5.56163	1.7654	235.914	0	0	0	0	0	0	0	0	0	0	0	0	0	0	0	0	0
																			1051.83	483.465	595.15	456.681	346.229	137.236	1051.83	537.362	195.202	52.6762	23.6614	6.85422	2.39311	233.681	0	0	0	0	0	0	0	0	0	0	0	0	0	0	0	0	0
																			816.68	371.542	462.247	354.434	266.239	105.303	816.68	420.321	144.801	38.6512	22.1428	5.44904	0.749657	184.565	0	0	0	0	0	0	0	0	0	0	0	0	0	0	0	0	0
																			790.268	364.812	448.819	341.449	261.828	102.985	790.268	403.948	149.014	38.6749	18.4446	7.50692	0.914405	171.765	0	0	0	0	0	0	0	0	0	0	0	0	0	0	0	0	0
																			559.548	251.753	315.195	244.353	180.288	71.4651	559.548	276.686	105.628	23.2058	13.342	5.302	0.545484	134.838	0	0	0	0	0	0	0	0	0	0	0	0	0	0	0	0	0
																			951.599	437.596	537.388	414.211	312.328	125.267	951.599	468.238	175.311	46.0052	23.2982	6.91182	1.18146	230.653	0	0	0	0	0	0	0	0	0	0	0	0	0	0	0	0	0
																			1112.07	519.576	631.59	480.484	372.034	147.542	1112.07	570.1	196.904	52.9226	28.3644	8.66155	1.99498	253.127	0	0	0	0	0	0	0	0	0	0	0	0	0	0	0	0	0
																			1286.87	593.381	728.208	558.66	424.011	169.37	1286.87	673.339	217.21	67.6846	31.5301	7.14148	1.78182	288.181	0	0	0	0	0	0	0	0	0	0	0	0	0	0	0	0	0
																			747.808	339.468	421.957	325.851	242.763	96.7045	747.808	374.742	132.606	35.1232	18.5278	6.01184	1.08707	179.71	0	0	0	0	0	0	0	0	0	0	0	0	0	0	0	0	0
																			767.169	350.505	434.514	332.654	251.455	99.0507	767.169	392.869	142.663	33.8562	18.0289	3.58219	0.878884	175.29	0	0	0	0	0	0	0	0	0	0	0	0	0	0	0	0	0
																			1065.27	496.551	605.6	459.668	355.475	141.077	1065.27	544.966	192.281	49.193	30.642	6.25506	1.1812	240.75	0	0	0	0	0	0	0	0	0	0	0	0	0	0	0	0	0
																			679.192	311.448	383.952	295.241	222.763	88.6849	679.192	332.001	120.449	33.7208	17.4954	2.97016	1.09594	171.46	0	0	0	0	0	0	0	0	0	0	0	0	0	0	0	0	0
																			1149.58	527.764	649.49	500.092	377.522	150.241	1149.58	588.337	210.73	51.9207	28.6808	7.91104	2.09344	259.909	0	0	0	0	0	0	0	0	0	0	0	0	0	0	0	0	0
																			924.269	427.253	523.729	400.54	305.559	121.695	924.269	470.132	165.239	35.087	22.4031	7.48811	1.11004	222.81	0	0	0	0	0	0	0	0	0	0	0	0	0	0	0	0	0
																			605.275	278.155	343.111	262.164	199.172	78.9823	605.275	296.898	112.677	27.5589	15.7072	5.03702	0.878948	146.518	0	0	0	0	0	0	0	0	0	0	0	0	0	0	0	0	0
																			1361.03	623.604	768.646	592.381	445.781	177.823	1361.03	709.304	242.322	69.6896	31.1708	11.18	2.62381	294.737	0	0	0	0	0	0	0	0	0	0	0	0	0	0	0	0	0
																			537.158	252.089	306.914	230.244	180.947	71.1422	537.158	266.749	101.093	25.6617	14.8334	4.5164	0.577353	123.728	0	0	0	0	0	0	0	0	0	0	0	0	0	0	0	0	0
																			792.417	365.48	449.452	342.965	261.873	103.607	792.417	405.668	144.539	34.5343	19.6833	4.57082	1.09698	182.324	0	0	0	0	0	0	0	0	0	0	0	0	0	0	0	0	0
																			886.736	404.802	501.498	385.239	289.763	115.039	886.736	453.203	157.399	42.1411	21.1189	5.32334	0.148121	207.403	0	0	0	0	0	0	0	0	0	0	0	0	0	0	0	0	0
																			962.388	449.18	546.805	415.583	321.401	127.779	962.388	484.472	178.731	46.1251	25.3516	5.44043	1.61959	220.648	0	0	0	0	0	0	0	0	0	0	0	0	0	0	0	0	0
																			560.887	261.845	320.414	240.472	188.414	73.4311	560.887	290.347	103.304	24.4225	15.5856	3.39108	0.425034	123.412	0	0	0	0	0	0	0	0	0	0	0	0	0	0	0	0	0
																			532.781	239.901	300.21	232.571	171.601	68.3002	532.781	259.095	100.719	26.1739	12.6463	3.42013	0.437595	130.289	0	0	0	0	0	0	0	0	0	0	0	0	0	0	0	0	0
																			891.611	412.986	505.727	385.884	295.915	117.07	891.611	454.438	164.06	39.6759	23.1178	4.94227	1.70908	203.669	0	0	0	0	0	0	0	0	0	0	0	0	0	0	0	0	0
																			668.108	313.693	380.937	287.171	225.156	88.5373	668.108	345.431	121.664	26.2068	14.3056	4.23389	-0.0324856	156.299	0	0	0	0	0	0	0	0	0	0	0	0	0	0	0	0	0
																			501.831	229.518	285.047	216.784	164.796	64.7222	501.831	253.958	92.9835	19.4052	15.0987	3.43918	0.494664	116.452	0	0	0	0	0	0	0	0	0	0	0	0	0	0	0	0	0
																			626.593	285.976	354.134	272.458	204.831	81.1457	626.593	313.003	119.177	27.4677	15.4963	4.7018	1.28938	145.458	0	0	0	0	0	0	0	0	0	0	0	0	0	0	0	0	0
																			680.695	310.488	385.51	295.185	222.476	88.0126	680.695	347.533	131.06	30.0373	14.1809	4.53488	1.22515	152.123	0	0	0	0	0	0	0	0	0	0	0	0	0	0	0	0	0
																			777.19	354.663	439.245	337.945	253.445	101.218	777.19	390.738	142.431	32.0756	19.9215	4.01062	1.11667	186.897	0	0	0	0	0	0	0	0	0	0	0	0	0	0	0	0	0
																			864.336	393.05	487.256	377.08	281.247	111.803	864.336	438.804	164.264	39.3931	18.9183	6.4522	0.933471	195.57	0	0	0	0	0	0	0	0	0	0	0	0	0	0	0	0	0
																			893.053	408.988	506.044	387.009	293.007	115.981	893.053	471.522	163.134	41.7964	19.5007	5.57539	1.72444	189.799	0	0	0	0	0	0	0	0	0	0	0	0	0	0	0	0	0
																			605.259	280.269	343.152	262.107	200.588	79.6812	605.259	300.241	111.065	26.1175	13.8046	4.27698	0.762028	148.991	0	0	0	0	0	0	0	0	0	0	0	0	0	0	0	0	0
																			1292.06	591.897	728.638	563.421	422.505	169.392	1292.06	664.09	237.966	60.6997	30.3956	6.9689	1.69614	290.244	0	0	0	0	0	0	0	0	0	0	0	0	0	0	0	0	0
																			913.418	413.669	516.343	397.075	296.513	117.156	913.418	489.665	161.579	42.564	19.4277	5.10406	1.32812	193.749	0	0	0	0	0	0	0	0	0	0	0	0	0	0	0	0	0
																			842.47	391.013	478.833	363.638	280.116	110.897	842.47	427.377	165.332	33.7438	20.7017	5.52368	1.25921	188.534	0	0	0	0	0	0	0	0	0	0	0	0	0	0	0	0	0
																			507.9	235.423	289.268	218.631	169.141	66.2821	507.9	256.234	96.5704	21.0622	10.7618	2.40033	0.21589	120.655	0	0	0	0	0	0	0	0	0	0	0	0	0	0	0	0	0
																			970.92	445.407	549.833	421.087	318.676	126.731	970.92	499.722	180.141	40.5029	26.2177	6.26363	1.39134	216.681	0	0	0	0	0	0	0	0	0	0	0	0	0	0	0	0	0
																			892.229	403.018	502.237	389.991	288.192	114.826	892.229	453.873	158.429	41.3033	21.7498	8.54018	0.910647	207.423	0	0	0	0	0	0	0	0	0	0	0	0	0	0	0	0	0
																			1132.15	518.973	639.173	492.977	370.723	148.25	1132.15	584.285	203.504	53.8256	26.887	7.25494	2.48455	253.909	0	0	0	0	0	0	0	0	0	0	0	0	0	0	0	0	0
																			984.237	461.082	559.492	424.745	330.083	130.999	984.237	502.867	181.306	46.2684	19.1464	5.43786	1.87338	227.338	0	0	0	0	0	0	0	0	0	0	0	0	0	0	0	0	0
																			604.732	285.05	344.9	259.833	204.128	80.9213	604.732	299.835	112.061	29.2708	16.6867	3.72567	1.27847	141.874	0	0	0	0	0	0	0	0	0	0	0	0	0	0	0	0	0
																			744.657	344.13	422.818	321.839	246.622	97.5088	744.657	372.4	140.682	32.6985	21.4961	5.16349	1.18121	171.035	0	0	0	0	0	0	0	0	0	0	0	0	0	0	0	0	0
																			1439.66	672.26	815.094	624.566	480.507	191.753	1439.66	729.292	271.792	60.9332	37.2801	12.228	1.87869	326.257	0	0	0	0	0	0	0	0	0	0	0	0	0	0	0	0	0
																			865.402	396.621	489.775	375.627	283.961	112.66	865.402	447.096	156.244	33.1556	22.5349	3.07388	0.664773	202.633	0	0	0	0	0	0	0	0	0	0	0	0	0	0	0	0	0
																			1313.22	603.958	741.547	571.668	431.917	172.041	1313.22	665.183	235.138	63.0932	34.2115	9.52976	1.06623	304.994	0	0	0	0	0	0	0	0	0	0	0	0	0	0	0	0	0
																			972.932	443.53	548.996	423.936	317.505	126.025	972.932	495.759	179.575	43.6225	23.9523	5.7063	1.52954	222.787	0	0	0	0	0	0	0	0	0	0	0	0	0	0	0	0	0
																			741.231	335.667	418.614	322.617	240.288	95.3795	741.231	375.305	138.826	34.2658	16.7856	3.84975	1.20708	170.991	0	0	0	0	0	0	0	0	0	0	0	0	0	0	0	0	0
																			1020.07	465.014	574.956	445.11	332.308	132.707	1020.07	507.127	186.382	48.6121	24.5299	10.9527	1.47141	240.99	0	0	0	0	0	0	0	0	0	0	0	0	0	0	0	0	0
																			411.048	187.827	232.865	178.183	134.668	53.1595	411.048	207.303	75.3051	16.5197	9.97698	2.99276	0.71506	98.2356	0	0	0	0	0	0	0	0	0	0	0	0	0	0	0	0	0
																			957.931	445.925	543.931	414	318.85	127.075	957.931	487.269	180.298	44.9803	21.5608	10.1885	1.18478	212.45	0	0	0	0	0	0	0	0	0	0	0	0	0	0	0	0	0
																			482.193	216.158	271.582	210.611	154.659	61.4992	482.193	244.348	85.4048	22.1417	10.4883	4.10466	0.634768	115.07	0	0	0	0	0	0	0	0	0	0	0	0	0	0	0	0	0
																			1049.76	476.457	591.856	457.904	340.989	135.467	1049.76	535.849	193.423	50.0317	27.4976	8.23497	1.15595	233.567	0	0	0	0	0	0	0	0	0	0	0	0	0	0	0	0	0
																			863.348	390.997	487.315	376.033	279.939	111.058	863.348	440.848	158.014	38.6497	24.7318	4.45101	0.895281	195.758	0	0	0	0	0	0	0	0	0	0	0	0	0	0	0	0	0
																			492.736	224.96	278.522	214.214	160.763	64.1971	492.736	237.306	92.4235	26.7511	10.2258	3.77058	0.62275	121.637	0	0	0	0	0	0	0	0	0	0	0	0	0	0	0	0	0
																			660.974	296.656	371.725	289.25	212.262	84.3945	660.974	327.366	123.763	31.2484	14.5109	3.36452	0.701874	160.019	0	0	0	0	0	0	0	0	0	0	0	0	0	0	0	0	0
																			779.415	351.168	439.62	339.794	251.556	99.612	779.415	402.221	135.758	37.4011	18.6212	5.85557	0.91714	178.641	0	0	0	0	0	0	0	0	0	0	0	0	0	0	0	0	0
																			954.914	427.542	537.292	417.622	306.419	121.123	954.914	495.754	175.294	42.3227	22.1531	5.4787	1.37416	212.538	0	0	0	0	0	0	0	0	0	0	0	0	0	0	0	0	0
																			889.792	408.36	502.871	386.921	292.057	116.302	889.792	449.779	161.636	38.5458	19.8696	5.64713	1.49386	212.822	0	0	0	0	0	0	0	0	0	0	0	0	0	0	0	0	0
																			499.51	226.438	282.418	217.092	162.095	64.3437	499.51	246.02	93.2603	25.6172	12.9201	3.5659	0.634445	117.492	0	0	0	0	0	0	0	0	0	0	0	0	0	0	0	0	0
																			551.788	250.818	312.04	239.748	179.537	71.2817	551.788	271.441	102.641	24.7931	14.9054	4.97455	0.658582	132.375	0	0	0	0	0	0	0	0	0	0	0	0	0	0	0	0	0
																			854.059	392.22	484.051	370.008	280.809	111.411	854.059	439.511	151.975	43.0641	23.0333	6.7071	1.76632	188.003	0	0	0	0	0	0	0	0	0	0	0	0	0	0	0	0	0
																			796.573	376.346	455.022	341.551	269.807	106.539	796.573	410.555	142.702	32.3235	19.779	5.1828	1.10948	184.922	0	0	0	0	0	0	0	0	0	0	0	0	0	0	0	0	0
																			527.564	236.762	297.372	230.193	169.445	67.3166	527.564	265.744	96.4981	26.1745	12.989	3.25929	0.541585	122.358	0	0	0	0	0	0	0	0	0	0	0	0	0	0	0	0	0
																			1011.25	464.266	571.1	440.154	331.806	132.46	1011.25	510.084	184.452	52.9453	23.1334	6.94307	1.42351	232.274	0	0	0	0	0	0	0	0	0	0	0	0	0	0	0	0	0
																			522.752	237.95	295.934	226.818	170.486	67.4645	522.752	269.494	90.5996	25.4461	12.1724	2.59125	0.595981	121.853	0	0	0	0	0	0	0	0	0	0	0	0	0	0	0	0	0
																			646.33	293.612	365.353	280.977	210.086	83.5257	646.33	321.213	122.44	25.4903	17.4057	3.18827	0.560732	156.032	0	0	0	0	0	0	0	0	0	0	0	0	0	0	0	0	0
																			557.373	251.485	314.339	243.035	179.922	71.5631	557.373	280.106	100.935	26.1423	12.9385	2.77063	0.746687	133.735	0	0	0	0	0	0	0	0	0	0	0	0	0	0	0	0	0
																			1119	507.85	631.027	487.978	363.058	144.793	1119	584.56	200.583	47.9052	28.9436	3.16194	1.78434	252.066	0	0	0	0	0	0	0	0	0	0	0	0	0	0	0	0	0
																			757.268	346.581	430.055	327.213	249.257	97.3232	757.268	398.968	144.017	33.3545	18.009	2.79587	0.557239	159.567	0	0	0	0	0	0	0	0	0	0	0	0	0	0	0	0	0
																			1282.78	598.723	727.311	555.469	428.348	170.375	1282.78	656.197	236.684	51.2076	30.603	8.82626	1.21774	298.044	0	0	0	0	0	0	0	0	0	0	0	0	0	0	0	0	0
																			1021.18	466.012	576.071	445.106	333.543	132.47	1021.18	526.302	192.63	44.0387	18.6419	7.11838	1.40088	231.045	0	0	0	0	0	0	0	0	0	0	0	0	0	0	0	0	0
																			611.772	277.625	345.476	266.296	198.699	78.9252	611.772	307.105	109.26	28.301	14.0171	5.04361	0.71449	147.331	0	0	0	0	0	0	0	0	0	0	0	0	0	0	0	0	0
																			705.423	327.549	401.518	303.905	235.157	92.392	705.423	359.558	130.195	31.8917	17.4873	4.82805	0.770517	160.692	0	0	0	0	0	0	0	0	0	0	0	0	0	0	0	0	0
																			879.241	406.13	499.796	379.445	291.606	114.524	879.241	456.769	158.734	40.0497	24.4754	6.58847	0.658157	191.966	0	0	0	0	0	0	0	0	0	0	0	0	0	0	0	0	0
																			856.896	394.4	485.482	371.414	282.721	111.679	856.896	429.254	163.253	39.2478	21.4942	5.36347	0.212226	198.072	0	0	0	0	0	0	0	0	0	0	0	0	0	0	0	0	0
																			445.051	201.143	251.995	193.056	144.266	56.8769	445.051	220.908	83.5041	18.3088	9.59595	4.38998	0.523817	107.82	0	0	0	0	0	0	0	0	0	0	0	0	0	0	0	0	0
																			308.652	138.634	174.338	134.315	99.5239	39.1099	308.652	148.37	59.925	16.3812	7.30154	1.34084	0.342565	74.9915	0	0	0	0	0	0	0	0	0	0	0	0	0	0	0	0	0
																			1141.84	521.386	645.137	496.703	373.218	148.168	1141.84	598.405	199.494	54.9745	26.4113	7.2894	2.20514	253.061	0	0	0	0	0	0	0	0	0	0	0	0	0	0	0	0	0
																			716.071	328.103	405.341	310.73	234.972	93.1311	716.071	358.596	130.097	35.781	18.9829	3.8127	0.946107	167.855	0	0	0	0	0	0	0	0	0	0	0	0	0	0	0	0	0
																			945.181	430.99	533.416	411.765	307.894	123.096	945.181	478.634	167.614	43.1045	23.6571	8.1178	1.43447	222.619	0	0	0	0	0	0	0	0	0	0	0	0	0	0	0	0	0
																			908.897	417.853	515.43	393.467	299.213	118.64	908.897	466.834	172.801	40.3774	21.8475	5.32179	1.11556	200.6	0	0	0	0	0	0	0	0	0	0	0	0	0	0	0	0	0
																			381.139	174.539	216.329	164.811	125.274	49.2648	381.139	186.912	72.9857	16.7458	9.37467	1.92713	0.407957	92.7864	0	0	0	0	0	0	0	0	0	0	0	0	0	0	0	0	0
																			605.173	275.371	341.929	263.244	197.135	78.2362	605.173	304.782	108.142	28.6923	14.7236	2.53457	0.9087	145.389	0	0	0	0	0	0	0	0	0	0	0	0	0	0	0	0	0
																			793.471	359.435	447.45	346.021	257.106	102.329	793.471	391.641	150.823	37.1064	21.2456	4.99399	1.72899	185.932	0	0	0	0	0	0	0	0	0	0	0	0	0	0	0	0	0
																			767.183	359.514	436.142	331.041	257.114	102.4	767.183	378.065	139.995	36.9452	20.0929	6.06556	1.10081	184.919	0	0	0	0	0	0	0	0	0	0	0	0	0	0	0	0	0
																			403.439	188.428	230.124	173.315	135.326	53.1019	403.439	200.419	75.8393	17.2614	9.72467	2.7717	0.481647	96.9418	0	0	0	0	0	0	0	0	0	0	0	0	0	0	0	0	0
																			1184.56	545.002	668.998	515.565	389.683	155.319	1184.56	611.71	205.68	57.8745	26.5005	8.39421	1.86161	272.542	0	0	0	0	0	0	0	0	0	0	0	0	0	0	0	0	0
																			419.612	193.797	238.437	181.175	138.749	55.0478	419.612	205.269	79.5302	19.4912	9.64826	3.15053	0.588591	101.935	0	0	0	0	0	0	0	0	0	0	0	0	0	0	0	0	0
																			701.88	320.034	397.294	304.587	229.841	90.1932	701.88	363.966	132.423	32.1195	12.9308	3.85078	0.798552	155.791	0	0	0	0	0	0	0	0	0	0	0	0	0	0	0	0	0
																			634.304	288.958	359.327	274.976	207.423	81.5356	634.304	327.416	117.947	26.945	16.3897	4.82616	0.845383	139.935	0	0	0	0	0	0	0	0	0	0	0	0	0	0	0	0	0
																			765.379	355.602	434.663	330.716	255.139	100.464	765.379	389.453	148.119	33.5336	17.1559	5.73727	0.776411	170.604	0	0	0	0	0	0	0	0	0	0	0	0	0	0	0	0	0
																			920.392	426.788	522.992	397.401	306.02	120.767	920.392	484.961	160.743	42.8117	22.5331	4.67298	1.41731	203.254	0	0	0	0	0	0	0	0	0	0	0	0	0	0	0	0	0
																			709.018	319.946	400.662	308.355	229.457	90.4889	709.018	367.545	129.476	32.9043	16.5168	5.55734	0.406495	156.612	0	0	0	0	0	0	0	0	0	0	0	0	0	0	0	0	0
																			964.232	441.916	544.809	419.422	316.625	125.291	964.232	489.41	180.479	44.5814	20.4369	4.62653	1.23365	223.465	0	0	0	0	0	0	0	0	0	0	0	0	0	0	0	0	0
																			909.671	420.893	516.264	393.407	301.576	119.317	909.671	465.145	171.071	42.0794	17.9405	5.17834	1.75055	206.506	0	0	0	0	0	0	0	0	0	0	0	0	0	0	0	0	0
																			590.858	271.71	335.534	255.324	194.985	76.7248	590.858	306.821	104.309	25.2206	13.1127	3.3383	1.0815	136.976	0	0	0	0	0	0	0	0	0	0	0	0	0	0	0	0	0
																			1149.38	526.795	650.631	498.753	377.514	149.281	1149.38	598.806	204.782	58.8234	30.6679	7.88538	2.03438	246.385	0	0	0	0	0	0	0	0	0	0	0	0	0	0	0	0	0
																			670.751	306.118	380.355	290.395	219.327	86.7908	670.751	341.364	118.17	32.6956	17.8144	3.49152	0.99347	156.221	0	0	0	0	0	0	0	0	0	0	0	0	0	0	0	0	0
																			840.842	380.499	474.209	366.633	271.928	108.571	840.842	429.654	146.552	38.1508	20.8894	2.81295	0.652344	202.13	0	0	0	0	0	0	0	0	0	0	0	0	0	0	0	0	0
																			771.582	354.882	436.622	334.96	253.592	101.29	771.582	390.599	131.924	40.14	16.8745	7.51994	0.976148	183.549	0	0	0	0	0	0	0	0	0	0	0	0	0	0	0	0	0
																			660.489	300.484	373.974	286.515	215.448	85.0359	660.489	341.323	116.234	30.2162	18.1481	5.69905	0.679592	148.189	0	0	0	0	0	0	0	0	0	0	0	0	0	0	0	0	0
																			1025.29	467.069	579.091	446.201	333.917	133.152	1025.29	526.269	179.382	47.6214	26.7313	5.11304	1.41479	238.761	0	0	0	0	0	0	0	0	0	0	0	0	0	0	0	0	0
																			736.316	340.202	418.68	317.635	243.741	96.4606	736.316	386.057	125.235	31.6449	18.8358	7.32691	1.2392	165.976	0	0	0	0	0	0	0	0	0	0	0	0	0	0	0	0	0
																			323.657	146.159	183.094	140.563	104.743	41.4155	323.657	160.256	61.0708	14.822	7.52154	3.8445	0.311317	75.831	0	0	0	0	0	0	0	0	0	0	0	0	0	0	0	0	0
																			1342.18	611.839	755.891	586.289	437.364	174.474	1342.18	696.286	246.867	58.2186	33.0157	10.2503	2.77908	294.764	0	0	0	0	0	0	0	0	0	0	0	0	0	0	0	0	0
																			851.926	396.515	484.488	367.437	283.975	112.54	851.926	435.934	154.271	36.0977	20.7338	5.94375	1.0273	197.919	0	0	0	0	0	0	0	0	0	0	0	0	0	0	0	0	0
																			917.145	413.28	515.896	401.249	296.066	117.214	917.145	461.193	175.115	42.3733	20.4308	7.626	1.09338	209.313	0	0	0	0	0	0	0	0	0	0	0	0	0	0	0	0	0
																			1173.36	541.845	664.894	508.468	388.387	153.458	1173.36	604.536	216.231	52.2946	29.9956	8.78717	0.552621	260.965	0	0	0	0	0	0	0	0	0	0	0	0	0	0	0	0	0
																			1055.49	488.529	598.822	456.67	350.085	138.445	1055.49	547.035	190.058	47.7927	24.9845	6.25897	1.51855	237.845	0	0	0	0	0	0	0	0	0	0	0	0	0	0	0	0	0
																			577.846	265.064	327.714	250.132	190.33	74.7336	577.846	286.666	108.617	28.1351	12.897	3.3771	0.231499	137.923	0	0	0	0	0	0	0	0	0	0	0	0	0	0	0	0	0
																			1534.49	698.768	864.412	670.08	499.848	198.92	1534.49	813.205	269.886	68.1714	35.0765	11.4608	1.59973	335.092	0	0	0	0	0	0	0	0	0	0	0	0	0	0	0	0	0
																			305.352	137.729	172.747	132.605	98.8461	38.8834	305.352	146.162	59.1573	14.6991	7.42378	1.88429	0.223358	75.8027	0	0	0	0	0	0	0	0	0	0	0	0	0	0	0	0	0
																			1117.75	519.084	634.891	482.863	371.797	147.287	1117.75	578.141	205.111	47.9303	32.3148	10.269	0.945191	243.043	0	0	0	0	0	0	0	0	0	0	0	0	0	0	0	0	0
																			897.356	412.565	508.376	388.981	295.424	117.142	897.356	470.146	159.381	37.2594	18.9426	4.99807	0.651338	205.978	0	0	0	0	0	0	0	0	0	0	0	0	0	0	0	0	0
																			1305.36	604.108	738.781	566.578	431.557	172.551	1305.36	664.208	243.436	61.5586	36.372	9.45714	2.02263	288.304	0	0	0	0	0	0	0	0	0	0	0	0	0	0	0	0	0
																			777.998	358.166	440.619	337.378	256.649	101.517	777.998	392.171	149.054	38.0134	15.0883	3.10261	0.955402	179.612	0	0	0	0	0	0	0	0	0	0	0	0	0	0	0	0	0
																			848.621	391.584	481.102	367.519	280.242	111.342	848.621	427.634	163.583	39.5433	20.6247	5.25473	1.59636	190.384	0	0	0	0	0	0	0	0	0	0	0	0	0	0	0	0	0
																			627.523	285.493	354.764	272.759	204.35	81.1428	627.523	320.429	114.315	29.57	13.3026	3.95757	1.16589	144.784	0	0	0	0	0	0	0	0	0	0	0	0	0	0	0	0	0
																			818.877	374.559	463.266	355.611	268.507	106.053	818.877	414.111	155.993	32.2875	20.9674	3.2474	0.535321	191.736	0	0	0	0	0	0	0	0	0	0	0	0	0	0	0	0	0
																			1038.31	481.762	589.764	448.545	345.358	136.403	1038.31	530.394	196.395	48.973	27.2291	7.09803	1.69844	226.522	0	0	0	0	0	0	0	0	0	0	0	0	0	0	0	0	0
																			1082.08	506.187	615.25	466.829	362.368	143.818	1082.08	559.488	196.422	49.7453	27.5536	9.66554	2.20902	236.995	0	0	0	0	0	0	0	0	0	0	0	0	0	0	0	0	0
																			845.238	381.852	476.653	368.585	273.007	108.845	845.238	427.041	154.811	43.5792	20.6228	2.23345	0.827159	196.123	0	0	0	0	0	0	0	0	0	0	0	0	0	0	0	0	0
																			981.692	454.501	556.665	425.026	325.01	129.492	981.692	501.922	183.75	46.4505	24.1958	4.03316	1.56876	219.771	0	0	0	0	0	0	0	0	0	0	0	0	0	0	0	0	0
																			909.517	410.34	513.002	396.515	294.269	116.071	909.517	466.223	170.215	39.602	24.3238	5.80623	1.24386	202.102	0	0	0	0	0	0	0	0	0	0	0	0	0	0	0	0	0
																			626.216	286.652	354.87	271.346	205.28	81.3716	626.216	319.171	111.894	26.5406	16.603	4.55258	0.957909	146.497	0	0	0	0	0	0	0	0	0	0	0	0	0	0	0	0	0
																			677.478	309.655	383.598	293.88	221.837	87.8188	677.478	332.779	130.113	34.7491	17.1357	4.4682	0.810298	157.423	0	0	0	0	0	0	0	0	0	0	0	0	0	0	0	0	0
																			478.904	220.594	272.095	206.809	158.233	62.3611	478.904	236.399	89.6736	25.9474	12.5299	2.69526	0.447405	111.212	0	0	0	0	0	0	0	0	0	0	0	0	0	0	0	0	0
																			819.653	378.03	464.947	354.705	270.806	107.225	819.653	423.457	148.474	40.9035	20.0646	2.35419	1.11994	183.28	0	0	0	0	0	0	0	0	0	0	0	0	0	0	0	0	0
																			543.123	250.359	308.485	234.638	179.674	70.6855	543.123	278.402	99.255	24.3388	12.9688	4.3083	0.772555	123.078	0	0	0	0	0	0	0	0	0	0	0	0	0	0	0	0	0
																			1060.36	492.101	602.498	457.858	352.182	139.919	1060.36	552.136	187.481	48.9614	28.6248	8.43868	1.83311	232.881	0	0	0	0	0	0	0	0	0	0	0	0	0	0	0	0	0
																			1144.55	531.728	650.073	494.474	380.809	150.919	1144.55	595.948	207.369	45.8325	31.6762	8.07739	1.23138	254.414	0	0	0	0	0	0	0	0	0	0	0	0	0	0	0	0	0
																			1053.98	478.55	594.473	459.508	342.36	136.19	1053.98	540.901	187.656	51.995	25.7422	5.8179	1.50096	240.367	0	0	0	0	0	0	0	0	0	0	0	0	0	0	0	0	0
																			1133.16	519.19	639.612	493.55	370.919	148.271	1133.16	568.44	211.333	53.7481	30.1433	9.11641	0.88163	259.499	0	0	0	0	0	0	0	0	0	0	0	0	0	0	0	0	0
																			1260.84	576.833	712.484	548.357	412.249	164.584	1260.84	660.633	220.514	52.9548	33.0428	9.88776	1.75181	282.056	0	0	0	0	0	0	0	0	0	0	0	0	0	0	0	0	0
																			562.062	259.094	319.133	242.928	185.602	73.4925	562.062	276.871	106.72	25.2461	14.1847	2.71957	0.746249	135.575	0	0	0	0	0	0	0	0	0	0	0	0	0	0	0	0	0
																			960.329	440.904	544.353	415.976	315.176	125.728	960.329	496.98	164.798	42.1902	28.1062	5.99459	1.30378	220.956	0	0	0	0	0	0	0	0	0	0	0	0	0	0	0	0	0
																			611.93	277.602	346.436	265.494	198.908	78.6942	611.93	300.015	117.354	23.4695	19.8345	1.3764	0.651832	149.229	0	0	0	0	0	0	0	0	0	0	0	0	0	0	0	0	0
																			197.126	90.7713	112.169	84.9567	65.1408	25.6305	197.126	95.6145	36.5705	9.4807	5.02189	1.37826	0.246621	48.8134	0	0	0	0	0	0	0	0	0	0	0	0	0	0	0	0	0
																			960.266	441.324	543.228	417.038	315.729	125.595	960.266	493.13	179.471	41.3181	22.0215	10.028	1.34155	212.956	0	0	0	0	0	0	0	0	0	0	0	0	0	0	0	0	0
																			902.832	408.447	508.88	393.952	292.396	116.051	902.832	461.643	163.249	42.4768	21.0063	5.29598	0.614703	208.546	0	0	0	0	0	0	0	0	0	0	0	0	0	0	0	0	0
																			651.809	300.934	370.328	281.481	215.783	85.1516	651.809	327.912	120.12	31.926	18.0966	6.04971	1.07733	146.629	0	0	0	0	0	0	0	0	0	0	0	0	0	0	0	0	0
																			1210.56	565.899	688.017	522.546	405.257	160.642	1210.56	625.14	226.494	50.408	32.0194	9.60826	2.30746	264.586	0	0	0	0	0	0	0	0	0	0	0	0	0	0	0	0	0
																			917.156	425.64	521.302	395.854	304.922	120.718	917.156	474.369	165.093	35.2155	21.3109	3.96072	1.14293	216.064	0	0	0	0	0	0	0	0	0	0	0	0	0	0	0	0	0
																			1093.9	503.391	618.425	475.472	360.109	143.283	1093.9	563.91	199.226	47.2897	26.2897	6.59807	1.62972	248.953	0	0	0	0	0	0	0	0	0	0	0	0	0	0	0	0	0
																			687.273	311.001	387.153	300.12	222.404	88.597	687.273	342.548	129.051	30.9482	14.126	4.98323	1.40048	164.216	0	0	0	0	0	0	0	0	0	0	0	0	0	0	0	0	0
																			1423.1	646.121	802.616	620.48	462.414	183.706	1423.1	761.124	257.52	61.1654	35.4631	7.28941	2.13546	298.399	0	0	0	0	0	0	0	0	0	0	0	0	0	0	0	0	0
																			821.431	382.87	467.697	353.734	274.58	108.289	821.431	420.538	141.57	40.5332	23.2272	5.4381	0.807206	189.317	0	0	0	0	0	0	0	0	0	0	0	0	0	0	0	0	0
																			835.801	384.185	473.354	362.447	275.132	109.053	835.801	427.261	154.079	38.2512	19.0525	5.03003	1.12539	191.003	0	0	0	0	0	0	0	0	0	0	0	0	0	0	0	0	0
																			467.385	212.938	264.623	202.762	152.713	60.2257	467.385	229.438	87.9632	20.0328	13.4628	3.74837	0.34199	112.398	0	0	0	0	0	0	0	0	0	0	0	0	0	0	0	0	0
																			643.59	291.759	363.966	279.623	209.041	82.7183	643.59	323.091	120.459	25.6187	14.6306	6.12195	0.646956	153.022	0	0	0	0	0	0	0	0	0	0	0	0	0	0	0	0	0
																			368.033	166.162	207.893	160.14	119.153	47.0086	368.033	180.79	68.2352	18.1113	8.17242	2.99126	0.5026	89.2305	0	0	0	0	0	0	0	0	0	0	0	0	0	0	0	0	0
																			782.9	360.576	443.667	339.233	257.895	102.681	782.9	399.655	139.186	38.8663	19.7474	3.89698	1.08159	180.466	0	0	0	0	0	0	0	0	0	0	0	0	0	0	0	0	0
																			458.698	214.23	261.603	197.095	153.8	60.4298	458.698	231.961	86.0661	21.7216	12.709	0.659757	0.583554	104.997	0	0	0	0	0	0	0	0	0	0	0	0	0	0	0	0	0
																			933.445	429.051	527.715	405.73	306.162	122.89	933.445	474.025	165.538	41.545	24.6543	6.34678	2.12683	219.21	0	0	0	0	0	0	0	0	0	0	0	0	0	0	0	0	0
																			869.045	398.783	491.329	377.716	285.111	113.673	869.045	434.48	167.212	40.2693	19.3292	5.9379	1.27447	200.542	0	0	0	0	0	0	0	0	0	0	0	0	0	0	0	0	0
																			836.923	388.817	475.272	361.652	278.805	110.012	836.923	429.838	156.896	39.7168	18.6115	4.05906	0.563307	187.239	0	0	0	0	0	0	0	0	0	0	0	0	0	0	0	0	0
																			910.101	416.648	514.303	395.798	298.284	118.364	910.101	463.45	164.369	44.9042	22.5194	4.49375	1.87309	208.492	0	0	0	0	0	0	0	0	0	0	0	0	0	0	0	0	0
																			639.996	289.434	361.221	278.775	206.987	82.4468	639.996	318.434	114.18	29.1165	15.5258	6.21662	0.850184	155.672	0	0	0	0	0	0	0	0	0	0	0	0	0	0	0	0	0
																			735.752	328.727	413.857	321.895	234.802	93.9243	735.752	381.924	130.783	27.0781	16.2907	5.80096	1.10815	172.768	0	0	0	0	0	0	0	0	0	0	0	0	0	0	0	0	0
																			599.271	274.92	339.916	259.354	197.013	77.9072	599.271	296.454	111.818	27.8009	16.684	5.02732	0.46966	141.017	0	0	0	0	0	0	0	0	0	0	0	0	0	0	0	0	0
																			897.098	406.545	506.17	390.929	290.75	115.794	897.098	463.64	163.299	37.7385	18.4373	4.52457	0.961496	208.497	0	0	0	0	0	0	0	0	0	0	0	0	0	0	0	0	0
																			821.201	373.928	463.921	357.28	267.613	106.315	821.201	415.211	151.293	33.6736	21.1019	7.08426	1.39448	191.442	0	0	0	0	0	0	0	0	0	0	0	0	0	0	0	0	0
																			1241.07	571.799	702.995	538.077	409.827	161.972	1241.07	653.506	223.377	57.3001	29.7072	8.49111	2.04613	266.644	0	0	0	0	0	0	0	0	0	0	0	0	0	0	0	0	0
																			568.942	262.816	322.652	246.29	188.15	74.6661	568.942	278.963	103.082	29.1284	14.2231	5.89235	0.826816	136.826	0	0	0	0	0	0	0	0	0	0	0	0	0	0	0	0	0
																			1284.49	588.801	725.407	559.085	421.235	167.565	1284.49	657.794	245.029	55.9848	32.2442	4.72052	1.41132	287.309	0	0	0	0	0	0	0	0	0	0	0	0	0	0	0	0	0
																			531.246	241.577	299.818	231.428	172.75	68.8268	531.246	262.122	99.3519	24.7334	12.5445	2.34302	0.782128	129.369	0	0	0	0	0	0	0	0	0	0	0	0	0	0	0	0	0
																			549.493	248.863	310.532	238.961	178.348	70.5149	549.493	277.617	105.426	24.11	14.0312	2.54813	1.38842	124.371	0	0	0	0	0	0	0	0	0	0	0	0	0	0	0	0	0
																			658.601	300.34	372.773	285.828	215.243	85.0974	658.601	340.045	118.007	27.214	16.6932	4.00915	1.13656	151.496	0	0	0	0	0	0	0	0	0	0	0	0	0	0	0	0	0
																			1075.42	507.419	612.719	462.696	363.936	143.483	1075.42	545.376	203.358	44.0869	27.9926	6.78618	1.11378	246.702	0	0	0	0	0	0	0	0	0	0	0	0	0	0	0	0	0
																			909.875	402.099	510.699	399.176	287.605	114.493	909.875	471.687	164.616	42.5283	23.2366	4.26916	1.26329	202.274	0	0	0	0	0	0	0	0	0	0	0	0	0	0	0	0	0
																			965.326	443.782	548.2	417.126	318.501	125.281	965.326	509.917	174.555	47.517	22.4491	4.91598	1.37736	204.594	0	0	0	0	0	0	0	0	0	0	0	0	0	0	0	0	0
																			608.058	282.192	345.641	262.417	202.263	79.9288	608.058	307.537	108.52	28.6092	14.1793	4.07129	1.00777	144.134	0	0	0	0	0	0	0	0	0	0	0	0	0	0	0	0	0
																			781.029	358.449	442.555	338.474	256.627	101.821	781.029	396.604	146.653	35.565	18.3092	4.32842	0.863331	178.707	0	0	0	0	0	0	0	0	0	0	0	0	0	0	0	0	0
																			1189.58	546.553	672.602	516.974	391.11	155.442	1189.58	618.225	205.447	60.5872	29.778	7.56551	1.64427	266.33	0	0	0	0	0	0	0	0	0	0	0	0	0	0	0	0	0
																			1164.19	534.616	658.595	505.594	382.684	151.932	1164.19	602.093	210.185	53.7676	29.3201	5.63802	1.58134	261.604	0	0	0	0	0	0	0	0	0	0	0	0	0	0	0	0	0
																			1240.53	569.594	701.196	539.337	407.503	162.091	1240.53	637.989	231.445	59.5928	31.0739	10.0235	1.39338	269.015	0	0	0	0	0	0	0	0	0	0	0	0	0	0	0	0	0
																			1178.61	533.338	662.964	515.649	381.125	152.213	1178.61	611.721	211.758	57.5258	25.014	7.67473	1.78028	263.14	0	0	0	0	0	0	0	0	0	0	0	0	0	0	0	0	0
																			710.28	326.528	402.162	308.118	233.995	92.5329	710.28	354.652	133.521	32.3091	15.8875	5.14513	0.968619	167.797	0	0	0	0	0	0	0	0	0	0	0	0	0	0	0	0	0
																			828.787	378.668	468.701	360.086	271.02	107.648	828.787	426.367	153.859	32.0428	17.8635	6.31502	1.04531	191.294	0	0	0	0	0	0	0	0	0	0	0	0	0	0	0	0	0
																			976.365	445.157	552.002	424.362	318.747	126.41	976.365	505.503	184.629	39.925	22.4699	7.07846	1.20037	215.559	0	0	0	0	0	0	0	0	0	0	0	0	0	0	0	0	0
																			983.877	450.874	555.478	428.399	322.005	128.869	983.877	502.829	172.84	51.8521	21.866	3.05519	0.862446	230.572	0	0	0	0	0	0	0	0	0	0	0	0	0	0	0	0	0
																			660.682	301.447	374.44	286.242	216.111	85.3367	660.682	340.588	116.156	28.8537	18.1842	2.64885	0.657175	153.595	0	0	0	0	0	0	0	0	0	0	0	0	0	0	0	0	0
																			677.009	311.774	384.19	292.819	223.07	88.7038	677.009	340.875	122.075	32.3592	20.2576	4.38399	0.935998	156.122	0	0	0	0	0	0	0	0	0	0	0	0	0	0	0	0	0
																			694.358	321.95	394.787	299.571	231.24	90.7102	694.358	354.656	128.527	35.3695	15.4651	4.44819	1.06415	154.828	0	0	0	0	0	0	0	0	0	0	0	0	0	0	0	0	0
																			976.602	440.235	549.969	426.633	314.908	125.327	976.602	497.806	175.022	48.2061	24.3147	7.07892	1.08647	223.088	0	0	0	0	0	0	0	0	0	0	0	0	0	0	0	0	0
																			1141.66	516.194	644.492	497.165	369.448	146.746	1141.66	603.871	203.563	49.3906	28.6112	6.81763	1.3139	248.091	0	0	0	0	0	0	0	0	0	0	0	0	0	0	0	0	0
																			565.073	257.69	319.032	246.041	184.318	73.3713	565.073	276.71	108.168	29.4651	12.1291	4.58473	1.00553	133.01	0	0	0	0	0	0	0	0	0	0	0	0	0	0	0	0	0
																			1211.09	550.926	683.356	527.735	393.921	157.005	1211.09	628.806	222.432	56.033	31.0505	9.43793	1.90577	261.426	0	0	0	0	0	0	0	0	0	0	0	0	0	0	0	0	0
																			590.417	268.799	333.804	256.613	192.144	76.655	590.417	290.111	109.216	25.7942	14.4449	4.66159	0.931197	145.258	0	0	0	0	0	0	0	0	0	0	0	0	0	0	0	0	0
																			1170.42	531.309	659.826	510.596	380.349	150.96	1170.42	600.599	219.54	55.8931	27.1963	8.90884	1.89893	256.385	0	0	0	0	0	0	0	0	0	0	0	0	0	0	0	0	0
																			728.205	332.688	412.033	316.172	238.249	94.4387	728.205	373.566	136.809	29.3123	16.2976	4.80266	0.707306	166.71	0	0	0	0	0	0	0	0	0	0	0	0	0	0	0	0	0
																			1024.24	466.648	578.117	446.121	334.017	132.631	1024.24	522.419	191.721	44.8541	24.2213	9.85205	1.12709	230.044	0	0	0	0	0	0	0	0	0	0	0	0	0	0	0	0	0
																			863.122	401.32	489.936	373.186	287.246	114.074	863.122	440.301	158.123	39.7158	18.2981	4.52914	0.568732	201.586	0	0	0	0	0	0	0	0	0	0	0	0	0	0	0	0	0
																			1344.76	628.911	763.791	580.967	449.499	179.412	1344.76	696.604	245.472	63.2913	33.7459	7.53165	1.42157	296.691	0	0	0	0	0	0	0	0	0	0	0	0	0	0	0	0	0
																			645.311	295.913	365.041	280.27	211.492	84.421	645.311	318.793	116.047	30.7279	16.1889	3.11694	0.758573	159.679	0	0	0	0	0	0	0	0	0	0	0	0	0	0	0	0	0
																			822.035	370.222	463.772	358.263	265.27	104.952	822.035	424.51	155.779	36.3685	18.4792	5.16352	1.37979	180.355	0	0	0	0	0	0	0	0	0	0	0	0	0	0	0	0	0
																			620.669	287.135	353.147	267.522	206.522	80.613	620.669	318.756	119.334	28.2417	14.4187	3.89504	0.947063	135.076	0	0	0	0	0	0	0	0	0	0	0	0	0	0	0	0	0
																			1031.27	470.098	582.483	448.789	336.034	134.064	1031.27	541.831	172.532	44.1671	23.7723	6.73834	1.60903	240.622	0	0	0	0	0	0	0	0	0	0	0	0	0	0	0	0	0
																			629.648	290.013	356.879	272.769	207.704	82.3092	629.648	317.238	113.602	28.5608	12.9086	2.72526	0.966206	153.647	0	0	0	0	0	0	0	0	0	0	0	0	0	0	0	0	0
																			945.726	431.205	534.558	411.168	308.583	122.622	945.726	484.86	169.631	40.3979	24.8549	5.05818	1.10885	219.815	0	0	0	0	0	0	0	0	0	0	0	0	0	0	0	0	0
																			899.441	414.749	511.022	388.419	297.335	117.414	899.441	473.422	161.286	40.6501	20.1943	6.10281	1.56627	196.219	0	0	0	0	0	0	0	0	0	0	0	0	0	0	0	0	0
																			808.966	374.519	459.035	349.931	268.381	106.138	808.966	414.125	145.639	40.6835	20.3848	7.38265	1.46881	179.282	0	0	0	0	0	0	0	0	0	0	0	0	0	0	0	0	0
																			922.93	428.057	523.993	398.937	306.841	121.216	922.93	471.941	173.054	45.0427	22.0576	4.0144	1.17569	205.645	0	0	0	0	0	0	0	0	0	0	0	0	0	0	0	0	0
																			1356.04	625.212	767.153	588.892	447.532	177.68	1356.04	705.151	241.255	60.0245	35.0259	9.9693	1.26868	303.35	0	0	0	0	0	0	0	0	0	0	0	0	0	0	0	0	0
																			1132.56	525.812	641.044	491.515	375.977	149.835	1132.56	580.215	209.707	49.3429	24.968	6.66138	1.37784	260.286	0	0	0	0	0	0	0	0	0	0	0	0	0	0	0	0	0
																			926.256	412.884	520.095	406.161	294.843	118.041	926.256	472.881	169.798	43.1915	24.9757	5.28856	1.58171	208.539	0	0	0	0	0	0	0	0	0	0	0	0	0	0	0	0	0
																			842.748	385.31	476.651	366.097	275.982	109.328	842.748	427.011	154.338	39.2573	21.5637	7.57036	1.05675	191.95	0	0	0	0	0	0	0	0	0	0	0	0	0	0	0	0	0
																			790.325	370.895	450.599	339.726	266.159	104.735	790.325	406.286	143.667	37.0712	19.8592	4.15915	0.614563	178.669	0	0	0	0	0	0	0	0	0	0	0	0	0	0	0	0	0
																			856.539	396.308	486.378	370.161	284.07	112.238	856.539	442.606	159.757	42.7213	18.0054	5.34193	1.59921	186.508	0	0	0	0	0	0	0	0	0	0	0	0	0	0	0	0	0
																			1076.7	496.301	608.565	468.135	355.12	141.182	1076.7	542.937	201.589	52.4706	23.807	6.19333	1.46719	248.236	0	0	0	0	0	0	0	0	0	0	0	0	0	0	0	0	0
																			886.278	397.636	499.01	387.268	284.511	113.125	886.278	458.232	159.823	41.7518	21.0234	5.6571	1.19802	198.592	0	0	0	0	0	0	0	0	0	0	0	0	0	0	0	0	0
																			575.305	264.616	326.427	248.878	189.778	74.8383	575.305	290.171	108.072	22.1951	12.8167	4.36962	1.22267	136.458	0	0	0	0	0	0	0	0	0	0	0	0	0	0	0	0	0
																			926.611	427.844	524.5	402.111	305.936	121.907	926.611	465.412	167.626	42.0091	22.2609	5.15033	1.5755	222.577	0	0	0	0	0	0	0	0	0	0	0	0	0	0	0	0	0
																			728.599	338.833	414.652	313.947	243.179	95.6542	728.599	362.225	136.674	38.8541	20.45	3.60139	1.10318	165.691	0	0	0	0	0	0	0	0	0	0	0	0	0	0	0	0	0
																			760.845	348.613	430.943	329.902	250.135	98.4779	760.845	384.877	138.25	34.6813	17.5199	3.96853	0.425452	181.123	0	0	0	0	0	0	0	0	0	0	0	0	0	0	0	0	0
																			819.001	376.364	464.403	354.598	270.013	106.351	819.001	418.536	151.475	36.846	17.6416	4.11348	0.750758	189.638	0	0	0	0	0	0	0	0	0	0	0	0	0	0	0	0	0
																			1181.54	540.76	666.954	514.59	387.066	153.693	1181.54	611.723	216.845	51.3078	25.4674	8.72972	1.45853	266.013	0	0	0	0	0	0	0	0	0	0	0	0	0	0	0	0	0
																			817.832	379.717	465.229	352.603	272.056	107.661	817.832	421.168	142.455	40.7273	20.3882	5.99391	1.20913	185.892	0	0	0	0	0	0	0	0	0	0	0	0	0	0	0	0	0
																			1570.4	724.455	885.562	684.836	516.684	207.771	1570.4	808.367	286.653	76.8893	34.022	13.3179	1.87823	349.271	0	0	0	0	0	0	0	0	0	0	0	0	0	0	0	0	0
																			488.227	222.189	276.652	211.575	159.685	62.5032	488.227	248.915	91.1269	23.7023	12.2632	2.74453	0.361819	109.112	0	0	0	0	0	0	0	0	0	0	0	0	0	0	0	0	0
																			565.781	260.027	320.613	245.168	186.403	73.6237	565.781	281.086	106.478	23.8443	13.3078	2.87827	0.430062	137.757	0	0	0	0	0	0	0	0	0	0	0	0	0	0	0	0	0
																			572.209	265.12	324.864	247.344	190.055	75.0656	572.209	282.074	104.647	24.058	15.1942	3.78745	0.835484	141.612	0	0	0	0	0	0	0	0	0	0	0	0	0	0	0	0	0
																			484.98	220.07	274.34	210.639	157.808	62.2627	484.98	238.167	93.9005	21.1128	12.8062	3.58263	0.763112	114.647	0	0	0	0	0	0	0	0	0	0	0	0	0	0	0	0	0
																			173.98	77.7426	98.1483	75.8317	55.6368	22.1058	173.98	82.5197	33.8378	7.25132	4.60673	0.969077	0.274039	44.5213	0	0	0	0	0	0	0	0	0	0	0	0	0	0	0	0	0
																			1045.07	474.388	589.186	455.885	339.529	134.86	1045.07	534.879	194.128	47.7009	23.3192	4.30014	0.875979	239.866	0	0	0	0	0	0	0	0	0	0	0	0	0	0	0	0	0
																			628.099	289.44	356.238	271.861	207.327	82.113	628.099	313.582	114.719	30.5113	15.3411	3.23808	0.728407	149.978	0	0	0	0	0	0	0	0	0	0	0	0	0	0	0	0	0
																			1126.71	513.978	636.278	490.431	368.231	145.747	1126.71	578.956	206.726	58.0359	27.5048	8.03087	1.59637	245.86	0	0	0	0	0	0	0	0	0	0	0	0	0	0	0	0	0
																			600.573	275.642	340.265	260.308	197.406	78.2363	600.573	297.168	109.342	29.2755	14.0971	3.38571	0.225125	147.079	0	0	0	0	0	0	0	0	0	0	0	0	0	0	0	0	0
																			1197.94	554.713	677.356	520.58	396.625	158.088	1197.94	613.014	219.702	53.5774	26.0049	9.71309	1.24658	274.678	0	0	0	0	0	0	0	0	0	0	0	0	0	0	0	0	0
																			1216.61	561.276	687.3	529.315	400.865	160.411	1216.61	623.308	218.531	59.2707	24.0175	8.31161	1.02859	282.148	0	0	0	0	0	0	0	0	0	0	0	0	0	0	0	0	0
																			794.411	367.293	450.886	343.524	263.301	103.992	794.411	414.119	143.102	32.7089	17.9584	4.62255	1.08449	180.815	0	0	0	0	0	0	0	0	0	0	0	0	0	0	0	0	0
																			664.488	301.792	376.051	288.436	216.542	85.2503	664.488	336.263	120.432	31.0372	16.2017	5.98178	0.807262	153.766	0	0	0	0	0	0	0	0	0	0	0	0	0	0	0	0	0
																			527.675	250.57	302.023	225.651	179.798	70.7714	527.675	260.277	101.224	24.861	12.0715	4.2592	0.92292	124.058	0	0	0	0	0	0	0	0	0	0	0	0	0	0	0	0	0
																			1007.56	460.212	570.349	437.206	330.061	130.151	1007.56	525.694	187.505	42.6117	25.3393	7.96256	1.14554	217.297	0	0	0	0	0	0	0	0	0	0	0	0	0	0	0	0	0
																			961.565	441.891	543.656	417.909	316.042	125.85	961.565	488.276	179.868	46.0311	24.3046	3.81728	1.45277	217.815	0	0	0	0	0	0	0	0	0	0	0	0	0	0	0	0	0
																			863.571	397.054	488.982	374.589	284.13	112.924	863.571	436.287	156.934	38.352	24.3434	9.94375	1.1446	196.567	0	0	0	0	0	0	0	0	0	0	0	0	0	0	0	0	0
																			1140.8	532.337	648.083	492.719	381.121	151.215	1140.8	592.394	196.143	52.315	27.61	10.63	0.946234	260.764	0	0	0	0	0	0	0	0	0	0	0	0	0	0	0	0	0
																			847.442	403.304	483.798	363.644	288.74	114.564	847.442	426.502	161.199	36.6285	21.0902	2.20445	0.989172	198.828	0	0	0	0	0	0	0	0	0	0	0	0	0	0	0	0	0
																			886.11	402.794	501.206	384.904	288.691	114.103	886.11	456.445	160.692	40.1162	24.5343	4.54069	1.08159	198.7	0	0	0	0	0	0	0	0	0	0	0	0	0	0	0	0	0
																			667.182	309.063	379.739	287.443	221.732	87.3311	667.182	344.613	122.181	27.3823	18.1709	2.59492	0.939045	151.301	0	0	0	0	0	0	0	0	0	0	0	0	0	0	0	0	0
																			911.324	408.838	513.491	397.833	292.901	115.937	911.324	468.193	163.675	48.0842	25.3183	5.9828	1.29826	198.772	0	0	0	0	0	0	0	0	0	0	0	0	0	0	0	0	0
																			1067.36	500.378	607.125	460.236	358.576	141.802	1067.36	546.636	198.585	46.7081	28.8821	7.94875	1.95697	236.644	0	0	0	0	0	0	0	0	0	0	0	0	0	0	0	0	0
																			1001.52	457.839	565.732	435.793	327.7	130.14	1001.52	505.12	186.733	50.4015	26.3872	8.26554	1.71906	222.898	0	0	0	0	0	0	0	0	0	0	0	0	0	0	0	0	0
																			1176.22	546.51	666.269	509.95	390.183	156.327	1176.22	598.51	206.097	54.7521	29.43	8.94666	1.25181	277.231	0	0	0	0	0	0	0	0	0	0	0	0	0	0	0	0	0
																			1004.82	469.238	570.917	433.898	336.046	133.192	1004.82	509.636	188.53	47.8014	26.3679	4.74545	1.36838	226.366	0	0	0	0	0	0	0	0	0	0	0	0	0	0	0	0	0
																			1168.46	538.971	661.594	506.864	385.566	153.405	1168.46	606.211	213.161	56.5646	25.6178	7.90191	1.12079	257.881	0	0	0	0	0	0	0	0	0	0	0	0	0	0	0	0	0
																			1367.48	627.577	771.831	595.651	448.109	179.468	1367.48	707.49	249.648	68.994	34.6939	7.60315	2.16429	296.89	0	0	0	0	0	0	0	0	0	0	0	0	0	0	0	0	0
																			1080.06	491.408	609.844	470.218	352.275	139.132	1080.06	555.15	201.413	50.511	25.2095	6.72434	1.01064	240.043	0	0	0	0	0	0	0	0	0	0	0	0	0	0	0	0	0
																			1173.26	535.674	660.571	512.692	381.941	153.733	1173.26	594.945	219.42	56.3103	24.1419	5.95974	1.06193	271.425	0	0	0	0	0	0	0	0	0	0	0	0	0	0	0	0	0
																			1262.14	586.085	717.16	544.975	420.158	165.926	1262.14	666.485	234.057	55.4738	32.4019	3.01079	0.636802	270.069	0	0	0	0	0	0	0	0	0	0	0	0	0	0	0	0	0
																			396.249	180.436	224.283	171.965	129.297	51.1382	396.249	190.7	77.6086	17.7431	9.5175	2.35021	0.477572	97.8523	0	0	0	0	0	0	0	0	0	0	0	0	0	0	0	0	0
																			1053.36	478.026	594.551	458.811	342.556	135.469	1053.36	550.475	190.669	53.0398	24.3766	7.59226	1.22764	225.982	0	0	0	0	0	0	0	0	0	0	0	0	0	0	0	0	0
																			709.693	328.171	402.943	306.75	234.946	93.2252	709.693	353.786	126.152	31.201	20.2054	2.51618	0.827257	175.005	0	0	0	0	0	0	0	0	0	0	0	0	0	0	0	0	0
																			1120.29	507.416	632.086	488.208	363.327	144.089	1120.29	585.312	201.157	48.1221	28.3438	8.77294	1.60756	246.979	0	0	0	0	0	0	0	0	0	0	0	0	0	0	0	0	0
																			994.122	452.863	561.429	432.693	324.58	128.284	994.122	521.07	174.324	43.2831	21.1359	7.2202	1.746	225.343	0	0	0	0	0	0	0	0	0	0	0	0	0	0	0	0	0
																			598.303	280.628	341.511	256.792	201.323	79.3049	598.303	298.283	112.734	27.7189	17.7226	2.90083	0.626067	138.318	0	0	0	0	0	0	0	0	0	0	0	0	0	0	0	0	0
																			298.523	138.937	170.292	128.231	99.6616	39.2756	298.523	146.415	56.0821	13.1659	6.93811	2.42328	0.43227	73.0663	0	0	0	0	0	0	0	0	0	0	0	0	0	0	0	0	0
																			587.688	265.636	332.646	255.042	190.512	75.124	587.688	297.515	108.477	31.1274	14.7881	2.90512	0.905677	131.969	0	0	0	0	0	0	0	0	0	0	0	0	0	0	0	0	0
																			915.082	418.252	517.364	397.719	299.46	118.793	915.082	470.405	167.689	38.767	22.5624	5.21955	0.549826	209.89	0	0	0	0	0	0	0	0	0	0	0	0	0	0	0	0	0
																			933.118	430.203	529.419	403.699	308.139	122.063	933.118	480.361	167.874	41.2823	24.6224	5.1498	1.56008	212.267	0	0	0	0	0	0	0	0	0	0	0	0	0	0	0	0	0
																			828.289	370.911	466.317	361.972	265.509	105.402	828.289	428.465	153.109	36.7936	18.4893	5.58739	0.665146	185.18	0	0	0	0	0	0	0	0	0	0	0	0	0	0	0	0	0
																			869.908	403.447	494.039	375.869	289.25	114.197	869.908	443.85	159.856	45.2771	17.9361	8.05347	1.36669	193.568	0	0	0	0	0	0	0	0	0	0	0	0	0	0	0	0	0
																			606.066	273.602	341.36	264.706	195.47	78.1317	606.066	299.535	113.009	28.5976	13.0906	3.07069	0.742623	148.02	0	0	0	0	0	0	0	0	0	0	0	0	0	0	0	0	0
																			718.871	338.634	410.043	308.827	242.976	95.6578	718.871	352.181	135.484	39.243	20.3833	5.30248	0.518072	165.759	0	0	0	0	0	0	0	0	0	0	0	0	0	0	0	0	0
																			869.648	395.554	491.295	378.353	282.9	112.655	869.648	441.479	158.457	42.5617	21.3774	5.59131	1.3269	198.854	0	0	0	0	0	0	0	0	0	0	0	0	0	0	0	0	0
																			923.53	426.637	523.402	400.128	305.655	120.981	923.53	472.034	169.817	39.5744	22.581	5.0484	0.665043	213.811	0	0	0	0	0	0	0	0	0	0	0	0	0	0	0	0	0
																			961.386	450.739	547.075	414.311	322.507	128.232	961.386	482.104	180.342	48.3438	26.4101	3.61762	2.24854	218.32	0	0	0	0	0	0	0	0	0	0	0	0	0	0	0	0	0
																			802.567	368.985	453.987	348.579	264.132	104.853	802.567	411.273	147.444	35.3536	15.6095	4.528	1.21979	187.138	0	0	0	0	0	0	0	0	0	0	0	0	0	0	0	0	0
																			1324.15	608.622	749.701	574.449	436.155	172.467	1324.15	687.452	237.719	64.5796	37.0445	7.78126	1.48385	288.091	0	0	0	0	0	0	0	0	0	0	0	0	0	0	0	0	0
																			625.015	294.428	357.195	267.82	211.408	83.0209	625.015	319.014	113.195	30.134	15.0474	2.57902	0.262173	144.783	0	0	0	0	0	0	0	0	0	0	0	0	0	0	0	0	0
																			555.711	254.167	315.455	240.256	182.487	71.68	555.711	281.489	106.236	25.5475	13.7279	3.49513	1.00026	124.215	0	0	0	0	0	0	0	0	0	0	0	0	0	0	0	0	0
																			857.584	387.779	482.868	374.716	277.337	110.442	857.584	436.609	160.41	35.55	17.4526	3.68504	1.36108	202.516	0	0	0	0	0	0	0	0	0	0	0	0	0	0	0	0	0
																			591.208	270.058	334.938	256.269	193.868	76.1896	591.208	297.221	116.02	27.6877	13.8762	2.90676	0.767947	132.728	0	0	0	0	0	0	0	0	0	0	0	0	0	0	0	0	0
																			1074.98	493.585	608.464	466.514	353.342	140.243	1074.98	556.497	192.361	50.6518	25.9076	8.28671	1.03305	240.241	0	0	0	0	0	0	0	0	0	0	0	0	0	0	0	0	0
																			1047.89	477.412	591.28	456.613	341.646	135.766	1047.89	547.456	192.104	47.8876	21.2734	3.42814	1.05036	234.694	0	0	0	0	0	0	0	0	0	0	0	0	0	0	0	0	0
																			363.354	165.923	206.495	156.859	119.135	46.7878	363.354	185.16	67.6908	14.3242	9.03018	1.806	0.401035	84.9417	0	0	0	0	0	0	0	0	0	0	0	0	0	0	0	0	0
																			523.032	236.807	296.272	226.759	169.379	67.4279	523.032	263.079	96.5198	22.5327	13.6322	2.64051	0.836957	123.791	0	0	0	0	0	0	0	0	0	0	0	0	0	0	0	0	0
																			678.586	318.806	386.124	292.461	228.437	90.3689	678.586	332.517	124.552	31.4675	16.4059	6.28416	0.850062	166.509	0	0	0	0	0	0	0	0	0	0	0	0	0	0	0	0	0
																			692.494	311.317	390.151	302.343	222.987	88.3303	692.494	351.184	126.18	31.5695	16.4746	6.58207	0.640838	159.863	0	0	0	0	0	0	0	0	0	0	0	0	0	0	0	0	0
																			751.81	348.717	426.706	325.104	250.052	98.6652	751.81	379.641	141.115	34.6359	16.8823	4.8049	0.75157	173.98	0	0	0	0	0	0	0	0	0	0	0	0	0	0	0	0	0
																			1160.83	534.752	657.258	503.576	383.74	151.012	1160.83	604.844	220.103	50.6915	25.3254	8.14927	1.34567	250.376	0	0	0	0	0	0	0	0	0	0	0	0	0	0	0	0	0
																			1346.73	626.721	762.674	584.053	448.561	178.161	1346.73	694.082	253.953	61.8349	29.6499	7.89533	0.98335	298.329	0	0	0	0	0	0	0	0	0	0	0	0	0	0	0	0	0
																			574.24	263.726	325.728	248.513	189.155	74.5702	574.24	286.438	106.156	27.6861	12.5828	3.6991	1.02961	136.649	0	0	0	0	0	0	0	0	0	0	0	0	0	0	0	0	0
																			548.863	253.627	311.736	237.127	181.725	71.9011	548.863	272.69	99.1227	27.4551	11.9984	3.54776	0.957056	133.092	0	0	0	0	0	0	0	0	0	0	0	0	0	0	0	0	0
																			636.958	290.413	359.811	277.147	207.842	82.5706	636.958	318.58	113.933	29.2265	13.719	5.13659	0.893723	155.469	0	0	0	0	0	0	0	0	0	0	0	0	0	0	0	0	0
																			649.459	298.509	368.561	280.898	214.111	84.3978	649.459	335.867	114.469	31.1135	15.1121	4.34924	0.144537	148.403	0	0	0	0	0	0	0	0	0	0	0	0	0	0	0	0	0
																			826.059	382.015	468.409	357.65	273.651	108.364	826.059	417.041	153.396	37.3083	19.0633	4.70259	0.735551	193.812	0	0	0	0	0	0	0	0	0	0	0	0	0	0	0	0	0
																			1110.14	512.747	629.404	480.735	368.015	144.731	1110.14	584.318	203.437	47.047	24.8189	8.17357	1.07024	241.275	0	0	0	0	0	0	0	0	0	0	0	0	0	0	0	0	0
																			941.186	423.079	529.337	411.849	302.54	120.539	941.186	476.113	175.293	39.9805	25.3986	8.18957	1.11003	215.101	0	0	0	0	0	0	0	0	0	0	0	0	0	0	0	0	0
																			895.361	410.984	506.881	388.48	294.61	116.375	895.361	456.339	165.311	40.6225	21.1428	5.77702	0.786052	205.383	0	0	0	0	0	0	0	0	0	0	0	0	0	0	0	0	0
																			1180.7	536.764	666.146	514.553	383.684	153.08	1180.7	616.218	214.618	50.3537	31.4283	6.56327	1.07393	260.444	0	0	0	0	0	0	0	0	0	0	0	0	0	0	0	0	0
																			503.474	230.927	285.543	217.931	165.567	65.3597	503.474	247.604	92.4022	24.2683	13.06	3.91803	0.951187	121.27	0	0	0	0	0	0	0	0	0	0	0	0	0	0	0	0	0
																			968.977	448.302	549.293	419.684	320.506	127.797	968.977	504.017	173.47	47.0005	20.2521	6.10414	2.01038	216.123	0	0	0	0	0	0	0	0	0	0	0	0	0	0	0	0	0
																			1151.24	540.66	655.208	496.036	387.715	152.945	1151.24	587.996	210.902	51.9642	25.5893	6.59337	1.31835	266.882	0	0	0	0	0	0	0	0	0	0	0	0	0	0	0	0	0
																			912.835	424.616	518.546	394.288	304.28	120.336	912.835	470.426	164.521	42.9046	20.0823	2.58115	0.498264	211.822	0	0	0	0	0	0	0	0	0	0	0	0	0	0	0	0	0
																			839.22	380.037	472.99	366.229	271.962	108.076	839.22	431.979	155.984	32.9672	19.16	4.98523	0.785468	193.359	0	0	0	0	0	0	0	0	0	0	0	0	0	0	0	0	0
																			854.127	395.32	485.064	369.063	283.408	111.912	854.127	441.774	152.173	40.5666	18.2704	4.38857	1.46896	195.486	0	0	0	0	0	0	0	0	0	0	0	0	0	0	0	0	0
																			759.64	348.5	429.461	330.179	249.126	99.3742	759.64	375.488	140.607	36.6985	18.2899	3.50962	0.722861	184.324	0	0	0	0	0	0	0	0	0	0	0	0	0	0	0	0	0
																			556.215	252.959	315.195	241.019	181.782	71.1774	556.215	285.395	101.947	24.6294	13.1918	4.61007	0.296948	126.144	0	0	0	0	0	0	0	0	0	0	0	0	0	0	0	0	0
																			379.74	172.681	215.302	164.438	123.927	48.7538	379.74	184.495	74.2319	15.7981	10.3915	3.00125	0.372575	91.4493	0	0	0	0	0	0	0	0	0	0	0	0	0	0	0	0	0
																			207.555	94.2713	117.648	89.9073	67.7023	26.569	207.555	100.524	38.8838	10.6974	5.25321	1.12408	0.353315	50.7188	0	0	0	0	0	0	0	0	0	0	0	0	0	0	0	0	0
																			903.936	417.366	512.316	391.62	298.859	118.507	903.936	457.219	168.163	47.0625	20.8748	3.29652	0.787321	206.533	0	0	0	0	0	0	0	0	0	0	0	0	0	0	0	0	0
																			1111.89	504.073	627.06	484.826	360.644	143.428	1111.89	583.779	202.712	53.4749	21.9126	6.87301	1.67775	241.457	0	0	0	0	0	0	0	0	0	0	0	0	0	0	0	0	0
																			798.468	366.252	451.651	346.817	262.278	103.974	798.468	398.088	151.685	34.599	19.2665	3.80773	0.99023	190.031	0	0	0	0	0	0	0	0	0	0	0	0	0	0	0	0	0
																			1252.41	575.472	707.469	544.945	411.434	164.039	1252.41	646.28	239.922	52.3828	25.779	5.93687	2.11565	279.999	0	0	0	0	0	0	0	0	0	0	0	0	0	0	0	0	0
																			946.663	437.137	536.649	410.014	313.122	124.014	946.663	483.419	173.262	45.2661	21.9185	5.38624	1.10338	216.308	0	0	0	0	0	0	0	0	0	0	0	0	0	0	0	0	0
																			801.749	370.833	455.413	346.336	266.05	104.783	801.749	414.674	145.143	35.6208	19.1309	4.72947	1.50395	180.947	0	0	0	0	0	0	0	0	0	0	0	0	0	0	0	0	0
																			531.077	244.377	302.22	228.857	175.719	68.6571	531.077	265.665	101.21	28.5854	15.0398	3.90517	0.554297	116.117	0	0	0	0	0	0	0	0	0	0	0	0	0	0	0	0	0
																			267.49	122.448	152.037	115.453	87.862	34.586	267.49	130.34	52.4707	13.4665	6.51381	1.10838	0.44168	63.1493	0	0	0	0	0	0	0	0	0	0	0	0	0	0	0	0	0
																			1147.17	537.012	652.316	494.856	384.613	152.399	1147.17	599.317	203.295	49.0832	28.2891	8.5076	1.31426	257.366	0	0	0	0	0	0	0	0	0	0	0	0	0	0	0	0	0
																			446.821	204.149	253.197	193.624	146.242	57.907	446.821	219.16	82.553	22.1555	11.7454	3.9996	0.501362	106.706	0	0	0	0	0	0	0	0	0	0	0	0	0	0	0	0	0
																			566.137	261.522	322.109	244.028	187.903	73.6188	566.137	284.217	109.03	26.293	15.028	5.18767	1.04066	125.341	0	0	0	0	0	0	0	0	0	0	0	0	0	0	0	0	0
																			605.626	278.655	342.75	262.877	199.287	79.3683	605.626	304.495	107	30.9841	13.3154	4.57889	0.958737	144.294	0	0	0	0	0	0	0	0	0	0	0	0	0	0	0	0	0
																			929.068	430.747	527.606	401.462	308.928	121.819	929.068	477.852	166.296	41.1764	23.0668	5.02506	1.28165	214.371	0	0	0	0	0	0	0	0	0	0	0	0	0	0	0	0	0
																			635.866	288.763	359.916	275.95	207.215	81.5476	635.866	320.237	119.977	28.9718	17.1715	4.25128	0.716774	144.54	0	0	0	0	0	0	0	0	0	0	0	0	0	0	0	0	0
																			880.725	407.607	500.231	380.494	292.333	115.274	880.725	449.516	164.657	42.9842	23.3997	6.16491	1.77441	192.228	0	0	0	0	0	0	0	0	0	0	0	0	0	0	0	0	0
																			724.247	331.414	410.199	314.049	237.586	93.8285	724.247	373.448	133.466	28.8359	17.0949	2.48761	0.837937	168.077	0	0	0	0	0	0	0	0	0	0	0	0	0	0	0	0	0
																			681.289	316.058	386.606	294.682	226.221	89.8373	681.289	341.327	125.088	35.2904	16.3726	5.55792	0.826319	156.827	0	0	0	0	0	0	0	0	0	0	0	0	0	0	0	0	0
																			738.295	334.76	416.094	322.201	239.269	95.4906	738.295	359.68	139.388	34.8441	17.9201	4.92409	0.90869	180.629	0	0	0	0	0	0	0	0	0	0	0	0	0	0	0	0	0
																			511.751	240.97	292.153	219.598	172.77	68.2002	511.751	254.74	91.723	27.0122	11.6014	3.27941	0.666394	122.728	0	0	0	0	0	0	0	0	0	0	0	0	0	0	0	0	0
																			688.085	317.137	390.466	297.619	227.191	89.9456	688.085	344.545	128.254	30.2331	18.6636	4.15085	1.22872	161.01	0	0	0	0	0	0	0	0	0	0	0	0	0	0	0	0	0
																			734.939	333.695	416.24	318.7	239.789	93.906	734.939	391.973	131.871	32.3573	15.7936	1.56603	0.999997	160.378	0	0	0	0	0	0	0	0	0	0	0	0	0	0	0	0	0
																			512.781	234.778	290.479	222.302	168.051	66.727	512.781	249.056	97.6879	23.7415	13.0474	2.67088	0.522835	126.054	0	0	0	0	0	0	0	0	0	0	0	0	0	0	0	0	0
																			853.761	385.466	481.854	371.907	276.266	109.2	853.761	444.759	158.442	35.2005	21.701	5.51301	0.827197	187.318	0	0	0	0	0	0	0	0	0	0	0	0	0	0	0	0	0
																			1116.76	507.357	631.108	485.649	363.532	143.825	1116.76	582.93	203.192	50.9098	28.7668	8.35564	1.58975	241.013	0	0	0	0	0	0	0	0	0	0	0	0	0	0	0	0	0
																			1009.34	458.889	569.938	439.402	328.478	130.411	1009.34	525.197	184.014	47.6316	23.6219	8.69248	1.60955	218.574	0	0	0	0	0	0	0	0	0	0	0	0	0	0	0	0	0
																			745.062	341.828	421.85	323.212	244.602	97.2261	745.062	371.161	135.638	30.8896	18.2668	6.3241	0.532318	182.25	0	0	0	0	0	0	0	0	0	0	0	0	0	0	0	0	0
																			1118.26	519.833	633.301	484.959	371.094	148.739	1118.26	567.184	194.819	58.5364	27.7626	4.95911	1.54048	263.458	0	0	0	0	0	0	0	0	0	0	0	0	0	0	0	0	0
																			1054.63	494.385	600.673	453.957	354.315	140.071	1054.63	537.183	193.839	51.0059	29.2617	7.44923	0.930608	234.961	0	0	0	0	0	0	0	0	0	0	0	0	0	0	0	0	0
																			969.347	446.684	549.823	419.525	320.498	126.185	969.347	505.591	174.04	42.8377	22.313	6.05743	0.951713	217.556	0	0	0	0	0	0	0	0	0	0	0	0	0	0	0	0	0
																			1013.41	475.368	576.73	436.68	341.033	134.335	1013.41	515.555	183.583	52.0987	25.0107	6.61414	1.48923	229.059	0	0	0	0	0	0	0	0	0	0	0	0	0	0	0	0	0
																			968.012	460.488	553.075	414.937	329.845	130.643	968.012	497.056	174.263	41.8934	23.3779	4.65646	1.51724	225.249	0	0	0	0	0	0	0	0	0	0	0	0	0	0	0	0	0
																			1125.31	512.027	634.606	490.703	365.93	146.097	1125.31	581.677	201.904	50.0199	27.1282	5.78345	1.66827	257.128	0	0	0	0	0	0	0	0	0	0	0	0	0	0	0	0	0
																			1173.19	541.037	664.884	508.309	387.325	153.712	1173.19	621.173	203.354	51.8666	27.4546	8.22998	1.37057	259.744	0	0	0	0	0	0	0	0	0	0	0	0	0	0	0	0	0
																			564.548	258.372	320.056	244.492	185.344	73.0279	564.548	288.108	105.404	26.5021	12.3361	3.10424	0.803184	128.29	0	0	0	0	0	0	0	0	0	0	0	0	0	0	0	0	0
																			1112.3	515.312	630.78	481.519	368.79	146.522	1112.3	573.19	207.016	47.5265	25.8667	7.97151	1.60509	249.123	0	0	0	0	0	0	0	0	0	0	0	0	0	0	0	0	0
																			863.514	393.782	487.292	376.222	281.379	112.403	863.514	438.767	151.195	41.5007	17.004	6.19595	0.770891	208.08	0	0	0	0	0	0	0	0	0	0	0	0	0	0	0	0	0
																			864.153	397.384	490.525	373.628	285.397	111.987	864.153	451.627	158.262	42.7255	19.8186	4.17816	0.512708	187.028	0	0	0	0	0	0	0	0	0	0	0	0	0	0	0	0	0
																			561.212	261.613	319.373	241.839	187.545	74.0678	561.212	278.394	104.491	26.4863	14.2626	3.2287	0.751086	133.599	0	0	0	0	0	0	0	0	0	0	0	0	0	0	0	0	0
																			787.489	360.679	445.2	342.29	258.277	102.402	787.489	398.392	142.297	38.6635	18.497	6.86971	1.45436	181.316	0	0	0	0	0	0	0	0	0	0	0	0	0	0	0	0	0
																			946.091	441.839	537.849	408.242	316.103	125.736	946.091	473.517	168.37	50.6435	25.207	6.59362	0.956775	220.802	0	0	0	0	0	0	0	0	0	0	0	0	0	0	0	0	0
																			1238.44	560.856	698.221	540.223	401.669	159.187	1238.44	652.063	225.541	54.8246	28.4639	9.53333	2.26161	265.755	0	0	0	0	0	0	0	0	0	0	0	0	0	0	0	0	0
																			793.338	358.31	448.053	345.286	256.8	101.51	793.338	415.4	149.067	29.1057	17.081	9.17005	1.3345	172.18	0	0	0	0	0	0	0	0	0	0	0	0	0	0	0	0	0
																			896.548	406.646	505.625	390.923	290.746	115.9	896.548	449.711	165.958	42.8953	21.9104	6.83284	0.518464	208.722	0	0	0	0	0	0	0	0	0	0	0	0	0	0	0	0	0
																			400.444	180.671	226.186	174.258	129.435	51.2359	400.444	192.074	78.9177	20.0312	8.72171	2.87306	0.467024	97.3589	0	0	0	0	0	0	0	0	0	0	0	0	0	0	0	0	0
																			426.01	194.614	241.901	184.109	139.921	54.6925	426.01	222.823	75.9617	18.144	8.92041	2.4254	0.498542	97.2373	0	0	0	0	0	0	0	0	0	0	0	0	0	0	0	0	0
																			503.277	227.527	284.021	219.256	162.847	64.6805	503.277	251.027	92.3165	24.5854	10.8835	3.42615	0.790774	120.247	0	0	0	0	0	0	0	0	0	0	0	0	0	0	0	0	0
																			1051.69	489.655	596.435	455.254	350.346	139.309	1051.69	531.803	193.925	49.5801	25.2912	9.43511	1.195	240.459	0	0	0	0	0	0	0	0	0	0	0	0	0	0	0	0	0
																			643.727	302.317	367.589	276.138	216.911	85.4059	643.727	326.713	117.533	32.4226	16.4687	2.99588	1.40344	146.19	0	0	0	0	0	0	0	0	0	0	0	0	0	0	0	0	0
																			1007.23	462.527	569.874	437.359	331.424	131.103	1007.23	527.439	182.52	36.8391	23.4174	7.8038	1.20565	228.009	0	0	0	0	0	0	0	0	0	0	0	0	0	0	0	0	0
																			1223.19	556.056	688.648	534.54	397.349	158.707	1223.19	622.236	227.303	62.0983	28.3782	6.93531	1.32217	274.915	0	0	0	0	0	0	0	0	0	0	0	0	0	0	0	0	0
																			595.465	271.678	337.009	258.456	194.656	77.0217	595.465	298.96	110.23	30.7602	15.0722	2.4095	1.08058	136.952	0	0	0	0	0	0	0	0	0	0	0	0	0	0	0	0	0
																			965.489	438.884	545.166	420.323	314.103	124.78	965.489	499.821	175.418	44.3725	25.448	6.32915	1.31807	212.782	0	0	0	0	0	0	0	0	0	0	0	0	0	0	0	0	0
																			1002.54	451.465	565.191	437.35	323.497	127.968	1002.54	528.04	182.635	49.3963	18.9234	8.10248	1.07557	214.368	0	0	0	0	0	0	0	0	0	0	0	0	0	0	0	0	0
																			1030.83	477.886	584.381	446.445	341.839	136.048	1030.83	527.352	190.351	49.0135	26.0722	6.60107	1.25098	230.185	0	0	0	0	0	0	0	0	0	0	0	0	0	0	0	0	0
																			1437.46	659.901	810.76	626.698	471.466	188.435	1437.46	737.455	261.029	70.4451	35.7588	7.86235	2.75839	322.149	0	0	0	0	0	0	0	0	0	0	0	0	0	0	0	0	0
																			549.659	245.926	309.556	240.103	175.922	70.0037	549.659	285.743	98.4457	24.5778	10.7126	4.90938	0.756299	124.514	0	0	0	0	0	0	0	0	0	0	0	0	0	0	0	0	0
																			837.877	374.147	470.546	367.332	267.416	106.731	837.877	430.483	152.164	38.863	19.7873	5.99091	0.847284	189.742	0	0	0	0	0	0	0	0	0	0	0	0	0	0	0	0	0
																			660.536	302.88	374.652	285.884	217.536	85.3436	660.536	339.125	118.562	30.9057	13.8256	4.89742	0.621366	152.599	0	0	0	0	0	0	0	0	0	0	0	0	0	0	0	0	0
																			829.866	385.066	470.965	358.902	275.312	109.754	829.866	423.537	152.603	32.7261	20.3115	5.85904	1.32428	193.506	0	0	0	0	0	0	0	0	0	0	0	0	0	0	0	0	0
																			343.414	159.773	196.205	147.209	114.668	45.1046	343.414	170.88	63.8453	15.7018	9.77924	1.94252	0.386467	80.8779	0	0	0	0	0	0	0	0	0	0	0	0	0	0	0	0	0
																			972.616	443.179	548.733	423.883	317.432	125.747	972.616	487.382	179.727	51.3269	24.3609	5.99752	0.75535	223.066	0	0	0	0	0	0	0	0	0	0	0	0	0	0	0	0	0
																			586.28	266.355	331.627	254.652	190.738	75.6174	586.28	295.314	110.859	28.7598	14.426	3.05096	1.09351	132.777	0	0	0	0	0	0	0	0	0	0	0	0	0	0	0	0	0
																			645.743	299.436	367.709	278.034	214.982	84.4549	645.743	328.88	120.282	29.1691	17.7232	4.15196	1.14244	144.395	0	0	0	0	0	0	0	0	0	0	0	0	0	0	0	0	0
																			605.928	280.513	344.298	261.63	201.03	79.4827	605.928	305.409	110.143	30.2521	13.9246	1.11418	0.45912	144.626	0	0	0	0	0	0	0	0	0	0	0	0	0	0	0	0	0
																			1041.72	472.454	588.028	453.691	338.104	134.35	1041.72	540.516	193.392	45.8045	22.8678	8.05933	1.25078	229.829	0	0	0	0	0	0	0	0	0	0	0	0	0	0	0	0	0
																			965.499	447.574	547.395	418.105	320.374	127.201	965.499	497.319	176.184	42.8412	21.2415	8.01043	1.8352	218.067	0	0	0	0	0	0	0	0	0	0	0	0	0	0	0	0	0
																			867.229	403.404	493.283	373.946	289.195	114.209	867.229	447.19	154.295	37.6182	22.4227	7.72921	1.00865	196.965	0	0	0	0	0	0	0	0	0	0	0	0	0	0	0	0	0
																			780.888	361.325	443.408	337.48	259.242	102.084	780.888	392.777	146.741	38.8725	19.4107	4.54073	1.30351	177.243	0	0	0	0	0	0	0	0	0	0	0	0	0	0	0	0	0
																			788.759	358.062	445.603	343.156	256.097	101.965	788.759	411.83	135.856	34.4272	18.8551	5.10411	1.22085	181.466	0	0	0	0	0	0	0	0	0	0	0	0	0	0	0	0	0
																			1069.77	497.203	607.437	462.337	356.308	140.895	1069.77	544.989	198.29	52.3974	29.7002	5.00645	1.50532	237.886	0	0	0	0	0	0	0	0	0	0	0	0	0	0	0	0	0
																			923.558	425.353	522.893	400.665	304.291	121.062	923.558	469.229	164.711	43.0131	24.6944	5.67352	1.16832	215.069	0	0	0	0	0	0	0	0	0	0	0	0	0	0	0	0	0
																			864.402	397.954	489.29	375.112	284.697	113.257	864.402	433.85	166.068	43.5748	18.9416	6.02085	1.3669	194.579	0	0	0	0	0	0	0	0	0	0	0	0	0	0	0	0	0
																			1176.91	535.371	663.24	513.67	383.034	152.336	1176.91	613.944	215.387	51.694	24.8568	5.69477	1.00327	264.331	0	0	0	0	0	0	0	0	0	0	0	0	0	0	0	0	0
																			735.809	332.87	415.289	320.52	238.442	94.4277	735.809	366.439	135.507	37.7521	16.7534	5.8104	1.04553	172.501	0	0	0	0	0	0	0	0	0	0	0	0	0	0	0	0	0
																			373.042	172.207	211.989	161.053	123.484	48.7223	373.042	190.582	66.8345	15.0782	9.52671	2.23397	0.462636	88.3242	0	0	0	0	0	0	0	0	0	0	0	0	0	0	0	0	0
																			1170.47	537.713	661.813	508.654	384.244	153.47	1170.47	602.192	201.394	58.4353	30.0054	5.89723	1.21011	271.333	0	0	0	0	0	0	0	0	0	0	0	0	0	0	0	0	0
																			625.676	281.155	352.277	273.399	200.797	80.3588	625.676	316.109	112.315	28.8439	14.7754	3.00624	0.902231	149.724	0	0	0	0	0	0	0	0	0	0	0	0	0	0	0	0	0
																			695.008	319.824	394.802	300.206	229.649	90.1757	695.008	354.433	130.238	33.5108	17.4649	3.46193	0.985329	154.914	0	0	0	0	0	0	0	0	0	0	0	0	0	0	0	0	0
																			704.089	323.254	398.963	305.127	231.926	91.3279	704.089	365.116	128.32	28.4008	14.2039	3.96342	0.936835	163.148	0	0	0	0	0	0	0	0	0	0	0	0	0	0	0	0	0
																			1259.08	572.211	710.502	548.574	409.604	162.607	1259.08	669.118	228.731	56.2346	27.1059	9.24558	1.27775	267.363	0	0	0	0	0	0	0	0	0	0	0	0	0	0	0	0	0
																			962.998	440.573	544.195	418.803	315.018	125.555	962.998	500.305	175.65	45.754	18.1916	6.46557	1.61627	215.016	0	0	0	0	0	0	0	0	0	0	0	0	0	0	0	0	0
																			1095	501.557	619.173	475.827	358.753	142.805	1095	561.882	197.332	51.0276	28.3225	7.95228	1.30679	247.176	0	0	0	0	0	0	0	0	0	0	0	0	0	0	0	0	0
																			777.773	359.074	441.112	336.661	256.912	102.162	777.773	402.765	134.382	34.832	18.9217	5.49147	1.24524	180.135	0	0	0	0	0	0	0	0	0	0	0	0	0	0	0	0	0
																			1031.99	469.487	581.577	450.411	335.459	134.028	1031.99	520.803	193.169	47.1678	26.0436	5.53964	1.41705	237.847	0	0	0	0	0	0	0	0	0	0	0	0	0	0	0	0	0
																			759.767	345.096	429.692	330.075	247.066	98.0303	759.767	389.407	142.922	31.2089	20.4431	5.45902	0.808817	169.517	0	0	0	0	0	0	0	0	0	0	0	0	0	0	0	0	0
																			768.699	350.773	435.368	333.331	251.343	99.4306	768.699	393.649	135.056	36.4066	20.3485	5.73309	0.650589	176.855	0	0	0	0	0	0	0	0	0	0	0	0	0	0	0	0	0
																			947.182	438.729	536.702	410.48	313.881	124.848	947.182	484.956	168.856	40.6914	21.3937	7.50214	1.9309	221.851	0	0	0	0	0	0	0	0	0	0	0	0	0	0	0	0	0
																			969.045	454.437	550.331	418.714	324.717	129.72	969.045	479.383	185.202	42.5463	24.8712	7.26161	1.9116	227.869	0	0	0	0	0	0	0	0	0	0	0	0	0	0	0	0	0
																			1224.28	564.293	692.423	531.862	403.428	160.864	1224.28	629.87	230.553	50.2498	31.0542	6.18763	1.58594	274.784	0	0	0	0	0	0	0	0	0	0	0	0	0	0	0	0	0
																			403.519	183.04	228.202	175.317	130.908	52.1324	403.519	194.051	76.4532	18.8766	9.52316	3.99443	0.767492	99.8531	0	0	0	0	0	0	0	0	0	0	0	0	0	0	0	0	0
																			695.996	318.914	392.847	303.149	227.983	90.9316	695.996	339.48	131.227	31.9396	15.3369	5.84741	0.809181	171.356	0	0	0	0	0	0	0	0	0	0	0	0	0	0	0	0	0
																			994.359	454.021	561.781	432.578	324.547	129.473	994.359	515.89	180.136	40.6876	27.2647	2.63577	1.44679	226.298	0	0	0	0	0	0	0	0	0	0	0	0	0	0	0	0	0
																			961.756	452.569	548.897	412.859	324.687	127.882	961.756	501.126	174.696	39.7272	23.3787	5.26046	0.288164	217.28	0	0	0	0	0	0	0	0	0	0	0	0	0	0	0	0	0
																			897.582	408.992	508.915	388.667	293.886	115.106	897.582	471.478	155.638	40.7358	23.9535	7.85793	0.658434	197.26	0	0	0	0	0	0	0	0	0	0	0	0	0	0	0	0	0
																			540.691	244.662	305.992	234.699	175.261	69.4018	540.691	271.488	101.285	26.1694	12.2558	1.48598	0.549577	127.457	0	0	0	0	0	0	0	0	0	0	0	0	0	0	0	0	0
																			900.222	415.829	511.218	389.004	297.952	117.877	900.222	468.313	160.985	44.473	21.1694	5.87744	0.680913	198.724	0	0	0	0	0	0	0	0	0	0	0	0	0	0	0	0	0
																			592.323	271.757	336.217	256.105	194.759	76.9976	592.323	301.339	106.99	28.8672	14.9149	4.37188	0.897226	134.943	0	0	0	0	0	0	0	0	0	0	0	0	0	0	0	0	0
																			940.951	428.523	530.636	410.315	306.394	122.129	940.951	486.015	173.637	38.4708	19.0075	7.60105	0.969027	215.251	0	0	0	0	0	0	0	0	0	0	0	0	0	0	0	0	0
																			894.89	413.369	506.991	387.899	296.41	116.96	894.89	458.881	166.914	39.358	18.6164	5.57792	1.24253	204.3	0	0	0	0	0	0	0	0	0	0	0	0	0	0	0	0	0
																			710.148	333.56	405.794	304.353	239.188	94.3726	710.148	361.953	127.425	31.6763	18.6316	3.28865	1.03172	166.142	0	0	0	0	0	0	0	0	0	0	0	0	0	0	0	0	0
																			882.358	406.029	500.966	381.392	291.507	114.522	882.358	457.106	160.803	35.7101	22.8963	6.10323	0.953045	198.787	0	0	0	0	0	0	0	0	0	0	0	0	0	0	0	0	0
																			1100.78	501.023	621.458	479.322	358.429	142.594	1100.78	566.128	198.919	54.6545	25.0326	6.28401	1.43733	248.326	0	0	0	0	0	0	0	0	0	0	0	0	0	0	0	0	0
																			1163.71	520.977	653.615	510.095	372.436	148.541	1163.71	603.77	213.054	55.0164	25.8992	8.96502	1.6685	255.337	0	0	0	0	0	0	0	0	0	0	0	0	0	0	0	0	0
																			963.482	431.233	541.822	421.659	308.741	122.493	963.482	504.528	175.617	42.8225	22.8894	4.36753	1.1528	212.104	0	0	0	0	0	0	0	0	0	0	0	0	0	0	0	0	0
																			656.94	300.153	371.658	285.282	214.968	85.1841	656.94	333.749	118.886	28.2062	16.6765	4.05664	0.9234	154.443	0	0	0	0	0	0	0	0	0	0	0	0	0	0	0	0	0
																			558.348	254.159	316.143	242.204	182.287	71.872	558.348	278.696	104.579	28.0384	13.673	2.80152	0.85195	129.708	0	0	0	0	0	0	0	0	0	0	0	0	0	0	0	0	0
																			633.364	291.092	358.945	274.419	208.445	82.6472	633.364	326.268	111.781	24.8903	17.319	3.78125	0.960669	148.364	0	0	0	0	0	0	0	0	0	0	0	0	0	0	0	0	0
																			1070.7	497.792	606.627	464.073	356.046	141.747	1070.7	548.604	196.278	44.2597	24.4507	7.41452	1.58112	248.112	0	0	0	0	0	0	0	0	0	0	0	0	0	0	0	0	0
																			714.002	322.915	403.024	310.978	231.265	91.6497	714.002	364.483	135.32	28.2794	16.8611	4.3826	0.796743	163.879	0	0	0	0	0	0	0	0	0	0	0	0	0	0	0	0	0
																			959.3	429.549	540.288	419.012	307.466	122.083	959.3	504.389	166.119	45.6503	24.4403	5.16494	1.08511	212.451	0	0	0	0	0	0	0	0	0	0	0	0	0	0	0	0	0
																			778.921	353.389	439.334	339.587	252.894	100.496	778.921	395.413	140.469	37.3047	16.4523	6.46234	0.889424	181.93	0	0	0	0	0	0	0	0	0	0	0	0	0	0	0	0	0
																			1224.88	569.493	693.848	531.03	407.539	161.954	1224.88	629.695	226.763	60.0524	27.6426	6.71738	1.68507	272.323	0	0	0	0	0	0	0	0	0	0	0	0	0	0	0	0	0
																			970.067	450.306	551.257	418.809	322.908	127.398	970.067	497.792	184.313	43.9945	23.1853	8.46929	1.56875	210.744	0	0	0	0	0	0	0	0	0	0	0	0	0	0	0	0	0
																			566.926	261.438	321.477	245.448	187.059	74.3792	566.926	272.468	106.499	28.215	15.4266	5.35954	1.08897	137.869	0	0	0	0	0	0	0	0	0	0	0	0	0	0	0	0	0
																			976.727	443.287	551.08	425.647	317.516	125.771	976.727	499.707	185.595	38.2981	24.1949	5.89477	0.787984	222.25	0	0	0	0	0	0	0	0	0	0	0	0	0	0	0	0	0
																			776.312	362.749	442.837	333.475	260.631	102.117	776.312	399.097	144.398	37.9265	21.2445	2.1179	1.22548	170.303	0	0	0	0	0	0	0	0	0	0	0	0	0	0	0	0	0
																			890.528	404.985	502.616	387.912	289.719	115.267	890.528	455.274	162.931	45.3399	19.1162	1.72444	1.04917	205.093	0	0	0	0	0	0	0	0	0	0	0	0	0	0	0	0	0
																			493.866	229.164	280.729	213.137	164.245	64.9195	493.866	237.622	95.5792	22.5476	13.3332	4.70172	0.359281	119.724	0	0	0	0	0	0	0	0	0	0	0	0	0	0	0	0	0
																			878.911	404.533	497.633	381.278	289.9	114.632	878.911	450.596	163.568	33.7641	19.8093	6.95228	0.655673	203.567	0	0	0	0	0	0	0	0	0	0	0	0	0	0	0	0	0
																			655.766	295.276	369.488	286.277	211.125	84.152	655.766	322.876	123.031	32.0525	15.4933	6.53055	0.415553	155.366	0	0	0	0	0	0	0	0	0	0	0	0	0	0	0	0	0
																			977.234	452.2	553.747	423.487	323.573	128.627	977.234	491.948	192.314	41.7968	26.1697	5.70546	1.2765	218.024	0	0	0	0	0	0	0	0	0	0	0	0	0	0	0	0	0
																			894.268	416.309	507.906	386.362	298.55	117.759	894.268	448.944	165.667	42.0412	22.6207	7.3573	1.5874	206.051	0	0	0	0	0	0	0	0	0	0	0	0	0	0	0	0	0
																			781.504	358.11	442.55	338.954	256.509	101.602	781.504	398.102	144.841	33.6186	19.7384	4.91717	0.84822	179.439	0	0	0	0	0	0	0	0	0	0	0	0	0	0	0	0	0
																			1228.88	560.965	694.708	534.176	401.942	159.023	1228.88	648.359	224.982	60.9275	31.0012	7.26979	1.31105	255.033	0	0	0	0	0	0	0	0	0	0	0	0	0	0	0	0	0
																			952.291	439.512	539.82	412.471	314.524	124.988	952.291	488.376	176.775	41.1018	24.795	7.06104	1.70732	212.475	0	0	0	0	0	0	0	0	0	0	0	0	0	0	0	0	0
																			850.846	387.411	481.03	369.816	277.875	109.535	850.846	434.635	156.532	40.9245	21.5756	10.2865	1.40606	185.486	0	0	0	0	0	0	0	0	0	0	0	0	0	0	0	0	0
																			726.928	336.121	412.887	314.041	241.297	94.824	726.928	377.586	127.935	30.5508	15.5597	6.01914	0.147331	169.13	0	0	0	0	0	0	0	0	0	0	0	0	0	0	0	0	0
																			830.6	383.025	471.002	359.598	274.559	108.466	830.6	420.565	154.3	38.736	19.2507	5.18012	0.693561	191.874	0	0	0	0	0	0	0	0	0	0	0	0	0	0	0	0	0
																			252.428	113.523	142.925	109.503	81.3475	32.1757	252.428	120.883	47.8581	11.5117	7.17206	1.80656	0.307595	62.8898	0	0	0	0	0	0	0	0	0	0	0	0	0	0	0	0	0
																			1016.16	466.781	573.144	443.013	333.704	133.076	1016.16	501.398	193.269	50.4473	24.0941	7.75722	1.33736	237.854	0	0	0	0	0	0	0	0	0	0	0	0	0	0	0	0	0
																			812.834	378.716	461.451	351.383	271.094	107.622	812.834	411.424	155.362	39.9044	15.7307	5.87382	1.45701	183.083	0	0	0	0	0	0	0	0	0	0	0	0	0	0	0	0	0
																			1041.18	478.522	588.735	452.45	342.238	136.284	1041.18	542.151	187.266	39.137	22.2349	6.77663	1.38071	242.238	0	0	0	0	0	0	0	0	0	0	0	0	0	0	0	0	0
																			967.387	442.509	545.745	421.642	316.071	126.438	967.387	479.326	177.054	49.3935	24.6782	4.92284	1.54028	230.472	0	0	0	0	0	0	0	0	0	0	0	0	0	0	0	0	0
																			1221.94	552.316	687.222	534.717	394.387	157.93	1221.94	633.778	219.587	63.2614	27.4816	6.42453	1.76625	269.641	0	0	0	0	0	0	0	0	0	0	0	0	0	0	0	0	0
																			825.34	385.269	470.042	355.297	276.161	109.108	825.34	424.243	155.085	34.8836	22.8508	3.91115	0.990226	183.376	0	0	0	0	0	0	0	0	0	0	0	0	0	0	0	0	0
																			898.868	414.228	509.005	389.864	296.252	117.976	898.868	453.21	166.287	41.9411	19.4199	5.62092	1.64839	210.741	0	0	0	0	0	0	0	0	0	0	0	0	0	0	0	0	0
																			616.262	288.63	351.153	265.108	207.162	81.4683	616.262	311.824	113.685	28.8544	16.1748	5.57752	0.913269	139.232	0	0	0	0	0	0	0	0	0	0	0	0	0	0	0	0	0
																			339.701	151.797	191.584	148.117	108.729	43.0682	339.701	166.776	65.0938	14.9064	9.37464	1.60154	0.430967	81.5179	0	0	0	0	0	0	0	0	0	0	0	0	0	0	0	0	0
																			824.582	380.714	467.78	356.802	272.517	108.197	824.582	421.019	152.19	34.7246	21.2826	4.64509	1.06322	189.658	0	0	0	0	0	0	0	0	0	0	0	0	0	0	0	0	0
																			675.093	311.13	382.875	292.218	222.658	88.4721	675.093	331.149	127.364	31.9817	20.597	4.56595	1.04131	158.394	0	0	0	0	0	0	0	0	0	0	0	0	0	0	0	0	0
																			1172.72	541.713	664.479	508.245	387.724	153.989	1172.72	610.209	209.513	50.1999	26.6611	8.84446	1.475	265.822	0	0	0	0	0	0	0	0	0	0	0	0	0	0	0	0	0
																			1256.61	576.537	709.494	547.112	412.255	164.282	1256.61	640.522	240.921	56.9765	28.8313	8.54993	1.63913	279.166	0	0	0	0	0	0	0	0	0	0	0	0	0	0	0	0	0
																			979.995	445.596	552.313	427.682	318.392	127.203	979.995	504.087	181.413	42.9158	21.5944	5.6977	1.73584	222.552	0	0	0	0	0	0	0	0	0	0	0	0	0	0	0	0	0
																			624.029	285.149	353.437	270.592	204.379	80.7692	624.029	319.561	112.793	28.6621	13.9359	2.67272	0.62724	145.777	0	0	0	0	0	0	0	0	0	0	0	0	0	0	0	0	0
																			1012.57	471.311	576.031	436.541	338.109	133.201	1012.57	532.715	190.374	39.4438	24.9222	3.99509	1.32052	219.802	0	0	0	0	0	0	0	0	0	0	0	0	0	0	0	0	0
																			760.864	351.18	432.469	328.395	252.007	99.1736	760.864	388.188	140.339	38.2629	21.6198	5.07714	1.28983	166.088	0	0	0	0	0	0	0	0	0	0	0	0	0	0	0	0	0
																			894.362	410.219	506.62	387.742	294.151	116.068	894.362	459.197	166.141	40.2327	21.8334	5.67376	1.06397	200.219	0	0	0	0	0	0	0	0	0	0	0	0	0	0	0	0	0
																			823.145	379.068	467.075	356.07	271.625	107.443	823.145	418.031	153.127	36.8294	22.7651	5.23096	0.362515	186.798	0	0	0	0	0	0	0	0	0	0	0	0	0	0	0	0	0
																			795.944	370.017	453.011	342.933	265.372	104.645	795.944	413.877	139.471	37.6474	20.2825	3.15356	1.02926	180.483	0	0	0	0	0	0	0	0	0	0	0	0	0	0	0	0	0
																			581.112	272.536	331.064	250.049	195.293	77.2432	581.112	288.304	106.447	26.9512	13.57	3.00555	0.632408	142.202	0	0	0	0	0	0	0	0	0	0	0	0	0	0	0	0	0
																			667.751	315.05	381.823	285.928	226.237	88.8138	667.751	335.032	122.249	31.8235	17.5524	3.62258	0.323638	157.147	0	0	0	0	0	0	0	0	0	0	0	0	0	0	0	0	0
																			569.062	261.148	322.874	246.188	187.381	73.7662	569.062	283.85	105.643	27.7702	16.0286	1.94728	0.916895	132.905	0	0	0	0	0	0	0	0	0	0	0	0	0	0	0	0	0
																			724.675	334.901	411.892	312.783	240.165	94.7366	724.675	361.648	131.024	34.563	22.0357	5.12584	1.24793	169.031	0	0	0	0	0	0	0	0	0	0	0	0	0	0	0	0	0
																			1216.95	558.334	687.226	529.727	399.501	158.833	1216.95	620.824	223.617	53.7939	28.0041	7.96421	0.90097	281.85	0	0	0	0	0	0	0	0	0	0	0	0	0	0	0	0	0
																			632.177	288.272	357.502	274.676	206.34	81.9315	632.177	316.473	115.544	29.0597	14.527	4.16132	1.00861	151.404	0	0	0	0	0	0	0	0	0	0	0	0	0	0	0	0	0
																			519.269	240.218	294.767	224.503	171.954	68.2648	519.269	255.935	95.3385	22.5307	11.0506	4.62336	0.723259	129.068	0	0	0	0	0	0	0	0	0	0	0	0	0	0	0	0	0
																			872.104	400.645	493.115	378.99	286.469	114.177	872.104	436.945	159.668	40.9834	22.3642	4.92125	1.19541	206.027	0	0	0	0	0	0	0	0	0	0	0	0	0	0	0	0	0
																			884.544	405.949	500.095	384.449	290.193	115.756	884.544	441.706	156.238	44.6687	20.8656	7.43153	1.28151	212.353	0	0	0	0	0	0	0	0	0	0	0	0	0	0	0	0	0
																			601.678	274.868	340.988	260.69	196.966	77.9019	601.678	307.363	109.212	25.223	15.0515	2.73024	0.680323	141.418	0	0	0	0	0	0	0	0	0	0	0	0	0	0	0	0	0
																			834.054	371.512	468.554	365.5	265.501	106.011	834.054	427.633	153.089	38.7589	16.9589	4.54801	1.53499	191.531	0	0	0	0	0	0	0	0	0	0	0	0	0	0	0	0	0
																			1160.37	539.104	657.669	502.703	385.715	153.388	1160.37	602.801	212.511	40.2832	26.808	8.93319	1.50021	267.536	0	0	0	0	0	0	0	0	0	0	0	0	0	0	0	0	0
																			737.963	340.277	418.829	319.134	244.009	96.2682	737.963	375.173	137.208	32.4896	20.3356	6.35529	1.14028	165.261	0	0	0	0	0	0	0	0	0	0	0	0	0	0	0	0	0
																			907.616	415.116	512.772	394.845	297.092	118.025	907.616	458.6	171.192	42.1546	20.5849	8.03112	1.51724	205.536	0	0	0	0	0	0	0	0	0	0	0	0	0	0	0	0	0
																			206.933	95.9219	117.751	89.1818	68.7012	27.2207	206.933	99.272	39.8292	8.66582	5.05719	1.57933	0.292523	52.2368	0	0	0	0	0	0	0	0	0	0	0	0	0	0	0	0	0
																			1090.65	507.747	619.822	470.828	363.602	144.145	1090.65	562.477	195.223	49.9852	27.3364	8.1656	1.11848	246.344	0	0	0	0	0	0	0	0	0	0	0	0	0	0	0	0	0
																			875.486	398.84	494.205	381.28	285.534	113.306	875.486	450.077	157.652	40.9814	19.3085	6.23432	1.30912	199.923	0	0	0	0	0	0	0	0	0	0	0	0	0	0	0	0	0
																			848.399	391.816	481.457	366.942	280.781	111.035	848.399	436.592	158.111	37.5411	17.9675	6.23812	1.2934	190.656	0	0	0	0	0	0	0	0	0	0	0	0	0	0	0	0	0
																			1027.27	463.666	579.099	448.168	331.455	132.211	1027.27	535.514	175.202	46.7872	23.9938	7.03053	1.33405	237.406	0	0	0	0	0	0	0	0	0	0	0	0	0	0	0	0	0
																			750.492	348.454	427.254	323.238	250.22	98.2343	750.492	383.353	138.189	30.9681	20.8007	4.67588	0.216649	172.289	0	0	0	0	0	0	0	0	0	0	0	0	0	0	0	0	0
																			675.897	310.537	382.601	293.296	222.155	88.3824	675.897	334.854	126.694	33.4843	15.3707	5.40031	0.726431	159.367	0	0	0	0	0	0	0	0	0	0	0	0	0	0	0	0	0
																			775.336	353.894	438.927	336.409	253.835	100.06	775.336	398.416	139.47	36.0346	20.0358	7.17477	1.10493	173.099	0	0	0	0	0	0	0	0	0	0	0	0	0	0	0	0	0
																			739.402	340.285	419.341	320.061	244	96.2844	739.402	373.665	138.778	34.7521	17.3573	0.565277	0.556385	173.728	0	0	0	0	0	0	0	0	0	0	0	0	0	0	0	0	0
																			782.541	361.127	443.512	339.029	258.427	102.7	782.541	388.592	149.052	41.9548	19.805	3.90675	0.807109	178.423	0	0	0	0	0	0	0	0	0	0	0	0	0	0	0	0	0
																			1034.77	474.849	584.303	450.466	339.542	135.306	1034.77	517.949	192.098	50.329	28.0648	4.97717	1.47458	239.876	0	0	0	0	0	0	0	0	0	0	0	0	0	0	0	0	0
																			1140.93	522.681	645.434	495.495	375.149	147.532	1140.93	594.26	210.31	45.8827	27.2947	8.24208	1.17423	253.766	0	0	0	0	0	0	0	0	0	0	0	0	0	0	0	0	0
																			510.657	237.197	291.067	219.59	170.326	66.8712	510.657	258.928	91.9255	21.2501	14.475	2.28273	0.630444	121.166	0	0	0	0	0	0	0	0	0	0	0	0	0	0	0	0	0
																			686.017	320.074	390.616	295.401	229.436	90.6388	686.017	345.685	129.617	36.2227	16.308	2.58597	1.0945	154.503	0	0	0	0	0	0	0	0	0	0	0	0	0	0	0	0	0
																			693.806	322.926	394.292	299.514	231.794	91.1323	693.806	345.657	127.42	33.3701	17.2559	4.66767	0.449092	164.986	0	0	0	0	0	0	0	0	0	0	0	0	0	0	0	0	0
																			1118.71	513.504	631.193	487.52	366.654	146.85	1118.71	561.384	202.282	48.4204	29.0824	6.67299	2.55209	268.319	0	0	0	0	0	0	0	0	0	0	0	0	0	0	0	0	0
																			1360.1	611.501	766.544	593.559	438.489	173.012	1360.1	731.495	254.993	65.3528	37.2118	7.5205	1.67135	261.859	0	0	0	0	0	0	0	0	0	0	0	0	0	0	0	0	0
																			716.216	328.624	406.741	309.476	235.949	92.675	716.216	367.151	130.892	32.4454	20.0487	3.1728	0.751737	161.755	0	0	0	0	0	0	0	0	0	0	0	0	0	0	0	0	0
																			1021.04	467.716	577.172	443.865	334.879	132.837	1021.04	522.063	186.898	47.1226	26.4136	8.4209	2.07416	228.044	0	0	0	0	0	0	0	0	0	0	0	0	0	0	0	0	0
																			492.814	217.795	277.399	215.415	156.06	61.7341	492.814	243.392	91.9784	25.8657	13.0861	4.89455	0.400697	113.197	0	0	0	0	0	0	0	0	0	0	0	0	0	0	0	0	0
																			612.898	280.094	347.389	265.509	201.29	78.8043	612.898	312.493	114.973	28.5045	15.4213	4.03231	0.964925	136.509	0	0	0	0	0	0	0	0	0	0	0	0	0	0	0	0	0
																			933.357	421.612	526.462	406.895	301.461	120.151	933.357	491.186	166.591	40.1351	21.5189	2.99997	0.98593	209.94	0	0	0	0	0	0	0	0	0	0	0	0	0	0	0	0	0
																			798.36	361.647	450.401	347.958	258.946	102.701	798.36	404.075	145.565	40.2124	18.171	5.94783	0.974453	183.415	0	0	0	0	0	0	0	0	0	0	0	0	0	0	0	0	0
																			898.643	412.64	509.281	389.362	295.85	116.79	898.643	465.226	160.198	44.0214	21.9214	5.17807	0.683933	201.415	0	0	0	0	0	0	0	0	0	0	0	0	0	0	0	0	0
																			883.184	405.524	501.097	382.087	290.862	114.662	883.184	447.753	157.696	40.1255	27.9615	8.31962	0.878263	200.45	0	0	0	0	0	0	0	0	0	0	0	0	0	0	0	0	0
																			569.853	263.069	323.639	246.214	188.469	74.5999	569.853	283.507	104.781	27.6609	14.3789	4.94608	0.837562	133.742	0	0	0	0	0	0	0	0	0	0	0	0	0	0	0	0	0
																			776.344	353.031	438.314	338.03	252.539	100.492	776.344	396.782	137.918	36.4539	17.023	4.62342	0.664336	182.88	0	0	0	0	0	0	0	0	0	0	0	0	0	0	0	0	0
																			631.31	292.02	359.56	271.75	209.955	82.0652	631.31	326.218	120.04	30.1244	15.6213	3.76347	0.672728	134.87	0	0	0	0	0	0	0	0	0	0	0	0	0	0	0	0	0
																			1048.08	479.458	590.925	457.151	342.104	137.354	1048.08	535.067	186.148	42.7874	22.2626	6.09225	1.84015	253.88	0	0	0	0	0	0	0	0	0	0	0	0	0	0	0	0	0
																			1249.48	571.299	703.988	545.487	408.561	162.738	1249.48	635.376	230.569	62.7206	25.2002	9.50224	0.626737	285.481	0	0	0	0	0	0	0	0	0	0	0	0	0	0	0	0	0
																			370.325	168.639	210.331	159.995	121.081	47.558	370.325	186.573	69.4925	17.4862	8.55526	1.91881	0.57669	85.7232	0	0	0	0	0	0	0	0	0	0	0	0	0	0	0	0	0
																			771.091	346.767	435.152	335.939	248.651	98.1161	771.091	400.618	145.811	30.81	19.9298	3.27486	1.055	169.592	0	0	0	0	0	0	0	0	0	0	0	0	0	0	0	0	0
																			589.877	270.684	334.146	255.732	194.029	76.6558	589.877	294.432	116.18	27.3607	10.5794	4.15572	0.546448	136.622	0	0	0	0	0	0	0	0	0	0	0	0	0	0	0	0	0
																			792.557	372.486	451.549	341.007	266.896	105.59	792.557	397.305	145.046	41.1082	20.5884	5.54631	0.634428	182.328	0	0	0	0	0	0	0	0	0	0	0	0	0	0	0	0	0
																			1299.17	590.548	733.003	566.168	422.415	168.133	1299.17	682.728	231.912	66.8361	34.813	6.43941	2.27711	274.165	0	0	0	0	0	0	0	0	0	0	0	0	0	0	0	0	0
																			785.244	352.679	442.075	343.169	252.331	100.347	785.244	395.31	144.647	35.4763	19.7327	5.09022	1.00256	183.985	0	0	0	0	0	0	0	0	0	0	0	0	0	0	0	0	0
																			914.754	413.695	514.559	400.195	295.659	118.036	914.754	468.908	163.207	42.6626	18.0561	4.21559	1.36032	216.343	0	0	0	0	0	0	0	0	0	0	0	0	0	0	0	0	0
																			712.209	326.432	404.385	307.823	234.513	91.9185	712.209	370.556	131.132	30.6212	19.3483	3.82676	0.974039	155.75	0	0	0	0	0	0	0	0	0	0	0	0	0	0	0	0	0
																			772.543	350.194	436.904	335.64	251.096	99.0979	772.543	406.25	144.548	29.5286	16.4353	4.51627	0.891013	170.374	0	0	0	0	0	0	0	0	0	0	0	0	0	0	0	0	0
																			755.96	354.147	430.677	325.283	253.871	100.276	755.96	384.89	130.568	37.2969	19.5281	4.70277	0.945418	178.028	0	0	0	0	0	0	0	0	0	0	0	0	0	0	0	0	0
																			921.909	419.969	520.684	401.224	300.237	119.732	921.909	471.725	165.822	44.1884	21.7315	3.25435	1.20204	213.985	0	0	0	0	0	0	0	0	0	0	0	0	0	0	0	0	0
																			1182.57	541.551	668.469	514.096	387.094	154.458	1182.57	620.889	215.028	48.2378	30.374	9.22982	2.27229	256.534	0	0	0	0	0	0	0	0	0	0	0	0	0	0	0	0	0
																			790.089	365.137	448.699	341.391	261.736	103.401	790.089	409.541	145.643	35.8452	17.0856	4.59288	1.4049	175.976	0	0	0	0	0	0	0	0	0	0	0	0	0	0	0	0	0
																			900.845	414.434	509.314	391.531	296.834	117.6	900.845	448.48	173.052	48.856	20.5831	4.7387	1.11591	204.019	0	0	0	0	0	0	0	0	0	0	0	0	0	0	0	0	0
																			676.481	306.427	382.368	294.112	219.674	86.7524	676.481	343.113	121.115	31.6711	16.11	5.37077	0.46822	158.633	0	0	0	0	0	0	0	0	0	0	0	0	0	0	0	0	0
																			781.807	354.61	441.516	340.291	253.935	100.676	781.807	405.877	135.048	40.6114	16.6178	5.72605	0.886326	177.04	0	0	0	0	0	0	0	0	0	0	0	0	0	0	0	0	0
																			610.597	279.16	346.163	264.435	200.312	78.8484	610.597	315.498	109.486	24.6987	13.9218	4.10957	0.966153	141.917	0	0	0	0	0	0	0	0	0	0	0	0	0	0	0	0	0
																			998.785	473.394	570.317	428.468	339.092	134.301	998.785	515.159	181.396	44.3215	23.7247	5.82897	1.68081	226.675	0	0	0	0	0	0	0	0	0	0	0	0	0	0	0	0	0
																			970.704	440.917	548.178	422.527	315.605	125.312	970.704	498.088	174.976	44.2415	26.1488	4.07609	1.72717	221.447	0	0	0	0	0	0	0	0	0	0	0	0	0	0	0	0	0
																			832.411	382.651	470.975	361.436	274.002	108.649	832.411	421.513	153.403	38.2287	19.4127	4.68653	0.803413	194.364	0	0	0	0	0	0	0	0	0	0	0	0	0	0	0	0	0
																			494.836	220.318	278.757	216.079	157.833	62.4842	494.836	242.929	95.0677	21.8536	12.9322	3.84881	0.799865	117.405	0	0	0	0	0	0	0	0	0	0	0	0	0	0	0	0	0
																			622.683	284.796	352.172	270.511	203.903	80.8933	622.683	304.344	119.067	25.9771	15.0698	6.34471	0.952793	150.928	0	0	0	0	0	0	0	0	0	0	0	0	0	0	0	0	0
																			962.249	443.589	545.583	416.666	317.919	125.669	962.249	494.092	171.438	44.6225	21.4032	5.30783	1.01052	224.375	0	0	0	0	0	0	0	0	0	0	0	0	0	0	0	0	0
																			785.16	364.167	446.57	338.59	261.124	103.043	785.16	410.549	137.631	40.6723	16.5651	5.71979	1.21707	172.805	0	0	0	0	0	0	0	0	0	0	0	0	0	0	0	0	0
																			914.705	420.308	517.847	396.857	301.039	119.269	914.705	463.795	165.026	39.4619	24.6737	4.9458	0.818599	215.983	0	0	0	0	0	0	0	0	0	0	0	0	0	0	0	0	0
																			881.242	407.302	499.831	381.412	291.684	115.618	881.242	452.276	161.622	38.6164	20.412	7.25646	1.48366	199.576	0	0	0	0	0	0	0	0	0	0	0	0	0	0	0	0	0
																			944.917	432.522	534.727	410.19	309.596	122.926	944.917	491.664	164.521	45.5297	22.2945	6.41288	1.7953	212.7	0	0	0	0	0	0	0	0	0	0	0	0	0	0	0	0	0
																			732.705	331.473	414.162	318.543	237.954	93.5194	732.705	375.636	139.345	30.3198	17.3952	5.11856	1.1679	163.722	0	0	0	0	0	0	0	0	0	0	0	0	0	0	0	0	0
																			864.549	393.708	487.435	377.114	281.402	112.306	864.549	435.982	153.954	37.9067	21.3701	6.56688	0.965543	207.804	0	0	0	0	0	0	0	0	0	0	0	0	0	0	0	0	0
																			1138.46	512.984	641.391	497.07	366.653	146.331	1138.46	599.532	198.402	54.9858	26.604	6.60166	1.89149	250.443	0	0	0	0	0	0	0	0	0	0	0	0	0	0	0	0	0
																			798.633	371.086	454.25	344.383	266.187	104.899	798.633	413.251	149.139	30.6678	19.0139	5.16339	1.04687	180.351	0	0	0	0	0	0	0	0	0	0	0	0	0	0	0	0	0
																			958.047	439.608	542.121	415.926	314.947	124.661	958.047	488.777	176.446	45.2501	21.1882	6.98043	1.3928	218.013	0	0	0	0	0	0	0	0	0	0	0	0	0	0	0	0	0
																			1000.05	455.145	563.291	436.754	324.821	130.324	1000.05	504.936	179.819	45.4547	22.5337	6.35142	0.829105	240.121	0	0	0	0	0	0	0	0	0	0	0	0	0	0	0	0	0
																			680.812	311.486	385.275	295.537	222.788	88.6979	680.812	341.121	122.946	33.1487	15.7466	5.8201	1.34022	160.689	0	0	0	0	0	0	0	0	0	0	0	0	0	0	0	0	0
																			506.272	232.38	287.372	218.9	166.514	65.8663	506.272	257.246	93.9142	23.9462	12.4492	1.63679	0.891531	116.188	0	0	0	0	0	0	0	0	0	0	0	0	0	0	0	0	0
																			1020.07	472.857	577.445	442.625	338.119	134.738	1020.07	514.221	182.448	45.4777	25.2005	10.0187	1.97019	240.734	0	0	0	0	0	0	0	0	0	0	0	0	0	0	0	0	0
																			617.5	288.765	352.556	264.944	207.565	81.1998	617.5	320.117	115.482	22.617	17.2627	4.01496	0.823818	137.183	0	0	0	0	0	0	0	0	0	0	0	0	0	0	0	0	0
																			1291.68	601.269	732.31	559.37	430.434	170.835	1291.68	670.131	235.473	58.2744	27.7926	6.37492	2.17115	291.463	0	0	0	0	0	0	0	0	0	0	0	0	0	0	0	0	0
																			930.156	435.727	530.158	399.998	312.965	122.762	930.156	479.282	177.659	36.489	24.1502	5.18825	1.47177	205.916	0	0	0	0	0	0	0	0	0	0	0	0	0	0	0	0	0
																			887.114	410.052	503.029	384.084	294.001	116.051	887.114	447.316	169.62	38.7654	21.9157	6.4212	0.845938	202.229	0	0	0	0	0	0	0	0	0	0	0	0	0	0	0	0	0
																			942.096	423.85	531.081	411.015	303.58	120.27	942.096	492.624	172.586	43.4979	22.078	5.32952	1.39989	204.58	0	0	0	0	0	0	0	0	0	0	0	0	0	0	0	0	0
																			814.137	374.018	462.353	351.783	268.571	105.447	814.137	419.551	150.193	38.5732	21.2763	5.15336	0.158389	179.231	0	0	0	0	0	0	0	0	0	0	0	0	0	0	0	0	0
																			562.942	261.171	320.41	242.532	187.412	73.7588	562.942	286.944	105.155	26.608	12.2882	3.33576	0.995924	127.615	0	0	0	0	0	0	0	0	0	0	0	0	0	0	0	0	0
																			724.978	335.676	412.127	312.851	241.101	94.5746	724.978	364.954	143.216	34.8966	18.9178	4.51531	0.52699	157.951	0	0	0	0	0	0	0	0	0	0	0	0	0	0	0	0	0
																			876.073	404.443	497.816	378.257	290.364	114.079	876.073	453.176	160.219	39.3248	22.3167	6.69843	1.25262	193.085	0	0	0	0	0	0	0	0	0	0	0	0	0	0	0	0	0
																			986.043	456.09	558.561	427.482	326.784	129.306	986.043	491.072	181.721	50.8888	25.9368	5.25575	1.68016	229.489	0	0	0	0	0	0	0	0	0	0	0	0	0	0	0	0	0
																			915.655	423.237	518.649	397.007	302.627	120.61	915.655	459.468	163.297	44.8832	21.474	3.41738	1.38032	221.736	0	0	0	0	0	0	0	0	0	0	0	0	0	0	0	0	0
																			899.529	408.961	507.003	392.526	291.98	116.981	899.529	449.103	165.522	43.1741	22.9263	5.69453	0.969123	212.141	0	0	0	0	0	0	0	0	0	0	0	0	0	0	0	0	0
																			1154.72	532.862	652.688	502.036	381.062	151.8	1154.72	579.801	222.467	60.5555	28.6771	8.18318	1.65139	253.388	0	0	0	0	0	0	0	0	0	0	0	0	0	0	0	0	0
																			707.303	324.957	401.037	306.266	232.859	92.0976	707.303	356.721	130.911	31.3522	17.8729	4.92506	0.907052	164.614	0	0	0	0	0	0	0	0	0	0	0	0	0	0	0	0	0
																			702.02	318.523	396.209	305.812	227.69	90.8327	702.02	356.517	129.948	30.5957	16.1888	6.81756	1.3671	160.586	0	0	0	0	0	0	0	0	0	0	0	0	0	0	0	0	0
																			542.366	249.818	308.446	233.92	179.375	70.4432	542.366	278.156	98.0479	23.941	12.9228	3.72032	0.494257	125.083	0	0	0	0	0	0	0	0	0	0	0	0	0	0	0	0	0
																			560.584	254.567	317.037	243.547	182.544	72.0233	560.584	274.662	104.786	28.317	13.5486	4.23534	0.529051	134.506	0	0	0	0	0	0	0	0	0	0	0	0	0	0	0	0	0
																			1003.63	459.143	567.911	435.716	328.799	130.343	1003.63	524.918	177.342	46.0324	25.3008	6.54827	0.96795	222.517	0	0	0	0	0	0	0	0	0	0	0	0	0	0	0	0	0
																			846.24	382.333	477.245	368.995	273.646	108.687	846.24	430.711	152.699	42.0928	21.5106	7.00332	1.11041	191.112	0	0	0	0	0	0	0	0	0	0	0	0	0	0	0	0	0
																			576.002	261.954	326.353	249.649	188.114	73.8403	576.002	297.717	108.715	23.0703	14.8039	2.66635	0.585018	128.444	0	0	0	0	0	0	0	0	0	0	0	0	0	0	0	0	0
																			524.566	233.929	294.619	229.947	167.323	66.6065	524.566	260.549	97.6834	25.3279	12.0005	4.32989	0.670157	124.006	0	0	0	0	0	0	0	0	0	0	0	0	0	0	0	0	0
																			854.622	389.444	482.419	372.204	278.656	110.788	854.622	432.767	151.483	37.0381	22.619	7.28332	0.904319	202.527	0	0	0	0	0	0	0	0	0	0	0	0	0	0	0	0	0
																			921.051	418.406	520.459	400.592	299.687	118.718	921.051	479.012	168.174	41.9406	21.5866	7.9045	1.38995	201.043	0	0	0	0	0	0	0	0	0	0	0	0	0	0	0	0	0
																			820.509	381.426	465.572	354.937	273.24	108.186	820.509	419.908	152.112	36.2219	15.8056	6.07991	0.687776	189.695	0	0	0	0	0	0	0	0	0	0	0	0	0	0	0	0	0
																			815.641	372.827	462.2	353.441	267.619	105.208	815.641	426.33	148.307	32.8887	18.7253	4.97722	0.535834	183.877	0	0	0	0	0	0	0	0	0	0	0	0	0	0	0	0	0
																			892.449	408.421	504.933	387.515	292.125	116.296	892.449	460.1	163.49	37.7158	22.7029	5.26939	1.48393	201.687	0	0	0	0	0	0	0	0	0	0	0	0	0	0	0	0	0
																			507.093	228.806	285.922	221.171	163.69	65.116	507.093	246.512	93.8405	23.0753	11.6426	3.97597	0.773171	127.274	0	0	0	0	0	0	0	0	0	0	0	0	0	0	0	0	0
																			815.584	380.739	462.774	352.81	272.296	108.443	815.584	408.448	151.279	38.9801	19.1829	4.48818	1.59418	191.613	0	0	0	0	0	0	0	0	0	0	0	0	0	0	0	0	0
																			972.694	458.294	553.658	419.036	328.196	130.098	972.694	484.975	180.113	48.3979	22.6464	6.11039	1.32088	229.131	0	0	0	0	0	0	0	0	0	0	0	0	0	0	0	0	0
																			965.444	452.994	549.474	415.969	324.498	128.497	965.444	495.338	171.347	39.6753	26.0927	5.82107	1.4835	225.686	0	0	0	0	0	0	0	0	0	0	0	0	0	0	0	0	0
																			1146.32	528.945	647.777	498.546	378.325	150.62	1146.32	588.547	208.739	53.4433	25.2743	8.12279	1.90059	260.295	0	0	0	0	0	0	0	0	0	0	0	0	0	0	0	0	0
																			994.119	462.47	564.537	429.582	331.4	131.07	994.119	513.053	182.209	46.0998	23.2403	6.06301	1.34828	222.107	0	0	0	0	0	0	0	0	0	0	0	0	0	0	0	0	0
																			483.133	221.722	274.65	208.483	159.359	62.3621	483.133	249.089	90.2961	21.0954	11.7007	3.04516	0.339731	107.567	0	0	0	0	0	0	0	0	0	0	0	0	0	0	0	0	0
																			653.36	297.599	369.839	283.521	213.243	84.3555	653.36	329.275	115.297	27.9812	16.069	3.30032	0.835578	160.602	0	0	0	0	0	0	0	0	0	0	0	0	0	0	0	0	0
																			1093.68	499.769	616.933	476.747	357.28	142.489	1093.68	548.894	200.834	56.9402	25.9213	7.54273	1.5445	252.004	0	0	0	0	0	0	0	0	0	0	0	0	0	0	0	0	0
																			875.294	400.964	495.706	379.588	287.292	113.672	875.294	462.031	152.719	39.8519	19.6887	3.54545	1.6543	195.804	0	0	0	0	0	0	0	0	0	0	0	0	0	0	0	0	0
																			1208.76	555.893	683.589	525.174	397.517	158.376	1208.76	632.895	228.962	51.5951	26.7881	8.80436	2.02294	257.695	0	0	0	0	0	0	0	0	0	0	0	0	0	0	0	0	0
																			483.151	221.153	274.269	208.882	158.832	62.3207	483.151	242.713	87.167	21.6482	13.1003	3.67086	0.723732	114.128	0	0	0	0	0	0	0	0	0	0	0	0	0	0	0	0	0
																			757.214	348.467	429.629	327.586	249.646	98.8217	757.214	387.139	141.339	35.0013	19.8972	3.11278	0.954987	169.77	0	0	0	0	0	0	0	0	0	0	0	0	0	0	0	0	0
																			934.625	431.482	530.416	404.209	309.404	122.077	934.625	477.143	175.101	40.2559	23.5583	6.07987	1.38076	211.106	0	0	0	0	0	0	0	0	0	0	0	0	0	0	0	0	0
																			1292.15	593.268	730.391	561.762	424.733	168.535	1292.15	681.731	233.751	55.5524	29.3857	7.52123	1.4304	282.782	0	0	0	0	0	0	0	0	0	0	0	0	0	0	0	0	0
																			975.853	450.979	553.084	422.769	322.414	128.565	975.853	502.9	175.28	45.4467	23.8923	4.02108	1.36125	222.951	0	0	0	0	0	0	0	0	0	0	0	0	0	0	0	0	0
																			1140.4	519.124	643.709	496.691	372.084	147.04	1140.4	589.267	218.087	53.4212	25.9234	7.5846	0.655542	245.461	0	0	0	0	0	0	0	0	0	0	0	0	0	0	0	0	0
																			756.304	346.186	427.594	328.71	247.638	98.5477	756.304	382.546	143.072	31.7194	16.8427	4.8162	1.07478	176.233	0	0	0	0	0	0	0	0	0	0	0	0	0	0	0	0	0
																			933.206	429.505	528.022	405.184	306.932	122.573	933.206	461.593	173.516	44.1083	24.3166	5.11558	1.02567	223.531	0	0	0	0	0	0	0	0	0	0	0	0	0	0	0	0	0
																			913.94	426.648	519.182	394.758	305.958	120.689	913.94	463.707	160.657	41.0461	22.2083	11.1016	1.27601	213.944	0	0	0	0	0	0	0	0	0	0	0	0	0	0	0	0	0
																			1170.74	539.515	661.886	508.849	385.851	153.665	1170.74	602.937	210.815	51.6301	26.459	5.54475	0.563625	272.785	0	0	0	0	0	0	0	0	0	0	0	0	0	0	0	0	0
																			1251.65	576.091	708.634	543.013	412.262	163.829	1251.65	654.927	227.449	56.7518	31.1889	8.96911	1.52728	270.834	0	0	0	0	0	0	0	0	0	0	0	0	0	0	0	0	0
																			1059.96	477.434	596.132	463.832	341.315	136.119	1059.96	551.051	187.757	45.157	23.3078	4.75243	1.11853	246.82	0	0	0	0	0	0	0	0	0	0	0	0	0	0	0	0	0
																			1036.05	468.237	583.402	452.649	334.909	133.329	1036.05	521.895	192.131	45.9989	27.0404	5.69659	0.897165	242.392	0	0	0	0	0	0	0	0	0	0	0	0	0	0	0	0	0
																			500.818	229.478	283.725	217.092	164.19	65.288	500.818	243.189	92.0363	26.001	12.3166	2.83336	0.59988	123.841	0	0	0	0	0	0	0	0	0	0	0	0	0	0	0	0	0
																			878.075	402.396	496.629	381.446	288.04	114.355	878.075	435.025	163.268	40.6905	23.557	7.25573	1.04761	207.231	0	0	0	0	0	0	0	0	0	0	0	0	0	0	0	0	0
																			737.965	341.389	419.095	318.871	244.862	96.5272	737.965	378.433	136.453	34.7196	18.6261	3.1854	0.831971	165.716	0	0	0	0	0	0	0	0	0	0	0	0	0	0	0	0	0
																			606.356	283.504	346.044	260.313	203.614	79.89	606.356	309.683	114.038	26.9043	15.8679	2.80887	0.8959	136.158	0	0	0	0	0	0	0	0	0	0	0	0	0	0	0	0	0
																			751.77	345.752	425.836	325.934	247.728	98.0247	751.77	384.673	139.059	30.397	16.8347	3.16025	1.06721	176.578	0	0	0	0	0	0	0	0	0	0	0	0	0	0	0	0	0
																			681.233	310.381	385.443	295.79	222.357	88.0233	681.233	355.343	120.271	32.4411	13.5904	4.28596	1.23806	154.064	0	0	0	0	0	0	0	0	0	0	0	0	0	0	0	0	0
																			666.093	304.518	377.043	289.05	218.272	86.2462	666.093	347.608	116.328	28.3881	13.3609	3.89529	1.07423	155.439	0	0	0	0	0	0	0	0	0	0	0	0	0	0	0	0	0
																			1258.12	580.175	712.02	546.098	415.455	164.72	1258.12	665.065	225.974	51.0033	26.1611	8.3434	1.80074	279.771	0	0	0	0	0	0	0	0	0	0	0	0	0	0	0	0	0
																			711.327	326.4	402.538	308.789	233.441	92.9594	711.327	352.635	132.648	32.9847	16.36	3.75586	0.801728	172.142	0	0	0	0	0	0	0	0	0	0	0	0	0	0	0	0	0
																			1040.16	483.57	589.408	450.75	345.644	137.926	1040.16	527.326	192.136	46.8449	23.8477	10.6726	1.64308	237.688	0	0	0	0	0	0	0	0	0	0	0	0	0	0	0	0	0
																			492.687	229.476	280.031	212.657	164.298	65.1778	492.687	248.627	88.0108	20.9304	10.7048	2.52819	0.359541	121.527	0	0	0	0	0	0	0	0	0	0	0	0	0	0	0	0	0
																			774.797	354.351	438.16	336.637	253.691	100.66	774.797	393.595	141.675	34.985	19.5196	4.89704	0.815129	179.31	0	0	0	0	0	0	0	0	0	0	0	0	0	0	0	0	0
																			601.36	273.084	339.51	261.85	195.261	77.8229	601.36	300.571	109.865	23.5275	13.7897	4.27162	0.96421	148.37	0	0	0	0	0	0	0	0	0	0	0	0	0	0	0	0	0
																			811.219	366.616	458.184	353.035	262.791	103.825	811.219	426.282	149.693	29.3073	16.1025	4.36645	0.822212	184.645	0	0	0	0	0	0	0	0	0	0	0	0	0	0	0	0	0
																			1030.11	490.062	588.473	441.637	350.961	139.101	1030.11	526.851	192.871	43.5835	26.368	6.20173	0.842409	233.392	0	0	0	0	0	0	0	0	0	0	0	0	0	0	0	0	0
																			1121.71	507.592	632.473	489.24	362.586	145.006	1121.71	581.717	203.758	50.0066	32.2041	7.52391	1.96262	244.541	0	0	0	0	0	0	0	0	0	0	0	0	0	0	0	0	0
																			799.425	376.764	456.255	343.17	270.287	106.477	799.425	413.301	143.615	34.0385	20.4365	2.7962	1.05378	184.184	0	0	0	0	0	0	0	0	0	0	0	0	0	0	0	0	0
																			511.337	236.216	291.099	220.238	169.483	66.7334	511.337	252.109	96.752	26.7863	14.1634	3.08857	0.555906	117.882	0	0	0	0	0	0	0	0	0	0	0	0	0	0	0	0	0
																			781.903	360.659	444.508	337.395	258.978	101.681	781.903	407.186	137.673	39.4417	21.362	6.51236	0.824936	168.903	0	0	0	0	0	0	0	0	0	0	0	0	0	0	0	0	0
																			574.129	267.704	326.821	247.308	191.86	75.844	574.129	292.543	100.912	25.436	14.3034	4.40806	0.973302	135.553	0	0	0	0	0	0	0	0	0	0	0	0	0	0	0	0	0
																			790.464	358.927	446.395	344.07	257.291	101.635	790.464	403.953	140.592	36.9652	21.4235	5.33878	1.03986	181.152	0	0	0	0	0	0	0	0	0	0	0	0	0	0	0	0	0
																			793.637	359.645	447.254	346.383	257.382	102.263	793.637	398.25	146.583	37.2099	17.1859	4.49841	1.14138	188.769	0	0	0	0	0	0	0	0	0	0	0	0	0	0	0	0	0
																			870.389	401.742	493.982	376.407	287.845	113.898	870.389	449.057	154.881	40.8568	23.7391	5.30628	1.82256	194.726	0	0	0	0	0	0	0	0	0	0	0	0	0	0	0	0	0
																			790.131	363.885	447.78	342.351	260.874	103.011	790.131	406.14	142.115	32.7748	19.1258	6.78636	0.701281	182.488	0	0	0	0	0	0	0	0	0	0	0	0	0	0	0	0	0
																			717.005	324.836	405.028	311.977	232.672	92.1636	717.005	361.122	134.435	32.4511	18.6227	5.42838	0.905591	164.04	0	0	0	0	0	0	0	0	0	0	0	0	0	0	0	0	0
																			325.979	146.557	184.615	141.364	105.23	41.327	325.979	164.292	62.1665	16.7236	8.61386	1.84592	0.355805	71.9822	0	0	0	0	0	0	0	0	0	0	0	0	0	0	0	0	0
																			757.626	353.385	429.782	327.844	252.789	100.596	757.626	368.028	143.841	39.0932	18.2273	6.87591	1.15222	180.408	0	0	0	0	0	0	0	0	0	0	0	0	0	0	0	0	0
																			508.141	230.52	287.786	220.355	165.427	65.093	508.141	256.381	93.0384	23.3829	13.6669	4.32824	0.690282	116.653	0	0	0	0	0	0	0	0	0	0	0	0	0	0	0	0	0
																			333.802	150.74	188.777	145.025	107.953	42.7872	333.802	164.521	62.4658	13.7895	8.08343	2.48922	0.256367	82.1971	0	0	0	0	0	0	0	0	0	0	0	0	0	0	0	0	0
																			1021	471.319	577.133	443.869	336.91	134.409	1021	512.101	195.036	45.688	23.1981	7.70561	1.78807	235.485	0	0	0	0	0	0	0	0	0	0	0	0	0	0	0	0	0
																			1123.11	513.753	633.182	489.928	367.04	146.713	1123.11	569.274	211.741	51.2638	23.1202	6.90339	1.52891	259.279	0	0	0	0	0	0	0	0	0	0	0	0	0	0	0	0	0
																			850.242	385.617	478.735	371.507	275.508	110.109	850.242	429.336	158.884	36.687	17.6259	6.96502	1.45946	199.284	0	0	0	0	0	0	0	0	0	0	0	0	0	0	0	0	0
																			484.067	219.896	274.295	209.772	158.041	61.8554	484.067	245.54	91.0115	21.9372	8.9368	4.79389	0.231341	111.616	0	0	0	0	0	0	0	0	0	0	0	0	0	0	0	0	0
																			981.981	454.336	556.008	425.973	324.477	129.859	981.981	497.65	186.623	40.1985	28.0096	5.85046	2.09527	221.554	0	0	0	0	0	0	0	0	0	0	0	0	0	0	0	0	0
																			892.264	401.951	502.503	389.761	287.857	114.094	892.264	461.819	166.266	36.733	20.1344	5.9126	0.737479	200.661	0	0	0	0	0	0	0	0	0	0	0	0	0	0	0	0	0
																			809.605	375.327	459.517	350.088	268.788	106.539	809.605	407.558	148.928	39.4575	19.8998	6.17405	1.04992	186.537	0	0	0	0	0	0	0	0	0	0	0	0	0	0	0	0	0
																			915.992	414.233	516.262	399.73	296.789	117.444	915.992	469.868	167.102	44.6962	20.0154	7.44059	1.20143	205.668	0	0	0	0	0	0	0	0	0	0	0	0	0	0	0	0	0
																			967.651	439.261	546.514	421.137	314.813	124.448	967.651	505.323	174.93	47.1244	20.3055	5.9604	0.822651	213.185	0	0	0	0	0	0	0	0	0	0	0	0	0	0	0	0	0
																			702.164	326.453	399.237	302.927	233.976	92.4776	702.164	352.728	130.436	33.5602	16.5564	4.59427	0.999836	163.29	0	0	0	0	0	0	0	0	0	0	0	0	0	0	0	0	0
																			614.613	279.684	348.033	266.58	200.542	79.1417	614.613	312.231	115.265	26.2941	17.5195	4.12212	0.966319	138.215	0	0	0	0	0	0	0	0	0	0	0	0	0	0	0	0	0
																			610.021	277.039	344.97	265.051	198.61	78.4291	610.021	307.171	107.633	31.0005	15.2659	6.00337	0.481892	142.465	0	0	0	0	0	0	0	0	0	0	0	0	0	0	0	0	0
																			954.023	438.32	539.049	414.974	312.887	125.433	954.023	485.863	168.477	47.1052	22.9905	7.33691	1.98606	220.265	0	0	0	0	0	0	0	0	0	0	0	0	0	0	0	0	0
																			495.093	224.309	279.963	215.13	160.874	63.4357	495.093	247.374	90.9312	25.2534	10.7098	3.57706	0.434391	116.812	0	0	0	0	0	0	0	0	0	0	0	0	0	0	0	0	0
																			1425.72	657.127	805.888	619.828	470.624	186.503	1425.72	743.668	263.478	70.7626	34.4127	11.5895	2.29812	299.506	0	0	0	0	0	0	0	0	0	0	0	0	0	0	0	0	0
																			510.467	229.822	287.85	222.617	164.636	65.1851	510.467	251.923	98.3343	21.58	12.5549	3.43424	0.961173	121.68	0	0	0	0	0	0	0	0	0	0	0	0	0	0	0	0	0
																			443.657	198.444	250.331	193.325	142.423	56.0213	443.657	221.715	82.1987	22.7431	9.13255	2.7761	0.429911	104.661	0	0	0	0	0	0	0	0	0	0	0	0	0	0	0	0	0
																			968.432	444.039	547.366	421.067	317.172	126.867	968.432	496.318	174.783	45.3394	24.7558	7.16702	2.2178	217.851	0	0	0	0	0	0	0	0	0	0	0	0	0	0	0	0	0
																			1293.33	588.268	727.691	565.636	420.407	167.861	1293.33	658.18	236.456	57.7308	29.8302	9.30534	1.69876	300.126	0	0	0	0	0	0	0	0	0	0	0	0	0	0	0	0	0
																			1129.23	535.43	644.206	485.023	383.513	151.917	1129.23	570.085	197.431	52.3686	33.9099	10.1898	1.02242	264.222	0	0	0	0	0	0	0	0	0	0	0	0	0	0	0	0	0
																			560.797	256.958	317.575	243.222	183.87	73.0878	560.797	279.29	101.926	26.6035	11.6671	3.39477	0.812012	137.104	0	0	0	0	0	0	0	0	0	0	0	0	0	0	0	0	0
																			1010.78	464.894	572.758	438.026	333.215	131.68	1010.78	518.839	193.733	43.3221	30.1208	6.70846	0.888636	217.172	0	0	0	0	0	0	0	0	0	0	0	0	0	0	0	0	0
																			1003.7	471.034	571.259	432.445	337.121	133.913	1003.7	516.437	187.228	39.7767	24.7741	6.77864	2.00116	226.707	0	0	0	0	0	0	0	0	0	0	0	0	0	0	0	0	0
																			1035.74	470.501	584.284	451.451	336.73	133.771	1035.74	535.81	187.815	47.358	25.8788	5.8853	1.13938	231.849	0	0	0	0	0	0	0	0	0	0	0	0	0	0	0	0	0
																			960.27	434.001	540.496	419.774	309.926	124.075	960.27	482.986	175.796	45.1892	25.9441	6.48055	1.1034	222.77	0	0	0	0	0	0	0	0	0	0	0	0	0	0	0	0	0
																			643.997	300.489	365.886	278.112	215.118	85.3712	643.997	322.68	116.209	30.6845	14.1739	5.8211	1.19773	153.231	0	0	0	0	0	0	0	0	0	0	0	0	0	0	0	0	0
																			1030.51	470.661	581.824	448.683	337.13	133.532	1030.51	533.834	186.94	45.6179	21.4142	8.48512	0.629463	233.586	0	0	0	0	0	0	0	0	0	0	0	0	0	0	0	0	0
																			473.486	215.92	268.458	205.029	154.946	60.9742	473.486	238.884	88.1971	21.5396	11.8976	2.4975	0.392147	110.078	0	0	0	0	0	0	0	0	0	0	0	0	0	0	0	0	0
																			923.519	420.02	522.375	401.144	301.15	118.87	923.519	480.877	168.058	42.2962	24.4896	4.54896	1.04569	202.203	0	0	0	0	0	0	0	0	0	0	0	0	0	0	0	0	0
																			954.671	438.756	539.564	415.108	313.906	124.85	954.671	479.41	174.565	47.1634	21.9895	8.87759	1.01133	221.655	0	0	0	0	0	0	0	0	0	0	0	0	0	0	0	0	0
																			971.251	444.727	549.86	421.391	318.95	125.777	971.251	496.693	180.317	46.1189	25.1895	6.01176	0.431723	216.489	0	0	0	0	0	0	0	0	0	0	0	0	0	0	0	0	0
																			223.415	96.6521	125.118	98.2967	69.0408	27.6113	223.415	100.512	46.2598	10.6976	5.70566	1.61008	0.427148	58.2027	0	0	0	0	0	0	0	0	0	0	0	0	0	0	0	0	0
																			655.149	304.323	373.37	281.779	218.569	85.7548	655.149	332.76	121.77	30.1579	17.1667	4.10416	1.09694	148.093	0	0	0	0	0	0	0	0	0	0	0	0	0	0	0	0	0
																			972.225	433.779	546.476	425.748	310.146	123.634	972.225	495.377	180.852	47.3668	26.0892	6.2404	1.38137	214.918	0	0	0	0	0	0	0	0	0	0	0	0	0	0	0	0	0
																			762.27	350.745	431.375	330.895	250.874	99.8712	762.27	364.676	141.969	39.4615	19.9203	5.76223	0.659986	189.82	0	0	0	0	0	0	0	0	0	0	0	0	0	0	0	0	0
																			517.15	235.394	293.105	224.045	168.784	66.6104	517.15	262.943	93.6386	25.7572	11.7921	4.26036	0.584131	118.174	0	0	0	0	0	0	0	0	0	0	0	0	0	0	0	0	0
																			972.518	442.433	548.768	423.75	316.267	126.167	972.518	499.822	177.73	43.1033	23.4269	6.66841	1.49776	220.27	0	0	0	0	0	0	0	0	0	0	0	0	0	0	0	0	0
																			848.583	389.95	480.843	367.741	279.265	110.685	848.583	428.912	155.328	37.0037	22.9567	7.27738	1.30598	195.8	0	0	0	0	0	0	0	0	0	0	0	0	0	0	0	0	0
																			838.798	388.94	477.272	361.526	279.407	109.533	838.798	439.365	156.646	34.9277	21.9566	5.56159	0.948743	179.392	0	0	0	0	0	0	0	0	0	0	0	0	0	0	0	0	0
																			955.129	435.073	538.948	416.18	311.226	123.848	955.129	488.457	171.749	38.8574	26.7834	5.73898	1.66753	221.876	0	0	0	0	0	0	0	0	0	0	0	0	0	0	0	0	0
																			874.063	403.775	495.484	378.579	288.894	114.881	874.063	448.976	152.065	41.7052	20.1638	7.02843	1.4938	202.631	0	0	0	0	0	0	0	0	0	0	0	0	0	0	0	0	0
																			1168.96	538.393	661.821	507.143	385.376	153.017	1168.96	593.385	215.965	50.484	31.2023	10.553	1.92127	265.454	0	0	0	0	0	0	0	0	0	0	0	0	0	0	0	0	0
																			1056.79	493.449	601.114	455.672	353.138	140.311	1056.79	538.533	190.34	50.9767	29.3814	4.93083	1.2926	241.332	0	0	0	0	0	0	0	0	0	0	0	0	0	0	0	0	0
																			1176.36	538.1	664.093	512.264	384.736	153.364	1176.36	598.981	211.389	54.9986	30.8632	10.7855	2.23977	267.1	0	0	0	0	0	0	0	0	0	0	0	0	0	0	0	0	0
																			1162.13	531.706	655.776	506.357	379.975	151.732	1162.13	583.832	221.627	58.4318	28.1558	6.14227	1.32715	262.617	0	0	0	0	0	0	0	0	0	0	0	0	0	0	0	0	0
																			1024.61	469.471	579.222	445.389	336.228	133.243	1024.61	521.004	188.152	47.9467	27.1437	7.1626	0.961792	232.24	0	0	0	0	0	0	0	0	0	0	0	0	0	0	0	0	0
																			638.593	292.268	362.046	276.546	209.919	82.3485	638.593	318.838	124.523	30.8825	16.2997	4.50159	0.752557	142.795	0	0	0	0	0	0	0	0	0	0	0	0	0	0	0	0	0
																			621.095	286.619	352.94	268.155	205.853	80.7652	621.095	315.063	116.446	31.9052	13.0666	4.33622	0.665153	139.613	0	0	0	0	0	0	0	0	0	0	0	0	0	0	0	0	0
																			701.178	319.475	395.679	305.499	228.404	91.0708	701.178	338.807	134.586	32.2103	17.1237	2.77946	0.986752	174.685	0	0	0	0	0	0	0	0	0	0	0	0	0	0	0	0	0
																			893.887	412.638	506.946	386.94	295.748	116.891	893.887	459.909	162.236	36.4328	19.3497	7.72122	0.942179	207.296	0	0	0	0	0	0	0	0	0	0	0	0	0	0	0	0	0
																			781.389	365.01	444.636	336.752	261.533	103.477	781.389	402.137	143.127	30.7223	18.0725	3.65238	1.03411	182.644	0	0	0	0	0	0	0	0	0	0	0	0	0	0	0	0	0
																			973.034	447.137	550.951	422.083	319.983	127.154	973.034	490.922	180.405	40.3126	25.3385	8.5738	1.18606	226.297	0	0	0	0	0	0	0	0	0	0	0	0	0	0	0	0	0
																			641.601	291.954	362.587	279.014	208.951	83.0026	641.601	322.693	116.492	32.2185	15.3519	4.24606	1.16713	149.432	0	0	0	0	0	0	0	0	0	0	0	0	0	0	0	0	0
																			643.697	295.531	364.822	278.875	211.948	83.583	643.697	328.351	117.324	29.3618	13.9098	6.02757	0.981622	147.741	0	0	0	0	0	0	0	0	0	0	0	0	0	0	0	0	0
																			864.681	398.334	489.343	375.338	284.823	113.511	864.681	440.084	154.102	41.3881	19.2726	4.77185	1.52378	203.539	0	0	0	0	0	0	0	0	0	0	0	0	0	0	0	0	0
																			973.88	443.624	550.849	423.031	317.737	125.886	973.88	507.543	172.706	47.3939	25.2343	4.69559	1.49367	214.814	0	0	0	0	0	0	0	0	0	0	0	0	0	0	0	0	0
																			681.145	312.837	385.618	295.528	224.165	88.6727	681.145	333.403	129.464	29.4284	17.7297	5.81901	0.580837	164.72	0	0	0	0	0	0	0	0	0	0	0	0	0	0	0	0	0
																			856.983	400.641	488.185	368.798	287.221	113.42	856.983	433.275	153.92	40.5242	22.5706	8.02537	1.06701	197.602	0	0	0	0	0	0	0	0	0	0	0	0	0	0	0	0	0
																			886.855	412.273	503.483	383.372	295.119	117.155	886.855	445.628	167.205	40.1885	21.9824	3.18283	1.17661	207.491	0	0	0	0	0	0	0	0	0	0	0	0	0	0	0	0	0
																			1009.75	464.644	572.043	437.711	332.745	131.899	1009.75	521.497	183.266	50.6072	22.5719	9.22522	1.26807	221.319	0	0	0	0	0	0	0	0	0	0	0	0	0	0	0	0	0
																			1077.64	493.524	610.147	467.495	353.823	139.701	1077.64	576.325	192.055	48.6421	23.1156	7.22913	0.841093	229.435	0	0	0	0	0	0	0	0	0	0	0	0	0	0	0	0	0
																			803.921	365.668	454.19	349.732	261.857	103.811	803.921	406.788	150.674	34.8955	20.4542	5.51124	1.21486	184.383	0	0	0	0	0	0	0	0	0	0	0	0	0	0	0	0	0
																			1114.53	515.246	631.703	482.823	368.554	146.692	1114.53	570.58	206.075	50.4051	28.4122	7.48227	1.44593	250.125	0	0	0	0	0	0	0	0	0	0	0	0	0	0	0	0	0
																			951.74	437.468	538.745	412.995	313.309	124.159	951.74	488.09	173.548	44.472	22.4969	10.273	1.11119	211.749	0	0	0	0	0	0	0	0	0	0	0	0	0	0	0	0	0
																			819.803	376.372	465.046	354.757	269.799	106.573	819.803	421.779	148.308	39.2228	20.8099	5.06608	0.927605	183.69	0	0	0	0	0	0	0	0	0	0	0	0	0	0	0	0	0
																			716.583	325.284	404.981	311.602	233.11	92.1745	716.583	367.473	131.379	34.6863	14.2725	5.75155	0.932663	162.088	0	0	0	0	0	0	0	0	0	0	0	0	0	0	0	0	0
																			1225.49	552.272	688.197	537.297	394.281	157.992	1225.49	622.611	224.849	56.7414	30.2013	12.3152	1.57745	277.198	0	0	0	0	0	0	0	0	0	0	0	0	0	0	0	0	0
																			706.412	317.882	398.932	307.481	227.914	89.9688	706.412	362.527	132.125	31.3168	19.543	2.65924	0.957752	157.284	0	0	0	0	0	0	0	0	0	0	0	0	0	0	0	0	0
																			788.659	362.316	447.567	341.093	260.009	102.307	788.659	410.327	139.96	38.5078	20.122	3.32712	0.617969	175.797	0	0	0	0	0	0	0	0	0	0	0	0	0	0	0	0	0
																			761.326	357.423	434.274	327.052	256.089	101.334	761.326	390.644	140.705	29.0175	19.2735	5.35268	1.2659	175.068	0	0	0	0	0	0	0	0	0	0	0	0	0	0	0	0	0
																			1089.56	510.139	618.813	470.748	364.695	145.444	1089.56	551.311	200.572	52.8305	26.1612	7.4523	1.31795	249.916	0	0	0	0	0	0	0	0	0	0	0	0	0	0	0	0	0
																			1013.07	466.989	574.031	439.034	334.26	132.729	1013.07	518.768	187.727	48.2852	23.9422	6.88258	1.37485	226.086	0	0	0	0	0	0	0	0	0	0	0	0	0	0	0	0	0
																			642.074	291.514	362.89	279.184	209.011	82.5034	642.074	322.534	123.731	33.6603	13.7247	4.57483	0.795406	143.054	0	0	0	0	0	0	0	0	0	0	0	0	0	0	0	0	0
																			855.218	391.471	482.7	372.519	279.919	111.552	855.218	430.372	152.368	37.4078	17.2568	5.31919	0.565571	211.928	0	0	0	0	0	0	0	0	0	0	0	0	0	0	0	0	0
																			651.396	300.913	370.501	280.895	215.759	85.1535	651.396	329.024	117.042	31.2052	17.1967	5.09854	0.47393	151.355	0	0	0	0	0	0	0	0	0	0	0	0	0	0	0	0	0
																			735.832	345.01	419.253	316.579	247.605	97.4046	735.832	368.976	138.273	31.2029	18.8672	7.09651	1.00359	170.413	0	0	0	0	0	0	0	0	0	0	0	0	0	0	0	0	0
																			846.887	385.094	476.666	370.22	274.855	110.239	846.887	430.036	148.789	37.8954	17.4139	2.25761	1.22689	209.267	0	0	0	0	0	0	0	0	0	0	0	0	0	0	0	0	0
																			1234.13	552.667	692.586	541.54	394.92	157.747	1234.13	637.461	219.454	61.8496	27.5619	8.28137	0.675142	278.844	0	0	0	0	0	0	0	0	0	0	0	0	0	0	0	0	0
																			733.547	333.403	414.916	318.631	238.934	94.4694	733.547	377.873	126.105	35.6786	17.3528	7.17565	1.01546	168.347	0	0	0	0	0	0	0	0	0	0	0	0	0	0	0	0	0
																			864.751	396.193	489.025	375.726	283.214	112.979	864.751	441.693	159.246	38.599	21.388	7.03917	1.77824	195.008	0	0	0	0	0	0	0	0	0	0	0	0	0	0	0	0	0
																			1134.84	516.465	639.806	495.035	369.444	147.021	1134.84	585.057	206.296	57.0454	25.2131	7.52658	1.36674	252.337	0	0	0	0	0	0	0	0	0	0	0	0	0	0	0	0	0
																			647.441	293.565	365.721	281.721	210.1	83.4653	647.441	318.508	125.442	29.2974	16.5255	2.74583	1.01357	153.91	0	0	0	0	0	0	0	0	0	0	0	0	0	0	0	0	0
																			1328.05	601.17	746.69	581.362	429.406	171.764	1328.05	690.052	234.153	64.4825	32.066	11.5831	2.34961	293.366	0	0	0	0	0	0	0	0	0	0	0	0	0	0	0	0	0
																			893.024	414.777	507.837	385.187	297.158	117.619	893.024	455.457	168.528	40.7894	22.9722	6.82268	1.43714	197.018	0	0	0	0	0	0	0	0	0	0	0	0	0	0	0	0	0
																			624.84	292.236	356.276	268.564	209.867	82.3687	624.84	318.608	114.531	28.9917	15.545	2.7574	0.508534	143.9	0	0	0	0	0	0	0	0	0	0	0	0	0	0	0	0	0
																			1384.1	632.738	779.839	604.262	451.773	180.965	1384.1	703.826	264.098	75.999	32.088	9.46024	2.08402	296.547	0	0	0	0	0	0	0	0	0	0	0	0	0	0	0	0	0
																			886.496	396.251	497.832	388.663	282.965	113.285	886.496	449.811	174.153	41.2475	16.4834	4.70555	1.14218	198.953	0	0	0	0	0	0	0	0	0	0	0	0	0	0	0	0	0
																			656.867	293.372	368.738	288.129	209.391	83.9802	656.867	323.796	123.332	29.5708	16.2179	3.58674	1.39504	158.969	0	0	0	0	0	0	0	0	0	0	0	0	0	0	0	0	0
																			1074.94	489.334	606.732	468.213	350.051	139.282	1074.94	554.605	192.757	51.8201	28.0339	3.68434	2.13652	241.907	0	0	0	0	0	0	0	0	0	0	0	0	0	0	0	0	0
																			981.125	464.616	560.197	420.928	333.145	131.471	981.125	514.887	176.088	40.1439	21.3756	4.87098	1.01294	222.746	0	0	0	0	0	0	0	0	0	0	0	0	0	0	0	0	0
																			766.202	359.702	436.912	329.29	257.864	101.839	766.202	391.969	142.62	36.947	17.7444	4.2196	1.17779	171.524	0	0	0	0	0	0	0	0	0	0	0	0	0	0	0	0	0
																			1071.03	496.553	608.258	462.771	355.641	140.911	1071.03	561.806	199.616	49.5946	25.6675	5.17273	2.08717	227.084	0	0	0	0	0	0	0	0	0	0	0	0	0	0	0	0	0
																			790.79	374.927	452.198	338.592	269.249	105.679	790.79	413.665	140.775	32.938	16.9296	2.10141	0.956119	183.425	0	0	0	0	0	0	0	0	0	0	0	0	0	0	0	0	0
																			764.32	346.89	431.881	332.439	248.39	98.5003	764.32	388.792	144.284	30.0803	17.2869	4.20474	0.721261	178.951	0	0	0	0	0	0	0	0	0	0	0	0	0	0	0	0	0
																			1119.49	506.363	629.641	489.847	361.906	144.457	1119.49	570.493	200.29	55.1611	21.8582	9.76144	0.945645	260.979	0	0	0	0	0	0	0	0	0	0	0	0	0	0	0	0	0
																			763.499	358.076	435.688	327.811	257.395	100.681	763.499	390.558	145.533	34.2056	19.6732	6.8222	0.502638	166.205	0	0	0	0	0	0	0	0	0	0	0	0	0	0	0	0	0
																			853.098	391.543	483.451	369.648	280.513	111.03	853.098	438.821	157.331	36.8243	23.2778	3.36235	1.2847	192.198	0	0	0	0	0	0	0	0	0	0	0	0	0	0	0	0	0
																			954.413	435.084	539.133	415.28	311.306	123.779	954.413	490.852	169.883	43.1216	24.3792	3.46229	1.66962	221.046	0	0	0	0	0	0	0	0	0	0	0	0	0	0	0	0	0
																			882.105	412.198	502.113	379.992	295.585	116.613	882.105	458.374	162.873	37.0685	18.5955	8.99371	1.65148	194.549	0	0	0	0	0	0	0	0	0	0	0	0	0	0	0	0	0
																			1163.32	535.979	657.628	505.687	383.437	152.541	1163.32	601.123	211.462	52.8711	23.0945	8.51687	1.90741	264.34	0	0	0	0	0	0	0	0	0	0	0	0	0	0	0	0	0
																			795.044	366.114	449.69	345.353	261.991	104.123	795.044	396.681	147.537	37.2256	18.6384	6.25061	1.72942	186.983	0	0	0	0	0	0	0	0	0	0	0	0	0	0	0	0	0
																			754.338	349.146	429.122	325.216	250.832	98.3134	754.338	393.468	137.617	35.3977	17.7785	4.82144	1.23041	164.025	0	0	0	0	0	0	0	0	0	0	0	0	0	0	0	0	0
																			1300.28	584.561	730.153	570.123	417.715	166.846	1300.28	675.733	236.039	54.3169	33.9266	9.68098	1.82305	288.758	0	0	0	0	0	0	0	0	0	0	0	0	0	0	0	0	0
																			883.288	411.587	501.67	381.619	295.372	116.215	883.288	449.98	161.785	43.7757	19.0373	5.99197	1.24939	201.47	0	0	0	0	0	0	0	0	0	0	0	0	0	0	0	0	0
																			822.177	373.294	464.187	357.99	267.199	106.095	822.177	420.49	147.025	39.5012	20.2064	5.03362	1.13057	188.791	0	0	0	0	0	0	0	0	0	0	0	0	0	0	0	0	0
																			1011.68	467.173	573.191	438.492	334.314	132.859	1011.68	518.494	185.136	46.9316	26.4799	7.87201	1.89913	224.87	0	0	0	0	0	0	0	0	0	0	0	0	0	0	0	0	0
																			640.282	295.365	363.725	276.557	211.772	83.5926	640.282	326.881	121.505	27.9696	13.3145	2.9114	1.15096	146.55	0	0	0	0	0	0	0	0	0	0	0	0	0	0	0	0	0
																			1071.78	492.793	605.641	466.134	352.497	140.295	1071.78	548.564	189.009	44.4926	26.1238	4.4892	1.33784	257.759	0	0	0	0	0	0	0	0	0	0	0	0	0	0	0	0	0
																			863.623	393.425	488.07	375.553	281.942	111.483	863.623	440.389	156.173	45.9489	17.8471	7.04453	1.07309	195.147	0	0	0	0	0	0	0	0	0	0	0	0	0	0	0	0	0
																			686.628	315.384	389.004	297.624	226.241	89.1431	686.628	343.209	132.361	28.9549	16.3267	5.85173	0.522846	159.402	0	0	0	0	0	0	0	0	0	0	0	0	0	0	0	0	0
																			1138.81	510.007	639.518	499.295	364.793	145.214	1138.81	597.939	200.4	50.4555	26.7271	5.09113	1.30028	256.9	0	0	0	0	0	0	0	0	0	0	0	0	0	0	0	0	0
																			939.2	426.287	530.531	408.669	304.874	121.413	939.2	487.028	171.668	37.8481	24.9283	6.91964	0.949694	209.858	0	0	0	0	0	0	0	0	0	0	0	0	0	0	0	0	0
																			810.404	372.443	458.943	351.461	266.642	105.801	810.404	411.318	146.853	39.3348	18.7208	6.57567	1.54522	186.056	0	0	0	0	0	0	0	0	0	0	0	0	0	0	0	0	0
																			847.656	385.603	478.095	369.562	275.81	109.793	847.656	425.663	159.337	35.7431	20.4454	6.18556	1.0492	199.233	0	0	0	0	0	0	0	0	0	0	0	0	0	0	0	0	0
																			1197.76	551.584	677.383	520.374	393.941	157.643	1197.76	619.141	212.491	59.532	31.2315	8.04118	2.26292	265.058	0	0	0	0	0	0	0	0	0	0	0	0	0	0	0	0	0
																			497.149	229.401	282.546	214.603	164.527	64.8743	497.149	252.776	86.402	21.9411	11.9206	4.16669	0.496749	119.446	0	0	0	0	0	0	0	0	0	0	0	0	0	0	0	0	0
																			888.337	409.981	503.657	384.68	294.001	115.981	888.337	456.058	163.244	40.5672	20.5104	6.98214	1.049	199.926	0	0	0	0	0	0	0	0	0	0	0	0	0	0	0	0	0
																			789.146	353.35	444.884	344.262	253.444	99.9063	789.146	416.405	142.367	35.2543	16.2592	2.09603	0.804576	175.959	0	0	0	0	0	0	0	0	0	0	0	0	0	0	0	0	0
																			297.207	135.327	168.517	128.691	97.0647	38.2628	297.207	151.265	53.3935	13.5495	7.68664	1.43365	0.528249	69.3514	0	0	0	0	0	0	0	0	0	0	0	0	0	0	0	0	0
																			858.127	394.616	486.55	371.577	282.876	111.74	858.127	442.991	157.636	39.8087	21.3075	4.97095	1.17258	190.24	0	0	0	0	0	0	0	0	0	0	0	0	0	0	0	0	0
																			764.39	349.903	433.129	331.261	250.903	98.9993	764.39	391.992	142.148	38.8945	16.0935	5.01558	0.810619	169.437	0	0	0	0	0	0	0	0	0	0	0	0	0	0	0	0	0
																			591.798	270.496	334.884	256.914	193.577	76.9185	591.798	298.518	104.226	29.2501	11.891	3.7517	0.627437	143.534	0	0	0	0	0	0	0	0	0	0	0	0	0	0	0	0	0
																			379.21	170.266	214.19	165.02	121.983	48.283	379.21	182.115	73.0158	17.6948	10.8564	2.80116	0.195867	92.5314	0	0	0	0	0	0	0	0	0	0	0	0	0	0	0	0	0
																			479.513	221.708	272.685	206.827	159.018	62.6902	479.513	244.664	86.4431	20.3043	11.8707	4.49106	0.943968	110.795	0	0	0	0	0	0	0	0	0	0	0	0	0	0	0	0	0
																			829.677	380.336	470.023	359.654	272.943	107.393	829.677	429.178	154.061	37.9344	16.5473	5.46259	1.01134	185.482	0	0	0	0	0	0	0	0	0	0	0	0	0	0	0	0	0
																			785.956	360.72	445.692	340.264	258.526	102.194	785.956	401.92	143.281	37.4798	19.0415	5.42654	1.16268	177.646	0	0	0	0	0	0	0	0	0	0	0	0	0	0	0	0	0
																			677.828	309.304	382.793	295.035	221.179	88.125	677.828	338.143	126.931	34.5004	15.8541	3.43007	1.64219	157.327	0	0	0	0	0	0	0	0	0	0	0	0	0	0	0	0	0
																			829.587	383.121	470.764	358.823	274.796	108.326	829.587	419.653	152.758	38.0641	20.1766	6.50136	0.737642	191.696	0	0	0	0	0	0	0	0	0	0	0	0	0	0	0	0	0
																			624.077	282.344	352.499	271.578	202.189	80.1549	624.077	312.5	115.989	31.9147	15.7613	3.50443	0.758498	143.648	0	0	0	0	0	0	0	0	0	0	0	0	0	0	0	0	0
																			1078.83	494.369	610.418	468.411	354.196	140.173	1078.83	558.139	187.031	56.1723	29.5102	7.3557	0.870163	239.75	0	0	0	0	0	0	0	0	0	0	0	0	0	0	0	0	0
																			719.13	326.057	406.706	312.424	233.572	92.4846	719.13	366.999	135.84	31.9541	17.1434	6.4599	1.36594	159.368	0	0	0	0	0	0	0	0	0	0	0	0	0	0	0	0	0
																			1158.62	529.846	653.161	505.464	378.955	150.891	1158.62	591.833	211.84	55.5529	24.4984	11.2751	1.49914	262.125	0	0	0	0	0	0	0	0	0	0	0	0	0	0	0	0	0
																			1040.76	484.966	591.281	449.482	346.84	138.126	1040.76	536.411	188.508	44.7123	29.0171	8.10206	1.65757	232.354	0	0	0	0	0	0	0	0	0	0	0	0	0	0	0	0	0
																			585.56	271.192	332.364	253.196	194.582	76.6104	585.56	292.481	108.42	26.9258	12.2429	3.52314	0.453871	141.513	0	0	0	0	0	0	0	0	0	0	0	0	0	0	0	0	0
																			487.841	221.652	275.671	212.169	158.98	62.6714	487.841	244.479	90.9724	23.1424	9.92497	2.79919	0.242324	116.28	0	0	0	0	0	0	0	0	0	0	0	0	0	0	0	0	0
																			1297.47	594.544	732.547	564.918	425.192	169.352	1297.47	666.598	242.176	62.5243	29.5259	11.0698	1.72253	283.849	0	0	0	0	0	0	0	0	0	0	0	0	0	0	0	0	0
																			583.079	268.805	331.489	251.589	192.717	76.0881	583.079	305.107	102.159	22.3651	14.1058	3.26511	0.721677	135.355	0	0	0	0	0	0	0	0	0	0	0	0	0	0	0	0	0
																			1003.39	461.254	567.692	435.697	329.846	131.409	1003.39	512.165	181.271	51.8025	28.6794	8.14201	1.91216	219.417	0	0	0	0	0	0	0	0	0	0	0	0	0	0	0	0	0
																			880.974	400.709	498.136	382.838	286.764	113.945	880.974	447.38	159.287	44.774	22.8084	4.37959	1.14591	201.2	0	0	0	0	0	0	0	0	0	0	0	0	0	0	0	0	0
																			992.718	459.659	563.131	429.587	329.496	130.163	992.718	510.774	182.195	42.6422	24.7347	8.2998	1.29922	222.773	0	0	0	0	0	0	0	0	0	0	0	0	0	0	0	0	0
																			730.915	334.845	414.013	316.901	239.557	95.2877	730.915	367.821	133.161	31.7212	19.0614	3.44691	1.03289	174.67	0	0	0	0	0	0	0	0	0	0	0	0	0	0	0	0	0
																			1094.46	497.3	616.795	477.67	355.326	141.974	1094.46	567.296	197.024	45.0295	26.0393	4.25145	1.87855	252.946	0	0	0	0	0	0	0	0	0	0	0	0	0	0	0	0	0
																			630.427	284.255	356.304	274.123	203.819	80.436	630.427	322.418	116.279	31.3619	14.3116	4.35891	0.730395	140.968	0	0	0	0	0	0	0	0	0	0	0	0	0	0	0	0	0
																			968.32	443.393	547.741	420.579	317.519	125.874	968.32	506.588	172.796	40.1939	19.3237	6.34208	0.838159	222.238	0	0	0	0	0	0	0	0	0	0	0	0	0	0	0	0	0
																			1386.55	623.615	777.861	608.693	444.681	178.934	1386.55	720.917	241.393	61.4812	30.5587	9.27836	2.34979	320.575	0	0	0	0	0	0	0	0	0	0	0	0	0	0	0	0	0
																			823.637	381.632	467.311	356.325	273.338	108.293	823.637	419.126	156.627	33.8692	21.1232	4.20382	1.45983	187.227	0	0	0	0	0	0	0	0	0	0	0	0	0	0	0	0	0
																			792.152	372.873	452.273	339.879	267.117	105.756	792.152	400.84	149.523	37.6773	21.4941	1.97372	1.69917	178.945	0	0	0	0	0	0	0	0	0	0	0	0	0	0	0	0	0
																			943.29	432.206	532.591	410.699	308.625	123.581	943.29	479.839	168.254	45.8605	21.602	7.78729	2.03524	217.912	0	0	0	0	0	0	0	0	0	0	0	0	0	0	0	0	0
																			728.43	333.662	411.976	316.454	238.865	94.7977	728.43	366.568	135.404	35.0008	17.3054	2.68823	1.09608	170.367	0	0	0	0	0	0	0	0	0	0	0	0	0	0	0	0	0
																			1167.77	533.48	659.617	508.154	381.681	151.799	1167.77	593.572	211.258	58.5319	33.9618	5.9927	1.88122	262.574	0	0	0	0	0	0	0	0	0	0	0	0	0	0	0	0	0
																			445.907	204.149	252.892	193.015	146.265	57.8832	445.907	219.284	84.3687	21.7641	10.8735	2.03401	0.875732	106.707	0	0	0	0	0	0	0	0	0	0	0	0	0	0	0	0	0
																			1251.6	570.472	705.914	545.683	408.473	161.999	1251.6	637.214	241.384	59.4177	32.106	9.45976	1.49874	270.517	0	0	0	0	0	0	0	0	0	0	0	0	0	0	0	0	0
																			1112.96	505.801	627.557	485.405	361.591	144.211	1112.96	574.497	198.178	50.5066	28.1091	10.9704	1.35594	249.345	0	0	0	0	0	0	0	0	0	0	0	0	0	0	0	0	0
																			712.631	333.883	406.017	306.615	239.33	94.5532	712.631	357.957	137.997	29.0909	18.0828	4.51953	0.888323	164.096	0	0	0	0	0	0	0	0	0	0	0	0	0	0	0	0	0
																			765.695	348.475	433.232	332.463	249.913	98.562	765.695	396.6	141.575	38.0654	15.5193	3.85839	0.516017	169.56	0	0	0	0	0	0	0	0	0	0	0	0	0	0	0	0	0
																			701.549	318.988	397.151	304.398	228.677	90.3102	701.549	357.739	125.738	35.6168	19.0898	4.76998	0.766043	157.83	0	0	0	0	0	0	0	0	0	0	0	0	0	0	0	0	0
																			718.289	324.886	404.737	313.551	232.27	92.6169	718.289	363.394	126.726	31.1479	14.0442	1.59108	0.782376	180.603	0	0	0	0	0	0	0	0	0	0	0	0	0	0	0	0	0
																			955.98	446.452	542.624	413.356	319.786	126.666	955.98	478.548	177.533	49.1578	20.9693	5.5919	1.09138	223.089	0	0	0	0	0	0	0	0	0	0	0	0	0	0	0	0	0
																			888.521	410.713	502.153	386.368	293.674	117.039	888.521	440.594	167.714	43.059	17.7638	8.89292	1.65771	208.839	0	0	0	0	0	0	0	0	0	0	0	0	0	0	0	0	0
																			524.713	237.111	296.543	228.17	170.038	67.0735	524.713	267.897	91.7068	24.8961	13.0721	4.51528	0.575995	122.05	0	0	0	0	0	0	0	0	0	0	0	0	0	0	0	0	0
																			514.897	235.035	291.98	222.917	168.55	66.4855	514.897	252.82	98.7091	26.4754	14.7358	2.28044	0.79341	119.083	0	0	0	0	0	0	0	0	0	0	0	0	0	0	0	0	0
																			819.066	378.038	464.602	354.464	270.766	107.272	819.066	419.336	146.735	41.7095	20.7865	5.33635	1.15691	184.005	0	0	0	0	0	0	0	0	0	0	0	0	0	0	0	0	0
																			418.652	191.079	236.889	181.763	136.818	54.2605	418.652	209.764	77.751	18.6435	8.46496	2.8188	0.701978	100.507	0	0	0	0	0	0	0	0	0	0	0	0	0	0	0	0	0
																			1062.36	486.175	599.219	463.139	347.517	138.658	1062.36	539.936	194.232	45.8805	23.046	6.51242	1.02839	251.723	0	0	0	0	0	0	0	0	0	0	0	0	0	0	0	0	0
																			1064.3	485.07	600.783	463.522	346.808	138.262	1064.3	549.865	191.675	49.1663	23.7771	7.71964	1.30488	240.797	0	0	0	0	0	0	0	0	0	0	0	0	0	0	0	0	0
																			503.002	232.512	285.915	217.086	166.761	65.7502	503.002	250.068	95.1352	19.2149	12.5679	3.47761	0.617055	121.921	0	0	0	0	0	0	0	0	0	0	0	0	0	0	0	0	0
																			765.706	349.017	433.188	332.518	249.815	99.2016	765.706	391.359	137.71	33.4454	21.0726	5.26157	0.99898	175.858	0	0	0	0	0	0	0	0	0	0	0	0	0	0	0	0	0
																			510.119	237.759	289.793	220.326	170.178	67.5806	510.119	251.697	92.9819	25.3096	9.04161	3.38472	0.52479	127.179	0	0	0	0	0	0	0	0	0	0	0	0	0	0	0	0	0
																			915.418	422.08	518.165	397.253	302.267	119.814	915.418	466.023	170.289	42.8622	19.6019	7.13567	1.04652	208.459	0	0	0	0	0	0	0	0	0	0	0	0	0	0	0	0	0
																			1108.16	501.599	624.537	483.622	359.157	142.442	1108.16	575.572	194.552	55.4683	23.1579	5.83166	1.17199	252.405	0	0	0	0	0	0	0	0	0	0	0	0	0	0	0	0	0
																			525.805	242.452	299.901	225.904	174.398	68.0542	525.805	276.635	97.1369	19.9137	14.5445	2.53634	0.593853	114.445	0	0	0	0	0	0	0	0	0	0	0	0	0	0	0	0	0
																			920.583	421.441	520.122	400.46	301.577	119.865	920.583	468.285	169.343	43.8962	21.7261	4.69705	1.0934	211.542	0	0	0	0	0	0	0	0	0	0	0	0	0	0	0	0	0
																			1096.21	500.384	618.993	477.214	358.158	142.226	1096.21	568.913	196.533	45.8266	25.4399	7.44542	0.829187	251.219	0	0	0	0	0	0	0	0	0	0	0	0	0	0	0	0	0
																			975.227	450.491	551.88	423.347	321.888	128.603	975.227	498.669	177.673	47.2102	21.3097	0.76459	1.73975	227.86	0	0	0	0	0	0	0	0	0	0	0	0	0	0	0	0	0
																			1200.67	544.344	677.605	523.069	390.074	154.27	1200.67	631.683	212.015	64.0503	29.9033	5.44001	0.981805	256.6	0	0	0	0	0	0	0	0	0	0	0	0	0	0	0	0	0
																			1099.74	508.379	623.778	475.961	364.006	144.373	1099.74	574.148	204.753	46.3458	24.5598	10.9913	2.12109	236.82	0	0	0	0	0	0	0	0	0	0	0	0	0	0	0	0	0
																			886.324	408.644	502.38	383.944	292.488	116.156	886.324	452.335	157.081	40.8489	21.9434	7.43863	1.16869	205.509	0	0	0	0	0	0	0	0	0	0	0	0	0	0	0	0	0
																			844.773	387.687	478.545	366.228	277.445	110.242	844.773	440.735	146.063	41.5657	19.0395	5.46667	1.19531	190.708	0	0	0	0	0	0	0	0	0	0	0	0	0	0	0	0	0
																			486.922	224.834	277.036	209.886	161.344	63.4897	486.922	247.704	92.1892	22.0538	10.748	1.9688	0.699627	111.558	0	0	0	0	0	0	0	0	0	0	0	0	0	0	0	0	0
																			1205.25	548.859	679.589	525.659	392.32	156.539	1205.25	628.323	215.102	51.0288	28.5134	6.36931	1.45494	274.457	0	0	0	0	0	0	0	0	0	0	0	0	0	0	0	0	0
																			694.342	312.201	391.249	303.093	223.715	88.4855	694.342	349.773	130.598	34.8554	15.3856	4.38588	0.987658	158.356	0	0	0	0	0	0	0	0	0	0	0	0	0	0	0	0	0
																			583.325	263.187	328.914	254.41	188.311	74.8767	583.325	294.255	105.106	28.803	13.4684	3.21378	1.01638	137.462	0	0	0	0	0	0	0	0	0	0	0	0	0	0	0	0	0
																			915.008	419.636	518.583	396.425	301.098	118.539	915.008	475.357	167.333	41.3365	22.9572	4.22167	0.963106	202.839	0	0	0	0	0	0	0	0	0	0	0	0	0	0	0	0	0
																			1001.39	458.22	565.61	435.783	327.3	130.92	1001.39	513.524	181.148	45.7565	23.4824	5.58824	1.73436	230.16	0	0	0	0	0	0	0	0	0	0	0	0	0	0	0	0	0
																			813.357	380.732	462.663	350.694	272.582	108.15	813.357	408.124	144.196	42.5213	20.7643	5.3883	1.29682	191.065	0	0	0	0	0	0	0	0	0	0	0	0	0	0	0	0	0
																			1118.16	519.465	635.474	482.681	372.802	146.663	1118.16	584.865	201.859	47.1676	25.9617	7.80689	0.836577	249.659	0	0	0	0	0	0	0	0	0	0	0	0	0	0	0	0	0
																			328.746	150.474	186.707	142.039	108.154	42.3199	328.746	160.838	62.3782	17.7451	8.04559	2.16941	0.189402	77.3807	0	0	0	0	0	0	0	0	0	0	0	0	0	0	0	0	0
																			808.545	372.171	458.674	349.871	266.841	105.33	808.545	416.812	144.407	36.3045	19.185	5.7104	0.622007	185.504	0	0	0	0	0	0	0	0	0	0	0	0	0	0	0	0	0
																			933.088	429.503	529.341	403.747	307.616	121.888	933.088	485.903	178.088	36.0663	24.5706	6.15613	1.85498	200.448	0	0	0	0	0	0	0	0	0	0	0	0	0	0	0	0	0
																			1002.65	458.512	566.756	435.899	328.432	130.08	1002.65	521.586	187.13	42.4222	22.5193	6.75373	1.38244	220.861	0	0	0	0	0	0	0	0	0	0	0	0	0	0	0	0	0
																			925.636	418.509	521.768	403.868	299.466	119.043	925.636	474.517	172.74	40.3164	22.7062	6.83629	1.71423	206.806	0	0	0	0	0	0	0	0	0	0	0	0	0	0	0	0	0
																			455.79	207.589	257.768	198.021	148.846	58.7431	455.79	224.236	84.8679	21.6774	8.72772	4.13085	0.570216	111.579	0	0	0	0	0	0	0	0	0	0	0	0	0	0	0	0	0
																			651.633	298.416	369.507	282.126	214.055	84.3613	651.633	328.766	119.647	28.0975	16.8328	2.06306	0.892258	155.334	0	0	0	0	0	0	0	0	0	0	0	0	0	0	0	0	0
																			183.587	83.2525	104.132	79.455	59.6827	23.5698	183.587	84.858	34.2829	9.39877	5.08053	1.39231	0.310398	48.2642	0	0	0	0	0	0	0	0	0	0	0	0	0	0	0	0	0
																			726.73	333.058	412.183	314.547	238.649	94.4088	726.73	373.262	133.318	31.443	15.6133	4.81883	1.13848	167.136	0	0	0	0	0	0	0	0	0	0	0	0	0	0	0	0	0
																			874.408	401.352	494.419	379.989	286.774	114.577	874.408	440.62	158.201	37.5889	22.5165	6.02554	1.37249	208.083	0	0	0	0	0	0	0	0	0	0	0	0	0	0	0	0	0
																			587.882	270.468	333.081	254.801	193.974	76.4943	587.882	296.848	113.336	24.941	11.1503	5.40108	0.914168	135.291	0	0	0	0	0	0	0	0	0	0	0	0	0	0	0	0	0
																			599.654	278.093	340.612	259.042	199.095	78.9977	599.654	297.879	110.928	24.0087	15.3146	3.88764	0.724767	146.911	0	0	0	0	0	0	0	0	0	0	0	0	0	0	0	0	0
																			826.995	378.622	468.176	358.819	271.358	107.263	826.995	428.043	154.97	37.1867	19.8737	6.10112	0.912335	179.908	0	0	0	0	0	0	0	0	0	0	0	0	0	0	0	0	0
																			356.684	165.444	202.864	153.819	118.758	46.6859	356.684	170.094	70.4438	16.4493	9.4963	3.5148	0.369865	86.316	0	0	0	0	0	0	0	0	0	0	0	0	0	0	0	0	0
																			451.557	208.944	256.664	194.892	149.881	59.0631	451.557	219.396	85.3253	20.3717	12.5902	2.88744	0.778393	110.207	0	0	0	0	0	0	0	0	0	0	0	0	0	0	0	0	0
																			938.919	427.242	531.009	407.91	306.316	120.927	938.919	487.844	179.294	41.1081	21.8471	6.07565	0.573572	202.176	0	0	0	0	0	0	0	0	0	0	0	0	0	0	0	0	0
																			560.125	260.726	318.707	241.418	187.143	73.5831	560.125	283.296	102.203	25.733	13.3803	3.07611	0.501329	131.935	0	0	0	0	0	0	0	0	0	0	0	0	0	0	0	0	0
																			650.787	302.784	369.866	280.921	217.007	85.7769	650.787	328.027	123.05	25.4952	15.9228	8.92693	0.978873	148.386	0	0	0	0	0	0	0	0	0	0	0	0	0	0	0	0	0
																			915.832	427.191	522.091	393.741	307.015	120.176	915.832	481.523	169.811	37.3593	21.281	5.96925	1.31452	198.573	0	0	0	0	0	0	0	0	0	0	0	0	0	0	0	0	0
																			959.097	442.671	543.582	415.515	317.057	125.614	959.097	487.679	184.271	43.112	27.6199	7.85055	2.05134	206.514	0	0	0	0	0	0	0	0	0	0	0	0	0	0	0	0	0
																			801.254	363.82	452.477	348.777	260.452	103.368	801.254	402.965	151.846	37.9853	19.6722	2.03842	1.15487	185.591	0	0	0	0	0	0	0	0	0	0	0	0	0	0	0	0	0
																			745.434	342.46	421.764	323.67	244.95	97.51	745.434	373.866	137.746	36.808	15.2503	4.3068	1.0706	176.386	0	0	0	0	0	0	0	0	0	0	0	0	0	0	0	0	0
																			791.35	357.338	445.782	345.568	255.575	101.764	791.35	395.437	141.166	38.0689	20.6295	6.85473	1.60585	187.588	0	0	0	0	0	0	0	0	0	0	0	0	0	0	0	0	0
																			628.315	286.008	355.526	272.789	205.015	80.9928	628.315	312.032	115.904	27.6612	16.2892	4.53687	0.714108	151.178	0	0	0	0	0	0	0	0	0	0	0	0	0	0	0	0	0
																			635.201	289.211	359.469	275.732	207.462	81.7489	635.201	311.98	120.509	35.4941	17.0797	4.28379	0.444775	145.41	0	0	0	0	0	0	0	0	0	0	0	0	0	0	0	0	0
																			1016.49	457.428	570.259	446.235	326.397	131.031	1016.49	504.333	189.485	46.0373	22.3495	5.69923	2.00335	246.587	0	0	0	0	0	0	0	0	0	0	0	0	0	0	0	0	0
																			883.428	410.526	501.674	381.754	294.022	116.504	883.428	447.442	163.26	39.1415	22.0841	6.50517	0.839123	204.155	0	0	0	0	0	0	0	0	0	0	0	0	0	0	0	0	0
																			881.744	404.504	497.993	383.752	288.963	115.541	881.744	438.374	163.017	38.5748	22.8634	9.86475	1.53841	207.512	0	0	0	0	0	0	0	0	0	0	0	0	0	0	0	0	0
																			1126.95	509.322	635.249	491.706	364.497	144.826	1126.95	593.973	204.55	49.0829	28.0593	5.93921	1.34358	244.006	0	0	0	0	0	0	0	0	0	0	0	0	0	0	0	0	0
																			728.452	342.587	414.95	313.503	245.543	97.0433	728.452	356.524	139.623	29.3732	19.1391	9.08195	1.18169	173.529	0	0	0	0	0	0	0	0	0	0	0	0	0	0	0	0	0
																			909.44	415.384	513.747	395.693	297.418	117.966	909.44	461.237	168.304	41.2574	20.613	4.6803	1.03526	212.313	0	0	0	0	0	0	0	0	0	0	0	0	0	0	0	0	0
																			623.22	285.88	354.085	269.134	205.031	80.8497	623.22	316.313	116.875	29.3072	16.2986	3.48572	0.465509	140.474	0	0	0	0	0	0	0	0	0	0	0	0	0	0	0	0	0
																			731.419	333.568	413.584	317.835	238.75	94.8176	731.419	372.157	137.375	30.6693	17.7503	4.32402	0.595019	168.549	0	0	0	0	0	0	0	0	0	0	0	0	0	0	0	0	0
																			1017.72	466.591	576.364	441.355	334.05	132.541	1017.72	522.195	188.275	45.5754	27.1366	6.24204	1.51842	226.778	0	0	0	0	0	0	0	0	0	0	0	0	0	0	0	0	0
																			1250.55	574.237	706.079	544.471	410.24	163.997	1250.55	638.66	230.495	61.4811	27.0911	8.53643	1.99304	282.293	0	0	0	0	0	0	0	0	0	0	0	0	0	0	0	0	0
																			686.409	317.003	390.155	296.254	227.657	89.3458	686.409	352.214	125.874	27.7414	17.8376	3.006	0.53355	159.203	0	0	0	0	0	0	0	0	0	0	0	0	0	0	0	0	0
																			1109.17	506.573	625.588	483.578	361.627	144.946	1109.17	569.576	199.989	52.0108	27.2672	6.8716	1.48642	251.966	0	0	0	0	0	0	0	0	0	0	0	0	0	0	0	0	0
																			470.221	215.732	266.875	203.346	154.756	60.9758	470.221	233.155	88.8037	23.5662	9.62349	3.7634	0.331871	110.977	0	0	0	0	0	0	0	0	0	0	0	0	0	0	0	0	0
																			978.462	453.713	555.585	422.878	324.848	128.865	978.462	507.732	179.81	44.7102	22.1633	4.94324	1.91165	217.192	0	0	0	0	0	0	0	0	0	0	0	0	0	0	0	0	0
																			1050.32	483.685	594.195	456.126	345.644	138.041	1050.32	534.005	196.6	49.5753	25.1918	8.06088	1.88762	235	0	0	0	0	0	0	0	0	0	0	0	0	0	0	0	0	0
																			862.683	397.835	489.044	373.639	284.883	112.952	862.683	439.678	155.636	43.8954	18.1462	7.20385	0.813568	197.31	0	0	0	0	0	0	0	0	0	0	0	0	0	0	0	0	0
																			978.377	450.123	554.724	423.653	322.574	127.549	978.377	505.225	176.793	40.034	25.6459	6.12643	0.76867	223.784	0	0	0	0	0	0	0	0	0	0	0	0	0	0	0	0	0
																			786.69	360.153	445.892	340.798	258.362	101.791	786.69	401.236	150.8	32.4717	18.317	5.04754	1.06358	177.753	0	0	0	0	0	0	0	0	0	0	0	0	0	0	0	0	0
																			1177.94	546.89	667.823	510.118	391.294	155.596	1177.94	610.376	213.8	47.4031	27.1072	8.9069	1.20387	269.143	0	0	0	0	0	0	0	0	0	0	0	0	0	0	0	0	0
																			537.868	246.555	305.225	232.643	176.849	69.7056	537.868	270.041	100.3	26.0049	13.8681	3.78828	0.370559	123.496	0	0	0	0	0	0	0	0	0	0	0	0	0	0	0	0	0
																			1070.7	484.21	602.912	467.784	346.359	137.851	1070.7	543.034	202.772	52.6505	26.4856	8.25932	0.891191	236.603	0	0	0	0	0	0	0	0	0	0	0	0	0	0	0	0	0
																			756.337	341.333	426.644	329.693	244.312	97.0207	756.337	382.27	136.597	36.087	19.3912	6.62312	1.01874	174.35	0	0	0	0	0	0	0	0	0	0	0	0	0	0	0	0	0
																			330.308	146.909	186.053	144.255	105.324	41.5848	330.308	158.837	66.9521	17.704	7.12052	1.34513	0.411954	77.9381	0	0	0	0	0	0	0	0	0	0	0	0	0	0	0	0	0
																			841.162	390.59	478.093	363.069	279.733	110.856	841.162	427.4	154.329	39.9118	22.5348	2.46314	0.940513	193.583	0	0	0	0	0	0	0	0	0	0	0	0	0	0	0	0	0
																			893.922	419.312	509.211	384.712	300.384	118.927	893.922	460.621	164.674	39.3543	21.164	5.00656	1.70748	201.395	0	0	0	0	0	0	0	0	0	0	0	0	0	0	0	0	0
																			412.151	192.105	235.01	177.141	138.033	54.0725	412.151	208.695	76.3436	17.8568	10.1074	3.81804	0.556409	94.774	0	0	0	0	0	0	0	0	0	0	0	0	0	0	0	0	0
																			1118.64	516.724	633.321	485.315	369.728	146.997	1118.64	571.815	210.362	57.8298	23.6124	7.56131	0.8396	246.616	0	0	0	0	0	0	0	0	0	0	0	0	0	0	0	0	0
																			1149.6	522.876	648.835	500.767	373.47	149.406	1149.6	600.068	204.14	47.6582	30.0197	5.07333	1.69732	260.947	0	0	0	0	0	0	0	0	0	0	0	0	0	0	0	0	0
																			901.6	411.265	509.858	391.742	294.786	116.479	901.6	468.338	164.347	39.3957	21.0873	4.16708	0.973897	203.29	0	0	0	0	0	0	0	0	0	0	0	0	0	0	0	0	0
																			1090.64	494.919	615.249	475.388	354	140.92	1090.64	552.905	209.655	50.1999	29.7659	9.60049	0.684231	237.827	0	0	0	0	0	0	0	0	0	0	0	0	0	0	0	0	0
																			430.444	198.873	244.786	185.658	142.667	56.2062	430.444	219.015	77.4768	20.4659	11.6156	1.99521	0.420351	99.4547	0	0	0	0	0	0	0	0	0	0	0	0	0	0	0	0	0
																			986.135	450.038	556.709	429.425	321.832	128.205	986.135	507.456	180.797	41.3794	20.4305	7.37851	1.62814	227.065	0	0	0	0	0	0	0	0	0	0	0	0	0	0	0	0	0
																			932.125	424.073	527.212	404.913	303.668	120.406	932.125	493.571	163.53	40.9951	21.4919	3.68498	1.50177	207.35	0	0	0	0	0	0	0	0	0	0	0	0	0	0	0	0	0
																			689.486	311.16	389.256	300.23	222.79	88.3702	689.486	348.143	128.46	29.2343	17.612	6.67611	1.07077	158.29	0	0	0	0	0	0	0	0	0	0	0	0	0	0	0	0	0
																			974.131	448.62	551.931	422.201	321.287	127.333	974.131	502.461	173.535	45.534	24.9097	8.15746	1.41814	218.116	0	0	0	0	0	0	0	0	0	0	0	0	0	0	0	0	0
																			571.478	264.933	324.709	246.769	189.894	75.0383	571.478	275.746	110.041	26.5602	14.9568	4.38327	0.399789	139.391	0	0	0	0	0	0	0	0	0	0	0	0	0	0	0	0	0
																			593.025	274.417	336.476	256.549	196.555	77.8615	593.025	291.29	112.29	28.5884	14.7359	3.47136	0.804205	141.846	0	0	0	0	0	0	0	0	0	0	0	0	0	0	0	0	0
																			1386.97	642.631	784.956	602.009	459.354	183.277	1386.97	717.439	246.278	55.7358	33.7573	10.3085	0.941473	322.505	0	0	0	0	0	0	0	0	0	0	0	0	0	0	0	0	0
																			1286.39	584.37	723.826	562.56	417.529	166.84	1286.39	654.289	240.416	59.2519	29.2323	13.5729	0.672554	288.951	0	0	0	0	0	0	0	0	0	0	0	0	0	0	0	0	0
																			1274.97	591.286	721.772	553.197	422.808	168.477	1274.97	649.741	237.796	56.544	29.5146	10.5149	1.07268	289.786	0	0	0	0	0	0	0	0	0	0	0	0	0	0	0	0	0
																			1134.06	528.797	643.207	490.854	378.63	150.167	1134.06	578.256	208.017	51.9026	25.6855	10.6641	2.09822	257.438	0	0	0	0	0	0	0	0	0	0	0	0	0	0	0	0	0
																			1014.72	466.93	575.27	439.451	334.513	132.417	1014.72	536.364	182.689	43.2919	22.5243	6.15881	1.06525	222.629	0	0	0	0	0	0	0	0	0	0	0	0	0	0	0	0	0
																			631.321	287.877	357.615	273.706	206.168	81.7089	631.321	320.559	117.894	26.7111	15.3759	1.65683	0.86872	148.255	0	0	0	0	0	0	0	0	0	0	0	0	0	0	0	0	0
																			675.777	306.636	380.818	294.959	219.155	87.4809	675.777	338.939	122.388	31.5789	13.1489	3.52151	1.05822	165.143	0	0	0	0	0	0	0	0	0	0	0	0	0	0	0	0	0
																			536.413	240.352	303.041	233.371	172.569	67.7827	536.413	276.206	99.6918	25.81	14.6827	1.92403	0.446492	117.652	0	0	0	0	0	0	0	0	0	0	0	0	0	0	0	0	0
																			838.024	383.837	473.383	364.641	274.499	109.339	838.024	422.586	151.586	39.6184	20.6543	2.94954	0.854785	199.776	0	0	0	0	0	0	0	0	0	0	0	0	0	0	0	0	0
																			970.712	449.562	550.15	420.563	321.585	127.977	970.712	490.158	175.688	48.0058	25.1356	9.03266	1.40971	221.283	0	0	0	0	0	0	0	0	0	0	0	0	0	0	0	0	0
																			1500.16	687.01	844.582	655.579	490.22	196.791	1500.16	762.486	279.94	67.2274	37.8445	11.8877	1.48109	339.295	0	0	0	0	0	0	0	0	0	0	0	0	0	0	0	0	0
																			1049.48	478.936	592.449	457.031	342.47	136.466	1049.48	537.835	194.087	50.4513	23.8879	4.69672	1.32964	237.192	0	0	0	0	0	0	0	0	0	0	0	0	0	0	0	0	0
																			981.841	452.616	556.656	425.184	324.813	127.803	981.841	509.662	185.024	45.841	21.9631	5.29873	0.735578	213.316	0	0	0	0	0	0	0	0	0	0	0	0	0	0	0	0	0
																			947.488	428.888	535.88	411.607	307.756	121.131	947.488	502.194	172.007	39.7002	21.6452	6.58102	1.24752	204.113	0	0	0	0	0	0	0	0	0	0	0	0	0	0	0	0	0
																			703.014	325.399	398.972	304.042	233.071	92.3282	703.014	355.532	130.444	33.6252	15.4325	4.1108	0.990377	162.879	0	0	0	0	0	0	0	0	0	0	0	0	0	0	0	0	0
																			769.849	353.784	435.751	334.098	253.596	100.188	769.849	388.309	143.425	36.5828	14.7736	7.36543	0.987148	178.406	0	0	0	0	0	0	0	0	0	0	0	0	0	0	0	0	0
																			495.168	227.095	280.243	214.925	162.629	64.4654	495.168	235.989	102.578	20.2707	11.8012	4.77749	0.911743	118.84	0	0	0	0	0	0	0	0	0	0	0	0	0	0	0	0	0
																			543.908	244.982	306.131	237.777	175.124	69.8579	543.908	267.248	104.165	21.9839	12.7357	1.75361	0.792636	135.23	0	0	0	0	0	0	0	0	0	0	0	0	0	0	0	0	0
																			1008.62	468.378	572.313	436.302	335.739	132.639	1008.62	511.531	184.545	48.0775	24.5298	5.89947	-0.0140473	234.047	0	0	0	0	0	0	0	0	0	0	0	0	0	0	0	0	0
																			539.071	246.205	305.93	233.141	176.573	69.632	539.071	273.731	101.905	26.4152	13.3775	3.84339	0.928482	118.871	0	0	0	0	0	0	0	0	0	0	0	0	0	0	0	0	0
																			1330.93	603.851	748.545	582.386	430.915	172.936	1330.93	681.316	243.883	58.9475	34.1949	11.3547	1.5259	299.709	0	0	0	0	0	0	0	0	0	0	0	0	0	0	0	0	0
																			439.523	204.785	250.074	189.45	146.821	57.9636	439.523	213.449	81.742	20.6325	11.7261	3.05161	0.612025	108.31	0	0	0	0	0	0	0	0	0	0	0	0	0	0	0	0	0
																			948.813	432.937	536.173	412.64	309.965	122.971	948.813	486.304	174.192	43.6959	24.3627	7.44986	1.42046	211.388	0	0	0	0	0	0	0	0	0	0	0	0	0	0	0	0	0
																			992.505	455.217	561.795	430.71	325.746	129.472	992.505	512.239	180.586	43.6364	26.2053	2.81398	1.27569	225.749	0	0	0	0	0	0	0	0	0	0	0	0	0	0	0	0	0
																			513.895	236.542	291.818	222.077	169.762	66.7795	513.895	253.758	99.3799	25.1704	13.0223	4.27981	1.03288	117.252	0	0	0	0	0	0	0	0	0	0	0	0	0	0	0	0	0
																			1098.26	505.671	621.047	477.216	362.031	143.64	1098.26	552.893	208.082	52.176	26.8819	7.3465	1.53577	249.348	0	0	0	0	0	0	0	0	0	0	0	0	0	0	0	0	0
																			1171.67	538.973	662.346	509.321	385.095	153.878	1171.67	589.282	212.642	63.14	30.7481	9.16707	0.930714	265.757	0	0	0	0	0	0	0	0	0	0	0	0	0	0	0	0	0
																			1102.25	505.083	622.394	479.851	360.905	144.178	1102.25	563.419	199.315	53.3183	26.5722	7.66439	1.84764	250.108	0	0	0	0	0	0	0	0	0	0	0	0	0	0	0	0	0
																			880.844	406.656	499.833	381.011	291.701	114.955	880.844	451.488	166.733	39.7634	22.0465	3.98794	1.57005	195.255	0	0	0	0	0	0	0	0	0	0	0	0	0	0	0	0	0
																			933.936	435.227	531.072	402.864	311.821	123.406	933.936	485.523	166.456	44.1723	23.2444	2.7036	1.29903	210.538	0	0	0	0	0	0	0	0	0	0	0	0	0	0	0	0	0
																			973.035	447.901	551.483	421.552	321.168	126.733	973.035	507.426	180.757	41.3513	21.7761	7.50866	0.519837	213.696	0	0	0	0	0	0	0	0	0	0	0	0	0	0	0	0	0
																			1088.88	509.191	619.782	469.093	364.907	144.285	1088.88	572.572	193.861	49.8407	24.0491	9.23122	0.672374	238.649	0	0	0	0	0	0	0	0	0	0	0	0	0	0	0	0	0
																			775.55	346.914	436.371	339.18	248.022	98.8922	775.55	394.895	143.006	33.1748	20.6242	4.35626	1.09275	178.402	0	0	0	0	0	0	0	0	0	0	0	0	0	0	0	0	0
																			631.266	287.781	356.669	274.597	205.784	81.9972	631.266	315.769	115.124	27.4168	14.8307	3.8003	0.631884	153.693	0	0	0	0	0	0	0	0	0	0	0	0	0	0	0	0	0
																			1074.66	504.264	611.311	463.35	361.207	143.057	1074.66	545.185	200.446	48.4834	32.1541	2.27224	1.13645	244.983	0	0	0	0	0	0	0	0	0	0	0	0	0	0	0	0	0
																			1032.8	476.06	585.211	447.588	341.309	134.751	1032.8	528.092	188.227	44.815	30.6568	7.14953	1.61859	232.24	0	0	0	0	0	0	0	0	0	0	0	0	0	0	0	0	0
																			907.523	426.353	516.243	391.281	305.297	121.056	907.523	457.984	161.638	42.8432	25.8056	7.4581	1.47145	210.323	0	0	0	0	0	0	0	0	0	0	0	0	0	0	0	0	0
																			656.266	306.428	373.95	282.316	220.408	86.0198	656.266	340.223	126.5	29.8293	11.9547	3.95856	0.544865	143.256	0	0	0	0	0	0	0	0	0	0	0	0	0	0	0	0	0
																			1015.86	460.29	573.115	442.747	330.014	130.276	1015.86	533.831	191.113	41.9249	21.6062	6.28071	1.72084	219.385	0	0	0	0	0	0	0	0	0	0	0	0	0	0	0	0	0
																			413.797	189.564	234.378	179.419	135.603	53.9612	413.797	202.501	77.15	19.8689	10.2933	3.32788	0.625297	100.031	0	0	0	0	0	0	0	0	0	0	0	0	0	0	0	0	0
																			680.529	316.525	386.892	293.637	227.269	89.256	680.529	343.48	127.007	33.0179	17.7224	5.57594	0.458218	153.268	0	0	0	0	0	0	0	0	0	0	0	0	0	0	0	0	0
																			661.423	302.487	374.808	286.615	216.772	85.7156	661.423	335.125	122.516	31.416	18.0233	4.01612	0.914488	149.413	0	0	0	0	0	0	0	0	0	0	0	0	0	0	0	0	0
																			842.103	389.629	477.851	364.252	279.391	110.238	842.103	421.599	162.852	42.6822	19.5933	6.67957	1.14004	187.558	0	0	0	0	0	0	0	0	0	0	0	0	0	0	0	0	0
																			173.222	75.3996	97.135	76.0866	53.8544	21.5452	173.222	76.3363	36.0046	7.56615	4.92598	1.68916	0.381719	46.3176	0	0	0	0	0	0	0	0	0	0	0	0	0	0	0	0	0
																			414.38	189.514	234.747	179.633	135.807	53.7077	414.38	206.347	78.507	17.6695	8.81402	2.29658	0.464944	100.282	0	0	0	0	0	0	0	0	0	0	0	0	0	0	0	0	0
																			770.141	357.512	437.467	332.674	255.752	101.761	770.141	383.447	142.143	33.9682	21.86	3.77814	0.630953	184.314	0	0	0	0	0	0	0	0	0	0	0	0	0	0	0	0	0
																			912.827	419.056	517.136	395.691	300.906	118.149	912.827	471.816	170.904	34.3954	23.6393	8.43963	0.660231	202.973	0	0	0	0	0	0	0	0	0	0	0	0	0	0	0	0	0
																			997.385	447.513	560.993	436.391	320.039	127.474	997.385	517.973	185.161	44.8154	23.8931	6.84873	1.35917	217.334	0	0	0	0	0	0	0	0	0	0	0	0	0	0	0	0	0
																			1090.04	491.394	613.533	476.506	351.721	139.673	1090.04	567.498	194.685	52.4079	25.4006	6.25852	1.96227	241.827	0	0	0	0	0	0	0	0	0	0	0	0	0	0	0	0	0
																			869.39	397.214	492.036	377.354	284.809	112.405	869.39	445.27	160.966	38.1673	22.8897	6.70588	1.31561	194.076	0	0	0	0	0	0	0	0	0	0	0	0	0	0	0	0	0
																			746.043	340.85	421.115	324.928	243.589	97.2603	746.043	365.96	141.763	31.704	18.1417	6.54983	1.16958	180.755	0	0	0	0	0	0	0	0	0	0	0	0	0	0	0	0	0
																			1288.59	590.896	728.843	559.749	423.135	167.761	1288.59	664.5	233.025	64.1909	36.1162	7.5083	0.594803	282.656	0	0	0	0	0	0	0	0	0	0	0	0	0	0	0	0	0
																			878.653	404.103	498.027	380.625	289.684	114.419	878.653	451.722	159.477	44.5886	22.6787	7.81783	0.874025	191.495	0	0	0	0	0	0	0	0	0	0	0	0	0	0	0	0	0
																			896.323	411.403	507.521	388.802	294.679	116.724	896.323	459.468	163.534	39.9814	20.7208	5.76524	1.35391	205.5	0	0	0	0	0	0	0	0	0	0	0	0	0	0	0	0	0
																			1227.01	562.249	694.193	532.816	403.021	159.228	1227.01	645.572	225.418	52.8043	27.9265	6.81418	1.77611	266.698	0	0	0	0	0	0	0	0	0	0	0	0	0	0	0	0	0
																			985.035	451.481	557.738	427.296	323.263	128.218	985.035	517.399	176.067	43.6639	21.2933	5.54782	1.15122	219.912	0	0	0	0	0	0	0	0	0	0	0	0	0	0	0	0	0
																			917.506	425.333	520.626	396.879	304.667	120.666	917.506	466.284	165.88	46.6803	24.5545	6.67341	1.41048	206.023	0	0	0	0	0	0	0	0	0	0	0	0	0	0	0	0	0
																			1189.49	543.257	671.225	518.263	388.223	155.034	1189.49	602.291	219.77	56.0949	32.5516	6.05492	1.26805	271.457	0	0	0	0	0	0	0	0	0	0	0	0	0	0	0	0	0
																			1053.94	487.352	597.502	456.437	349.748	137.604	1053.94	543.974	189.932	48.1754	25.0522	8.00166	1.26298	237.541	0	0	0	0	0	0	0	0	0	0	0	0	0	0	0	0	0
																			1032.89	472.595	583.448	449.438	338.339	134.256	1032.89	524.048	196.052	44.5254	27.6163	6.00041	1.77988	232.864	0	0	0	0	0	0	0	0	0	0	0	0	0	0	0	0	0
																			542.679	242.328	305.642	237.037	173.711	68.6164	542.679	277.657	99.5107	24.262	11.5902	1.35338	0.24742	128.059	0	0	0	0	0	0	0	0	0	0	0	0	0	0	0	0	0
																			1042.23	477.811	590.061	452.172	342.018	135.794	1042.23	537.416	185.511	50.3799	26.1059	6.88957	1.24429	234.686	0	0	0	0	0	0	0	0	0	0	0	0	0	0	0	0	0
																			327.696	147.78	185.223	142.473	105.84	41.9403	327.696	153.626	65.1146	16.5736	7.80793	4.07395	0.238205	80.2617	0	0	0	0	0	0	0	0	0	0	0	0	0	0	0	0	0
																			1219.31	557.458	687.646	531.663	398.18	159.277	1219.31	623.352	225.378	51.1823	31.3626	7.66407	1.67117	278.698	0	0	0	0	0	0	0	0	0	0	0	0	0	0	0	0	0
																			657.603	298.455	371.956	285.647	213.75	84.7048	657.603	337.05	116.945	33.1896	17.6994	3.80643	0.855602	148.058	0	0	0	0	0	0	0	0	0	0	0	0	0	0	0	0	0
																			511.069	233.892	289.72	221.349	167.85	66.0415	511.069	254.235	93.1042	22.5901	11.6819	3.31121	0.286769	125.859	0	0	0	0	0	0	0	0	0	0	0	0	0	0	0	0	0
																			861.27	399.273	487.365	373.904	285.712	113.561	861.27	429.346	158.252	41.4967	18.1442	4.56181	0.782626	208.687	0	0	0	0	0	0	0	0	0	0	0	0	0	0	0	0	0
																			935.298	428.986	529.84	405.458	307.276	121.71	935.298	479.354	169.289	40.1663	25.9975	7.63419	0.85096	212.006	0	0	0	0	0	0	0	0	0	0	0	0	0	0	0	0	0
																			559.852	251.408	315.501	244.351	179.936	71.4719	559.852	275.872	104.623	28.0162	12.2891	4.04377	0.783792	134.224	0	0	0	0	0	0	0	0	0	0	0	0	0	0	0	0	0
																			1121.08	512.614	634.192	486.888	367.239	145.375	1121.08	582.129	199.798	53.4556	28.0984	5.57128	1.84373	250.183	0	0	0	0	0	0	0	0	0	0	0	0	0	0	0	0	0
																			1201.18	559.656	682.68	518.5	401.083	158.573	1201.18	622.583	215.098	54.9811	32.2241	8.75812	1.51981	266.016	0	0	0	0	0	0	0	0	0	0	0	0	0	0	0	0	0
																			624.717	284.413	353.676	271.042	204.102	80.3111	624.717	321.923	113.965	30.4951	11.6781	3.98716	0.462613	142.207	0	0	0	0	0	0	0	0	0	0	0	0	0	0	0	0	0
																			615.788	284.564	349.855	265.933	204.104	80.4594	615.788	309.699	112.852	28.0032	15.0201	2.71593	0.695999	146.802	0	0	0	0	0	0	0	0	0	0	0	0	0	0	0	0	0
																			795.07	365.134	450.047	345.023	261.214	103.919	795.07	396.583	151.109	37.1799	18.4057	3.14761	1.13983	187.505	0	0	0	0	0	0	0	0	0	0	0	0	0	0	0	0	0
																			731.759	330.48	412.981	318.778	236.792	93.6877	731.759	373.124	137.04	38.8495	15.9121	6.81186	1.22857	158.793	0	0	0	0	0	0	0	0	0	0	0	0	0	0	0	0	0
																			690.554	315.483	391.783	298.772	226.531	88.9519	690.554	364.059	126.214	29.0194	15.8151	1.39861	0.588235	153.46	0	0	0	0	0	0	0	0	0	0	0	0	0	0	0	0	0
																			924.295	421.463	522.281	402.014	301.992	119.472	924.295	474.585	164.808	41.3277	21.1507	5.78088	0.928182	215.715	0	0	0	0	0	0	0	0	0	0	0	0	0	0	0	0	0
																			953.543	443.108	542.339	411.204	317.72	125.388	953.543	500.455	172.168	42.219	24.1148	5.55004	0.802463	208.233	0	0	0	0	0	0	0	0	0	0	0	0	0	0	0	0	0
																			900.155	408.717	508.04	392.116	292.279	116.438	900.155	454.29	167.99	36.8454	25.9367	3.38419	1.31609	210.392	0	0	0	0	0	0	0	0	0	0	0	0	0	0	0	0	0
																			850.782	389.809	482.015	368.767	279.486	110.324	850.782	440.662	158.81	38.4259	19.7016	6.41793	1.37513	185.39	0	0	0	0	0	0	0	0	0	0	0	0	0	0	0	0	0
																			945.399	425.278	532.469	412.93	304.843	120.435	945.399	495.45	176.572	34.1424	19.5916	7.53806	0.720095	211.384	0	0	0	0	0	0	0	0	0	0	0	0	0	0	0	0	0
																			919.743	430.502	523.575	396.168	308.398	122.105	919.743	472.926	165.408	42.1493	24.4369	8.86135	1.47946	204.481	0	0	0	0	0	0	0	0	0	0	0	0	0	0	0	0	0
																			1054.78	481.869	595.895	458.887	345.351	136.518	1054.78	540.821	190.167	54.7514	23.993	8.61429	0.247699	236.187	0	0	0	0	0	0	0	0	0	0	0	0	0	0	0	0	0
																			746.039	341.898	423.223	322.815	245.27	96.628	746.039	383.526	141.735	33.2917	18.9404	3.90943	0.62661	164.01	0	0	0	0	0	0	0	0	0	0	0	0	0	0	0	0	0
																			577.986	270.506	329.683	248.302	194.013	76.4929	577.986	288.201	106.461	25.6636	13.3771	5.26124	0.621836	138.4	0	0	0	0	0	0	0	0	0	0	0	0	0	0	0	0	0
																			956.354	451.704	545.586	410.768	324.074	127.63	956.354	493.623	172.591	47.8466	20.7807	4.15428	1.24446	216.113	0	0	0	0	0	0	0	0	0	0	0	0	0	0	0	0	0
																			274.248	125.733	155.795	118.453	90.2886	35.4446	274.248	135.568	50.5528	13.9374	7.09967	2.48336	0.327538	64.2788	0	0	0	0	0	0	0	0	0	0	0	0	0	0	0	0	0
																			1071.98	491.537	606.525	465.46	351.818	139.72	1071.98	555.496	194.25	50.6184	27.8671	3.42519	0.475778	239.853	0	0	0	0	0	0	0	0	0	0	0	0	0	0	0	0	0
																			1126.87	520.054	638.645	488.229	372.183	147.87	1126.87	578.064	203.79	55.8906	28.2635	6.60608	1.43507	252.824	0	0	0	0	0	0	0	0	0	0	0	0	0	0	0	0	0
																			1106.68	521.489	629.944	476.741	373.618	147.871	1106.68	555.868	210.74	52.2136	28.3946	8.80098	1.33319	249.335	0	0	0	0	0	0	0	0	0	0	0	0	0	0	0	0	0
																			1229.31	560.905	693.943	535.37	401.586	159.319	1229.31	646.498	222.815	46.4708	30.0154	9.35614	1.49293	272.665	0	0	0	0	0	0	0	0	0	0	0	0	0	0	0	0	0
																			755.492	344.135	426.863	328.628	246.556	97.5788	755.492	374.703	138.643	36.743	20.2763	5.17195	0.98229	178.972	0	0	0	0	0	0	0	0	0	0	0	0	0	0	0	0	0
																			697.918	324.209	396.212	301.706	232.231	91.9784	697.918	344.665	126.965	34.0681	17.6389	5.81184	0.726279	168.043	0	0	0	0	0	0	0	0	0	0	0	0	0	0	0	0	0
																			839.489	383.935	474.754	364.734	274.511	109.424	839.489	425.542	151.034	40.4471	20.7952	5.34318	1.29512	195.032	0	0	0	0	0	0	0	0	0	0	0	0	0	0	0	0	0
																			795.853	359.418	449.666	346.187	257.588	101.831	795.853	417.835	137.314	39.3404	19.2697	6.70199	1.21989	174.171	0	0	0	0	0	0	0	0	0	0	0	0	0	0	0	0	0
																			959.337	443.95	543.272	416.064	317.48	126.469	959.337	487.394	181.234	41.8477	20.9963	6.70489	1.49072	219.669	0	0	0	0	0	0	0	0	0	0	0	0	0	0	0	0	0
																			1292.44	589.391	727.994	564.441	420.408	168.983	1292.44	671.433	231.518	60.3468	28.7358	5.06748	1.73199	293.603	0	0	0	0	0	0	0	0	0	0	0	0	0	0	0	0	0
																			907.322	417.406	514.846	392.476	299.53	117.875	907.322	478.181	165.165	36.8338	23.2746	6.19799	0.768309	196.902	0	0	0	0	0	0	0	0	0	0	0	0	0	0	0	0	0
																			487.251	220.767	275.074	212.177	157.973	62.7938	487.251	244.311	90.4969	22.9606	10.4497	1.67126	0.847087	116.515	0	0	0	0	0	0	0	0	0	0	0	0	0	0	0	0	0
																			1006.24	466.008	570.996	435.248	333.977	132.031	1006.24	519.43	189.848	43.7866	26.4427	5.21747	2.01375	219.505	0	0	0	0	0	0	0	0	0	0	0	0	0	0	0	0	0
																			853.721	395.962	484.176	369.545	283.921	112.04	853.721	434.173	164.099	40.9618	16.239	4.92848	1.18953	192.13	0	0	0	0	0	0	0	0	0	0	0	0	0	0	0	0	0
																			770.036	351.062	435.504	334.532	251.106	99.9559	770.036	393.138	135.479	35.2247	18.0012	4.67323	0.751359	182.769	0	0	0	0	0	0	0	0	0	0	0	0	0	0	0	0	0
																			888.292	411.115	504.304	383.987	294.939	116.176	888.292	453.889	163.954	36.3128	22.2797	8.13306	0.915633	202.808	0	0	0	0	0	0	0	0	0	0	0	0	0	0	0	0	0
																			747.847	345.518	424.378	323.469	247.138	98.3804	747.847	380.849	140.82	31.111	17.3445	1.7661	0.977038	174.979	0	0	0	0	0	0	0	0	0	0	0	0	0	0	0	0	0
																			866.432	395.899	490.277	376.154	283.39	112.509	866.432	450.239	152.152	41.8155	20.2892	5.72615	1.42143	194.789	0	0	0	0	0	0	0	0	0	0	0	0	0	0	0	0	0
																			956.112	430.844	538.692	417.42	308.174	122.67	956.112	494.549	168.221	42.8396	23.7162	4.36702	1.03581	221.383	0	0	0	0	0	0	0	0	0	0	0	0	0	0	0	0	0
																			746.835	343.461	423.408	323.427	245.925	97.5358	746.835	380.49	133.822	34.5309	19.3282	1.83374	0.663798	176.167	0	0	0	0	0	0	0	0	0	0	0	0	0	0	0	0	0
																			856.642	383.764	483.557	373.085	275.159	108.606	856.642	452.032	154.797	40.424	23.3152	5.99175	0.811816	179.27	0	0	0	0	0	0	0	0	0	0	0	0	0	0	0	0	0
																			890.635	414.836	505.592	385.043	297.097	117.739	890.635	451.74	163.315	40.8669	20.5228	6.41978	1.49154	206.279	0	0	0	0	0	0	0	0	0	0	0	0	0	0	0	0	0
																			889.875	413.56	505.891	383.984	296.591	116.969	889.875	452.993	167.215	38.9771	22.9587	4.60222	0.799298	202.329	0	0	0	0	0	0	0	0	0	0	0	0	0	0	0	0	0
																			868.536	406.187	493.952	374.584	291.21	114.977	868.536	439.025	160.595	36.199	21.9382	7.26543	1.16603	202.347	0	0	0	0	0	0	0	0	0	0	0	0	0	0	0	0	0
																			678.341	314.491	385.247	293.095	225.335	89.1561	678.341	340.082	122.822	31.5631	17.4679	3.25917	0.88996	162.258	0	0	0	0	0	0	0	0	0	0	0	0	0	0	0	0	0
																			942.022	430.451	533.399	408.623	308.548	121.903	942.022	488.682	176.766	44.052	22.886	2.74573	1.58656	205.305	0	0	0	0	0	0	0	0	0	0	0	0	0	0	0	0	0
																			828.982	380.685	468.846	360.136	272.718	107.967	828.982	423.962	152.21	36.5179	18.7603	4.56332	1.03405	191.935	0	0	0	0	0	0	0	0	0	0	0	0	0	0	0	0	0
																			991.434	453.4	561.448	429.986	324.915	128.485	991.434	520.565	180.54	51.987	23.9474	4.76155	1.96199	207.671	0	0	0	0	0	0	0	0	0	0	0	0	0	0	0	0	0
																			1061.34	489.452	601.518	459.827	350.321	139.131	1061.34	544.566	193.5	59.123	23.7321	7.09675	1.5746	231.753	0	0	0	0	0	0	0	0	0	0	0	0	0	0	0	0	0
																			1019.65	468.682	576.395	443.257	334.637	134.045	1019.65	517.972	184.284	46.0435	25.4422	4.83119	2.04971	239.03	0	0	0	0	0	0	0	0	0	0	0	0	0	0	0	0	0
																			867.237	399.611	492.882	374.355	286.396	113.215	867.237	446.145	155.271	41.7274	27.0057	5.46623	1.25655	190.366	0	0	0	0	0	0	0	0	0	0	0	0	0	0	0	0	0
																			731.916	337.247	414.933	316.983	241.316	95.931	731.916	371.191	131.821	31.4445	16.6678	4.17758	1.00683	175.607	0	0	0	0	0	0	0	0	0	0	0	0	0	0	0	0	0
																			1084.17	499.788	613.855	470.313	358.231	141.557	1084.17	560.959	196.982	53.5423	27.6007	6.59368	1.46602	237.025	0	0	0	0	0	0	0	0	0	0	0	0	0	0	0	0	0
																			809.292	371.684	458.229	351.063	265.938	105.746	809.292	408.298	147.131	37.2215	19.5763	5.28798	0.697774	191.08	0	0	0	0	0	0	0	0	0	0	0	0	0	0	0	0	0
																			925.749	429.961	525.231	400.519	307.381	122.58	925.749	473.178	170.357	42.3669	22.1909	4.12722	1.25452	212.275	0	0	0	0	0	0	0	0	0	0	0	0	0	0	0	0	0
																			353.745	161.766	200.654	153.091	115.886	45.8798	353.745	166.66	70.1838	16.0888	8.54241	1.9565	0.323202	89.9904	0	0	0	0	0	0	0	0	0	0	0	0	0	0	0	0	0
																			569.216	259.087	322.29	246.926	185.81	73.2776	569.216	289.829	105.448	22.5741	13.5058	0.882879	0.422002	136.555	0	0	0	0	0	0	0	0	0	0	0	0	0	0	0	0	0
																			1011.3	462.37	571.586	439.711	331.078	131.292	1011.3	523.744	186.036	47.3528	23.7523	5.78022	1.60525	223.026	0	0	0	0	0	0	0	0	0	0	0	0	0	0	0	0	0
																			812.169	373.196	460.256	351.913	267.512	105.684	812.169	419.26	146.006	34.3902	18.3623	6.25829	1.22115	186.671	0	0	0	0	0	0	0	0	0	0	0	0	0	0	0	0	0
																			942.417	432.331	534.698	407.719	310.358	121.973	942.417	495.94	169.325	49.3264	21.5801	5.92163	1.09775	199.226	0	0	0	0	0	0	0	0	0	0	0	0	0	0	0	0	0
																			1237.65	573.426	701.652	535.999	410.583	162.843	1237.65	649.285	213.722	54.497	31.5582	11.3561	1.14806	276.086	0	0	0	0	0	0	0	0	0	0	0	0	0	0	0	0	0
																			1157.17	532.384	655.16	502.012	380.991	151.392	1157.17	605.939	208.564	55.0269	27.7613	7.8246	1.84195	250.214	0	0	0	0	0	0	0	0	0	0	0	0	0	0	0	0	0
																			1287.87	590.116	727.033	560.839	422.59	167.526	1287.87	662.135	234.349	66.3304	31.8418	10.4118	1.36266	281.441	0	0	0	0	0	0	0	0	0	0	0	0	0	0	0	0	0
																			1143.73	525.027	647.058	496.674	375.975	149.052	1143.73	593.574	211.832	58.5902	26.2628	9.91037	2.02561	241.537	0	0	0	0	0	0	0	0	0	0	0	0	0	0	0	0	0
																			619.705	281.446	350.697	269.007	201.898	79.5477	619.705	313.437	114.159	27.8566	16.6335	3.62817	0.59766	143.393	0	0	0	0	0	0	0	0	0	0	0	0	0	0	0	0	0
																			1402.66	645.992	793.016	609.645	462.084	183.908	1402.66	732.187	248.929	68.3607	29.6302	12.3931	1.38864	309.774	0	0	0	0	0	0	0	0	0	0	0	0	0	0	0	0	0
																			502.968	227.61	284.366	218.601	163.061	64.5488	502.968	251.302	93.2058	21.7259	12.8369	1.62402	0.61785	121.655	0	0	0	0	0	0	0	0	0	0	0	0	0	0	0	0	0
																			783.973	363.686	445.857	338.116	261.267	102.419	783.973	402.576	140.804	36.2771	18.6143	7.27249	0.835313	177.593	0	0	0	0	0	0	0	0	0	0	0	0	0	0	0	0	0
																			546.914	246.783	309.252	237.662	177.002	69.7807	546.914	278.294	98.2533	24.7098	12.9236	4.14382	0.643096	127.947	0	0	0	0	0	0	0	0	0	0	0	0	0	0	0	0	0
																			1017.38	470.441	577.459	439.922	336.957	133.484	1017.38	531.825	188.809	44.9458	24.4962	4.29861	1.93028	221.076	0	0	0	0	0	0	0	0	0	0	0	0	0	0	0	0	0
																			510.561	235.242	289.442	221.119	168.443	66.7988	510.561	255.014	93.0047	25.183	11.4004	3.65921	0.768862	121.531	0	0	0	0	0	0	0	0	0	0	0	0	0	0	0	0	0
																			638.787	296.613	362.887	275.899	212.732	83.8814	638.787	323.436	116.055	28.9971	13.7503	4.42709	0.382206	151.739	0	0	0	0	0	0	0	0	0	0	0	0	0	0	0	0	0
																			908.909	412.307	513.506	395.403	295.107	117.2	908.909	469.007	160.772	47.8178	23.3286	7.66658	1.58066	198.736	0	0	0	0	0	0	0	0	0	0	0	0	0	0	0	0	0
																			1066.05	487.814	602.277	463.774	348.908	138.906	1066.05	544.707	205.304	45.5143	26.7122	6.42111	1.57417	235.819	0	0	0	0	0	0	0	0	0	0	0	0	0	0	0	0	0
																			1001.22	454.806	564.967	436.249	325.335	129.472	1001.22	515.244	182.591	47.2067	24.9662	7.61849	1.32622	222.263	0	0	0	0	0	0	0	0	0	0	0	0	0	0	0	0	0
																			422.238	192.709	239.536	182.702	138.219	54.4904	422.238	209.041	80.3826	19.6379	11.3113	2.38246	0.568168	98.9149	0	0	0	0	0	0	0	0	0	0	0	0	0	0	0	0	0
																			1592.14	736.376	900.547	691.597	526.581	209.795	1592.14	832.81	304.286	77.5146	40.3122	8.7257	3.51852	324.978	0	0	0	0	0	0	0	0	0	0	0	0	0	0	0	0	0
																			1127.04	515.583	636.416	490.627	369.158	146.425	1127.04	578.331	210.648	55.1202	23.194	7.80606	0.842186	251.102	0	0	0	0	0	0	0	0	0	0	0	0	0	0	0	0	0
																			462.327	207.669	261.186	201.141	148.975	58.6943	462.327	229.695	85.2051	21.5835	12.9153	1.84103	0.996339	110.091	0	0	0	0	0	0	0	0	0	0	0	0	0	0	0	0	0
																			843.596	385.077	477.689	365.907	275.916	109.162	843.596	435.94	155.397	38.1067	21.7149	4.18822	1.26633	186.983	0	0	0	0	0	0	0	0	0	0	0	0	0	0	0	0	0
																			897.155	417.901	509.394	387.761	298.847	119.054	897.155	452.697	168.981	41.6006	22.6725	4.48334	1.82201	204.899	0	0	0	0	0	0	0	0	0	0	0	0	0	0	0	0	0
																			599.919	270.877	339.068	260.851	194.421	76.4559	599.919	310.787	107.204	31.0242	14.7813	3.50271	0.663961	131.955	0	0	0	0	0	0	0	0	0	0	0	0	0	0	0	0	0
																			787.87	366.521	448.751	339.119	262.852	103.669	787.87	395.617	148.595	34.2672	20.7772	3.34567	0.845991	184.422	0	0	0	0	0	0	0	0	0	0	0	0	0	0	0	0	0
																			889.716	405.199	502.742	386.974	290.412	114.788	889.716	452.661	167.203	39.8308	18.7198	8.19707	1.01403	202.089	0	0	0	0	0	0	0	0	0	0	0	0	0	0	0	0	0
																			1042.15	482.904	591.713	450.436	345.902	137.001	1042.15	536.176	192.133	53.107	28.5964	4.65437	1.72714	225.756	0	0	0	0	0	0	0	0	0	0	0	0	0	0	0	0	0
																			648.395	297.983	367.972	280.423	213.892	84.0914	648.395	332.335	120.771	30.8544	16.0601	5.35496	0.79311	142.227	0	0	0	0	0	0	0	0	0	0	0	0	0	0	0	0	0
																			787.417	361.962	446.06	341.357	259.464	102.498	787.417	402.841	146.61	31.3253	15.7576	7.31891	0.701992	182.863	0	0	0	0	0	0	0	0	0	0	0	0	0	0	0	0	0
																			891.32	406.546	504.093	387.226	291.156	115.389	891.32	452.74	162.221	41.3793	23.4722	7.94761	1.0802	202.479	0	0	0	0	0	0	0	0	0	0	0	0	0	0	0	0	0
																			1135.08	513.425	638.433	496.647	366.712	146.713	1135.08	588.524	206.397	48.7839	23.9474	6.87719	1.3924	259.158	0	0	0	0	0	0	0	0	0	0	0	0	0	0	0	0	0
																			489.192	222.262	276.791	212.401	159.246	63.0162	489.192	241.975	87.4794	23.4787	12.0473	3.42934	0.746953	120.035	0	0	0	0	0	0	0	0	0	0	0	0	0	0	0	0	0
																			937.929	437.114	532.789	405.14	312.827	124.287	937.929	468.912	170.331	49.0898	24.1387	6.91926	1.27733	217.261	0	0	0	0	0	0	0	0	0	0	0	0	0	0	0	0	0
																			942.459	428.768	532.014	410.446	306.846	121.921	942.459	483.08	171.313	40.6568	23.6196	9.65924	1.47492	212.656	0	0	0	0	0	0	0	0	0	0	0	0	0	0	0	0	0
																			619.67	283.009	350.678	268.991	202.912	80.0967	619.67	312.037	111.571	33.7762	12.7383	4.79751	0.451093	144.299	0	0	0	0	0	0	0	0	0	0	0	0	0	0	0	0	0
																			757.903	353.175	431.164	326.739	252.696	100.479	757.903	376.368	141.094	38.2314	21.2887	2.54913	0.96448	177.406	0	0	0	0	0	0	0	0	0	0	0	0	0	0	0	0	0
																			734.46	336.767	415.598	318.862	241.286	95.4807	734.46	362.638	138.772	35.138	18.4281	5.16131	0.771585	173.55	0	0	0	0	0	0	0	0	0	0	0	0	0	0	0	0	0
																			616.853	280.819	349.256	267.597	201.568	79.2515	616.853	311.922	110.025	32.1957	14.9677	6.59531	0.537719	140.61	0	0	0	0	0	0	0	0	0	0	0	0	0	0	0	0	0
																			814.092	373.17	460.629	353.463	267.154	106.016	814.092	414.176	149.501	33.4847	18.2091	5.3287	0.903741	192.489	0	0	0	0	0	0	0	0	0	0	0	0	0	0	0	0	0
																			654.632	297.241	370.518	284.114	213.033	84.208	654.632	332.907	120.018	33.0626	15.4848	2.56102	0.87177	149.728	0	0	0	0	0	0	0	0	0	0	0	0	0	0	0	0	0
																			433.839	202.136	247.125	186.714	144.996	57.1395	433.839	210.195	84.5476	20.307	11.537	2.20183	0.374046	104.677	0	0	0	0	0	0	0	0	0	0	0	0	0	0	0	0	0
																			936.383	430.65	530.057	406.327	308.269	122.381	936.383	481.57	170.899	40.9992	23.1467	4.25855	1.21708	214.293	0	0	0	0	0	0	0	0	0	0	0	0	0	0	0	0	0
																			1027.62	472.887	581.246	446.371	338.114	134.773	1027.62	521.72	191.111	38.0366	27.7989	4.57152	1.18902	243.19	0	0	0	0	0	0	0	0	0	0	0	0	0	0	0	0	0
																			829.606	380.275	469.408	360.198	272.301	107.974	829.606	418.477	152.769	38.1384	20.5462	6.46824	1.24616	191.961	0	0	0	0	0	0	0	0	0	0	0	0	0	0	0	0	0
																			852.368	396.843	484.437	367.931	284.144	112.699	852.368	427.935	162.71	37.9096	24.8099	4.05726	1.70684	193.24	0	0	0	0	0	0	0	0	0	0	0	0	0	0	0	0	0
																			813.992	378.161	462.014	351.978	270.659	107.502	813.992	410.385	149.553	39.4252	19.2994	5.44859	0.951525	188.929	0	0	0	0	0	0	0	0	0	0	0	0	0	0	0	0	0
																			695.619	320.418	394.337	301.282	229.301	91.1167	695.619	342.479	128.94	31.1619	19.314	4.52223	0.871725	168.33	0	0	0	0	0	0	0	0	0	0	0	0	0	0	0	0	0
																			682.984	313.728	386.996	295.988	224.732	88.9955	682.984	346.941	125.536	35.7925	15.0192	4.15006	0.98042	154.565	0	0	0	0	0	0	0	0	0	0	0	0	0	0	0	0	0
																			282.435	126.455	159.564	122.871	90.5776	35.877	282.435	132.824	54.3976	14.0539	7.31486	1.48401	0.524733	71.8355	0	0	0	0	0	0	0	0	0	0	0	0	0	0	0	0	0
																			599.902	276.437	340.497	259.405	198.422	78.0142	599.902	300.075	111.99	30.5837	14.2558	4.59164	0.572092	137.835	0	0	0	0	0	0	0	0	0	0	0	0	0	0	0	0	0
																			823.093	378.019	466.003	357.09	270.84	107.179	823.093	407.659	159.433	40.9134	18.9527	7.59256	1.54792	186.994	0	0	0	0	0	0	0	0	0	0	0	0	0	0	0	0	0
																			995.156	457.411	563.465	431.691	327.594	129.817	995.156	517.099	183.758	47.7729	22.636	5.39037	1.37897	217.121	0	0	0	0	0	0	0	0	0	0	0	0	0	0	0	0	0
																			1375.02	637.098	779.639	595.386	456.359	180.739	1375.02	725.318	249.293	61.3838	33.4211	8.12551	2.11053	295.373	0	0	0	0	0	0	0	0	0	0	0	0	0	0	0	0	0
																			586.785	271.076	333.168	253.617	194.089	76.9876	586.785	285.244	114.818	24.5783	16.569	4.64524	1.15015	139.78	0	0	0	0	0	0	0	0	0	0	0	0	0	0	0	0	0
																			721.931	336.103	410.759	311.172	240.783	95.3202	721.931	369.516	128.364	35.071	18.0828	4.57524	0.898763	165.423	0	0	0	0	0	0	0	0	0	0	0	0	0	0	0	0	0
																			803.658	370.808	455.191	348.467	264.855	105.953	803.658	406.39	153.745	32.2035	18.6547	2.45391	1.54337	188.668	0	0	0	0	0	0	0	0	0	0	0	0	0	0	0	0	0
																			922.412	424.601	522.053	400.359	303.912	120.689	922.412	465.906	174.596	45.2899	20.5267	6.92644	1.12686	208.04	0	0	0	0	0	0	0	0	0	0	0	0	0	0	0	0	0
																			840.823	380.93	474.414	366.409	272.658	108.272	840.823	430.113	151.869	38.9848	19.9751	3.85956	0.936468	195.085	0	0	0	0	0	0	0	0	0	0	0	0	0	0	0	0	0
																			1054.85	482.856	596.362	458.484	345.715	137.141	1054.85	540.104	185.63	50.6757	28.0827	7.68427	0.780219	241.889	0	0	0	0	0	0	0	0	0	0	0	0	0	0	0	0	0
																			995.538	459.726	564.823	430.715	329.563	130.163	995.538	514.109	182.735	47.965	25.2957	5.39347	1.00179	219.038	0	0	0	0	0	0	0	0	0	0	0	0	0	0	0	0	0
																			555.79	254.022	315.514	240.276	182.377	71.6456	555.79	279.69	104.985	28.2974	14.2277	1.8087	0.906792	125.875	0	0	0	0	0	0	0	0	0	0	0	0	0	0	0	0	0
																			829.264	380.826	469.729	359.535	272.742	108.084	829.264	421.284	150.381	36.1131	21.9064	3.55993	0.819108	195.2	0	0	0	0	0	0	0	0	0	0	0	0	0	0	0	0	0
																			664.435	300.903	375.18	289.255	215.619	85.2835	664.435	334.446	120.322	34.3373	14.2687	2.83369	1.11267	157.115	0	0	0	0	0	0	0	0	0	0	0	0	0	0	0	0	0
																			542.823	252.342	310.145	232.678	181.694	70.6483	542.823	280.018	102.1	22.2458	14.0821	1.87351	0.531804	121.972	0	0	0	0	0	0	0	0	0	0	0	0	0	0	0	0	0
																			795.21	363.229	449.699	345.512	260.326	102.903	795.21	399.972	148.057	38.9426	18.7911	4.38021	0.901753	184.165	0	0	0	0	0	0	0	0	0	0	0	0	0	0	0	0	0
																			622.593	282.966	352.326	270.267	203.187	79.7787	622.593	322.217	111.595	27.0018	15.3227	4.67426	0.574969	141.208	0	0	0	0	0	0	0	0	0	0	0	0	0	0	0	0	0
																			1095.38	512.179	622.172	473.209	366.589	145.59	1095.38	573.16	202.655	43.1337	22.0515	4.90858	2.05443	247.418	0	0	0	0	0	0	0	0	0	0	0	0	0	0	0	0	0
																			899.274	412.747	508.809	390.465	295.226	117.521	899.274	451.082	169.881	43.2112	23.3036	3.23801	1.38244	207.176	0	0	0	0	0	0	0	0	0	0	0	0	0	0	0	0	0
																			896.42	408.938	505.962	390.458	292.285	116.653	896.42	455.361	162.167	42.7311	20.8363	9.21892	1.08718	205.018	0	0	0	0	0	0	0	0	0	0	0	0	0	0	0	0	0
																			973.63	453.026	552.546	421.084	324.684	128.342	973.63	498.487	181.14	43.3846	19.8585	6.63728	0.974244	223.149	0	0	0	0	0	0	0	0	0	0	0	0	0	0	0	0	0
																			653.226	295.542	368.568	284.658	211.495	84.0471	653.226	323.222	117.181	32.3239	17.2862	5.29849	0.690967	157.224	0	0	0	0	0	0	0	0	0	0	0	0	0	0	0	0	0
																			649.338	307.185	371.521	277.817	220.553	86.6323	649.338	329.271	119.417	32.0871	17.116	4.5105	0.752641	146.184	0	0	0	0	0	0	0	0	0	0	0	0	0	0	0	0	0
																			723.206	332.638	410.382	312.825	238.488	94.15	723.206	367.992	130.921	32.0628	14.6246	5.54019	1.13559	170.93	0	0	0	0	0	0	0	0	0	0	0	0	0	0	0	0	0
																			1144.49	541.999	652.41	492.083	388.147	153.853	1144.49	582.653	212.813	49.8023	27.9853	4.9488	1.3532	264.938	0	0	0	0	0	0	0	0	0	0	0	0	0	0	0	0	0
																			904.767	414.282	511.803	392.964	296.577	117.705	904.767	462.147	159.638	41.0238	21.0729	8.34043	0.919977	211.626	0	0	0	0	0	0	0	0	0	0	0	0	0	0	0	0	0
																			564.539	262.632	321.271	243.268	188.254	74.3774	564.539	285.525	99.7293	25.1419	14.1336	3.12479	0.770233	136.114	0	0	0	0	0	0	0	0	0	0	0	0	0	0	0	0	0
																			713.819	327.724	404.124	309.695	234.742	92.9817	713.819	361.757	132.753	29.1288	14.1292	5.6227	1.22692	169.202	0	0	0	0	0	0	0	0	0	0	0	0	0	0	0	0	0
																			963.603	442.291	546.21	417.394	316.441	125.85	963.603	498.042	169.793	40.475	28.0615	5.96502	1.44213	219.825	0	0	0	0	0	0	0	0	0	0	0	0	0	0	0	0	0
																			699.828	317.932	395.011	304.817	227.445	90.4872	699.828	356.1	126.644	33.1657	16.1191	4.60248	0.817922	162.378	0	0	0	0	0	0	0	0	0	0	0	0	0	0	0	0	0
																			946.156	432.723	534.464	411.692	309.089	123.634	946.156	477.17	175.512	47.2246	21.5206	4.25596	1.70747	218.765	0	0	0	0	0	0	0	0	0	0	0	0	0	0	0	0	0
																			743.093	344.336	422.054	321.039	246.92	97.4161	743.093	374.902	137.058	36.4478	17.682	6.41807	0.984254	169.601	0	0	0	0	0	0	0	0	0	0	0	0	0	0	0	0	0
																			566.914	260.29	321.912	245.002	186.606	73.684	566.914	295.282	105.889	23.8888	13.7606	1.87277	0.841106	125.38	0	0	0	0	0	0	0	0	0	0	0	0	0	0	0	0	0
																			1012.45	465.526	573.597	438.849	333.238	132.288	1012.45	519.715	182.286	49.1289	26.9379	7.19649	0.785895	226.396	0	0	0	0	0	0	0	0	0	0	0	0	0	0	0	0	0
																			878.441	396.617	494.718	383.723	283.601	113.016	878.441	450.729	150.606	38.6103	18.6423	6.24662	1.03087	212.575	0	0	0	0	0	0	0	0	0	0	0	0	0	0	0	0	0
																			788.189	365.989	448.26	339.929	262.173	103.816	788.189	397.718	145.142	38.2109	22.1092	4.50099	1.02	179.488	0	0	0	0	0	0	0	0	0	0	0	0	0	0	0	0	0
																			1178.62	542.092	666.701	511.923	387.851	154.242	1178.62	612.784	218.695	53.2381	28.5114	6.97823	1.70377	256.713	0	0	0	0	0	0	0	0	0	0	0	0	0	0	0	0	0
																			826.26	383.227	469.874	356.385	274.888	108.339	826.26	423.114	146.595	38.1304	23.2549	5.05866	0.714715	189.392	0	0	0	0	0	0	0	0	0	0	0	0	0	0	0	0	0
																			1203.26	543.834	675.877	527.384	388.032	155.802	1203.26	616.773	214.258	59.1798	24.0054	8.7207	1.8017	278.523	0	0	0	0	0	0	0	0	0	0	0	0	0	0	0	0	0
																			758.398	346.781	428.775	329.623	247.987	98.7934	758.398	386.206	134.96	34.7982	17.015	2.37497	0.837356	182.207	0	0	0	0	0	0	0	0	0	0	0	0	0	0	0	0	0
																			1182.75	536.8	665.008	517.741	382.873	153.927	1182.75	605.583	214.111	52.0326	27.2237	8.85108	2.04888	272.899	0	0	0	0	0	0	0	0	0	0	0	0	0	0	0	0	0
																			891.445	422.675	508.968	382.478	302.698	119.977	891.445	452.723	163.144	34.9057	22.1468	6.86722	0.767572	210.891	0	0	0	0	0	0	0	0	0	0	0	0	0	0	0	0	0
																			830.623	383.23	471.32	359.303	274.716	108.514	830.623	426.836	153.547	34.3954	20.0385	5.84198	0.48531	189.48	0	0	0	0	0	0	0	0	0	0	0	0	0	0	0	0	0
																			841.613	384.21	475.467	366.146	274.738	109.471	841.613	423.073	160.823	37.9533	20.8044	4.48188	1.49489	192.982	0	0	0	0	0	0	0	0	0	0	0	0	0	0	0	0	0
																			843.089	381.834	475.185	367.904	273.215	108.618	843.089	422.224	156.49	41.4459	19.2491	7.34378	1.64449	194.691	0	0	0	0	0	0	0	0	0	0	0	0	0	0	0	0	0
																			470.728	213.924	267.072	203.656	153.59	60.3346	470.728	241.632	85.023	21.4975	10.8327	4.62588	0.635399	106.482	0	0	0	0	0	0	0	0	0	0	0	0	0	0	0	0	0
																			597.46	269.844	337.369	260.091	193.234	76.6105	597.46	300.486	109.427	27.3077	14.5015	6.66049	0.918889	138.159	0	0	0	0	0	0	0	0	0	0	0	0	0	0	0	0	0
																			532.01	242.641	301.66	230.35	173.892	68.7492	532.01	270.11	96.2006	21.8061	13.8636	3.27795	0.952688	125.799	0	0	0	0	0	0	0	0	0	0	0	0	0	0	0	0	0
																			895.308	410.345	506.661	388.646	293.915	116.43	895.308	457.362	169.748	40.5062	21.0506	3.85778	0.952324	201.831	0	0	0	0	0	0	0	0	0	0	0	0	0	0	0	0	0
																			478.004	218.88	270.739	207.265	156.607	62.2736	478.004	234.427	89.4631	22.4838	12.1411	2.41664	1.01773	116.055	0	0	0	0	0	0	0	0	0	0	0	0	0	0	0	0	0
																			650.86	299.141	368.47	282.39	213.964	85.1771	650.86	322.467	123.911	30.2439	13.8959	3.36131	0.605087	156.376	0	0	0	0	0	0	0	0	0	0	0	0	0	0	0	0	0
																			1055.81	487.046	599.584	456.223	349.7	137.346	1055.81	555.131	196.645	40.7727	28.5344	7.0694	1.16583	226.489	0	0	0	0	0	0	0	0	0	0	0	0	0	0	0	0	0
																			914.723	421.751	518.076	396.647	301.619	120.132	914.723	467.121	165.669	42.4287	22.6561	5.84032	1.54664	209.461	0	0	0	0	0	0	0	0	0	0	0	0	0	0	0	0	0
																			1205.58	543.722	678.604	526.976	388.295	155.427	1205.58	637.755	204.195	59.3432	30.1319	7.75934	1.85159	264.543	0	0	0	0	0	0	0	0	0	0	0	0	0	0	0	0	0
																			1148.35	533.278	650.846	497.5	381.753	151.525	1148.35	588.449	209.372	52.88	28.1381	5.56959	1.19402	262.744	0	0	0	0	0	0	0	0	0	0	0	0	0	0	0	0	0
																			1083.43	504.045	614.608	468.818	360.062	143.983	1083.43	552.578	186.877	49.3361	28.1301	7.71368	1.9477	256.844	0	0	0	0	0	0	0	0	0	0	0	0	0	0	0	0	0
																			928.262	420.372	522.757	405.505	300.516	119.856	928.262	470.459	172.241	45.8595	22.6881	6.53853	1.45268	209.023	0	0	0	0	0	0	0	0	0	0	0	0	0	0	0	0	0
																			1088.46	502.348	615.581	472.877	359.247	143.101	1088.46	549.979	197.965	53.1156	27.6887	8.82689	1.80165	249.08	0	0	0	0	0	0	0	0	0	0	0	0	0	0	0	0	0
																			1151.57	528.755	649.575	501.995	377.554	151.201	1151.57	589.075	213.654	52.4625	24.7243	6.34587	1.81913	263.489	0	0	0	0	0	0	0	0	0	0	0	0	0	0	0	0	0
																			777.02	356.941	439.786	337.234	255.358	101.583	777.02	398.386	135.468	37.6848	16.8844	7.71852	1.14536	179.732	0	0	0	0	0	0	0	0	0	0	0	0	0	0	0	0	0
																			921.506	423.513	521.386	400.12	302.873	120.64	921.506	460.074	171.259	42.113	26.3178	5.49787	1.77419	214.471	0	0	0	0	0	0	0	0	0	0	0	0	0	0	0	0	0
																			1146.8	525.735	648.674	498.129	375.819	149.916	1146.8	597.153	206.745	49.6621	31.5289	5.41221	1.04752	255.254	0	0	0	0	0	0	0	0	0	0	0	0	0	0	0	0	0
																			691.291	321.195	392.785	298.505	230.095	91.0998	691.291	343.938	126.753	33.8754	14.773	4.03053	0.78049	167.14	0	0	0	0	0	0	0	0	0	0	0	0	0	0	0	0	0
																			647.115	303.015	368.436	278.679	217.266	85.7489	647.115	321.896	123.393	27.6638	14.9409	4.37473	0.677205	154.17	0	0	0	0	0	0	0	0	0	0	0	0	0	0	0	0	0
																			914.051	421.01	517.978	396.073	301.576	119.434	914.051	466.875	164.337	41.2921	23.6226	10.178	1.23409	206.513	0	0	0	0	0	0	0	0	0	0	0	0	0	0	0	0	0
																			990.571	450.35	559.108	431.464	322.419	127.93	990.571	510.861	181.308	44.6466	22.4166	5.72147	1.78747	223.83	0	0	0	0	0	0	0	0	0	0	0	0	0	0	0	0	0
																			654.34	300.394	371.16	283.18	215.484	84.91	654.34	330.816	121.273	31.8412	14.6789	4.14289	0.713483	150.875	0	0	0	0	0	0	0	0	0	0	0	0	0	0	0	0	0
																			751.503	346.151	425.7	325.802	247.981	98.1702	751.503	382.622	137.265	36.7703	16.2061	6.78229	1.24392	170.613	0	0	0	0	0	0	0	0	0	0	0	0	0	0	0	0	0
																			711.325	327.327	403.456	307.869	234.779	92.5478	711.325	366.638	134.601	35.3568	13.6168	2.94365	0.780536	157.389	0	0	0	0	0	0	0	0	0	0	0	0	0	0	0	0	0
																			332.741	149.463	187.73	145.011	106.94	42.5238	332.741	156.662	64.3071	17.8897	8.47578	2.13089	0.457415	82.8179	0	0	0	0	0	0	0	0	0	0	0	0	0	0	0	0	0
																			744.833	341.774	421.444	323.389	244.623	97.1516	744.833	372.385	139.256	32.5184	17.5576	5.09401	1.08546	176.936	0	0	0	0	0	0	0	0	0	0	0	0	0	0	0	0	0
																			497.618	224.627	281.351	216.267	160.938	63.6896	497.618	248.068	91.8908	21.5108	12.7065	3.14725	0.419543	119.875	0	0	0	0	0	0	0	0	0	0	0	0	0	0	0	0	0
																			821.696	380.1	465.527	356.169	271.931	108.169	821.696	411.386	149.912	44.8589	17.9216	5.45473	0.946073	191.217	0	0	0	0	0	0	0	0	0	0	0	0	0	0	0	0	0
																			826.153	376.897	467.132	359.021	270.115	106.782	826.153	419.31	157.28	32.0007	19.2722	6.24839	0.944988	191.098	0	0	0	0	0	0	0	0	0	0	0	0	0	0	0	0	0
																			820.862	384.155	467.264	353.598	275.292	108.863	820.862	417.585	148.895	37.0209	20.6442	5.79401	0.961641	189.961	0	0	0	0	0	0	0	0	0	0	0	0	0	0	0	0	0
																			367.691	164.817	207.7	159.991	118.292	46.5259	367.691	184.362	68.6071	16.6033	8.94831	2.634	0.132423	86.4046	0	0	0	0	0	0	0	0	0	0	0	0	0	0	0	0	0
																			995.021	462.328	564.217	430.804	331.289	131.038	995.021	500.41	187.311	47.1184	24.569	5.73518	1.24921	228.629	0	0	0	0	0	0	0	0	0	0	0	0	0	0	0	0	0
																			797.648	365.819	450.843	346.805	261.141	104.678	797.648	392.638	146.854	41.6178	21.9568	4.69815	1.16175	188.721	0	0	0	0	0	0	0	0	0	0	0	0	0	0	0	0	0
																			780.609	354.943	440.811	339.798	253.86	101.083	780.609	396.292	140.161	31.9074	19.8941	6.17442	0.976345	185.204	0	0	0	0	0	0	0	0	0	0	0	0	0	0	0	0	0
																			966.428	445.958	546.783	419.644	318.993	126.965	966.428	494.408	178.06	37.4722	21.069	8.06331	1.31512	226.04	0	0	0	0	0	0	0	0	0	0	0	0	0	0	0	0	0
																			1110.35	506.922	627.923	482.43	363.454	143.468	1110.35	572.481	203.894	52.3574	28.7341	7.17446	0.657089	245.055	0	0	0	0	0	0	0	0	0	0	0	0	0	0	0	0	0
																			996.938	461.979	566.318	430.619	331.225	130.754	996.938	519.307	172.48	45.9034	24.6391	5.11607	0.803881	228.689	0	0	0	0	0	0	0	0	0	0	0	0	0	0	0	0	0
																			874.954	396.184	493.655	381.299	283.785	112.4	874.954	442.452	161.56	46.7038	20.434	5.21519	0.768871	197.82	0	0	0	0	0	0	0	0	0	0	0	0	0	0	0	0	0
																			747.506	342.599	423.336	324.17	245.53	97.0687	747.506	375.888	141.807	36.0383	19.3308	4.99502	1.16036	168.286	0	0	0	0	0	0	0	0	0	0	0	0	0	0	0	0	0
																			859.909	388.998	485.345	374.564	278.913	110.085	859.909	439.279	164.299	39.2405	23.6086	5.38552	0.754138	187.341	0	0	0	0	0	0	0	0	0	0	0	0	0	0	0	0	0
																			714.379	331.093	405.794	308.585	237.036	94.0566	714.379	362.486	123.628	33.7635	19.8094	3.86801	1.18034	169.643	0	0	0	0	0	0	0	0	0	0	0	0	0	0	0	0	0
																			965.719	447.236	547.817	417.902	320.081	127.155	965.719	502.069	177.018	38.5759	20.5558	9.34222	1.35242	216.805	0	0	0	0	0	0	0	0	0	0	0	0	0	0	0	0	0
																			783.613	357.585	442.933	340.681	256.169	101.416	783.613	403.747	142.37	34.7971	16.7243	5.27463	1.05238	179.648	0	0	0	0	0	0	0	0	0	0	0	0	0	0	0	0	0
																			1136.52	523.042	643.439	493.077	374.687	148.355	1136.52	596.561	211.731	51.0788	23.617	7.37847	1.66168	244.488	0	0	0	0	0	0	0	0	0	0	0	0	0	0	0	0	0
																			918.533	417.213	518.55	399.983	298.668	118.545	918.533	474.085	166.658	40.6164	23.7469	4.14806	0.26746	209.011	0	0	0	0	0	0	0	0	0	0	0	0	0	0	0	0	0
																			656.051	304.043	373.082	282.969	217.92	86.1221	656.051	329.579	121.388	33.9244	16.499	3.63913	0.895429	150.127	0	0	0	0	0	0	0	0	0	0	0	0	0	0	0	0	0
																			807.316	375.714	459.582	347.733	269.746	105.968	807.316	420.393	149.314	36.3561	20.2465	6.16054	0.78164	174.063	0	0	0	0	0	0	0	0	0	0	0	0	0	0	0	0	0
																			628.516	288.176	356.493	272.023	206.583	81.5927	628.516	313.431	115.406	29.5014	16.9582	3.82227	0.580412	148.816	0	0	0	0	0	0	0	0	0	0	0	0	0	0	0	0	0
																			212.147	94.2905	119.786	92.3609	67.5378	26.7527	212.147	93.6465	44.8452	10.6672	5.27773	2.09194	0.401401	55.2169	0	0	0	0	0	0	0	0	0	0	0	0	0	0	0	0	0
																			991.039	448.446	557.902	433.137	320.822	127.624	991.039	497.694	185.33	44.5458	26.6325	6.49452	1.72384	228.618	0	0	0	0	0	0	0	0	0	0	0	0	0	0	0	0	0
																			611.105	277.358	346.067	265.038	198.853	78.5056	611.105	310.026	115.781	30.2844	15.9685	4.77374	0.803035	133.468	0	0	0	0	0	0	0	0	0	0	0	0	0	0	0	0	0
																			1265.62	574.638	712.049	553.569	410.175	164.463	1265.62	642.019	236.401	57.7746	33.3583	7.6595	1.33339	287.072	0	0	0	0	0	0	0	0	0	0	0	0	0	0	0	0	0
																			887.932	403.512	501.971	385.961	289.086	114.427	887.932	456.329	166.259	44.2989	23.2131	4.268	0.983057	192.581	0	0	0	0	0	0	0	0	0	0	0	0	0	0	0	0	0
																			991.679	462.805	563.619	428.06	331.781	131.024	991.679	506.589	181.113	39.7182	23.5839	8.12024	0.705468	231.849	0	0	0	0	0	0	0	0	0	0	0	0	0	0	0	0	0
																			1115.26	507.217	629.87	485.39	363.266	143.951	1115.26	585.091	204.791	55.1673	25.3724	3.27474	1.44417	240.119	0	0	0	0	0	0	0	0	0	0	0	0	0	0	0	0	0
																			1217.76	560.189	688.595	529.162	400.675	159.514	1217.76	631.679	221.405	60.3907	29.5319	6.04155	1.86758	266.84	0	0	0	0	0	0	0	0	0	0	0	0	0	0	0	0	0
																			726.601	331.07	410.196	316.405	236.801	94.2687	726.601	367.806	139.452	31.8763	13.6334	6.96328	0.693496	166.176	0	0	0	0	0	0	0	0	0	0	0	0	0	0	0	0	0
																			804.045	369.17	456.302	347.743	265.171	103.999	804.045	419.671	142.691	38.0705	19.2515	6.47761	0.867249	177.016	0	0	0	0	0	0	0	0	0	0	0	0	0	0	0	0	0
																			816.308	370.047	460.582	355.726	264.641	105.406	816.308	411.623	148.699	39.6212	20.2282	2.00176	1.32507	192.81	0	0	0	0	0	0	0	0	0	0	0	0	0	0	0	0	0
																			977.299	446.256	551.815	425.485	319.58	126.677	977.299	495.905	180.039	42.9311	23.2263	6.68532	1.11496	227.397	0	0	0	0	0	0	0	0	0	0	0	0	0	0	0	0	0
																			1031.93	469.865	584.144	447.785	336.457	133.408	1031.93	542.711	183.132	46.3623	30.1276	6.57874	1.81596	221.201	0	0	0	0	0	0	0	0	0	0	0	0	0	0	0	0	0
																			951.049	427.412	534.097	416.952	304.978	122.434	951.049	479.015	179.272	40.661	20.6903	7.46968	1.18628	222.756	0	0	0	0	0	0	0	0	0	0	0	0	0	0	0	0	0
																			1125.91	518.84	636.958	488.952	371.442	147.398	1125.91	585.229	202.792	52.9369	23.3081	11.4876	1.22738	248.928	0	0	0	0	0	0	0	0	0	0	0	0	0	0	0	0	0
																			1623.69	734.148	912.683	711.009	524.598	209.55	1623.69	856.973	294.122	76.139	41.0749	13.1562	1.78831	340.438	0	0	0	0	0	0	0	0	0	0	0	0	0	0	0	0	0
																			699.963	315.193	393.908	306.055	225.591	89.6025	699.963	359.092	130.105	35.0414	14.4057	4.04142	1.39799	155.879	0	0	0	0	0	0	0	0	0	0	0	0	0	0	0	0	0
																			620.484	287.363	353.194	267.29	206.496	80.8668	620.484	319.112	116.295	27.5406	13.9534	4.32524	0.911538	138.346	0	0	0	0	0	0	0	0	0	0	0	0	0	0	0	0	0
																			880.911	401.632	497.282	383.629	287.541	114.091	880.911	438.351	165.983	42.1458	21.9883	7.86943	1.35215	203.221	0	0	0	0	0	0	0	0	0	0	0	0	0	0	0	0	0
																			1261.18	580.314	713.498	547.679	415.117	165.196	1261.18	666.292	220.616	53.9192	27.9048	8.53325	2.36943	281.543	0	0	0	0	0	0	0	0	0	0	0	0	0	0	0	0	0
																			883.635	401.943	499.622	384.012	288.162	113.781	883.635	468.683	154.543	42.8643	18.5731	3.02127	0.972585	194.977	0	0	0	0	0	0	0	0	0	0	0	0	0	0	0	0	0
																			87.2683	37.9003	49.1244	38.1439	27.0989	10.8014	87.2683	35.3791	18.1172	5.07836	2.75965	0.809991	0.122378	25.0017	0	0	0	0	0	0	0	0	0	0	0	0	0	0	0	0	0
																			1415.5	637.275	794.682	620.823	455.512	181.764	1415.5	742.326	251.444	60.7889	33.3686	10.7759	1.89907	314.903	0	0	0	0	0	0	0	0	0	0	0	0	0	0	0	0	0
																			669.102	298.148	376.136	292.966	213.533	84.6148	669.102	342.625	122.542	29.1886	13.9592	4.79733	0.951539	155.039	0	0	0	0	0	0	0	0	0	0	0	0	0	0	0	0	0
																			1191.01	541.624	671.323	519.682	387.446	154.178	1191.01	616.936	210.444	54.1367	32.1903	8.71474	1.7931	266.791	0	0	0	0	0	0	0	0	0	0	0	0	0	0	0	0	0
																			521.068	232.465	293.581	227.487	166.812	65.6528	521.068	264.002	98.0676	24.3031	11.8062	2.82705	0.828518	119.234	0	0	0	0	0	0	0	0	0	0	0	0	0	0	0	0	0
																			1000.08	455.57	565.734	434.347	326.396	129.174	1000.08	520.338	175.926	46.7431	27.7077	4.32273	0.38133	224.661	0	0	0	0	0	0	0	0	0	0	0	0	0	0	0	0	0
																			1151.85	533.285	652.93	498.922	381.851	151.434	1151.85	591.369	215.792	48.0687	29.2969	5.06666	2.1166	260.141	0	0	0	0	0	0	0	0	0	0	0	0	0	0	0	0	0
																			1048.02	480.362	594.185	453.836	345.054	135.308	1048.02	539.364	194.741	50.4791	27.1076	8.50818	0.940464	226.881	0	0	0	0	0	0	0	0	0	0	0	0	0	0	0	0	0
																			1061.26	483.792	601.054	460.202	347.265	136.526	1061.26	567.077	194.477	49.4363	27.1096	6.1352	1.35617	215.665	0	0	0	0	0	0	0	0	0	0	0	0	0	0	0	0	0
																			1311.02	611.514	743.685	567.332	437.627	173.887	1311.02	663.818	241.898	67.9633	39.7091	5.60545	1.44612	290.577	0	0	0	0	0	0	0	0	0	0	0	0	0	0	0	0	0
																			700.244	326.318	396.73	303.514	232.944	93.3739	700.244	345.827	126.476	33.626	14.3855	4.93535	1.27753	173.717	0	0	0	0	0	0	0	0	0	0	0	0	0	0	0	0	0
																			413.492	187.326	234.296	179.196	134.365	52.961	413.492	207.261	75.1349	19.4278	9.40942	1.58349	0.225947	100.449	0	0	0	0	0	0	0	0	0	0	0	0	0	0	0	0	0
																			556.651	248.523	313.237	243.414	178.004	70.5183	556.651	274.142	104.063	28.0432	13.6256	4.54655	0.0550732	132.176	0	0	0	0	0	0	0	0	0	0	0	0	0	0	0	0	0
																			564.395	258.322	319.94	244.456	184.825	73.4974	564.395	281.58	100.697	23.7608	17.1735	2.43629	1.36112	137.387	0	0	0	0	0	0	0	0	0	0	0	0	0	0	0	0	0
																			1087.12	504.085	617.301	469.82	361.452	142.633	1087.12	557.116	208.486	47.7993	27.4938	7.44304	1.5848	237.198	0	0	0	0	0	0	0	0	0	0	0	0	0	0	0	0	0
																			882.209	398.91	497.125	385.084	285.472	113.439	882.209	444.145	162.876	43.8376	22.1149	3.35263	0.565905	205.316	0	0	0	0	0	0	0	0	0	0	0	0	0	0	0	0	0
																			345.236	156.994	195.157	150.079	112.333	44.6611	345.236	167.448	68.1781	15.1299	7.59965	0.943531	0.72049	85.2165	0	0	0	0	0	0	0	0	0	0	0	0	0	0	0	0	0
[truncated: 3,002 more rows]
[truncated: 12 more columns]

## Sheet: Parameters
No	Mean:	Standard deviation:	Distributon	Randomised Estimate	CI low	CI high	Mean	SD	Original Estimate	Lower limit of estimate	Upper limit of estimate	Meta-analysis Reference
DIET
CHD relative risk per 106g increase in fruit intake	0.93	0.0179	Lognormal	0.93	0.89	0.96	-0.0725707	0.0193142	0.93	0	530	Dauchet L, Amouyel P, Hercberg S, Dallongeville J. Fruit and vegetable consumption and risk of coronary heart disease: a meta-analysis of cohort studies. J Nutr. 2006 Oct;136(10):2588-93.
CHD relative risk per 106g increase in vegetable intake	0.89	0.0306122	Lognormal	0.89	0.83	0.95	-0.116534	0.034448	0.89	0	583	Dauchet L, Amouyel P, Hercberg S, Dallongeville J. Fruit and vegetable consumption and risk of coronary heart disease: a meta-analysis of cohort studies. J Nutr. 2006 Oct;136(10):2588-93.
Stroke relative risk per 106g increase in fruit intake	0.89	0.0204	Lognormal	0.89	0.85	0.93	-0.116534	0.022946	0.89	0	530	Dauchet L, Amouyel P, Dallongeville J. Fruit and vegetable consumption and risk of stroke: a meta-analysis of cohort studies. Neurology. 2005 Oct 25;65(8):1193-7.
Lung cancer reduction per 80g increase in fruit intake	-0.0619	0.0191	Lognormal	0.939977	0.9	0.97	-0.0619	0.0191075	0.939977	0	400	World Cancer Research Fund/American Institute for Cancer Research. Food, Nutrition, Physical Activity, and the Prevention of Cancer: a Global Perspective. Washington DC: AICR, 2007. pg 97
Blood pressure (mmHg) reduction for 6g salt / day reduction	2.5	0.1786	Normal	5.8	2.5	9.2	5.8	1.70918	5.8	?	?	He FJ, Li J, MacGregor GA. Effect of longer term modest salt reduction on blood pressure: Cochrane systematic review and meta-analysis of randomised trials. BMJ 2013;346:f1325. doi: 10.1136/bmj.f1325
<40: CHD relative risk for 20mmHg reduction in BP	-0.7133	0.0417	Lognormal	0.490024	0.45	0.53	-0.7133	0.0417422	0.490024	?	?	Prospective Studies Collaboration. Age-specific relevance of usual blood pressure to vascular mortality: a meta-analysis of individual data for one million adults in 61 prospective studies. Lancer 2002; 360:1903-13
40-49: CHD relative risk for 20mmHg reduction in BP	-0.7133	0.0417	Lognormal	0.490024	0.45	0.53	-0.7133	0.0417422	0.490024	?	?	Prospective Studies Collaboration. Age-specific relevance of usual blood pressure to vascular mortality: a meta-analysis of individual data for one million adults in 61 prospective studies. Lancer 2002; 360:1903-14
50-59: CHD relative risk for 20mmHg reduction in BP	-0.6931	0.0152	Lognormal	0.500024	0.49	0.52	-0.6931	0.015159	0.500024	?	?	Prospective Studies Collaboration. Age-specific relevance of usual blood pressure to vascular mortality: a meta-analysis of individual data for one million adults in 61 prospective studies. Lancer 2002; 360:1903-15
60-69: CHD relative risk for 20mmHg reduction in BP	-0.6162	0.0094	Lognormal	0.539993	0.53	0.55	-0.6162	0.0094493	0.539993	?	?	Prospective Studies Collaboration. Age-specific relevance of usual blood pressure to vascular mortality: a meta-analysis of individual data for one million adults in 61 prospective studies. Lancer 2002; 360:1903-16
70-79: CHD relative risk for 20mmHg reduction in BP	-0.5108	0.0129	Lognormal	0.600015	0.58	0.61	-0.5108	0.012865	0.600015	?	?	Prospective Studies Collaboration. Age-specific relevance of usual blood pressure to vascular mortality: a meta-analysis of individual data for one million adults in 61 prospective studies. Lancer 2002; 360:1903-17
80-89: CHD relative risk for 20mmHg reduction in BP	-0.4005	0.0229	Lognormal	0.669985	0.64	0.7	-0.4005	0.0228602	0.669985	?	?	Prospective Studies Collaboration. Age-specific relevance of usual blood pressure to vascular mortality: a meta-analysis of individual data for one million adults in 61 prospective studies. Lancer 2002; 360:1903-18
90+: CHD relative risk for 20mmHg reduction in BP	-0.4005	0.0229	Lognormal	0.669985	0.64	0.7	-0.4005	0.0228602	0.669985	?	?	Prospective Studies Collaboration. Age-specific relevance of usual blood pressure to vascular mortality: a meta-analysis of individual data for one million adults in 61 prospective studies. Lancer 2002; 360:1903-19
<40: Stroke relative risk for 20mmHg reduction in BP	-1.0217	0.0569	Lognormal	0.359982	0.32	0.4	-1.0217	0.0569244	0.359982	?	?	Prospective Studies Collaboration. Age-specific relevance of usual blood pressure to vascular mortality: a meta-analysis of individual data for one million adults in 61 prospective studies. Lancer 2002; 360:1903-20
40-49: Stroke relative risk for 20mmHg reduction in BP	-1.0217	0.0569	Lognormal	0.359982	0.32	0.4	-1.0217	0.0569244	0.359982	?	?	Prospective Studies Collaboration. Age-specific relevance of usual blood pressure to vascular mortality: a meta-analysis of individual data for one million adults in 61 prospective studies. Lancer 2002; 360:1903-21
50-59: Stroke relative risk for 20mmHg reduction in BP	-0.9676	0.0341	Lognormal	0.379994	0.35	0.4	-0.9676	0.0340641	0.379994	?	?	Prospective Studies Collaboration. Age-specific relevance of usual blood pressure to vascular mortality: a meta-analysis of individual data for one million adults in 61 prospective studies. Lancer 2002; 360:1903-22
60-69: Stroke relative risk for 20mmHg reduction in BP	-0.844	0.0237	Lognormal	0.429987	0.41	0.45	-0.844	0.0237476	0.429987	?	?	Prospective Studies Collaboration. Age-specific relevance of usual blood pressure to vascular mortality: a meta-analysis of individual data for one million adults in 61 prospective studies. Lancer 2002; 360:1903-23
70-79: Stroke relative risk for 20mmHg reduction in BP	-0.6931	0.0204	Lognormal	0.500024	0.48	0.52	-0.6931	0.0204191	0.500024	?	?	Prospective Studies Collaboration. Age-specific relevance of usual blood pressure to vascular mortality: a meta-analysis of individual data for one million adults in 61 prospective studies. Lancer 2002; 360:1903-24
80-89: Stroke relative risk for 20mmHg reduction in BP	-0.4005	0.0305	Lognormal	0.669985	0.63	0.71	-0.4005	0.0304962	0.669985	?	?	Prospective Studies Collaboration. Age-specific relevance of usual blood pressure to vascular mortality: a meta-analysis of individual data for one million adults in 61 prospective studies. Lancer 2002; 360:1903-25
90+: Stroke relative risk for 20mmHg reduction in BP	-0.4005	0.0305	Lognormal	0.669985	0.63	0.71	-0.4005	0.0304962	0.669985	?	?	Prospective Studies Collaboration. Age-specific relevance of usual blood pressure to vascular mortality: a meta-analysis of individual data for one million adults in 61 prospective studies. Lancer 2002; 360:1903-26
Heart failure RR for 20mmHg reduction in BP	-0.6349	0.0526	Lognormal	0.529988	0.48	0.59	-0.6349	0.0526368	0.529988	?	?	Prospective Studies Collaboration. Age-specific relevance of usual blood pressure to vascular mortality: a meta-analysis of individual data for one million adults in 61 prospective studies. Lancer 2002; 360:1903-27
Aortic aneurysm RR for 20mmHg reduction in BP	-0.5978	0.06	Lognormal	0.55002	0.49	0.62	-0.5978	0.0600291	0.55002	?	?	Prospective Studies Collaboration. Age-specific relevance of usual blood pressure to vascular mortality: a meta-analysis of individual data for one million adults in 61 prospective studies. Lancer 2002; 360:1903-28
Hypertensive disease RR for 20mmHg reduction in BP	-1.5141	0.0569	Lognormal	0.220006	0.2	0.25	-1.5141	0.0569244	0.220006	?	?	Prospective Studies Collaboration. Age-specific relevance of usual blood pressure to vascular mortality: a meta-analysis of individual data for one million adults in 61 prospective studies. Lancer 2002; 360:1903-29
Rheumatic heart disease RR for 20mmHg reduction in BP	-0.3011	0.0964	Lognormal	0.740004	0.61	0.89	-0.3011	0.096368	0.740004	?	?	Prospective Studies Collaboration. Age-specific relevance of usual blood pressure to vascular mortality: a meta-analysis of individual data for one million adults in 61 prospective studies. Lancer 2002; 360:1903-30
Pulmonary embolism RR for 20mmHg reduction in BP	-0.3285	0.0948	Lognormal	0.720003	0.6	0.87	-0.3285	0.0947866	0.720003	?	?	Prospective Studies Collaboration. Age-specific relevance of usual blood pressure to vascular mortality: a meta-analysis of individual data for one million adults in 61 prospective studies. Lancer 2002; 360:1903-31
Decrease in Total Serum Cholesterol (mmol/l) for a 1% decrease in total fat as a % of total energy	0.02	0.005	Normal	0.02	0.0102	0.0298	0.02	0.005	0.02	?	?	Clarke R, Frost C, Collins R, Appleby P, Peto R. Dietary lipids and blood cholesterol: quantitative analysis of metabolic ward studies. BMJ 1997; 314
Decrease in Total Serum Cholesterol (mmol/l) for a 1% decrease in saturated fat as a % of total energy	0.052	0.003	Normal	0.052	0.04612	0.05788	0.052	0.003	0.052	?	?	Clarke R, Frost C, Collins R, Appleby P, Peto R. Dietary lipids and blood cholesterol: quantitative analysis of metabolic ward studies. BMJ 1997; 315
Decrease in Total Serum Cholesterol (mmol/l) for a 1% decrease in PUFA as a % of total energy	-0.026	0.004	Normal	-0.026	-0.03384	-0.01816	-0.026	0.004	-0.026	?	?	Clarke R, Frost C, Collins R, Appleby P, Peto R. Dietary lipids and blood cholesterol: quantitative analysis of metabolic ward studies. BMJ 1997; 316
Decrease in Total Serum Cholesterol (mmol/l) for a 1% decrease in MUFA as a % of total energy	0.005	0.003	Normal	0.005	-0.00088	0.01088	0.005	0.003	0.005	?	?	Clarke R, Frost C, Collins R, Appleby P, Peto R. Dietary lipids and blood cholesterol: quantitative analysis of metabolic ward studies. BMJ 1997; 317
Decrease in Total Serum Cholesterol (mmol/l) for a 1mg/d decrease in dietary cholesterol	0.0007	0.0001	Normal	0.0007	0.000504	0.000896	0.0007	0.0001	0.0007	?	?	Clarke R, Frost C, Collins R, Appleby P, Peto R. Dietary lipids and blood cholesterol: quantitative analysis of metabolic ward studies. BMJ 1997; 318
<40: CHD relative risk for 1 mmol/l decrease in Total Serum Cholesterol	-0.821	0.0341	Lognormal	0.439991	0.42	0.48	-0.821	0.0340641	0.439991	?	?	Prospective studies collaboration. Blood cholesterol and vascular mortality by age, sex, and blood pressure: a meta-analysis of individual data from 61 prosspective studies with 55000 vascular deaths. Lancet 2007; 370:1829-39
40-49: CHD relative risk for 1 mmol/l decrease in Total Serum Cholesterol	-0.821	0.0341	Lognormal	0.439991	0.42	0.48	-0.821	0.0340641	0.439991	?	?	Prospective studies collaboration. Blood cholesterol and vascular mortality by age, sex, and blood pressure: a meta-analysis of individual data from 61 prosspective studies with 55000 vascular deaths. Lancet 2007; 370:1829-40
50-59: CHD relative risk for 1 mmol/l decrease in Total Serum Cholesterol	-0.5447	0.0218	Lognormal	0.580016	0.56	0.61	-0.5447	0.0218169	0.580016	?	?	Prospective studies collaboration. Blood cholesterol and vascular mortality by age, sex, and blood pressure: a meta-analysis of individual data from 61 prosspective studies with 55000 vascular deaths. Lancet 2007; 370:1829-41
60-69: CHD relative risk for 1 mmol/l decrease in Total Serum Cholesterol	-0.3285	0.0178	Lognormal	0.720003	0.69	0.74	-0.3285	0.0178466	0.720003	?	?	Prospective studies collaboration. Blood cholesterol and vascular mortality by age, sex, and blood pressure: a meta-analysis of individual data from 61 prosspective studies with 55000 vascular deaths. Lancet 2007; 370:1829-42
70-79: CHD relative risk for 1 mmol/l decrease in Total Serum Cholesterol	-0.1985	0.0155	Lognormal	0.81996	0.8	0.85	-0.1985	0.0154655	0.81996	?	?	Prospective studies collaboration. Blood cholesterol and vascular mortality by age, sex, and blood pressure: a meta-analysis of individual data from 61 prosspective studies with 55000 vascular deaths. Lancet 2007; 370:1829-43
80-89: CHD relative risk for 1 mmol/l decrease in Total Serum Cholesterol	-0.1625	0.0209	Lognormal	0.850016	0.82	0.89	-0.1625	0.0208972	0.850016	?	?	Prospective studies collaboration. Blood cholesterol and vascular mortality by age, sex, and blood pressure: a meta-analysis of individual data from 61 prosspective studies with 55000 vascular deaths. Lancet 2007; 370:1829-44
90+: CHD relative risk for 1 mmol/l decrease in Total Serum Cholesterol	-0.1625	0.0209	Lognormal	0.850016	0.82	0.89	-0.1625	0.0208972	0.850016	?	?	Prospective studies collaboration. Blood cholesterol and vascular mortality by age, sex, and blood pressure: a meta-analysis of individual data from 61 prosspective studies with 55000 vascular deaths. Lancet 2007; 370:1829-45
<40: Stroke relative risk for 1 mmol/l decrease in Total Serum Cholesterol	-0.1054	0.0367	Lognormal	0.899964	0.84	0.97	-0.1054	0.0367077	0.899964	?	?	Prospective studies collaboration. Blood cholesterol and vascular mortality by age, sex, and blood pressure: a meta-analysis of individual data from 61 prosspective studies with 55000 vascular deaths. Lancet 2007; 370:1829-46
40-49: Stroke relative risk for 1 mmol/l decrease in Total Serum Cholesterol	-0.1054	0.0367	Lognormal	0.899964	0.84	0.97	-0.1054	0.0367077	0.899964	?	?	Prospective studies collaboration. Blood cholesterol and vascular mortality by age, sex, and blood pressure: a meta-analysis of individual data from 61 prosspective studies with 55000 vascular deaths. Lancet 2007; 370:1829-47
50-59: Stroke relative risk for 1 mmol/l decrease in Total Serum Cholesterol	0.0198	0.0274	Lognormal	0.9	0.84	0.97	-0.105361	0.0367077	0.9	?	?	Prospective studies collaboration. Blood cholesterol and vascular mortality by age, sex, and blood pressure: a meta-analysis of individual data from 61 prosspective studies with 55000 vascular deaths. Lancet 2007; 370:1829-48
60-69: Stroke relative risk for 1 mmol/l decrease in Total Serum Cholesterol	0.0198	0.0274	Lognormal	1.02	0.97	1.08	0.0198	0.0274031	1.02	?	?	Prospective studies collaboration. Blood cholesterol and vascular mortality by age, sex, and blood pressure: a meta-analysis of individual data from 61 prosspective studies with 55000 vascular deaths. Lancet 2007; 370:1829-49
70-79: Stroke relative risk for 1 mmol/l decrease in Total Serum Cholesterol	0.0392	0.0245	Lognormal	1.03998	0.99	1.09	0.0392	0.024548	1.03998	?	?	Prospective studies collaboration. Blood cholesterol and vascular mortality by age, sex, and blood pressure: a meta-analysis of individual data from 61 prosspective studies with 55000 vascular deaths. Lancet 2007; 370:1829-50
80-89: Stroke relative risk for 1 mmol/l decrease in Total Serum Cholesterol	0.0583	0.0312	Lognormal	1.06003	1	1.13	0.0583	0.031178	1.06003	?	?	Prospective studies collaboration. Blood cholesterol and vascular mortality by age, sex, and blood pressure: a meta-analysis of individual data from 61 prosspective studies with 55000 vascular deaths. Lancet 2007; 370:1829-51
90+: Stroke relative risk for 1 mmol/l decrease in Total Serum Cholesterol	0.0583	0.0312	Lognormal	1.06003	1	1.13	0.0583	0.031178	1.06003	?	?	Prospective studies collaboration. Blood cholesterol and vascular mortality by age, sex, and blood pressure: a meta-analysis of individual data from 61 prosspective studies with 55000 vascular deaths. Lancet 2007; 370:1829-52
OBESITY				Estimate	CI low	CI high	Mean	SD	Estimate
CHD RR for 5 BMI increase: BMI 15-25, men	0.239	0.0461	Lognormal	1.26998	1.16	1.39	0.239	0.0461438	1.26998	0	50	Prospective studies collaboration. Body-mass index and cause specific mortality in 900000 adults: collaborative analyses of 57 prospective studies. Lancet 2009; 373:1083-96
CHD RR for 5 BMI increase: BMI 15-25, women	0.01	0.0807	Lognormal	1.01005	0.86	1.18	0.01	0.0806983	1.01005	0	50	Prospective studies collaboration. Body-mass index and cause specific mortality in 900000 adults: collaborative analyses of 57 prospective studies. Lancet 2009; 373:1083-97
CHD RR for 5 BMI increase: BMI 25-50, men	0.3507	0.0235	Lognormal	1.42006	1.35	1.48	0.3507	0.0234534	1.42006	0	50	Prospective studies collaboration. Body-mass index and cause specific mortality in 900000 adults: collaborative analyses of 57 prospective studies. Lancet 2009; 373:1083-98
CHD RR for 5 BMI increase: BMI 25-50, women	0.3001	0.0283	Lognormal	1.34999	1.28	1.43	0.3001	0.028269	1.34999	0	50	Prospective studies collaboration. Body-mass index and cause specific mortality in 900000 adults: collaborative analyses of 57 prospective studies. Lancet 2009; 373:1083-99
Stroke RR for 5 BMI increase: BMI 15-25	-0.0834	0.0582	Lognormal	0.919983	0.82	1.03	-0.0834	0.0581658	0.919983	0	50	Prospective studies collaboration. Body-mass index and cause specific mortality in 900000 adults: collaborative analyses of 57 prospective studies. Lancet 2009; 373:1083-100
Stroke RR for 5 BMI increase: BMI 25-50	0.3293	0.0311	Lognormal	1.38999	1.31	1.48	0.3293	0.0311263	1.38999	0	50	Prospective studies collaboration. Body-mass index and cause specific mortality in 900000 adults: collaborative analyses of 57 prospective studies. Lancet 2009; 373:1083-101
Heart failure RR for 5 BMI increase: BMI 15-25	-0.0726	0.171	Lognormal	0.929973	0.66	1.29	-0.0726	0.170959	0.929973	0	50	Prospective studies collaboration. Body-mass index and cause specific mortality in 900000 adults: collaborative analyses of 57 prospective studies. Lancet 2009; 373:1083-102
Heart failure RR for 5 BMI increase: BMI 25-50	0.6206	0.0928	Lognormal	1.86004	1.55	2.23	0.6206	0.0927925	1.86004	0	50	Prospective studies collaboration. Body-mass index and cause specific mortality in 900000 adults: collaborative analyses of 57 prospective studies. Lancet 2009; 373:1083-103
Hypertensive disease RR for 5 BMI increase: BMI 15-25	0.157	0.2109	Lognormal	1.17	0.77	1.76	0.157	0.210887	1.17	0	50	Prospective studies collaboration. Body-mass index and cause specific mortality in 900000 adults: collaborative analyses of 57 prospective studies. Lancet 2009; 373:1083-104
Hypertensive disease RR for 5 BMI increase: BMI 25-50	0.708	0.0763	Lognormal	2.02993	1.75	2.36	0.708	0.0762872	2.02993	0	50	Prospective studies collaboration. Body-mass index and cause specific mortality in 900000 adults: collaborative analyses of 57 prospective studies. Lancet 2009; 373:1083-105
Diabetes RR for 5 BMI increase: BMI 15-25	-0.0408	0.2464	Lognormal	0.960021	0.59	1.55	-0.0408	0.2464	0.960021	0	50	Prospective studies collaboration. Body-mass index and cause specific mortality in 900000 adults: collaborative analyses of 57 prospective studies. Lancet 2009; 373:1083-106
Diabetes RR for 5 BMI increase: BMI 25-50	0.7701	0.0672	Lognormal	2.15998	1.89	2.46	0.7701	0.0672409	2.15998	0	50	Prospective studies collaboration. Body-mass index and cause specific mortality in 900000 adults: collaborative analyses of 57 prospective studies. Lancet 2009; 373:1083-107
Kidney disease RR for 5 BMI increase: BMI 15-25	0.131	0.2225	Lognormal	1.13997	0.74	1.77	0.131	0.222471	1.13997	0	50	Prospective studies collaboration. Body-mass index and cause specific mortality in 900000 adults: collaborative analyses of 57 prospective studies. Lancet 2009; 373:1083-108
Kidney disease RR for 5 BMI increase: BMI 25-50	0.4637	0.1146	Lognormal	1.58995	1.27	1.99	0.4637	0.114571	1.58995	0	50	Prospective studies collaboration. Body-mass index and cause specific mortality in 900000 adults: collaborative analyses of 57 prospective studies. Lancet 2009; 373:1083-109
Liver disease RR for 5 BMI increase: BMI 15-25	-0.3147	0.1572	Lognormal	0.730008	0.54	1	-0.3147	0.15719	0.730008	0	50	Prospective studies collaboration. Body-mass index and cause specific mortality in 900000 adults: collaborative analyses of 57 prospective studies. Lancet 2009; 373:1083-110
Liver disease RR for 5 BMI increase: BMI 25-50	0.5822	0.0767	Lognormal	1.78997	1.54	2.08	0.5822	0.07668	1.78997	0	50	Prospective studies collaboration. Body-mass index and cause specific mortality in 900000 adults: collaborative analyses of 57 prospective studies. Lancet 2009; 373:1083-111
Pancreas cancer relative risk for 5.0 BMI increase	0.131	0.0335	Lognormal	1.1	1.02	1.19	0.0953102	0.0393242	1.1	0	50	Norat T, Aune D, Vieira AR, Chan D, Rosenblatt DN, Vieira R. WCRF/AICR Systematic Literature Review Continuous Update Project Report: The Associations between Food, Nutrition and Physical Activity and the Risk of Pancreatic Cancer (2011)
Colorectal cancer relative risk for 1.0 BMI increase	0.0296	0.005	Lognormal	1.03004	1.02	1.04	0.0296	0.00495359	1.03004	0	50	World Cancer Research Fund/American Institute for Cancer Research. Food, Nutrition, Physical Activity, and the Prevention of Cancer: a Global Perspective. Washington DC: AICR, 2007. pg 216
Breast cancer relative risk for 2.0 BMI increase, premenopausal (under 60)	-0.0619	0.0082	Lognormal	0.94	0.92	0.95	-0.0618754	0.00818579	0.94	0	50	World Cancer Research Fund/American Institute for Cancer Research. Food, Nutrition, Physical Activity, and the Prevention of Cancer: a Global Perspective. Washington DC: AICR, 2007. pg 220
Breast cancer relative risk for 2.0 BMI increase, postmenopausal (over 60)	0.0296	0.0075	Lognormal	1.03	1.01	1.04	0.0295588	0.00746693	1.03	0	50	World Cancer Research Fund/American Institute for Cancer Research. Food, Nutrition, Physical Activity, and the Prevention of Cancer: a Global Perspective. Washington DC: AICR, 2007. pg 219
Endometrial cancer relative risk for 5.0 BMI increase	0.4187	0.0618	Lognormal	1.51998	1.35	1.72	0.4187	0.0617907	1.51998	0	50	World Cancer Research Fund/American Institute for Cancer Research. Food, Nutrition, Physical Activity, and the Prevention of Cancer: a Global Perspective. Washington DC: AICR, 2007. pg 221
Gallbladder cancer relative risk for 5.0 BMI increase	0.207	0.0352	Lognormal	1.22998	1.15	1.32	0.207	0.0351709	1.22998	0	50	World Cancer Research Fund/American Institute for Cancer Research. Food, Nutrition, Physical Activity, and the Prevention of Cancer: a Global Perspective. Washington DC: AICR, 2007. pg 223
Kidney cancer relative risk for 5.0 BMI increase	0.27	0.0291	Lognormal	1.30996	1.24	1.39	0.27	0.0291307	1.30996	0	50	World Cancer Research Fund/American Institute for Cancer Research. Food, Nutrition, Physical Activity, and the Prevention of Cancer: a Global Perspective. Washington DC: AICR, 2007. pg 223
Colorectal cancer relative risk for 10g/day fibre increase (men)			Lognormal	0.88	0.78	0.99	-0.127833	0.0608191	0.88	0	50	Norat T, Chan D, Lau R, Aune D, Vieira R. WCRF/AICR Systematic Literature Review Continuous Update Project Report: The Associations between Food, Nutrition and Physical Activity and the Risk of Colorectal Cancer (2010)
Colorectal cancer relative risk for 10g/day fibre increase (women)			Lognormal	0.92	0.87	0.98	-0.0833816	0.0303723	0.92	0	50	Norat T, Chan D, Lau R, Aune D, Vieira R. WCRF/AICR Systematic Literature Review Continuous Update Project Report: The Associations between Food, Nutrition and Physical Activity and the Risk of Colorectal Cancer (2010)
First stroke incidence relative risk for 7g/day increase in fibre			Lognormal	0.93	0.88	0.98	-0.0725707	0.0274568	0.93	5	35	Threapleton DE, Greenwood DC, Evans CE, Cleghorn CL, Nykjaer C, Woodhead C, Cade JE, Gale CP, Burley VJ. Dietary fiber intake and risk of first stroke: a systematic review and meta-analysis. Stroke 2013; 44:1360-1368
CHD mortality relative risk for 10g/day increase in dietary fibre	-0.2107	0.0625	Lognormal	0.810017	0.72	0.92	-0.2107	0.0625312	0.810017	12	27	Pereira M, O'Reilly E, Augustsson K, Fraser GE, Goldbourt U, Heitmann BL, Hallmans G, Knekt P, Pietinen P, Spiegelman D, Stevens J, Virtamo J, Willett WC, Ascherio A. Dietary fiber and risk of coronary heart disease: a pooled analysis of cohort studies. Arch Int Med. 2004;164(4):370-6
SMOKING				Estimate	CI low	CI high	Mean	SD	Estimate
COPD relative risk for male current smokers	2.37955	0.128484	Lognormal	10.8	8.4	13.9	2.37955	0.128484	10.8	cat	cat	Thun MJ, Apicella LF, Henley SJ. Smoking vs other risk factors as the cause of smoking-attributable deaths: confounding in the courtroom. JAMA. 2000 Aug 9;284(6):706-12.
COPD relative risk for male former smokers	2.05412	0.120942	Lognormal	7.8	6.1	9.8	2.05412	0.120942	7.8	cat	cat	Thun MJ, Apicella LF, Henley SJ. Smoking vs other risk factors as the cause of smoking-attributable deaths: confounding in the courtroom. JAMA. 2000 Aug 9;284(6):706-12.
COPD relative risk for female current smokers	2.5096	0.109378	Lognormal	12.3	9.9	15.2	2.5096	0.109378	12.3	cat	cat	Thun MJ, Apicella LF, Henley SJ. Smoking vs other risk factors as the cause of smoking-attributable deaths: confounding in the courtroom. JAMA. 2000 Aug 9;284(6):706-12.
COPD relative risk for female former smokers	2.18605	0.113992	Lognormal	8.9	7.1	11.1	2.18605	0.113992	8.9	cat	cat	Thun MJ, Apicella LF, Henley SJ. Smoking vs other risk factors as the cause of smoking-attributable deaths: confounding in the courtroom. JAMA. 2000 Aug 9;284(6):706-12.
IHD relative risk 35-64y males current smokers	0.955511	0.048276	Lognormal	2.6	2.4	2.9	0.955511	0.048276	2.6	cat	cat	Thun MJ, Apicella LF, Henley SJ. Smoking vs other risk factors as the cause of smoking-attributable deaths: confounding in the courtroom. JAMA. 2000 Aug 9;284(6):706-12.
IHD relative risk 35-64y males former smokers	0.470004	0.0495296	Lognormal	1.6	1.4	1.7	0.470004	0.0495296	1.6	cat	cat	Thun MJ, Apicella LF, Henley SJ. Smoking vs other risk factors as the cause of smoking-attributable deaths: confounding in the courtroom. JAMA. 2000 Aug 9;284(6):706-12.
IHD relative risk >65y males current smokers	0.405465	0.0529692	Lognormal	1.5	1.3	1.6	0.405465	0.0529692	1.5	cat	cat	Thun MJ, Apicella LF, Henley SJ. Smoking vs other risk factors as the cause of smoking-attributable deaths: confounding in the courtroom. JAMA. 2000 Aug 9;284(6):706-12.
IHD relative risk >65y males former smokers	0.182322	0.0221968	Lognormal	1.2	1.1	1.2	0.182322	0.0221968	1.2	cat	cat	Thun MJ, Apicella LF, Henley SJ. Smoking vs other risk factors as the cause of smoking-attributable deaths: confounding in the courtroom. JAMA. 2000 Aug 9;284(6):706-12.
IHD relative risk 35-64y females current smokers	1.16315	0.0641108	Lognormal	3.2	2.8	3.6	1.16315	0.0641108	3.2	cat	cat	Thun MJ, Apicella LF, Henley SJ. Smoking vs other risk factors as the cause of smoking-attributable deaths: confounding in the courtroom. JAMA. 2000 Aug 9;284(6):706-12.
IHD relative risk 35-64y females former smokers	0.336472	0.0888537	Lognormal	1.4	1.2	1.7	0.336472	0.0888537	1.4	cat	cat	Thun MJ, Apicella LF, Henley SJ. Smoking vs other risk factors as the cause of smoking-attributable deaths: confounding in the courtroom. JAMA. 2000 Aug 9;284(6):706-12.
IHD relative risk >65y females current smokers	0.530628	0.0438394	Lognormal	1.7	1.6	1.9	0.530628	0.0438394	1.7	cat	cat	Thun MJ, Apicella LF, Henley SJ. Smoking vs other risk factors as the cause of smoking-attributable deaths: confounding in the courtroom. JAMA. 2000 Aug 9;284(6):706-12.
IHD relative risk >65y females former smokers	0.336472	0.0365053	Lognormal	1.4	1.3	1.5	0.336472	0.0365053	1.4	cat	cat	Thun MJ, Apicella LF, Henley SJ. Smoking vs other risk factors as the cause of smoking-attributable deaths: confounding in the courtroom. JAMA. 2000 Aug 9;284(6):706-12.
Stroke relative risk 35-64y males current smokers	0.875469	0.130313	Lognormal	2.4	1.8	3	0.875469	0.130313	2.4	cat	cat	Thun MJ, Apicella LF, Henley SJ. Smoking vs other risk factors as the cause of smoking-attributable deaths: confounding in the courtroom. JAMA. 2000 Aug 9;284(6):706-12.
Stroke relative risk 35-64y males former smokers	0	0.142759	Lognormal	1	0.8	1.4	0	0.142759	1	cat	cat	Thun MJ, Apicella LF, Henley SJ. Smoking vs other risk factors as the cause of smoking-attributable deaths: confounding in the courtroom. JAMA. 2000 Aug 9;284(6):706-12.
Stroke relative risk >65y males current smokers	0.405465	0.103435	Lognormal	1.5	1.2	1.8	0.405465	0.103435	1.5	cat	cat	Thun MJ, Apicella LF, Henley SJ. Smoking vs other risk factors as the cause of smoking-attributable deaths: confounding in the courtroom. JAMA. 2000 Aug 9;284(6):706-12.
Stroke relative risk >65y males former smokers	0	0.0733883	Lognormal	1	0.9	1.2	0	0.0733883	1	cat	cat	Thun MJ, Apicella LF, Henley SJ. Smoking vs other risk factors as the cause of smoking-attributable deaths: confounding in the courtroom. JAMA. 2000 Aug 9;284(6):706-12.
Stroke relative risk 35-64y females current smokers	1.335	0.106163	Lognormal	3.8	3.1	4.7	1.335	0.106163	3.8	cat	cat	Thun MJ, Apicella LF, Henley SJ. Smoking vs other risk factors as the cause of smoking-attributable deaths: confounding in the courtroom. JAMA. 2000 Aug 9;284(6):706-12.
Stroke relative risk 35-64y females former smokers	0.405465	0.152509	Lognormal	1.5	1.1	2	0.405465	0.152509	1.5	cat	cat	Thun MJ, Apicella LF, Henley SJ. Smoking vs other risk factors as the cause of smoking-attributable deaths: confounding in the courtroom. JAMA. 2000 Aug 9;284(6):706-12.
Stroke relative risk >65y females current smokers	0.470004	0.0779035	Lognormal	1.6	1.4	1.9	0.470004	0.0779035	1.6	cat	cat	Thun MJ, Apicella LF, Henley SJ. Smoking vs other risk factors as the cause of smoking-attributable deaths: confounding in the courtroom. JAMA. 2000 Aug 9;284(6):706-12.
Stroke relative risk >65y females former smokers	0.182322	0.0858348	Lognormal	1.2	1	1.4	0.182322	0.0858348	1.2	cat	cat	Thun MJ, Apicella LF, Henley SJ. Smoking vs other risk factors as the cause of smoking-attributable deaths: confounding in the courtroom. JAMA. 2000 Aug 9;284(6):706-12.
Diabetes relative risk current smokers	0.364643	0.0478055	Lognormal	1.44	1.31	1.58	0.364643	0.0478055	1.44	cat	cat	Willi C, Bodenmann P, Ghali WA, Faris PD, Cornuz J. Active smoking and the risk of type 2 diabetes: a systematic review and meta-analysis. JAMA. 2007 Dec 12;298(22):2654-64.
Diabetes relative risk former smokers	0.207014	0.0393242	Lognormal	1.23	1.14	1.33	0.207014	0.0393242	1.23	cat	cat	Willi C, Bodenmann P, Ghali WA, Faris PD, Cornuz J. Active smoking and the risk of type 2 diabetes: a systematic review and meta-analysis. JAMA. 2007 Dec 12;298(22):2654-64.
Ca Lung relative risk current smokers	2.19277	0.149651	Lognormal	8.96	6.73	12.1	2.19277	0.149651	8.96	cat	cat	Gandini S, Botteri E, Iodice S, Boniol M, Lowenfels AB, Maisonneuve P, Boyle P. Tobacco smoking and cancer: a meta-analysis. Int J Cancer. 2008 Jan 1;122(1):155-64.
Ca Lung relative risk former smokers	1.34807	0.167443	Lognormal	3.85	2.77	5.34	1.34807	0.167443	3.85	cat	cat	Gandini S, Botteri E, Iodice S, Boniol M, Lowenfels AB, Maisonneuve P, Boyle P. Tobacco smoking and cancer: a meta-analysis. Int J Cancer. 2008 Jan 1;122(1):155-64.
Ca Upper digestive relative risk current smokers	1.27257	0.135877	Lognormal	3.57	2.63	4.48	1.27257	0.135877	3.57	cat	cat	Gandini S, Botteri E, Iodice S, Boniol M, Lowenfels AB, Maisonneuve P, Boyle P. Tobacco smoking and cancer: a meta-analysis. Int J Cancer. 2008 Jan 1;122(1):155-64.
Ca Upper digestive relative risk former smokers	0.165514	0.245361	Lognormal	1.18	0.73	1.91	0.165514	0.245361	1.18	cat	cat	Gandini S, Botteri E, Iodice S, Boniol M, Lowenfels AB, Maisonneuve P, Boyle P. Tobacco smoking and cancer: a meta-analysis. Int J Cancer. 2008 Jan 1;122(1):155-64.
Ca Larynx relative risk current smokers	1.94305	0.4073	Lognormal	6.98	3.14	15.5	1.94305	0.4073	6.98	cat	cat	Gandini S, Botteri E, Iodice S, Boniol M, Lowenfels AB, Maisonneuve P, Boyle P. Tobacco smoking and cancer: a meta-analysis. Int J Cancer. 2008 Jan 1;122(1):155-64.
Ca Larynx relative risk former smokers	1.53687	0.167122	Lognormal	4.65	3.35	6.45	1.53687	0.167122	4.65	cat	cat	Gandini S, Botteri E, Iodice S, Boniol M, Lowenfels AB, Maisonneuve P, Boyle P. Tobacco smoking and cancer: a meta-analysis. Int J Cancer. 2008 Jan 1;122(1):155-64.
Ca Stomach relative risk current smokers	0.494696	0.0900558	Lognormal	1.64	1.37	1.95	0.494696	0.0900558	1.64	cat	cat	Gandini S, Botteri E, Iodice S, Boniol M, Lowenfels AB, Maisonneuve P, Boyle P. Tobacco smoking and cancer: a meta-analysis. Int J Cancer. 2008 Jan 1;122(1):155-64.
Ca Stomach relative risk former smokers	0.270027	0.0564879	Lognormal	1.31	1.17	1.46	0.270027	0.0564879	1.31	cat	cat	Gandini S, Botteri E, Iodice S, Boniol M, Lowenfels AB, Maisonneuve P, Boyle P. Tobacco smoking and cancer: a meta-analysis. Int J Cancer. 2008 Jan 1;122(1):155-64.
Ca Liver relative risk current smokers	0.444686	0.0947184	Lognormal	1.56	1.29	1.87	0.444686	0.0947184	1.56	cat	cat	Lee YC, Cohet C, Yang YC, Stayner L, Hashibe M, Straif K. Meta-analysis of epidemiologic studies on cigarette smoking and liver cancer. Int J Epidemiol. 2009 Dec;38(6):1497-511. doi: 10.1093/ije/dyp280. Epub 2009 Aug 31.
Ca Liver relative risk former smokers	0.398776	0.174405	Lognormal	1.49	1.06	2.1	0.398776	0.174405	1.49	cat	cat	Lee YC, Cohet C, Yang YC, Stayner L, Hashibe M, Straif K. Meta-analysis of epidemiologic studies on cigarette smoking and liver cancer. Int J Epidemiol. 2009 Dec;38(6):1497-511. doi: 10.1093/ije/dyp280. Epub 2009 Aug 31.
Ca Pancreas relative risk current smokers	0.530628	0.0599473	Lognormal	1.7	1.51	1.91	0.530628	0.0599473	1.7	cat	cat	Gandini S, Botteri E, Iodice S, Boniol M, Lowenfels AB, Maisonneuve P, Boyle P. Tobacco smoking and cancer: a meta-analysis. Int J Cancer. 2008 Jan 1;122(1):155-64.
Ca Pancreas relative risk former smokers	0.165514	0.0627444	Lognormal	1.18	1.04	1.33	0.165514	0.0627444	1.18	cat	cat	Gandini S, Botteri E, Iodice S, Boniol M, Lowenfels AB, Maisonneuve P, Boyle P. Tobacco smoking and cancer: a meta-analysis. Int J Cancer. 2008 Jan 1;122(1):155-64.
Ca Endometrium relative risk current smokers	-0.301105	0.0693708	Lognormal	0.74	0.64	0.84	-0.301105	0.0693708	0.74	cat	cat	Zhou B, Yang L, Sun Q, Cong R, Gu H, Tang N, Zhu H, Wang B. Cigarette smoking and the risk of endometrial cancer: a meta-analysis. Am J Med. 2008 Jun;121(6):501-508.e3. doi: 10.1016/j.amjmed.2008.01.044.
Ca Endometrium relative risk former smokers	-0.127833	0.0608191	Lognormal	0.88	0.78	0.99	-0.127833	0.0608191	0.88	cat	cat	Zhou B, Yang L, Sun Q, Cong R, Gu H, Tang N, Zhu H, Wang B. Cigarette smoking and the risk of endometrial cancer: a meta-analysis. Am J Med. 2008 Jun;121(6):501-508.e3. doi: 10.1016/j.amjmed.2008.01.044.
Ca Kidney relative risk current smokers	0.41871	0.0685475	Lognormal	1.52	1.33	1.74	0.41871	0.0685475	1.52	cat	cat	Gandini S, Botteri E, Iodice S, Boniol M, Lowenfels AB, Maisonneuve P, Boyle P. Tobacco smoking and cancer: a meta-analysis. Int J Cancer. 2008 Jan 1;122(1):155-64.
Ca Kidney relative risk former smokers	0.223144	0.0468833	Lognormal	1.25	1.14	1.37	0.223144	0.0468833	1.25	cat	cat	Gandini S, Botteri E, Iodice S, Boniol M, Lowenfels AB, Maisonneuve P, Boyle P. Tobacco smoking and cancer: a meta-analysis. Int J Cancer. 2008 Jan 1;122(1):155-64.
Ca Cervix relative risk current smokers	0.604316	0.097164	Lognormal	1.83	1.51	2.21	0.604316	0.097164	1.83	cat	cat	Gandini S, Botteri E, Iodice S, Boniol M, Lowenfels AB, Maisonneuve P, Boyle P. Tobacco smoking and cancer: a meta-analysis. Int J Cancer. 2008 Jan 1;122(1):155-64.
Ca Cervix relative risk former smokers	0.231112	0.0628308	Lognormal	1.26	1.11	1.42	0.231112	0.0628308	1.26	cat	cat	Gandini S, Botteri E, Iodice S, Boniol M, Lowenfels AB, Maisonneuve P, Boyle P. Tobacco smoking and cancer: a meta-analysis. Int J Cancer. 2008 Jan 1;122(1):155-64.
Ca Lower urinary (bladder) relative risk current smokers	1.01885	0.124847	Lognormal	2.77	2.17	3.54	1.01885	0.124847	2.77	cat	cat	Gandini S, Botteri E, Iodice S, Boniol M, Lowenfels AB, Maisonneuve P, Boyle P. Tobacco smoking and cancer: a meta-analysis. Int J Cancer. 2008 Jan 1;122(1):155-64.
Ca Lower urinary (bladder) relative risk former smokers	0.542324	0.085335	Lognormal	1.72	1.46	2.04	0.542324	0.085335	1.72	cat	cat	Gandini S, Botteri E, Iodice S, Boniol M, Lowenfels AB, Maisonneuve P, Boyle P. Tobacco smoking and cancer: a meta-analysis. Int J Cancer. 2008 Jan 1;122(1):155-64.
ALCOHOL				Estimate	CI low	CI high	Mean	SD	Estimate
CHD Mortality RR for 0-2.5g/day alcohol	-0.0833816	0.0717889	Lognormal	0.92	0.8	1.06	-0.0833816	0.0717889	0.92	cat	cat	Ronksley PE, Brien SE, Turner BJ, Mukamal KJ, Ghali WA. Association of alcohol consumption with selected cardiovascular disease outcomes: a systematic review and meta-analysis. BMJ 2011;342.
CHD Mortality RR for 2.5-15g/day alcohol	-0.235722	0.0418081	Lognormal	0.79	0.73	0.86	-0.235722	0.0418081	0.79	cat	cat	Ronksley PE, Brien SE, Turner BJ, Mukamal KJ, Ghali WA. Association of alcohol consumption with selected cardiovascular disease outcomes: a systematic review and meta-analysis. BMJ 2011;342.
CHD Mortality RR for 15-30g/day alcohol	-0.235722	0.0547594	Lognormal	0.79	0.71	0.88	-0.235722	0.0547594	0.79	cat	cat	Ronksley PE, Brien SE, Turner BJ, Mukamal KJ, Ghali WA. Association of alcohol consumption with selected cardiovascular disease outcomes: a systematic review and meta-analysis. BMJ 2011;342.
CHD Mortality RR for 30-60g/day alcohol	-0.261365	0.036269	Lognormal	0.77	0.72	0.83	-0.261365	0.036269	0.77	cat	cat	Ronksley PE, Brien SE, Turner BJ, Mukamal KJ, Ghali WA. Association of alcohol consumption with selected cardiovascular disease outcomes: a systematic review and meta-analysis. BMJ 2011;342.
CHD Mortality RR for >60g/day alcohol	-0.287682	0.132231	Lognormal	0.75	0.53	0.89	-0.287682	0.132231	0.75	cat	cat	Ronksley PE, Brien SE, Turner BJ, Mukamal KJ, Ghali WA. Association of alcohol consumption with selected cardiovascular disease outcomes: a systematic review and meta-analysis. BMJ 2011;342.
Stroke Mortality RR for 0-2.5g/day alcohol	0	0.148049	Lognormal	1	0.75	1.34	0	0.148049	1	cat	cat	Ronksley PE, Brien SE, Turner BJ, Mukamal KJ, Ghali WA. Association of alcohol consumption with selected cardiovascular disease outcomes: a systematic review and meta-analysis. BMJ 2011;342.
Stroke Mortality RR for 2.5-15g/day alcohol	-0.150823	0.0708244	Lognormal	0.86	0.75	0.99	-0.150823	0.0708244	0.86	cat	cat	Ronksley PE, Brien SE, Turner BJ, Mukamal KJ, Ghali WA. Association of alcohol consumption with selected cardiovascular disease outcomes: a systematic review and meta-analysis. BMJ 2011;342.
Stroke Mortality RR for 15-30g/day alcohol	0.139762	0.148624	Lognormal	1.15	0.86	1.54	0.139762	0.148624	1.15	cat	cat	Ronksley PE, Brien SE, Turner BJ, Mukamal KJ, Ghali WA. Association of alcohol consumption with selected cardiovascular disease outcomes: a systematic review and meta-analysis. BMJ 2011;342.
Stroke Mortality RR for 30-60g/day alcohol	0.0953102	0.136246	Lognormal	1.1	0.85	1.45	0.0953102	0.136246	1.1	cat	cat	Ronksley PE, Brien SE, Turner BJ, Mukamal KJ, Ghali WA. Association of alcohol consumption with selected cardiovascular disease outcomes: a systematic review and meta-analysis. BMJ 2011;342.
Stroke Mortality RR for >60g/day alcohol	0.364643	0.191834	Lognormal	1.44	0.99	2.1	0.364643	0.191834	1.44	cat	cat	Ronksley PE, Brien SE, Turner BJ, Mukamal KJ, Ghali WA. Association of alcohol consumption with selected cardiovascular disease outcomes: a systematic review and meta-analysis. BMJ 2011;342.
Diabetes RR for <6g/day alcohol	-0.127833	0.0438394	Lognormal	0.88	0.8	0.95	-0.127833	0.0438394	0.88	cat	cat	Baliunas DO, Taylor BJ, Irving H, Roerecke M, Patra J, Mohapatra S, Rehm J. Alcohol as a risk factor for type 2 diabetes: a systematic review and meta-analysis. Diabetes Care 2009; 32(11)
Diabetes RR for 6-12g/day alcohol	-0.314711	0.0834727	Lognormal	0.73	0.62	0.86	-0.314711	0.0834727	0.73	cat	cat	Baliunas DO, Taylor BJ, Irving H, Roerecke M, Patra J, Mohapatra S, Rehm J. Alcohol as a risk factor for type 2 diabetes: a systematic review and meta-analysis. Diabetes Care 2009; 32(11)
Diabetes RR for 12-24g/day alcohol	-0.415515	0.0612119	Lognormal	0.66	0.59	0.75	-0.415515	0.0612119	0.66	cat	cat	Baliunas DO, Taylor BJ, Irving H, Roerecke M, Patra J, Mohapatra S, Rehm J. Alcohol as a risk factor for type 2 diabetes: a systematic review and meta-analysis. Diabetes Care 2009; 32(11)
Diabetes RR for 24-48g/day alcohol	-0.301105	0.0852556	Lognormal	0.74	0.63	0.88	-0.301105	0.0852556	0.74	cat	cat	Baliunas DO, Taylor BJ, Irving H, Roerecke M, Patra J, Mohapatra S, Rehm J. Alcohol as a risk factor for type 2 diabetes: a systematic review and meta-analysis. Diabetes Care 2009; 32(11)
Diabetes RR for >48g/day alcohol	-0.0725707	0.119036	Lognormal	0.93	0.74	1.18	-0.0725707	0.119036	0.93	cat	cat	Baliunas DO, Taylor BJ, Irving H, Roerecke M, Patra J, Mohapatra S, Rehm J. Alcohol as a risk factor for type 2 diabetes: a systematic review and meta-analysis. Diabetes Care 2009; 32(11)
Liver cirrhosis RR for <12g/day alcohol women	0.641854	0.264309	Lognormal	1.9	1.1	3.1	0.641854	0.264309	1.9	cat	cat	Rehm J, Taylor B, Mohapatra S, Irving H, Baliunas D, Patra J, Roerecke M. Alcohol as a risk factor for liver cirrhosis: a systematic review and meta-analysis. Drug and Alcohol Review 2010; 29:437-445
Liver cirrhosis RR for 12-24g/day alcohol women	1.72277	0.109042	Lognormal	5.6	4.5	6.9	1.72277	0.109042	5.6	cat	cat	Rehm J, Taylor B, Mohapatra S, Irving H, Baliunas D, Patra J, Roerecke M. Alcohol as a risk factor for liver cirrhosis: a systematic review and meta-analysis. Drug and Alcohol Review 2010; 29:437-446
Liver cirrhosis RR for 24-36g/day alcohol women	2.04122	0.104781	Lognormal	7.7	6.3	9.5	2.04122	0.104781	7.7	cat	cat	Rehm J, Taylor B, Mohapatra S, Irving H, Baliunas D, Patra J, Roerecke M. Alcohol as a risk factor for liver cirrhosis: a systematic review and meta-analysis. Drug and Alcohol Review 2010; 29:437-447
Liver cirrhosis RR for 36-48g/day alcohol women	2.31254	0.149946	Lognormal	10.1	7.5	13.5	2.31254	0.149946	10.1	cat	cat	Rehm J, Taylor B, Mohapatra S, Irving H, Baliunas D, Patra J, Roerecke M. Alcohol as a risk factor for liver cirrhosis: a systematic review and meta-analysis. Drug and Alcohol Review 2010; 29:437-448
Liver cirrhosis RR for 48-60g/day alcohol women	2.68785	0.147356	Lognormal	14.7	11	19.6	2.68785	0.147356	14.7	cat	cat	Rehm J, Taylor B, Mohapatra S, Irving H, Baliunas D, Patra J, Roerecke M. Alcohol as a risk factor for liver cirrhosis: a systematic review and meta-analysis. Drug and Alcohol Review 2010; 29:437-449
Liver cirrhosis RR for >60g/day alcohol women	3.12236	0.142759	Lognormal	22.7	17.2	30.1	3.12236	0.142759	22.7	cat	cat	Rehm J, Taylor B, Mohapatra S, Irving H, Baliunas D, Patra J, Roerecke M. Alcohol as a risk factor for liver cirrhosis: a systematic review and meta-analysis. Drug and Alcohol Review 2010; 29:437-450
Liver cirrhosis RR for <12g/day alcohol men	0	0.250212	Lognormal	1	0.6	1.6	0	0.250212	1	cat	cat	Rehm J, Taylor B, Mohapatra S, Irving H, Baliunas D, Patra J, Roerecke M. Alcohol as a risk factor for liver cirrhosis: a systematic review and meta-analysis. Drug and Alcohol Review 2010; 29:437-451
Liver cirrhosis RR for 12-24g/day alcohol men	0.470004	0.0909885	Lognormal	1.6	1.4	2	0.470004	0.0909885	1.6	cat	cat	Rehm J, Taylor B, Mohapatra S, Irving H, Baliunas D, Patra J, Roerecke M. Alcohol as a risk factor for liver cirrhosis: a systematic review and meta-analysis. Drug and Alcohol Review 2010; 29:437-452
Liver cirrhosis RR for 24-36g/day alcohol men	1.02962	0.0997108	Lognormal	2.8	2.3	3.4	1.02962	0.0997108	2.8	cat	cat	Rehm J, Taylor B, Mohapatra S, Irving H, Baliunas D, Patra J, Roerecke M. Alcohol as a risk factor for liver cirrhosis: a systematic review and meta-analysis. Drug and Alcohol Review 2010; 29:437-453
Liver cirrhosis RR for 36-48g/day alcohol men	1.72277	0.112712	Lognormal	5.6	4.5	7	1.72277	0.112712	5.6	cat	cat	Rehm J, Taylor B, Mohapatra S, Irving H, Baliunas D, Patra J, Roerecke M. Alcohol as a risk factor for liver cirrhosis: a systematic review and meta-analysis. Drug and Alcohol Review 2010; 29:437-454
Liver cirrhosis RR for 48-60g/day alcohol men	1.94591	0.0975021	Lognormal	7	5.8	8.5	1.94591	0.0975021	7	cat	cat	Rehm J, Taylor B, Mohapatra S, Irving H, Baliunas D, Patra J, Roerecke M. Alcohol as a risk factor for liver cirrhosis: a systematic review and meta-analysis. Drug and Alcohol Review 2010; 29:437-455
Liver cirrhosis RR for >60g/day alcohol men	2.63906	0.0907704	Lognormal	14	11.7	16.7	2.63906	0.0907704	14	cat	cat	Rehm J, Taylor B, Mohapatra S, Irving H, Baliunas D, Patra J, Roerecke M. Alcohol as a risk factor for liver cirrhosis: a systematic review and meta-analysis. Drug and Alcohol Review 2010; 29:437-456
Ca Liver RR per 10g/day alcohol	0.0953102	0.0350003	Lognormal	1.1	1.02	1.17	0.0953102	0.0350003	1.1	0	100	World Cancer Research Fund/American Institute for Cancer Research. Food, Nutrition, Physical Activity, and the Prevention of Cancer: a Global Perspective. Washington DC: AICR, 2007. pg 168
Ca Mouth, pharynx and larynx RR per drink per week	0.215111	0.0247066	Lognormal	1.24	1.18	1.3	0.215111	0.0247066	1.24	0	150	World Cancer Research Fund/American Institute for Cancer Research. Food, Nutrition, Physical Activity, and the Prevention of Cancer: a Global Perspective. Washington DC: AICR, 2007. pg 160
Ca Colorectum RR per 10g/day alcohol	0.0861777	0.0258851	Lognormal	1.09	1.03	1.14	0.0861777	0.0258851	1.09	0	40	World Cancer Research Fund/American Institute for Cancer Research. Food, Nutrition, Physical Activity, and the Prevention of Cancer: a Global Perspective. Washington DC: AICR, 2007. pg 164
Ca Breast RR per 10g/day alcohol	0.0953	0.0186	Lognormal	1.1	1.06	1.14	0.0953102	0.0185611	1.1	0	280	World Cancer Research Fund/American Institute for Cancer Research. Food, Nutrition, Physical Activity, and the Prevention of Cancer: a Global Perspective. Washington DC: AICR, 2007. pg 167
PHYSICAL ACTIVITY				Estimate	CI low	CI high	Mean	SD	Estimate
CHD incidence for 11.25METhrs/wk increase			Lognormal	0.81	0.75	0.87	-0.210721	0.0378622	0.81	0	35	Manek N, Nichols M, Kelly P, Foster C, Webster P, Rayner M, Scarborough P. Quantifying the association between physical activity and cardiovascular disease, cancer and all-cause mortality: a systematic review and meta-analyses.
Stroke incidence for 11.25METhrs/wk increase			Lognormal	0.79	0.68	0.92	-0.235722	0.0771125	0.79	0	35	Manek N, Nichols M, Kelly P, Foster C, Webster P, Rayner M, Scarborough P. Quantifying the association between physical activity and cardiovascular disease, cancer and all-cause mortality: a systematic review and meta-analyses.
Heart failure incidence for 11.25METhrs/wk increase			Lognormal	0.86	0.82	0.89	-0.150823	0.0208972	0.86	0	35	Manek N, Nichols M, Kelly P, Foster C, Webster P, Rayner M, Scarborough P. Quantifying the association between physical activity and cardiovascular disease, cancer and all-cause mortality: a systematic review and meta-analyses.
Breast cancer incidence for 22.5METhrs/wk increase			Lognormal	0.91	0.87	0.95	-0.0943107	0.022441	0.91	0	35	Manek N, Nichols M, Kelly P, Foster C, Webster P, Rayner M, Scarborough P. Quantifying the association between physical activity and cardiovascular disease, cancer and all-cause mortality: a systematic review and meta-analyses.
Lung cancer incidence for 22.5METhrs/wk increase			Lognormal	0.74	0.63	0.86	-0.301105	0.079391	0.74	0	35	Manek N, Nichols M, Kelly P, Foster C, Webster P, Rayner M, Scarborough P. Quantifying the association between physical activity and cardiovascular disease, cancer and all-cause mortality: a systematic review and meta-analyses.
Stomach cancer incidence for 22.5METhrs/wk increase			Lognormal	0.74	0.64	0.85	-0.301105	0.0723898	0.74	0	35	Manek N, Nichols M, Kelly P, Foster C, Webster P, Rayner M, Scarborough P. Quantifying the association between physical activity and cardiovascular disease, cancer and all-cause mortality: a systematic review and meta-analyses.

## Sheet: FruitVeg
No
	Population Characteristics
		Population	Baseline												Counterfactual												Baseline fruit distribution (g/day)																					Counterfactual fruit distribution (g/day)
			Mean Fruit (g/d) Consumers	SD Fruit (g/d) Consumers	% consuming <1 fruit portion daily	No. fruit non-consumers	Mean log Fruit (g/d) Consumers	SD log Fruit (g/d) Consumers	Mean Veg (g/d) Consumers	SD Veg (g/d) Consumers	% consuming <1 veg portion daily	No. non-veg consumers	Mean log Veg (g/d) Consumers	SD log Veg (g/d) Consumers	Mean Fruit (g/d) Consumers	SD Fruit (g/d) Consumers	% consuming <1 fruit portion daily	No. non-fruit consumers	Mean log Fruit (g/d) Consumers	SD log Fruit (g/d) Consumers	Mean Veg (g/d) Consumers	SD Veg (g/d) Consumers	% consuming <1 veg portion daily	No. non-veg consumers	Mean log Veg (g/d) Consumers	SD log Veg (g/d) Consumers	<80	80-120	120-160	160-200	200-240	240-280	280-320	320-360	360-400	400-440	440-480	480-520	520-560	560-600	600-640	640-680	680-720	720-760	760-800	>800	Check	<80	80-120
	M15-19	87587	1	1	1	875.87	-0.346574	0.832555	1	1	1	875.87	-0.346574	0.832555	1	1	1	875.87	-0.346574	0.832555	1	1	1	875.87	-0.346574	0.832555	87587	0.000555006	2.70319e-05	2.69091e-06	4.0868e-07	8.23386e-08	2.03416e-08	5.86276e-09	1.90612e-09	6.93135e-10	2.59925e-10	1.15522e-10	4.81343e-11	2.88806e-11	9.62687e-12	0	9.62687e-12	0	0	0	.	87587	0.000555006
[truncated: 202 more rows]
[truncated: 61 more columns]

## Sheet: Fibre
No
	Population Characteristics
		Population	Baseline		Counterfactual		Baseline fibre distribution (g/day)																										Counterfactual fibre distribution (g/day)
[truncated: 167 more rows]
[truncated: 58 more columns]

## Sheet: Fibre ONLY
No
	Population Characteristics
[truncated: 168 more rows]
[truncated: 58 more columns]

## Sheet: Salt
No
[truncated: 318 more rows]
[truncated: 58 more columns]

## Sheet: Salt ONLY
No
[truncated: 318 more rows]
[truncated: 58 more columns]

[truncated: 13 more sheets: Fats, Fats ONLY, BMI, BMI ONLY, PA, PA ONLY, BMI and PA ONLY, Alcohol, Alcohol ONLY, Smoking, Smoking ONLY, Notes, Names]
