# Supplementary material for: Evaluating the role of salt intake in achieving WHO NCD targets in the Eurasian Economic Union: A PRIME modeling study
Source: PLoS One. 2023 Jul 21;18(7):e0289112. doi: 10.1371/journal.pone.0289112 (PMC10361522; doi:10.1371/journal.pone.0289112)
Supplement: S1 File — (ZIP) [file pone.0289112.s012.zip › Armenia WHO Salt 2018 Population-Mortality.xlsm]

## Sheet: Baseline & Counterfactual
	Baseline															Counterfactual
		Mean Total Energy Intake (kcal/day)	Mean Fruit (g/d) Consumers	SD Fruit (g/d) Consumers	% consuming <1 fruit portion daily	Mean Veg (g/d) Consumers	SD Veg (g/d) Consumers	% consuming <1 veg portion daily	Mean Fibre (g/d)	SD Fibre (g/d)	Mean Salt (g/d)	SD Salt (g/d)					Mean Total Energy Intake (kcal/day)	Mean Fruit (g/d) Consumers	SD Fruit (g/d) Consumers	% consuming <1 fruit portion daily	Mean Veg (g/d) Consumers	SD FVeg (g/d) Consumers	% consuming <1 veg portion daily	Mean Fibre (g/d)	SD Fibre (g/d)	Mean Salt (g/d)	SD Salt (g/d)		Monte Carlo Analysis?
	M15-19	1	1	1	1	1	1	1	1	1	11	2.06				M15-19	1	1	1	1	1	1	1	1	1	5	2.06		No
	M20-24	1	1	1	1	1	1	1	1	1	11	2.06				M20-24	1	1	1	1	1	1	1	1	1	5	2.06
	M25-29	1	1	1	1	1	1	1	1	1	11	2.06				M25-29	1	1	1	1	1	1	1	1	1	5	2.06
	M30-34	1	1	1	1	1	1	1	1	1	11	2.06				M30-34	1	1	1	1	1	1	1	1	1	5	2.06
	M35-39	1	1	1	1	1	1	1	1	1	11	2.06				M35-39	1	1	1	1	1	1	1	1	1	5	2.06
	M40-44	1	1	1	1	1	1	1	1	1	11	2.06				M40-44	1	1	1	1	1	1	1	1	1	5	2.06
	M45-49	1	1	1	1	1	1	1	1	1	11	2.06				M45-49	1	1	1	1	1	1	1	1	1	5	2.06
	M50-54	1	1	1	1	1	1	1	1	1	11	2.06				M50-54	1	1	1	1	1	1	1	1	1	5	2.06
	M55-59	1	1	1	1	1	1	1	1	1	11	2.06				M55-59	1	1	1	1	1	1	1	1	1	5	2.06
	M60-64	1	1	1	1	1	1	1	1	1	11	2.06				M60-64	1	1	1	1	1	1	1	1	1	5	2.06
	M65-69	1	1	1	1	1	1	1	1	1	11	2.06				M65-69	1	1	1	1	1	1	1	1	1	5	2.06
	M70-74	1	1	1	1	1	1	1	1	1	11	2.06				M70-74	1	1	1	1	1	1	1	1	1	5	2.06
	M75-79	1	1	1	1	1	1	1	1	1	11	2.06				M75-79	1	1	1	1	1	1	1	1	1	5	2.06
	M80-84	1	1	1	1	1	1	1	1	1	11	2.06				M80-84	1	1	1	1	1	1	1	1	1	5	2.06
	M85+	1	1	1	1	1	1	1	1	1	11	2.06				M85+	1	1	1	1	1	1	1	1	1	5	2.06
	F15-19	1	1	1	1	1	1	1	1	1	8.4	2.06				F15-19	1	1	1	1	1	1	1	1	1	5	2.06
	F20-24	1	1	1	1	1	1	1	1	1	8.4	2.06				F20-24	1	1	1	1	1	1	1	1	1	5	2.06
	F25-29	1	1	1	1	1	1	1	1	1	8.4	2.06				F25-29	1	1	1	1	1	1	1	1	1	5	2.06
	F30-34	1	1	1	1	1	1	1	1	1	8.4	2.06				F30-34	1	1	1	1	1	1	1	1	1	5	2.06
	F35-39	1	1	1	1	1	1	1	1	1	8.4	2.06				F35-39	1	1	1	1	1	1	1	1	1	5	2.06
	F40-44	1	1	1	1	1	1	1	1	1	8.4	2.06				F40-44	1	1	1	1	1	1	1	1	1	5	2.06
	F45-49	1	1	1	1	1	1	1	1	1	8.4	2.06				F45-49	1	1	1	1	1	1	1	1	1	5	2.06
	F50-54	1	1	1	1	1	1	1	1	1	8.4	2.06				F50-54	1	1	1	1	1	1	1	1	1	5	2.06
	F55-59	1	1	1	1	1	1	1	1	1	8.4	2.06				F55-59	1	1	1	1	1	1	1	1	1	5	2.06
	F60-64	1	1	1	1	1	1	1	1	1	8.4	2.06				F60-64	1	1	1	1	1	1	1	1	1	5	2.06
	F65-69	1	1	1	1	1	1	1	1	1	8.4	2.06				F65-69	1	1	1	1	1	1	1	1	1	5	2.06
	F70-74	1	1	1	1	1	1	1	1	1	8.4	2.06				F70-74	1	1	1	1	1	1	1	1	1	5	2.06
	F75-79	1	1	1	1	1	1	1	1	1	8.4	2.06				F75-79	1	1	1	1	1	1	1	1	1	5	2.06
	F80-84	1	1	1	1	1	1	1	1	1	8.4	2.06				F80-84	1	1	1	1	1	1	1	1	1	5	2.06
	F85+	1	1	1	1	1	1	1	1	1	8.4	2.06				F85+	1	1	1	1	1	1	1	1	1	5	2.06
		Mean Total fat (% total energy)	SD Total fat (% total energy)	Mean Saturated fat (% total energy)	SD Saturated fat (% total energy)	Mean MUFA (% total energy)	SD MUFA (% total energy)	Mean PUFA (% total energy)	SD PUFA (% total energy)	Mean Dietary cholesterol (mg/d)	SD Dietary cholesterol (mg/d)						Mean Total fat (% total energy)	SD Total fat (% total energy)	Mean Saturated fat (% total energy)	SD Saturated fat (% total energy)	Mean MUFA (% total energy)	SD MUFA (% total energy)	Mean PUFA (% total energy)	SD PUFA (% total energy)	Mean Dietary cholesterol (mg/d)	SD Dietary cholesterol (mg/d)
	M15-19	1	1	1	1	1	1	1	1	1	1					M15-19	1	1	1	1	1	1	1	1	1	1
	M20-24	1	1	1	1	1	1	1	1	1	1					M20-24	1	1	1	1	1	1	1	1	1	1
	M25-29	1	1	1	1	1	1	1	1	1	1					M25-29	1	1	1	1	1	1	1	1	1	1
	M30-34	1	1	1	1	1	1	1	1	1	1					M30-34	1	1	1	1	1	1	1	1	1	1
	M35-39	1	1	1	1	1	1	1	1	1	1					M35-39	1	1	1	1	1	1	1	1	1	1
	M40-44	1	1	1	1	1	1	1	1	1	1					M40-44	1	1	1	1	1	1	1	1	1	1
	M45-49	1	1	1	1	1	1	1	1	1	1					M45-49	1	1	1	1	1	1	1	1	1	1
	M50-54	1	1	1	1	1	1	1	1	1	1					M50-54	1	1	1	1	1	1	1	1	1	1
	M55-59	1	1	1	1	1	1	1	1	1	1					M55-59	1	1	1	1	1	1	1	1	1	1
	M60-64	1	1	1	1	1	1	1	1	1	1					M60-64	1	1	1	1	1	1	1	1	1	1
	M65-69	1	1	1	1	1	1	1	1	1	1					M65-69	1	1	1	1	1	1	1	1	1	1
	M70-74	1	1	1	1	1	1	1	1	1	1					M70-74	1	1	1	1	1	1	1	1	1	1
	M75-79	1	1	1	1	1	1	1	1	1	1					M75-79	1	1	1	1	1	1	1	1	1	1
	M80-84	1	1	1	1	1	1	1	1	1	1					M80-84	1	1	1	1	1	1	1	1	1	1
	M85+	1	1	1	1	1	1	1	1	1	1					M85+	1	1	1	1	1	1	1	1	1	1
	F15-19	1	1	1	1	1	1	1	1	1	1					F15-19	1	1	1	1	1	1	1	1	1	1
	F20-24	1	1	1	1	1	1	1	1	1	1					F20-24	1	1	1	1	1	1	1	1	1	1
	F25-29	1	1	1	1	1	1	1	1	1	1					F25-29	1	1	1	1	1	1	1	1	1	1
	F30-34	1	1	1	1	1	1	1	1	1	1					F30-34	1	1	1	1	1	1	1	1	1	1
	F35-39	1	1	1	1	1	1	1	1	1	1					F35-39	1	1	1	1	1	1	1	1	1	1
	F40-44	1	1	1	1	1	1	1	1	1	1					F40-44	1	1	1	1	1	1	1	1	1	1
	F45-49	1	1	1	1	1	1	1	1	1	1					F45-49	1	1	1	1	1	1	1	1	1	1
	F50-54	1	1	1	1	1	1	1	1	1	1					F50-54	1	1	1	1	1	1	1	1	1	1
	F55-59	1	1	1	1	1	1	1	1	1	1					F55-59	1	1	1	1	1	1	1	1	1	1
	F60-64	1	1	1	1	1	1	1	1	1	1					F60-64	1	1	1	1	1	1	1	1	1	1
	F65-69	1	1	1	1	1	1	1	1	1	1					F65-69	1	1	1	1	1	1	1	1	1	1
	F70-74	1	1	1	1	1	1	1	1	1	1					F70-74	1	1	1	1	1	1	1	1	1	1
	F75-79	1	1	1	1	1	1	1	1	1	1					F75-79	1	1	1	1	1	1	1	1	1	1
	F80-84	1	1	1	1	1	1	1	1	1	1					F80-84	1	1	1	1	1	1	1	1	1	1
	F85+	1	1	1	1	1	1	1	1	1	1					F85+	1	1	1	1	1	1	1	1	1	1
	Physical Activity (hrs/week) and Energy Balance	Mean METhrs/wk in active pop	SD METhrs/wk in active pop	% sedentary	MET value for non-MVPA time	MET value for MVPA time	Mean height (m)	Mean BMI	SD BMI		Disable obesity?					Physical Activity (hrs/week) and Energy Balance	Mean METhrs/wk in active pop	SD METhrs/wk in active pop	% sedentary	MET value for non-MVPA time	MET value for MVPA time
	M15-19	1	1	1	1	1	1	1	1		No					M15-19	1	1	1	1	1
	M20-24	1	1	1	1	1	1	1	1							M20-24	1	1	1	1	1
	M25-29	1	1	1	1	1	1	1	1							M25-29	1	1	1	1	1
	M30-34:	1	1	1	1	1	1	1	1							M30-34:	1	1	1	1	1
	M35-39	1	1	1	1	1	1	1	1							M35-39	1	1	1	1	1
	M40-44	1	1	1	1	1	1	1	1							M40-44	1	1	1	1	1
	M45-49	1	1	1	1	1	1	1	1							M45-49	1	1	1	1	1
	M50-54	1	1	1	1	1	1	1	1							M50-54	1	1	1	1	1
	M55-59	1	1	1	1	1	1	1	1							M55-59	1	1	1	1	1
	M60-64	1	1	1	1	1	1	1	1							M60-64	1	1	1	1	1
	M65-69	1	1	1	1	1	1	1	1							M65-69	1	1	1	1	1
	M70-74	1	1	1	1	1	1	1	1							M70-74	1	1	1	1	1
	M75-79	1	1	1	1	1	1	1	1							M75-79	1	1	1	1	1
	M80-84	1	1	1	1	1	1	1	1							M80-84	1	1	1	1	1
	M85+	1	1	1	1	1	1	1	1							M85+	1	1	1	1	1
	F15-19	1	1	1	1	1	1	1	1							F15-19	1	1	1	1	1
	F20-24	1	1	1	1	1	1	1	1							F20-24	1	1	1	1	1
	F25-29	1	1	1	1	1	1	1	1							F25-29	1	1	1	1	1
	F30-34	1	1	1	1	1	1	1	1							F30-34	1	1	1	1	1
	F35-39	1	1	1	1	1	1	1	1							F35-39	1	1	1	1	1
	F40-44	1	1	1	1	1	1	1	1							F40-44	1	1	1	1	1
	F45-49	1	1	1	1	1	1	1	1							F45-49	1	1	1	1	1
	F50-54	1	1	1	1	1	1	1	1							F50-54	1	1	1	1	1
	F55-59	1	1	1	1	1	1	1	1							F55-59	1	1	1	1	1
	F60-64	1	1	1	1	1	1	1	1							F60-64	1	1	1	1	1
	F65-69	1	1	1	1	1	1	1	1							F65-69	1	1	1	1	1
	F70-74	1	1	1	1	1	1	1	1							F70-74	1	1	1	1	1
	F75-79	1	1	1	1	1	1	1	1							F75-79	1	1	1	1	1
	F80-84	1	1	1	1	1	1	1	1							F80-84	1	1	1	1	1
	F85+	1	1	1	1	1	1	1	1							F85+	1	1	1	1	1
	Alcohol consumption (g/day)	% low alcohol consumers (<1g/d)	Mean alcohol consumption (g/d), drinkers	SD alcohol consumption (g/d), drinkers		Smoking prevalence (%)	Never smoked	Former smokers	Current smokers							Alcohol consumption (g/day)	% low alcohol consumers (<1g/d)	Mean alcohol consumption (g/d), drinkers	SD alcohol consumption (g/d), drinkers		Smoking prevalence (%)	Never smoked	Former smokers	Current smokers
	M15-19	1	1	1		M15-19	1	1	1							M15-19	1	1	1		M15-19	1	1	1
	M20-24	1	1	1		M20-24	1	1	1							M20-24	1	1	1		M20-24	1	1	1
	M25-29	1	1	1		M25-29	1	1	1							M25-29	1	1	1		M25-29	1	1	1
	M30-34:	1	1	1		M30-34:	1	1	1							M30-34:	1	1	1		M30-34:	1	1	1
	M35-39	1	1	1		M35-39	1	1	1							M35-39	1	1	1		M35-39	1	1	1
	M40-44	1	1	1		M40-44	1	1	1							M40-44	1	1	1		M40-44	1	1	1
	M45-49	1	1	1		M45-49	1	1	1							M45-49	1	1	1		M45-49	1	1	1
	M50-54	1	1	1		M50-54	1	1	1							M50-54	1	1	1		M50-54	1	1	1
	M55-59	1	1	1		M55-59	1	1	1							M55-59	1	1	1		M55-59	1	1	1
	M60-64	1	1	1		M60-64	1	1	1							M60-64	1	1	1		M60-64	1	1	1
	M65-69	1	1	1		M65-69	1	1	1							M65-69	1	1	1		M65-69	1	1	1
	M70-74	1	1	1		M70-74	1	1	1							M70-74	1	1	1		M70-74	1	1	1
	M75-79	1	1	1		M75-79	1	1	1							M75-79	1	1	1		M75-79	1	1	1
	M80-84	1	1	1		M80-84	1	1	1							M80-84	1	1	1		M80-84	1	1	1
	M85+	1	1	1		M85+	1	1	1							M85+	1	1	1		M85+	1	1	1
	F15-19	1	1	1		F15-19	1	1	1							F15-19	1	1	1		F15-19	1	1	1
	F20-24	1	1	1		F20-24	1	1	1							F20-24	1	1	1		F20-24	1	1	1
	F25-29	1	1	1		F25-29	1	1	1							F25-29	1	1	1		F25-29	1	1	1
	F30-34	1	1	1		F30-34	1	1	1							F30-34	1	1	1		F30-34	1	1	1
	F35-39	1	1	1		F35-39	1	1	1							F35-39	1	1	1		F35-39	1	1	1
	F40-44	1	1	1		F40-44	1	1	1							F40-44	1	1	1		F40-44	1	1	1
	F45-49	1	1	1		F45-49	1	1	1							F45-49	1	1	1		F45-49	1	1	1
	F50-54	1	1	1		F50-54	1	1	1							F50-54	1	1	1		F50-54	1	1	1
	F55-59	1	1	1		F55-59	1	1	1							F55-59	1	1	1		F55-59	1	1	1
	F60-64	1	1	1		F60-64	1	1	1							F60-64	1	1	1		F60-64	1	1	1
	F65-69	1	1	1		F65-69	1	1	1							F65-69	1	1	1		F65-69	1	1	1
	F70-74	1	1	1		F70-74	1	1	1							F70-74	1	1	1		F70-74	1	1	1
	F75-79	1	1	1		F75-79	1	1	1							F75-79	1	1	1		F75-79	1	1	1
	F80-84	1	1	1		F80-84	1	1	1							F80-84	1	1	1		F80-84	1	1	1
	F85+	1	1	1		F85+	1	1	1							F85+	1	1	1		F85+	1	1	1

## Sheet: Population & Mortality
No
Population:
	Male	Female
15-19	87587	77649
20-24	97796	98087
25-29	126140	138537
30-34	124735	138007
35-39	105642	116735
40-44	84155	97212
45-49	74908	90396
50-54	80873	101053
55-59	96688	120578
60-64	74801	96903
65-69	51065	70992
70-74	24521	37238
75-79	29615	47872
80-84	30667	52623
85+	30667	52623
Mortality:
	I60-I69: Cerebrovascular diseases	I20-I25: Ischaemic heart diseases	C00-C14: Lip, oral cavity and pharynx	C15: Oesophagus	C16: Stomach	C34: Bronchus and lung	C25: Pancreas	C18-20: Colorectum	C50: Breast	C54.1: Endometrium	C23: Gallbladder	C64: Kidney	I10-I15: Hypertensive disease	E11,E14: Diabetes	C67: Bladder cancer	C22: Liver cancer	C53: Cervix cancer	J40-J44: Chronic obstructive pulmonary disease	K70, K74: Liver disease	I50: Heart failure	I71: Aortic aneurysm	I26: Pulmonary embolism	I05-09: Rheumatic heart disease	N18: Chronic renal failure	Total
M15-19	0	0	0	0	0	0	0	1	0	0	0	0	0	0	0	0	0	0	0	0	0	0	0	0	1
M20-24	2	3	0	0	0	2	0	0	0	0	0	0	0	0	0	0	0	0	0	0	0	0	0	0	7
M25-29	1	7	0	0	2	1	0	2	0	0	0	0	0	0	0	0	0	0	1	3	0	0	0	0	17
M30-34	3	17	0	0	4	1	1	2	0	0	0	0	2	0	1	0	0	0	2	5	1	0	0	0	39
M35-39	4	24	1	0	1	3	4	1	0	0	0	1	1	1	0	1	0	0	4	2	2	0	0	1	51
M40-44	15	33	0	0	4	7	2	2	0	0	0	0	2	3	2	6	0	2	14	0	0	2	0	0	94
M45-49	15	89	2	0	8	16	8	1	0	0	1	0	3	4	1	4	0	2	24	3	5	1	1	1	189
M50-54	49	183	11	4	16	44	16	7	0	0	0	2	11	6	8	14	0	4	36	1	7	3	1	2	425
M55-59	70	340	11	6	22	115	30	24	0	0	1	13	40	18	4	29	0	15	30	4	7	2	1	4	786
M60-64	85	390	9	9	33	156	27	24	1	0	0	9	35	32	11	29	0	22	35	6	24	4	1	11	953
M65-69	108	453	6	6	46	148	25	27	1	0	1	4	43	24	19	23	0	34	36	11	22	10	0	1	1048
M70-74	84	291	3	4	29	114	19	28	1	0	1	4	41	16	15	26	0	26	15	10	19	4	0	5	755
M75-79	135	468	1	1	36	114	28	43	0	0	2	14	70	24	25	39	0	36	28	18	22	5	1	9	1119
M80-84	130	522	1	6	32	67	18	35	0	0	4	3	74	23	31	30	0	52	32	41	25	10	1	3	1140
M85+	125	507	2	1	17	39	16	24	0	0	0	5	94	9	30	17	0	52	27	77	16	11	1	4	1074
Total	826	3327	47	37	250	827	194	221	3	0	10	55	416	160	147	218	0	245	284	181	150	52	7	41	7698
F15-19	0	0	0	0	1	0	0	0	0	0	0	0	0	0	0	0	0	0	0	0	0	0	0	0	1
F20-24	0	0	0	0	0	1	0	0	0	0	0	0	0	0	0	0	0	0	1	0	0	0	0	1	3
F25-29	0	4	0	0	0	0	0	0	0	0	0	0	0	0	0	0	0	0	0	2	1	0	1	0	8
F30-34	2	3	0	0	1	1	2	2	6	0	0	0	0	1	0	2	2	0	1	0	0	0	0	0	23
F35-39	3	5	1	0	3	3	1	0	4	1	0	0	0	1	0	1	3	0	2	1	0	0	0	2	31
F40-44	3	10	1	0	5	5	0	2	10	2	0	1	0	1	0	3	7	0	0	1	0	0	1	2	54
F45-49	8	22	0	0	4	2	4	4	22	4	0	0	1	1	3	3	2	1	1	2	2	1	1	0	88
F50-54	8	40	0	0	7	6	2	11	41	6	1	0	9	3	0	8	6	1	4	2	3	2	1	6	167
F55-59	35	100	0	0	10	18	21	20	50	9	4	4	16	22	2	19	11	3	9	3	8	0	1	1	366
F60-64	58	150	3	3	18	22	21	28	58	12	4	5	31	27	0	24	9	3	23	6	4	4	5	6	524
F65-69	63	230	2	3	27	23	22	26	60	14	3	1	42	41	4	20	4	6	30	8	10	2	4	3	648
F70-74	75	223	2	1	11	14	25	32	36	12	4	4	50	37	4	23	2	6	13	10	12	4	2	5	607
F75-79	191	520	4	1	28	32	32	59	48	13	5	5	94	59	3	26	8	27	33	40	13	14	2	6	1263
F80-84	276	733	0	1	33	30	33	40	39	12	5	3	159	44	5	28	1	30	43	68	22	16	1	11	1633
F85+	299	967	2	3	20	29	20	36	29	5	4	7	210	26	6	27	3	57	68	141	20	27	2	4	2012
Total	1021	3007	15	12	168	186	183	260	403	90	30	30	612	263	27	184	58	134	228	284	95	70	21	47	7428

## Sheet: Results
No
											I60-I69: Cerebrovascular diseases		I20-I25: Ischaemic heart diseases		C00-C14: Lip, oral cavity and pharynx		C15: Oesophagus		C16: Stomach		C34: Bronchus and lung		C25: Pancreas		C18-20: Colorectum		C50: Breast		C54.1: Endometrium		C23: Gallbladder		C64: Kidney		I10-I15: Hypertensive disease		E11,E14: Diabetes		C67: Bladder cancer		C22: Liver cancer		C53: Cervix cancer		J40-J44: Chronic obstructive pulmonary disease		K70, K74: Liver disease		I50: Heart failure
Deaths averted or delayed:			Deaths averted or delayed by cause:			Deaths averted or delayed by behavioural risk factor:				M15-19	0	0	0	0	0	0	0	0	0	0	0	0	0	0	1	1	0	0	0	0	0	0	0	0	0	0	0	0	0	0	0	0	0	0	0	0	0	0	0
Total	1315.38		Cardiovascular disease	1315.38		Diet (excluding obesity)	1315.38			M20-24	2	1.48901	3	2.45858	0	0	0	0	0	0	2	2	0	0	0	0	0	0	0	0	0	0	0	0	0	0	0	0	0	0	0	0	0	0	0	0	0	0	0
Under 75	628.863		Coronary heart disease	692.396		Diet (including obesity)	1315.38			M25-29	1	0.744503	7	5.7367	0	0	0	0	2	2	1	1	0	0	2	2	0	0	0	0	0	0	0	0	0	0	0	0	0	0	0	0	0	0	0	0	1	1	3
			Stroke	239.309		Fruit and vegetables	0			M30-34	3	2.23351	17	13.932	0	0	0	0	4	4	1	1	1	1	2	2	0	0	0	0	0	0	0	0	2	1.28986	0	0	1	1	0	0	0	0	0	0	2	2	5
Male	830.585		Heart failure	58.5649		Fibre	0			M35-39	4	2.97801	24	19.6687	1	1	0	0	1	1	3	3	4	4	1	1	0	0	0	0	0	0	1	1	1	0.64493	1	1	0	0	1	1	0	0	0	0	4	4	2
Female	484.793		Aortic aneurysm	32.759		Fats	-16.6394			M40-44	15	11.1675	33	27.0444	0	0	0	0	4	4	7	7	2	2	2	2	0	0	0	0	0	0	0	0	2	1.28986	3	3	2	2	6	6	0	0	2	2	14	14	0
			Pulmonary embolism	8.40343		Salt	1329.85			M45-49	15	11.1675	89	72.938	2	2	0	0	8	8	16	16	8	8	1	1	0	0	0	0	1	1	0	0	3	1.93479	4	4	1	1	4	4	0	0	2	2	24	24	3
Male under 75	482.991		Rheumatic heart disease	1.59905						M50-54	49	37.0567	183	150.495	11	11	4	4	16	16	44	44	16	16	7	7	0	0	0	0	0	0	2	2	11	7.09423	6	6	8	8	14	14	0	0	4	4	36	36	1
Female under 75	145.872		Hypertensive disease	282.346		Physical activity (excluding obesity)	0			M55-59	70	52.9381	340	279.608	11	11	6	6	22	22	115	115	30	30	24	24	0	0	0	0	1	1	13	13	40	25.7972	18	18	4	4	29	29	0	0	15	15	30	30	4
						Physical activity (including obesity)	0			M60-64	85	66.5367	390	327.289	9	9	9	9	33	33	156	156	27	27	24	24	1	1	0	0	0	0	9	9	35	22.5726	32	32	11	11	29	29	0	0	22	22	35	35	6
			Diabetes	0						M65-69	108	84.5408	453	380.159	6	6	6	6	46	46	148	148	25	25	27	27	1	1	0	0	1	1	4	4	43	27.732	24	24	19	19	23	23	0	0	34	34	36	36	11
						Obesity	0			M70-74	84	68.6784	291	251.459	3	3	4	4	29	29	114	114	19	19	28	28	1	1	0	0	1	1	4	4	41	26.4421	16	16	15	15	26	26	0	0	26	26	15	15	10
			Cancer	0						M75-79	135	110.376	468	404.409	1	1	1	1	36	36	114	114	28	28	43	43	0	0	0	0	2	2	14	14	70	45.1451	24	24	25	25	39	39	0	0	36	36	28	28	18
			Mouth, larynx and pharynx	0		Alcohol consumption	0			M80-84	130	115.673	522	465.558	1	1	6	6	32	32	67	67	18	18	35	35	0	0	0	0	4	4	3	3	74	47.7248	23	23	31	31	30	30	0	0	52	52	32	32	41
			Oesophagus	0						M85+	125	111.224	507	452.18	2	2	1	1	17	17	39	39	16	16	24	24	0	0	0	0	0	0	5	5	94	60.6234	9	9	30	30	17	17	0	0	52	52	27	27	77
			Stomach	0		Smoking	0			M Total	826	676.803	3327	2852.94	47	47	37	37	250	250	827	827	194	194	221	221	3	3	0	0	10	10	55	55	416	268.291	160	160	147	147	218	218	0	0	245	245	284	284	181
			Lung	0
			Pancreas	0						F15-19	0	0	0	0	0	0	0	0	1	1	0	0	0	0	0	0	0	0	0	0	0	0	0	0	0	0	0	0	0	0	0	0	0	0	0	0	0	0	0
			Colorectum	0						F20-24	0	0	0	0	0	0	0	0	0	0	1	1	0	0	0	0	0	0	0	0	0	0	0	0	0	0	0	0	0	0	0	0	0	0	0	0	1	1	0
			Breast	0						F25-29	0	0	4	3.58549	0	0	0	0	0	0	0	0	0	0	0	0	0	0	0	0	0	0	0	0	0	0	0	0	0	0	0	0	0	0	0	0	0	0	2
			Endometrium	0						F30-34	2	1.69294	3	2.68912	0	0	0	0	1	1	1	1	2	2	2	2	6	6	0	0	0	0	0	0	0	0	1	1	0	0	2	2	2	2	0	0	1	1	0
			Gallbladder	0						F35-39	3	2.53941	5	4.48186	1	1	0	0	3	3	3	3	1	1	0	0	4	4	1	1	0	0	0	0	0	0	1	1	0	0	1	1	3	3	0	0	2	2	1
			Kidney	0						F40-44	3	2.53941	10	8.96372	1	1	0	0	5	5	5	5	0	0	2	2	10	10	2	2	0	0	1	1	0	0	1	1	0	0	3	3	7	7	0	0	0	0	1
			Bladder	0						F45-49	8	6.77177	22	19.7202	0	0	0	0	4	4	2	2	4	4	4	4	22	22	4	4	0	0	0	0	1	0.780004	1	1	3	3	3	3	2	2	1	1	1	1	2
			Liver	0						F50-54	8	6.83213	40	35.8883	0	0	0	0	7	7	6	6	2	2	11	11	41	41	6	6	1	1	0	0	9	7.02004	3	3	0	0	8	8	6	6	1	1	4	4	2
			Cervix	0						F55-59	35	29.8906	100	89.7208	0	0	0	0	10	10	18	18	21	21	20	20	50	50	9	9	4	4	4	4	16	12.4801	22	22	2	2	19	19	11	11	3	3	9	9	3
										F60-64	58	50.4806	150	136.014	3	3	3	3	18	18	22	22	21	21	28	28	58	58	12	12	4	4	5	5	31	24.1801	27	27	0	0	24	24	9	9	3	3	23	23	6
			Chronic obstructive pulmonary disease	0						F65-69	63	54.8324	230	208.556	2	2	3	3	27	27	23	23	22	22	26	26	60	60	14	14	3	3	1	1	42	32.7602	41	41	4	4	20	20	4	4	6	6	30	30	8
										F70-74	75	66.8998	223	205.473	2	2	1	1	11	11	14	14	25	25	32	32	36	36	12	12	4	4	4	4	50	39.0002	37	37	4	4	23	23	2	2	6	6	13	13	10
			Kidney disease	0						F75-79	191	170.371	520	479.131	4	4	1	1	28	28	32	32	32	32	59	59	48	48	13	13	5	5	5	5	94	73.3204	59	59	3	3	26	26	8	8	27	27	33	33	40
										F80-84	276	258.258	733	687.487	0	0	1	1	33	33	30	30	33	33	40	40	39	39	12	12	5	5	3	3	159	124.021	44	44	5	5	28	28	1	1	30	30	43	43	68
			Liver disease	0						F85+	299	279.779	967	906.957	2	2	3	3	20	20	29	29	20	20	36	36	29	29	5	5	4	4	7	7	210	163.801	26	26	6	6	27	27	3	3	57	57	68	68	141
										F Total	1021	930.888	3007	2788.67	15	15	12	12	168	168	186	186	183	183	260	260	403	403	90	90	30	30	30	30	612	477.363	263	263	27	27	184	184	58	58	134	134	228	228	284
										Total	1847	1607.69	6334	5641.6	62	62	49	49	418	418	1013	1013	377	377	481	481	406	406	90	90	40	40	85	85	1028	745.654	423	423	174	174	402	402	58	58	379	379	512	512	465
[truncated: 12 more columns]

## Sheet: MC_Results
No																		Results	Total	Under 75	Male	Female	Male under 75	Female under 75	Cardiovascular disease	Coronary heart disease	Stroke	Heart failure	Aortic aneurysm	Pulmonary embolism	Rheumatic heart disease	Hypertensive disease	Diabetes	Cancer	Mouth, larynx and pharynx	Oesophagus	Stomach	Lung	Pancreas	Colorectum	Breast	Endometrium	Gallbladder	Kidney	Bladder	Liver	Cervix	Chronic obstructive pulmonary disease	Kidney disease
Deaths averted or delayed:					Deaths averted or delayed by cause:					Deaths averted or delayed by behavioural risk factor:									1315.38	628.863	830.585	484.793	482.991	145.872	1315.38	692.396	239.309	58.5649	32.759	8.40343	1.59905	282.346	0	0	0	0	0	0	0	0	0	0	0	0	0	0	0	0	0
	2.5th	Mean	97.5th			2.5th	Mean	97.5th			2.5th	Mean	97.5th						1332.08	643.874	842.692	489.392	494.25	149.623	1332.08	703.483	243.776	54.1398	34.5396	10.5841	1.94865	283.614	0	0	0	0	0	0	0	0	0	0	0	0	0	0	0	0	0
Total	595.171	1317.81	1982.24		Cardiovascular disease	595.171	1317.81	1982.24		Diet (excluding obesity)	595.171	1317.81	1982.24						1287.6	613.664	813.65	473.946	471.38	142.283	1287.6	694.822	235.352	50.6409	32.7696	9.75311	1.6505	262.608	0	0	0	0	0	0	0	0	0	0	0	0	0	0	0	0	0
Under 75	285.518	629.525	946.095		Coronary heart disease	301.721	693.776	1061.66		Diet (including obesity)	595.171	1317.81	1982.24						1638.69	789.614	1034.57	604.12	605.577	184.037	1638.69	879.508	300.735	74.5063	44.5994	11.7368	1.36112	326.24	0	0	0	0	0	0	0	0	0	0	0	0	0	0	0	0	0
					Stroke	108.532	239.363	362.376		Fruit and vegetables	0	0	0						1569.16	754.777	987.621	581.536	578.514	176.263	1569.16	828.892	289.429	70.674	27.3861	9.94327	2.22406	340.609	0	0	0	0	0	0	0	0	0	0	0	0	0	0	0	0	0
Male	379.155	831.863	1241.94		Heart failure	26.2179	58.5327	90.4332		Fibre	0	0	0						1606.16	762.639	1008.39	597.776	583.211	179.427	1606.16	857.252	282.55	71.4926	39.7205	12.8186	2.84848	339.48	0	0	0	0	0	0	0	0	0	0	0	0	0	0	0	0	0
Female	215.242	485.922	741.054		Aortic aneurysm	14.4413	32.6438	51.8417		Fats	-28.1221	-16.2821	-5.9622						1296.57	616.715	816.235	480.33	473.111	143.604	1296.57	670.214	234.556	56.9005	30.5004	9.17324	1.56202	293.659	0	0	0	0	0	0	0	0	0	0	0	0	0	0	0	0	0
					Pulmonary embolism	2.56798	8.10563	16.0416		Salt	606.882	1331.62	1998.74						1244.97	599.863	786.771	458.198	460.605	139.258	1244.97	655.626	221.877	58.5934	29.4686	5.14137	2.36333	271.898	0	0	0	0	0	0	0	0	0	0	0	0	0	0	0	0	0
Male under 75	221.022	483.696	721.688		Rheumatic heart disease	0.450612	1.53395	3.11992											1435.84	686.08	906.594	529.246	526.63	159.451	1435.84	774.826	254.109	65.1474	36.3774	7.98213	0.802431	296.596	0	0	0	0	0	0	0	0	0	0	0	0	0	0	0	0	0
Female under 75	64.884	146.036	223.836		Hypertensive disease	134.92	282.629	408.724		Physical activity (excluding obesity)	0	0	0						820.135	384.72	519.501	300.634	296.903	87.817	820.135	424.875	154.159	33.9318	17.9342	3.99718	1.12999	184.107	0	0	0	0	0	0	0	0	0	0	0	0	0	0	0	0	0
										Physical activity (including obesity)	0	0	0						1726.18	827.524	1085.15	641.035	632.137	195.387	1726.18	916.952	317.635	68.4145	48.2161	10.8636	2.53431	361.567	0	0	0	0	0	0	0	0	0	0	0	0	0	0	0	0	0
					Diabetes	0	0	0											1105.54	528.413	699.27	406.27	406.267	122.146	1105.54	564.757	205.032	52.6767	31.1819	6.31565	1.29326	244.284	0	0	0	0	0	0	0	0	0	0	0	0	0	0	0	0	0
										Obesity	0	0	0						1484.92	717.007	937.612	547.312	550.094	166.913	1484.92	788.617	270.892	68.1269	35.397	7.74344	1.38521	312.762	0	0	0	0	0	0	0	0	0	0	0	0	0	0	0	0	0
					Cancer	0	0	0		Alcohol consumption	0	0	0						1818.23	861.512	1139.03	679.197	658.405	203.106	1818.23	971.488	336.62	77.9499	42.7232	11.8184	3.85025	373.781	0	0	0	0	0	0	0	0	0	0	0	0	0	0	0	0	0
					Mouth, larynx and pharynx	0	0	0											1527.02	726.464	960.669	566.349	556.955	169.509	1527.02	802.404	277.665	70.2158	40.1553	12.5989	1.38742	322.591	0	0	0	0	0	0	0	0	0	0	0	0	0	0	0	0	0
					Oesophagus	0	0	0		Smoking	0	0	0						895.766	437.112	571.448	324.318	337.129	99.9833	895.766	467.29	163.623	35.4482	22.3662	8.34338	1.20247	197.492	0	0	0	0	0	0	0	0	0	0	0	0	0	0	0	0	0
					Stomach	0	0	0											837.922	396.067	530.54	307.382	305.406	90.6607	837.922	420.917	152.079	39.5143	19.3945	7.85606	0.880139	197.281	0	0	0	0	0	0	0	0	0	0	0	0	0	0	0	0	0
					Lung	0	0	0											812.149	391.632	516.629	295.52	302.084	89.5486	812.149	421.318	148.744	37.9272	17.3872	5.83077	1.04122	179.901	0	0	0	0	0	0	0	0	0	0	0	0	0	0	0	0	0
					Pancreas	0	0	0											1224.91	591.384	775.965	448.942	454.933	136.451	1224.91	657.441	227.065	47.6221	27.3506	6.03702	2.12687	257.264	0	0	0	0	0	0	0	0	0	0	0	0	0	0	0	0	0
					Colorectum	0	0	0											1401.25	674.27	885.001	516.253	517.696	156.574	1401.25	727.781	251.211	69.1351	34.2548	11.9307	2.06621	304.875	0	0	0	0	0	0	0	0	0	0	0	0	0	0	0	0	0
					Breast	0	0	0											1487.63	719.956	940.509	547.121	551.97	167.986	1487.63	799.384	263.409	58.5831	36.2912	6.6389	1.50703	321.817	0	0	0	0	0	0	0	0	0	0	0	0	0	0	0	0	0
					Endometrium	0	0	0											939.607	452.926	596.298	343.309	348.642	104.284	939.607	497.6	162.343	40.919	20.2741	4.3733	1.22784	212.87	0	0	0	0	0	0	0	0	0	0	0	0	0	0	0	0	0
					Gallbladder	0	0	0											1505.82	705.596	943.863	561.958	541.231	164.365	1505.82	800.359	264.716	75.2111	37.5327	12.2976	2.45464	313.25	0	0	0	0	0	0	0	0	0	0	0	0	0	0	0	0	0
					Kidney	0	0	0											1790.26	850.022	1120.53	669.726	649.421	200.601	1790.26	927.664	321.491	86.8254	54.5317	10.6506	1.42163	387.673	0	0	0	0	0	0	0	0	0	0	0	0	0	0	0	0	0
					Bladder	0	0	0											1418.69	682.911	895.229	523.466	524.018	158.892	1418.69	740.37	260.668	70.2257	36.269	10.7396	1.0012	299.421	0	0	0	0	0	0	0	0	0	0	0	0	0	0	0	0	0
					Liver	0	0	0											1703.82	816.519	1071.54	632.284	625.083	191.437	1703.82	913.534	298.785	79.3597	45.5116	9.09635	1.55785	355.98	0	0	0	0	0	0	0	0	0	0	0	0	0	0	0	0	0
					Cervix	0	0	0				NOTE: TO STOP MONTE CARLO ANALYSIS PRESS ESC							1262.16	595.491	794.851	467.314	457.561	137.93	1262.16	672.975	228.353	57.5283	31.4181	8.44503	1.16537	262.28	0	0	0	0	0	0	0	0	0	0	0	0	0	0	0	0	0
																			669.735	321.592	427.58	242.156	248.686	72.9064	669.735	349.866	119.368	28.5224	16.2803	3.57006	0.829007	151.3	0	0	0	0	0	0	0	0	0	0	0	0	0	0	0	0	0
					Chronic obstructive pulmonary disease	0	0	0											1357.98	648.13	856.127	501.856	497.734	150.396	1357.98	722.757	243.95	62.8322	28.2368	8.6738	1.01153	290.521	0	0	0	0	0	0	0	0	0	0	0	0	0	0	0	0	0
																			730.241	350.467	464.387	265.854	270.513	79.9539	730.241	378.826	132.534	31.4241	18.0889	4.00391	0.811795	164.552	0	0	0	0	0	0	0	0	0	0	0	0	0	0	0	0	0
					Kidney disease	0	0	0											892.063	428.963	568.109	323.954	331.465	97.4978	892.063	464.568	160.086	35.5991	26.1605	6.76535	1.05814	197.826	0	0	0	0	0	0	0	0	0	0	0	0	0	0	0	0	0
																			959.498	462.428	609.616	349.882	356.392	106.035	959.498	503.653	176.965	40.4468	22.4896	8.10374	1.18641	206.654	0	0	0	0	0	0	0	0	0	0	0	0	0	0	0	0	0
					Liver disease	0	0	0											1325.46	637.136	836.693	488.766	488.731	148.406	1325.46	693.776	242.6	59.4028	32.844	11.9948	2.29982	282.541	0	0	0	0	0	0	0	0	0	0	0	0	0	0	0	0	0
																			1345.11	648.957	850.963	494.15	498.865	150.092	1345.11	706.622	242.778	67.1297	31.8457	12.0296	0.84026	283.868	0	0	0	0	0	0	0	0	0	0	0	0	0	0	0	0	0
																			1171.61	568.463	743.07	428.541	436.698	131.765	1171.61	614.479	209.176	49.7204	29.3706	9.21861	1.96723	257.679	0	0	0	0	0	0	0	0	0	0	0	0	0	0	0	0	0
																			1302.92	611.519	819.363	483.556	469.719	141.8	1302.92	698.85	244.419	49.9332	27.6349	7.80935	1.96487	272.308	0	0	0	0	0	0	0	0	0	0	0	0	0	0	0	0	0
																			1475.98	699.518	929.335	546.644	537.122	162.396	1475.98	793.765	270.978	61.4751	34.3811	11.0793	0.813333	303.488	0	0	0	0	0	0	0	0	0	0	0	0	0	0	0	0	0
																			1085.21	522.373	689.301	395.907	402.719	119.653	1085.21	562.163	200.858	49.7157	28.3096	5.37758	0.676552	238.106	0	0	0	0	0	0	0	0	0	0	0	0	0	0	0	0	0
																			1142.8	549.06	723.239	419.564	422.098	126.962	1142.8	594.68	213.401	50.7174	19.3313	6.47023	1.5836	256.62	0	0	0	0	0	0	0	0	0	0	0	0	0	0	0	0	0
																			933.218	453.836	594.589	338.629	349.976	103.86	933.218	476.517	173.281	42.8101	28.6507	6.52052	1.15909	204.279	0	0	0	0	0	0	0	0	0	0	0	0	0	0	0	0	0
																			1197.03	568.768	755.758	441.271	437.273	131.495	1197.03	631.845	215.812	55.9153	28.046	10.063	1.7602	253.587	0	0	0	0	0	0	0	0	0	0	0	0	0	0	0	0	0
																			1568.37	740.597	983.794	584.574	566.703	173.894	1568.37	827.604	277.727	74.5048	40.653	12.6898	2.6851	332.504	0	0	0	0	0	0	0	0	0	0	0	0	0	0	0	0	0
																			1450.55	684.848	909.356	541.192	524.494	160.354	1450.55	759.515	260.803	65.9063	32.1853	9.12893	2.02427	320.985	0	0	0	0	0	0	0	0	0	0	0	0	0	0	0	0	0
																			467.144	227.827	299.569	167.575	176.475	51.3527	467.144	238.205	86.4916	21.9039	13.531	3.13297	0.455655	103.423	0	0	0	0	0	0	0	0	0	0	0	0	0	0	0	0	0
																			844.467	407.506	537.544	306.923	314.297	93.2084	844.467	424.888	153.968	37.7634	24.0107	6.11104	0.892636	196.833	0	0	0	0	0	0	0	0	0	0	0	0	0	0	0	0	0
																			1997.79	955.526	1251.77	746.021	729.501	226.025	1997.79	1077.34	357.541	83.8918	54.5849	16.2095	2.87111	405.354	0	0	0	0	0	0	0	0	0	0	0	0	0	0	0	0	0
																			1751.68	824.023	1098.62	653.059	631.776	192.247	1751.68	944.068	313.438	85.2543	41.382	19.905	1.33139	346.305	0	0	0	0	0	0	0	0	0	0	0	0	0	0	0	0	0
																			1627.62	783.477	1024.65	602.971	599.668	183.809	1627.62	851.254	292.743	78.3878	44.0622	8.07945	0.874116	352.222	0	0	0	0	0	0	0	0	0	0	0	0	0	0	0	0	0
																			1434.19	684	902.407	531.78	524.326	159.674	1434.19	754.809	255.547	54.4648	35.8658	11.9459	1.76433	319.79	0	0	0	0	0	0	0	0	0	0	0	0	0	0	0	0	0
																			1900.4	898.024	1188.53	711.874	686.168	211.856	1900.4	1018.95	350.625	89.5797	46.865	15.2115	3.34471	375.829	0	0	0	0	0	0	0	0	0	0	0	0	0	0	0	0	0
																			1143.9	540.904	722.479	421.426	416.023	124.881	1143.9	608.806	201.973	46.9068	28.0987	7.25761	1.37628	249.486	0	0	0	0	0	0	0	0	0	0	0	0	0	0	0	0	0
																			1120.25	532.502	708.336	411.917	409.718	122.784	1120.25	578.663	202.209	51.5016	30.2395	9.47273	1.10502	247.062	0	0	0	0	0	0	0	0	0	0	0	0	0	0	0	0	0
																			1557.28	731.654	976.562	580.717	560.419	171.235	1557.28	827.471	284.672	73.2699	43.588	3.5614	1.74215	322.974	0	0	0	0	0	0	0	0	0	0	0	0	0	0	0	0	0
																			528.381	258.141	338.153	190.228	199.639	58.5016	528.381	272.335	94.7634	23.248	10.8189	2.92274	0.562443	123.73	0	0	0	0	0	0	0	0	0	0	0	0	0	0	0	0	0
																			1238.02	583.243	779.909	458.109	448.221	135.022	1238.02	643.324	222.069	54.2942	34.3658	7.895	0.260463	275.81	0	0	0	0	0	0	0	0	0	0	0	0	0	0	0	0	0
																			725.102	341.002	460.075	265.027	263.16	77.8425	725.102	381.526	128.314	30.5564	16.9335	5.45442	1.64061	160.677	0	0	0	0	0	0	0	0	0	0	0	0	0	0	0	0	0
																			1053.09	495.015	663.542	389.552	380.377	114.638	1053.09	554.665	190.779	41.7503	26.4189	7.11309	1.02367	231.345	0	0	0	0	0	0	0	0	0	0	0	0	0	0	0	0	0
																			950.134	453.241	602.692	347.441	349.151	104.09	950.134	492.031	172.15	41.8707	25.7752	4.27585	0.664562	213.367	0	0	0	0	0	0	0	0	0	0	0	0	0	0	0	0	0
																			1513.54	731.581	954.747	558.788	560.191	171.389	1513.54	785.328	280.6	69.5661	41.1244	9.52051	3.06282	324.334	0	0	0	0	0	0	0	0	0	0	0	0	0	0	0	0	0
																			755.744	364.936	481.714	274.03	281.983	82.9523	755.744	386.112	140.616	35.8316	18.916	6.06695	1.34511	166.857	0	0	0	0	0	0	0	0	0	0	0	0	0	0	0	0	0
																			1566.8	748.853	985.911	580.889	574.131	174.722	1566.8	829.809	291.284	74.3039	33.7506	5.52604	2.07768	330.048	0	0	0	0	0	0	0	0	0	0	0	0	0	0	0	0	0
																			920.375	445.417	586.044	334.331	343.345	102.072	920.375	481.954	167.311	39.184	23.9645	6.36145	1.65478	199.945	0	0	0	0	0	0	0	0	0	0	0	0	0	0	0	0	0
																			1254.3	590.323	788.782	465.519	453.123	137.2	1254.3	649.632	232.476	56.1996	28.3018	9.15295	1.31362	277.225	0	0	0	0	0	0	0	0	0	0	0	0	0	0	0	0	0
																			1295.59	622.506	818.818	476.771	478.263	144.243	1295.59	696.051	230.028	61.8524	28.2577	3.53302	1.39509	274.472	0	0	0	0	0	0	0	0	0	0	0	0	0	0	0	0	0
																			1551.23	736.923	974.144	577.083	564.598	172.325	1551.23	821.551	282.361	74.852	36.6369	6.61358	2.61534	326.597	0	0	0	0	0	0	0	0	0	0	0	0	0	0	0	0	0
																			1075.86	511.703	679.841	396.018	393.137	118.566	1075.86	572.292	185.429	44.8885	23.7214	5.35336	1.56202	242.613	0	0	0	0	0	0	0	0	0	0	0	0	0	0	0	0	0
																			1449.09	682.508	909.566	539.522	523.11	159.398	1449.09	771.627	258.885	60.1474	30.2959	11.0289	0.844099	316.26	0	0	0	0	0	0	0	0	0	0	0	0	0	0	0	0	0
																			1035.07	500.684	657.343	377.728	385.739	114.945	1035.07	522.162	194.786	45.5216	29.1066	4.57036	1.38855	237.535	0	0	0	0	0	0	0	0	0	0	0	0	0	0	0	0	0
																			2125.62	1006.66	1327.39	798.233	768.569	238.09	2125.62	1152.15	379.393	104.5	53.3596	16.3339	2.40609	417.478	0	0	0	0	0	0	0	0	0	0	0	0	0	0	0	0	0
																			1826.62	875.079	1145.34	681.284	669.326	205.753	1826.62	960.361	338.374	76.4645	45.8541	16.5698	1.20721	387.79	0	0	0	0	0	0	0	0	0	0	0	0	0	0	0	0	0
																			1343.85	653.648	849.598	494.248	500.631	153.017	1343.85	702.149	243.436	60.4339	30.7385	6.8771	2.52748	297.683	0	0	0	0	0	0	0	0	0	0	0	0	0	0	0	0	0
																			1130	539.382	714.389	415.611	414.59	124.793	1130	594.116	200.255	45.4169	29.7086	6.97057	1.65463	251.879	0	0	0	0	0	0	0	0	0	0	0	0	0	0	0	0	0
																			1884.11	878.63	1174.62	709.498	670.567	208.063	1884.11	1017.87	344.004	84.2012	43.2782	15.0422	2.95021	376.771	0	0	0	0	0	0	0	0	0	0	0	0	0	0	0	0	0
																			753.601	361.741	479.56	274.04	279.165	82.5766	753.601	389.583	136.712	33.2122	20.8861	5.80285	1.21944	166.185	0	0	0	0	0	0	0	0	0	0	0	0	0	0	0	0	0
																			1356.77	643.59	855.888	500.884	494.705	148.885	1356.77	713.087	255.509	58.5796	36.9003	4.21537	1.29602	287.184	0	0	0	0	0	0	0	0	0	0	0	0	0	0	0	0	0
																			1604.01	761.005	1008.32	595.698	583.645	177.36	1604.01	859.961	298.572	73.072	36.6593	7.19653	2.20292	326.35	0	0	0	0	0	0	0	0	0	0	0	0	0	0	0	0	0
																			1555.27	738.409	977.449	577.825	564.856	173.553	1555.27	834.832	266.856	69.0321	40.2978	9.96742	2.39701	331.892	0	0	0	0	0	0	0	0	0	0	0	0	0	0	0	0	0
																			1666.96	793.103	1045.95	621.015	607.237	185.865	1666.96	877.366	307.844	80.4105	40.0101	8.16488	1.51514	351.653	0	0	0	0	0	0	0	0	0	0	0	0	0	0	0	0	0
																			1640.74	788.518	1032.75	607.99	603.74	184.777	1640.74	865.021	302.72	68.858	35.5712	12.4929	2.65111	353.427	0	0	0	0	0	0	0	0	0	0	0	0	0	0	0	0	0
																			1788.47	844.224	1118.04	670.438	645.058	199.166	1788.47	938.65	326.622	84.9565	46.0005	8.22161	2.69324	381.331	0	0	0	0	0	0	0	0	0	0	0	0	0	0	0	0	0
																			1521.48	719.987	957.001	564.481	552.683	167.305	1521.48	813.963	278.747	68.0419	39.0722	8.51521	1.65453	311.488	0	0	0	0	0	0	0	0	0	0	0	0	0	0	0	0	0
																			1613.96	762.998	1011.27	602.692	584.204	178.794	1613.96	842.406	293.324	87.8965	34.6381	10.2431	1.45065	344.006	0	0	0	0	0	0	0	0	0	0	0	0	0	0	0	0	0
																			1511.05	729.72	954.603	556.447	559.505	170.216	1511.05	799.178	276.981	66.1188	44.9439	4.8997	1.68103	317.247	0	0	0	0	0	0	0	0	0	0	0	0	0	0	0	0	0
																			1563.24	758.516	988.17	575.072	581.447	177.069	1563.24	823.179	279.882	75.7054	47.6387	7.88945	2.01362	326.933	0	0	0	0	0	0	0	0	0	0	0	0	0	0	0	0	0
																			1426.96	694.091	902.469	524.495	531.999	162.091	1426.96	737.659	262.186	65.0559	39.5884	8.71532	1.65948	312.1	0	0	0	0	0	0	0	0	0	0	0	0	0	0	0	0	0
																			1340.38	640.399	846.774	493.604	492.012	148.387	1340.38	712.441	237.17	68.2406	34.5934	4.95916	2.17507	280.8	0	0	0	0	0	0	0	0	0	0	0	0	0	0	0	0	0
																			1117.71	544.736	710.903	406.808	419.552	125.184	1117.71	591.021	205.646	44.4873	27.8317	8.39894	1.23435	239.091	0	0	0	0	0	0	0	0	0	0	0	0	0	0	0	0	0
																			1585.59	752.34	996.949	588.644	575.917	176.422	1585.59	857.989	270.912	72.9358	40.0426	10.3657	2.70746	330.64	0	0	0	0	0	0	0	0	0	0	0	0	0	0	0	0	0
																			633.992	303.255	402.936	231.057	233.819	69.4361	633.992	327.654	111.427	28.6323	14.234	4.54836	0.958604	146.539	0	0	0	0	0	0	0	0	0	0	0	0	0	0	0	0	0
																			1092.08	524.018	691.147	400.931	402.692	121.326	1092.08	572.645	194.381	46.8856	27.095	7.07108	0.84896	243.151	0	0	0	0	0	0	0	0	0	0	0	0	0	0	0	0	0
																			1518.52	723.517	958.17	560.35	555.592	167.925	1518.52	806.694	275.342	72.8216	42.8168	11.4738	1.18656	308.184	0	0	0	0	0	0	0	0	0	0	0	0	0	0	0	0	0
																			1313.07	624.829	828.156	484.911	480.338	144.492	1313.07	699.556	238.452	52.9862	29.2173	7.52097	1.04342	284.291	0	0	0	0	0	0	0	0	0	0	0	0	0	0	0	0	0
																			1436.48	694.672	907.061	529.414	533.044	161.628	1436.48	751.963	272.116	62.8378	34.9967	8.98647	2.35069	303.224	0	0	0	0	0	0	0	0	0	0	0	0	0	0	0	0	0
																			602.856	289.145	384.514	218.343	223.721	65.4241	602.856	312.241	112.111	28.1393	14.3363	2.71049	0.549806	132.769	0	0	0	0	0	0	0	0	0	0	0	0	0	0	0	0	0
																			1555.28	734.017	978.202	577.077	563.405	170.612	1555.28	833.34	280.815	72.2466	46.7264	11.2527	1.06917	309.83	0	0	0	0	0	0	0	0	0	0	0	0	0	0	0	0	0
																			1308.56	632.334	829.46	479.101	486.049	146.286	1308.56	711.011	239.907	52.3114	28.6273	5.70522	1.97408	269.026	0	0	0	0	0	0	0	0	0	0	0	0	0	0	0	0	0
																			1768.4	847.051	1111.44	656.957	648.065	198.986	1768.4	955.846	320.775	79.3569	41.1479	10.21	2.1707	358.894	0	0	0	0	0	0	0	0	0	0	0	0	0	0	0	0	0
																			1165.04	561.025	738.042	426.994	431.183	129.842	1165.04	603.817	218.064	43.3602	29.014	9.57743	0.714622	260.489	0	0	0	0	0	0	0	0	0	0	0	0	0	0	0	0	0
																			1541.5	731.196	966.043	575.461	559.197	171.998	1541.5	799.577	277.164	66.3279	37.0721	11.2944	2.23651	347.831	0	0	0	0	0	0	0	0	0	0	0	0	0	0	0	0	0
																			1328.43	630.666	838.235	490.2	484.301	146.365	1328.43	709.105	234.974	58.9863	34.8886	7.05664	1.17525	282.25	0	0	0	0	0	0	0	0	0	0	0	0	0	0	0	0	0
																			1008.57	488.849	641.628	366.944	376.84	112.009	1008.57	521.071	181.597	45.4094	27.3468	6.02356	0.890236	226.235	0	0	0	0	0	0	0	0	0	0	0	0	0	0	0	0	0
																			1545.25	749.867	977.638	567.617	575.526	174.341	1545.25	834.276	281.739	58.147	33.8075	4.95649	2.17853	330.15	0	0	0	0	0	0	0	0	0	0	0	0	0	0	0	0	0
																			1780.3	836.683	1113.33	666.972	639.781	196.902	1780.3	948.321	321.081	86.2742	39.8262	11.9011	1.8059	371.091	0	0	0	0	0	0	0	0	0	0	0	0	0	0	0	0	0
																			1870.12	896.364	1174.82	695.304	686.054	210.31	1870.12	1000.23	339.378	85.8892	49.3779	8.83786	2.0545	384.357	0	0	0	0	0	0	0	0	0	0	0	0	0	0	0	0	0
																			805.547	391.898	512.44	293.107	301.754	90.1439	805.547	407.741	147.711	31.6563	18.8772	8.29484	0.810526	190.457	0	0	0	0	0	0	0	0	0	0	0	0	0	0	0	0	0
																			1004.29	485.936	639.979	364.307	375.371	110.565	1004.29	518.772	187.049	42.3205	27.3025	9.40171	1.22103	218.22	0	0	0	0	0	0	0	0	0	0	0	0	0	0	0	0	0
																			1069.51	515.196	678.211	391.3	396.213	118.983	1069.51	549.154	195.39	47.6702	29.5005	5.91972	1.17999	240.696	0	0	0	0	0	0	0	0	0	0	0	0	0	0	0	0	0
																			693.654	337.496	442.498	251.157	260.208	77.2874	693.654	355.233	128.032	30.9276	15.0604	3.79437	0.956613	159.651	0	0	0	0	0	0	0	0	0	0	0	0	0	0	0	0	0
																			1306.64	625.793	825.863	480.782	481.342	144.451	1306.64	667.684	249.632	65.9265	32.3453	12.4805	1.38033	277.195	0	0	0	0	0	0	0	0	0	0	0	0	0	0	0	0	0
																			1606.04	749.921	1006.87	599.167	575.131	174.79	1606.04	870.751	283.132	79.6912	38.9796	12.2428	1.93405	319.31	0	0	0	0	0	0	0	0	0	0	0	0	0	0	0	0	0
																			961.243	465.864	611.574	349.669	359.131	106.732	961.243	494.913	179.632	39.8002	26.4021	4.06182	1.85794	214.577	0	0	0	0	0	0	0	0	0	0	0	0	0	0	0	0	0
																			958.244	461.555	608.22	350.024	355.481	106.074	958.244	498.963	177.714	39.4824	22.5032	5.84337	1.08872	212.649	0	0	0	0	0	0	0	0	0	0	0	0	0	0	0	0	0
																			969.439	465.515	615.227	354.212	358.349	107.166	969.439	504.805	176.517	38.5498	26.8205	5.56525	1.12105	216.061	0	0	0	0	0	0	0	0	0	0	0	0	0	0	0	0	0
																			1423.56	693.453	901.085	522.472	531.443	162.01	1423.56	752.674	251.928	60.6588	37.2019	6.26045	1.28054	313.553	0	0	0	0	0	0	0	0	0	0	0	0	0	0	0	0	0
																			1358.69	649.822	858.952	499.742	499.681	150.141	1358.69	720.857	249.282	56.6719	33.4594	9.39246	1.78053	287.251	0	0	0	0	0	0	0	0	0	0	0	0	0	0	0	0	0
																			629	308.077	402.768	226.233	237.991	70.0856	629	320.817	118.086	26.2179	17.3929	3.63694	0.926763	141.923	0	0	0	0	0	0	0	0	0	0	0	0	0	0	0	0	0
																			698.266	328.686	442.426	255.84	253.451	75.2351	698.266	349.907	128.235	35.5317	15.6297	6.27077	1.31932	161.373	0	0	0	0	0	0	0	0	0	0	0	0	0	0	0	0	0
																			937.162	449.954	594.396	342.765	346.471	103.484	937.162	487.85	175.032	38.7911	25.4677	2.85382	1.74142	205.425	0	0	0	0	0	0	0	0	0	0	0	0	0	0	0	0	0
																			1473.58	696.203	927.344	546.241	534.615	161.589	1473.58	778.18	264.064	63.6612	40.585	11.6943	1.86901	313.532	0	0	0	0	0	0	0	0	0	0	0	0	0	0	0	0	0
																			1386.95	649.216	869.624	517.325	497.119	152.097	1386.95	717.053	254.911	64.6395	36.4935	11.2463	2.00407	300.602	0	0	0	0	0	0	0	0	0	0	0	0	0	0	0	0	0
																			1872.8	874.372	1168.23	704.573	668.176	206.196	1872.8	998.252	343.237	92.9068	47.8981	11.5579	2.02004	376.93	0	0	0	0	0	0	0	0	0	0	0	0	0	0	0	0	0
																			1309.73	625.04	826.365	483.366	479.702	145.337	1309.73	671.937	245.171	66.5372	39.4875	6.79987	1.17172	278.627	0	0	0	0	0	0	0	0	0	0	0	0	0	0	0	0	0
																			1475.88	710.459	931.147	544.736	545.445	165.014	1475.88	776.469	270.16	67.9147	35.5804	11.1412	0.612743	314.005	0	0	0	0	0	0	0	0	0	0	0	0	0	0	0	0	0
																			1413.06	686.522	894.491	518.57	526.785	159.737	1413.06	753.983	269.685	57.39	34.6162	5.32127	2.62564	289.44	0	0	0	0	0	0	0	0	0	0	0	0	0	0	0	0	0
																			1022.16	491.984	648.115	374.042	378.444	113.54	1022.16	535.976	185.997	43.9499	23.2289	5.94665	1.48433	225.575	0	0	0	0	0	0	0	0	0	0	0	0	0	0	0	0	0
																			1131.39	542.555	716.289	415.102	417.39	125.166	1131.39	595.256	204.587	52.39	25.7335	4.48553	1.18619	247.753	0	0	0	0	0	0	0	0	0	0	0	0	0	0	0	0	0
																			1354.25	658.661	856.997	497.249	505.188	153.473	1354.25	713.23	237.986	53.0203	34.7315	12.2169	1.62866	301.433	0	0	0	0	0	0	0	0	0	0	0	0	0	0	0	0	0
																			2095.44	1020.44	1316.79	778.656	778.705	241.734	2095.44	1115.64	376.918	100.512	55.6167	13.4619	2.72145	430.567	0	0	0	0	0	0	0	0	0	0	0	0	0	0	0	0	0
																			1581.84	746.733	994.072	587.764	572.963	173.77	1581.84	845.023	296.333	69.985	36.5386	13.3383	2.28049	318.339	0	0	0	0	0	0	0	0	0	0	0	0	0	0	0	0	0
																			1187.01	564.032	750.704	436.304	434.338	129.694	1187.01	633.096	214.254	47.0165	27.1411	10.4565	0.263129	254.78	0	0	0	0	0	0	0	0	0	0	0	0	0	0	0	0	0
																			1215.87	582.582	768.994	446.871	447.608	134.974	1215.87	621.168	228.266	54.8646	32.6786	7.0722	1.56908	270.247	0	0	0	0	0	0	0	0	0	0	0	0	0	0	0	0	0
																			1325.31	635.439	837.283	488.028	488.181	147.258	1325.31	687.335	247.635	57.2965	34.7604	9.2393	1.46538	287.58	0	0	0	0	0	0	0	0	0	0	0	0	0	0	0	0	0
																			1867	893.809	1171.55	695.452	682.699	211.11	1867	1002.52	346.517	85.0643	39.4477	9.89095	2.89615	380.668	0	0	0	0	0	0	0	0	0	0	0	0	0	0	0	0	0
																			871.62	422.218	555.818	315.802	325.994	96.2247	871.62	452.694	156.414	39.9777	23.5489	3.27324	0.731044	194.98	0	0	0	0	0	0	0	0	0	0	0	0	0	0	0	0	0
																			1267.54	611.168	800.561	466.978	469.162	142.005	1267.54	649.382	230.954	58.6389	30.3082	3.63562	1.37269	293.247	0	0	0	0	0	0	0	0	0	0	0	0	0	0	0	0	0
																			1795.04	845.364	1123.46	671.581	646.261	199.103	1795.04	967.751	315.736	76.2331	44.5393	12.3397	2.03277	376.413	0	0	0	0	0	0	0	0	0	0	0	0	0	0	0	0	0
																			1096.01	516.303	690.352	405.655	396.827	119.476	1096.01	575.559	195.059	56.055	21.8272	7.02159	0.959439	239.526	0	0	0	0	0	0	0	0	0	0	0	0	0	0	0	0	0
																			1584.56	768.649	1001.28	583.281	589.308	179.342	1584.56	845.682	286.596	75.7647	36.0309	9.16923	1.65996	329.661	0	0	0	0	0	0	0	0	0	0	0	0	0	0	0	0	0
																			1486.2	713.339	938.302	547.902	547.127	166.212	1486.2	796.191	273.26	59.2971	37.9277	7.05932	1.44338	311.026	0	0	0	0	0	0	0	0	0	0	0	0	0	0	0	0	0
																			1046.34	505.703	665.887	380.452	390.13	115.573	1046.34	548.91	195.491	47.3277	25.5181	6.9532	1.25246	220.887	0	0	0	0	0	0	0	0	0	0	0	0	0	0	0	0	0
																			1293.41	619.65	817.022	476.392	475.742	143.909	1293.41	684.56	234.883	56.2725	30.119	5.12577	0.657293	281.797	0	0	0	0	0	0	0	0	0	0	0	0	0	0	0	0	0
																			822.775	389.463	522.441	300.334	300.818	88.6445	822.775	428.348	153.67	36.2016	21.3185	7.49784	0.982956	174.756	0	0	0	0	0	0	0	0	0	0	0	0	0	0	0	0	0
																			1017.05	489.248	646.236	370.815	377.114	112.134	1017.05	528.517	187.596	45.7011	30.2126	7.77194	1.20756	216.045	0	0	0	0	0	0	0	0	0	0	0	0	0	0	0	0	0
																			1304.55	625.079	824.46	480.093	479.771	145.307	1304.55	694.184	238.798	56.1239	29.3173	8.39155	1.82594	275.912	0	0	0	0	0	0	0	0	0	0	0	0	0	0	0	0	0
																			1348.48	659.743	854.795	493.684	506.095	153.648	1348.48	711.094	246.49	54.7623	32.1909	7.56948	1.58335	294.788	0	0	0	0	0	0	0	0	0	0	0	0	0	0	0	0	0
																			1496.1	719.075	943.567	552.529	551.642	167.433	1496.1	789.199	279.469	63.7767	34.9172	13.2287	1.84554	313.66	0	0	0	0	0	0	0	0	0	0	0	0	0	0	0	0	0
																			1227.7	590.175	777.892	449.811	453.984	136.192	1227.7	663.151	214.855	51.1179	28.2663	6.89638	1.78543	261.631	0	0	0	0	0	0	0	0	0	0	0	0	0	0	0	0	0
																			2037.84	982.498	1280.34	757.497	751.059	231.439	2037.84	1112.94	369.761	82.9199	54.0766	9.08825	3.37809	405.679	0	0	0	0	0	0	0	0	0	0	0	0	0	0	0	0	0
																			715.454	342.612	455.345	260.109	264.593	78.0185	715.454	371.912	127.34	30.7417	16.7465	4.72316	0.754272	163.236	0	0	0	0	0	0	0	0	0	0	0	0	0	0	0	0	0
																			1644.01	782.423	1034.42	609.586	600.401	182.022	1644.01	884.063	291.688	74.4753	37.3176	13.8444	1.87455	340.743	0	0	0	0	0	0	0	0	0	0	0	0	0	0	0	0	0
																			1202.88	584.376	765.09	437.792	450.674	133.702	1202.88	642.319	220.74	48.9779	31.29	9.95495	1.99023	247.611	0	0	0	0	0	0	0	0	0	0	0	0	0	0	0	0	0
																			1079.66	518.935	685.959	393.696	399.924	119.011	1079.66	559.995	190.017	51.6906	29.5528	8.44947	1.01566	238.935	0	0	0	0	0	0	0	0	0	0	0	0	0	0	0	0	0
																			343.201	159.785	218.71	124.49	123.977	35.8078	343.201	165.277	66.3398	15.603	7.72519	2.49912	0.401158	85.3554	0	0	0	0	0	0	0	0	0	0	0	0	0	0	0	0	0
																			1394.26	661.336	877.943	516.318	507.46	153.876	1394.26	735.261	250.899	63.0162	35.7391	8.1298	1.32236	299.892	0	0	0	0	0	0	0	0	0	0	0	0	0	0	0	0	0
																			1497.46	715.919	944.565	552.894	549.323	166.596	1497.46	796.868	271.918	65.0861	34.8766	11.5332	1.91297	315.265	0	0	0	0	0	0	0	0	0	0	0	0	0	0	0	0	0
																			1924.27	923.592	1206.28	717.993	706.16	217.432	1924.27	1015.69	365.969	80.804	48.0525	10.3645	2.05077	401.339	0	0	0	0	0	0	0	0	0	0	0	0	0	0	0	0	0
																			1040.91	494.465	659.97	380.935	381.335	113.129	1040.91	553.314	197.948	43.3335	23.0094	6.30552	0.601163	216.394	0	0	0	0	0	0	0	0	0	0	0	0	0	0	0	0	0
																			1584.37	768.048	1000.23	584.134	588.404	179.644	1584.37	834.422	281.24	75.0093	39.3091	14.4999	1.44701	338.439	0	0	0	0	0	0	0	0	0	0	0	0	0	0	0	0	0
																			1882.14	894.502	1177.77	704.372	682.744	211.757	1882.14	983.167	338.771	93.6293	49.895	11.6362	2.10852	402.935	0	0	0	0	0	0	0	0	0	0	0	0	0	0	0	0	0
																			1516.31	721.423	953.478	562.833	552.465	168.958	1516.31	802.569	265.642	72.0949	37.5518	4.29706	2.49205	331.665	0	0	0	0	0	0	0	0	0	0	0	0	0	0	0	0	0
																			914.725	429.456	579.072	335.653	331.243	98.2132	914.725	483.616	169.759	40.1389	23.2193	2.53468	0.851141	194.606	0	0	0	0	0	0	0	0	0	0	0	0	0	0	0	0	0
																			673.419	319.404	429.274	244.145	247.504	71.8998	673.419	349.891	122.223	27.4723	18.1034	6.18391	0.419584	149.126	0	0	0	0	0	0	0	0	0	0	0	0	0	0	0	0	0
																			1035	494.053	656.554	378.444	380.422	113.632	1035	550.362	185.451	44.8332	26.2633	7.87308	1.26446	218.951	0	0	0	0	0	0	0	0	0	0	0	0	0	0	0	0	0
																			1648.56	797.203	1039.4	609.164	610.512	186.692	1648.56	877.908	296.111	76.7223	40.0742	11.6766	2.38838	343.683	0	0	0	0	0	0	0	0	0	0	0	0	0	0	0	0	0
																			1612.46	751.709	1010.92	601.539	576.889	174.82	1612.46	881.912	290.637	59.4995	38.9087	10.0486	0.661343	330.788	0	0	0	0	0	0	0	0	0	0	0	0	0	0	0	0	0
																			1598.8	755.3	1003.56	595.236	578.087	177.213	1598.8	863.421	286.351	72.0749	36.9282	7.37455	2.61503	330.034	0	0	0	0	0	0	0	0	0	0	0	0	0	0	0	0	0
																			1919.18	917.585	1204.55	714.631	701.612	215.973	1919.18	1046.99	352.225	79.3772	44.0505	15.6162	1.62802	379.288	0	0	0	0	0	0	0	0	0	0	0	0	0	0	0	0	0
																			1039.22	497.623	659.15	380.069	383.346	114.277	1039.22	545.822	185.798	50.3993	24.8287	7.60225	0.72094	224.048	0	0	0	0	0	0	0	0	0	0	0	0	0	0	0	0	0
																			1342.34	641.324	846.734	495.608	492.386	148.938	1342.34	705.068	244.327	62.9938	29.659	7.2426	1.52859	291.524	0	0	0	0	0	0	0	0	0	0	0	0	0	0	0	0	0
																			1481.79	712.523	934.707	547.084	546.47	166.053	1481.79	790.935	272.425	63.7432	36.9694	10.0607	2.78253	304.876	0	0	0	0	0	0	0	0	0	0	0	0	0	0	0	0	0
																			1137.68	533.472	716.631	421.053	410.024	123.448	1137.68	601.195	204.263	54.0276	25.827	5.81053	1.24001	245.321	0	0	0	0	0	0	0	0	0	0	0	0	0	0	0	0	0
																			640.99	309.59	408.629	232.361	239.156	70.4342	640.99	329.525	115.353	27.8283	17.6043	4.8388	0.562396	145.278	0	0	0	0	0	0	0	0	0	0	0	0	0	0	0	0	0
																			890.293	430.013	567.386	322.907	331.72	98.2933	890.293	462.779	159.638	44.4458	21.8273	4.17167	0.588055	196.843	0	0	0	0	0	0	0	0	0	0	0	0	0	0	0	0	0
																			829.198	404.67	528.373	300.825	312.15	92.5201	829.198	432.953	152.163	33.9287	19.4123	5.2368	0.707239	184.797	0	0	0	0	0	0	0	0	0	0	0	0	0	0	0	0	0
																			1862.27	899.111	1171.76	690.505	687.951	211.16	1862.27	988.686	335.456	86.7822	52.7575	16.4005	3.00587	379.18	0	0	0	0	0	0	0	0	0	0	0	0	0	0	0	0	0
																			1576.55	761.14	993.805	582.743	583.252	177.888	1576.55	834.732	283.631	76.4661	37.0798	9.39171	2.43799	332.809	0	0	0	0	0	0	0	0	0	0	0	0	0	0	0	0	0
																			1352.52	633.36	849.76	502.756	485.392	147.968	1352.52	709.227	237.252	68.8137	35.8661	11.5693	2.45228	287.336	0	0	0	0	0	0	0	0	0	0	0	0	0	0	0	0	0
																			1386.4	670.773	874.994	511.402	513.99	156.783	1386.4	718.603	253.037	57.8282	32.4851	6.92339	1.86103	315.658	0	0	0	0	0	0	0	0	0	0	0	0	0	0	0	0	0
																			1430.48	683.259	903.292	527.186	525.451	157.809	1430.48	768.69	264.221	65.6049	33.3599	9.85135	1.08853	287.663	0	0	0	0	0	0	0	0	0	0	0	0	0	0	0	0	0
																			976.342	467.202	620.308	356.034	360.2	107.002	976.342	514.57	177.129	44.3309	28.1454	5.31778	1.34455	205.505	0	0	0	0	0	0	0	0	0	0	0	0	0	0	0	0	0
																			929.358	453.662	592.492	336.866	349.931	103.731	929.358	489.093	167.205	36.8932	21.3009	4.56749	0.970779	209.328	0	0	0	0	0	0	0	0	0	0	0	0	0	0	0	0	0
																			1040.56	498.383	658.386	382.176	382.997	115.386	1040.56	535.572	186.193	45.213	26.7824	6.16942	0.998637	239.633	0	0	0	0	0	0	0	0	0	0	0	0	0	0	0	0	0
																			1381.55	665.503	873.244	508.304	511.127	154.375	1381.55	714.964	260.441	59.651	34.7808	11.5536	1.11566	299.043	0	0	0	0	0	0	0	0	0	0	0	0	0	0	0	0	0
																			1734.59	822.741	1088.12	646.464	629.48	193.262	1734.59	925.417	315.484	74.5269	39.7279	11.8813	2.35457	365.196	0	0	0	0	0	0	0	0	0	0	0	0	0	0	0	0	0
																			1597.21	758.19	1004.78	592.43	581.621	176.569	1597.21	852.21	293.121	72.1321	43.0471	14.9674	1.8105	319.92	0	0	0	0	0	0	0	0	0	0	0	0	0	0	0	0	0
																			1719.75	822.34	1082.75	637.005	630.128	192.212	1719.75	934.557	296.112	76.0561	41.976	16.6433	1.94961	352.46	0	0	0	0	0	0	0	0	0	0	0	0	0	0	0	0	0
																			1555.31	753.442	982.698	572.611	577.998	175.444	1555.31	825.03	290.69	75.443	38.2692	13.8158	1.60881	310.454	0	0	0	0	0	0	0	0	0	0	0	0	0	0	0	0	0
																			1453.38	686.327	914.336	539.048	526.704	159.623	1453.38	760.292	257.824	71.4004	41.1726	9.58022	0.803984	312.311	0	0	0	0	0	0	0	0	0	0	0	0	0	0	0	0	0
																			1342.65	638.014	845.926	496.725	489.386	148.628	1342.65	701.883	250.142	53.5627	35.5962	6.66591	1.33948	293.462	0	0	0	0	0	0	0	0	0	0	0	0	0	0	0	0	0
																			1302.95	631.433	826.038	476.909	484.716	146.717	1302.95	692.294	233.095	50.5502	33.1289	9.24474	2.00503	282.629	0	0	0	0	0	0	0	0	0	0	0	0	0	0	0	0	0
																			1079.08	514.653	682.251	396.831	395.401	119.252	1079.08	558.199	198.594	47.026	27.2455	9.31767	1.50283	237.197	0	0	0	0	0	0	0	0	0	0	0	0	0	0	0	0	0
																			1440.36	694.773	909.147	531.216	532.734	162.04	1440.36	755.69	251.717	67.0201	36.821	11.1618	1.52904	316.425	0	0	0	0	0	0	0	0	0	0	0	0	0	0	0	0	0
																			1402.84	664.134	884.376	518.469	510.066	154.067	1402.84	760.967	247.234	58.8556	35.5884	7.14645	1.00814	292.045	0	0	0	0	0	0	0	0	0	0	0	0	0	0	0	0	0
																			157.799	72.8325	102.027	55.7713	57.3175	15.515	157.799	67.2446	35.1167	8.69411	4.39147	1.04718	0.181685	41.1228	0	0	0	0	0	0	0	0	0	0	0	0	0	0	0	0	0
																			1156.65	548.41	732.493	424.159	423.145	125.265	1156.65	610.263	215.317	47.41	33.7339	8.04284	0.709591	241.176	0	0	0	0	0	0	0	0	0	0	0	0	0	0	0	0	0
																			940.333	442.685	593.327	347.005	340.263	102.421	940.333	490.591	168.866	37.5664	20.9826	5.78016	1.40787	215.138	0	0	0	0	0	0	0	0	0	0	0	0	0	0	0	0	0
																			877.034	425.48	557.671	319.363	327.86	97.6203	877.034	441.712	161.433	37.3776	22.7362	8.44395	0.954106	204.378	0	0	0	0	0	0	0	0	0	0	0	0	0	0	0	0	0
																			542.318	256.449	345.104	197.215	198.405	58.0447	542.318	275.327	102.212	22.6524	14.439	3.14966	0.829611	123.709	0	0	0	0	0	0	0	0	0	0	0	0	0	0	0	0	0
																			1279.8	605.316	808.044	471.754	466.003	139.313	1279.8	677.636	235.02	58.4322	34.7175	6.80852	1.40507	265.779	0	0	0	0	0	0	0	0	0	0	0	0	0	0	0	0	0
																			1165.24	552.535	734.845	430.395	424.418	128.118	1165.24	606.438	205.154	55.4856	28.3738	6.7829	1.48445	261.521	0	0	0	0	0	0	0	0	0	0	0	0	0	0	0	0	0
																			1505.18	714.507	947.485	557.698	547.7	166.806	1505.18	796.729	280.004	63.3671	42.1216	9.40029	2.65385	310.907	0	0	0	0	0	0	0	0	0	0	0	0	0	0	0	0	0
																			908.304	440.663	578.133	330.171	340.187	100.476	908.304	470.45	166.574	43.813	24.6214	4.61664	1.15879	197.07	0	0	0	0	0	0	0	0	0	0	0	0	0	0	0	0	0
																			1123.93	535.819	711.849	412.077	411.938	123.881	1123.93	595.408	204.708	48.6368	34.104	3.05824	1.78992	236.221	0	0	0	0	0	0	0	0	0	0	0	0	0	0	0	0	0
																			911.439	437.505	579.122	332.317	337.588	99.9178	911.439	476.774	168.58	43.9671	21.9718	3.54905	1.61074	194.987	0	0	0	0	0	0	0	0	0	0	0	0	0	0	0	0	0
																			1170.52	552.948	739.531	430.991	425.551	127.397	1170.52	624.284	212.299	53.3547	29.1065	4.87599	0.511985	246.089	0	0	0	0	0	0	0	0	0	0	0	0	0	0	0	0	0
																			1868.37	888.797	1172.36	696.001	680.653	208.144	1868.37	1018.02	336.274	78.3902	48.633	13.7629	2.72351	370.562	0	0	0	0	0	0	0	0	0	0	0	0	0	0	0	0	0
																			1964.61	931.469	1227.8	736.811	711.571	219.898	1964.61	1046.04	371.905	78.1484	48.03	14.2294	3.41314	402.849	0	0	0	0	0	0	0	0	0	0	0	0	0	0	0	0	0
																			963.786	473.612	614.281	349.505	364.527	109.085	963.786	500.333	174.142	43.7504	22.8135	6.52798	1.84089	214.377	0	0	0	0	0	0	0	0	0	0	0	0	0	0	0	0	0
																			1218.61	581.478	770.311	448.302	447.472	134.006	1218.61	631.875	225.491	52.8598	29.4439	8.45801	0.952407	269.532	0	0	0	0	0	0	0	0	0	0	0	0	0	0	0	0	0
																			1352.79	667.081	859.009	493.781	512.015	155.066	1352.79	701.334	243.617	61.5869	34.3931	7.42451	1.78061	302.654	0	0	0	0	0	0	0	0	0	0	0	0	0	0	0	0	0
																			967.008	465.953	614.524	352.484	359.532	106.421	967.008	499.751	178.321	43.856	24.1576	5.60467	0.117473	215.2	0	0	0	0	0	0	0	0	0	0	0	0	0	0	0	0	0
																			1506.35	722.188	948.566	557.787	553.632	168.556	1506.35	788.444	272.952	78.7358	36.6968	7.67384	1.56519	320.285	0	0	0	0	0	0	0	0	0	0	0	0	0	0	0	0	0
																			1184.75	568.319	748.444	436.304	436.756	131.563	1184.75	611.948	227.903	52.6358	25.5713	4.37444	1.99223	260.323	0	0	0	0	0	0	0	0	0	0	0	0	0	0	0	0	0
																			1113.88	537.023	705.291	408.585	412.761	124.262	1113.88	566.632	209.025	49.5574	27.4668	8.32681	1.3417	251.526	0	0	0	0	0	0	0	0	0	0	0	0	0	0	0	0	0
																			1635.71	786.89	1031.17	604.535	602.636	184.254	1635.71	869.826	288.518	80.7663	45.4016	11.2965	2.46266	337.437	0	0	0	0	0	0	0	0	0	0	0	0	0	0	0	0	0
																			1015.57	482.991	643.079	372.495	372.023	110.968	1015.57	531.833	192.303	49.2653	21.4925	4.60403	1.87754	214.199	0	0	0	0	0	0	0	0	0	0	0	0	0	0	0	0	0
																			1224.74	586.739	773.808	450.927	450.533	136.206	1224.74	653.586	217.375	48.3193	25.7669	5.44105	1.69702	272.55	0	0	0	0	0	0	0	0	0	0	0	0	0	0	0	0	0
																			1517.57	728.456	956.632	560.942	558.65	169.806	1517.57	795.518	276.989	67.31	39.623	13.6324	1.74643	322.756	0	0	0	0	0	0	0	0	0	0	0	0	0	0	0	0	0
																			727.291	352.766	463.675	263.617	272.004	80.7619	727.291	371.93	130.947	32.6929	20.1805	2.41374	1.07735	168.05	0	0	0	0	0	0	0	0	0	0	0	0	0	0	0	0	0
																			660.67	314.415	420.634	240.037	242.824	71.591	660.67	328.706	125.992	27.304	18.3148	3.2914	0.861045	156.202	0	0	0	0	0	0	0	0	0	0	0	0	0	0	0	0	0
																			999.188	485.652	635.108	364.08	373.516	112.135	999.188	513.336	182.708	47.0607	29.0244	7.26505	1.64532	218.148	0	0	0	0	0	0	0	0	0	0	0	0	0	0	0	0	0
																			1592.76	769.223	1005.53	587.228	589.517	179.706	1592.76	839.305	297.2	64.0509	44.2899	10.3462	2.54132	335.03	0	0	0	0	0	0	0	0	0	0	0	0	0	0	0	0	0
																			1262.57	597.562	795.109	467.456	458.871	138.691	1262.57	658.333	242.298	55.695	30.2364	5.40493	1.93796	268.659	0	0	0	0	0	0	0	0	0	0	0	0	0	0	0	0	0
																			1568.02	754.091	988.705	579.314	578.406	175.685	1568.02	832.918	288.108	69.5482	38.7248	10.735	1.35995	326.624	0	0	0	0	0	0	0	0	0	0	0	0	0	0	0	0	0
																			1339.18	645.546	846.238	492.938	496.042	149.504	1339.18	707.165	244.057	55.0529	31.3097	9.23591	2.24479	290.11	0	0	0	0	0	0	0	0	0	0	0	0	0	0	0	0	0
																			931.021	440.992	587.901	343.12	339.186	101.806	931.021	470.378	170.081	41.6507	20.668	6.70458	1.1292	220.409	0	0	0	0	0	0	0	0	0	0	0	0	0	0	0	0	0
																			1187.36	558.544	746.314	441.051	428.857	129.687	1187.36	618.562	219.901	52.8438	26.6679	4.83096	1.67211	262.886	0	0	0	0	0	0	0	0	0	0	0	0	0	0	0	0	0
																			1483.51	712.06	934.769	548.739	546.311	165.75	1483.51	784.345	274.949	63.1304	33.6702	12.2268	1.38852	313.799	0	0	0	0	0	0	0	0	0	0	0	0	0	0	0	0	0
																			1759.72	841.297	1105	654.721	643.369	197.928	1759.72	942.476	318.845	72.0078	43.4291	9.19926	1.67505	372.085	0	0	0	0	0	0	0	0	0	0	0	0	0	0	0	0	0
																			1041.9	494.014	657.93	383.966	379.722	114.291	1041.9	528.86	196.368	49.6884	22.1167	7.44068	2.22633	235.196	0	0	0	0	0	0	0	0	0	0	0	0	0	0	0	0	0
																			1491.53	704.071	936.68	554.847	539.738	164.333	1491.53	793.804	264.284	66.8252	34.1247	10.1691	1.57174	320.748	0	0	0	0	0	0	0	0	0	0	0	0	0	0	0	0	0
																			1519.18	720.973	957.675	561.506	553.387	167.586	1519.18	824.589	263.587	70.8511	39.3154	10.7297	0.630547	309.478	0	0	0	0	0	0	0	0	0	0	0	0	0	0	0	0	0
																			855.369	409.917	543.516	311.852	316.301	93.6156	855.369	438.019	162.355	41.336	20.1763	4.11153	1.01898	188.352	0	0	0	0	0	0	0	0	0	0	0	0	0	0	0	0	0
																			1190.34	573.606	752.464	437.879	440.48	133.125	1190.34	607.448	218.064	54.6576	27.7511	7.77774	1.5254	273.12	0	0	0	0	0	0	0	0	0	0	0	0	0	0	0	0	0
																			917.091	440.338	581.018	336.073	338.983	101.355	917.091	468.347	163.037	45.0374	22.4171	6.08144	0.712915	211.458	0	0	0	0	0	0	0	0	0	0	0	0	0	0	0	0	0
																			2165.55	1040.43	1353.08	812.474	793.163	247.262	2165.55	1139.81	397.812	89.2833	56.0191	21.6026	1.96497	459.06	0	0	0	0	0	0	0	0	0	0	0	0	0	0	0	0	0
																			967.419	460.624	613.665	353.753	354.99	105.634	967.419	493.361	177.563	43.2913	27.4993	7.06258	1.24715	217.395	0	0	0	0	0	0	0	0	0	0	0	0	0	0	0	0	0
																			1352.54	636.71	849.244	503.297	487.934	148.776	1352.54	709.017	242.591	56.2405	34.1581	8.09661	0.396042	302.042	0	0	0	0	0	0	0	0	0	0	0	0	0	0	0	0	0
																			1164.02	558.851	736.473	427.544	429.465	129.386	1164.02	594.504	217.736	47.2312	30.3175	5.3955	0.776849	268.055	0	0	0	0	0	0	0	0	0	0	0	0	0	0	0	0	0
																			1402.89	672.954	887.083	515.812	517.501	155.453	1402.89	750.412	256.07	60.1847	34.2164	6.824	1.29809	293.889	0	0	0	0	0	0	0	0	0	0	0	0	0	0	0	0	0
																			793.352	382.13	505.925	287.427	295.465	86.6645	793.352	425.13	146.413	31.3781	18.8385	3.76945	0.84281	166.98	0	0	0	0	0	0	0	0	0	0	0	0	0	0	0	0	0
																			751.071	364.393	478.998	272.073	281.377	83.0162	751.071	376.871	136.735	32.5904	22.2202	4.56101	0.573797	177.52	0	0	0	0	0	0	0	0	0	0	0	0	0	0	0	0	0
																			1090.46	520.629	690.091	400.369	400.875	119.755	1090.46	569.342	191.973	51.8635	25.3354	9.09672	1.40472	241.445	0	0	0	0	0	0	0	0	0	0	0	0	0	0	0	0	0
																			1686.66	811.977	1060.69	625.977	621.546	190.431	1686.66	898.467	309.204	69.2477	35.9387	12.6554	2.09517	359.055	0	0	0	0	0	0	0	0	0	0	0	0	0	0	0	0	0
																			1263.92	609.877	799.838	464.077	468.238	141.639	1263.92	657.516	224.369	58.2337	34.2091	5.21096	2.22134	282.155	0	0	0	0	0	0	0	0	0	0	0	0	0	0	0	0	0
																			1189.59	570.996	753.096	436.491	439.17	131.826	1189.59	628.871	211.924	56.4579	30.8072	8.41094	1.23444	251.881	0	0	0	0	0	0	0	0	0	0	0	0	0	0	0	0	0
																			1054.29	497.361	666.361	387.931	383.036	114.325	1054.29	546.782	193.448	49.3512	27.4066	6.77195	1.19972	229.332	0	0	0	0	0	0	0	0	0	0	0	0	0	0	0	0	0
																			1467.52	698.219	924.951	542.571	536.496	161.723	1467.52	774.173	276.509	60.9908	38.7958	10.7767	2.07806	304.198	0	0	0	0	0	0	0	0	0	0	0	0	0	0	0	0	0
																			1740.67	824.696	1091.27	649.406	630.07	194.626	1740.67	936.834	306.524	77.8729	43.0238	12.5515	2.39523	361.471	0	0	0	0	0	0	0	0	0	0	0	0	0	0	0	0	0
																			1536.83	720.421	963.912	572.916	552.338	168.084	1536.83	822.786	280.44	67.818	39.7441	7.61551	1.90015	316.524	0	0	0	0	0	0	0	0	0	0	0	0	0	0	0	0	0
																			1476.25	699.601	929.419	546.83	537.104	162.497	1476.25	782.103	266.434	69.6588	40.36	4.34907	1.78294	311.562	0	0	0	0	0	0	0	0	0	0	0	0	0	0	0	0	0
																			1316.31	622.13	829.083	487.232	477.642	144.488	1316.31	693.14	240.715	61.7399	33.6085	9.26624	2.61447	275.231	0	0	0	0	0	0	0	0	0	0	0	0	0	0	0	0	0
																			1538.79	742.758	969.313	569.476	568.431	174.327	1538.79	795.097	288.448	71.0662	37.4982	6.94679	2.58804	337.145	0	0	0	0	0	0	0	0	0	0	0	0	0	0	0	0	0
																			1726.08	819.188	1084.17	641.912	627.327	191.861	1726.08	929.335	320.746	76.1778	39.4967	6.97161	1.80557	351.547	0	0	0	0	0	0	0	0	0	0	0	0	0	0	0	0	0
																			1853.15	887.798	1163	690.148	678.371	209.427	1853.15	989.661	330.095	86.2005	46.1917	14.8512	1.75645	384.397	0	0	0	0	0	0	0	0	0	0	0	0	0	0	0	0	0
																			1605.64	773.912	1011.43	594.212	592.66	181.252	1605.64	852.824	292.054	62.8576	40.5872	11.3836	2.13392	343.801	0	0	0	0	0	0	0	0	0	0	0	0	0	0	0	0	0
																			1491.21	716.653	941.421	549.785	549.83	166.823	1491.21	790.114	271.758	60.4593	35.2905	8.39003	1.10812	324.086	0	0	0	0	0	0	0	0	0	0	0	0	0	0	0	0	0
																			1347.45	659.066	857.194	490.261	506.891	152.175	1347.45	726.59	232.27	59.6142	33.0598	9.4227	0.884889	285.613	0	0	0	0	0	0	0	0	0	0	0	0	0	0	0	0	0
																			1212.8	579.574	767.006	445.791	445.805	133.769	1212.8	638.558	225.152	56.0227	26.7739	6.98833	1.25724	258.044	0	0	0	0	0	0	0	0	0	0	0	0	0	0	0	0	0
																			1387.3	646.62	870.072	517.228	495.248	151.372	1387.3	724.851	240.063	67.858	38.1348	8.62655	1.16263	306.603	0	0	0	0	0	0	0	0	0	0	0	0	0	0	0	0	0
																			1485.32	714.064	938.386	546.93	548.706	165.358	1485.32	811.621	259.151	62.7489	35.6795	8.52289	1.7003	305.892	0	0	0	0	0	0	0	0	0	0	0	0	0	0	0	0	0
																			1306.43	624.784	824.14	482.285	479.877	144.907	1306.43	687.754	243.127	55.8386	29.763	10.162	1.8048	277.976	0	0	0	0	0	0	0	0	0	0	0	0	0	0	0	0	0
																			1814.5	867.99	1139.96	674.547	664.488	203.502	1814.5	971.389	326.463	83.3438	42.1519	15.7837	2.31007	373.062	0	0	0	0	0	0	0	0	0	0	0	0	0	0	0	0	0
																			1177.16	565.559	744.739	432.425	435.198	130.361	1177.16	613.383	217.139	49.5492	31.5791	8.66869	1.0144	255.83	0	0	0	0	0	0	0	0	0	0	0	0	0	0	0	0	0
																			1518.6	722.459	955.265	563.336	553.685	168.774	1518.6	812.311	277.386	70.3621	31.4836	8.4147	1.72393	316.92	0	0	0	0	0	0	0	0	0	0	0	0	0	0	0	0	0
																			1605.47	756.406	1009.39	596.084	580.653	175.752	1605.47	865.535	290.42	74.7436	41.8485	14.2521	2.14223	316.527	0	0	0	0	0	0	0	0	0	0	0	0	0	0	0	0	0
																			897.078	431.101	570.361	326.717	332.599	98.5029	897.078	479.088	161.423	37.0691	22.9708	7.24345	0.657262	188.627	0	0	0	0	0	0	0	0	0	0	0	0	0	0	0	0	0
																			1805.28	866.895	1134.79	670.489	663.212	203.684	1805.28	957.743	330.735	94.8243	44.1364	14.0475	2.55351	361.235	0	0	0	0	0	0	0	0	0	0	0	0	0	0	0	0	0
																			1593.85	756.05	1000.26	593.583	578.901	177.149	1593.85	847.919	290.397	68.9107	39.8612	9.68987	0.836484	336.232	0	0	0	0	0	0	0	0	0	0	0	0	0	0	0	0	0
																			776.296	366.591	492.608	283.688	282.957	83.6338	776.296	397.43	140.511	41.591	20.2458	5.53978	1.0027	169.975	0	0	0	0	0	0	0	0	0	0	0	0	0	0	0	0	0
																			1856.73	872.846	1160.38	696.355	666.828	206.019	1856.73	999.878	337.737	75.3306	50.0636	9.7356	2.18815	381.798	0	0	0	0	0	0	0	0	0	0	0	0	0	0	0	0	0
																			1397.92	666.729	881.626	516.298	511.745	154.984	1397.92	737.126	253.249	73.9766	29.7317	6.47088	2.13005	295.24	0	0	0	0	0	0	0	0	0	0	0	0	0	0	0	0	0
																			1297.11	618.747	818.391	478.72	475.564	143.183	1297.11	684.461	242.165	47.7937	26.2451	6.60464	1.03891	288.802	0	0	0	0	0	0	0	0	0	0	0	0	0	0	0	0	0
																			1107.72	531.711	701.611	406.107	409.09	122.62	1107.72	576.409	201.967	55.822	25.8836	8.9416	0.961977	237.734	0	0	0	0	0	0	0	0	0	0	0	0	0	0	0	0	0
																			1035.31	494.443	657.409	377.9	381.533	112.91	1035.31	548.658	186.55	50.338	27.3142	7.79816	0.897636	213.754	0	0	0	0	0	0	0	0	0	0	0	0	0	0	0	0	0
																			925.035	433.724	584.292	340.743	333.765	99.9587	925.035	478.3	163.39	40.7367	23.9597	5.07739	0.908302	212.664	0	0	0	0	0	0	0	0	0	0	0	0	0	0	0	0	0
																			1513.31	721.306	952.522	560.792	553.187	168.119	1513.31	807.525	276.139	71.9838	32.349	5.52921	1.04373	318.745	0	0	0	0	0	0	0	0	0	0	0	0	0	0	0	0	0
																			1274.76	609.659	806.769	467.992	469.31	140.349	1274.76	658.261	237.327	57.6836	37.786	8.84336	1.49281	273.367	0	0	0	0	0	0	0	0	0	0	0	0	0	0	0	0	0
																			1407.25	667.211	884.864	522.387	511.578	155.633	1407.25	729.007	267.497	61.8534	37.6635	7.3684	2.26751	301.594	0	0	0	0	0	0	0	0	0	0	0	0	0	0	0	0	0
																			1953.97	929.591	1221.97	731.994	710.051	219.541	1953.97	1034.83	361.161	87.2839	46.9048	16.3386	1.96316	405.483	0	0	0	0	0	0	0	0	0	0	0	0	0	0	0	0	0
																			1079.99	518.525	684.919	395.073	398.488	120.037	1079.99	558.212	195.531	45.892	29.0606	3.77428	2.0286	245.493	0	0	0	0	0	0	0	0	0	0	0	0	0	0	0	0	0
																			736.436	346.352	467.162	269.275	267.383	78.9693	736.436	390.507	131.69	34.6765	17.4787	4.69432	1.09009	156.299	0	0	0	0	0	0	0	0	0	0	0	0	0	0	0	0	0
																			1940.18	922.238	1214.11	726.071	705.108	217.131	1940.18	1047.67	364.448	82.0462	43.3489	3.92274	1.36983	397.373	0	0	0	0	0	0	0	0	0	0	0	0	0	0	0	0	0
																			1291.62	619.048	814.67	476.952	475.312	143.736	1291.62	668.243	233.829	55.0602	33.8499	8.80398	1.12603	290.709	0	0	0	0	0	0	0	0	0	0	0	0	0	0	0	0	0
																			1278.51	619.89	809.421	469.089	476.098	143.793	1278.51	673.452	230.957	50.934	30.4789	5.76367	1.51792	285.406	0	0	0	0	0	0	0	0	0	0	0	0	0	0	0	0	0
																			1241.67	592.333	782.98	458.687	454.786	137.547	1241.67	646.351	230.665	48.8348	28.3107	8.98593	1.82815	276.691	0	0	0	0	0	0	0	0	0	0	0	0	0	0	0	0	0
																			1242.44	597.939	785.593	456.847	459.188	138.751	1242.44	652.704	220.053	54.9955	29.0785	9.39894	2.07643	274.134	0	0	0	0	0	0	0	0	0	0	0	0	0	0	0	0	0
																			2052.27	991.576	1288.78	763.49	757.665	233.911	2052.27	1099.79	376.029	92.0821	53.378	17.5863	2.07608	411.324	0	0	0	0	0	0	0	0	0	0	0	0	0	0	0	0	0
																			1471.6	699.288	928.036	543.565	536.379	162.909	1471.6	787.742	268.279	67.4697	37.671	8.15301	1.7849	300.501	0	0	0	0	0	0	0	0	0	0	0	0	0	0	0	0	0
																			1369.59	647.048	861.759	507.829	496.396	150.652	1369.59	723.957	246.639	57.1609	32.0278	9.04857	0.964588	299.79	0	0	0	0	0	0	0	0	0	0	0	0	0	0	0	0	0
																			1154.3	559.845	732.298	422.004	430.086	129.759	1154.3	598.286	214.715	58.2846	31.4274	4.29813	2.49354	244.797	0	0	0	0	0	0	0	0	0	0	0	0	0	0	0	0	0
																			1260.92	594.464	793.962	466.955	456.49	137.974	1260.92	667.146	218.096	56.5255	30.2024	6.71858	1.27919	280.949	0	0	0	0	0	0	0	0	0	0	0	0	0	0	0	0	0
																			845.884	408.27	537.814	308.07	314.664	93.6061	845.884	439.741	156.121	32.6212	21.7411	3.65511	1.44938	190.555	0	0	0	0	0	0	0	0	0	0	0	0	0	0	0	0	0
																			1475.79	703.592	929.84	545.955	539.401	164.192	1475.79	772.089	269.254	67.8845	41.3973	3.24886	2.1485	319.773	0	0	0	0	0	0	0	0	0	0	0	0	0	0	0	0	0
																			646.39	311.398	412.821	233.569	240.701	70.6967	646.39	335.401	118.319	25.1427	15.1394	3.00053	0.557884	148.829	0	0	0	0	0	0	0	0	0	0	0	0	0	0	0	0	0
																			1527.34	737.459	964.94	562.402	566.301	171.158	1527.34	796.799	287.761	72.7754	36.1672	10.0092	1.2678	322.562	0	0	0	0	0	0	0	0	0	0	0	0	0	0	0	0	0
																			957.493	454.219	606.471	351.022	349.934	104.285	957.493	502.519	171.899	45.0987	20.2888	3.98965	1.16807	212.53	0	0	0	0	0	0	0	0	0	0	0	0	0	0	0	0	0
																			1274.65	615.791	808.888	465.76	473.738	142.053	1274.65	689.027	224.686	51.3473	33.8436	10.4921	1.85136	263.401	0	0	0	0	0	0	0	0	0	0	0	0	0	0	0	0	0
																			1025.16	494.537	652.524	372.634	381.909	112.628	1025.16	537.459	185.362	46.0344	23.3015	6.71445	1.39659	224.89	0	0	0	0	0	0	0	0	0	0	0	0	0	0	0	0	0
																			1654.09	785.671	1040.2	613.893	601.289	184.382	1654.09	882.406	305.547	72.6733	43.7706	7.94308	2.99974	338.751	0	0	0	0	0	0	0	0	0	0	0	0	0	0	0	0	0
																			2148.94	1020.08	1341.79	807.141	777.355	242.722	2148.94	1169.41	372.917	98.173	53.185	13.0892	3.20892	438.955	0	0	0	0	0	0	0	0	0	0	0	0	0	0	0	0	0
																			2107.13	1002.67	1317.88	789.251	765.916	236.75	2107.13	1146.98	383.45	86.6074	48.6032	18.5536	2.69627	420.238	0	0	0	0	0	0	0	0	0	0	0	0	0	0	0	0	0
																			1247.01	604.933	787.741	459.271	463.993	140.94	1247.01	640.024	224.827	49.7392	23.9137	10.4012	0.783001	297.323	0	0	0	0	0	0	0	0	0	0	0	0	0	0	0	0	0
																			1139.31	547.82	722.161	417.15	421.433	126.387	1139.31	601.647	198.293	53.5463	28.3219	7.62212	1.55729	248.323	0	0	0	0	0	0	0	0	0	0	0	0	0	0	0	0	0
																			572.115	276.181	365.038	207.078	213.351	62.8301	572.115	296.409	102.138	19.5925	14.6105	5.08817	0.769689	133.508	0	0	0	0	0	0	0	0	0	0	0	0	0	0	0	0	0
																			579.039	277.782	368.624	210.415	214.325	63.4568	579.039	302.26	104.649	24.7189	13.9456	2.54138	0.68126	130.243	0	0	0	0	0	0	0	0	0	0	0	0	0	0	0	0	0
																			1620.21	771.631	1015.95	604.254	589.511	182.12	1620.21	836.612	312.101	75.8208	41.4577	6.32057	3.73143	344.164	0	0	0	0	0	0	0	0	0	0	0	0	0	0	0	0	0
																			1478.48	724.674	936.531	541.951	555.208	169.466	1478.48	771.51	270.38	70.5756	36.2994	12.0171	2.11533	315.585	0	0	0	0	0	0	0	0	0	0	0	0	0	0	0	0	0
																			1040.36	493.886	657.761	382.598	379.946	113.94	1040.36	544.892	184.117	47.0101	24.033	5.55474	1.40351	233.348	0	0	0	0	0	0	0	0	0	0	0	0	0	0	0	0	0
																			1479.65	719.857	934.293	545.355	551.397	168.459	1479.65	761.425	272.284	70.0144	32.003	10.4025	2.60189	330.917	0	0	0	0	0	0	0	0	0	0	0	0	0	0	0	0	0
																			793.993	380.292	503.957	290.036	293.004	87.2887	793.993	411.117	144.639	32.4696	20.0658	3.93541	1.38501	180.382	0	0	0	0	0	0	0	0	0	0	0	0	0	0	0	0	0
																			1237.58	596.151	784.687	452.898	458.124	138.028	1237.58	664.862	222.555	52.7052	31.5939	9.61052	1.75715	254.501	0	0	0	0	0	0	0	0	0	0	0	0	0	0	0	0	0
																			1618.26	783.233	1021.45	596.819	600.375	182.859	1618.26	862.613	300.143	75.9946	35.6976	9.6844	2.86297	331.268	0	0	0	0	0	0	0	0	0	0	0	0	0	0	0	0	0
																			1221.75	588.32	773.475	448.274	452.17	136.15	1221.75	640.231	214.707	58.4482	27.4756	5.22123	1.26449	274.402	0	0	0	0	0	0	0	0	0	0	0	0	0	0	0	0	0
																			1226.2	579.818	774.231	451.972	445.867	133.95	1226.2	655.909	220.476	66.0583	23.4648	5.3471	1.48322	253.465	0	0	0	0	0	0	0	0	0	0	0	0	0	0	0	0	0
																			585.906	281.095	373.221	212.685	217.326	63.7683	585.906	295.155	107.652	24.8852	14.0625	4.64977	0.340194	139.161	0	0	0	0	0	0	0	0	0	0	0	0	0	0	0	0	0
																			1175.34	553.747	743.618	431.721	427.123	126.624	1175.34	619.386	215.977	58.5816	34.3951	6.9027	0.510132	239.587	0	0	0	0	0	0	0	0	0	0	0	0	0	0	0	0	0
																			1084.66	506.295	683.316	401.34	389.185	117.11	1084.66	574.715	195.741	49.9933	27.6749	2.94173	0.801442	232.788	0	0	0	0	0	0	0	0	0	0	0	0	0	0	0	0	0
																			1691.44	806.533	1061.57	629.871	617.07	189.463	1691.44	896.093	318.278	80.6111	35.9845	7.58431	1.30821	351.58	0	0	0	0	0	0	0	0	0	0	0	0	0	0	0	0	0
																			1096.88	525.875	696.218	400.661	405.498	120.377	1096.88	587.657	197.041	44.3606	24.5865	9.09456	0.515767	233.623	0	0	0	0	0	0	0	0	0	0	0	0	0	0	0	0	0
																			1798.93	858.91	1128.73	670.202	656.938	201.972	1798.93	958.961	325.704	92.9802	41.27	8.10284	1.53278	370.38	0	0	0	0	0	0	0	0	0	0	0	0	0	0	0	0	0
																			2340.34	1107.12	1455.82	884.52	843.182	263.938	2340.34	1259.61	414.282	107.995	61.654	17.944	1.71708	477.137	0	0	0	0	0	0	0	0	0	0	0	0	0	0	0	0	0
																			1237.99	589.508	781.415	456.572	453.041	136.466	1237.99	651.996	217.181	59.6196	26.0457	8.91002	1.25701	272.978	0	0	0	0	0	0	0	0	0	0	0	0	0	0	0	0	0
																			1426.99	699.626	904.999	521.989	536.793	162.833	1426.99	744.936	256.989	65.9302	36.699	11.4731	1.86353	309.097	0	0	0	0	0	0	0	0	0	0	0	0	0	0	0	0	0
																			1207.83	579.898	765.281	442.553	445.994	133.904	1207.83	649.912	213.949	56.5128	29.2812	9.87521	1.44968	246.854	0	0	0	0	0	0	0	0	0	0	0	0	0	0	0	0	0
																			1347.08	637.276	848.295	498.789	489.194	148.083	1347.08	714.758	246.389	59.1023	33.2716	5.56104	1.02072	286.982	0	0	0	0	0	0	0	0	0	0	0	0	0	0	0	0	0
																			1313.87	634.587	832.252	481.62	487.979	146.608	1313.87	698.716	236.61	60.2793	31.7476	6.01396	1.48017	279.025	0	0	0	0	0	0	0	0	0	0	0	0	0	0	0	0	0
																			1218.81	582.359	770.545	448.263	447.81	134.549	1218.81	646.823	219.732	50.5502	27.8405	5.06265	1.36243	267.438	0	0	0	0	0	0	0	0	0	0	0	0	0	0	0	0	0
																			1351.01	644.538	852.436	498.572	494.586	149.952	1351.01	710.259	244.36	61.2872	33.3077	5.99699	1.86223	293.935	0	0	0	0	0	0	0	0	0	0	0	0	0	0	0	0	0
																			1619.5	763.039	1014.33	605.17	583.294	179.745	1619.5	855.548	284	78.6789	39.6506	10.2582	1.96242	349.406	0	0	0	0	0	0	0	0	0	0	0	0	0	0	0	0	0
																			1339.88	618.956	840.222	499.653	475.213	143.742	1339.88	722.408	223.582	55.406	33.1973	8.77894	1.20044	295.303	0	0	0	0	0	0	0	0	0	0	0	0	0	0	0	0	0
																			521.805	249.788	333.164	188.641	193.054	56.7342	521.805	269.561	98.2814	23.5262	12.0902	2.0846	0.591837	115.671	0	0	0	0	0	0	0	0	0	0	0	0	0	0	0	0	0
																			825.13	391.802	524.2	300.93	301.958	89.844	825.13	431.472	154.575	31.1583	21.7358	5.4544	0.839893	179.895	0	0	0	0	0	0	0	0	0	0	0	0	0	0	0	0	0
																			1777.47	846.37	1113.59	663.882	647.035	199.335	1777.47	929.137	327.585	78.2893	43.8488	13.1406	1.77503	383.696	0	0	0	0	0	0	0	0	0	0	0	0	0	0	0	0	0
																			1832.08	857.521	1144.51	687.565	655.558	201.963	1832.08	985.048	333.419	86.4214	41.4939	14.9324	1.49463	369.269	0	0	0	0	0	0	0	0	0	0	0	0	0	0	0	0	0
																			1332.84	644.912	842.674	490.166	494.892	150.02	1332.84	702.018	238.059	61.5546	31.4712	12.3583	1.45059	285.928	0	0	0	0	0	0	0	0	0	0	0	0	0	0	0	0	0
																			1327.95	621.825	832.642	495.305	476.661	145.164	1327.95	697.707	232.783	66.3943	29.7404	10.3336	1.70086	289.288	0	0	0	0	0	0	0	0	0	0	0	0	0	0	0	0	0
																			1852.2	875.041	1156.11	696.087	668.253	206.788	1852.2	983.69	351.037	70.9483	37.2618	7.58783	1.78171	399.893	0	0	0	0	0	0	0	0	0	0	0	0	0	0	0	0	0
																			917.378	442.405	584.061	333.317	341.38	101.024	917.378	488.066	170.993	38.784	22.3536	4.13724	0.799305	192.245	0	0	0	0	0	0	0	0	0	0	0	0	0	0	0	0	0
																			1086.49	519.983	688.014	398.472	400.111	119.872	1086.49	561.738	200.546	54.608	26.3304	4.50772	1.35827	237.398	0	0	0	0	0	0	0	0	0	0	0	0	0	0	0	0	0
																			802.462	383.472	509.698	292.763	295.593	87.8788	802.462	418.058	148.883	38.1145	18.612	4.99927	0.752127	173.042	0	0	0	0	0	0	0	0	0	0	0	0	0	0	0	0	0
																			702.97	334.702	447.247	255.723	258.988	75.7138	702.97	359.339	133.525	31.4591	18.4079	5.01308	0.863412	154.363	0	0	0	0	0	0	0	0	0	0	0	0	0	0	0	0	0
																			1312.14	619.338	826.208	485.931	475.452	143.885	1312.14	685.553	241.651	61.8075	34.7023	7.67662	2.34575	278.402	0	0	0	0	0	0	0	0	0	0	0	0	0	0	0	0	0
																			1849.25	881.054	1158.69	690.562	672.445	208.609	1849.25	974.76	339.727	83.0591	50.5155	17.9284	2.85167	380.41	0	0	0	0	0	0	0	0	0	0	0	0	0	0	0	0	0
																			1264.08	597.913	797.628	466.451	459.413	138.5	1264.08	673.9	224.493	57.9806	31.4624	8.92625	1.72439	265.593	0	0	0	0	0	0	0	0	0	0	0	0	0	0	0	0	0
																			1888.01	901.867	1185.38	702.633	689.912	211.954	1888.01	1016.62	348.027	76.069	52.8763	17.9324	3.8209	372.663	0	0	0	0	0	0	0	0	0	0	0	0	0	0	0	0	0
																			1601.14	769.282	1006.94	594.2	588.47	180.812	1601.14	843.12	291.17	72.2896	37.8549	11.055	1.82706	343.827	0	0	0	0	0	0	0	0	0	0	0	0	0	0	0	0	0
																			1843.4	880.7	1156.42	686.988	672.932	207.768	1843.4	983.265	334.387	78.7652	47.607	9.382	2.55908	387.439	0	0	0	0	0	0	0	0	0	0	0	0	0	0	0	0	0
																			1068.39	519.93	680.568	387.818	400.804	119.126	1068.39	558.212	196	49.3829	27.8967	9.37757	1.03691	226.481	0	0	0	0	0	0	0	0	0	0	0	0	0	0	0	0	0
																			972.197	468.66	618.121	354.076	361.265	107.395	972.197	516.073	174.062	37.7361	23.7571	7.7936	1.12821	211.646	0	0	0	0	0	0	0	0	0	0	0	0	0	0	0	0	0
																			1389.29	654.869	874.077	515.216	503.169	151.7	1389.29	734.797	254.115	67.9938	36.0585	5.05401	1.62552	289.649	0	0	0	0	0	0	0	0	0	0	0	0	0	0	0	0	0
																			1246.94	600.615	787.93	459.01	460.722	139.893	1246.94	647.861	228.857	55.9889	29.5864	10.7506	1.33271	272.564	0	0	0	0	0	0	0	0	0	0	0	0	0	0	0	0	0
																			1747.38	860.858	1105.42	641.962	658.932	201.926	1747.38	931.063	316.004	75.0252	44.6125	16.3393	1.9184	362.416	0	0	0	0	0	0	0	0	0	0	0	0	0	0	0	0	0
																			1191.57	561.752	750.195	441.378	431.359	130.393	1191.57	621.206	218.907	50.5306	29.0409	9.37066	1.1542	261.364	0	0	0	0	0	0	0	0	0	0	0	0	0	0	0	0	0
																			1295.55	631.119	823.645	471.901	485.646	145.472	1295.55	681.223	227.091	54.7375	36.546	10.5894	0.420775	284.938	0	0	0	0	0	0	0	0	0	0	0	0	0	0	0	0	0
																			1171.69	562.757	742.212	429.474	433.481	129.277	1171.69	606.487	210.433	52.6932	29.8565	8.95843	1.28536	261.973	0	0	0	0	0	0	0	0	0	0	0	0	0	0	0	0	0
																			1500.28	716.476	944.612	555.673	549.202	167.274	1500.28	788.058	276.785	60.1811	36.5491	13.5275	2.34916	322.834	0	0	0	0	0	0	0	0	0	0	0	0	0	0	0	0	0
																			1062.46	509.793	673.279	389.18	392.324	117.468	1062.46	563.348	190.787	53.63	25.2242	4.65195	2.00626	222.812	0	0	0	0	0	0	0	0	0	0	0	0	0	0	0	0	0
																			1322.92	625.728	833.386	489.535	480.268	145.46	1322.92	692.307	236.323	64.1043	37.6952	9.25613	1.14184	282.093	0	0	0	0	0	0	0	0	0	0	0	0	0	0	0	0	0
																			1333.29	641.798	842.857	490.429	493.071	148.727	1333.29	696.782	242.314	60.4962	31.6215	8.43118	1.78129	291.86	0	0	0	0	0	0	0	0	0	0	0	0	0	0	0	0	0
																			1481.2	708.124	933.534	547.666	543.251	164.873	1481.2	789.103	266.872	60.9673	36.9691	12.6969	1.02863	313.562	0	0	0	0	0	0	0	0	0	0	0	0	0	0	0	0	0
																			1336.96	635.369	842.339	494.617	487.893	147.476	1336.96	701.972	241.016	59.7207	35.8204	9.09029	2.03442	287.302	0	0	0	0	0	0	0	0	0	0	0	0	0	0	0	0	0
																			1067.96	516.021	677.535	390.42	396.936	119.085	1067.96	562.159	194.985	44.1826	27.8855	5.6116	1.22739	231.905	0	0	0	0	0	0	0	0	0	0	0	0	0	0	0	0	0
																			1687.61	820.368	1064.5	623.107	627.793	192.574	1687.61	887.047	298.424	83.3427	45.9668	12.7514	1.93396	358.143	0	0	0	0	0	0	0	0	0	0	0	0	0	0	0	0	0
																			1027.76	485.642	649.957	377.8	373.91	111.731	1027.76	547.76	181.874	44.3281	24.4574	7.21759	1.0627	221.056	0	0	0	0	0	0	0	0	0	0	0	0	0	0	0	0	0
																			1148.93	549.479	728.336	420.597	423.115	126.363	1148.93	614.002	209.772	56.3781	28.7438	5.38843	1.8576	232.79	0	0	0	0	0	0	0	0	0	0	0	0	0	0	0	0	0
																			1274.91	607.262	805.036	469.874	466.338	140.923	1274.91	673.463	228.895	53.9396	28.373	7.30017	1.1254	281.815	0	0	0	0	0	0	0	0	0	0	0	0	0	0	0	0	0
																			1502.17	715.24	945.669	556.496	549.138	166.102	1502.17	784.427	275.048	64.9921	38.0689	7.76636	2.05642	329.806	0	0	0	0	0	0	0	0	0	0	0	0	0	0	0	0	0
																			1857.43	888.707	1166.85	690.581	679.017	209.69	1857.43	1000.01	341.5	82.6299	47.2249	10.0772	2.35613	373.629	0	0	0	0	0	0	0	0	0	0	0	0	0	0	0	0	0
																			878.394	422.277	559.496	318.898	326.266	96.0115	878.394	463.003	161.793	36.4262	20.7827	2.67771	1.15119	192.56	0	0	0	0	0	0	0	0	0	0	0	0	0	0	0	0	0
																			1044.27	510.51	664.491	379.779	392.877	117.633	1044.27	538.274	191.756	55.1805	24.2045	7.04161	1.41896	226.395	0	0	0	0	0	0	0	0	0	0	0	0	0	0	0	0	0
																			1154.54	551.31	729.871	424.668	423.57	127.739	1154.54	604.679	213.629	50.1546	26.9433	3.79717	0.884676	254.451	0	0	0	0	0	0	0	0	0	0	0	0	0	0	0	0	0
																			1469.13	698.019	925.681	543.453	535.558	162.461	1469.13	791.256	264.884	63.4715	34.9012	8.97918	2.44762	303.194	0	0	0	0	0	0	0	0	0	0	0	0	0	0	0	0	0
																			1298.65	622.692	821.368	477.286	477.936	144.756	1298.65	692.564	234.033	53.0553	31.624	9.50347	1.61661	276.258	0	0	0	0	0	0	0	0	0	0	0	0	0	0	0	0	0
																			1719.66	819.244	1079.4	640.268	626.947	192.297	1719.66	906.024	318.434	78.2801	47.556	10.1816	1.22596	357.961	0	0	0	0	0	0	0	0	0	0	0	0	0	0	0	0	0
																			1121.53	533.847	708.936	412.595	410.518	123.329	1121.53	591.46	199.747	52.7255	28.625	5.81057	1.663	241.499	0	0	0	0	0	0	0	0	0	0	0	0	0	0	0	0	0
																			1571.72	740.329	986.709	585.011	567.609	172.72	1571.72	840.296	280.798	72.7338	38.9162	4.70783	1.47884	332.789	0	0	0	0	0	0	0	0	0	0	0	0	0	0	0	0	0
																			1612.88	761.004	1012.64	600.242	582.953	178.051	1612.88	860.167	298.603	73.4618	35.6279	3.66019	1.45116	339.91	0	0	0	0	0	0	0	0	0	0	0	0	0	0	0	0	0
																			727.893	338.748	460.959	266.934	261.198	77.5504	727.893	371.577	133.909	35.082	17.8893	5.24623	1.34402	162.845	0	0	0	0	0	0	0	0	0	0	0	0	0	0	0	0	0
																			1191.28	558.667	750.889	440.392	429.372	129.295	1191.28	625.133	212.073	57.4829	32.8768	5.06701	1.07036	257.579	0	0	0	0	0	0	0	0	0	0	0	0	0	0	0	0	0
																			1161.73	564.837	737.061	424.673	434.239	130.598	1161.73	601.839	207.27	57.6627	29.7983	8.76554	1.05543	255.344	0	0	0	0	0	0	0	0	0	0	0	0	0	0	0	0	0
																			1380.69	675.899	877.069	503.624	519.224	156.676	1380.69	732.612	248.213	62.1923	36.3707	9.02575	1.29474	290.985	0	0	0	0	0	0	0	0	0	0	0	0	0	0	0	0	0
																			1470.03	707.587	928.29	541.74	542.782	164.805	1470.03	778.056	263.918	67.0928	39.1886	4.7187	1.75478	315.301	0	0	0	0	0	0	0	0	0	0	0	0	0	0	0	0	0
																			1309.46	631.267	828.488	480.974	484.761	146.506	1309.46	690.419	231.904	55.5084	34.6738	8.90149	1.62221	286.432	0	0	0	0	0	0	0	0	0	0	0	0	0	0	0	0	0
																			1920.59	914.872	1205	715.592	699.022	215.849	1920.59	1048.99	346.018	86.9979	48.9519	6.10173	2.75425	380.781	0	0	0	0	0	0	0	0	0	0	0	0	0	0	0	0	0
																			1604.28	765.441	1008.38	595.905	585.944	179.497	1604.28	859.002	290.721	68.4041	35.2473	8.69249	1.57839	340.637	0	0	0	0	0	0	0	0	0	0	0	0	0	0	0	0	0
																			1784.78	856.477	1121.39	663.397	655.393	201.084	1784.78	940.423	324.152	70.6588	50.3848	16.1848	2.63031	380.35	0	0	0	0	0	0	0	0	0	0	0	0	0	0	0	0	0
																			1267.89	618.168	805.118	462.775	475.69	142.478	1267.89	674.921	234.564	52.6818	30.5032	4.31548	1.29081	269.616	0	0	0	0	0	0	0	0	0	0	0	0	0	0	0	0	0
																			1979.63	941.888	1238.58	741.054	719.184	222.704	1979.63	1061.66	352.452	94.9202	52.3467	15.9051	3.48346	398.864	0	0	0	0	0	0	0	0	0	0	0	0	0	0	0	0	0
																			1619.72	765.107	1015.78	603.948	585.874	179.233	1619.72	857.471	303.816	60.936	38.9444	10.5088	1.4454	346.602	0	0	0	0	0	0	0	0	0	0	0	0	0	0	0	0	0
																			1564.77	754.482	987.783	576.99	578.684	175.798	1564.77	827.813	287.538	79.7081	35.3604	8.29212	2.11037	323.952	0	0	0	0	0	0	0	0	0	0	0	0	0	0	0	0	0
																			1069.07	508.921	677.059	392.012	391.993	116.928	1069.07	561.409	193.078	48.8961	26.3842	7.481	1.75785	230.065	0	0	0	0	0	0	0	0	0	0	0	0	0	0	0	0	0
																			1522.5	734.088	959.113	563.392	562.178	171.909	1522.5	810.89	273.485	56.8271	35.1828	9.95539	2.91647	333.248	0	0	0	0	0	0	0	0	0	0	0	0	0	0	0	0	0
																			1400.63	666.545	882.071	518.56	510.965	155.58	1400.63	730.072	250.991	61.1211	39.4671	5.37929	1.37474	312.225	0	0	0	0	0	0	0	0	0	0	0	0	0	0	0	0	0
																			1249.51	600.834	790.054	459.453	461.312	139.521	1249.51	651.623	221.338	55.3218	33.7458	7.45923	1.70841	278.311	0	0	0	0	0	0	0	0	0	0	0	0	0	0	0	0	0
																			1303.27	628.49	825.365	477.907	483.493	144.997	1303.27	693.598	245.394	54.7142	30.6653	6.3153	1.75228	270.833	0	0	0	0	0	0	0	0	0	0	0	0	0	0	0	0	0
																			895.157	425.194	566.977	328.181	327.931	97.2634	895.157	465.417	167.185	42.9441	20.4345	4.74462	1.34958	193.082	0	0	0	0	0	0	0	0	0	0	0	0	0	0	0	0	0
																			1832.2	868.786	1148.48	683.714	664.109	204.677	1832.2	985.747	323.421	85.9328	43.854	18.3491	1.39187	373.503	0	0	0	0	0	0	0	0	0	0	0	0	0	0	0	0	0
																			1362.18	640.935	856.143	506.037	491.35	149.585	1362.18	717.749	241.88	58.7347	35.0072	7.21562	1.84875	299.744	0	0	0	0	0	0	0	0	0	0	0	0	0	0	0	0	0
																			1438.55	685.953	906.032	532.515	525.533	160.42	1438.55	751.003	253.65	66.9056	38.3936	6.32556	1.69052	320.579	0	0	0	0	0	0	0	0	0	0	0	0	0	0	0	0	0
																			1792.78	855.118	1123.21	669.566	653.394	201.723	1792.78	943.719	316.718	84.7128	42.4013	9.2518	1.64512	394.328	0	0	0	0	0	0	0	0	0	0	0	0	0	0	0	0	0
																			1393.05	673.137	880.283	512.765	515.912	157.225	1393.05	729.741	248.378	61.8626	34.3228	11.4935	1.46468	305.784	0	0	0	0	0	0	0	0	0	0	0	0	0	0	0	0	0
																			1750.69	834.872	1097.03	653.655	637.595	197.277	1750.69	923.387	315.489	73.4744	40.7607	9.4088	1.15245	387.017	0	0	0	0	0	0	0	0	0	0	0	0	0	0	0	0	0
																			1265.61	622.198	803.27	462.337	477.668	144.529	1265.61	653.862	240.785	45.6313	31.2381	7.20972	1.75629	285.124	0	0	0	0	0	0	0	0	0	0	0	0	0	0	0	0	0
																			1633.43	778.813	1025.08	608.355	595.958	182.855	1633.43	850.071	301.783	72.2852	43.817	9.94342	0.279984	355.252	0	0	0	0	0	0	0	0	0	0	0	0	0	0	0	0	0
																			1628.94	767.934	1022.12	606.817	588.617	179.317	1628.94	873.983	287.858	78.0705	34.8179	12.1889	1.57604	340.446	0	0	0	0	0	0	0	0	0	0	0	0	0	0	0	0	0
																			1516.77	721.979	954.877	561.89	553.14	168.839	1516.77	802.04	274.237	66.7284	45.2486	11.3302	2.30398	314.879	0	0	0	0	0	0	0	0	0	0	0	0	0	0	0	0	0
																			1339.09	636.779	845.401	493.694	489.802	146.977	1339.09	713.118	243.779	59.1866	27.1964	11.4888	1.09174	283.234	0	0	0	0	0	0	0	0	0	0	0	0	0	0	0	0	0
																			1181.71	562.386	746.406	435.303	432.284	130.101	1181.71	626.927	217.221	48.7041	28.2618	8.83084	1.92746	249.837	0	0	0	0	0	0	0	0	0	0	0	0	0	0	0	0	0
																			1858.36	887.924	1166.75	691.613	679.627	208.297	1858.36	984.309	346.596	74.8272	52.2239	16.1844	1.03385	383.187	0	0	0	0	0	0	0	0	0	0	0	0	0	0	0	0	0
																			1208.72	580.456	765.378	443.344	446.004	134.452	1208.72	621.126	214.57	59.3915	36.7532	8.67785	1.21228	266.99	0	0	0	0	0	0	0	0	0	0	0	0	0	0	0	0	0
																			1402.6	676.487	887.041	515.563	519.268	157.219	1402.6	741.049	244.685	57.9268	39.9764	11.0159	1.51036	306.44	0	0	0	0	0	0	0	0	0	0	0	0	0	0	0	0	0
																			1394.6	652.05	874.304	520.294	499.565	152.485	1394.6	725.358	244.261	61.0248	36.3718	11.3011	0.847005	315.434	0	0	0	0	0	0	0	0	0	0	0	0	0	0	0	0	0
																			1445.89	701.91	913.891	532.002	536.952	164.958	1445.89	768.246	252.952	65.5785	32.729	5.47684	2.21314	318.697	0	0	0	0	0	0	0	0	0	0	0	0	0	0	0	0	0
																			1362.9	646.782	857.226	505.673	495.587	151.195	1362.9	722.821	244.259	61.5152	28.151	9.53373	1.87891	294.74	0	0	0	0	0	0	0	0	0	0	0	0	0	0	0	0	0
																			1103.46	531.789	699.271	404.186	408.922	122.867	1103.46	571.502	204.505	48.2127	30.1927	6.51918	2.30142	240.225	0	0	0	0	0	0	0	0	0	0	0	0	0	0	0	0	0
																			1544.2	747.603	973.658	570.545	572.489	175.113	1544.2	815.906	273.355	67.1166	38.1934	7.68932	1.34542	340.597	0	0	0	0	0	0	0	0	0	0	0	0	0	0	0	0	0
																			1498.67	725.737	946.415	552.258	556.588	169.149	1498.67	787.914	283.97	69.7786	36.3821	6.51742	1.77193	312.339	0	0	0	0	0	0	0	0	0	0	0	0	0	0	0	0	0
																			1336.09	642.178	843.892	492.202	493.342	148.835	1336.09	702.795	248.38	57.2442	34.6386	6.81981	1.17177	285.044	0	0	0	0	0	0	0	0	0	0	0	0	0	0	0	0	0
																			1615.53	769.383	1014.8	600.735	589.48	179.903	1615.53	865.581	284.324	68.29	41.0559	12.1395	2.04626	342.098	0	0	0	0	0	0	0	0	0	0	0	0	0	0	0	0	0
																			1134.37	536.845	716.255	418.115	413.054	123.791	1134.37	597.62	210.576	52.8744	27.1974	5.83813	1.21988	239.044	0	0	0	0	0	0	0	0	0	0	0	0	0	0	0	0	0
																			1669.89	808.86	1052.05	617.832	619.681	189.179	1669.89	886.152	299.636	73.678	40.9098	13.9495	1.94678	353.614	0	0	0	0	0	0	0	0	0	0	0	0	0	0	0	0	0
																			1081.24	514.802	684.365	396.877	396.197	118.606	1081.24	567.304	195.61	47.8797	25.6811	4.09031	1.35095	239.325	0	0	0	0	0	0	0	0	0	0	0	0	0	0	0	0	0
																			1417.82	668.811	891.393	526.423	513.016	155.794	1417.82	739.819	255.361	66.3637	38.5751	6.9666	1.2358	309.495	0	0	0	0	0	0	0	0	0	0	0	0	0	0	0	0	0
																			1890.46	909.781	1186.73	703.728	695.559	214.221	1890.46	1003.82	350.499	75.1107	46.2317	17.8555	1.72536	395.223	0	0	0	0	0	0	0	0	0	0	0	0	0	0	0	0	0
																			1734.96	807.935	1084.46	650.501	618.878	189.057	1734.96	943.376	315.204	73.9153	40.3249	8.01603	1.28988	352.837	0	0	0	0	0	0	0	0	0	0	0	0	0	0	0	0	0
																			2184.37	1043.29	1365.08	819.29	794.83	248.464	2184.37	1182.91	397.457	98.6017	51.1274	13.548	2.40656	438.317	0	0	0	0	0	0	0	0	0	0	0	0	0	0	0	0	0
																			1248.82	590.544	787.94	460.878	453.999	136.545	1248.82	656.777	231.1	51.8364	33.3063	2.7622	1.13963	271.897	0	0	0	0	0	0	0	0	0	0	0	0	0	0	0	0	0
																			1666.05	802.125	1049.6	616.451	613.955	188.17	1666.05	891.196	302.136	65.1313	42.9435	10.8145	2.4627	351.37	0	0	0	0	0	0	0	0	0	0	0	0	0	0	0	0	0
																			1005.31	479.555	638.759	366.554	370.002	109.553	1005.31	532.457	188.636	40.2597	24.7641	4.3669	1.36972	213.459	0	0	0	0	0	0	0	0	0	0	0	0	0	0	0	0	0
																			1270.75	596.964	799.717	471.032	458.019	138.944	1270.75	673.271	232.435	51.9812	34.705	6.26231	1.97	270.124	0	0	0	0	0	0	0	0	0	0	0	0	0	0	0	0	0
																			1040.97	499.761	659.01	381.963	384.014	115.746	1040.97	539.565	188.157	41.2637	25.4664	5.22687	1.14221	240.152	0	0	0	0	0	0	0	0	0	0	0	0	0	0	0	0	0
																			1600.13	746.532	1000.79	599.34	571.528	175.005	1600.13	856.376	278.921	81.2846	38.3559	10.3456	1.80917	333.033	0	0	0	0	0	0	0	0	0	0	0	0	0	0	0	0	0
																			1248.84	592.764	787.578	461.265	455.389	137.375	1248.84	654.276	229.367	49.4479	35.932	7.42478	1.34163	271.053	0	0	0	0	0	0	0	0	0	0	0	0	0	0	0	0	0
																			1128.83	540.517	713.949	414.879	416.23	124.287	1128.83	576.81	213.633	51.2203	23.6594	11.7398	0.972391	250.794	0	0	0	0	0	0	0	0	0	0	0	0	0	0	0	0	0
																			1121.68	531.143	707.569	414.107	408.429	122.714	1121.68	575.228	214.102	53.9065	26.922	7.54257	1.36534	242.61	0	0	0	0	0	0	0	0	0	0	0	0	0	0	0	0	0
																			1088.29	523.309	690.074	398.221	403.028	120.281	1088.29	570.045	197.873	47.2181	28.2837	4.66276	1.43516	238.776	0	0	0	0	0	0	0	0	0	0	0	0	0	0	0	0	0
																			1450.66	687.437	912.002	538.66	526.728	160.709	1450.66	772.032	257.42	64.2497	33.8905	8.87088	2.15426	312.045	0	0	0	0	0	0	0	0	0	0	0	0	0	0	0	0	0
																			1759.26	833.865	1102.5	656.769	637.641	196.224	1759.26	944.689	314.899	79.1323	44.8049	9.76431	2.6657	363.309	0	0	0	0	0	0	0	0	0	0	0	0	0	0	0	0	0
																			1958.95	935.208	1229.97	728.987	715.398	219.81	1958.95	1066.8	352.903	92.8947	50.3765	14.2634	2.1933	379.519	0	0	0	0	0	0	0	0	0	0	0	0	0	0	0	0	0
																			1729.44	822.141	1084.72	644.717	628.594	193.547	1729.44	922.756	303.231	81.4406	48.5459	10.5918	1.96425	360.911	0	0	0	0	0	0	0	0	0	0	0	0	0	0	0	0	0
																			1457.12	684.991	912.532	544.586	523.873	161.118	1457.12	741.043	257.669	74.7295	40.9148	11.7338	1.26519	329.762	0	0	0	0	0	0	0	0	0	0	0	0	0	0	0	0	0
																			65.2247	29.3685	41.8039	23.4207	22.9909	6.37762	65.2247	28.0427	14.0258	3.1817	1.48343	0.542087	0.0747072	17.8743	0	0	0	0	0	0	0	0	0	0	0	0	0	0	0	0	0
																			484.697	231.227	309.483	175.214	178.888	52.339	484.697	246.728	86.2396	22.978	11.0128	2.88655	0.592485	114.26	0	0	0	0	0	0	0	0	0	0	0	0	0	0	0	0	0
																			1198.45	571.564	758.014	440.439	439.354	132.209	1198.45	644.169	217.02	47.2547	26.0692	3.09319	1.42354	259.423	0	0	0	0	0	0	0	0	0	0	0	0	0	0	0	0	0
																			1541.91	730.467	969.748	572.166	560.565	169.901	1541.91	820.386	284.805	64.5864	37.8934	13.5171	1.17763	319.549	0	0	0	0	0	0	0	0	0	0	0	0	0	0	0	0	0
																			1460.67	702.622	921.47	539.201	538.981	163.641	1460.67	753.931	264.002	70.1547	42.2112	14.6433	1.75047	313.979	0	0	0	0	0	0	0	0	0	0	0	0	0	0	0	0	0
																			1314.41	630.914	831.163	483.25	484.845	146.07	1314.41	685.942	244.413	61.028	35.1149	4.81813	0.674532	282.422	0	0	0	0	0	0	0	0	0	0	0	0	0	0	0	0	0
																			993.778	471.679	629.667	364.111	363.618	108.061	993.778	522.3	178.251	47.3886	23.067	7.74507	1.52867	213.497	0	0	0	0	0	0	0	0	0	0	0	0	0	0	0	0	0
																			1284.67	626.881	813.275	471.398	480.787	146.094	1284.67	660.143	233.183	54.0243	30.9272	6.72918	1.18289	298.484	0	0	0	0	0	0	0	0	0	0	0	0	0	0	0	0	0
																			1506.66	715.329	945.616	561.047	546.803	168.525	1506.66	773.605	275.068	75.1293	40.7163	12.9616	2.18832	326.994	0	0	0	0	0	0	0	0	0	0	0	0	0	0	0	0	0
																			1087.63	512.028	687.859	399.775	394.703	117.325	1087.63	580.535	202.744	39.1977	28.9886	6.06604	1.4394	228.664	0	0	0	0	0	0	0	0	0	0	0	0	0	0	0	0	0
																			1467.26	683.651	918.768	548.492	524.054	159.598	1467.26	776.41	264.933	66.7021	36.5716	16.258	2.0498	304.335	0	0	0	0	0	0	0	0	0	0	0	0	0	0	0	0	0
																			1251.59	598.688	788.558	463.027	458.733	139.955	1251.59	644.343	221.149	55.9525	28.0024	7.71458	2.37924	292.044	0	0	0	0	0	0	0	0	0	0	0	0	0	0	0	0	0
																			1469.36	715.67	929.877	539.483	548.504	167.166	1469.36	775.814	267.449	73.7483	32.7069	4.26248	1.88849	313.491	0	0	0	0	0	0	0	0	0	0	0	0	0	0	0	0	0
																			1601.72	754.843	1003.41	598.307	577.269	177.573	1601.72	853.931	276.01	81.6584	35.4382	12.3525	2.49201	339.835	0	0	0	0	0	0	0	0	0	0	0	0	0	0	0	0	0
																			1991.13	944.922	1246.12	745.004	721.103	223.819	1991.13	1086.38	353.33	89.5034	46.8859	12.0183	2.95012	400.059	0	0	0	0	0	0	0	0	0	0	0	0	0	0	0	0	0
																			1490.91	707.957	937.107	553.806	542.386	165.571	1490.91	776.682	269.428	65.1248	43.2163	13.0491	1.27299	322.14	0	0	0	0	0	0	0	0	0	0	0	0	0	0	0	0	0
																			1565.61	751.656	985.963	579.645	575.84	175.816	1565.61	832.407	283.02	71.128	36.9047	6.92149	1.93237	333.294	0	0	0	0	0	0	0	0	0	0	0	0	0	0	0	0	0
																			1494	725.76	945.478	548.522	557.041	168.719	1494	791.422	269.138	64.7611	39.6339	5.29589	1.49215	322.257	0	0	0	0	0	0	0	0	0	0	0	0	0	0	0	0	0
																			1360.87	643.59	855.983	504.891	493.531	150.059	1360.87	717.852	237.638	62.5636	32.3913	9.51782	1.75643	299.155	0	0	0	0	0	0	0	0	0	0	0	0	0	0	0	0	0
																			1199.37	578.394	760.084	439.289	444.825	133.569	1199.37	633.273	214.439	50.8675	31.7836	6.33671	0.929895	261.743	0	0	0	0	0	0	0	0	0	0	0	0	0	0	0	0	0
																			1196.23	570.317	755.761	440.467	438.201	132.117	1196.23	628.722	213.243	51.4373	30.1023	7.28259	0.992365	264.449	0	0	0	0	0	0	0	0	0	0	0	0	0	0	0	0	0
																			1729.19	819.205	1084.27	644.919	626.531	192.673	1729.19	921.725	316.293	66.1777	43.2479	12.9477	1.20941	367.589	0	0	0	0	0	0	0	0	0	0	0	0	0	0	0	0	0
																			1239.97	590.198	782.806	457.168	453.572	136.627	1239.97	653.261	217.457	52.5313	26.3669	11.6305	1.55365	277.173	0	0	0	0	0	0	0	0	0	0	0	0	0	0	0	0	0
																			1550.7	738.585	973.767	576.938	564.221	174.364	1550.7	822.745	277.414	68.5588	32.7175	6.88402	2.40163	339.984	0	0	0	0	0	0	0	0	0	0	0	0	0	0	0	0	0
																			1850.15	885.534	1158.53	691.623	675.55	209.984	1850.15	974.721	324.973	84.1348	44.7534	16.6744	1.91082	402.985	0	0	0	0	0	0	0	0	0	0	0	0	0	0	0	0	0
																			1376.21	667.881	870.334	505.879	512.856	155.025	1376.21	712.69	253.262	62.486	34.2663	10.5487	1.86107	301.098	0	0	0	0	0	0	0	0	0	0	0	0	0	0	0	0	0
																			1731.68	826.03	1087.45	644.223	631.878	194.152	1731.68	931.994	314.724	84.0868	37.2878	10.5694	2.2971	350.716	0	0	0	0	0	0	0	0	0	0	0	0	0	0	0	0	0
																			1554.11	745.003	980.873	573.238	571.882	173.122	1554.11	839.852	283.76	64.0854	40.247	12.8579	2.62759	310.682	0	0	0	0	0	0	0	0	0	0	0	0	0	0	0	0	0
																			1422.65	676.21	897.396	525.252	519.571	156.639	1422.65	763.505	251.074	65.036	34.794	9.08319	2.48886	296.667	0	0	0	0	0	0	0	0	0	0	0	0	0	0	0	0	0
																			1694.11	808.465	1062.94	631.163	617.51	190.955	1694.11	900.79	287.858	84.8874	43.5249	11.3559	3.57196	362.118	0	0	0	0	0	0	0	0	0	0	0	0	0	0	0	0	0
																			1259.25	604.005	796.212	463.038	464.025	139.979	1259.25	651.936	231.034	57.0886	33.2575	7.95686	2.30255	275.674	0	0	0	0	0	0	0	0	0	0	0	0	0	0	0	0	0
																			1184.18	572.909	749.571	434.608	439.948	132.96	1184.18	601.181	222.534	56.6807	32.6292	7.80527	1.9259	261.423	0	0	0	0	0	0	0	0	0	0	0	0	0	0	0	0	0
																			1481.84	721.489	939.498	542.339	554.896	166.593	1481.84	796.122	264.558	66.3901	41.1303	8.84363	1.75428	303.039	0	0	0	0	0	0	0	0	0	0	0	0	0	0	0	0	0
																			1366.06	651.711	860.122	505.942	499.957	151.754	1366.06	706.481	247.708	59.6563	35.7782	9.2787	1.10828	306.052	0	0	0	0	0	0	0	0	0	0	0	0	0	0	0	0	0
																			1545	732.505	970.434	574.565	560.852	171.652	1545	806.415	291.468	70.7239	38.5742	13.6845	1.26464	322.868	0	0	0	0	0	0	0	0	0	0	0	0	0	0	0	0	0
																			1261.03	608.833	798.909	462.122	468.463	140.37	1261.03	659.132	234.629	58.2187	31.5868	3.96913	1.55774	271.938	0	0	0	0	0	0	0	0	0	0	0	0	0	0	0	0	0
																			1718.66	824.707	1080.47	638.188	630.638	194.068	1718.66	916.268	309.423	77.1547	40.337	8.06833	2.7972	364.611	0	0	0	0	0	0	0	0	0	0	0	0	0	0	0	0	0
																			1409.91	671.757	889.655	520.252	515.374	156.382	1409.91	760.138	252.504	59.5023	34.3733	7.36517	1.8564	294.167	0	0	0	0	0	0	0	0	0	0	0	0	0	0	0	0	0
																			1149.76	540.312	724.508	425.249	415.424	124.888	1149.76	602.576	215.743	55.8682	29.8795	9.21328	1.85923	234.618	0	0	0	0	0	0	0	0	0	0	0	0	0	0	0	0	0
																			1023.97	484.159	645.818	378.15	371.921	112.238	1023.97	529.934	193.159	50.455	23.3261	5.29013	1.41988	220.383	0	0	0	0	0	0	0	0	0	0	0	0	0	0	0	0	0
																			671.935	321.424	427.689	244.246	248.179	73.2448	671.935	344.032	124.055	29.9152	17.459	4.78204	0.685387	151.006	0	0	0	0	0	0	0	0	0	0	0	0	0	0	0	0	0
																			1383.3	658.325	870.45	512.85	504.953	153.372	1383.3	723.304	249.925	62.8523	36.4465	9.83446	1.81178	299.126	0	0	0	0	0	0	0	0	0	0	0	0	0	0	0	0	0
																			1827.6	859.764	1144.89	682.707	657.986	201.778	1827.6	1004.31	321.52	72.1388	43.6927	4.79834	2.87499	378.264	0	0	0	0	0	0	0	0	0	0	0	0	0	0	0	0	0
																			1433.22	679.019	902.182	531.04	521.799	157.22	1433.22	761.928	255.239	67.7588	35.2489	6.89854	0.476321	305.672	0	0	0	0	0	0	0	0	0	0	0	0	0	0	0	0	0
																			1680.39	792.86	1052.9	627.49	606.547	186.313	1680.39	884.649	302.376	81.3072	41.0035	10.9725	1.87635	358.204	0	0	0	0	0	0	0	0	0	0	0	0	0	0	0	0	0
																			1683.89	803.157	1058.35	625.54	615.295	187.861	1683.89	877.33	311.318	76.2992	45.3821	11.4748	1.01313	361.07	0	0	0	0	0	0	0	0	0	0	0	0	0	0	0	0	0
																			1405.16	675.715	888.125	517.032	518.291	157.424	1405.16	756.467	243.59	51.7838	38.179	9.48659	1.85749	303.793	0	0	0	0	0	0	0	0	0	0	0	0	0	0	0	0	0
																			1336.62	637.527	844.091	492.532	490.008	147.519	1336.62	711.837	249.355	55.6869	32.9698	9.24961	1.69856	275.826	0	0	0	0	0	0	0	0	0	0	0	0	0	0	0	0	0
																			1858.1	883.905	1166.7	691.402	677.504	206.401	1858.1	1019.63	328.717	80.4469	45.7496	16.141	0.189951	367.225	0	0	0	0	0	0	0	0	0	0	0	0	0	0	0	0	0
																			1349.66	643.143	850.063	499.594	492.992	150.15	1349.66	703.254	239.245	61.2451	33.5237	10.251	0.951381	301.186	0	0	0	0	0	0	0	0	0	0	0	0	0	0	0	0	0
																			692.828	338.365	444.155	248.672	261.878	76.4871	692.828	359.94	125.094	36.208	19.2781	2.37975	1.15421	148.773	0	0	0	0	0	0	0	0	0	0	0	0	0	0	0	0	0
																			1378.02	667.062	872.309	505.714	512.029	155.033	1378.02	717.934	254.686	60.7602	41.0481	7.56666	2.31162	293.716	0	0	0	0	0	0	0	0	0	0	0	0	0	0	0	0	0
																			1672.41	801.754	1052.81	619.6	614.38	187.373	1672.41	901.287	304.393	70.7635	39.6122	11.1158	2.21106	343.026	0	0	0	0	0	0	0	0	0	0	0	0	0	0	0	0	0
																			1496.36	710.526	939.912	556.445	543.483	167.043	1496.36	783.536	255.981	74.7597	40.9412	7.63467	2.34775	331.157	0	0	0	0	0	0	0	0	0	0	0	0	0	0	0	0	0
																			1083.78	513.268	684.772	399.009	395.39	117.878	1083.78	577.729	198.485	40.0273	25.4723	8.56153	1.4479	232.058	0	0	0	0	0	0	0	0	0	0	0	0	0	0	0	0	0
																			940.892	448.509	596.39	344.502	345.635	102.874	940.892	480.105	173.553	43.6333	21.9095	5.90729	0.558758	215.226	0	0	0	0	0	0	0	0	0	0	0	0	0	0	0	0	0
																			967.191	453.067	612.081	355.11	349.672	103.395	967.191	514.108	168.55	45.4206	24.3798	4.06412	0.886219	209.782	0	0	0	0	0	0	0	0	0	0	0	0	0	0	0	0	0
																			842.455	407.769	535.151	307.304	313.808	93.9613	842.455	442.33	149.695	35.5625	17.75	4.93379	0.820393	191.363	0	0	0	0	0	0	0	0	0	0	0	0	0	0	0	0	0
																			1587.64	762.077	999.271	588.371	583.538	178.539	1587.64	842.441	277.421	77.6544	39.0298	9.02366	2.09854	339.974	0	0	0	0	0	0	0	0	0	0	0	0	0	0	0	0	0
																			924.491	443.326	587.753	336.738	342.091	101.235	924.491	485.97	170.533	42.5799	25.669	4.36359	1.16483	194.211	0	0	0	0	0	0	0	0	0	0	0	0	0	0	0	0	0
																			1282.24	614.981	811.454	470.785	473.395	141.586	1282.24	680.259	236.865	57.5998	28.8543	4.79922	0.914763	272.948	0	0	0	0	0	0	0	0	0	0	0	0	0	0	0	0	0
																			1047.5	499.293	662.548	384.953	384.26	115.033	1047.5	541.691	187.789	47.7071	28.274	7.16959	0.656981	234.214	0	0	0	0	0	0	0	0	0	0	0	0	0	0	0	0	0
																			1107.27	522.851	698.279	408.99	401.564	121.287	1107.27	581.516	202.369	45.2986	22.8629	7.86526	1.62766	245.731	0	0	0	0	0	0	0	0	0	0	0	0	0	0	0	0	0
																			1011.1	472.751	636.791	374.309	363.73	109.021	1011.1	535.472	174.827	44.7544	22.6426	10.2391	1.18021	221.984	0	0	0	0	0	0	0	0	0	0	0	0	0	0	0	0	0
																			1224.67	581.064	771.99	452.68	445.62	135.444	1224.67	642.023	211.69	57.4794	35.4929	6.95716	1.42957	269.598	0	0	0	0	0	0	0	0	0	0	0	0	0	0	0	0	0
																			1207.16	584.616	764.166	442.998	449.155	135.461	1207.16	619.583	219.631	60.9144	28.2284	8.75429	1.38181	268.671	0	0	0	0	0	0	0	0	0	0	0	0	0	0	0	0	0
																			1684.2	801.868	1059.05	625.152	614.204	187.664	1684.2	892.462	308.785	88.5144	41.7381	6.73249	2.14307	343.829	0	0	0	0	0	0	0	0	0	0	0	0	0	0	0	0	0
																			1595.63	771.446	1007.52	588.112	591.233	180.213	1595.63	869.279	285.265	65.5508	34.3236	6.44522	0.989696	333.779	0	0	0	0	0	0	0	0	0	0	0	0	0	0	0	0	0
																			1626.43	781.182	1023.61	602.819	598.688	182.494	1626.43	845.779	313.179	67.7968	40.4942	8.92709	2.08534	348.163	0	0	0	0	0	0	0	0	0	0	0	0	0	0	0	0	0
																			1443.86	694.025	911.546	532.312	533.111	160.914	1443.86	743.557	266.22	67.4826	36.2373	10.5657	1.77828	318.017	0	0	0	0	0	0	0	0	0	0	0	0	0	0	0	0	0
																			1242.57	599.058	785.46	457.115	460.159	138.898	1242.57	653.473	230.91	54.4785	24.5396	6.49514	1.39212	271.287	0	0	0	0	0	0	0	0	0	0	0	0	0	0	0	0	0
																			1881.24	882.882	1174.87	706.369	674.834	208.048	1881.24	1015.93	338.676	65.6473	49.4444	13.9294	3.26177	394.348	0	0	0	0	0	0	0	0	0	0	0	0	0	0	0	0	0
																			926.26	442.38	587.028	339.232	340.438	101.942	926.26	470.617	167.562	40.6421	26.0154	4.7312	1.39039	215.303	0	0	0	0	0	0	0	0	0	0	0	0	0	0	0	0	0
																			1233.65	595.663	783.814	449.835	458.567	137.096	1233.65	652.977	233.175	55.1917	30.4814	9.80409	1.3602	250.659	0	0	0	0	0	0	0	0	0	0	0	0	0	0	0	0	0
																			1254.69	602.489	793.322	461.37	462.853	139.637	1254.69	654.189	229.205	60.4583	29.6711	6.85273	1.72187	272.595	0	0	0	0	0	0	0	0	0	0	0	0	0	0	0	0	0
																			1392.7	671.123	880.728	511.976	515.569	155.554	1392.7	733.727	254.976	64.0364	36.7165	4.86327	0.661598	297.723	0	0	0	0	0	0	0	0	0	0	0	0	0	0	0	0	0
																			1367.05	648.769	861.458	505.596	497.873	150.896	1367.05	723.775	244.956	60.9758	40.5501	7.33093	1.90674	287.56	0	0	0	0	0	0	0	0	0	0	0	0	0	0	0	0	0
																			1536.97	735.368	969.586	567.383	564.139	171.229	1536.97	832.042	271.086	69.3943	33.568	5.99805	2.02909	322.853	0	0	0	0	0	0	0	0	0	0	0	0	0	0	0	0	0
																			1979.4	932.224	1235.84	743.561	711.588	220.636	1979.4	1057.81	362.495	92.4888	47.724	8.54953	2.28124	408.047	0	0	0	0	0	0	0	0	0	0	0	0	0	0	0	0	0
																			1163.47	558.211	736.91	426.556	429.399	128.812	1163.47	599.752	204.284	62.1887	31.8199	6.08402	1.85096	257.486	0	0	0	0	0	0	0	0	0	0	0	0	0	0	0	0	0
																			1239.57	613.193	789.514	450.056	471.769	141.424	1239.57	645.19	226.848	56.6692	33.519	12.0757	1.57415	263.694	0	0	0	0	0	0	0	0	0	0	0	0	0	0	0	0	0
																			1576.79	744.501	989.832	586.955	570.561	173.939	1576.79	838.113	287.745	72.7082	39.645	9.9229	1.02849	327.624	0	0	0	0	0	0	0	0	0	0	0	0	0	0	0	0	0
																			1479.78	698.029	927.953	551.824	534.157	163.872	1479.78	768.866	262.35	70.0269	36.1782	10.1669	1.55345	330.635	0	0	0	0	0	0	0	0	0	0	0	0	0	0	0	0	0
																			1226.3	583.572	776.208	450.093	449.096	134.476	1226.3	665.402	214.24	44.8247	32.728	11.9997	1.65125	255.456	0	0	0	0	0	0	0	0	0	0	0	0	0	0	0	0	0
																			992.451	475.671	629.622	362.828	366.517	109.154	992.451	511.284	181.001	45.548	25.6986	7.06119	0.930694	220.928	0	0	0	0	0	0	0	0	0	0	0	0	0	0	0	0	0
																			1777.16	868.967	1124.32	652.842	665.904	203.063	1777.16	960.207	323.818	83.5904	47.9146	9.12488	1.18486	351.324	0	0	0	0	0	0	0	0	0	0	0	0	0	0	0	0	0
																			1509.45	727.045	952.327	557.12	557.595	169.45	1509.45	784.792	273.941	79.524	40.7002	13.4927	2.57154	314.426	0	0	0	0	0	0	0	0	0	0	0	0	0	0	0	0	0
																			1320.58	639.598	836.314	484.266	491.442	148.156	1320.58	684.342	251.487	59.496	32.5028	9.06158	2.46619	281.224	0	0	0	0	0	0	0	0	0	0	0	0	0	0	0	0	0
																			1424.4	675.16	896.06	528.343	517.743	157.416	1424.4	757.056	256.159	68.7696	33.65	6.23292	1.67004	300.865	0	0	0	0	0	0	0	0	0	0	0	0	0	0	0	0	0
																			924.16	448.689	588.037	336.123	345.803	102.887	924.16	478.309	169.203	44.5462	23.2979	3.53484	1.01717	204.252	0	0	0	0	0	0	0	0	0	0	0	0	0	0	0	0	0
																			486.301	227.961	309.606	176.695	176.378	51.584	486.301	239.476	92.6893	23.6243	12.5319	3.70662	0.624381	113.649	0	0	0	0	0	0	0	0	0	0	0	0	0	0	0	0	0
																			928.035	439.294	587.637	340.398	338.378	100.916	928.035	478.219	168.753	40.9234	25.2551	4.90718	1.26374	208.714	0	0	0	0	0	0	0	0	0	0	0	0	0	0	0	0	0
																			1652.46	777.662	1036.11	616.356	595.828	181.834	1652.46	879.945	295.756	68.2404	41.1585	15.6931	1.62176	350.05	0	0	0	0	0	0	0	0	0	0	0	0	0	0	0	0	0
																			1415.94	678.889	894.109	521.83	521.679	157.21	1415.94	747.491	261.293	67.6616	34.3891	8.11423	0.515832	296.475	0	0	0	0	0	0	0	0	0	0	0	0	0	0	0	0	0
																			1774.99	849.576	1116.96	658.025	651.343	198.233	1774.99	954.316	335.348	81.8909	45.3808	8.67154	1.62924	347.752	0	0	0	0	0	0	0	0	0	0	0	0	0	0	0	0	0
																			960.155	463.182	609.23	350.925	356.239	106.942	960.155	496.545	175.565	41.7164	23.7314	7.66898	1.26941	213.659	0	0	0	0	0	0	0	0	0	0	0	0	0	0	0	0	0
																			1779.17	835.797	1112.69	666.477	638.977	196.819	1779.17	953.039	321.602	83.7937	44.9518	8.74341	2.40303	364.632	0	0	0	0	0	0	0	0	0	0	0	0	0	0	0	0	0
																			1145.89	548.507	727.225	418.662	422.469	126.038	1145.89	604.011	215.367	52.1321	29.3146	5.13224	1.2563	238.675	0	0	0	0	0	0	0	0	0	0	0	0	0	0	0	0	0
																			866.967	411.038	550.438	316.53	317.46	93.5779	866.967	451.364	158.085	38.974	19.7634	5.97674	0.854932	191.949	0	0	0	0	0	0	0	0	0	0	0	0	0	0	0	0	0
																			1212.36	580.627	767.595	444.764	446.957	133.67	1212.36	642.093	224.623	56.6187	25.3905	6.59206	1.52001	255.523	0	0	0	0	0	0	0	0	0	0	0	0	0	0	0	0	0
																			1618.73	760.02	1014.61	604.122	581.15	178.87	1618.73	866.102	290.884	77.6679	44.8197	5.93134	3.41038	329.915	0	0	0	0	0	0	0	0	0	0	0	0	0	0	0	0	0
																			1672.86	813.567	1056.27	616.592	622.795	190.772	1672.86	886.865	306.204	70.0946	42.7165	15.0137	2.39583	349.575	0	0	0	0	0	0	0	0	0	0	0	0	0	0	0	0	0
																			2092.02	989.195	1308.54	783.482	755.564	233.631	2092.02	1129.47	393.723	90.3422	62.7104	14.8276	3.2359	397.708	0	0	0	0	0	0	0	0	0	0	0	0	0	0	0	0	0
																			1057.6	507.903	670.133	387.469	390.875	117.028	1057.6	560.344	199.278	39.4946	26.2745	7.6464	1.11663	223.448	0	0	0	0	0	0	0	0	0	0	0	0	0	0	0	0	0
																			1433.45	687.565	905.85	527.6	527.692	159.873	1433.45	759.581	262.797	64.3932	36.1897	11.6917	1.52258	297.274	0	0	0	0	0	0	0	0	0	0	0	0	0	0	0	0	0
																			964.046	466.666	613.29	350.756	359.901	106.764	964.046	499.845	173.8	38.607	25.4172	9.06335	1.14703	216.167	0	0	0	0	0	0	0	0	0	0	0	0	0	0	0	0	0
																			1639.46	784.651	1030.99	608.465	600.466	184.185	1639.46	867.592	288.459	65.93	45.0755	11.7636	1.80479	358.835	0	0	0	0	0	0	0	0	0	0	0	0	0	0	0	0	0
																			1437.4	687.365	904.554	532.851	526.633	160.731	1437.4	752.718	263.349	61.6657	33.8663	15.6115	2.71564	307.479	0	0	0	0	0	0	0	0	0	0	0	0	0	0	0	0	0
																			778.84	374.52	495.464	283.377	289.065	85.455	778.84	397.662	144.007	40.036	18.4422	6.18626	0.885324	171.622	0	0	0	0	0	0	0	0	0	0	0	0	0	0	0	0	0
																			1181.74	562.51	745.439	436.303	432.193	130.317	1181.74	615.291	216.176	55.3626	23.9166	6.5096	1.84533	262.641	0	0	0	0	0	0	0	0	0	0	0	0	0	0	0	0	0
																			1466.44	696.245	921.717	544.719	533.707	162.537	1466.44	770.276	281.83	60.233	34.6309	12.0354	1.7647	305.666	0	0	0	0	0	0	0	0	0	0	0	0	0	0	0	0	0
																			2003.08	950.567	1250.62	752.461	724.771	225.797	2003.08	1064.94	356.55	91.5046	52.6243	12.4429	1.98352	423.037	0	0	0	0	0	0	0	0	0	0	0	0	0	0	0	0	0
																			1230.01	581.173	774.858	455.15	446.137	135.035	1230.01	643.932	227.821	56.7598	27.8062	8.61921	2.01848	263.051	0	0	0	0	0	0	0	0	0	0	0	0	0	0	0	0	0
																			1276.67	616.091	808.603	468.067	473.366	142.725	1276.67	668.042	232.74	55.964	40.7983	7.65987	2.36769	269.098	0	0	0	0	0	0	0	0	0	0	0	0	0	0	0	0	0
																			1380.27	659.004	873.089	507.183	507.535	151.47	1380.27	742.565	257.778	58.5854	35.172	9.52561	1.82956	274.816	0	0	0	0	0	0	0	0	0	0	0	0	0	0	0	0	0
																			1270.53	607.455	802.578	467.956	466.445	141.009	1270.53	666.191	227.248	51.7547	34.0636	7.85608	1.46851	281.952	0	0	0	0	0	0	0	0	0	0	0	0	0	0	0	0	0
																			1163.75	562.505	738.949	424.798	432.988	129.517	1163.75	596.682	218.932	61.8407	32.483	5.5355	1.39335	246.881	0	0	0	0	0	0	0	0	0	0	0	0	0	0	0	0	0
																			1235.17	587.404	779.841	455.325	451.142	136.261	1235.17	643.473	224.801	52.0417	34.9277	7.88668	1.45605	270.581	0	0	0	0	0	0	0	0	0	0	0	0	0	0	0	0	0
																			1536.57	740.348	968.912	567.653	567.894	172.453	1536.57	826.4	282.365	58.634	32.6293	13.0106	1.47264	322.055	0	0	0	0	0	0	0	0	0	0	0	0	0	0	0	0	0
																			1045.86	493.769	661.151	384.705	379.603	114.166	1045.86	546.097	184.018	50.4469	26.2959	7.21453	1.01508	230.769	0	0	0	0	0	0	0	0	0	0	0	0	0	0	0	0	0
																			751.963	360.114	478.478	273.485	277.727	82.3868	751.963	392.915	136.857	33.9281	20.1	2.01028	0.954252	165.198	0	0	0	0	0	0	0	0	0	0	0	0	0	0	0	0	0
																			600.668	287.097	382.413	218.255	221.798	65.2991	600.668	309.791	114.127	24.5752	12.776	4.10977	0.369252	134.92	0	0	0	0	0	0	0	0	0	0	0	0	0	0	0	0	0
																			1266.97	609.391	800.869	466.098	468.368	141.022	1266.97	645.961	240.656	53.5693	34.8415	8.10623	0.985428	282.847	0	0	0	0	0	0	0	0	0	0	0	0	0	0	0	0	0
																			1264.77	606.061	801.799	462.969	466.556	139.505	1264.77	685.485	227.149	50.224	29.4074	4.8102	0.917449	266.775	0	0	0	0	0	0	0	0	0	0	0	0	0	0	0	0	0
																			1532.83	726.969	964.589	568.243	557.53	169.44	1532.83	820.234	267.968	66.34	41.5126	13.3896	2.50052	320.887	0	0	0	0	0	0	0	0	0	0	0	0	0	0	0	0	0
																			688.193	326.874	437.545	250.648	252.422	74.4525	688.193	353.413	126.215	32.9594	17.9804	2.85785	0.242882	154.524	0	0	0	0	0	0	0	0	0	0	0	0	0	0	0	0	0
																			1114.58	535.688	707.029	407.549	412.121	123.567	1114.58	577.686	204.449	53.7373	29.2538	7.08798	1.67544	240.688	0	0	0	0	0	0	0	0	0	0	0	0	0	0	0	0	0
																			1853.31	896.313	1167.39	685.917	685.324	210.989	1853.31	999.938	339.098	80.8262	48.8603	4.39796	3.02476	377.165	0	0	0	0	0	0	0	0	0	0	0	0	0	0	0	0	0
																			1393.52	667.741	878.725	514.8	512.036	155.705	1393.52	714.6	259.658	61.7371	37.092	7.11025	1.50056	311.827	0	0	0	0	0	0	0	0	0	0	0	0	0	0	0	0	0
																			1779.36	842.385	1115.04	664.326	644.079	198.305	1779.36	962.65	306.098	85.1352	42.4435	11.3337	1.39499	370.309	0	0	0	0	0	0	0	0	0	0	0	0	0	0	0	0	0
																			1281.16	616.581	811.185	469.979	474.195	142.386	1281.16	688.312	227.247	62.5244	25.9947	10.9692	1.23232	264.884	0	0	0	0	0	0	0	0	0	0	0	0	0	0	0	0	0
																			1445.38	709.792	917.619	527.76	544.826	164.966	1445.38	757.18	271.626	62.5027	37.8829	8.34941	1.50228	306.336	0	0	0	0	0	0	0	0	0	0	0	0	0	0	0	0	0
																			1662.9	802.235	1048.03	614.868	615.008	187.227	1662.9	871.525	310.328	69.4885	44.0825	12.1374	1.71485	353.623	0	0	0	0	0	0	0	0	0	0	0	0	0	0	0	0	0
																			1592.26	745.665	996.512	595.747	570.574	175.091	1592.26	835.684	288.082	72.9921	43.0036	10.7306	2.22954	339.537	0	0	0	0	0	0	0	0	0	0	0	0	0	0	0	0	0
																			1341.33	631.247	844.439	496.893	485.433	145.814	1341.33	710.745	238.096	60.1948	28.4572	8.549	0.460108	294.83	0	0	0	0	0	0	0	0	0	0	0	0	0	0	0	0	0
																			1094.83	513.973	691.191	403.64	395.139	118.834	1094.83	584.16	198.6	47.1665	29.8407	9.08735	1.44277	224.533	0	0	0	0	0	0	0	0	0	0	0	0	0	0	0	0	0
																			1458.61	699.424	919.2	539.412	536.138	163.286	1458.61	759.071	263.848	64.0675	34.8255	10.4502	2.51793	323.831	0	0	0	0	0	0	0	0	0	0	0	0	0	0	0	0	0
																			1534.82	724.907	964.032	570.787	555.369	169.538	1534.82	826.951	267.386	65.1983	37.2199	11.4262	1.94617	324.691	0	0	0	0	0	0	0	0	0	0	0	0	0	0	0	0	0
																			1377.51	651.774	867.815	509.691	500.966	150.808	1377.51	742.701	254.953	51.2738	32.4851	10.4712	1.45877	284.164	0	0	0	0	0	0	0	0	0	0	0	0	0	0	0	0	0
																			1476.3	710.199	929.979	546.324	543.737	166.462	1476.3	771.892	263.34	64.9722	35.6355	10.5027	2.1349	327.826	0	0	0	0	0	0	0	0	0	0	0	0	0	0	0	0	0
																			1610.72	778.714	1015.36	595.365	595.767	182.946	1610.72	838.515	291.22	71.9464	41.0609	11.8192	1.96133	354.201	0	0	0	0	0	0	0	0	0	0	0	0	0	0	0	0	0
																			1262.3	600.454	796.267	466.036	461.245	139.209	1262.3	670.85	232.008	59.9389	22.0305	10.4773	1.4165	265.582	0	0	0	0	0	0	0	0	0	0	0	0	0	0	0	0	0
																			904.362	425.91	572.937	331.425	328.42	97.4898	904.362	468.788	164.593	42.8605	24.3746	7.88573	0.528963	195.331	0	0	0	0	0	0	0	0	0	0	0	0	0	0	0	0	0
																			1201.09	582.01	761.689	439.405	447.905	134.105	1201.09	637.587	217.423	51.7277	28.5521	9.80725	1.34784	254.649	0	0	0	0	0	0	0	0	0	0	0	0	0	0	0	0	0
																			1328.06	622.479	834.02	494.042	478.046	144.434	1328.06	697.754	241.111	62.3193	31.256	8.53596	0.793405	286.293	0	0	0	0	0	0	0	0	0	0	0	0	0	0	0	0	0
																			1440.03	684.672	904.845	535.183	524.462	160.21	1440.03	748.617	263.699	68.9387	32.6308	10.5746	1.14896	314.419	0	0	0	0	0	0	0	0	0	0	0	0	0	0	0	0	0
																			1685.86	796.982	1055.74	630.119	609.157	187.825	1685.86	890.362	305.93	80.7616	41.5706	9.38208	1.69358	356.16	0	0	0	0	0	0	0	0	0	0	0	0	0	0	0	0	0
																			1263.72	599.727	798.425	465.293	461.355	138.371	1263.72	666.741	227.097	64.8265	32.8348	5.95677	1.60743	264.653	0	0	0	0	0	0	0	0	0	0	0	0	0	0	0	0	0
																			993.798	472.471	627.753	366.045	362.841	109.629	993.798	503.611	183.602	42.1165	23.7159	8.26224	1.75532	230.735	0	0	0	0	0	0	0	0	0	0	0	0	0	0	0	0	0
																			1509.5	736.908	955.27	554.234	565.389	171.519	1509.5	795.589	273.761	68.4441	35.2454	6.94747	2.05573	327.46	0	0	0	0	0	0	0	0	0	0	0	0	0	0	0	0	0
																			1723	812.237	1078.81	644.19	621.295	190.941	1723	913.264	313.614	74.2241	42.0353	13.4466	1.77907	364.633	0	0	0	0	0	0	0	0	0	0	0	0	0	0	0	0	0
																			1178.44	557.032	742.945	435.497	428.119	128.913	1178.44	622.883	210.995	48.1477	28.3458	4.91172	1.35135	261.808	0	0	0	0	0	0	0	0	0	0	0	0	0	0	0	0	0
																			1581.76	752.66	996.486	585.278	577.904	174.756	1581.76	828.386	291.515	76.644	47.2916	12.7025	0.860164	324.364	0	0	0	0	0	0	0	0	0	0	0	0	0	0	0	0	0
																			1478.61	706.863	932.209	546.402	542.214	164.649	1478.61	796.243	265.563	50.8733	39.0222	11.2957	2.18828	313.426	0	0	0	0	0	0	0	0	0	0	0	0	0	0	0	0	0
																			1716.05	822.999	1079	637.052	630.038	192.961	1716.05	911.968	315.158	72.5053	41.0808	9.53016	2.10213	363.709	0	0	0	0	0	0	0	0	0	0	0	0	0	0	0	0	0
																			1184	567.517	747.773	436.223	435.689	131.828	1184	612.142	219.064	52.4397	27.7521	5.47848	1.6531	265.467	0	0	0	0	0	0	0	0	0	0	0	0	0	0	0	0	0
																			1266.21	592.635	796.339	469.868	455.492	137.143	1266.21	681.306	231.665	51.6059	27.5513	4.40731	0.6122	269.059	0	0	0	0	0	0	0	0	0	0	0	0	0	0	0	0	0
																			1504.87	712.5	947.01	557.864	547.262	165.238	1504.87	815.103	263.678	63.1202	30.162	8.65128	0.632085	323.527	0	0	0	0	0	0	0	0	0	0	0	0	0	0	0	0	0
																			975.919	472.279	620.547	355.371	364.413	107.866	975.919	505.99	182.212	40.798	25.3931	4.40755	1.61331	215.505	0	0	0	0	0	0	0	0	0	0	0	0	0	0	0	0	0
																			685.94	329.573	435.845	250.095	253.859	75.7138	685.94	343.206	130.272	30.9137	16.0648	4.48421	1.00362	159.996	0	0	0	0	0	0	0	0	0	0	0	0	0	0	0	0	0
																			1246.19	580.219	781.675	464.514	444.735	135.484	1246.19	652.342	224.333	57.1472	29.551	7.76729	1.44262	273.606	0	0	0	0	0	0	0	0	0	0	0	0	0	0	0	0	0
																			1286.04	599.194	806.503	479.534	459.842	139.352	1286.04	662.755	228.861	62.1863	35.0563	10.5747	1.09369	285.509	0	0	0	0	0	0	0	0	0	0	0	0	0	0	0	0	0
																			770.998	364.264	488.343	282.654	280.876	83.3879	770.998	393.935	141.053	36.2754	18.5812	4.60882	0.81117	175.733	0	0	0	0	0	0	0	0	0	0	0	0	0	0	0	0	0
																			988.177	474.111	626.353	361.824	365.025	109.087	988.177	509.712	184.64	43.9564	21.6427	6.69196	1.51689	220.018	0	0	0	0	0	0	0	0	0	0	0	0	0	0	0	0	0
																			1482.11	707.456	933.421	548.691	542.475	164.982	1482.11	785.082	261.108	68.3676	43.1611	12.8621	1.85147	309.68	0	0	0	0	0	0	0	0	0	0	0	0	0	0	0	0	0
																			1905.96	928.458	1200.4	705.56	709.894	218.564	1905.96	1008.13	345.865	86.139	58.1183	12.8353	2.67744	392.188	0	0	0	0	0	0	0	0	0	0	0	0	0	0	0	0	0
																			1263.17	611.666	799.392	463.778	470.01	141.656	1263.17	640.624	238.879	52.7633	31.5474	9.53617	1.26577	288.554	0	0	0	0	0	0	0	0	0	0	0	0	0	0	0	0	0
																			1368.54	657.403	863.458	505.081	504.567	152.836	1368.54	717.924	247.297	56.4213	38.7013	13.7039	1.50891	292.984	0	0	0	0	0	0	0	0	0	0	0	0	0	0	0	0	0
																			1430.02	676.994	901.048	528.975	520.223	156.771	1430.02	761.85	253.399	67.4229	36.7648	9.61312	1.29109	299.683	0	0	0	0	0	0	0	0	0	0	0	0	0	0	0	0	0
																			900.601	439.346	574.908	325.693	339.305	100.041	900.601	474.004	167.764	37.2644	25.308	4.7658	0.409278	191.085	0	0	0	0	0	0	0	0	0	0	0	0	0	0	0	0	0
																			1138.63	555.217	725.195	413.439	427.506	127.711	1138.63	608.392	198.027	47.5926	34.3848	7.07752	1.03152	242.127	0	0	0	0	0	0	0	0	0	0	0	0	0	0	0	0	0
																			1198.8	573.112	756.838	441.959	440.036	133.076	1198.8	621.853	229.126	48.904	27.8478	7.05335	2.02555	261.987	0	0	0	0	0	0	0	0	0	0	0	0	0	0	0	0	0
																			885.803	420.043	560.346	325.457	323.12	96.9223	885.803	460.37	158.256	33.9751	22.0355	3.74802	1.49155	205.927	0	0	0	0	0	0	0	0	0	0	0	0	0	0	0	0	0
																			1535.75	731.446	967.9	567.852	561.973	169.473	1535.75	807.731	273.742	74.0792	41.7159	8.73809	0.580522	329.166	0	0	0	0	0	0	0	0	0	0	0	0	0	0	0	0	0
																			1626.85	785.814	1028.36	598.487	602.648	183.166	1626.85	883.558	285.493	69.8666	38.7902	13.2702	2.91877	332.954	0	0	0	0	0	0	0	0	0	0	0	0	0	0	0	0	0
																			1541.34	727.51	968.027	573.317	557.679	169.831	1541.34	833.665	261.334	64.8019	37.41	8.97407	1.66194	333.498	0	0	0	0	0	0	0	0	0	0	0	0	0	0	0	0	0
																			1549.14	734.837	972.275	576.87	562.422	172.415	1549.14	816.198	285.466	69.4181	32.6142	11.816	2.81799	330.814	0	0	0	0	0	0	0	0	0	0	0	0	0	0	0	0	0
																			777.339	373.816	494.101	283.237	288.017	85.799	777.339	397.959	144.83	30.4471	19.8884	4.52805	0.842087	178.844	0	0	0	0	0	0	0	0	0	0	0	0	0	0	0	0	0
																			1843.22	887.938	1160.02	683.205	680.3	207.638	1843.22	984.073	346.207	82.1913	48.2802	15.5691	3.12382	363.777	0	0	0	0	0	0	0	0	0	0	0	0	0	0	0	0	0
																			1283.13	608.816	809.741	473.392	467.631	141.185	1283.13	679.589	221.433	63.1152	35.983	8.44444	2.33326	272.235	0	0	0	0	0	0	0	0	0	0	0	0	0	0	0	0	0
																			1982.45	957.813	1244.76	737.69	731.106	226.707	1982.45	1070.49	362.866	83.0625	45.4641	10.234	2.72437	407.603	0	0	0	0	0	0	0	0	0	0	0	0	0	0	0	0	0
																			1838.7	880.775	1155.41	683.291	673.519	207.256	1838.7	994.984	326.58	82.3841	45.5829	12.8391	2.66623	373.659	0	0	0	0	0	0	0	0	0	0	0	0	0	0	0	0	0
																			794.323	377.389	503.487	290.835	290.817	86.5718	794.323	409.593	143.11	38.3283	17.4623	4.06872	1.19087	180.569	0	0	0	0	0	0	0	0	0	0	0	0	0	0	0	0	0
																			911.934	438.98	580.954	330.98	339.02	99.9607	911.934	482.228	163.503	42.5758	26.1549	5.41329	1.23687	190.821	0	0	0	0	0	0	0	0	0	0	0	0	0	0	0	0	0
																			1484.62	706.733	936.115	548.509	543.157	163.576	1484.62	803.408	274.007	66.2444	34.7554	6.61755	1.00326	298.588	0	0	0	0	0	0	0	0	0	0	0	0	0	0	0	0	0
																			1277.19	603.682	803.475	473.715	463.319	140.363	1277.19	677.373	225.924	57.5041	28.5294	9.61368	1.41813	276.829	0	0	0	0	0	0	0	0	0	0	0	0	0	0	0	0	0
																			1310.58	628.542	828.642	481.942	482.806	145.736	1310.58	679.381	235.488	66.7589	39.4356	11.0577	1.74455	276.718	0	0	0	0	0	0	0	0	0	0	0	0	0	0	0	0	0
																			1193.63	578.72	758.475	435.152	445.328	133.392	1193.63	648.142	217.528	49.2532	26.4781	6.2649	3.39253	242.567	0	0	0	0	0	0	0	0	0	0	0	0	0	0	0	0	0
																			1022.17	489.028	649.827	372.344	377.137	111.89	1022.17	533.727	180.796	51.8791	27.5449	4.01586	0.780867	223.427	0	0	0	0	0	0	0	0	0	0	0	0	0	0	0	0	0
																			944.756	459.325	602.609	342.147	354.432	104.893	944.756	498.525	175.375	35.0786	27.4973	5.63127	0.962913	201.686	0	0	0	0	0	0	0	0	0	0	0	0	0	0	0	0	0
																			1463.45	699.861	922.621	540.825	536.435	163.426	1463.45	780.133	260.512	67.277	36.0121	6.30851	2.18298	311.02	0	0	0	0	0	0	0	0	0	0	0	0	0	0	0	0	0
																			1183.14	560.198	745.923	437.217	430.316	129.882	1183.14	614.284	217.206	51.7028	28.5585	7.14829	1.85673	262.383	0	0	0	0	0	0	0	0	0	0	0	0	0	0	0	0	0
																			676.568	320.742	429.194	247.374	247.378	73.3634	676.568	343.469	120.539	27.1553	17.0264	4.01422	0.668695	163.696	0	0	0	0	0	0	0	0	0	0	0	0	0	0	0	0	0
																			1653.21	782.71	1036.19	617.025	598.424	184.287	1653.21	871.083	308.964	63.4627	43.0864	10.654	2.00712	353.956	0	0	0	0	0	0	0	0	0	0	0	0	0	0	0	0	0
																			1785.13	860.119	1123.42	661.708	656.848	203.271	1785.13	947.304	321.646	83.2674	53.7598	4.08135	2.49807	372.57	0	0	0	0	0	0	0	0	0	0	0	0	0	0	0	0	0
																			1504.92	714.848	947.891	557.034	548.459	166.389	1504.92	807.817	264.174	67.6596	40.2517	9.80298	1.51769	313.702	0	0	0	0	0	0	0	0	0	0	0	0	0	0	0	0	0
																			895.975	430.082	569.598	326.377	331.474	98.6084	895.975	472.09	158.53	36.4249	20.9242	7.77588	1.21985	199.011	0	0	0	0	0	0	0	0	0	0	0	0	0	0	0	0	0
																			1524.84	727.007	959.922	564.92	557.424	169.583	1524.84	804.264	285.412	62.9182	40.4743	5.49653	1.30132	324.976	0	0	0	0	0	0	0	0	0	0	0	0	0	0	0	0	0
																			1171.98	561.122	740.277	431.703	431.346	129.776	1171.98	602.498	211.881	56.7711	27.0507	9.20915	1.38578	263.185	0	0	0	0	0	0	0	0	0	0	0	0	0	0	0	0	0
																			1288.38	615.369	815.561	472.821	473.692	141.677	1288.38	683.592	240.42	58.3711	28.0173	8.19102	1.457	268.334	0	0	0	0	0	0	0	0	0	0	0	0	0	0	0	0	0
																			1395.37	663.439	881.267	514.107	510.441	152.998	1395.37	738.236	255.612	70.1539	33.8525	10.2528	2.03072	285.237	0	0	0	0	0	0	0	0	0	0	0	0	0	0	0	0	0
																			1173.93	567.909	744.483	429.444	437.097	130.812	1173.93	617.232	208.534	56.8522	25.853	9.73856	0.779105	254.937	0	0	0	0	0	0	0	0	0	0	0	0	0	0	0	0	0
																			1319.22	631.003	834.366	484.854	484.973	146.03	1319.22	689.944	242.015	63.4659	39.4322	9.4517	2.32195	272.589	0	0	0	0	0	0	0	0	0	0	0	0	0	0	0	0	0
																			1630.89	767.908	1021.91	608.986	587.708	180.201	1630.89	854.128	303.57	70.9848	45.5343	10.3374	1.92615	344.413	0	0	0	0	0	0	0	0	0	0	0	0	0	0	0	0	0
																			1121.22	540.55	711.179	410.038	416.639	123.911	1121.22	594.776	207.546	39.3883	25.9475	8.99224	1.21322	243.354	0	0	0	0	0	0	0	0	0	0	0	0	0	0	0	0	0
																			1065.54	511.881	675.253	390.286	394.431	117.45	1065.54	559.525	190.508	47.8398	27.454	4.29515	1.04456	234.873	0	0	0	0	0	0	0	0	0	0	0	0	0	0	0	0	0
																			1888.15	880.533	1178.63	709.521	672.549	207.984	1888.15	1028.27	326.209	85.5902	47.1011	10.0047	2.14035	388.834	0	0	0	0	0	0	0	0	0	0	0	0	0	0	0	0	0
																			898.371	426.933	568.489	329.882	328.428	98.5056	898.371	457.715	163.666	38.7513	23.5479	6.05451	0.828356	207.807	0	0	0	0	0	0	0	0	0	0	0	0	0	0	0	0	0
																			1007.95	487.71	641.2	366.747	375.928	111.782	1007.95	510.323	189.891	51.6493	25.2677	6.59399	1.49128	222.731	0	0	0	0	0	0	0	0	0	0	0	0	0	0	0	0	0
																			1235.85	596.046	782.899	452.947	457.642	138.404	1235.85	661.127	222.476	54.0135	24.3303	10.5674	2.1762	261.155	0	0	0	0	0	0	0	0	0	0	0	0	0	0	0	0	0
																			1032.99	499.972	656.263	376.731	384.833	115.14	1032.99	537.323	183.467	47.8658	25.1295	4.20862	0.984718	234.016	0	0	0	0	0	0	0	0	0	0	0	0	0	0	0	0	0
																			1051.33	499.508	664.191	387.139	384.657	114.851	1051.33	545.626	186.984	49.8977	25.4822	6.7864	0.762742	235.791	0	0	0	0	0	0	0	0	0	0	0	0	0	0	0	0	0
																			1615.11	770.884	1015.85	599.269	591.222	179.662	1615.11	853.434	295.196	74.5781	35.4164	12.1596	2.02844	342.302	0	0	0	0	0	0	0	0	0	0	0	0	0	0	0	0	0
																			1442.18	692.919	911.785	530.392	532.181	160.738	1442.18	746.028	271.678	70.7199	44.6809	11.247	1.06518	296.758	0	0	0	0	0	0	0	0	0	0	0	0	0	0	0	0	0
																			1107.5	528.531	700.302	407.2	406.706	121.825	1107.5	580.452	202.356	50.7871	26.9007	7.92295	1.1817	237.901	0	0	0	0	0	0	0	0	0	0	0	0	0	0	0	0	0
																			1811.48	858.692	1134.11	677.367	656.264	202.428	1811.48	965.542	324.141	84.1147	45.7715	11.0639	2.32044	378.528	0	0	0	0	0	0	0	0	0	0	0	0	0	0	0	0	0
																			1243.4	602.849	788.414	454.985	463.594	139.255	1243.4	663.111	224.141	55.0441	27.513	10.3062	1.59289	261.691	0	0	0	0	0	0	0	0	0	0	0	0	0	0	0	0	0
																			1798.43	853	1128.52	669.918	652.668	200.332	1798.43	976.523	317.59	75.1319	49.3617	2.72363	1.52002	375.583	0	0	0	0	0	0	0	0	0	0	0	0	0	0	0	0	0
																			1544.13	744.368	975.773	568.361	571.565	172.803	1544.13	830.05	276.784	66.4589	40.7318	6.98042	2.29705	320.832	0	0	0	0	0	0	0	0	0	0	0	0	0	0	0	0	0
																			1445.21	678.216	908.215	536.991	521.07	157.147	1445.21	778.624	266.723	62.4542	31.8817	11.9435	1.77603	291.804	0	0	0	0	0	0	0	0	0	0	0	0	0	0	0	0	0
																			1170.61	558.698	741.522	429.092	429.979	128.719	1170.61	616.24	211.105	54.9756	33.7377	10.0131	1.6459	242.897	0	0	0	0	0	0	0	0	0	0	0	0	0	0	0	0	0
																			1744.19	832.532	1096.02	648.162	637.428	195.105	1744.19	925.758	316.015	80.1267	46.9007	14.8598	1.91797	358.608	0	0	0	0	0	0	0	0	0	0	0	0	0	0	0	0	0
																			1398.62	675.1	885.108	513.513	518.367	156.733	1398.62	747.296	248.022	59.3405	36.8415	6.60626	1.2154	299.299	0	0	0	0	0	0	0	0	0	0	0	0	0	0	0	0	0
																			1222.74	584.036	771.96	450.781	448.406	135.631	1222.74	650.634	218.629	57.3671	28.5777	6.17409	1.09887	260.26	0	0	0	0	0	0	0	0	0	0	0	0	0	0	0	0	0
																			877.14	423.34	557.191	319.949	326.002	97.3382	877.14	452.78	163.259	36.8809	21.7301	6.30533	0.814803	195.37	0	0	0	0	0	0	0	0	0	0	0	0	0	0	0	0	0
																			963.991	451.8	608.202	355.788	347.792	104.008	963.991	491.605	176.996	44.9847	23.5655	5.21666	1.04471	220.578	0	0	0	0	0	0	0	0	0	0	0	0	0	0	0	0	0
																			1457.07	696.051	917.148	539.923	533.374	162.676	1457.07	762.437	261.514	61.4294	38.8004	9.22518	2.90782	320.757	0	0	0	0	0	0	0	0	0	0	0	0	0	0	0	0	0
																			1955.33	928.692	1225.23	730.107	709.351	219.341	1955.33	1063.15	351.882	89.9957	49.9206	8.06994	3.18187	389.129	0	0	0	0	0	0	0	0	0	0	0	0	0	0	0	0	0
																			1840.56	881.055	1156.48	684.08	674.4	206.655	1840.56	987.728	340.897	88.2768	49.2311	4.93003	2.24694	367.252	0	0	0	0	0	0	0	0	0	0	0	0	0	0	0	0	0
																			1731.31	835.72	1088.85	642.457	639.085	196.635	1731.31	893.876	319.53	88.5111	44.8777	14.4525	1.59959	368.461	0	0	0	0	0	0	0	0	0	0	0	0	0	0	0	0	0
																			1471.94	705.176	929.591	542.352	541.685	163.491	1471.94	779.362	270.091	65.9756	34.2719	12.1582	1.06599	309.018	0	0	0	0	0	0	0	0	0	0	0	0	0	0	0	0	0
																			1271.1	596.602	800.825	470.271	458.86	137.741	1271.1	660.813	232.874	66.2887	37.3582	6.17922	1.37681	266.205	0	0	0	0	0	0	0	0	0	0	0	0	0	0	0	0	0
																			1752.02	842.183	1102.4	649.615	644.08	198.103	1752.02	940.036	314.227	85.7781	40.6557	10.9003	2.92475	357.496	0	0	0	0	0	0	0	0	0	0	0	0	0	0	0	0	0
																			1244.37	585.622	781.969	462.397	449.246	136.376	1244.37	647.157	223.752	56.8319	30.4255	5.83727	1.32284	279.04	0	0	0	0	0	0	0	0	0	0	0	0	0	0	0	0	0
																			1477.66	709.918	930.885	546.773	543.699	166.22	1477.66	767.463	269.77	66.4625	41.0524	9.29895	1.61178	322	0	0	0	0	0	0	0	0	0	0	0	0	0	0	0	0	0
																			1428.05	679.365	898.289	529.759	520.301	159.064	1428.05	750.59	260.015	59.8129	36.0183	7.85915	2.20281	311.549	0	0	0	0	0	0	0	0	0	0	0	0	0	0	0	0	0
																			1578.7	750.92	993.521	585.174	575.66	175.26	1578.7	840.1	282.16	72.9704	42.9927	7.471	2.36296	330.638	0	0	0	0	0	0	0	0	0	0	0	0	0	0	0	0	0
																			697.019	335.377	444.392	252.627	258.92	76.4566	697.019	361.238	126.831	30.869	18.4709	2.30057	0.568078	156.741	0	0	0	0	0	0	0	0	0	0	0	0	0	0	0	0	0
																			1612.32	771.585	1016.02	596.304	591.636	179.949	1612.32	851.957	293.981	75.0938	47.8256	13.0618	1.61604	328.785	0	0	0	0	0	0	0	0	0	0	0	0	0	0	0	0	0
																			930.407	439.267	588.562	341.845	338.706	100.56	930.407	499.787	168.254	39.5267	18.0587	8.69627	1.18377	194.9	0	0	0	0	0	0	0	0	0	0	0	0	0	0	0	0	0
																			887.792	427.414	563.613	324.179	329.497	97.9169	887.792	456.203	163.453	41.1547	18.7384	5.11653	1.04671	202.079	0	0	0	0	0	0	0	0	0	0	0	0	0	0	0	0	0
																			1318	621.425	829.799	488.199	476.692	144.734	1318	704.152	231.457	66.504	33.1863	5.17843	1.42275	276.098	0	0	0	0	0	0	0	0	0	0	0	0	0	0	0	0	0
																			843.206	413.552	539.637	303.569	319.344	94.2081	843.206	443.936	153.62	35.6187	25.1739	4.46245	1.24669	179.15	0	0	0	0	0	0	0	0	0	0	0	0	0	0	0	0	0
																			1038.42	498.896	659.682	378.737	384.243	114.654	1038.42	549.952	186.195	43.2395	26.7067	6.56474	1.00784	224.753	0	0	0	0	0	0	0	0	0	0	0	0	0	0	0	0	0
																			1149.65	560.562	731.163	418.486	431.18	129.382	1149.65	607.958	215.435	42.5043	27.93	7.2609	1.08785	247.473	0	0	0	0	0	0	0	0	0	0	0	0	0	0	0	0	0
																			1751.21	834.406	1098.95	652.257	637.901	196.505	1751.21	933.851	311.055	80.1394	44.6307	12.4051	2.07362	367.057	0	0	0	0	0	0	0	0	0	0	0	0	0	0	0	0	0
																			1076.01	520.027	682.516	393.492	399.94	120.086	1076.01	562.696	194.79	44.8284	29.4196	4.73498	1.65374	237.885	0	0	0	0	0	0	0	0	0	0	0	0	0	0	0	0	0
																			1600.67	775.943	1010.18	590.489	594.123	181.82	1600.67	832.348	289.474	71.5155	45.456	12.9836	2.78436	346.107	0	0	0	0	0	0	0	0	0	0	0	0	0	0	0	0	0
																			956.101	449.929	604.008	352.093	346.392	103.537	956.101	487.035	178.604	45.0868	24.1954	5.17759	1.74341	214.259	0	0	0	0	0	0	0	0	0	0	0	0	0	0	0	0	0
																			1914.49	918.108	1199.17	715.319	700.534	217.574	1914.49	1018.06	347.419	82.0297	46.0587	19.1478	2.39438	399.382	0	0	0	0	0	0	0	0	0	0	0	0	0	0	0	0	0
																			1097.34	521.048	694.116	403.221	401.011	120.037	1097.34	592.387	185.445	50.1115	28.7994	5.45617	0.874015	234.264	0	0	0	0	0	0	0	0	0	0	0	0	0	0	0	0	0
																			1266.33	601.836	798.619	467.715	462.239	139.597	1266.33	666.815	229.935	55.8823	29.0438	9.07386	1.44441	274.139	0	0	0	0	0	0	0	0	0	0	0	0	0	0	0	0	0
																			-253.788	-123.802	-162.843	-90.9453	-95.7124	-28.0895	-253.788	-133.132	-43.6332	-8.37029	-6.7797	-1.1845	-0.23246	-60.4563	0	0	0	0	0	0	0	0	0	0	0	0	0	0	0	0	0
																			1926.47	924.241	1208.51	717.964	705.38	218.86	1926.47	1039.5	338.882	87.0847	46.3961	14.4869	3.51744	396.602	0	0	0	0	0	0	0	0	0	0	0	0	0	0	0	0	0
																			1271.67	610.159	802.644	469.026	468.257	141.901	1271.67	671.951	234.641	58.0323	26.425	2.67489	0.913798	277.031	0	0	0	0	0	0	0	0	0	0	0	0	0	0	0	0	0
																			1217.42	588.504	772.024	445.395	452.356	136.148	1217.42	654.271	215.973	50.6453	30.0037	6.91419	2.06732	257.545	0	0	0	0	0	0	0	0	0	0	0	0	0	0	0	0	0
																			1744.36	834.611	1097.27	647.086	639.603	195.008	1744.36	940.13	307.899	79.7962	44.4182	13.4336	1.66206	357.021	0	0	0	0	0	0	0	0	0	0	0	0	0	0	0	0	0
																			1681.13	797.275	1056.39	624.739	610.273	187.001	1681.13	899.797	305.208	76.6594	42.4394	12.5832	2.23067	342.209	0	0	0	0	0	0	0	0	0	0	0	0	0	0	0	0	0
																			957.233	454.472	606.613	350.62	350.407	104.066	957.233	499.424	172.491	43.2705	22.9259	5.16659	0.960553	212.994	0	0	0	0	0	0	0	0	0	0	0	0	0	0	0	0	0
																			1254.15	591.755	790.533	463.613	455.151	136.604	1254.15	658.602	230.082	54.061	25.0317	9.33287	1.09416	275.942	0	0	0	0	0	0	0	0	0	0	0	0	0	0	0	0	0
																			1601.1	751.21	1003.18	597.92	575.838	175.372	1601.1	845.301	294.59	81.7514	34.9147	10.7468	1.13443	332.659	0	0	0	0	0	0	0	0	0	0	0	0	0	0	0	0	0
																			1512.28	723.191	953.922	558.362	555.469	167.723	1512.28	817.839	271.089	66.9254	35.8077	8.11878	1.27378	311.231	0	0	0	0	0	0	0	0	0	0	0	0	0	0	0	0	0
																			1129.18	542.581	714.517	414.659	417.269	125.312	1129.18	591.263	207.482	46.5489	27.7853	7.77931	1.73592	246.581	0	0	0	0	0	0	0	0	0	0	0	0	0	0	0	0	0
																			1457	691.999	915.394	541.602	529.88	162.119	1457	762.59	266.957	62.8536	33.7554	4.75761	2.5042	323.579	0	0	0	0	0	0	0	0	0	0	0	0	0	0	0	0	0
																			1504.75	719.539	947.777	556.976	551.545	167.995	1504.75	792.593	269.234	73.4196	40.174	8.60113	2.05684	318.674	0	0	0	0	0	0	0	0	0	0	0	0	0	0	0	0	0
																			1864.81	907.234	1172.8	692.003	692.963	214.271	1864.81	973.731	346.108	85.7207	44.5538	12.6434	2.73444	399.315	0	0	0	0	0	0	0	0	0	0	0	0	0	0	0	0	0
																			1077.56	512.621	682	395.564	394.142	118.479	1077.56	566.664	191.658	47.8242	25.7013	7.29121	0.842024	237.583	0	0	0	0	0	0	0	0	0	0	0	0	0	0	0	0	0
																			1660.5	782.104	1041.61	618.886	599.008	183.097	1660.5	892.4	300.432	71.8715	40.4665	8.8154	2.37332	344.139	0	0	0	0	0	0	0	0	0	0	0	0	0	0	0	0	0
																			1566.51	748.684	988.289	578.219	574.512	174.172	1566.51	844.903	279.983	73.006	30.939	9.76826	2.35597	325.553	0	0	0	0	0	0	0	0	0	0	0	0	0	0	0	0	0
																			1170.94	563.486	741.692	429.245	433.698	129.789	1170.94	616.088	213.518	49.1281	30.777	5.88257	1.38685	254.156	0	0	0	0	0	0	0	0	0	0	0	0	0	0	0	0	0
																			1254.19	586.549	788.749	465.443	451.151	135.398	1254.19	653.157	239.725	53.6627	28.6269	7.09097	0.842754	271.086	0	0	0	0	0	0	0	0	0	0	0	0	0	0	0	0	0
																			772.31	366.7	490.855	281.455	283.268	83.4323	772.31	400.956	143.441	31.9742	21.536	3.68139	0.752168	169.969	0	0	0	0	0	0	0	0	0	0	0	0	0	0	0	0	0
																			979.857	470.118	621.593	358.264	362.067	108.051	979.857	523.704	174.285	44.543	23.3247	5.28069	1.3912	207.328	0	0	0	0	0	0	0	0	0	0	0	0	0	0	0	0	0
																			967.786	472.457	615.376	352.41	363.581	108.875	967.786	501.49	173.443	46.6005	20.859	6.45201	1.14589	217.796	0	0	0	0	0	0	0	0	0	0	0	0	0	0	0	0	0
																			1156.22	547.811	729.049	427.173	420.573	127.238	1156.22	605.033	208.874	53.0997	23.6314	4.9721	1.95312	258.659	0	0	0	0	0	0	0	0	0	0	0	0	0	0	0	0	0
																			1602.95	767.641	1007.32	595.63	587.29	180.351	1602.95	844.401	293.975	72.5976	37.5539	11.7984	1.17084	341.454	0	0	0	0	0	0	0	0	0	0	0	0	0	0	0	0	0
																			1304.68	617.303	821.785	482.893	473.928	143.375	1304.68	686.727	237.369	52.1688	35.5957	7.78923	1.16257	283.865	0	0	0	0	0	0	0	0	0	0	0	0	0	0	0	0	0
																			1342.52	643.232	849.735	492.787	495.082	148.149	1342.52	726.833	241.405	55.4156	35.1837	7.54536	1.27805	274.86	0	0	0	0	0	0	0	0	0	0	0	0	0	0	0	0	0
																			1608.23	760.819	1008.65	599.574	582.012	178.807	1608.23	851.724	299.512	64.201	39.9687	9.1312	2.09505	341.597	0	0	0	0	0	0	0	0	0	0	0	0	0	0	0	0	0
																			1082.64	515.426	685.205	397.439	396.495	118.931	1082.64	569.723	196.114	49.7257	26.0792	4.55054	0.953667	235.498	0	0	0	0	0	0	0	0	0	0	0	0	0	0	0	0	0
																			758.888	362.65	483.226	275.662	280.23	82.4194	758.888	396.55	136.753	34.2186	17.928	3.46314	0.957673	169.018	0	0	0	0	0	0	0	0	0	0	0	0	0	0	0	0	0
																			1347.25	643.667	850.767	496.488	494.267	149.399	1347.25	698.683	249.542	63.5148	35.7151	10.1672	1.11533	288.516	0	0	0	0	0	0	0	0	0	0	0	0	0	0	0	0	0
																			1449.28	714.779	917.735	531.547	548.304	166.475	1449.28	737.432	272.538	65.1128	34.4295	13.8248	2.05235	323.893	0	0	0	0	0	0	0	0	0	0	0	0	0	0	0	0	0
																			1492.48	709.316	938.39	554.092	543.767	165.549	1492.48	788.125	277.632	62.989	35.1946	11.9574	1.51705	315.068	0	0	0	0	0	0	0	0	0	0	0	0	0	0	0	0	0
																			1380.36	647.96	867.03	513.335	496.379	151.58	1380.36	729.518	251.436	63.5906	32.2943	0.0152414	1.42973	302.081	0	0	0	0	0	0	0	0	0	0	0	0	0	0	0	0	0
																			1629.41	771.435	1022.82	606.595	590.864	180.571	1629.41	863.557	291.645	69.5611	42.611	6.47281	1.49528	354.068	0	0	0	0	0	0	0	0	0	0	0	0	0	0	0	0	0
																			1363.12	648.567	858.728	504.392	498.035	150.532	1363.12	711.206	254.349	58.581	33.4595	12.8204	2.15433	290.55	0	0	0	0	0	0	0	0	0	0	0	0	0	0	0	0	0
																			664.99	320.956	425.019	239.97	248.406	72.5505	664.99	343.089	117.933	30.8794	17.7945	5.07993	0.805949	149.408	0	0	0	0	0	0	0	0	0	0	0	0	0	0	0	0	0
																			1373.98	660.139	869.393	504.586	507.515	152.625	1373.98	726.859	251.458	61.233	32.3133	8.08771	1.40359	292.626	0	0	0	0	0	0	0	0	0	0	0	0	0	0	0	0	0
																			1166.96	549.78	736.484	430.475	423.271	126.509	1166.96	611.753	213.071	56.9358	27.2088	9.07962	1.24302	247.668	0	0	0	0	0	0	0	0	0	0	0	0	0	0	0	0	0
																			1476.3	725.865	935.124	541.171	556.097	169.768	1476.3	768.498	269.34	58.1418	40.4459	10.2731	2.18319	327.414	0	0	0	0	0	0	0	0	0	0	0	0	0	0	0	0	0
																			1740.84	822.347	1092.36	648.482	629.511	192.836	1740.84	949.314	317.37	69.2335	41.9309	8.47791	1.92184	352.597	0	0	0	0	0	0	0	0	0	0	0	0	0	0	0	0	0
																			1808.55	859.275	1133.2	675.355	657.221	202.054	1808.55	953.658	332.515	80.8128	43.0532	13.284	1.59426	383.632	0	0	0	0	0	0	0	0	0	0	0	0	0	0	0	0	0
																			1435.16	684.766	904.347	530.811	525.027	159.739	1435.16	755.651	257.107	67.4831	38.9244	8.20627	2.47498	305.312	0	0	0	0	0	0	0	0	0	0	0	0	0	0	0	0	0
																			1545.22	744.005	975.013	570.209	570.748	173.256	1545.22	826.312	287.478	69.7674	28.6215	9.46266	1.59274	321.988	0	0	0	0	0	0	0	0	0	0	0	0	0	0	0	0	0
																			1405.56	663.759	884.273	521.287	509.858	153.901	1405.56	739.455	258.945	70.8153	36.1588	12.9309	2.30058	284.954	0	0	0	0	0	0	0	0	0	0	0	0	0	0	0	0	0
																			1255.42	597.101	792.668	462.757	458.857	138.244	1255.42	666.168	229.863	59.2292	28.1909	9.183	0.645085	262.146	0	0	0	0	0	0	0	0	0	0	0	0	0	0	0	0	0
																			1312.93	623.774	828.863	484.062	479.626	144.148	1312.93	683.443	239.795	59.1958	37.477	9.00588	1.91563	282.094	0	0	0	0	0	0	0	0	0	0	0	0	0	0	0	0	0
																			1326.21	637.187	837.957	488.255	489.157	148.03	1326.21	690.102	249.052	58.0234	35.0677	3.75644	1.6749	288.536	0	0	0	0	0	0	0	0	0	0	0	0	0	0	0	0	0
																			1118.84	529.006	705.689	413.148	406.25	122.756	1118.84	592.845	198.308	48.8515	24.2897	6.07667	1.9289	246.537	0	0	0	0	0	0	0	0	0	0	0	0	0	0	0	0	0
																			1654.72	782.248	1038.99	615.731	600.082	182.166	1654.72	881.685	307.417	65.5236	43.7646	15.703	0.183007	340.448	0	0	0	0	0	0	0	0	0	0	0	0	0	0	0	0	0
																			650.165	306.654	412.245	237.92	236.612	70.0419	650.165	324.623	117.985	29.7675	16.2759	4.32355	0.698376	156.492	0	0	0	0	0	0	0	0	0	0	0	0	0	0	0	0	0
																			1123.17	545.056	712.827	410.344	418.875	126.181	1123.17	584.423	207.001	48.9939	31.905	7.86818	1.75707	241.223	0	0	0	0	0	0	0	0	0	0	0	0	0	0	0	0	0
																			1532.69	722.954	962.55	570.142	554.089	168.864	1532.69	814.155	276.05	76.6599	38.121	11.4187	1.82822	314.459	0	0	0	0	0	0	0	0	0	0	0	0	0	0	0	0	0
																			1714.32	826.193	1078.73	635.585	632.482	193.712	1714.32	913.294	313.895	66.7118	42.2156	12.9427	1.60311	363.657	0	0	0	0	0	0	0	0	0	0	0	0	0	0	0	0	0
																			1170.82	556.96	739.113	431.705	428.511	128.449	1170.82	610.328	212.81	55.2041	28.5881	2.33032	0.775072	260.783	0	0	0	0	0	0	0	0	0	0	0	0	0	0	0	0	0
																			982.725	475.805	624.802	357.923	366.695	109.109	982.725	513.838	183.771	44.6333	23.2852	6.08807	1.28026	209.829	0	0	0	0	0	0	0	0	0	0	0	0	0	0	0	0	0
																			1437.3	682.508	904.271	533.024	523.244	159.265	1437.3	749.279	260.039	70.1158	38.0401	12.3504	2.09879	305.372	0	0	0	0	0	0	0	0	0	0	0	0	0	0	0	0	0
																			1838.04	881.608	1154.58	683.458	673.269	208.339	1838.04	986.752	329.965	80.3207	46.2566	8.10428	3.03061	383.607	0	0	0	0	0	0	0	0	0	0	0	0	0	0	0	0	0
																			1263.97	603.002	800.26	463.707	463.756	139.246	1263.97	681.494	230.236	53.2179	30.6424	5.26438	1.52381	261.588	0	0	0	0	0	0	0	0	0	0	0	0	0	0	0	0	0
																			1324.36	641.089	838.156	486.204	491.953	149.136	1324.36	703.14	228.44	56.2533	33.5275	8.54323	1.9178	292.539	0	0	0	0	0	0	0	0	0	0	0	0	0	0	0	0	0
																			1307.22	619.825	824.255	482.964	475.888	143.937	1307.22	698.375	232.616	58.5327	33.3339	4.83949	1.53301	277.989	0	0	0	0	0	0	0	0	0	0	0	0	0	0	0	0	0
																			1128.35	537.195	713.955	414.396	413.863	123.332	1128.35	597.162	211.465	45.2316	27.0114	8.77102	1.02694	237.684	0	0	0	0	0	0	0	0	0	0	0	0	0	0	0	0	0
																			1318.34	641.314	835.247	483.092	492.24	149.074	1318.34	690.645	249.485	59.2055	31.5883	4.33113	1.43129	281.654	0	0	0	0	0	0	0	0	0	0	0	0	0	0	0	0	0
																			1387	672.758	877.982	509.018	517.258	155.501	1387	740.3	258.934	56.2373	27.7933	6.31951	1.58419	295.831	0	0	0	0	0	0	0	0	0	0	0	0	0	0	0	0	0
																			1707.44	821.95	1075.16	632.282	629.774	192.176	1707.44	919.756	314.56	78.3847	40.2975	9.73366	3.12236	341.591	0	0	0	0	0	0	0	0	0	0	0	0	0	0	0	0	0
																			1005.77	485.653	639.402	366.369	374.304	111.349	1005.77	526.105	183.009	41.6418	26.2276	9.10715	1.59429	218.085	0	0	0	0	0	0	0	0	0	0	0	0	0	0	0	0	0
																			800.188	380.506	507.703	292.485	293.769	86.737	800.188	407.176	153.596	33.974	19.614	7.45481	0.762952	177.61	0	0	0	0	0	0	0	0	0	0	0	0	0	0	0	0	0
																			1048.12	502.78	664.624	383.499	387.616	115.165	1048.12	553.555	187.064	47.7886	24.6862	5.20162	1.27921	228.549	0	0	0	0	0	0	0	0	0	0	0	0	0	0	0	0	0
																			1458.34	692.742	918.685	539.657	531.683	161.06	1458.34	787.27	263.831	58.1624	35.305	6.59422	0.821458	306.358	0	0	0	0	0	0	0	0	0	0	0	0	0	0	0	0	0
																			1928.77	915.356	1206.54	722.23	699.737	215.619	1928.77	1032.19	358.23	83.489	44.4947	12.4409	2.49658	395.424	0	0	0	0	0	0	0	0	0	0	0	0	0	0	0	0	0
																			680.336	327.466	433.225	247.111	252.804	74.6623	680.336	349.873	125.968	33.5801	16.28	4.47044	0.682159	149.482	0	0	0	0	0	0	0	0	0	0	0	0	0	0	0	0	0
																			1190.14	581.838	756.424	433.719	447.083	134.755	1190.14	627.03	217.165	45.9106	29.7092	5.11518	1.42313	263.79	0	0	0	0	0	0	0	0	0	0	0	0	0	0	0	0	0
																			1621.78	764.508	1017.3	604.476	586.074	178.434	1621.78	864.959	296.445	84.7477	36.4454	13.7786	1.52149	323.882	0	0	0	0	0	0	0	0	0	0	0	0	0	0	0	0	0
																			177.012	82.2557	113.474	63.5384	64.1736	18.0821	177.012	82.6815	34.8357	9.15982	4.90379	0.690156	0.0764989	44.6648	0	0	0	0	0	0	0	0	0	0	0	0	0	0	0	0	0
																			1729.08	818.17	1084.31	644.774	625.777	192.393	1729.08	934.252	301.508	76.4416	46.6114	8.54677	2.21054	359.514	0	0	0	0	0	0	0	0	0	0	0	0	0	0	0	0	0
																			1171.93	561.967	740.207	431.722	431.236	130.731	1171.93	617.165	212.471	50.8132	27.3619	2.57695	1.78702	259.753	0	0	0	0	0	0	0	0	0	0	0	0	0	0	0	0	0
																			1813.47	855.248	1134.55	678.919	653.627	201.621	1813.47	971.284	329.591	90.3791	40.4939	7.9238	2.39279	371.404	0	0	0	0	0	0	0	0	0	0	0	0	0	0	0	0	0
																			1434.38	676.023	901.455	532.928	518.91	157.113	1434.38	764.511	263.391	66.3528	27.5214	5.24929	1.51538	305.842	0	0	0	0	0	0	0	0	0	0	0	0	0	0	0	0	0
																			725.549	351.081	462.96	262.588	271.297	79.7836	725.549	383.053	130.459	29.6951	17.5597	4.44341	1.06501	159.273	0	0	0	0	0	0	0	0	0	0	0	0	0	0	0	0	0
																			1650.28	788.111	1038.19	612.098	604.354	183.757	1650.28	892.756	288.751	72.4692	37.9323	14.4834	2.15835	341.734	0	0	0	0	0	0	0	0	0	0	0	0	0	0	0	0	0
																			1358.67	651.961	859.406	499.265	500.541	151.42	1358.67	720.761	239.6	64.3783	35.7507	4.75955	1.77271	291.648	0	0	0	0	0	0	0	0	0	0	0	0	0	0	0	0	0
																			850.475	412.571	541.271	309.203	317.943	94.6278	850.475	441.542	150.557	38.2654	20.1693	7.6723	1.35115	190.918	0	0	0	0	0	0	0	0	0	0	0	0	0	0	0	0	0
																			1181.85	569.153	748.248	433.604	437.795	131.358	1181.85	620.253	220.542	54.7949	26.9178	7.43822	1.20324	250.703	0	0	0	0	0	0	0	0	0	0	0	0	0	0	0	0	0
																			607.852	294.791	388.304	219.549	227.905	66.8859	607.852	316.263	111.937	25.4496	15.7686	3.41377	0.954729	134.067	0	0	0	0	0	0	0	0	0	0	0	0	0	0	0	0	0
																			1130.77	542.341	716.99	413.783	417.936	124.406	1130.77	590.2	212.104	50.9855	28.4882	6.23799	1.00856	241.748	0	0	0	0	0	0	0	0	0	0	0	0	0	0	0	0	0
																			1052.68	507.731	669.06	383.617	391.795	115.936	1052.68	556.504	196.393	41.4817	24.6321	9.9016	0.938145	222.826	0	0	0	0	0	0	0	0	0	0	0	0	0	0	0	0	0
																			1150.14	565.881	732.54	417.602	436.017	129.864	1150.14	591.874	215.729	46.1416	29.5652	7.79629	1.57826	257.457	0	0	0	0	0	0	0	0	0	0	0	0	0	0	0	0	0
																			1260.25	610.517	799.533	460.72	469.24	141.277	1260.25	668.039	224.345	57.1479	35.8285	7.68722	2.10468	265.101	0	0	0	0	0	0	0	0	0	0	0	0	0	0	0	0	0
																			676.21	323.252	430.16	246.05	249.557	73.6949	676.21	342.854	129.788	28.4802	16.0633	3.4826	0.839276	154.703	0	0	0	0	0	0	0	0	0	0	0	0	0	0	0	0	0
																			1034.25	494.145	655.134	379.115	380.54	113.604	1034.25	540.208	194.342	46.6676	25.8605	4.23983	2.13579	220.795	0	0	0	0	0	0	0	0	0	0	0	0	0	0	0	0	0
																			1467.9	693.865	922.319	545.58	532.326	161.538	1467.9	768.697	276.256	69.6482	36.7985	5.65675	0.506363	310.336	0	0	0	0	0	0	0	0	0	0	0	0	0	0	0	0	0
																			1318.34	635.587	832.513	485.829	487.027	148.56	1318.34	696.228	236.571	60.9381	31.1837	6.59917	1.66254	285.16	0	0	0	0	0	0	0	0	0	0	0	0	0	0	0	0	0
																			1581.61	764.172	997.936	583.675	585.621	178.551	1581.61	829.288	300.925	66.305	39.3066	12.3364	2.5447	330.905	0	0	0	0	0	0	0	0	0	0	0	0	0	0	0	0	0
																			1451.01	686.13	912.004	539.007	526.665	159.465	1451.01	756.335	273.322	65.1686	36.5065	8.51083	1.30665	309.862	0	0	0	0	0	0	0	0	0	0	0	0	0	0	0	0	0
																			1291.97	603.063	812.13	479.844	463.525	139.538	1291.97	682.421	238.394	58.9626	31.2223	6.63768	1.37319	272.963	0	0	0	0	0	0	0	0	0	0	0	0	0	0	0	0	0
																			1281.33	599.248	805.358	475.975	460.217	139.031	1281.33	668.944	228.165	59.7487	30.0969	11.0278	1.08029	282.27	0	0	0	0	0	0	0	0	0	0	0	0	0	0	0	0	0
																			1270.46	599.444	802.082	468.375	461.511	137.933	1270.46	684.925	226.116	56.5662	32.071	9.69971	0.791473	260.289	0	0	0	0	0	0	0	0	0	0	0	0	0	0	0	0	0
																			1397.46	679.052	885.508	511.951	521.777	157.275	1397.46	738.375	256.53	56.7129	38.9635	8.56513	1.96022	296.352	0	0	0	0	0	0	0	0	0	0	0	0	0	0	0	0	0
																			1483.17	705.626	934.464	548.705	541.308	164.318	1483.17	794.623	266.592	56.8958	37.1436	14.9512	1.61392	311.349	0	0	0	0	0	0	0	0	0	0	0	0	0	0	0	0	0
																			791.601	384.904	504.98	286.621	297.053	87.8508	791.601	406.082	150.728	34.9757	18.4462	6.92683	1.09272	173.35	0	0	0	0	0	0	0	0	0	0	0	0	0	0	0	0	0
																			1630.3	773.586	1023.18	607.112	592.031	181.555	1630.3	867.315	293.699	68.6931	38.3247	8.72266	2.39194	351.149	0	0	0	0	0	0	0	0	0	0	0	0	0	0	0	0	0
																			816.066	391.527	518.737	297.329	301.908	89.6193	816.066	415.219	156.856	34.26	23.17	4.71749	1.47977	180.363	0	0	0	0	0	0	0	0	0	0	0	0	0	0	0	0	0
																			1677.33	795.792	1051.86	625.475	608.623	187.169	1677.33	900.727	300.01	72.7889	37.9582	11.8891	2.65782	351.301	0	0	0	0	0	0	0	0	0	0	0	0	0	0	0	0	0
																			1452.53	690.496	914.486	538.046	529.963	160.533	1452.53	764.383	260.284	69.6706	34.7859	12.0584	1.24105	310.109	0	0	0	0	0	0	0	0	0	0	0	0	0	0	0	0	0
																			725.964	344.096	460.471	265.493	265.473	78.6235	725.964	377.425	127.699	33.0581	16.9911	3.86404	0.644049	166.282	0	0	0	0	0	0	0	0	0	0	0	0	0	0	0	0	0
																			1515.03	713.841	949.246	565.788	546.277	167.564	1515.03	789.523	272.378	70.1918	39.6112	11.3769	2.4421	329.512	0	0	0	0	0	0	0	0	0	0	0	0	0	0	0	0	0
																			1471.24	690.679	921.425	549.818	528.697	161.982	1471.24	783.293	262.376	67.7522	27.6355	8.61897	1.37166	320.197	0	0	0	0	0	0	0	0	0	0	0	0	0	0	0	0	0
																			1710.7	808.687	1073.06	637.639	618.903	189.783	1710.7	917.529	303.988	77.036	44.8089	7.28474	3.7015	356.349	0	0	0	0	0	0	0	0	0	0	0	0	0	0	0	0	0
																			1011.68	486.651	640.868	370.812	374.876	111.775	1011.68	524.266	193.246	47.581	23.5305	4.41857	1.62939	217.009	0	0	0	0	0	0	0	0	0	0	0	0	0	0	0	0	0
																			364.308	175.625	233.21	131.098	136.088	39.5377	364.308	181.737	68.9009	14.2939	8.03632	2.51109	0.632144	88.1966	0	0	0	0	0	0	0	0	0	0	0	0	0	0	0	0	0
																			875.867	410.187	553.497	322.37	316.595	93.5916	875.867	454.264	161.13	35.1955	22.3177	7.66279	0.546734	194.75	0	0	0	0	0	0	0	0	0	0	0	0	0	0	0	0	0
																			848.599	406.849	538.45	310.149	313.423	93.4265	848.599	433.156	151.56	37.7177	20.1969	5.37002	0.896179	199.702	0	0	0	0	0	0	0	0	0	0	0	0	0	0	0	0	0
																			1183.15	571.271	750.937	432.218	439.902	131.369	1183.15	617.42	217.864	52.9383	30.4812	8.46594	1.53395	254.451	0	0	0	0	0	0	0	0	0	0	0	0	0	0	0	0	0
																			1513.74	718.65	952.166	561.571	550.913	167.737	1513.74	808.674	271.182	66.7669	36.9713	6.34064	1.63374	322.169	0	0	0	0	0	0	0	0	0	0	0	0	0	0	0	0	0
																			963.289	463.772	611.848	351.441	357.306	106.466	963.289	518.701	178.821	33.8891	21.639	4.3782	1.4385	204.422	0	0	0	0	0	0	0	0	0	0	0	0	0	0	0	0	0
																			851.348	398.869	538.071	313.277	306.858	92.011	851.348	439.402	153.73	38.5015	22.8206	5.71429	1.58971	189.59	0	0	0	0	0	0	0	0	0	0	0	0	0	0	0	0	0
																			1163.84	553.432	735.691	428.151	426.226	127.206	1163.84	620.064	211.383	47.162	24.9308	4.89129	0.784521	254.626	0	0	0	0	0	0	0	0	0	0	0	0	0	0	0	0	0
																			763.477	363.098	485.561	277.917	280.859	82.2389	763.477	401.621	138.328	34.516	19.8368	5.10196	0.728934	163.344	0	0	0	0	0	0	0	0	0	0	0	0	0	0	0	0	0
																			777.467	375.621	495.446	282.021	289.94	85.6813	777.467	395.263	144.223	32.3904	20.5434	4.37885	0.802739	179.866	0	0	0	0	0	0	0	0	0	0	0	0	0	0	0	0	0
																			859.897	406.834	544.548	315.348	313.7	93.1347	859.897	429.172	160.246	39.8716	20.2034	6.38134	1.01109	203.012	0	0	0	0	0	0	0	0	0	0	0	0	0	0	0	0	0
																			1025.69	493.089	651.007	374.681	379.939	113.15	1025.69	544.038	188.027	43.5453	25.6932	6.18267	1.06858	217.133	0	0	0	0	0	0	0	0	0	0	0	0	0	0	0	0	0
																			1757.03	837.337	1101.99	655.043	640.065	197.272	1757.03	915.149	327.555	85.6575	47.349	15.3699	2.05532	363.899	0	0	0	0	0	0	0	0	0	0	0	0	0	0	0	0	0
																			916.126	438.913	580.324	335.802	337.617	101.296	916.126	477.929	164.4	40.5302	19.7802	5.25514	1.09123	207.139	0	0	0	0	0	0	0	0	0	0	0	0	0	0	0	0	0
																			1093.92	521.399	693.677	400.242	402.145	119.254	1093.92	588.097	197.541	44.5708	28.1714	6.80262	1.31423	227.422	0	0	0	0	0	0	0	0	0	0	0	0	0	0	0	0	0
																			891.69	425.001	564.858	326.832	327.213	97.7872	891.69	458.95	165.882	40.1706	20.5858	5.59025	1.32361	199.188	0	0	0	0	0	0	0	0	0	0	0	0	0	0	0	0	0
																			1500.06	712.38	944.336	555.728	546.429	165.951	1500.06	804.848	277.656	56.904	33.1052	12.5339	2.50547	312.512	0	0	0	0	0	0	0	0	0	0	0	0	0	0	0	0	0
																			1250.55	591.906	788.131	462.42	454.887	137.02	1250.55	662.662	224.781	54.67	27.9203	6.71214	1.14681	272.658	0	0	0	0	0	0	0	0	0	0	0	0	0	0	0	0	0
																			1531.7	722.949	960.955	570.74	553.575	169.373	1531.7	810.741	269.529	67.8388	36.2934	12.9029	2.68588	331.704	0	0	0	0	0	0	0	0	0	0	0	0	0	0	0	0	0
																			1626.35	783.787	1024.19	602.158	600.549	183.238	1626.35	878.875	283.426	59.5008	37.2328	14.6008	1.77452	350.942	0	0	0	0	0	0	0	0	0	0	0	0	0	0	0	0	0
																			1537.84	736.804	968.263	569.576	564.367	172.437	1537.84	817.666	277.447	64.5685	36.8137	5.45939	2.79749	333.086	0	0	0	0	0	0	0	0	0	0	0	0	0	0	0	0	0
																			1631.44	778.195	1028.46	602.981	597.183	181.012	1631.44	876.819	295.077	80.5588	42.3217	4.48881	1.16523	331.013	0	0	0	0	0	0	0	0	0	0	0	0	0	0	0	0	0
																			1731.59	812.993	1084.98	646.605	622.079	190.914	1731.59	934.164	308.461	71.4523	47.5077	12.7848	0.965569	356.25	0	0	0	0	0	0	0	0	0	0	0	0	0	0	0	0	0
																			1179.07	561.661	745.724	433.349	432.269	129.392	1179.07	617.325	211.956	59.6486	32.6186	8.02669	1.65416	247.845	0	0	0	0	0	0	0	0	0	0	0	0	0	0	0	0	0
																			1501.52	707.355	944.467	557.05	542.36	164.995	1501.52	813.275	263.474	70.2205	36.0197	5.84247	2.10049	310.585	0	0	0	0	0	0	0	0	0	0	0	0	0	0	0	0	0
																			1200.7	577.14	760.497	440.208	443.45	133.69	1200.7	644.798	212.258	51.0622	26.4643	3.05991	1.59317	261.469	0	0	0	0	0	0	0	0	0	0	0	0	0	0	0	0	0
																			1403.74	664.749	883.486	520.251	509.937	154.813	1403.74	727.983	250.092	68.1523	42.2295	13.9892	1.31415	299.977	0	0	0	0	0	0	0	0	0	0	0	0	0	0	0	0	0
																			1280.89	621.449	811.593	469.294	476.983	144.465	1280.89	671.379	234.126	60.238	32.4	10.5599	1.90108	270.283	0	0	0	0	0	0	0	0	0	0	0	0	0	0	0	0	0
																			1196.49	569.078	755.581	440.914	437.349	131.729	1196.49	638.379	212.209	53.6179	26.8864	6.4103	1.05344	257.939	0	0	0	0	0	0	0	0	0	0	0	0	0	0	0	0	0
																			1077.04	524.847	683.952	393.092	403.687	121.16	1077.04	555.956	198.004	45.5262	29.9608	6.13503	0.647946	240.815	0	0	0	0	0	0	0	0	0	0	0	0	0	0	0	0	0
																			1291.56	620.55	817.102	474.458	476.824	143.726	1291.56	684.518	236.333	56.3675	33.4493	9.17052	1.99621	269.725	0	0	0	0	0	0	0	0	0	0	0	0	0	0	0	0	0
																			1467.78	699.406	924.092	543.685	535.652	163.754	1467.78	760.181	261.704	62.2389	39.1478	13.5249	1.49693	329.483	0	0	0	0	0	0	0	0	0	0	0	0	0	0	0	0	0
																			2203.76	1049.58	1373.8	829.963	798.925	250.658	2203.76	1157.94	409.724	107.961	58.0432	12.7974	2.81213	454.488	0	0	0	0	0	0	0	0	0	0	0	0	0	0	0	0	0
																			916.217	445.466	582.389	333.829	342.782	102.684	916.217	468.752	171.47	39.1385	24.0167	5.98901	0.768353	206.082	0	0	0	0	0	0	0	0	0	0	0	0	0	0	0	0	0
																			1212.43	583.009	767.049	445.381	448.222	134.787	1212.43	638.064	224.012	54.1935	28.877	7.67901	1.316	258.288	0	0	0	0	0	0	0	0	0	0	0	0	0	0	0	0	0
																			1586.82	747.987	995.809	591.012	573.203	174.784	1586.82	845.824	306.225	68.2446	37.0438	10.8351	2.42041	316.228	0	0	0	0	0	0	0	0	0	0	0	0	0	0	0	0	0
																			1088.49	521.146	689.511	398.98	401.013	120.134	1088.49	565.583	202.364	48.067	27.5598	5.06664	0.97791	238.872	0	0	0	0	0	0	0	0	0	0	0	0	0	0	0	0	0
																			1510.3	726.09	951.831	558.472	556.633	169.456	1510.3	800.644	270.38	60.6617	35.4637	8.76022	1.55474	332.839	0	0	0	0	0	0	0	0	0	0	0	0	0	0	0	0	0
																			1568.4	747.465	987.023	581.375	573.206	174.259	1568.4	830.755	286.846	71.7994	43.1161	9.80644	1.07749	324.998	0	0	0	0	0	0	0	0	0	0	0	0	0	0	0	0	0
																			1039.93	502.778	660.359	379.567	386.647	116.131	1039.93	534.358	195.07	43.9929	30.842	7.39214	1.27849	226.991	0	0	0	0	0	0	0	0	0	0	0	0	0	0	0	0	0
																			1455.7	698.106	917.581	538.117	535.354	162.752	1455.7	776.907	270.094	55.0161	33.556	10.9713	2.08525	307.069	0	0	0	0	0	0	0	0	0	0	0	0	0	0	0	0	0
																			1157.83	549.752	731.328	426.5	422.724	127.028	1157.83	606.737	219.636	47.4356	30.3413	5.8134	1.78174	246.083	0	0	0	0	0	0	0	0	0	0	0	0	0	0	0	0	0
																			698.258	338.753	446.066	252.192	261.943	76.8098	698.258	364.565	130.362	27.4123	17.6457	5.05067	0.625847	152.597	0	0	0	0	0	0	0	0	0	0	0	0	0	0	0	0	0
																			891.194	430.761	568.358	322.835	332.654	98.1076	891.194	470.319	162.77	38.881	23.4158	4.73968	1.449	189.619	0	0	0	0	0	0	0	0	0	0	0	0	0	0	0	0	0
																			1386.53	656.74	873.976	512.555	504.285	152.456	1386.53	735.591	253.772	59.4636	42.6536	7.25722	1.75079	286.044	0	0	0	0	0	0	0	0	0	0	0	0	0	0	0	0	0
																			1383.56	663.366	875.077	508.483	510.395	152.971	1383.56	733.731	251.481	65.0195	39.0993	8.3044	0.169984	285.755	0	0	0	0	0	0	0	0	0	0	0	0	0	0	0	0	0
																			1207.62	583.801	764.659	442.961	448.801	134.999	1207.62	625.711	225.005	52.3831	29.2805	3.73118	1.07549	270.434	0	0	0	0	0	0	0	0	0	0	0	0	0	0	0	0	0
																			1503.89	725.518	948.314	555.576	555.896	169.622	1503.89	786.816	269.868	63.6599	40.0077	10.778	2.06013	330.7	0	0	0	0	0	0	0	0	0	0	0	0	0	0	0	0	0
																			1277.56	612.703	808.21	469.346	471.416	141.287	1277.56	682.626	229.249	54.3192	30.1839	9.09705	1.55348	270.527	0	0	0	0	0	0	0	0	0	0	0	0	0	0	0	0	0
																			1262.45	605.307	796.269	466.186	464.578	140.729	1262.45	638.742	232.341	62.7936	29.1483	9.58703	1.38758	288.456	0	0	0	0	0	0	0	0	0	0	0	0	0	0	0	0	0
																			1050.88	503.337	666.784	384.091	387.884	115.452	1050.88	548.804	198.026	41.9832	26.4996	8.23331	1.23705	226.092	0	0	0	0	0	0	0	0	0	0	0	0	0	0	0	0	0
																			1818.83	873.113	1142.57	676.261	667.873	205.24	1818.83	965.956	320.336	89.4757	46.8583	15.3301	2.60827	378.269	0	0	0	0	0	0	0	0	0	0	0	0	0	0	0	0	0
																			1369.75	658.258	866.408	503.341	504.977	153.281	1369.75	724.346	239.026	62.302	35.2945	11.9801	2.36716	294.435	0	0	0	0	0	0	0	0	0	0	0	0	0	0	0	0	0
																			1132.55	544.111	717.15	415.399	418.043	126.067	1132.55	587.713	210.387	45.9961	28.0794	7.86906	0.964586	251.539	0	0	0	0	0	0	0	0	0	0	0	0	0	0	0	0	0
																			859.446	406.385	544.844	314.602	313.47	92.915	859.446	453.298	161.201	34.6748	18.7946	3.63728	0.996861	186.844	0	0	0	0	0	0	0	0	0	0	0	0	0	0	0	0	0
																			1039.28	490.097	655.66	383.615	376.927	113.17	1039.28	537.869	191.844	48.427	23.0699	4.90217	1.24154	231.921	0	0	0	0	0	0	0	0	0	0	0	0	0	0	0	0	0
																			1342.26	626.238	842.976	499.285	480.404	145.834	1342.26	721.117	246.84	56.961	29.713	5.89422	1.62132	280.114	0	0	0	0	0	0	0	0	0	0	0	0	0	0	0	0	0
																			1804.09	877.682	1136.74	667.357	671.338	206.344	1804.09	951.611	328.346	84.9956	47.1822	17.136	2.3505	372.473	0	0	0	0	0	0	0	0	0	0	0	0	0	0	0	0	0
																			918.833	446.908	585.656	333.177	344.575	102.333	918.833	480.102	165.623	34.3718	27.0799	8.27126	1.13401	202.252	0	0	0	0	0	0	0	0	0	0	0	0	0	0	0	0	0
																			2020.04	945.161	1258.39	761.647	721.688	223.473	2020.04	1081.5	378.546	85.6785	43.2362	14.9462	2.52606	413.608	0	0	0	0	0	0	0	0	0	0	0	0	0	0	0	0	0
																			2262.79	1084.79	1414.19	848.6	826.787	258	2262.79	1231.56	406.505	107.313	54.0866	9.68193	3.62375	450.023	0	0	0	0	0	0	0	0	0	0	0	0	0	0	0	0	0
																			1834.42	882.819	1151.12	683.306	673.973	208.846	1834.42	961.853	339.189	90.811	44.4438	14.9599	3.22941	379.935	0	0	0	0	0	0	0	0	0	0	0	0	0	0	0	0	0
																			1184.29	568.927	750.268	434.021	438.31	130.617	1184.29	615.456	216.833	56.3204	32.5084	11.0482	0.971448	251.151	0	0	0	0	0	0	0	0	0	0	0	0	0	0	0	0	0
																			1604.74	770.184	1010	594.74	589.629	180.555	1604.74	845.426	294.268	75.592	39.5878	6.58896	2.52401	340.757	0	0	0	0	0	0	0	0	0	0	0	0	0	0	0	0	0
																			527.505	252.425	336.987	190.518	195.442	56.9829	527.505	268.363	100.832	24.068	12.1303	3.62044	1.00532	117.486	0	0	0	0	0	0	0	0	0	0	0	0	0	0	0	0	0
																			1701.36	824.154	1072.62	628.745	630.853	193.301	1701.36	911.588	296.366	75.4882	41.9585	18.4224	2.14325	355.397	0	0	0	0	0	0	0	0	0	0	0	0	0	0	0	0	0
																			1736.62	826.712	1089.1	647.512	632.219	194.493	1736.62	922.075	303.623	81.8919	43.1043	5.80204	2.56265	377.558	0	0	0	0	0	0	0	0	0	0	0	0	0	0	0	0	0
																			1081.3	507.36	681.525	399.775	390.605	116.755	1081.3	568.004	193.874	51.1845	25.6658	6.0994	1.15372	235.319	0	0	0	0	0	0	0	0	0	0	0	0	0	0	0	0	0
																			987.214	476.102	627.076	360.137	366.945	109.158	987.214	512.401	180.383	49.2979	25.2196	5.52372	0.594719	213.794	0	0	0	0	0	0	0	0	0	0	0	0	0	0	0	0	0
																			1041.77	504.187	660.594	381.178	387.855	116.333	1041.77	539.012	193.577	49.6639	22.2856	5.32744	1.29062	230.616	0	0	0	0	0	0	0	0	0	0	0	0	0	0	0	0	0
																			1190.35	574.928	753.117	437.235	441.491	133.437	1190.35	617.213	209.951	51.1275	30.5876	7.9688	1.04278	272.461	0	0	0	0	0	0	0	0	0	0	0	0	0	0	0	0	0
																			1947.83	916.564	1218.31	729.524	701.022	215.542	1947.83	1041.65	356.399	98.1441	56.5537	7.11266	2.2246	385.751	0	0	0	0	0	0	0	0	0	0	0	0	0	0	0	0	0
																			975.733	469.639	619.606	356.127	361.684	107.955	975.733	513.483	172.012	39.896	23.4699	4.54633	0.674295	221.651	0	0	0	0	0	0	0	0	0	0	0	0	0	0	0	0	0
																			817.938	402.217	522.565	295.374	310.311	91.906	817.938	410.216	152.881	34.6986	21.6341	7.16408	0.688043	190.656	0	0	0	0	0	0	0	0	0	0	0	0	0	0	0	0	0
																			1012.74	485.693	642.492	370.249	374.29	111.403	1012.74	520.675	187.425	46.1172	23.896	4.71358	1.09387	228.82	0	0	0	0	0	0	0	0	0	0	0	0	0	0	0	0	0
																			1277.01	604.465	804.101	472.913	463.458	141.007	1277.01	657.226	243.174	58.2745	31.5076	6.28056	2.19525	278.356	0	0	0	0	0	0	0	0	0	0	0	0	0	0	0	0	0
																			1485.49	697.563	932.378	553.113	534.625	162.939	1485.49	807.29	267.418	62.8006	27.2792	5.88571	1.8179	313	0	0	0	0	0	0	0	0	0	0	0	0	0	0	0	0	0
																			1133.26	555.818	720.948	412.307	427.996	127.823	1133.26	580.444	216.303	54.5612	31.6329	7.0739	0.581227	242.659	0	0	0	0	0	0	0	0	0	0	0	0	0	0	0	0	0
																			1368.74	653.726	863.127	505.617	501.127	152.599	1368.74	706.313	248.454	69.6075	36.0844	9.57759	2.33768	296.37	0	0	0	0	0	0	0	0	0	0	0	0	0	0	0	0	0
																			1533.86	745.242	970.363	563.498	572.118	173.124	1533.86	816.674	273.592	69.0438	39.7022	14.4705	1.63162	318.747	0	0	0	0	0	0	0	0	0	0	0	0	0	0	0	0	0
																			1514.53	723.134	953.605	560.929	554.252	168.882	1514.53	807.395	275.704	59.7244	36.8622	7.97506	2.20405	324.669	0	0	0	0	0	0	0	0	0	0	0	0	0	0	0	0	0
																			1536.67	717.093	962.551	574.122	549.308	167.785	1536.67	811.546	276.845	74.8076	37.5461	8.13003	1.63822	326.159	0	0	0	0	0	0	0	0	0	0	0	0	0	0	0	0	0
																			2080.94	985.772	1300.59	780.343	752.277	233.495	2080.94	1143	366.633	90.746	49.4925	8.4952	3.01932	419.552	0	0	0	0	0	0	0	0	0	0	0	0	0	0	0	0	0
																			791.509	372.691	503.045	288.464	288.242	84.4492	791.509	415.764	146.279	34.8059	24.0029	3.49818	0.869376	166.29	0	0	0	0	0	0	0	0	0	0	0	0	0	0	0	0	0
																			1297.2	612.186	816.769	480.433	470.056	142.13	1297.2	689.777	219.835	61.7021	31.1951	9.63305	1.51522	283.545	0	0	0	0	0	0	0	0	0	0	0	0	0	0	0	0	0
																			1645.86	779.733	1032.37	613.489	596.691	183.042	1645.86	884.315	293.996	71.2743	37.6669	3.97798	1.89742	352.735	0	0	0	0	0	0	0	0	0	0	0	0	0	0	0	0	0
																			1092.54	524.481	692.712	399.823	403.773	120.708	1092.54	568.795	200.622	52.4468	25.2976	6.16549	0.992559	238.217	0	0	0	0	0	0	0	0	0	0	0	0	0	0	0	0	0
																			1202.86	571.327	759.464	443.394	439.281	132.046	1202.86	642.522	216.258	54.4099	26.8242	7.2204	1.32356	254.301	0	0	0	0	0	0	0	0	0	0	0	0	0	0	0	0	0
																			1053.42	507.146	668.987	384.432	390.716	116.43	1053.42	542.327	188.147	53.5905	28.5823	6.71971	1.44994	232.603	0	0	0	0	0	0	0	0	0	0	0	0	0	0	0	0	0
																			1123.57	534.983	710.356	413.219	411.223	123.759	1123.57	589.24	202.822	55.0951	27.3535	3.16289	1.42443	244.477	0	0	0	0	0	0	0	0	0	0	0	0	0	0	0	0	0
																			1530.57	731.245	965.384	565.19	561.614	169.631	1530.57	808.331	284.271	69.3121	41.0816	9.21516	0.673037	317.69	0	0	0	0	0	0	0	0	0	0	0	0	0	0	0	0	0
																			1321.98	636.913	835.742	486.242	489.346	147.567	1321.98	691.163	243.724	52.2149	32.5847	8.36163	1.18848	292.747	0	0	0	0	0	0	0	0	0	0	0	0	0	0	0	0	0
																			594.781	285.518	379.201	215.58	221.022	64.4954	594.781	292.24	114.245	27.8052	13.7396	3.4652	0.771451	142.514	0	0	0	0	0	0	0	0	0	0	0	0	0	0	0	0	0
																			1725.12	814.996	1080.07	645.051	623.542	191.454	1725.12	921.901	316.102	75.0164	34.6646	11.4364	1.98985	364.009	0	0	0	0	0	0	0	0	0	0	0	0	0	0	0	0	0
																			1203.92	574.04	761.701	442.222	441.585	132.455	1203.92	639.551	219.503	53.7877	27.6691	8.92561	1.12675	253.359	0	0	0	0	0	0	0	0	0	0	0	0	0	0	0	0	0
																			1629.82	782.744	1028.35	601.471	599.591	183.153	1629.82	880.3	291.146	71.7469	43.8799	8.24529	1.59922	332.899	0	0	0	0	0	0	0	0	0	0	0	0	0	0	0	0	0
																			2157.13	1055.25	1355.47	801.657	804.67	250.583	2157.13	1147.25	404.807	91.7986	50.7255	20.0408	1.60769	440.901	0	0	0	0	0	0	0	0	0	0	0	0	0	0	0	0	0
																			1552.95	742.826	978.267	574.679	568.591	174.234	1552.95	812.43	280.503	63.8425	44.8131	11.6859	2.28883	337.383	0	0	0	0	0	0	0	0	0	0	0	0	0	0	0	0	0
																			1110.5	531.452	703.068	407.436	408.791	122.661	1110.5	586.105	203.138	39.5121	30.288	6.0423	1.62434	243.793	0	0	0	0	0	0	0	0	0	0	0	0	0	0	0	0	0
																			1491.25	699.043	935.074	556.173	536.015	163.028	1491.25	788.043	269.212	71.217	32.9281	10.0352	3.32314	316.488	0	0	0	0	0	0	0	0	0	0	0	0	0	0	0	0	0
																			582.827	279.91	370.649	212.178	216.1	63.8103	582.827	289.997	112.005	26.3689	12.8382	5.157	0.721184	135.74	0	0	0	0	0	0	0	0	0	0	0	0	0	0	0	0	0
																			1445.1	685.343	909.88	535.223	526.165	159.178	1445.1	757.404	265.82	58.188	36.9167	10.9169	0.831344	315.026	0	0	0	0	0	0	0	0	0	0	0	0	0	0	0	0	0
																			1791.73	833.298	1116.84	674.889	636.74	196.558	1791.73	963.078	325.662	75.5805	38.9416	12.5359	3.07726	372.858	0	0	0	0	0	0	0	0	0	0	0	0	0	0	0	0	0
																			1125.61	537.11	709.448	416.16	412.442	124.669	1125.61	567.94	213.758	52.8192	21.9332	9.66021	1.21972	258.277	0	0	0	0	0	0	0	0	0	0	0	0	0	0	0	0	0
																			955.969	461.494	608.239	347.73	355.856	105.638	955.969	506.785	168.813	45.9099	23.8085	4.92236	1.46394	204.267	0	0	0	0	0	0	0	0	0	0	0	0	0	0	0	0	0
																			1291.84	616.492	815.036	476.807	473.238	143.255	1291.84	674.533	235.293	62.3262	31.2306	9.63576	1.76143	277.063	0	0	0	0	0	0	0	0	0	0	0	0	0	0	0	0	0
																			1257.71	606.732	796.149	461.557	466.378	140.354	1257.71	656.502	226.422	57.8171	30.8503	10.9527	0.654236	274.507	0	0	0	0	0	0	0	0	0	0	0	0	0	0	0	0	0
																			1299.21	620.123	820.546	478.659	476.545	143.578	1299.21	682.664	240.746	54.2749	33.7845	10.8459	1.89833	274.992	0	0	0	0	0	0	0	0	0	0	0	0	0	0	0	0	0
																			1813.68	854.783	1132.87	680.806	652.72	202.063	1813.68	966.868	328.156	78.066	37.8027	7.73376	1.38463	393.667	0	0	0	0	0	0	0	0	0	0	0	0	0	0	0	0	0
																			1196.47	569.464	754.583	441.888	437.467	131.997	1196.47	621.749	216.746	57.0808	25.7599	4.55469	0.975585	269.605	0	0	0	0	0	0	0	0	0	0	0	0	0	0	0	0	0
																			1438.95	692.351	906.58	532.368	530.458	161.892	1438.95	745.208	254.28	63.6905	36.9374	13.3208	1.47623	324.034	0	0	0	0	0	0	0	0	0	0	0	0	0	0	0	0	0
																			563.382	269.108	359.742	203.641	208.53	60.5783	563.382	289.221	103.382	26.1479	14.5819	3.16713	0.366233	126.515	0	0	0	0	0	0	0	0	0	0	0	0	0	0	0	0	0
																			739.891	356.355	471.135	268.756	274.924	81.4313	739.891	377.863	139.477	31.4946	15.6865	3.15992	0.914073	171.295	0	0	0	0	0	0	0	0	0	0	0	0	0	0	0	0	0
																			1826.87	873.782	1145.2	681.668	667.191	206.591	1826.87	971.01	318.651	78.4037	48.5777	9.42786	2.41317	398.383	0	0	0	0	0	0	0	0	0	0	0	0	0	0	0	0	0
																			872.293	417.064	554.172	318.122	321.668	95.3951	872.293	449.061	154.341	41.7002	24.6261	5.53757	1.34239	195.684	0	0	0	0	0	0	0	0	0	0	0	0	0	0	0	0	0
																			1092.44	516.78	691.131	401.313	397.997	118.783	1092.44	570.641	204.508	47.9389	26.9569	9.99803	0.234645	232.166	0	0	0	0	0	0	0	0	0	0	0	0	0	0	0	0	0
																			1154.41	549.566	731.089	423.317	423.421	126.146	1154.41	617.188	218.73	49.4126	27.2086	9.34935	0.612621	231.905	0	0	0	0	0	0	0	0	0	0	0	0	0	0	0	0	0
																			1406.14	680.103	889.852	516.286	522.143	157.961	1406.14	744.256	261.897	57.6097	38.279	9.39638	0.851959	293.849	0	0	0	0	0	0	0	0	0	0	0	0	0	0	0	0	0
																			2031.89	962.538	1269.53	762.362	735.113	227.424	2031.89	1093.58	359.366	93.9562	46.7858	18.574	2.68997	416.942	0	0	0	0	0	0	0	0	0	0	0	0	0	0	0	0	0
																			1515.63	709.515	951.497	564.132	544.77	164.745	1515.63	830.655	267.243	59.5136	33.721	9.91856	0.867882	313.71	0	0	0	0	0	0	0	0	0	0	0	0	0	0	0	0	0
																			1405.58	670.495	887.301	518.278	515.112	155.384	1405.58	736.093	259.218	64.1514	40.6029	8.16112	1.29033	296.061	0	0	0	0	0	0	0	0	0	0	0	0	0	0	0	0	0
																			1538.46	725.265	966.3	572.157	556.837	168.428	1538.46	805.704	287.04	63.1595	42.0053	10.1407	1.60484	328.802	0	0	0	0	0	0	0	0	0	0	0	0	0	0	0	0	0
																			1804.29	851.845	1130.22	674.069	651.516	200.329	1804.29	969.588	321.303	78.4985	50.8002	11.7018	2.89456	369.503	0	0	0	0	0	0	0	0	0	0	0	0	0	0	0	0	0
																			1527.38	733.881	964.517	562.861	563.652	170.229	1527.38	817.531	278.208	71.483	41.5297	6.77961	1.92092	309.926	0	0	0	0	0	0	0	0	0	0	0	0	0	0	0	0	0
																			1545.38	740.687	974.4	570.979	568.217	172.47	1545.38	831.664	278.222	62.8282	36.0711	7.80624	0.896561	327.891	0	0	0	0	0	0	0	0	0	0	0	0	0	0	0	0	0
																			1246.65	595.013	786.56	460.09	456.737	138.275	1246.65	646.304	229.338	53.6624	31.9384	7.51453	2.15798	275.736	0	0	0	0	0	0	0	0	0	0	0	0	0	0	0	0	0
																			1056.54	505.323	669.676	386.865	388.958	116.365	1056.54	549.075	193.038	49.302	29.7348	5.67668	1.37326	228.341	0	0	0	0	0	0	0	0	0	0	0	0	0	0	0	0	0
																			1209.56	583.466	766.306	443.258	448.622	134.843	1209.56	635.627	222.229	54.9717	30.9307	3.18927	1.94714	260.668	0	0	0	0	0	0	0	0	0	0	0	0	0	0	0	0	0
																			1071.76	509.538	678.692	393.072	392.229	117.309	1071.76	553.524	193.413	49.7619	25.2074	9.93748	1.76568	238.155	0	0	0	0	0	0	0	0	0	0	0	0	0	0	0	0	0
																			1827.42	874.528	1145.17	682.249	668.862	205.666	1827.42	968.911	331.289	79.3722	41.1336	12.4743	1.31394	392.921	0	0	0	0	0	0	0	0	0	0	0	0	0	0	0	0	0
																			1643.23	787.22	1033.45	609.782	602.733	184.487	1643.23	867.13	303.221	74.6795	41.7405	12.3066	1.99164	342.158	0	0	0	0	0	0	0	0	0	0	0	0	0	0	0	0	0
																			1402.89	679.541	886.056	516.835	521.342	158.199	1402.89	740.482	264.21	62.5152	33.5324	6.4507	2.10316	293.598	0	0	0	0	0	0	0	0	0	0	0	0	0	0	0	0	0
																			995.84	469.039	630.164	365.676	361.109	107.93	995.84	522.022	184.405	40.2106	24.2823	8.45631	1.2687	215.195	0	0	0	0	0	0	0	0	0	0	0	0	0	0	0	0	0
																			1799.66	854.351	1128.31	671.348	652.768	201.583	1799.66	967.159	330.3	71.7607	43.7283	8.99513	3.22083	374.495	0	0	0	0	0	0	0	0	0	0	0	0	0	0	0	0	0
																			1222.53	581.869	772.39	450.139	447.25	134.619	1222.53	643.017	215.357	56.9509	31.4226	10.619	2.01729	263.145	0	0	0	0	0	0	0	0	0	0	0	0	0	0	0	0	0
																			967.792	468.672	617.722	350.07	361.83	106.841	967.792	518.811	172.804	43.9157	26.2311	6.27501	1.17405	198.582	0	0	0	0	0	0	0	0	0	0	0	0	0	0	0	0	0
																			1548.66	728.258	970	578.659	557.155	171.103	1548.66	805.271	272.355	80.627	34.8337	16.5074	2.1664	336.898	0	0	0	0	0	0	0	0	0	0	0	0	0	0	0	0	0
																			1472.67	706.988	931.462	541.211	543.944	163.044	1472.67	792.642	260.163	71.3328	37.6715	8.37113	2.06988	300.423	0	0	0	0	0	0	0	0	0	0	0	0	0	0	0	0	0
																			1735.87	815.571	1083.56	652.302	622.707	192.864	1735.87	902.526	321.531	82.0751	41.7664	10.343	2.41084	375.214	0	0	0	0	0	0	0	0	0	0	0	0	0	0	0	0	0
																			1285.65	614.854	812.904	472.747	472.859	141.996	1285.65	676.252	236.861	56.8416	31.9663	8.58814	1.84234	273.299	0	0	0	0	0	0	0	0	0	0	0	0	0	0	0	0	0
																			1403.18	671.099	883.012	520.171	513.804	157.295	1403.18	736.414	253.974	56.3305	34.8269	7.02827	1.73656	312.874	0	0	0	0	0	0	0	0	0	0	0	0	0	0	0	0	0
																			1546.03	753.034	978.18	567.854	576.837	176.198	1546.03	828.76	286.926	60.7473	39.1424	7.26313	2.65131	320.544	0	0	0	0	0	0	0	0	0	0	0	0	0	0	0	0	0
																			2220.08	1052.04	1384.7	835.38	800.364	251.673	2220.08	1195.4	395.381	99.5562	63.4895	15.8348	3.63233	446.789	0	0	0	0	0	0	0	0	0	0	0	0	0	0	0	0	0
																			1528.52	724.233	959.733	568.789	554.756	169.477	1528.52	796.502	272.438	68.8976	41.7146	17.2417	1.08311	330.645	0	0	0	0	0	0	0	0	0	0	0	0	0	0	0	0	0
																			1484.49	701.43	932.285	552.202	538.167	163.263	1484.49	792.576	270.471	72.7486	29.2294	15.3033	1.53298	302.625	0	0	0	0	0	0	0	0	0	0	0	0	0	0	0	0	0
																			1809.74	863.919	1134.58	675.167	660.605	203.313	1809.74	965.448	337.577	72.8538	39.5215	14.7501	2.06845	377.524	0	0	0	0	0	0	0	0	0	0	0	0	0	0	0	0	0
																			1648.13	777.94	1034.23	613.897	595.881	182.059	1648.13	869.983	304.551	65.8094	46.3462	10.7682	1.57445	349.099	0	0	0	0	0	0	0	0	0	0	0	0	0	0	0	0	0
																			1544.95	735.991	970.884	574.062	562.811	173.18	1544.95	808.806	286.287	72.3814	38.8276	9.3616	1.72713	327.555	0	0	0	0	0	0	0	0	0	0	0	0	0	0	0	0	0
																			2052.31	973.197	1286.01	766.305	743.704	229.493	2052.31	1116.09	363.087	97.6282	54.2131	17.3628	2.07003	401.859	0	0	0	0	0	0	0	0	0	0	0	0	0	0	0	0	0
																			1336.58	640.765	846.705	489.88	493.275	147.491	1336.58	707.924	245.386	62.5089	33.0425	10.0424	1.51708	276.164	0	0	0	0	0	0	0	0	0	0	0	0	0	0	0	0	0
																			1203.44	577.278	761.013	442.43	443.099	134.179	1203.44	638.325	213.899	55.5961	26.0045	5.52252	1.68327	262.413	0	0	0	0	0	0	0	0	0	0	0	0	0	0	0	0	0
																			957.363	457.597	605.989	351.375	352.426	105.171	957.363	490.847	180.674	44.7127	21.028	5.1387	0.78936	214.173	0	0	0	0	0	0	0	0	0	0	0	0	0	0	0	0	0
																			1563.28	750.253	986.921	576.356	575.845	174.408	1563.28	840.542	287.419	64.3887	39.6019	5.13208	2.04183	324.152	0	0	0	0	0	0	0	0	0	0	0	0	0	0	0	0	0
																			1334.8	635.987	841.443	493.352	487.713	148.274	1334.8	688.381	253.49	61.5227	33.6795	6.5136	1.47942	289.729	0	0	0	0	0	0	0	0	0	0	0	0	0	0	0	0	0
																			1065.56	513.059	675.871	389.693	394.687	118.372	1065.56	554.034	197.874	49.014	24.9804	10.0602	1.62858	227.973	0	0	0	0	0	0	0	0	0	0	0	0	0	0	0	0	0
																			1611.08	761.505	1010.89	600.187	583.383	178.122	1611.08	850.638	298.335	76.9746	40.1283	11.4589	2.19423	331.353	0	0	0	0	0	0	0	0	0	0	0	0	0	0	0	0	0
																			1685.35	809.329	1057.94	627.408	618.374	190.955	1685.35	875.284	303.648	80.9285	44.3787	10.5815	2.79297	367.739	0	0	0	0	0	0	0	0	0	0	0	0	0	0	0	0	0
																			1387.27	661.193	874.335	512.93	507.204	153.99	1387.27	731.637	252.267	59.6735	37.3791	7.71077	1.77806	296.82	0	0	0	0	0	0	0	0	0	0	0	0	0	0	0	0	0
																			1655.41	789.502	1041.44	613.973	605.479	184.023	1655.41	885.136	302.973	85.4409	41.1282	12.3605	2.14731	326.224	0	0	0	0	0	0	0	0	0	0	0	0	0	0	0	0	0
																			1738.74	827.313	1092.95	645.795	634.077	193.236	1738.74	951.262	316.4	69.1832	40.8264	14.323	2.03553	344.711	0	0	0	0	0	0	0	0	0	0	0	0	0	0	0	0	0
																			1694.28	811.532	1066.31	627.972	621.967	189.565	1694.28	904.637	303.043	73.6184	45.5871	12.9831	1.4385	352.971	0	0	0	0	0	0	0	0	0	0	0	0	0	0	0	0	0
																			1586.68	764.892	1001.73	584.945	586.128	178.764	1586.68	843.277	289.945	74.061	36.0438	14.0723	2.9459	326.332	0	0	0	0	0	0	0	0	0	0	0	0	0	0	0	0	0
																			800.192	385.224	508.404	291.788	296.933	88.2913	800.192	402.207	147.113	36.614	21.2167	6.51141	0.703049	185.827	0	0	0	0	0	0	0	0	0	0	0	0	0	0	0	0	0
																			1180.33	558.863	744.976	435.35	429.253	129.61	1180.33	628.906	206.947	50.8095	31.041	3.44813	1.76181	257.413	0	0	0	0	0	0	0	0	0	0	0	0	0	0	0	0	0
																			1290.04	626.302	816.344	473.699	480.859	145.444	1290.04	668.786	235.952	62.43	29.7303	8.33273	1.37214	283.44	0	0	0	0	0	0	0	0	0	0	0	0	0	0	0	0	0
																			1164.78	564.978	739.96	424.824	434.693	130.285	1164.78	619.905	208.138	53.3367	30.5504	5.85295	1.71441	245.286	0	0	0	0	0	0	0	0	0	0	0	0	0	0	0	0	0
																			984.962	466.154	623.978	360.984	358.852	107.302	984.962	511.659	178.923	43.4652	26.412	4.84055	1.79387	217.868	0	0	0	0	0	0	0	0	0	0	0	0	0	0	0	0	0
																			1232.65	589.521	779.739	452.908	453.713	135.808	1232.65	645.349	229.401	47.3667	30.5493	6.39042	0.958517	272.633	0	0	0	0	0	0	0	0	0	0	0	0	0	0	0	0	0
																			1570.29	744.536	987.028	583.258	571.224	173.312	1570.29	830.246	295.815	69.1127	41.7844	6.90507	2.40955	324.013	0	0	0	0	0	0	0	0	0	0	0	0	0	0	0	0	0
																			1442.7	674.078	906.003	536.699	517.787	156.291	1442.7	773.046	255.695	61.3026	37.6519	7.3044	1.7357	305.966	0	0	0	0	0	0	0	0	0	0	0	0	0	0	0	0	0
																			1169.4	562.104	739.663	429.735	432.28	129.824	1169.4	604.075	216.915	52.1978	26.8518	9.682	1.12002	258.557	0	0	0	0	0	0	0	0	0	0	0	0	0	0	0	0	0
																			1502.63	709.994	945.014	557.618	544.863	165.131	1502.63	801.429	273.277	68.9389	41.7716	8.40972	1.65372	307.151	0	0	0	0	0	0	0	0	0	0	0	0	0	0	0	0	0
																			1522.82	729.344	958.713	564.108	558.328	171.016	1522.82	794.197	278.65	64.2558	43.8923	9.03601	3.35396	329.436	0	0	0	0	0	0	0	0	0	0	0	0	0	0	0	0	0
																			1710.19	811.426	1072.04	638.151	620.441	190.986	1710.19	918.426	304.105	71.3744	42.1126	12.89	1.03566	360.249	0	0	0	0	0	0	0	0	0	0	0	0	0	0	0	0	0
																			1046.83	503.96	664.08	382.753	387.721	116.24	1046.83	558.641	186.482	43.7907	26.8308	7.07348	1.42385	222.591	0	0	0	0	0	0	0	0	0	0	0	0	0	0	0	0	0
																			1734.23	819.476	1088.15	646.084	627.464	192.012	1734.23	933.179	306.312	77.1181	42.1351	11.8748	1.60894	362.006	0	0	0	0	0	0	0	0	0	0	0	0	0	0	0	0	0
																			1228.34	579.388	774.393	453.949	445.056	134.332	1228.34	644.595	219.486	60.2503	30.3119	9.79624	1.73946	262.163	0	0	0	0	0	0	0	0	0	0	0	0	0	0	0	0	0
																			1832.2	891.109	1153.97	678.225	680.8	210.309	1832.2	967.895	336.272	78.6964	45.8947	15.8687	2.90126	384.67	0	0	0	0	0	0	0	0	0	0	0	0	0	0	0	0	0
																			804.216	397.712	514.674	289.541	306.739	90.9731	804.216	424.804	151.621	36.7978	19.1223	0.390082	0.893336	170.588	0	0	0	0	0	0	0	0	0	0	0	0	0	0	0	0	0
																			1104.37	532.271	700.159	404.206	408.977	123.294	1104.37	574.692	197.791	53.6805	28.2786	6.1152	1.60268	242.205	0	0	0	0	0	0	0	0	0	0	0	0	0	0	0	0	0
																			1482.25	708.564	934.66	547.589	543.393	165.171	1482.25	774.523	274.34	75.534	39.693	12.2863	2.5897	303.282	0	0	0	0	0	0	0	0	0	0	0	0	0	0	0	0	0
																			1533.09	728.236	964.153	568.936	557.711	170.524	1533.09	820.455	282.153	63.8975	38.4831	9.74144	2.88479	315.474	0	0	0	0	0	0	0	0	0	0	0	0	0	0	0	0	0
																			1187.6	565.993	749.525	438.074	435.001	130.992	1187.6	623.721	212.57	49.1296	27.9835	7.11043	1.13119	265.953	0	0	0	0	0	0	0	0	0	0	0	0	0	0	0	0	0
																			1782.33	860.735	1120.35	661.986	657.95	202.785	1782.33	943.702	315.846	83.8105	44.4082	11.0052	2.16198	381.4	0	0	0	0	0	0	0	0	0	0	0	0	0	0	0	0	0
																			834.668	404.503	531.437	303.231	312.244	92.2596	834.668	421.045	154.108	38.4377	20.2423	7.04712	0.867816	192.92	0	0	0	0	0	0	0	0	0	0	0	0	0	0	0	0	0
																			1813.14	859.016	1135.05	678.09	656.415	202.602	1813.14	964.797	320.441	81.7525	47.7315	11.9812	2.63645	383.797	0	0	0	0	0	0	0	0	0	0	0	0	0	0	0	0	0
																			1896.37	914.67	1193.04	703.327	699.955	214.715	1896.37	1010.22	347.212	79.7956	54.2164	17.2361	1.42745	386.266	0	0	0	0	0	0	0	0	0	0	0	0	0	0	0	0	0
																			1455.61	689.408	914.773	540.838	528.284	161.124	1455.61	773.7	265.307	55.3468	35.8685	8.30936	2.34384	314.735	0	0	0	0	0	0	0	0	0	0	0	0	0	0	0	0	0
																			865.288	420.454	552.081	313.208	324.286	96.1678	865.288	442.333	153.952	38.655	24.0532	5.47709	1.12271	199.695	0	0	0	0	0	0	0	0	0	0	0	0	0	0	0	0	0
																			995.553	479.172	633.65	361.903	369.665	109.507	995.553	527.33	181.556	43.8787	23.2797	4.30131	0.737416	214.47	0	0	0	0	0	0	0	0	0	0	0	0	0	0	0	0	0
																			1388.1	662.415	876.838	511.259	509.25	153.165	1388.1	744.557	254.432	57.3961	36.2574	6.11772	1.92184	287.415	0	0	0	0	0	0	0	0	0	0	0	0	0	0	0	0	0
																			1129.89	537.126	714.154	415.732	412.797	124.329	1129.89	586.075	205.486	52.5603	30.122	7.64145	1.32216	246.68	0	0	0	0	0	0	0	0	0	0	0	0	0	0	0	0	0
																			850.572	405.118	539.954	310.618	312.321	92.798	850.572	452.225	147.525	42.1296	18.9313	3.57579	0.618424	185.567	0	0	0	0	0	0	0	0	0	0	0	0	0	0	0	0	0
																			1815.95	858.604	1137.07	678.884	655.957	202.647	1815.95	975.914	325.41	83.721	44.6174	13.5858	2.97817	369.723	0	0	0	0	0	0	0	0	0	0	0	0	0	0	0	0	0
																			1402.55	664.992	882.468	520.086	509.787	155.205	1402.55	736.617	250.73	58.0532	35.988	7.81092	2.19287	311.161	0	0	0	0	0	0	0	0	0	0	0	0	0	0	0	0	0
																			1291.81	613.424	814.709	477.098	471.297	142.127	1291.81	680.793	239.363	55.8672	28.4757	6.71406	1.81623	278.777	0	0	0	0	0	0	0	0	0	0	0	0	0	0	0	0	0
																			925.519	435.444	587.551	337.968	336.282	99.162	925.519	497.72	168.309	41.7859	23.2889	4.45841	1.28181	188.675	0	0	0	0	0	0	0	0	0	0	0	0	0	0	0	0	0
																			1042.15	504.942	661.879	380.268	388.882	116.06	1042.15	539.693	192.753	47.3118	29.1729	5.66446	1.02164	226.531	0	0	0	0	0	0	0	0	0	0	0	0	0	0	0	0	0
																			757.518	365.259	481.268	276.251	281.373	83.8861	757.518	378.877	137.821	36.3292	19.031	3.79954	1.23338	180.427	0	0	0	0	0	0	0	0	0	0	0	0	0	0	0	0	0
																			1388.23	659.208	874.036	514.189	505.153	154.055	1388.23	738.164	254.089	62.2851	32.9107	10.3019	1.52918	288.946	0	0	0	0	0	0	0	0	0	0	0	0	0	0	0	0	0
																			1191.2	573.975	753.05	438.149	440.309	133.665	1191.2	611.506	218.531	56.3768	30.3322	8.38773	1.35235	264.713	0	0	0	0	0	0	0	0	0	0	0	0	0	0	0	0	0
																			1481.82	700.785	932.861	548.955	537.855	162.93	1481.82	799.908	262.905	67.4848	36.5961	8.16376	1.27268	305.486	0	0	0	0	0	0	0	0	0	0	0	0	0	0	0	0	0
																			1547.19	726.361	970.819	576.375	557.127	169.234	1547.19	823.632	276.247	68.0939	39.4571	7.73973	1.60196	330.422	0	0	0	0	0	0	0	0	0	0	0	0	0	0	0	0	0
																			1131.82	541.734	716.131	415.693	416.856	124.878	1131.82	592.481	208.467	47.1528	28.5209	5.49812	1.35234	248.352	0	0	0	0	0	0	0	0	0	0	0	0	0	0	0	0	0
																			1558.03	740.526	979.212	578.814	567.508	173.018	1558.03	826.031	286.335	71.491	36.1846	9.56083	1.86073	326.563	0	0	0	0	0	0	0	0	0	0	0	0	0	0	0	0	0
																			1169.8	569.494	742.114	427.683	437.213	132.281	1169.8	607.432	213.167	50.5907	29.4691	4.78162	2.41738	261.939	0	0	0	0	0	0	0	0	0	0	0	0	0	0	0	0	0
																			645.291	309.531	411.042	234.248	239.278	70.2533	645.291	332.843	122.208	29.8175	16.0357	5.23143	0.811995	138.343	0	0	0	0	0	0	0	0	0	0	0	0	0	0	0	0	0
																			1449.7	698.038	915.813	533.883	535.972	162.066	1449.7	782.748	263.46	65.2268	33.8758	7.84548	1.54279	294.997	0	0	0	0	0	0	0	0	0	0	0	0	0	0	0	0	0
																			1525.39	733.499	963.711	561.678	563.138	170.361	1525.39	806.86	284.726	72.4435	42.8257	8.68049	1.96263	307.89	0	0	0	0	0	0	0	0	0	0	0	0	0	0	0	0	0
																			1197.4	577.052	759.166	438.234	443.944	133.108	1197.4	628.438	214.685	59.4878	35.6221	5.74421	1.11271	252.31	0	0	0	0	0	0	0	0	0	0	0	0	0	0	0	0	0
																			1007.82	471.532	634.501	373.315	362.762	108.769	1007.82	519.506	181.801	52.6366	22.8863	5.65456	1.22539	224.106	0	0	0	0	0	0	0	0	0	0	0	0	0	0	0	0	0
																			1390.59	661.696	876.048	514.544	507.307	154.389	1390.59	727.512	249.134	63.7802	37.0398	7.87313	2.55963	302.693	0	0	0	0	0	0	0	0	0	0	0	0	0	0	0	0	0
																			1386.17	654.154	872.999	513.169	502.94	151.215	1386.17	730.558	264.689	67.0047	37.3359	8.64489	1.48981	276.446	0	0	0	0	0	0	0	0	0	0	0	0	0	0	0	0	0
																			1683.57	810.11	1059.39	624.179	620.263	189.847	1683.57	883.215	305.632	83.5542	35.0717	10.5994	2.32937	363.17	0	0	0	0	0	0	0	0	0	0	0	0	0	0	0	0	0
																			357.738	163.843	226.272	131.466	126.662	37.1808	357.738	175.096	65.8647	17.477	8.48308	2.57561	0.446557	87.7955	0	0	0	0	0	0	0	0	0	0	0	0	0	0	0	0	0
																			1924.84	908.824	1203.55	721.286	693.891	214.934	1924.84	1026.38	350.149	84.9749	48.2827	16.902	2.50701	395.64	0	0	0	0	0	0	0	0	0	0	0	0	0	0	0	0	0
																			1243.02	588.895	784.574	458.45	452.57	136.325	1243.02	676.655	223.124	48.3695	26.6054	3.55045	2.07822	262.642	0	0	0	0	0	0	0	0	0	0	0	0	0	0	0	0	0
																			929.797	447.081	591.359	338.439	344.356	102.725	929.797	491.278	172.075	40.3965	25.3086	5.35972	0.939351	194.44	0	0	0	0	0	0	0	0	0	0	0	0	0	0	0	0	0
																			1152.38	542.535	726.003	426.377	416.991	125.545	1152.38	596.305	206.963	49.1998	30.5103	8.59301	0.899794	259.91	0	0	0	0	0	0	0	0	0	0	0	0	0	0	0	0	0
																			1844.9	878.325	1157.25	687.646	672.134	206.19	1844.9	1005.2	324.653	70.2261	44.4697	12.5256	2.4551	385.373	0	0	0	0	0	0	0	0	0	0	0	0	0	0	0	0	0
																			752.662	360.925	478.119	274.543	278.474	82.4513	752.662	376.268	141.253	32.2951	17.7837	7.80321	0.820808	176.438	0	0	0	0	0	0	0	0	0	0	0	0	0	0	0	0	0
																			795.669	368.506	502.592	293.077	284.62	83.8864	795.669	410.446	153.852	31.3709	20.7463	6.71118	0.722274	171.821	0	0	0	0	0	0	0	0	0	0	0	0	0	0	0	0	0
																			1072.33	521.316	682.178	390.153	401.554	119.763	1072.33	566.738	191.862	43.966	29.5067	8.79873	1.10231	230.357	0	0	0	0	0	0	0	0	0	0	0	0	0	0	0	0	0
																			1115.72	535.417	707.292	408.428	412.536	122.881	1115.72	582.643	204.564	50.065	27.3986	7.47514	1.06473	242.509	0	0	0	0	0	0	0	0	0	0	0	0	0	0	0	0	0
																			1790.88	858.319	1124	666.875	656.182	202.137	1790.88	950.952	321.916	87.681	35.9011	10.4147	2.56042	381.452	0	0	0	0	0	0	0	0	0	0	0	0	0	0	0	0	0
																			926.482	443.856	587.875	338.607	341.947	101.909	926.482	481.595	173.252	41.5235	24.0877	3.8216	1.07999	201.123	0	0	0	0	0	0	0	0	0	0	0	0	0	0	0	0	0
																			1108.09	527.4	699.362	408.732	404.711	122.689	1108.09	580.48	201.109	55.1055	19.6748	6.22582	2.44603	243.053	0	0	0	0	0	0	0	0	0	0	0	0	0	0	0	0	0
																			1488.87	712.89	935.132	553.739	545.13	167.759	1488.87	772.001	270.613	66.5793	33.8198	10.2248	2.38241	333.25	0	0	0	0	0	0	0	0	0	0	0	0	0	0	0	0	0
																			1358.84	657.402	860.018	498.818	504.565	152.836	1358.84	702.647	252.481	67.8372	39.2727	10.7646	1.33235	284.501	0	0	0	0	0	0	0	0	0	0	0	0	0	0	0	0	0
																			1373.44	655.695	866.581	506.86	503.332	152.364	1373.44	735.521	240.867	58.4769	31.0476	12.2952	1.777	293.457	0	0	0	0	0	0	0	0	0	0	0	0	0	0	0	0	0
																			915.541	442.049	581.849	333.692	340.789	101.26	915.541	476.285	172.24	43.6879	21.7724	5.84548	1.37073	194.338	0	0	0	0	0	0	0	0	0	0	0	0	0	0	0	0	0
																			1143.27	541.147	722.209	421.065	416.113	125.034	1143.27	598.629	205.114	55.8265	28.4761	7.50096	1.62551	246.102	0	0	0	0	0	0	0	0	0	0	0	0	0	0	0	0	0
																			1122.52	540.185	713.107	409.41	416.283	123.901	1122.52	583.325	204.417	50.6352	33.0999	8.03152	1.18792	241.821	0	0	0	0	0	0	0	0	0	0	0	0	0	0	0	0	0
																			1033.12	502.152	656.012	377.105	386.227	115.925	1033.12	541.237	184.531	40.5775	23.1769	7.63339	1.75952	234.202	0	0	0	0	0	0	0	0	0	0	0	0	0	0	0	0	0
																			2050.69	977.132	1282.84	767.85	745.355	231.778	2050.69	1098.15	369.137	98.9949	55.376	15.4583	2.18654	411.384	0	0	0	0	0	0	0	0	0	0	0	0	0	0	0	0	0
																			1053.9	504.429	667.623	386.272	387.766	116.663	1053.9	544.795	187.992	44.478	30.3168	8.22181	1.68314	236.408	0	0	0	0	0	0	0	0	0	0	0	0	0	0	0	0	0
																			1703.54	803.789	1068.77	634.772	615.284	188.505	1703.54	923.155	296.544	70.1316	42.2786	14.2192	1.9617	355.248	0	0	0	0	0	0	0	0	0	0	0	0	0	0	0	0	0
																			951.514	455.683	602.762	348.752	350.406	105.277	951.514	483.605	172.049	44.5133	23.8869	6.22715	2.03211	219.201	0	0	0	0	0	0	0	0	0	0	0	0	0	0	0	0	0
																			1373.62	664.883	868.268	505.348	509.993	154.89	1373.62	721.878	253.856	60.1904	32.5757	11.2689	1.64906	292.198	0	0	0	0	0	0	0	0	0	0	0	0	0	0	0	0	0
																			1451.29	690.549	913.779	537.513	529.963	160.587	1451.29	754.524	271.757	63.3069	36.4982	12.9249	0.753323	311.529	0	0	0	0	0	0	0	0	0	0	0	0	0	0	0	0	0
																			1006.55	483.447	639.228	367.317	372.586	110.861	1006.55	523.536	190.64	43.8839	25.5941	7.43815	1.08424	214.369	0	0	0	0	0	0	0	0	0	0	0	0	0	0	0	0	0
																			1246.94	602.576	789.396	457.546	462.978	139.598	1246.94	644.166	227.174	56.112	30.887	10.5239	0.679352	277.398	0	0	0	0	0	0	0	0	0	0	0	0	0	0	0	0	0
																			1278.24	610.808	807.767	470.475	469.409	141.399	1278.24	664.695	227.497	59.687	34.5052	12.2143	1.73071	277.912	0	0	0	0	0	0	0	0	0	0	0	0	0	0	0	0	0
																			531.423	253.475	339.715	191.708	196.546	56.9294	531.423	268.972	100.713	24.5291	14.4507	2.57363	0.921363	119.263	0	0	0	0	0	0	0	0	0	0	0	0	0	0	0	0	0
																			1182.78	567.029	749.131	433.652	436.169	130.859	1182.78	622.715	221.169	56.0538	23.4139	8.59935	1.61534	249.216	0	0	0	0	0	0	0	0	0	0	0	0	0	0	0	0	0
																			1174.09	565.889	743.796	430.289	435.802	130.087	1174.09	610.602	218.619	53.9932	27.3456	9.91702	2.27607	251.333	0	0	0	0	0	0	0	0	0	0	0	0	0	0	0	0	0
																			1819.88	868.217	1139.62	680.259	662.894	205.323	1819.88	951.897	334.984	76.6357	51.2738	13.097	2.55355	389.438	0	0	0	0	0	0	0	0	0	0	0	0	0	0	0	0	0
																			1551.6	762.018	984.061	567.541	585.004	177.014	1551.6	827.968	282.581	63.7602	40.8591	11.0037	1.59799	323.831	0	0	0	0	0	0	0	0	0	0	0	0	0	0	0	0	0
																			1038.91	507.832	662.962	375.95	391.827	116.005	1038.91	551.08	188.582	41.2384	28.6387	8.58252	1.56942	219.22	0	0	0	0	0	0	0	0	0	0	0	0	0	0	0	0	0
																			1247.78	588.322	786.109	461.671	452.05	136.272	1247.78	654.683	221.939	56.8657	29.904	9.28094	0.533017	274.574	0	0	0	0	0	0	0	0	0	0	0	0	0	0	0	0	0
																			1099.22	522.163	696.918	402.297	402.685	119.478	1099.22	577.696	201.442	50.8301	31.3953	7.77271	0.650915	229.428	0	0	0	0	0	0	0	0	0	0	0	0	0	0	0	0	0
																			1823.57	859.757	1139.2	684.367	656.353	203.404	1823.57	974.314	341.084	72.66	43.0913	11.6572	2.86787	377.894	0	0	0	0	0	0	0	0	0	0	0	0	0	0	0	0	0
																			1133.99	553.047	720.468	413.526	424.978	128.069	1133.99	582.872	207.072	48.8153	30.5525	9.70191	1.62919	253.351	0	0	0	0	0	0	0	0	0	0	0	0	0	0	0	0	0
																			1093.14	519.471	691.88	401.262	399.757	119.714	1093.14	576.67	198.342	48.8761	30.9361	7.58961	0.866972	229.861	0	0	0	0	0	0	0	0	0	0	0	0	0	0	0	0	0
																			1099.03	526.207	695.529	403.499	404.77	121.436	1099.03	579.503	203.176	44.8382	25.6946	3.85838	1.41797	240.54	0	0	0	0	0	0	0	0	0	0	0	0	0	0	0	0	0
																			1750.99	828.119	1094.03	656.954	631.179	196.94	1750.99	921.828	316.134	75.4668	42.7913	7.11379	3.03318	384.62	0	0	0	0	0	0	0	0	0	0	0	0	0	0	0	0	0
																			1833.14	882.655	1148.89	684.254	672.735	209.92	1833.14	961.348	345.794	76.6605	40.8012	10.1526	3.03474	395.348	0	0	0	0	0	0	0	0	0	0	0	0	0	0	0	0	0
																			1398.93	660.401	880.484	518.446	506.945	153.456	1398.93	742.46	258.374	62.6674	34.8801	7.20796	1.22361	292.117	0	0	0	0	0	0	0	0	0	0	0	0	0	0	0	0	0
																			1630.67	787.081	1028.75	601.922	603.271	183.809	1630.67	889.183	298.299	68.4622	33.5607	4.971	2.5521	333.645	0	0	0	0	0	0	0	0	0	0	0	0	0	0	0	0	0
																			1470.45	706.807	929.074	541.371	543.029	163.778	1470.45	795.725	266.405	55.554	28.5769	11.5437	2.14309	310.498	0	0	0	0	0	0	0	0	0	0	0	0	0	0	0	0	0
																			1069.33	510.226	676.918	392.41	392.992	117.234	1069.33	559.166	197.528	44.4548	25.1181	6.4667	1.58757	235.007	0	0	0	0	0	0	0	0	0	0	0	0	0	0	0	0	0
																			1274.47	616.674	808.355	466.112	474.086	142.588	1274.47	670.664	227.482	53.631	35.1783	9.71196	1.32405	276.476	0	0	0	0	0	0	0	0	0	0	0	0	0	0	0	0	0
																			1910.95	910.824	1197.9	713.049	695.947	214.877	1910.95	1043.37	330.802	79.8159	46.7721	11.0866	2.49167	396.619	0	0	0	0	0	0	0	0	0	0	0	0	0	0	0	0	0
																			660.348	321.57	422.223	238.125	248.615	72.9554	660.348	328.602	125.427	29.2365	18.8573	4.6129	0.917323	152.695	0	0	0	0	0	0	0	0	0	0	0	0	0	0	0	0	0
																			1699.67	822.212	1070.51	629.161	629.398	192.814	1699.67	895.408	312.699	78.3398	36.5763	15.8057	1.7304	359.113	0	0	0	0	0	0	0	0	0	0	0	0	0	0	0	0	0
																			1654.55	798.55	1042.42	612.129	611.142	187.408	1654.55	863.188	304.036	89.2585	42.5046	10.3167	0.689617	344.553	0	0	0	0	0	0	0	0	0	0	0	0	0	0	0	0	0
																			996.54	487.05	634.833	361.707	375.065	111.985	996.54	513.852	184.619	40.7577	26.8603	7.04518	1.71933	221.687	0	0	0	0	0	0	0	0	0	0	0	0	0	0	0	0	0
																			1547.86	739.071	974.075	573.786	566.667	172.405	1547.86	817.855	282.078	70.6998	34.7982	11.151	2.37762	328.901	0	0	0	0	0	0	0	0	0	0	0	0	0	0	0	0	0
																			1640.26	789.735	1034.38	605.881	604.772	184.962	1640.26	871.129	300.154	65.5551	48.1628	4.91013	2.19918	348.148	0	0	0	0	0	0	0	0	0	0	0	0	0	0	0	0	0
																			1040.23	508.739	663.279	376.954	391.875	116.865	1040.23	545.027	195.897	41.9222	24.1835	2.02985	1.60964	229.565	0	0	0	0	0	0	0	0	0	0	0	0	0	0	0	0	0
																			368.547	173.84	234.903	133.644	134.678	39.1619	368.547	189.031	66.7241	17.181	8.35412	2.26239	0.269876	84.7247	0	0	0	0	0	0	0	0	0	0	0	0	0	0	0	0	0
																			1292.09	614.727	816.222	475.871	472.826	141.901	1292.09	679.782	241.217	55.5433	32.6182	7.73924	2.18209	273.012	0	0	0	0	0	0	0	0	0	0	0	0	0	0	0	0	0
																			1939.52	911.905	1212.28	727.241	696.716	215.189	1939.52	1051.83	344.793	77.7041	54.2727	14.8837	2.22927	393.799	0	0	0	0	0	0	0	0	0	0	0	0	0	0	0	0	0
																			1469.49	696.688	926.664	542.83	535.032	161.655	1469.49	794.086	265.231	64.7769	34.3771	10.4437	2.55268	298.027	0	0	0	0	0	0	0	0	0	0	0	0	0	0	0	0	0
																			958.065	460.461	607.934	350.131	354.792	105.669	958.065	495.36	167.567	45.5905	22.08	5.74509	0.744621	220.977	0	0	0	0	0	0	0	0	0	0	0	0	0	0	0	0	0
																			1433.08	689.251	904.823	528.256	528.627	160.624	1433.08	756.455	263.533	67.2212	39.8827	10.8941	1.87674	293.216	0	0	0	0	0	0	0	0	0	0	0	0	0	0	0	0	0
																			1505.05	713.314	947.859	557.189	547.1	166.214	1505.05	801.405	276.789	63.4242	40.9034	10.0527	1.60883	310.865	0	0	0	0	0	0	0	0	0	0	0	0	0	0	0	0	0
																			1493.76	711.52	941.266	552.494	546.16	165.36	1493.76	798.268	276.613	64.7173	41.4656	2.92698	1.70268	308.067	0	0	0	0	0	0	0	0	0	0	0	0	0	0	0	0	0
																			1929.25	934.644	1214.24	715.017	715.031	219.613	1929.25	1028.12	361.763	82.4736	56.1056	10.9681	1.81195	388.012	0	0	0	0	0	0	0	0	0	0	0	0	0	0	0	0	0
																			576.453	282.514	370.262	206.191	218.892	63.622	576.453	296.36	105.631	26.9448	13.6029	1.38216	0.558313	131.974	0	0	0	0	0	0	0	0	0	0	0	0	0	0	0	0	0
																			752.115	360.834	478.928	273.187	278.432	82.4017	752.115	392.179	140.342	30.7119	17.8479	2.09065	1.23364	167.711	0	0	0	0	0	0	0	0	0	0	0	0	0	0	0	0	0
																			1093.23	521.396	691.47	401.758	400.991	120.405	1093.23	577.062	200.718	47.3828	25.3958	9.20187	1.39341	232.075	0	0	0	0	0	0	0	0	0	0	0	0	0	0	0	0	0
																			931.025	454.723	594.076	336.949	351.158	103.565	931.025	478.731	176.043	46.2792	22.8277	7.14678	0.930733	199.067	0	0	0	0	0	0	0	0	0	0	0	0	0	0	0	0	0
																			1010.89	476.943	638.466	372.42	367.345	109.598	1010.89	527.87	180.412	47.3693	22.6719	8.24988	1.19543	223.117	0	0	0	0	0	0	0	0	0	0	0	0	0	0	0	0	0
																			1726.07	809.902	1079.76	646.315	618.899	191.003	1726.07	927.931	309.771	75.6541	36.5979	16.2395	2.22717	357.651	0	0	0	0	0	0	0	0	0	0	0	0	0	0	0	0	0
																			1150.42	559.215	729.868	420.555	430.168	129.047	1150.42	589.963	210.186	46.5188	27.5483	7.65864	1.57918	266.969	0	0	0	0	0	0	0	0	0	0	0	0	0	0	0	0	0
																			1945.79	910.75	1213.04	732.745	694.632	216.118	1945.79	1036.2	358.03	87.547	49.0201	16.8094	2.26639	395.912	0	0	0	0	0	0	0	0	0	0	0	0	0	0	0	0	0
																			1139.11	541.211	719.098	420.012	415.867	125.344	1139.11	601.107	204.73	47.1545	27.4812	7.99585	1.8567	248.785	0	0	0	0	0	0	0	0	0	0	0	0	0	0	0	0	0
																			1410.51	681.544	891.238	519.27	522.561	158.983	1410.51	733.052	250.316	68.7956	39.0241	6.81734	1.81188	310.691	0	0	0	0	0	0	0	0	0	0	0	0	0	0	0	0	0
																			1161.77	566.466	736.775	424.992	435.546	130.92	1161.77	602.662	220.292	54.0361	26.0902	8.20004	0.591838	249.893	0	0	0	0	0	0	0	0	0	0	0	0	0	0	0	0	0
																			1478.89	712.511	934.907	543.978	547.119	165.392	1478.89	794.247	260.068	70.6019	38.4648	6.99195	1.05373	307.458	0	0	0	0	0	0	0	0	0	0	0	0	0	0	0	0	0
																			1122.49	529.532	708.944	413.547	407.304	122.227	1122.49	595.571	196.681	53.0168	33.9826	8.06188	1.43164	233.745	0	0	0	0	0	0	0	0	0	0	0	0	0	0	0	0	0
																			1690.67	800.373	1059.54	631.126	611.922	188.451	1690.67	890.211	304.684	80.3971	42.7538	7.21785	3.96302	361.442	0	0	0	0	0	0	0	0	0	0	0	0	0	0	0	0	0
																			1691.78	783.005	1056.08	635.698	599.195	183.811	1691.78	902.358	308.425	77.1293	44.2405	12.2829	2.30615	345.034	0	0	0	0	0	0	0	0	0	0	0	0	0	0	0	0	0
																			1558.51	734.502	979.509	578.998	562.84	171.662	1558.51	831.562	272.322	75.6501	44.1486	9.33515	1.61553	323.874	0	0	0	0	0	0	0	0	0	0	0	0	0	0	0	0	0
																			532.949	258.969	341.239	191.71	200.533	58.4357	532.949	266.064	102.403	27.7145	14.0963	2.97212	0.781312	118.918	0	0	0	0	0	0	0	0	0	0	0	0	0	0	0	0	0
																			1264.72	604.076	798.41	466.311	463.583	140.493	1264.72	653.094	229.721	62.9028	36.8486	5.47873	2.26948	274.407	0	0	0	0	0	0	0	0	0	0	0	0	0	0	0	0	0
																			1376.29	667.556	872.425	503.864	512.716	154.841	1376.29	727.552	252.577	63.7467	37.605	10.157	1.65067	283.002	0	0	0	0	0	0	0	0	0	0	0	0	0	0	0	0	0
																			1622.62	766.758	1016.59	606.028	586.436	180.322	1622.62	851.447	296.769	74.1088	42.4274	7.75214	2.1165	347.997	0	0	0	0	0	0	0	0	0	0	0	0	0	0	0	0	0
																			974.771	465.953	617.334	357.437	358.728	107.226	974.771	505.945	182.569	42.7727	23.4126	5.5908	1.88163	212.6	0	0	0	0	0	0	0	0	0	0	0	0	0	0	0	0	0
																			1058.8	504.147	668.437	390.367	387.469	116.678	1058.8	551.644	197.542	44.7877	20.6514	4.34351	1.5785	238.257	0	0	0	0	0	0	0	0	0	0	0	0	0	0	0	0	0
																			1329.64	640.666	840.289	489.354	491.679	148.987	1329.64	698.182	247.579	53.1686	32.9785	8.81222	1.74666	287.176	0	0	0	0	0	0	0	0	0	0	0	0	0	0	0	0	0
																			1451.74	684.307	912.925	538.817	525.031	159.276	1451.74	773.233	259.96	66.693	35.2445	10.9203	1.64688	304.046	0	0	0	0	0	0	0	0	0	0	0	0	0	0	0	0	0
																			1692.28	812.321	1063.95	628.323	621.733	190.588	1692.28	899.64	299.019	73.2144	40.6826	12.0129	2.37099	365.336	0	0	0	0	0	0	0	0	0	0	0	0	0	0	0	0	0
																			934.397	448.026	591.642	342.754	344.654	103.371	934.397	490.16	166.905	33.5989	20.3522	5.4045	1.51609	216.46	0	0	0	0	0	0	0	0	0	0	0	0	0	0	0	0	0
																			1057.04	506.809	669.828	387.215	389.722	117.087	1057.04	545.282	196.693	55.0674	26.809	4.46756	1.58046	227.143	0	0	0	0	0	0	0	0	0	0	0	0	0	0	0	0	0
																			1362.71	647.266	857.806	504.899	495.581	151.686	1362.71	722.069	239.35	53.5888	33.8838	9.4916	2.40193	301.921	0	0	0	0	0	0	0	0	0	0	0	0	0	0	0	0	0
																			1664.73	779.028	1041.7	623.035	596.253	182.775	1664.73	898.545	295.965	74.9098	35.1385	11.9627	1.72626	346.487	0	0	0	0	0	0	0	0	0	0	0	0	0	0	0	0	0
																			1121.59	538.976	709.733	411.862	414.225	124.751	1121.59	585.061	201.203	48.3061	31.0318	8.97336	1.69323	245.326	0	0	0	0	0	0	0	0	0	0	0	0	0	0	0	0	0
																			1365.87	652.515	861.914	503.953	500.884	151.631	1365.87	718.12	257.618	59.0731	35.9026	9.93541	2.06089	283.156	0	0	0	0	0	0	0	0	0	0	0	0	0	0	0	0	0
																			1109.72	527.075	701.687	408.037	405.67	121.405	1109.72	566.588	202.557	52.9868	32.2534	6.97374	1.33497	247.029	0	0	0	0	0	0	0	0	0	0	0	0	0	0	0	0	0
																			684.483	333.398	436.748	247.735	257.098	76.2995	684.483	349.389	122.595	28.9882	20.6886	5.89414	0.678257	156.249	0	0	0	0	0	0	0	0	0	0	0	0	0	0	0	0	0
																			1244.35	599.963	788.308	456.042	461.259	138.703	1244.35	644.557	225.895	55.9028	36.0362	10.2442	1.73916	269.976	0	0	0	0	0	0	0	0	0	0	0	0	0	0	0	0	0
																			1234.27	588.061	779.812	454.461	451.783	136.278	1234.27	642.51	221.128	59.2835	35.1553	7.67549	1.13781	267.383	0	0	0	0	0	0	0	0	0	0	0	0	0	0	0	0	0
																			1621.5	771.284	1017.87	603.624	590.682	180.602	1621.5	867.367	297.785	67.7997	35.383	9.46836	2.91686	340.776	0	0	0	0	0	0	0	0	0	0	0	0	0	0	0	0	0
																			1430.07	689.943	904.169	525.905	529.863	160.081	1430.07	756.564	260.212	68.1097	29.8697	9.73998	0.407195	305.172	0	0	0	0	0	0	0	0	0	0	0	0	0	0	0	0	0
																			1428.92	671.85	899.233	529.688	516.296	155.554	1428.92	774.826	250.771	65.1845	32.0149	7.59168	0.889685	297.643	0	0	0	0	0	0	0	0	0	0	0	0	0	0	0	0	0
																			1501.2	715.812	945.733	555.463	549.503	166.31	1501.2	797.351	274.126	66.3491	38.3532	8.49721	1.22308	315.296	0	0	0	0	0	0	0	0	0	0	0	0	0	0	0	0	0
																			761.229	360.698	483.879	277.35	278.984	81.7144	761.229	393.038	140.095	39.1268	18.7006	6.11993	0.554059	163.594	0	0	0	0	0	0	0	0	0	0	0	0	0	0	0	0	0
																			1063.41	509.768	673.927	389.481	392.297	117.471	1063.41	566.14	194.088	46.2806	25.4469	5.60357	2.42119	223.428	0	0	0	0	0	0	0	0	0	0	0	0	0	0	0	0	0
																			1589.23	758.968	1000.38	588.852	581.455	177.513	1589.23	842.219	295.647	63.4411	43.5855	10.7724	1.57289	331.992	0	0	0	0	0	0	0	0	0	0	0	0	0	0	0	0	0
																			1830.66	876.999	1150.56	680.103	671.398	205.601	1830.66	983.034	334.275	85.2081	45.9745	14.8674	1.35007	365.954	0	0	0	0	0	0	0	0	0	0	0	0	0	0	0	0	0
																			1430.03	687.68	902.827	527.204	527.514	160.167	1430.03	749.37	265.975	64.8284	40.6958	7.70742	1.17982	300.274	0	0	0	0	0	0	0	0	0	0	0	0	0	0	0	0	0
																			388.347	182.475	247.353	140.994	141.476	40.9985	388.347	187.722	76.72	19.2368	8.91484	1.89542	0.655454	93.2021	0	0	0	0	0	0	0	0	0	0	0	0	0	0	0	0	0
																			1278.45	599.751	803.878	474.576	460.965	138.786	1278.45	671.056	222.021	63.5363	32.6438	7.89346	1.19524	280.108	0	0	0	0	0	0	0	0	0	0	0	0	0	0	0	0	0
																			1499.28	704.62	940.168	559.107	539.771	164.85	1499.28	797.392	268.725	62.7498	31.6819	8.69878	1.73095	328.298	0	0	0	0	0	0	0	0	0	0	0	0	0	0	0	0	0
																			1102.73	517.828	695.464	407.27	397.753	120.075	1102.73	568.458	201.302	48.6386	30.1016	5.00299	1.79576	247.435	0	0	0	0	0	0	0	0	0	0	0	0	0	0	0	0	0
																			1067.14	511.365	676.69	390.453	393.967	117.398	1067.14	557.346	199.504	42.6246	25.9659	8.65426	1.09092	231.956	0	0	0	0	0	0	0	0	0	0	0	0	0	0	0	0	0
																			985.58	475.325	626.478	359.102	366.213	109.112	985.58	515.59	183.51	44.2154	24.1722	6.48713	0.873405	210.731	0	0	0	0	0	0	0	0	0	0	0	0	0	0	0	0	0
																			1116.06	541.275	708.735	407.322	416.487	124.787	1116.06	585.213	201.098	50.2791	32.6297	6.98116	1.25224	238.604	0	0	0	0	0	0	0	0	0	0	0	0	0	0	0	0	0
																			1346.24	642.738	850.565	495.674	493.489	149.249	1346.24	724.18	237.192	63.2247	26.1097	8.54214	1.17714	285.812	0	0	0	0	0	0	0	0	0	0	0	0	0	0	0	0	0
																			1728.92	817.913	1086.55	642.366	627.002	190.911	1728.92	932.465	313.607	76.3646	54.9457	7.1263	2.84441	341.566	0	0	0	0	0	0	0	0	0	0	0	0	0	0	0	0	0
																			1206.08	584.565	764.9	441.177	449.812	134.753	1206.08	632.558	216.551	50.6785	31.7767	9.07749	1.31484	264.122	0	0	0	0	0	0	0	0	0	0	0	0	0	0	0	0	0
																			1800.88	857.957	1129.88	670.998	656.021	201.935	1800.88	961.364	327.071	82.7549	45.9999	10.2992	2.98284	370.411	0	0	0	0	0	0	0	0	0	0	0	0	0	0	0	0	0
																			1626.86	775.073	1021.84	605.016	593.279	181.794	1626.86	868.497	293.995	67.8427	35.5545	17.005	1.01974	342.943	0	0	0	0	0	0	0	0	0	0	0	0	0	0	0	0	0
																			1015.92	486.554	645.3	370.62	375.368	111.187	1015.92	531.439	187.007	44.1111	25.2052	2.56998	0.994235	224.593	0	0	0	0	0	0	0	0	0	0	0	0	0	0	0	0	0
																			1459.84	692.593	917.859	541.985	531.342	161.251	1459.84	767.841	270.894	57.0241	35.6279	9.07572	0.662518	318.719	0	0	0	0	0	0	0	0	0	0	0	0	0	0	0	0	0
																			1412.66	671.804	890.246	522.418	516.689	155.115	1412.66	750.096	263.528	65.5553	26.2586	9.77946	1.78597	295.661	0	0	0	0	0	0	0	0	0	0	0	0	0	0	0	0	0
																			1566.87	751.562	986.584	580.282	575.377	176.185	1566.87	801.238	286.208	78.8967	45.1519	10.0306	1.31761	344.022	0	0	0	0	0	0	0	0	0	0	0	0	0	0	0	0	0
																			821.861	394.386	522.715	299.146	304.368	90.0176	821.861	432.346	145.533	41.6421	20.9201	6.11682	1.04311	174.26	0	0	0	0	0	0	0	0	0	0	0	0	0	0	0	0	0
																			1029.4	502.01	655.049	374.354	386.174	115.836	1029.4	534.138	190.54	43.822	27.311	4.88408	1.54606	227.161	0	0	0	0	0	0	0	0	0	0	0	0	0	0	0	0	0
																			1392.04	671.037	879.162	512.876	514.359	156.677	1392.04	734.517	252.337	60.6505	33.6832	7.98273	1.96506	300.903	0	0	0	0	0	0	0	0	0	0	0	0	0	0	0	0	0
																			1026.58	484.739	647.345	379.239	372.434	112.305	1026.58	531.461	188.902	44.4507	25.3303	5.70569	1.27564	229.458	0	0	0	0	0	0	0	0	0	0	0	0	0	0	0	0	0
																			1149.26	552.813	729.064	420.196	425.898	126.915	1149.26	611.617	211.969	47.866	30.0087	6.1519	1.1441	240.503	0	0	0	0	0	0	0	0	0	0	0	0	0	0	0	0	0
																			1663.45	799.577	1047.37	616.081	612.075	187.502	1663.45	881.138	305.682	68.3495	46.1509	9.17526	1.46167	351.497	0	0	0	0	0	0	0	0	0	0	0	0	0	0	0	0	0
																			1560.51	756.821	986.282	574.224	580.705	176.116	1560.51	829.395	287.61	69.3225	36.9562	12.8044	1.48691	322.931	0	0	0	0	0	0	0	0	0	0	0	0	0	0	0	0	0
																			1148.17	557.424	728.457	419.713	428.621	128.803	1148.17	596.113	211.856	47.8561	28.7775	7.9179	0.911934	254.738	0	0	0	0	0	0	0	0	0	0	0	0	0	0	0	0	0
																			872.458	414.857	553.745	318.713	319.718	95.1391	872.458	443.723	168.988	39.313	21.919	6.26233	1.604	190.649	0	0	0	0	0	0	0	0	0	0	0	0	0	0	0	0	0
																			2143.12	1011.6	1336.54	806.582	771.022	240.574	2143.12	1173.56	379.832	86.7021	54.5474	19.4705	4.16731	424.846	0	0	0	0	0	0	0	0	0	0	0	0	0	0	0	0	0
																			658.784	317.093	420.873	237.911	245.439	71.6539	658.784	342.445	120.517	26.9817	16.08	3.07841	0.878082	148.803	0	0	0	0	0	0	0	0	0	0	0	0	0	0	0	0	0
																			1207.36	585.739	765.48	441.884	450.146	135.593	1207.36	628.111	227.41	50.5809	31.9362	5.99242	1.36309	261.97	0	0	0	0	0	0	0	0	0	0	0	0	0	0	0	0	0
																			1199.75	574.151	758.925	440.828	441.268	132.883	1199.75	624.002	215.738	55.3239	35.9612	6.59408	1.7603	260.373	0	0	0	0	0	0	0	0	0	0	0	0	0	0	0	0	0
																			913.68	428.866	576.501	337.179	330.14	98.7267	913.68	471.098	166.575	42.0345	22.5129	6.90443	1.02063	203.534	0	0	0	0	0	0	0	0	0	0	0	0	0	0	0	0	0
																			2098.11	998.089	1309.87	788.239	761.624	236.465	2098.11	1104.52	387.051	98.4151	55.1931	21.3102	1.81908	429.804	0	0	0	0	0	0	0	0	0	0	0	0	0	0	0	0	0
																			1177.55	548.973	740.104	437.447	421.594	127.378	1177.55	616.459	214.601	50.7206	28.2075	6.94482	1.57547	259.042	0	0	0	0	0	0	0	0	0	0	0	0	0	0	0	0	0
																			1419.73	673.026	893.754	525.977	515.807	157.219	1419.73	740.302	259.086	74.4482	34.2947	9.93757	2.23637	299.427	0	0	0	0	0	0	0	0	0	0	0	0	0	0	0	0	0
																			1328.01	634.271	837.398	490.615	486.314	147.957	1328.01	694.887	227.142	58.612	37.0379	9.43364	1.41643	299.483	0	0	0	0	0	0	0	0	0	0	0	0	0	0	0	0	0
																			956.371	449.792	603.686	352.685	346.065	103.727	956.371	495.622	181.19	37.7165	23.3506	6.06516	1.3665	211.059	0	0	0	0	0	0	0	0	0	0	0	0	0	0	0	0	0
																			1371.81	653.265	865.136	506.672	502.017	151.248	1371.81	732.269	241.709	56.707	30.5746	9.99829	1.17201	299.377	0	0	0	0	0	0	0	0	0	0	0	0	0	0	0	0	0
																			1701.02	794.631	1064.83	636.19	608.598	186.033	1701.02	933.463	303.028	69.4566	41.7241	6.04268	1.98737	345.316	0	0	0	0	0	0	0	0	0	0	0	0	0	0	0	0	0
																			1565.23	758.174	989.097	576.135	581.475	176.699	1565.23	826.594	275.949	73.3555	41.0942	10.9211	1.60436	335.713	0	0	0	0	0	0	0	0	0	0	0	0	0	0	0	0	0
																			1620.27	775.901	1019.4	600.863	594.319	181.582	1620.27	851.75	298.808	75.4638	44.7094	13.5581	2.21116	333.766	0	0	0	0	0	0	0	0	0	0	0	0	0	0	0	0	0
																			917.419	445.399	583.322	334.097	343.329	102.07	917.419	466.878	174.747	44.705	20.8263	7.285	0.852094	202.127	0	0	0	0	0	0	0	0	0	0	0	0	0	0	0	0	0
																			1068.81	514.352	676.99	391.816	395.576	118.775	1068.81	545.188	203.093	50.0947	22.0552	5.43979	1.46212	241.473	0	0	0	0	0	0	0	0	0	0	0	0	0	0	0	0	0
																			1004.4	482.345	638.083	366.314	371.486	110.859	1004.4	525.76	183.584	44.514	22.9085	2.36552	1.49166	223.774	0	0	0	0	0	0	0	0	0	0	0	0	0	0	0	0	0
																			1208.43	579.967	763.281	445.145	445.264	134.704	1208.43	637.707	224.254	52.2545	25.6817	5.31542	2.45171	260.762	0	0	0	0	0	0	0	0	0	0	0	0	0	0	0	0	0
																			1190.3	562.989	749.721	440.577	431.979	131.01	1190.3	631.159	210.713	53.4062	26.4516	6.23087	1.94022	260.397	0	0	0	0	0	0	0	0	0	0	0	0	0	0	0	0	0
																			1441.29	685.186	908.295	532.993	526.072	159.114	1441.29	768.18	260.974	62.2574	36.6632	3.43377	1.45942	308.321	0	0	0	0	0	0	0	0	0	0	0	0	0	0	0	0	0
																			566.738	270.395	360.982	205.757	209.022	61.3736	566.738	291.255	103.106	26.6259	12.5379	4.17825	0.73157	128.303	0	0	0	0	0	0	0	0	0	0	0	0	0	0	0	0	0
																			598.56	285.732	380.514	218.046	220.47	65.2614	598.56	304.487	107.306	28.0765	14.9622	4.13982	0.990309	138.598	0	0	0	0	0	0	0	0	0	0	0	0	0	0	0	0	0
																			633.087	297.502	401.514	231.573	229.496	68.0061	633.087	328.781	111.976	26.303	16.8347	1.88974	0.999939	146.302	0	0	0	0	0	0	0	0	0	0	0	0	0	0	0	0	0
																			1175.09	566.411	743.503	431.585	435.047	131.364	1175.09	613.215	209.202	52.0806	24.1587	8.43981	1.0675	266.924	0	0	0	0	0	0	0	0	0	0	0	0	0	0	0	0	0
																			398.42	190.091	254.879	143.541	147.583	42.5081	398.42	196.009	74.6668	21.4171	10.5314	2.08318	0.459726	93.253	0	0	0	0	0	0	0	0	0	0	0	0	0	0	0	0	0
																			938.622	446.443	595.33	343.293	343.786	102.657	938.622	486.598	177.099	39.6752	25.3715	6.06705	0.857487	202.954	0	0	0	0	0	0	0	0	0	0	0	0	0	0	0	0	0
																			825.267	391.512	523.144	302.124	302.287	89.2249	825.267	428.906	154.449	36.5389	14.8174	5.49524	1.38923	183.672	0	0	0	0	0	0	0	0	0	0	0	0	0	0	0	0	0
																			1083.58	521.868	686.76	396.818	401.57	120.297	1083.58	566.144	197.759	50.488	21.908	5.03831	1.00229	241.237	0	0	0	0	0	0	0	0	0	0	0	0	0	0	0	0	0
																			1638.45	772.69	1029.78	608.675	592.075	180.616	1638.45	883.913	300.785	71.8546	45.6466	7.71028	1.85013	326.695	0	0	0	0	0	0	0	0	0	0	0	0	0	0	0	0	0
																			1133.19	544.217	718.466	414.721	418.409	125.809	1133.19	602.221	203.046	42.707	26.7579	7.18423	1.67751	249.593	0	0	0	0	0	0	0	0	0	0	0	0	0	0	0	0	0
																			1462.33	702.608	925.103	537.222	539.179	163.429	1462.33	798.195	259.151	59.1695	39.7711	7.26111	1.99199	296.785	0	0	0	0	0	0	0	0	0	0	0	0	0	0	0	0	0
																			1147.28	547.756	725.677	421.606	421.32	126.435	1147.28	596.094	210.847	61.3668	29.9057	8.15233	1.11226	239.804	0	0	0	0	0	0	0	0	0	0	0	0	0	0	0	0	0
																			1887.88	892.08	1179.69	708.186	681.579	210.502	1887.88	998.711	349.994	89.7388	46.2683	15.3902	3.07714	384.698	0	0	0	0	0	0	0	0	0	0	0	0	0	0	0	0	0
																			1064.29	505.852	674.791	389.503	389.937	115.915	1064.29	560.165	193.619	43.059	27.5465	5.66827	0.963379	233.272	0	0	0	0	0	0	0	0	0	0	0	0	0	0	0	0	0
																			1706.58	819.871	1074.32	632.261	628.281	191.59	1706.58	914.545	306.344	75.5162	40.0966	12.49	1.96153	355.623	0	0	0	0	0	0	0	0	0	0	0	0	0	0	0	0	0
																			1513.49	727.558	954.199	559.292	557.755	169.803	1513.49	796.978	282.654	68.2269	39.5435	4.53009	1.57438	319.985	0	0	0	0	0	0	0	0	0	0	0	0	0	0	0	0	0
																			1338.64	650.135	849.263	489.381	499.291	150.844	1338.64	720.541	239.127	54.6341	36.4962	4.91873	2.5641	280.362	0	0	0	0	0	0	0	0	0	0	0	0	0	0	0	0	0
																			1268.3	615.657	801.825	466.476	472.26	143.398	1268.3	644.465	238.051	60.6166	30.9444	9.21482	2.35619	282.653	0	0	0	0	0	0	0	0	0	0	0	0	0	0	0	0	0
																			1111.83	519.933	700.119	411.712	399.633	120.3	1111.83	584.234	199.795	50.8093	25.3463	6.03341	1.5319	244.082	0	0	0	0	0	0	0	0	0	0	0	0	0	0	0	0	0
																			1360.64	642.956	855.315	505.321	492.665	150.291	1360.64	694.475	260.52	59.9571	36.8759	6.43052	1.99457	300.384	0	0	0	0	0	0	0	0	0	0	0	0	0	0	0	0	0
																			823.445	390.347	522.765	300.68	301.333	89.014	823.445	425.295	151.968	31.2839	22.4021	3.82395	1.22139	187.45	0	0	0	0	0	0	0	0	0	0	0	0	0	0	0	0	0
																			1352.15	649.852	856.175	495.974	499.968	149.883	1352.15	723.665	242.451	52.3191	34.3336	9.11265	1.54379	288.725	0	0	0	0	0	0	0	0	0	0	0	0	0	0	0	0	0
																			822.725	396.636	523.735	298.99	306.223	90.4127	822.725	424.487	150.681	37.7824	20.4502	6.42618	0.795	182.102	0	0	0	0	0	0	0	0	0	0	0	0	0	0	0	0	0
																			1051.47	500.867	666.065	385.41	385.37	115.497	1051.47	550.757	190.013	42.8217	30.2554	4.76203	1.48644	231.379	0	0	0	0	0	0	0	0	0	0	0	0	0	0	0	0	0
																			868.458	413.71	551.543	316.915	319.534	94.1761	868.458	455.541	161.602	40.9953	20.366	5.64792	1.05581	183.25	0	0	0	0	0	0	0	0	0	0	0	0	0	0	0	0	0
																			1763.05	836.561	1104.67	658.376	639.298	197.263	1763.05	931.356	316.495	79.8211	49.5077	7.12605	1.14091	377.603	0	0	0	0	0	0	0	0	0	0	0	0	0	0	0	0	0
																			1672.22	793.483	1050.96	621.259	607.53	185.953	1672.22	896.556	295.703	82.2834	40.5744	10.156	1.86483	345.086	0	0	0	0	0	0	0	0	0	0	0	0	0	0	0	0	0
																			1712.52	824.853	1077.57	634.956	630.821	194.032	1712.52	911.558	302.2	73.8976	45.5422	14.9558	2.57477	361.796	0	0	0	0	0	0	0	0	0	0	0	0	0	0	0	0	0
																			610.636	289.53	389.044	221.592	224.093	65.4367	610.636	321.566	113.763	24.3433	15.8158	4.00176	0.463581	130.683	0	0	0	0	0	0	0	0	0	0	0	0	0	0	0	0	0
																			40.4303	16.3634	26.7703	13.66	13.3595	3.00385	40.4303	8.06115	12.8504	2.77854	1.59986	0.55847	0.0735156	14.5084	0	0	0	0	0	0	0	0	0	0	0	0	0	0	0	0	0
																			1292.26	610.375	813.872	478.393	468.595	141.78	1292.26	667.24	238.727	65.0328	35.3044	9.03178	1.05386	275.874	0	0	0	0	0	0	0	0	0	0	0	0	0	0	0	0	0
																			1035.36	500.221	657.828	377.531	385.472	114.749	1035.36	538.504	194.234	44.4203	29.6406	6.37886	0.88828	221.292	0	0	0	0	0	0	0	0	0	0	0	0	0	0	0	0	0
																			1482.97	706.939	933.27	549.702	541.478	165.461	1482.97	780.744	263.786	69.7284	39.4994	4.54553	2.52956	322.138	0	0	0	0	0	0	0	0	0	0	0	0	0	0	0	0	0
																			1316.14	612.272	826.413	489.725	470.251	142.021	1316.14	699.421	240.947	60.8619	30.7624	11.0783	1.74999	271.317	0	0	0	0	0	0	0	0	0	0	0	0	0	0	0	0	0
																			1672.47	803.509	1050.56	621.908	614.105	189.405	1672.47	876.655	298.029	75.6642	41.4796	8.46105	3.4676	368.717	0	0	0	0	0	0	0	0	0	0	0	0	0	0	0	0	0
																			1401.61	667.295	884.386	517.224	512.329	154.967	1401.61	758.49	250.513	55.2248	35.4012	6.93324	1.55326	293.494	0	0	0	0	0	0	0	0	0	0	0	0	0	0	0	0	0
																			1160.17	555.808	733.509	426.662	427.169	128.639	1160.17	599.63	206.288	62.5631	29.031	7.97636	1.34203	253.342	0	0	0	0	0	0	0	0	0	0	0	0	0	0	0	0	0
																			1928.53	921.313	1209.04	719.489	704.335	216.978	1928.53	1028.11	347.947	91.8817	50.8273	16.8297	1.62808	391.314	0	0	0	0	0	0	0	0	0	0	0	0	0	0	0	0	0
																			1580.28	746.83	994.39	585.888	573.227	173.603	1580.28	861.951	276.596	69.4995	35.8493	9.28257	2.12098	324.979	0	0	0	0	0	0	0	0	0	0	0	0	0	0	0	0	0
																			1078.9	521.292	684.329	394.572	401.255	120.037	1078.9	560.831	196.376	47.1958	27.1796	6.42891	1.72828	239.161	0	0	0	0	0	0	0	0	0	0	0	0	0	0	0	0	0
																			1505.8	715.787	945.707	560.098	547.112	168.675	1505.8	789.169	270.119	61.2672	36.2026	9.0015	2.68939	337.356	0	0	0	0	0	0	0	0	0	0	0	0	0	0	0	0	0
																			1667.52	800.665	1049.53	617.983	612.49	188.175	1667.52	889.065	312.803	72.4719	37.546	7.29705	3.49968	344.833	0	0	0	0	0	0	0	0	0	0	0	0	0	0	0	0	0
																			1397.12	665.896	881.803	515.315	511.728	154.168	1397.12	738.43	256.605	58.1656	33.2229	11.3612	1.49693	297.836	0	0	0	0	0	0	0	0	0	0	0	0	0	0	0	0	0
																			714.646	350.423	458.236	256.41	271.234	79.1892	714.646	364.194	137.624	32.2026	19.5008	4.12551	0.186285	156.812	0	0	0	0	0	0	0	0	0	0	0	0	0	0	0	0	0
																			1510.51	712.686	950.736	559.774	546.908	165.777	1510.51	821.429	263.592	58.9404	35.4093	8.25796	2.19656	320.683	0	0	0	0	0	0	0	0	0	0	0	0	0	0	0	0	0
																			1418.01	681.755	896.077	521.929	524.331	157.424	1418.01	758.64	266.455	54.1851	31.5457	6.70507	1.98188	298.493	0	0	0	0	0	0	0	0	0	0	0	0	0	0	0	0	0
																			342.036	163.162	218.65	123.386	126.454	36.7087	342.036	177.023	62.6581	17.1304	8.04767	1.65569	0.55	74.9706	0	0	0	0	0	0	0	0	0	0	0	0	0	0	0	0	0
																			1284.5	626.799	814.596	469.904	481.36	145.439	1284.5	671.375	235.176	55.8786	35.8621	8.12055	1.83422	276.253	0	0	0	0	0	0	0	0	0	0	0	0	0	0	0	0	0
																			1403.23	680.55	886.93	516.302	522.627	157.923	1403.23	727.397	270.656	66.575	30.7843	8.83231	1.23788	297.749	0	0	0	0	0	0	0	0	0	0	0	0	0	0	0	0	0
																			1555.19	726.22	974.219	580.973	556.22	170	1555.19	828.956	272.465	64.8435	39.3426	7.61717	1.96401	340.004	0	0	0	0	0	0	0	0	0	0	0	0	0	0	0	0	0
																			1848.73	878.965	1159.14	689.594	672.178	206.787	1848.73	1009.53	324.931	97.3529	38.7777	12.1302	3.41538	362.591	0	0	0	0	0	0	0	0	0	0	0	0	0	0	0	0	0
																			1667.4	805.607	1052.9	614.497	617.796	187.811	1667.4	891.881	306.679	75.2697	45.9912	8.79014	0.406301	338.381	0	0	0	0	0	0	0	0	0	0	0	0	0	0	0	0	0
																			1869.62	908.857	1178.05	691.562	694.435	214.421	1869.62	989.342	341.291	85.9313	56.7837	7.4618	2.77333	386.033	0	0	0	0	0	0	0	0	0	0	0	0	0	0	0	0	0
																			1183.78	570.889	750.422	433.358	439.134	131.755	1183.78	621.047	213.833	50.9738	34.7487	6.95264	1.22947	254.994	0	0	0	0	0	0	0	0	0	0	0	0	0	0	0	0	0
																			1249.87	602.521	791.182	458.687	462.807	139.714	1249.87	654.344	225.307	68.0482	30.1944	7.2745	1.04479	263.657	0	0	0	0	0	0	0	0	0	0	0	0	0	0	0	0	0
																			1185.92	563.902	749.102	436.817	433.544	130.358	1185.92	621.043	215.909	54.7449	33.1976	6.98666	1.72472	252.313	0	0	0	0	0	0	0	0	0	0	0	0	0	0	0	0	0
																			1108.07	531.918	704.392	403.683	410.988	120.93	1108.07	583.264	210.249	51.4133	29.7595	7.23522	0.367336	225.786	0	0	0	0	0	0	0	0	0	0	0	0	0	0	0	0	0
																			1253.69	597.067	793.518	460.174	459.705	137.362	1253.69	680.583	232.731	46.7075	34.3762	4.05406	1.16054	254.08	0	0	0	0	0	0	0	0	0	0	0	0	0	0	0	0	0
																			1855.49	865.67	1156.45	699.043	661.308	204.362	1855.49	981.321	344.41	73.5431	44.9969	16.4648	1.1114	393.647	0	0	0	0	0	0	0	0	0	0	0	0	0	0	0	0	0
																			918.955	436.335	583.561	335.393	336.892	99.4439	918.955	480.815	173.379	40.3096	22.8064	5.52475	0.513991	195.606	0	0	0	0	0	0	0	0	0	0	0	0	0	0	0	0	0
																			998.225	481.793	635.731	362.494	372.223	109.571	998.225	518.915	187.065	47.1276	26.6431	7.63157	1.23128	209.612	0	0	0	0	0	0	0	0	0	0	0	0	0	0	0	0	0
																			1993.66	959.908	1250.33	743.332	733.195	226.713	1993.66	1067.98	375.8	91.6366	40.2953	10.8816	2.3795	404.687	0	0	0	0	0	0	0	0	0	0	0	0	0	0	0	0	0
																			1863.21	883.962	1165.94	697.266	675.41	208.551	1863.21	975.24	352.668	80.6457	50.5353	7.88352	2.85846	393.379	0	0	0	0	0	0	0	0	0	0	0	0	0	0	0	0	0
																			1630.7	782.069	1024.82	605.874	598.595	183.473	1630.7	843.911	309.656	71.481	41.6669	13.6181	2.13606	348.229	0	0	0	0	0	0	0	0	0	0	0	0	0	0	0	0	0
																			1114.63	535.97	707.284	407.344	413.069	122.901	1114.63	595.194	201.195	42.25	25.3448	5.85289	1.1209	243.67	0	0	0	0	0	0	0	0	0	0	0	0	0	0	0	0	0
																			1243.1	596.495	785.637	457.462	457.829	138.666	1243.1	630.292	230.379	61.4062	34.1044	7.91159	1.69522	277.31	0	0	0	0	0	0	0	0	0	0	0	0	0	0	0	0	0
																			2012.59	962.833	1261.84	750.757	734.789	228.043	2012.59	1090.03	346.237	86.9984	54.3749	13.7281	2.29536	418.933	0	0	0	0	0	0	0	0	0	0	0	0	0	0	0	0	0
																			2142.93	1020.53	1342.07	800.861	780.091	240.44	2142.93	1172.8	386.97	92.1873	58.4151	6.0669	2.29039	424.205	0	0	0	0	0	0	0	0	0	0	0	0	0	0	0	0	0
																			729.206	349.132	463.199	266.007	269.194	79.9379	729.206	379.717	134.734	32.5873	18.9399	3.44532	0.902955	158.879	0	0	0	0	0	0	0	0	0	0	0	0	0	0	0	0	0
																			1446.92	693.178	912.613	534.311	532.034	161.144	1446.92	761.208	262.076	70.3419	37.7556	8.87285	1.98709	304.682	0	0	0	0	0	0	0	0	0	0	0	0	0	0	0	0	0
																			1737.27	819.446	1089.56	647.716	627.594	191.852	1737.27	936.664	319.22	82.427	43.4195	9.75675	0.348293	345.438	0	0	0	0	0	0	0	0	0	0	0	0	0	0	0	0	0
																			1605.46	763.292	1009.29	596.175	584.723	178.569	1605.46	852.996	289.697	69.6683	48.2468	9.08388	1.91538	333.855	0	0	0	0	0	0	0	0	0	0	0	0	0	0	0	0	0
																			1634.6	783.761	1028.92	605.676	599.976	183.784	1634.6	851.702	292.983	71.542	47.6611	14.8208	1.53012	354.361	0	0	0	0	0	0	0	0	0	0	0	0	0	0	0	0	0
																			1954.9	916.917	1220.68	734.226	700.21	216.706	1954.9	1048.69	346.272	84.1033	56.8191	11.2179	1.82229	405.98	0	0	0	0	0	0	0	0	0	0	0	0	0	0	0	0	0
																			2022.69	962.847	1265.8	756.889	735.712	227.134	2022.69	1084.64	359.774	94.9983	51.3249	15.8289	1.26821	414.85	0	0	0	0	0	0	0	0	0	0	0	0	0	0	0	0	0
																			1362.43	662.387	863.188	499.242	508.622	153.764	1362.43	717.978	252.208	65.6964	31.4143	9.68777	1.95444	283.491	0	0	0	0	0	0	0	0	0	0	0	0	0	0	0	0	0
																			1619.22	757.649	1013.75	605.475	580.658	176.991	1619.22	857.821	295.284	75.3133	37.3489	7.20959	2.96247	343.284	0	0	0	0	0	0	0	0	0	0	0	0	0	0	0	0	0
																			1224.14	590.343	774.801	449.335	453.481	136.862	1224.14	639.523	223.609	54.5262	28.4815	4.46451	1.96249	271.568	0	0	0	0	0	0	0	0	0	0	0	0	0	0	0	0	0
																			1245.37	604.176	788.681	456.688	464.265	139.911	1245.37	640.422	229.234	52.7335	33.1385	8.52913	1.39298	279.918	0	0	0	0	0	0	0	0	0	0	0	0	0	0	0	0	0
																			1830.64	873.518	1148.39	682.245	667.285	206.234	1830.64	978.579	315.758	83.8373	52.5958	13.6174	3.93775	382.311	0	0	0	0	0	0	0	0	0	0	0	0	0	0	0	0	0
																			949.43	454.556	602.553	346.877	350.294	104.262	949.43	495.974	170.537	42.7368	23.5969	3.18315	1.10574	212.295	0	0	0	0	0	0	0	0	0	0	0	0	0	0	0	0	0
																			1025.04	484.439	649.237	375.804	373.402	111.037	1025.04	546.366	186.744	46.4741	28.573	7.00891	0.784498	209.091	0	0	0	0	0	0	0	0	0	0	0	0	0	0	0	0	0
																			1119.48	528.594	707.161	412.318	406.879	121.715	1119.48	576.898	210.938	51.9928	27.8018	8.55277	1.90099	241.394	0	0	0	0	0	0	0	0	0	0	0	0	0	0	0	0	0
																			914.193	438.79	580.24	333.953	337.959	100.83	914.193	473.484	164.127	42.6625	19.1263	4.57965	1.26163	208.952	0	0	0	0	0	0	0	0	0	0	0	0	0	0	0	0	0
																			1050.9	500.256	665.245	385.658	385.398	114.858	1050.9	550.194	194.249	51.4289	22.0822	10.5453	1.7976	220.606	0	0	0	0	0	0	0	0	0	0	0	0	0	0	0	0	0
																			1384.51	668.146	876.235	508.276	513.194	154.952	1384.51	736.46	247.889	64.3365	38.0799	8.08154	1.70313	287.96	0	0	0	0	0	0	0	0	0	0	0	0	0	0	0	0	0
																			1968.43	958.271	1241.37	727.053	733.352	224.919	1968.43	1059.18	375.43	82.343	56.0599	9.26065	3.19105	382.96	0	0	0	0	0	0	0	0	0	0	0	0	0	0	0	0	0
																			1302.46	625	822.886	479.571	479.748	145.252	1302.46	678.342	240.367	56.55	36.368	9.07919	1.9811	279.769	0	0	0	0	0	0	0	0	0	0	0	0	0	0	0	0	0
																			1289.36	605.925	811.356	478.001	464.967	140.957	1289.36	688.251	231.128	61.5249	26.1189	10.3401	2.15262	269.841	0	0	0	0	0	0	0	0	0	0	0	0	0	0	0	0	0
																			1428.74	672.595	896.395	532.341	515.032	157.563	1428.74	749.882	252.276	69.5285	27.8664	8.10461	2.296	318.782	0	0	0	0	0	0	0	0	0	0	0	0	0	0	0	0	0
																			1240.6	594.158	784.702	455.898	456.631	137.527	1240.6	659.59	229.191	53.1082	32.3409	7.6442	1.11651	257.61	0	0	0	0	0	0	0	0	0	0	0	0	0	0	0	0	0
																			1850.71	868.277	1153.59	697.126	662.931	205.345	1850.71	975.903	337.263	88.9719	40.5369	6.56819	2.6788	398.792	0	0	0	0	0	0	0	0	0	0	0	0	0	0	0	0	0
																			1274.49	609.825	805.047	469.442	468.824	141.001	1274.49	676.332	230.044	48.1341	30.4311	9.60099	1.37798	278.568	0	0	0	0	0	0	0	0	0	0	0	0	0	0	0	0	0
																			1876.43	897.124	1177.03	699.398	685.606	211.518	1876.43	1008.52	335.52	79.7599	46.3576	10.7604	1.38386	394.127	0	0	0	0	0	0	0	0	0	0	0	0	0	0	0	0	0
																			1373.83	653.807	864.819	509.015	501.318	152.489	1373.83	721.931	252.257	62.9231	30.8135	6.96983	2.74088	296.199	0	0	0	0	0	0	0	0	0	0	0	0	0	0	0	0	0
																			879.509	421.875	559.929	319.58	326.187	95.6876	879.509	471.759	158.585	42.6846	18.2127	3.05636	0.556633	184.656	0	0	0	0	0	0	0	0	0	0	0	0	0	0	0	0	0
																			1909.69	907.146	1197.34	712.348	693.835	213.311	1909.69	1046.57	319.912	83.3596	44.7201	21.629	2.01586	391.485	0	0	0	0	0	0	0	0	0	0	0	0	0	0	0	0	0
																			1179.56	563.927	748.036	431.521	434.97	128.958	1179.56	619.549	217.95	51.6614	35.32	11.7877	0.267754	243.022	0	0	0	0	0	0	0	0	0	0	0	0	0	0	0	0	0
																			1043.29	502.337	662.074	381.216	386.978	115.358	1043.29	535.747	195.478	47.7583	28.2933	10.0157	1.11647	224.881	0	0	0	0	0	0	0	0	0	0	0	0	0	0	0	0	0
																			1836.3	876.632	1149.4	686.905	668.389	208.243	1836.3	978.84	319.132	80.9491	40.5993	11.7905	2.74314	402.247	0	0	0	0	0	0	0	0	0	0	0	0	0	0	0	0	0
																			1319.52	629.329	833.305	486.211	482.759	146.57	1319.52	692.613	231.335	60.8746	35.0356	9.7054	1.34148	288.61	0	0	0	0	0	0	0	0	0	0	0	0	0	0	0	0	0
																			790.924	377.435	503.417	287.506	291.655	85.7801	790.924	411.549	145.086	33.1316	18.4493	5.98847	1.3121	175.406	0	0	0	0	0	0	0	0	0	0	0	0	0	0	0	0	0
																			1695.69	807.505	1065.28	630.411	618.691	188.814	1695.69	898.746	309.403	74.4871	43.5971	14.0163	1.17928	354.259	0	0	0	0	0	0	0	0	0	0	0	0	0	0	0	0	0
																			1700.05	802.214	1065.36	634.687	614.219	187.995	1700.05	904.723	304.065	88.5779	40.3806	8.0711	1.16668	353.065	0	0	0	0	0	0	0	0	0	0	0	0	0	0	0	0	0
																			957.768	453.6	606.294	351.474	349.573	104.027	957.768	500.837	176.363	36.8664	22.9183	6.57492	1.53689	212.671	0	0	0	0	0	0	0	0	0	0	0	0	0	0	0	0	0
																			1509.29	728.454	953.816	555.475	558.689	169.765	1509.29	812.017	264.7	65.6597	36.9209	8.5301	2.21887	319.244	0	0	0	0	0	0	0	0	0	0	0	0	0	0	0	0	0
																			1651.65	802.94	1044.86	606.786	615.379	187.562	1651.65	887.642	287.915	70.2843	49.2642	9.33839	3.25033	343.952	0	0	0	0	0	0	0	0	0	0	0	0	0	0	0	0	0
																			1289.72	617.396	815.53	474.192	474.937	142.459	1289.72	679.952	237.971	49.2045	35.428	8.86378	1.38169	276.922	0	0	0	0	0	0	0	0	0	0	0	0	0	0	0	0	0
																			1235.11	594.983	782.378	452.734	457.386	137.597	1235.11	644.095	229.51	49.107	31.3594	5.79892	1.5325	273.709	0	0	0	0	0	0	0	0	0	0	0	0	0	0	0	0	0
																			1318.09	628.089	831.587	486.499	482.438	145.651	1318.09	701.467	243.503	55.2738	33.8033	7.11924	1.52323	275.396	0	0	0	0	0	0	0	0	0	0	0	0	0	0	0	0	0
																			1554.55	741.702	979.578	574.971	568.352	173.35	1554.55	825.437	277.759	62.8396	45.0862	13.3415	1.17869	328.907	0	0	0	0	0	0	0	0	0	0	0	0	0	0	0	0	0
																			1473.43	705.019	929.121	544.306	541.183	163.836	1473.43	770.616	274.349	64.7346	40.1994	7.28583	1.36274	314.88	0	0	0	0	0	0	0	0	0	0	0	0	0	0	0	0	0
																			1019.93	487.499	646.6	373.326	375.748	111.751	1019.93	546.442	189.767	38.5404	22.3156	6.0597	1.42676	215.374	0	0	0	0	0	0	0	0	0	0	0	0	0	0	0	0	0
																			1629.22	775.236	1024.44	604.781	593.906	181.331	1629.22	877.082	277.29	77.1653	37.7811	9.36724	2.26745	348.269	0	0	0	0	0	0	0	0	0	0	0	0	0	0	0	0	0
																			1228.52	582.969	774.344	454.172	447.57	135.399	1228.52	631.897	231.603	57.5486	33.4212	8.68291	1.53525	263.827	0	0	0	0	0	0	0	0	0	0	0	0	0	0	0	0	0
																			664.8	316.859	422.885	241.916	244.789	72.0694	664.8	341.693	122.151	30.2016	17.4112	2.51641	0.885627	149.941	0	0	0	0	0	0	0	0	0	0	0	0	0	0	0	0	0
																			1624.73	784.764	1023.98	600.757	600.38	184.384	1624.73	847.815	291.379	78.3221	47.2412	11.9374	2.08628	345.953	0	0	0	0	0	0	0	0	0	0	0	0	0	0	0	0	0
																			1409.67	679.545	891.364	518.311	522.545	157	1409.67	749.036	261.123	63.9466	32.6761	11.3142	1.23289	290.346	0	0	0	0	0	0	0	0	0	0	0	0	0	0	0	0	0
																			978.538	464.157	618.284	360.254	357.234	106.923	978.538	509.951	174.379	44.1023	20.7371	6.61719	1.32501	221.426	0	0	0	0	0	0	0	0	0	0	0	0	0	0	0	0	0
																			778.207	371.995	493.772	284.436	287.058	84.937	778.207	401.92	146.066	36.0929	18.7502	3.70959	1.20381	170.465	0	0	0	0	0	0	0	0	0	0	0	0	0	0	0	0	0
																			1747.84	828.249	1094.83	653.007	633.677	194.573	1747.84	930.833	318.145	84.3986	36.9419	10.7237	1.69508	365.106	0	0	0	0	0	0	0	0	0	0	0	0	0	0	0	0	0
																			1215.13	584.315	769.713	445.419	449.055	135.26	1215.13	637.912	216.311	53.9886	33.3893	7.47725	1.40013	264.654	0	0	0	0	0	0	0	0	0	0	0	0	0	0	0	0	0
																			1504.19	714.961	947.008	557.181	548.277	166.685	1504.19	816.893	260.644	69.7662	34.5126	6.76783	1.9699	313.637	0	0	0	0	0	0	0	0	0	0	0	0	0	0	0	0	0
																			1579.02	758.369	994.638	584.377	580.764	177.605	1579.02	849.556	288.232	61.363	40.0361	8.1743	2.7509	328.903	0	0	0	0	0	0	0	0	0	0	0	0	0	0	0	0	0
																			1032.4	492.869	654.14	378.26	379.304	113.565	1032.4	532.672	192.114	47.179	28.4848	4.56419	1.2758	226.111	0	0	0	0	0	0	0	0	0	0	0	0	0	0	0	0	0
																			1690.14	811.028	1061.91	628.232	620.195	190.834	1690.14	874.201	317.077	73.8122	45.087	12.912	2.67311	364.379	0	0	0	0	0	0	0	0	0	0	0	0	0	0	0	0	0
																			1056	509.13	670.358	385.638	391.84	117.29	1056	562.492	187.109	44.9789	25.3561	6.5682	1.06307	228.429	0	0	0	0	0	0	0	0	0	0	0	0	0	0	0	0	0
																			1862.13	883.649	1164.31	697.823	674.346	209.303	1862.13	997.056	324.881	87.9197	43.0845	6.97473	1.7834	400.433	0	0	0	0	0	0	0	0	0	0	0	0	0	0	0	0	0
																			1382.61	671.692	877.04	505.572	516.198	155.494	1382.61	741.193	252.973	60.5776	32.733	6.21872	0.401606	288.515	0	0	0	0	0	0	0	0	0	0	0	0	0	0	0	0	0
																			1818.93	865.892	1140.19	678.736	663.067	202.825	1818.93	973.637	337.758	76.9214	40.5708	12.8182	1.52757	375.697	0	0	0	0	0	0	0	0	0	0	0	0	0	0	0	0	0
																			1062.79	505.336	671.583	391.212	388.849	116.487	1062.79	555.636	186.444	48.5533	25.2942	10.4866	0.88777	235.493	0	0	0	0	0	0	0	0	0	0	0	0	0	0	0	0	0
																			810.872	380.622	512.975	297.896	293.761	86.8619	810.872	433.783	146.847	35.8621	19.0473	2.84241	1.07703	171.413	0	0	0	0	0	0	0	0	0	0	0	0	0	0	0	0	0
																			1928.72	919.972	1211.83	716.889	704.476	215.496	1928.72	1060.12	348.947	79.9304	48.3498	10.9947	3.08685	377.289	0	0	0	0	0	0	0	0	0	0	0	0	0	0	0	0	0
																			1118.68	547.068	712.254	406.427	421.335	125.733	1118.68	599.561	204.415	49.2486	26.2466	7.41867	1.55103	230.24	0	0	0	0	0	0	0	0	0	0	0	0	0	0	0	0	0
																			1356.93	632.766	851.42	505.509	485.743	147.023	1356.93	717.611	236.316	58.2596	35.1729	11.5897	1.20081	296.778	0	0	0	0	0	0	0	0	0	0	0	0	0	0	0	0	0
																			863.515	407.972	546.574	316.942	314.319	93.6529	863.515	454.354	157.879	38.0689	18.4901	3.82442	0.779287	190.119	0	0	0	0	0	0	0	0	0	0	0	0	0	0	0	0	0
																			1586.78	767.393	1002.27	584.513	588.781	178.611	1586.78	850.793	276.022	74.0121	41.9302	13.1509	2.17805	328.696	0	0	0	0	0	0	0	0	0	0	0	0	0	0	0	0	0
																			1349.91	644.474	850.594	499.314	494.124	150.35	1349.91	716.174	238.626	55.7784	31.7753	9.75128	2.12227	295.68	0	0	0	0	0	0	0	0	0	0	0	0	0	0	0	0	0
																			1556.59	749.475	981.867	574.72	575.138	174.337	1556.59	818.088	294.095	64.8339	39.6588	12.9594	2.46749	324.484	0	0	0	0	0	0	0	0	0	0	0	0	0	0	0	0	0
																			1346.8	645.205	850.275	496.53	495.521	149.684	1346.8	697.357	254.749	62.0056	32.4411	7.80211	1.19679	291.253	0	0	0	0	0	0	0	0	0	0	0	0	0	0	0	0	0
																			805.418	384.186	512.522	292.896	296.747	87.4391	805.418	415.483	154.245	32.7148	18.8113	3.61301	1.41441	179.137	0	0	0	0	0	0	0	0	0	0	0	0	0	0	0	0	0
																			1344.79	633.562	845.715	499.074	485.893	147.668	1344.79	702.933	237.44	61.1042	34.6214	12.2421	0.847598	295.6	0	0	0	0	0	0	0	0	0	0	0	0	0	0	0	0	0
																			1032.19	488.674	653.041	379.153	376.644	112.031	1032.19	543.186	187.811	47.5882	22.412	5.10437	1.54399	224.548	0	0	0	0	0	0	0	0	0	0	0	0	0	0	0	0	0
																			980.118	460.199	620.008	360.11	354.461	105.737	980.118	522.044	177.622	39.7182	24.6454	4.89271	1.77472	209.422	0	0	0	0	0	0	0	0	0	0	0	0	0	0	0	0	0
																			1512.36	736.49	956.459	555.896	564.701	171.789	1512.36	794.673	281.083	77.3352	36.4689	11.2653	1.97014	309.56	0	0	0	0	0	0	0	0	0	0	0	0	0	0	0	0	0
																			1835.46	876.411	1153.72	681.738	671.249	205.162	1835.46	993.973	334.367	73.0147	50.3942	11.8576	1.87135	369.983	0	0	0	0	0	0	0	0	0	0	0	0	0	0	0	0	0
																			1334.41	644.467	844.669	489.743	494.803	149.664	1334.41	709.546	244.283	59.2738	32.0601	9.06211	2.40529	277.781	0	0	0	0	0	0	0	0	0	0	0	0	0	0	0	0	0
																			1168.58	551.566	735.861	432.715	423.051	128.515	1168.58	611.711	211.806	51.9622	27.4111	6.36639	1.72668	257.594	0	0	0	0	0	0	0	0	0	0	0	0	0	0	0	0	0
																			1295.98	609.637	817.25	478.727	469.258	140.379	1295.98	693.216	237.444	56.4703	30.96	4.17636	0.803993	272.907	0	0	0	0	0	0	0	0	0	0	0	0	0	0	0	0	0
																			862.314	413.718	547.143	315.171	318.79	94.9282	862.314	439.893	162.43	36.7345	22.8612	6.51822	1.16988	192.706	0	0	0	0	0	0	0	0	0	0	0	0	0	0	0	0	0
																			814.359	391.806	518.284	296.075	302.493	89.3132	814.359	422.907	148.791	31.7333	20.6663	4.08046	0.392106	185.789	0	0	0	0	0	0	0	0	0	0	0	0	0	0	0	0	0
																			1410.95	674.16	892.089	518.859	518.265	155.895	1410.95	768.068	244.865	60.7024	37.6881	11.8172	0.87446	286.933	0	0	0	0	0	0	0	0	0	0	0	0	0	0	0	0	0
																			167.058	78.2811	106.691	60.3668	60.7814	17.4997	167.058	84.321	31.6775	7.65406	3.77956	0.643621	0.181791	38.8006	0	0	0	0	0	0	0	0	0	0	0	0	0	0	0	0	0
																			1010.07	483.411	641.547	368.525	372.748	110.663	1010.07	535.765	178.958	45.6391	29.4161	4.92027	0.984832	214.389	0	0	0	0	0	0	0	0	0	0	0	0	0	0	0	0	0
																			963.202	470.38	614.105	349.097	362.357	108.024	963.202	500.239	178.455	42.8558	22.4601	7.4207	1.34889	210.422	0	0	0	0	0	0	0	0	0	0	0	0	0	0	0	0	0
																			1737.36	830.217	1090.83	646.53	634.806	195.411	1737.36	913.328	321.326	77.3707	47.3602	10.7927	1.81757	365.365	0	0	0	0	0	0	0	0	0	0	0	0	0	0	0	0	0
																			1617.24	785.031	1020.58	596.653	601.676	183.355	1617.24	844.843	309.368	65.5718	42.2369	13.7188	1.83712	339.661	0	0	0	0	0	0	0	0	0	0	0	0	0	0	0	0	0
																			1452.57	694.816	918.647	533.926	533.362	161.454	1452.57	785.196	253.779	63.3356	41.5293	7.52687	1.78244	299.424	0	0	0	0	0	0	0	0	0	0	0	0	0	0	0	0	0
																			946.921	448.907	600.268	346.653	346.586	102.321	946.921	490.881	173.004	43.1699	24.8718	6.97282	0.493786	207.528	0	0	0	0	0	0	0	0	0	0	0	0	0	0	0	0	0
																			1444.42	692.785	910.528	533.892	531.2	161.585	1444.42	746.12	260.864	68.3635	38.5105	12.816	1.89373	315.853	0	0	0	0	0	0	0	0	0	0	0	0	0	0	0	0	0
																			1549.68	739.601	978.601	571.081	568.276	171.325	1549.68	836.577	274.443	76.0327	45.6512	9.84395	1.97986	305.156	0	0	0	0	0	0	0	0	0	0	0	0	0	0	0	0	0
																			732.516	347.263	464.486	268.03	267.887	79.376	732.516	374.729	132.76	34.2469	21.3441	3.95782	0.620806	164.857	0	0	0	0	0	0	0	0	0	0	0	0	0	0	0	0	0
																			1600.92	763.73	1005.42	595.504	583.863	179.867	1600.92	846.97	282.718	67.7536	39.669	13.9171	1.20681	348.686	0	0	0	0	0	0	0	0	0	0	0	0	0	0	0	0	0
																			1431.33	680.114	901.769	529.558	521.939	158.174	1431.33	757.449	256.651	76.1909	35.2885	8.97457	2.06128	294.711	0	0	0	0	0	0	0	0	0	0	0	0	0	0	0	0	0
																			1541.55	749.031	974.205	567.343	573.907	175.124	1541.55	815.406	274.628	73.7948	38.2469	12.046	2.6216	324.805	0	0	0	0	0	0	0	0	0	0	0	0	0	0	0	0	0
																			1181.97	563.97	746.938	435.031	433.804	130.166	1181.97	621.873	216.993	53.1828	25.5714	6.98384	0.870656	256.493	0	0	0	0	0	0	0	0	0	0	0	0	0	0	0	0	0
																			1403.97	686.697	890.151	513.818	527.217	159.48	1403.97	722.03	258.691	71.7958	42.9605	8.64322	0.729394	299.119	0	0	0	0	0	0	0	0	0	0	0	0	0	0	0	0	0
																			1375.76	658.494	868.446	507.313	505.552	152.942	1375.76	722.668	252.097	64.3625	34.8117	6.54841	2.12837	293.143	0	0	0	0	0	0	0	0	0	0	0	0	0	0	0	0	0
																			837.203	396.682	532.189	305.015	306.497	90.1854	837.203	433.814	148.002	40.8773	22.3961	3.77624	1.29334	187.044	0	0	0	0	0	0	0	0	0	0	0	0	0	0	0	0	0
																			1262.63	607.036	799.132	463.494	467.141	139.895	1262.63	663.861	239.731	53.8053	30.269	3.55138	1.41593	269.992	0	0	0	0	0	0	0	0	0	0	0	0	0	0	0	0	0
																			1555.47	743.982	979.5	575.969	570.638	173.344	1555.47	828.55	278.389	64.2923	36.254	19.292	0.886018	327.805	0	0	0	0	0	0	0	0	0	0	0	0	0	0	0	0	0
																			1184.17	566.155	749.705	434.465	436.01	130.145	1184.17	615.535	224.133	49.5907	31.7425	10.9404	1.64257	250.585	0	0	0	0	0	0	0	0	0	0	0	0	0	0	0	0	0
																			1326.97	639.992	837.945	489.023	490.715	149.276	1326.97	694.048	235.267	60.293	36.4588	8.63735	2.27649	289.987	0	0	0	0	0	0	0	0	0	0	0	0	0	0	0	0	0
																			755.465	356.997	478.671	276.794	275.301	81.6967	755.465	394.207	136.986	33.7537	18.6072	4.23575	0.573086	167.102	0	0	0	0	0	0	0	0	0	0	0	0	0	0	0	0	0
																			755.174	362.158	479.616	275.558	278.97	83.1883	755.174	369.817	136.585	34.7817	22.3232	7.29546	1.0242	183.348	0	0	0	0	0	0	0	0	0	0	0	0	0	0	0	0	0
																			1025.35	492.296	650.672	374.682	379.2	113.096	1025.35	542.388	187.437	46.2744	24.5324	4.77348	1.56665	218.382	0	0	0	0	0	0	0	0	0	0	0	0	0	0	0	0	0
																			1170.93	557.25	740.256	430.674	428.618	128.632	1170.93	618.005	217.622	43.0597	28.6606	8.00877	0.811229	254.763	0	0	0	0	0	0	0	0	0	0	0	0	0	0	0	0	0
																			1388.73	667.479	877.993	510.733	512.632	154.846	1388.73	731.579	257.372	63.4065	35.5926	12.9122	1.82418	286.04	0	0	0	0	0	0	0	0	0	0	0	0	0	0	0	0	0
																			879.977	421.3	559.354	320.624	324.798	96.5021	879.977	464.707	156.692	38.1629	22.7768	6.63565	0.493343	190.511	0	0	0	0	0	0	0	0	0	0	0	0	0	0	0	0	0
																			1872.8	899.715	1175.41	697.398	688.003	211.713	1872.8	985.768	349.489	85.0307	49.3513	18.4311	2.35888	382.375	0	0	0	0	0	0	0	0	0	0	0	0	0	0	0	0	0
																			1499.25	708.197	941.394	557.852	542.795	165.402	1499.25	782.319	280.649	66.3804	41.5874	11.0062	1.85384	315.451	0	0	0	0	0	0	0	0	0	0	0	0	0	0	0	0	0
																			1025.99	485.785	649.377	376.617	373.897	111.888	1025.99	541.306	180.754	48.8205	24.9172	4.42439	0.503945	225.268	0	0	0	0	0	0	0	0	0	0	0	0	0	0	0	0	0
																			958.9	460.941	608.543	350.357	355.801	105.14	958.9	488.617	180.633	48.3827	19.7315	6.34118	1.12788	214.067	0	0	0	0	0	0	0	0	0	0	0	0	0	0	0	0	0
																			1448.09	703.648	915.484	532.601	539.773	163.875	1448.09	765.687	269.817	60.7451	32.1893	9.63508	1.71619	308.296	0	0	0	0	0	0	0	0	0	0	0	0	0	0	0	0	0
																			2000.26	947.097	1250.46	749.8	722.9	224.197	2000.26	1072.43	374.013	91.5548	51.6392	7.17396	3.21233	400.244	0	0	0	0	0	0	0	0	0	0	0	0	0	0	0	0	0
																			1402.95	669.058	885.495	517.46	513.795	155.262	1402.95	754.391	251.862	58.4321	34.9838	7.74232	1.32541	294.219	0	0	0	0	0	0	0	0	0	0	0	0	0	0	0	0	0
																			1300.25	618.148	820.912	479.34	475.546	142.603	1300.25	684.968	237.443	66.2641	26.607	6.57475	1.84698	276.548	0	0	0	0	0	0	0	0	0	0	0	0	0	0	0	0	0
																			1339.7	633.556	842.672	497.025	485.808	147.748	1339.7	690.465	249.109	60.2777	31.8904	7.34569	1.71641	298.892	0	0	0	0	0	0	0	0	0	0	0	0	0	0	0	0	0
																			807.624	395.362	515.066	292.557	304.916	90.446	807.624	419.709	144.76	38.5832	17.2887	7.74022	1.0669	178.476	0	0	0	0	0	0	0	0	0	0	0	0	0	0	0	0	0
																			1256.15	588.661	791.102	465.053	452.159	136.501	1256.15	665.042	218.463	63.066	32.1465	7.88345	1.19674	268.357	0	0	0	0	0	0	0	0	0	0	0	0	0	0	0	0	0
																			1476.21	712.941	932.615	543.592	547.722	165.219	1476.21	776.211	281.525	67.7394	30.3337	6.93172	1.64928	311.817	0	0	0	0	0	0	0	0	0	0	0	0	0	0	0	0	0
																			1360.26	645.038	856.489	503.768	495.085	149.954	1360.26	714.031	254.518	55.703	32.1474	8.50954	1.46238	293.885	0	0	0	0	0	0	0	0	0	0	0	0	0	0	0	0	0
																			992.037	477.041	629.886	362.15	367.605	109.436	992.037	505.761	179.273	46.1488	22.8326	8.43796	0.848953	228.734	0	0	0	0	0	0	0	0	0	0	0	0	0	0	0	0	0
																			1275.69	619.246	810.364	465.326	476.847	142.399	1275.69	684.872	228.281	57.927	29.4785	7.78345	0.777979	266.57	0	0	0	0	0	0	0	0	0	0	0	0	0	0	0	0	0
																			1916.84	905.532	1196.68	720.155	691.671	213.861	1916.84	1010.93	357.16	84.5486	40.2127	20.475	0.950397	402.554	0	0	0	0	0	0	0	0	0	0	0	0	0	0	0	0	0
																			1482.05	717.205	936.716	545.332	550.028	167.177	1482.05	779.135	272.628	61.1728	37.7374	8.93165	1.49683	320.946	0	0	0	0	0	0	0	0	0	0	0	0	0	0	0	0	0
																			2206.45	1048.35	1378.76	827.694	798.808	249.546	2206.45	1202.33	401.818	100.151	59.1827	10.5621	2.88233	429.526	0	0	0	0	0	0	0	0	0	0	0	0	0	0	0	0	0
																			1638.27	788.066	1029.35	608.915	603.386	184.68	1638.27	873.067	294.938	71.6569	30.6843	10.404	1.41292	356.103	0	0	0	0	0	0	0	0	0	0	0	0	0	0	0	0	0
																			1050.01	496.478	662.615	387.394	381.08	115.398	1050.01	545.591	185.323	43.2468	27.8008	8.25531	2.27394	237.519	0	0	0	0	0	0	0	0	0	0	0	0	0	0	0	0	0
																			1778.52	851.912	1116.25	662.271	651.239	200.673	1778.52	940.049	322.314	79.9831	47.3621	10.447	1.59622	376.769	0	0	0	0	0	0	0	0	0	0	0	0	0	0	0	0	0
																			1716.06	817.085	1076	640.059	624.529	192.556	1716.06	917.12	310.389	66.6968	43.3035	12.7953	2.19161	363.562	0	0	0	0	0	0	0	0	0	0	0	0	0	0	0	0	0
																			1279.39	622.059	811.666	467.721	478.288	143.771	1279.39	675.593	233.143	58.2153	32.4182	12.551	2.6337	264.833	0	0	0	0	0	0	0	0	0	0	0	0	0	0	0	0	0
																			1308.01	629.451	827.332	480.673	483.755	145.696	1308.01	681.595	234.467	62.7532	35.2586	10.816	1.32693	281.788	0	0	0	0	0	0	0	0	0	0	0	0	0	0	0	0	0
																			1373.14	659.072	867.045	506.094	505.601	153.471	1373.14	731.204	248.475	58.7491	31.093	4.59034	1.7853	297.243	0	0	0	0	0	0	0	0	0	0	0	0	0	0	0	0	0
																			1795.5	876.41	1132.44	663.058	669.795	206.614	1795.5	948.399	329.975	70.3693	52.5379	12.4448	3.52223	378.254	0	0	0	0	0	0	0	0	0	0	0	0	0	0	0	0	0
																			1127.56	537.729	713.73	413.833	413.509	124.22	1127.56	596.412	199.524	53.1198	27.5066	7.48991	1.25787	242.253	0	0	0	0	0	0	0	0	0	0	0	0	0	0	0	0	0
																			1592.64	770.143	1004.3	588.343	589.824	180.32	1592.64	854.568	282.554	62.8972	34.0293	7.32979	2.41131	348.853	0	0	0	0	0	0	0	0	0	0	0	0	0	0	0	0	0
																			1657.7	787.297	1041.29	616.413	604.031	183.266	1657.7	880.667	298.807	69.4728	40.4399	14.4114	1.27028	352.631	0	0	0	0	0	0	0	0	0	0	0	0	0	0	0	0	0
																			1349.84	654.294	853.902	495.941	502.282	152.013	1349.84	710.231	243.423	56.4837	32.8995	6.48773	1.53412	298.783	0	0	0	0	0	0	0	0	0	0	0	0	0	0	0	0	0
																			2112.76	1004.68	1318.33	794.432	766.463	238.214	2112.76	1124.24	380.656	104.695	48.385	13.4731	1.95935	439.354	0	0	0	0	0	0	0	0	0	0	0	0	0	0	0	0	0
																			1762.32	857.278	1110.17	652.149	656.021	201.257	1762.32	922.428	321.123	87.0466	43.8633	7.28089	1.872	378.704	0	0	0	0	0	0	0	0	0	0	0	0	0	0	0	0	0
																			1203.9	568.364	758.425	445.473	436.704	131.659	1203.9	635.044	223.165	59.7885	25.2073	6.81812	2.00098	251.874	0	0	0	0	0	0	0	0	0	0	0	0	0	0	0	0	0
																			1435.26	675.638	902.257	533.005	518.672	156.966	1435.26	771.922	257.288	66.1999	32.9442	10.3353	0.876935	295.695	0	0	0	0	0	0	0	0	0	0	0	0	0	0	0	0	0
																			950.403	462.864	605.721	344.682	356.537	106.326	950.403	506.396	169.302	39.9208	23.6103	3.43994	0.823786	206.911	0	0	0	0	0	0	0	0	0	0	0	0	0	0	0	0	0
																			1756.28	836.531	1100.75	655.531	639.241	197.29	1756.28	914.783	321.015	88.6456	45.5816	9.61611	2.82175	373.815	0	0	0	0	0	0	0	0	0	0	0	0	0	0	0	0	0
																			1637.47	784.042	1030.59	606.878	600.642	183.4	1637.47	881.156	296.754	75.0226	40.3643	6.60963	2.77569	334.786	0	0	0	0	0	0	0	0	0	0	0	0	0	0	0	0	0
																			666.202	321.284	426.253	239.949	248.934	72.3496	666.202	352.892	126.312	24.8855	18.6718	4.94106	0.638628	137.861	0	0	0	0	0	0	0	0	0	0	0	0	0	0	0	0	0
																			1192.97	574.395	755.858	437.111	442.258	132.137	1192.97	619.36	225.381	58.6165	26.9189	3.98368	1.26018	257.45	0	0	0	0	0	0	0	0	0	0	0	0	0	0	0	0	0
																			1221.98	592.763	775.151	446.832	455.76	137.004	1221.98	647.271	228.002	48.7677	31.4902	7.83847	1.80964	256.803	0	0	0	0	0	0	0	0	0	0	0	0	0	0	0	0	0
																			1361.46	653.661	856.899	504.563	501.018	152.642	1361.46	702.559	254.814	64.2113	30.1261	10.8343	2.85346	296.063	0	0	0	0	0	0	0	0	0	0	0	0	0	0	0	0	0
																			1550.59	748.945	977.803	572.791	573.064	175.881	1550.59	811.307	274.12	76.386	41.3461	8.66831	2.92829	335.838	0	0	0	0	0	0	0	0	0	0	0	0	0	0	0	0	0
																			1720.05	837.653	1083.84	636.202	640.565	197.088	1720.05	908.237	314.714	68.4642	43.6828	10.9363	1.27578	372.735	0	0	0	0	0	0	0	0	0	0	0	0	0	0	0	0	0
																			1149.07	557.129	729.14	419.932	428.632	128.497	1149.07	602.92	216.772	49.506	26.7242	4.83792	1.02296	247.289	0	0	0	0	0	0	0	0	0	0	0	0	0	0	0	0	0
																			1214.39	580.812	767.772	446.618	446.279	134.532	1214.39	637.572	227.111	51.0973	33.9921	8.54012	1.80256	254.275	0	0	0	0	0	0	0	0	0	0	0	0	0	0	0	0	0
																			1755.62	851.292	1105.03	650.595	651.851	199.441	1755.62	923.937	323.209	81.8662	38.3218	15.3498	1.40588	371.532	0	0	0	0	0	0	0	0	0	0	0	0	0	0	0	0	0
																			1649.39	788.513	1037.34	612.046	604.109	184.404	1649.39	882.366	297.678	73.009	35.008	11.7467	2.41286	347.166	0	0	0	0	0	0	0	0	0	0	0	0	0	0	0	0	0
																			1379.02	663.508	870.539	508.478	508.884	154.624	1379.02	732.596	252.13	57.5984	32.4072	10.4087	2.34582	291.53	0	0	0	0	0	0	0	0	0	0	0	0	0	0	0	0	0
																			1415.02	683.725	894.394	520.627	524.326	159.399	1415.02	727.095	258.436	64.146	41.0692	13.0709	2.11756	309.086	0	0	0	0	0	0	0	0	0	0	0	0	0	0	0	0	0
																			1646.93	774.479	1031.74	615.189	593.05	181.429	1646.93	879.241	310.888	70.2957	37.744	11.9027	2.61954	334.236	0	0	0	0	0	0	0	0	0	0	0	0	0	0	0	0	0
																			1204.81	575.346	760.607	444.205	441.605	133.741	1204.81	631.573	212.188	55.4801	30.944	6.43805	1.82153	266.367	0	0	0	0	0	0	0	0	0	0	0	0	0	0	0	0	0
																			726.064	340.013	460.342	265.722	262.596	77.4174	726.064	381.405	133.319	29.7421	17.0275	5.57814	1.24375	157.748	0	0	0	0	0	0	0	0	0	0	0	0	0	0	0	0	0
																			1185.99	579.591	754.352	431.638	445.866	133.725	1185.99	622.348	221.249	50.4189	29.921	8.60576	1.15172	252.295	0	0	0	0	0	0	0	0	0	0	0	0	0	0	0	0	0
																			1192.83	559.415	751.209	441.625	430.059	129.356	1192.83	628.449	213.869	53.9247	28.6866	8.52028	0.672648	258.712	0	0	0	0	0	0	0	0	0	0	0	0	0	0	0	0	0
																			1261.77	600.084	796.015	465.757	460.86	139.224	1261.77	652.07	226.857	63.9978	32.8756	7.00007	1.00822	277.963	0	0	0	0	0	0	0	0	0	0	0	0	0	0	0	0	0
																			1563.97	747.182	985.784	578.183	573.316	173.866	1563.97	837.019	288.406	68.4391	39.4524	11.8375	2.01852	316.794	0	0	0	0	0	0	0	0	0	0	0	0	0	0	0	0	0
																			1628.72	780.5	1023.91	604.806	597.216	183.284	1628.72	858.626	298.531	70.8542	43.0234	6.68571	1.9284	349.072	0	0	0	0	0	0	0	0	0	0	0	0	0	0	0	0	0
																			1039.18	488.421	656.108	383.075	376.139	112.282	1039.18	539.056	191.784	45.7015	28.1425	3.83224	1.08474	229.582	0	0	0	0	0	0	0	0	0	0	0	0	0	0	0	0	0
																			1201.25	568.168	758.262	442.983	436.796	131.371	1201.25	641.916	218.261	51.9456	28.6561	6.89258	1.3249	252.249	0	0	0	0	0	0	0	0	0	0	0	0	0	0	0	0	0
																			1175.4	554.182	740.318	435.085	425.631	128.551	1175.4	613.474	213.39	56.5433	29.7353	5.2654	2.02687	254.969	0	0	0	0	0	0	0	0	0	0	0	0	0	0	0	0	0
																			1283.29	607.948	809.9	473.388	467.48	140.467	1283.29	692.85	231.566	44.2739	31.101	13.3371	1.63232	268.527	0	0	0	0	0	0	0	0	0	0	0	0	0	0	0	0	0
																			1348.36	640.428	850.654	497.708	492.08	148.347	1348.36	704.157	240.357	64.0956	37.77	12.4455	2.01846	287.519	0	0	0	0	0	0	0	0	0	0	0	0	0	0	0	0	0
																			1586.97	752.324	997.703	589.266	576.954	175.37	1586.97	835.709	296.105	73.7182	41.3632	6.28294	0.735085	333.054	0	0	0	0	0	0	0	0	0	0	0	0	0	0	0	0	0
																			1121.7	527.943	707.931	413.766	405.849	122.094	1121.7	585.151	198.424	46.0223	34.3734	10.9155	1.52641	245.284	0	0	0	0	0	0	0	0	0	0	0	0	0	0	0	0	0
																			1194.76	578.454	756.212	438.553	444.186	134.268	1194.76	611.179	226.526	54.2332	30.1637	9.00309	1.69154	261.968	0	0	0	0	0	0	0	0	0	0	0	0	0	0	0	0	0
																			1870.89	905.355	1174.72	696.169	690.957	214.398	1870.89	976.08	352.377	87.4863	44.884	12.2225	4.07462	393.765	0	0	0	0	0	0	0	0	0	0	0	0	0	0	0	0	0
																			1475.64	708.613	931.393	544.243	544.281	164.332	1475.64	772.971	272.307	75.2392	38.5332	4.46609	1.97518	310.145	0	0	0	0	0	0	0	0	0	0	0	0	0	0	0	0	0
																			1092.46	524.595	691.978	400.479	403.755	120.841	1092.46	567.632	199.337	47.184	24.1963	9.33729	1.5078	243.264	0	0	0	0	0	0	0	0	0	0	0	0	0	0	0	0	0
																			1767.57	845.47	1111.01	656.562	647.169	198.301	1767.57	951.96	305.869	90.4332	42.3078	12.974	1.91116	362.117	0	0	0	0	0	0	0	0	0	0	0	0	0	0	0	0	0
																			1043.33	498.25	662.296	381.033	384.149	114.101	1043.33	549.963	184.597	47.419	27.058	7.18391	1.09852	226.009	0	0	0	0	0	0	0	0	0	0	0	0	0	0	0	0	0
																			1268.09	598.468	799.795	468.293	460.764	137.704	1268.09	666.92	233.889	52.6957	29.6377	10.5384	1.12031	273.287	0	0	0	0	0	0	0	0	0	0	0	0	0	0	0	0	0
																			710.726	340.942	452.43	258.297	262.861	78.0809	710.726	367.839	130.829	27.6828	15.7119	3.31146	0.900745	164.452	0	0	0	0	0	0	0	0	0	0	0	0	0	0	0	0	0
																			1111.41	546.304	707.04	404.366	420.408	125.896	1111.41	565.325	208.182	54.098	27.0271	4.29366	1.42853	251.052	0	0	0	0	0	0	0	0	0	0	0	0	0	0	0	0	0
																			1551.47	746.589	979.688	571.786	572.597	173.992	1551.47	820.827	277.398	69.1023	47.2159	10.8683	2.56846	323.495	0	0	0	0	0	0	0	0	0	0	0	0	0	0	0	0	0
																			1216.7	579.05	767.772	448.93	444.79	134.261	1216.7	633.842	226.432	62.8404	24.5418	7.50706	1.04095	260.498	0	0	0	0	0	0	0	0	0	0	0	0	0	0	0	0	0
																			1485.32	720.764	938.307	547.016	552.539	168.225	1485.32	776.435	276.957	69.3002	33.8671	8.07151	1.405	319.288	0	0	0	0	0	0	0	0	0	0	0	0	0	0	0	0	0
																			1426.56	693.579	903.575	522.984	533.007	160.572	1426.56	761.651	271.789	48.3597	33.3668	8.28259	2.58762	300.522	0	0	0	0	0	0	0	0	0	0	0	0	0	0	0	0	0
																			1407.78	675.581	890.023	517.761	519.141	156.44	1407.78	759.982	261.522	59.2035	35.5338	6.16551	1.79385	283.583	0	0	0	0	0	0	0	0	0	0	0	0	0	0	0	0	0
																			1224.8	584.164	774.362	450.442	449.436	134.728	1224.8	637.075	225.74	59.2265	31.0879	8.66032	1.34794	261.667	0	0	0	0	0	0	0	0	0	0	0	0	0	0	0	0	0
																			1689.82	815.098	1064.94	624.879	624.854	190.244	1689.82	889.038	307.135	75.8978	43.9998	16.3399	2.02836	355.381	0	0	0	0	0	0	0	0	0	0	0	0	0	0	0	0	0
																			1758.61	836.909	1102.54	656.07	639.571	197.338	1758.61	929.508	328.729	74.5341	45.024	13.6542	3.58509	363.572	0	0	0	0	0	0	0	0	0	0	0	0	0	0	0	0	0
																			1626.37	776.919	1022.9	603.47	594.678	182.241	1626.37	874.443	284.111	75.6639	39.2592	8.29571	2.40192	342.199	0	0	0	0	0	0	0	0	0	0	0	0	0	0	0	0	0
																			1916.34	925.509	1203.75	712.591	707.264	218.244	1916.34	1022.47	349.055	79.7681	48.8043	11.1091	3.03217	402.102	0	0	0	0	0	0	0	0	0	0	0	0	0	0	0	0	0
																			1477.84	708.294	931.796	546.044	543.33	164.965	1477.84	786.218	273.99	61.6313	38.909	10.0699	2.19238	304.829	0	0	0	0	0	0	0	0	0	0	0	0	0	0	0	0	0
																			1345.29	652.715	852.363	492.927	501.593	151.122	1345.29	702.902	244.914	58.381	34.9349	9.39575	1.73487	293.028	0	0	0	0	0	0	0	0	0	0	0	0	0	0	0	0	0
																			1750.47	824.391	1098.3	652.169	631.328	193.063	1750.47	949.135	313.758	86.253	48.8313	9.92501	2.20957	340.358	0	0	0	0	0	0	0	0	0	0	0	0	0	0	0	0	0
																			1350.25	640.712	850.534	499.718	491.186	149.526	1350.25	709.461	240.737	68.5097	33.8458	9.40202	1.59443	286.702	0	0	0	0	0	0	0	0	0	0	0	0	0	0	0	0	0
																			1451.44	686.698	911.534	539.91	525.818	160.88	1451.44	764.428	266.882	62.9206	34.2225	8.92363	2.10341	311.964	0	0	0	0	0	0	0	0	0	0	0	0	0	0	0	0	0
																			1054.21	511.9	670.176	384.029	394.087	117.813	1054.21	543.771	192.025	47.5157	28.3352	8.9736	1.6095	231.975	0	0	0	0	0	0	0	0	0	0	0	0	0	0	0	0	0
																			1559.8	755.752	984.55	575.251	578.393	177.359	1559.8	809.622	275.085	71.9495	47.6665	13.5446	1.53445	340.4	0	0	0	0	0	0	0	0	0	0	0	0	0	0	0	0	0
																			1648.43	786.315	1035.98	612.449	603.064	183.251	1648.43	869.759	300.552	75.0678	38.8918	11.0134	1.60134	351.549	0	0	0	0	0	0	0	0	0	0	0	0	0	0	0	0	0
																			785.593	372.765	498.935	286.658	287.486	85.2796	785.593	408.518	142.01	37.8311	19.0816	4.8383	1.18432	172.13	0	0	0	0	0	0	0	0	0	0	0	0	0	0	0	0	0
																			530.425	247.111	336.186	194.239	190.824	56.2866	530.425	265.403	99.0077	23.104	12.1583	3.2124	0.639961	126.899	0	0	0	0	0	0	0	0	0	0	0	0	0	0	0	0	0
																			1400.55	666.241	880.772	519.783	510.659	155.582	1400.55	727.939	249.656	66.278	33.9552	10.4915	1.92337	310.312	0	0	0	0	0	0	0	0	0	0	0	0	0	0	0	0	0
																			1113.83	534.315	705.212	408.616	410.852	123.463	1113.83	576.972	202.082	45.4094	30.1327	5.7549	1.07292	252.404	0	0	0	0	0	0	0	0	0	0	0	0	0	0	0	0	0
																			1338.56	635.675	843.721	494.841	488.316	147.359	1338.56	699.411	249.947	59.1195	32.3688	12.3243	2.6947	282.697	0	0	0	0	0	0	0	0	0	0	0	0	0	0	0	0	0
																			1703.96	816.933	1072.28	631.681	625.622	191.31	1703.96	905.23	315.337	70.9563	49.0442	15.7989	3.10836	344.482	0	0	0	0	0	0	0	0	0	0	0	0	0	0	0	0	0
																			1310.74	638.213	829.5	481.244	489.576	148.637	1310.74	682.022	248.206	56.5682	31.4936	11.6825	1.877	278.895	0	0	0	0	0	0	0	0	0	0	0	0	0	0	0	0	0
																			986.222	473.104	626.397	359.825	364.863	108.241	986.222	511.112	182.736	46.0426	24.27	8.54983	0.985388	212.527	0	0	0	0	0	0	0	0	0	0	0	0	0	0	0	0	0
																			1457.83	697.913	918.973	538.86	535.314	162.598	1457.83	765.44	264.457	63.8529	38.3211	8.29477	1.02051	316.447	0	0	0	0	0	0	0	0	0	0	0	0	0	0	0	0	0
																			1774.95	831.583	1109.81	665.146	636.741	194.842	1774.95	944.731	323.051	81.0162	41.7728	17.2103	2.49453	364.679	0	0	0	0	0	0	0	0	0	0	0	0	0	0	0	0	0
																			2157.74	1014.81	1340.61	817.132	772.343	242.468	2157.74	1153.09	386.491	104.45	51.7023	9.74512	3.20633	449.056	0	0	0	0	0	0	0	0	0	0	0	0	0	0	0	0	0
																			1287.84	621.478	815.194	472.65	477.771	143.707	1287.84	675.965	244.236	54.1938	28.5897	7.39766	1.96015	275.502	0	0	0	0	0	0	0	0	0	0	0	0	0	0	0	0	0
																			2026.24	967.17	1268.54	757.698	738.676	228.494	2026.24	1074.24	363.849	97.6315	57.1395	15.4499	2.59155	415.337	0	0	0	0	0	0	0	0	0	0	0	0	0	0	0	0	0
																			741.961	350.23	469.551	272.41	269.778	80.4516	741.961	380.496	136.265	35.7535	16.9885	4.43593	0.891864	167.13	0	0	0	0	0	0	0	0	0	0	0	0	0	0	0	0	0
																			1970.07	945.594	1231.93	738.135	720.821	224.773	1970.07	1045.38	371.508	85.0234	40.8805	8.88814	2.67841	415.714	0	0	0	0	0	0	0	0	0	0	0	0	0	0	0	0	0
																			1553.28	744.495	978.511	574.773	570.921	173.574	1553.28	813.939	290.052	75.0394	36.1135	8.87815	1.66271	327.599	0	0	0	0	0	0	0	0	0	0	0	0	0	0	0	0	0
																			1011.92	492.383	644.391	367.528	379.37	113.012	1011.92	532.017	178.713	47.7584	23.8009	4.85123	0.420761	224.357	0	0	0	0	0	0	0	0	0	0	0	0	0	0	0	0	0
																			948.659	450.376	601.426	347.232	347.435	102.942	948.659	496.027	173.204	44.3295	25.4403	5.4874	1.12128	203.049	0	0	0	0	0	0	0	0	0	0	0	0	0	0	0	0	0
																			2166.2	1061.82	1362.32	803.877	809.711	252.105	2166.2	1171.65	398.829	91.7399	49.8247	19.7839	2.47751	431.895	0	0	0	0	0	0	0	0	0	0	0	0	0	0	0	0	0
																			1724.06	833.624	1084.43	639.632	637.638	195.987	1724.06	902.562	320.366	80.2584	38.3888	13.1924	1.77003	367.526	0	0	0	0	0	0	0	0	0	0	0	0	0	0	0	0	0
																			2314.54	1102.12	1441.67	872.873	838.236	263.887	2314.54	1231.43	428.378	111.99	63.843	19.7962	3.56776	455.537	0	0	0	0	0	0	0	0	0	0	0	0	0	0	0	0	0
																			1865.59	888.075	1170.17	695.418	679.15	208.925	1865.59	1008.84	349.698	76.139	47.7948	10.5919	2.43981	370.088	0	0	0	0	0	0	0	0	0	0	0	0	0	0	0	0	0
																			1864.92	889.686	1168.13	696.788	679.919	209.767	1864.92	972.132	357.962	85.8679	45.9358	11.2273	2.84211	388.952	0	0	0	0	0	0	0	0	0	0	0	0	0	0	0	0	0
																			1559.18	751.325	983.264	575.913	575.728	175.597	1559.18	842.658	277.812	71.107	31.4682	10.9099	2.41941	322.802	0	0	0	0	0	0	0	0	0	0	0	0	0	0	0	0	0
																			1730.3	830.76	1087.19	643.11	635.102	195.657	1730.3	912.643	303.7	85.4285	44.5713	8.832	1.65528	373.473	0	0	0	0	0	0	0	0	0	0	0	0	0	0	0	0	0
																			966.106	459.526	611.904	354.202	354.176	105.35	966.106	499.033	175.687	45.6194	23.6002	8.03812	1.09305	213.035	0	0	0	0	0	0	0	0	0	0	0	0	0	0	0	0	0
																			1201	587.335	763.075	437.924	451.393	135.942	1201	629.552	210.691	49.8294	34.1154	9.29471	1.21536	266.3	0	0	0	0	0	0	0	0	0	0	0	0	0	0	0	0	0
																			920.608	440.725	584.067	336.541	339.547	101.179	920.608	479.475	168.6	42.2639	22.9951	5.94142	1.17462	200.158	0	0	0	0	0	0	0	0	0	0	0	0	0	0	0	0	0
																			1032.16	495.41	653.959	378.198	380.709	114.701	1032.16	537.115	180.218	45.401	27.7355	6.02794	1.34433	234.315	0	0	0	0	0	0	0	0	0	0	0	0	0	0	0	0	0
																			921.524	452.398	588.612	332.912	348.715	103.683	921.524	477.165	160.822	37.4384	27.888	6.80613	1.05383	210.35	0	0	0	0	0	0	0	0	0	0	0	0	0	0	0	0	0
																			1364.56	655.732	864	500.558	504.121	151.612	1364.56	747.672	240.32	52.4489	31.0313	8.23433	0.852033	283.999	0	0	0	0	0	0	0	0	0	0	0	0	0	0	0	0	0
																			1381.66	662.833	873.326	508.335	509.202	153.631	1381.66	734.551	254.911	61.5874	38.7224	5.29192	1.92068	284.677	0	0	0	0	0	0	0	0	0	0	0	0	0	0	0	0	0
																			1046.6	501.915	663.837	382.761	386.243	115.672	1046.6	544.73	193.02	48.1353	26.7219	8.2289	1.80541	223.956	0	0	0	0	0	0	0	0	0	0	0	0	0	0	0	0	0
																			1455.94	695.862	915.975	539.965	533.597	162.265	1455.94	762.917	264.248	56.5465	35.7211	10.6388	1.27186	324.596	0	0	0	0	0	0	0	0	0	0	0	0	0	0	0	0	0
																			2323.58	1097.54	1447.73	875.854	837.006	260.537	2323.58	1258.03	426.708	107.208	60.5727	15.5634	1.19206	454.306	0	0	0	0	0	0	0	0	0	0	0	0	0	0	0	0	0
																			1349.02	645.924	852.448	496.568	496.616	149.307	1349.02	723.046	244.677	51.3036	32.0726	5.93672	1.14768	290.832	0	0	0	0	0	0	0	0	0	0	0	0	0	0	0	0	0
																			1437.09	699.606	911.426	525.665	537.711	161.895	1437.09	766.128	265.385	58.5203	41.9908	10.1614	0.8029	294.103	0	0	0	0	0	0	0	0	0	0	0	0	0	0	0	0	0
																			1020.91	494.542	647.308	373.606	380.531	114.011	1020.91	519.204	189.104	47.0717	23.613	7.50227	1.24729	233.172	0	0	0	0	0	0	0	0	0	0	0	0	0	0	0	0	0
																			1891.13	893.913	1181.67	709.46	682.609	211.304	1891.13	1009.25	351.455	84.0231	39.3909	11.8528	2.61057	392.55	0	0	0	0	0	0	0	0	0	0	0	0	0	0	0	0	0
																			1203.89	575.575	759.847	444.041	442.421	133.154	1203.89	622.639	221.924	55.9773	25.3077	8.11147	1.64879	268.279	0	0	0	0	0	0	0	0	0	0	0	0	0	0	0	0	0
																			1831.9	869.584	1149.26	682.641	665.698	203.886	1831.9	988.561	332.393	88.7508	47.0521	7.2699	2.17545	365.699	0	0	0	0	0	0	0	0	0	0	0	0	0	0	0	0	0
																			1763.6	837.711	1104.69	658.913	640.322	197.389	1763.6	947.921	318.365	78.6433	35.8023	9.90592	2.94497	370.019	0	0	0	0	0	0	0	0	0	0	0	0	0	0	0	0	0
																			1310.83	627.45	828.183	482.648	482.098	145.352	1310.83	689.084	248.193	64.1184	32.7254	5.99538	1.57724	269.138	0	0	0	0	0	0	0	0	0	0	0	0	0	0	0	0	0
																			1484.76	728.504	939.761	545.004	558.195	170.309	1484.76	773.249	267.327	61.7409	38.5695	12.7623	1.63315	329.482	0	0	0	0	0	0	0	0	0	0	0	0	0	0	0	0	0
																			1690.86	805.834	1063.89	626.975	617.038	188.796	1690.86	908.384	300.019	73.923	43.7648	9.08394	2.2286	353.46	0	0	0	0	0	0	0	0	0	0	0	0	0	0	0	0	0
																			728.104	348.287	462.794	265.31	269.077	79.2098	728.104	383.678	133.452	34.8949	15.3467	5.74221	0.774797	154.215	0	0	0	0	0	0	0	0	0	0	0	0	0	0	0	0	0
																			1849.26	913.495	1167.98	681.282	697.905	215.59	1849.26	969.674	328.195	97.4458	48.7812	11.9467	3.03131	390.189	0	0	0	0	0	0	0	0	0	0	0	0	0	0	0	0	0
																			1326.53	635.113	836.942	489.593	487.375	147.738	1326.53	692.569	241.964	57.4724	33.8438	9.79597	1.74599	289.144	0	0	0	0	0	0	0	0	0	0	0	0	0	0	0	0	0
																			1586.29	788.135	1005.29	580.997	603.943	184.192	1586.29	825.707	293.528	67.1123	39.9629	6.9464	2.0594	350.972	0	0	0	0	0	0	0	0	0	0	0	0	0	0	0	0	0
																			794.209	375.856	504.756	289.454	290.436	85.4204	794.209	427.618	140.515	37.0404	20.0797	4.85574	1.04892	163.052	0	0	0	0	0	0	0	0	0	0	0	0	0	0	0	0	0
																			1700.35	817.163	1070.13	630.217	625.528	191.635	1700.35	883.948	321.756	78.2515	47.0296	15.7589	1.45382	352.148	0	0	0	0	0	0	0	0	0	0	0	0	0	0	0	0	0
																			854.347	419.858	546.777	307.569	324.137	95.7205	854.347	447.598	162.216	39.0285	20.9024	3.00698	1.11065	180.484	0	0	0	0	0	0	0	0	0	0	0	0	0	0	0	0	0
																			489	238.671	313.814	175.186	184.912	53.7589	489	240.151	92.5213	21.387	12.1807	3.87774	0.635876	118.245	0	0	0	0	0	0	0	0	0	0	0	0	0	0	0	0	0
																			1805.05	862.432	1131.33	673.723	658.467	203.964	1805.05	958.053	324.139	77.5626	43.6611	11.2284	2.64409	387.764	0	0	0	0	0	0	0	0	0	0	0	0	0	0	0	0	0
																			1140.9	541.223	720.41	420.491	416.267	124.956	1140.9	607.113	206.113	49.4546	28.0193	6.94292	1.77374	241.484	0	0	0	0	0	0	0	0	0	0	0	0	0	0	0	0	0
																			1620.9	770.574	1018.62	602.274	590.63	179.944	1620.9	863.595	295.635	71.3431	40.7194	7.38997	3.07487	339.141	0	0	0	0	0	0	0	0	0	0	0	0	0	0	0	0	0
																			1153.34	560.994	733.192	420.151	431.881	129.113	1153.34	606.248	217.672	49.2591	28.2811	7.68555	1.60409	242.593	0	0	0	0	0	0	0	0	0	0	0	0	0	0	0	0	0
																			1142.25	545.927	722.658	419.591	419.931	125.996	1142.25	595.406	205.228	52.1713	31.3447	8.50698	2.4659	247.126	0	0	0	0	0	0	0	0	0	0	0	0	0	0	0	0	0
																			781.574	374.341	497.451	284.123	289.285	85.0556	781.574	399.864	149.622	33.4185	18.3838	6.28758	1.15131	172.845	0	0	0	0	0	0	0	0	0	0	0	0	0	0	0	0	0
																			1685.5	805.317	1058.8	626.691	615.685	189.632	1685.5	898.381	297.003	77.0877	39.5837	9.08123	1.84315	362.515	0	0	0	0	0	0	0	0	0	0	0	0	0	0	0	0	0
																			1578.35	759.401	996.345	582.002	582.144	177.256	1578.35	846.451	288.588	64.8593	46.9361	5.33401	2.18161	323.996	0	0	0	0	0	0	0	0	0	0	0	0	0	0	0	0	0
																			1347.57	645.836	851.538	496.037	495.816	150.02	1347.57	706.415	243.298	64.6433	36.1321	6.35405	2.29727	288.436	0	0	0	0	0	0	0	0	0	0	0	0	0	0	0	0	0
																			994.914	481.516	631.224	363.69	369.925	111.591	994.914	517.88	186.526	45.1715	24.9561	5.86415	1.7881	212.728	0	0	0	0	0	0	0	0	0	0	0	0	0	0	0	0	0
																			1514.29	719.699	954.957	559.333	553.07	166.629	1514.29	817.314	276.612	57.6964	39.6255	10.7406	1.7681	310.532	0	0	0	0	0	0	0	0	0	0	0	0	0	0	0	0	0
																			656.981	305.678	416.928	240.053	236.614	69.0646	656.981	341.15	124.403	26.5053	15.0733	4.84437	0.867676	144.137	0	0	0	0	0	0	0	0	0	0	0	0	0	0	0	0	0
																			1539.87	739.822	969.645	570.222	567.3	172.522	1539.87	810.128	287.244	75.522	30.5138	11.4848	2.03326	322.942	0	0	0	0	0	0	0	0	0	0	0	0	0	0	0	0	0
																			2080.87	992.228	1301.11	779.765	756.437	235.791	2080.87	1124.03	381.31	87.2556	48.8479	13.587	3.14639	422.69	0	0	0	0	0	0	0	0	0	0	0	0	0	0	0	0	0
																			1185.17	564.917	749.515	435.654	434.786	130.131	1185.17	632.345	216.276	48.0036	26.1216	8.7829	0.874117	252.767	0	0	0	0	0	0	0	0	0	0	0	0	0	0	0	0	0
																			545.866	253.959	346.619	199.246	196.612	57.3467	545.866	276.901	101.195	24.0572	15.6856	4.93428	0.505231	122.587	0	0	0	0	0	0	0	0	0	0	0	0	0	0	0	0	0
																			1627.6	769.853	1020.34	607.251	588.633	181.22	1627.6	862.413	284.053	69.5055	43.4499	6.45232	2.08729	359.635	0	0	0	0	0	0	0	0	0	0	0	0	0	0	0	0	0
																			1158.93	552.562	732.882	426.052	424.686	127.876	1158.93	612.947	206.738	47.7047	33.5692	7.72538	1.86974	248.38	0	0	0	0	0	0	0	0	0	0	0	0	0	0	0	0	0
																			1307.81	624.927	826.912	480.895	480.298	144.629	1307.81	700.266	235.676	55.3998	30.6359	4.92295	1.77964	279.127	0	0	0	0	0	0	0	0	0	0	0	0	0	0	0	0	0
																			1720.39	809.294	1077.56	642.835	619.843	189.451	1720.39	925.761	314.458	82.8578	39.5527	12.5706	2.48247	342.71	0	0	0	0	0	0	0	0	0	0	0	0	0	0	0	0	0
																			614.595	292.155	390.714	223.882	225.621	66.5339	614.595	311.81	115.091	29.946	14.7868	3.00396	0.789162	139.169	0	0	0	0	0	0	0	0	0	0	0	0	0	0	0	0	0
																			736.472	349.008	467.874	268.598	269.575	79.433	736.472	381.286	134.439	32.6937	21.5975	5.26879	0.915701	160.271	0	0	0	0	0	0	0	0	0	0	0	0	0	0	0	0	0
																			1150.72	553.39	728.525	422.198	425.478	127.912	1150.72	594.081	212.328	54.5855	25.6051	9.13487	1.31592	253.673	0	0	0	0	0	0	0	0	0	0	0	0	0	0	0	0	0
																			1784.42	851.548	1119.35	665.076	650.741	200.807	1784.42	940.379	322.243	87.5585	44.949	9.31263	2.59464	377.388	0	0	0	0	0	0	0	0	0	0	0	0	0	0	0	0	0
																			1528.76	733.401	962.686	566.075	562.009	171.392	1528.76	800.035	283.842	67.4799	34.6979	8.49026	1.78237	332.433	0	0	0	0	0	0	0	0	0	0	0	0	0	0	0	0	0
																			1708.56	801.287	1067.01	641.549	612.998	188.288	1708.56	913.569	311.286	82.7251	33.102	10.6729	2.24614	354.959	0	0	0	0	0	0	0	0	0	0	0	0	0	0	0	0	0
																			1653.1	784.097	1037.63	615.473	600.274	183.823	1653.1	888.709	294.125	61.493	35.859	14.0517	2.13126	356.734	0	0	0	0	0	0	0	0	0	0	0	0	0	0	0	0	0
																			1445.4	691.019	910.632	534.764	529.848	161.171	1445.4	760.774	265.535	64.1623	34.4987	9.04443	2.28751	309.094	0	0	0	0	0	0	0	0	0	0	0	0	0	0	0	0	0
																			1324.29	632.997	837.054	487.236	486.488	146.509	1324.29	694.505	241.431	58.8575	38.4294	4.22534	1.24757	285.595	0	0	0	0	0	0	0	0	0	0	0	0	0	0	0	0	0
																			1471.32	714.112	929.549	541.771	547.495	166.617	1471.32	757.302	268.551	68.6906	38.9227	13.9455	1.54017	322.368	0	0	0	0	0	0	0	0	0	0	0	0	0	0	0	0	0
																			1119.91	536.764	708.994	410.912	412.644	124.12	1119.91	599.605	197.995	43.9319	25.4995	5.39577	1.80567	245.673	0	0	0	0	0	0	0	0	0	0	0	0	0	0	0	0	0
																			1646.13	772.736	1028.69	617.442	590.795	181.942	1646.13	862.792	303.519	80.1615	30.7006	13.4908	2.83841	352.633	0	0	0	0	0	0	0	0	0	0	0	0	0	0	0	0	0
																			1100.44	518.125	691.759	408.678	397.357	120.768	1100.44	571.781	193.366	46.9335	23.0945	6.63557	1.94909	256.677	0	0	0	0	0	0	0	0	0	0	0	0	0	0	0	0	0
																			925.313	436.305	585.771	339.541	336.195	100.11	925.313	479.655	166.984	45.1753	25.4544	5.27527	1.01717	201.752	0	0	0	0	0	0	0	0	0	0	0	0	0	0	0	0	0
																			2074.46	994.677	1297.46	776.999	758.692	235.985	2074.46	1088.83	375.29	95.8659	55.5895	20.0658	2.48803	436.328	0	0	0	0	0	0	0	0	0	0	0	0	0	0	0	0	0
																			1158.93	556.56	734.285	424.644	428.198	128.362	1158.93	609.106	208.585	49.9648	31.1667	5.36077	1.29216	253.454	0	0	0	0	0	0	0	0	0	0	0	0	0	0	0	0	0
																			1069.25	523.175	682.256	386.991	403.356	119.819	1069.25	564.327	196.227	46.2301	28.994	4.05304	1.58228	227.833	0	0	0	0	0	0	0	0	0	0	0	0	0	0	0	0	0
																			1937.63	918.31	1214.05	723.585	702.491	215.819	1937.63	1041.01	351.161	101.536	54.7519	1.55765	2.26981	385.348	0	0	0	0	0	0	0	0	0	0	0	0	0	0	0	0	0
																			740.317	355.265	470.642	269.675	273.904	81.3611	740.317	378.608	136.7	31.8648	19.4684	5.06972	1.3385	167.267	0	0	0	0	0	0	0	0	0	0	0	0	0	0	0	0	0
																			1320.29	624.511	832.04	488.251	479.522	144.989	1320.29	703.018	246.103	50.7876	33.1443	8.47996	0.811756	277.947	0	0	0	0	0	0	0	0	0	0	0	0	0	0	0	0	0
																			857.285	410.155	544.019	313.266	315.75	94.4056	857.285	444.844	155.634	39.3345	21.3419	6.96714	0.878745	188.284	0	0	0	0	0	0	0	0	0	0	0	0	0	0	0	0	0
																			1070.22	511.698	677.23	392.988	393.587	118.11	1070.22	542.517	201.831	49.8773	27.1563	8.69053	1.73241	238.414	0	0	0	0	0	0	0	0	0	0	0	0	0	0	0	0	0
																			1124.66	532.546	709.7	414.958	409.538	123.008	1124.66	589.123	204.26	57.389	25.1362	9.95823	1.32496	237.467	0	0	0	0	0	0	0	0	0	0	0	0	0	0	0	0	0
																			1617.73	772.884	1017.35	600.382	592.348	180.537	1617.73	858.572	297.426	71.8058	38.7592	9.3889	2.14581	339.632	0	0	0	0	0	0	0	0	0	0	0	0	0	0	0	0	0
																			1974.85	945.568	1236.88	737.972	721.511	224.056	1974.85	1055.37	355.453	80.2527	49.8094	18.5222	3.92404	411.521	0	0	0	0	0	0	0	0	0	0	0	0	0	0	0	0	0
																			1325.72	616.288	832.637	493.082	473.307	142.981	1325.72	728.955	234.094	56.1214	27.4892	5.01012	2.42559	271.624	0	0	0	0	0	0	0	0	0	0	0	0	0	0	0	0	0
																			1738.91	832.54	1093.99	644.923	638.092	194.448	1738.91	933.111	320.348	75.2779	43.6078	7.93031	1.86697	356.77	0	0	0	0	0	0	0	0	0	0	0	0	0	0	0	0	0
																			1430.38	683.362	902.642	527.741	524.662	158.7	1430.38	766.548	266.62	56.5122	35.1686	5.2234	1.56039	298.751	0	0	0	0	0	0	0	0	0	0	0	0	0	0	0	0	0
																			1109.31	529.146	701.021	408.29	406.924	122.221	1109.31	585.291	207.339	46.3929	23.4238	8.73916	1.85395	236.272	0	0	0	0	0	0	0	0	0	0	0	0	0	0	0	0	0
																			1189.06	568.955	750.763	438.298	436.805	132.15	1189.06	608.023	220.474	54.6735	28.3077	7.72412	1.62114	268.238	0	0	0	0	0	0	0	0	0	0	0	0	0	0	0	0	0
																			871.412	412.48	552.055	319.358	318.184	94.2961	871.412	456.118	163.028	38.1082	20.8374	5.2176	0.945298	187.158	0	0	0	0	0	0	0	0	0	0	0	0	0	0	0	0	0
																			1023.84	495.74	649.178	374.665	381.058	114.682	1023.84	531.12	193.432	33.0406	27.3749	9.5249	1.59643	227.755	0	0	0	0	0	0	0	0	0	0	0	0	0	0	0	0	0
																			1385.23	661.428	873.327	511.901	507.064	154.365	1385.23	730.181	249.514	63.1098	34.9417	7.15105	1.21734	299.112	0	0	0	0	0	0	0	0	0	0	0	0	0	0	0	0	0
																			1637.26	782.507	1027.84	609.43	598.321	184.187	1637.26	872.028	287.98	73.7794	35.0039	11.2757	2.28167	354.917	0	0	0	0	0	0	0	0	0	0	0	0	0	0	0	0	0
																			1417.56	682.212	895.732	521.824	524.31	157.902	1417.56	731.635	263.687	62.4123	39.1252	11.097	1.83115	307.768	0	0	0	0	0	0	0	0	0	0	0	0	0	0	0	0	0
																			1309.88	612.32	822.017	487.863	469.65	142.67	1309.88	687.286	234.097	58.8037	29.9797	8.614	1.82128	289.278	0	0	0	0	0	0	0	0	0	0	0	0	0	0	0	0	0
																			1325.45	629.005	834.956	490.498	482.707	146.299	1325.45	697.932	234.308	57.6611	34.7302	7.68201	1.11892	292.021	0	0	0	0	0	0	0	0	0	0	0	0	0	0	0	0	0
																			1826.9	865.697	1142.88	684.021	660.931	204.766	1826.9	962.704	335.243	81.0602	52.6664	4.91392	2.32972	387.984	0	0	0	0	0	0	0	0	0	0	0	0	0	0	0	0	0
																			1335.48	642.172	845.04	490.442	493.084	149.088	1335.48	706.589	244.348	55.0639	32.9765	9.81515	2.86583	283.823	0	0	0	0	0	0	0	0	0	0	0	0	0	0	0	0	0
																			1034.05	496.723	655.099	378.954	382.189	114.535	1034.05	531.137	190.444	43.8241	25.2283	8.82778	0.722357	233.87	0	0	0	0	0	0	0	0	0	0	0	0	0	0	0	0	0
																			1121.68	538.064	710.303	411.375	413.858	124.206	1121.68	594.49	203.302	58.125	26.1854	2.57101	1.94345	235.061	0	0	0	0	0	0	0	0	0	0	0	0	0	0	0	0	0
																			1841.99	885.758	1156.49	685.505	677.292	208.467	1841.99	963.809	351.201	95.1925	42.6925	10.8088	3.22429	375.064	0	0	0	0	0	0	0	0	0	0	0	0	0	0	0	0	0
																			1386.94	669.562	879.807	507.128	515.455	154.108	1386.94	751.344	261.656	45.9842	35.2111	7.9867	0.931876	283.822	0	0	0	0	0	0	0	0	0	0	0	0	0	0	0	0	0
																			1262.99	611.449	800.035	462.954	469.845	141.604	1262.99	658.671	232.911	56.5618	29.2378	8.03667	1.14264	276.428	0	0	0	0	0	0	0	0	0	0	0	0	0	0	0	0	0
																			1250.63	598.482	791.265	459.362	459.862	138.619	1250.63	664.955	226.488	51.7933	33.2804	6.77095	1.50318	265.836	0	0	0	0	0	0	0	0	0	0	0	0	0	0	0	0	0
																			1048.06	497.817	661.509	386.551	382.682	115.136	1048.06	551.682	185.05	41.3077	25.1715	7.23035	1.10844	236.51	0	0	0	0	0	0	0	0	0	0	0	0	0	0	0	0	0
																			1064.01	513.077	675.322	388.69	394.972	118.106	1064.01	543.749	191.962	47.4834	32.1233	8.35045	1.06721	239.276	0	0	0	0	0	0	0	0	0	0	0	0	0	0	0	0	0
																			1560.86	746.186	983.113	577.749	572.098	174.089	1560.86	831.62	270.93	72.7224	42.1798	14.5386	1.58912	327.282	0	0	0	0	0	0	0	0	0	0	0	0	0	0	0	0	0
																			1181.51	574.655	749.636	431.877	441.567	133.089	1181.51	613.518	214.785	49.6531	27.7944	6.90905	1.83083	267.023	0	0	0	0	0	0	0	0	0	0	0	0	0	0	0	0	0
																			1929.16	925.154	1208.4	720.768	705.914	219.241	1929.16	1027.9	340.727	88.2434	41.1099	12.0688	2.86869	416.243	0	0	0	0	0	0	0	0	0	0	0	0	0	0	0	0	0
																			1702.47	818.502	1070.48	631.993	625.797	192.706	1702.47	914.504	296.241	71.7067	38.4238	10.5084	3.71064	367.378	0	0	0	0	0	0	0	0	0	0	0	0	0	0	0	0	0
																			1490.08	703.433	936.353	553.723	539.625	163.808	1490.08	797.966	269.53	68.4231	31.0585	11.2643	1.8401	309.994	0	0	0	0	0	0	0	0	0	0	0	0	0	0	0	0	0
																			1322.96	635.485	835.588	487.375	488.396	147.089	1322.96	687.127	248.964	60.1914	34.9984	6.72749	2.1291	282.825	0	0	0	0	0	0	0	0	0	0	0	0	0	0	0	0	0
																			1268.5	605.733	801.307	467.188	465.266	140.467	1268.5	665.821	226.107	60.5445	34.4005	13.3333	2.57803	265.712	0	0	0	0	0	0	0	0	0	0	0	0	0	0	0	0	0
																			1558.35	730.544	976.392	581.959	559.336	171.208	1558.35	826.059	283.689	72.2844	32.6206	8.64018	0.892109	334.166	0	0	0	0	0	0	0	0	0	0	0	0	0	0	0	0	0
																			1231.24	583.499	775.766	455.471	448.276	135.222	1231.24	643.795	220.487	49.4613	30.6712	8.05976	0.926534	277.836	0	0	0	0	0	0	0	0	0	0	0	0	0	0	0	0	0
																			1632.49	783.654	1026.93	605.561	600.027	183.628	1632.49	867.929	285.663	77.9171	42.0197	6.61873	2.75649	349.587	0	0	0	0	0	0	0	0	0	0	0	0	0	0	0	0	0
																			1110.18	528.844	701.766	408.414	406.423	122.421	1110.18	579.778	198.872	52.5654	23.1325	4.68883	1.10156	250.042	0	0	0	0	0	0	0	0	0	0	0	0	0	0	0	0	0
																			1197.21	566.928	755.848	441.363	436.075	130.853	1197.21	642.883	224.081	53.6235	27.8336	9.80353	2.42605	236.56	0	0	0	0	0	0	0	0	0	0	0	0	0	0	0	0	0
																			1518.78	728.191	956.224	562.554	557.973	170.218	1518.78	795.716	271.661	77.8847	38.0148	12.2218	1.82933	321.45	0	0	0	0	0	0	0	0	0	0	0	0	0	0	0	0	0
																			621.971	300.146	397.186	224.785	232.132	68.0135	621.971	315.483	118.021	28.1434	15.744	4.52461	0.505207	139.549	0	0	0	0	0	0	0	0	0	0	0	0	0	0	0	0	0
																			942.814	454.271	598.142	344.671	349.596	104.676	942.814	488.045	171.131	40.3238	22.1993	5.39708	1.43042	214.287	0	0	0	0	0	0	0	0	0	0	0	0	0	0	0	0	0
																			1275.83	602.054	804.974	470.852	463.257	138.798	1275.83	682.306	229.621	61.8133	30.7915	8.46278	1.91468	260.917	0	0	0	0	0	0	0	0	0	0	0	0	0	0	0	0	0
																			1001.23	483.671	637.959	363.273	373.36	110.311	1001.23	524	185.973	43.6766	29.1485	4.10161	0.961582	213.371	0	0	0	0	0	0	0	0	0	0	0	0	0	0	0	0	0
																			1099.03	536.281	699.998	399.03	413.599	122.682	1099.03	576.031	200.935	47.1494	26.6692	7.96302	0.980374	239.301	0	0	0	0	0	0	0	0	0	0	0	0	0	0	0	0	0
																			1524.69	728.061	958.9	565.79	557.423	170.639	1524.69	799.247	264.901	74.429	38.4144	10.5157	2.64202	334.541	0	0	0	0	0	0	0	0	0	0	0	0	0	0	0	0	0
																			1742.11	835.043	1095.57	646.543	639.048	195.995	1742.11	925.662	327.813	81.6414	43.8796	16.8002	2.14105	344.175	0	0	0	0	0	0	0	0	0	0	0	0	0	0	0	0	0
																			1007.41	469.713	635.34	372.069	361.489	108.224	1007.41	532.858	178.671	47.8591	26.6367	7.20345	1.15982	213.021	0	0	0	0	0	0	0	0	0	0	0	0	0	0	0	0	0
																			904.722	432.7	575.066	329.656	333.867	98.833	904.722	469.676	164.61	42.9379	22.267	3.90667	0.994826	200.329	0	0	0	0	0	0	0	0	0	0	0	0	0	0	0	0	0
																			1411.72	673.823	887.903	523.817	515.866	157.957	1411.72	727.59	250.459	64.3384	35.2051	11.4711	1.97427	320.682	0	0	0	0	0	0	0	0	0	0	0	0	0	0	0	0	0
																			839.124	417.104	536.649	302.475	321.523	95.5817	839.124	426.309	154.797	36.5736	19.8137	5.17304	1.75568	194.702	0	0	0	0	0	0	0	0	0	0	0	0	0	0	0	0	0
																			1046.77	507.885	665.011	381.759	390.864	117.021	1046.77	550.685	196.069	36.8285	24.3793	3.08402	1.58186	234.142	0	0	0	0	0	0	0	0	0	0	0	0	0	0	0	0	0
																			839.878	399.866	533.334	306.545	308.388	91.478	839.878	440.372	150.014	35.0846	22.4433	2.90395	0.81579	188.244	0	0	0	0	0	0	0	0	0	0	0	0	0	0	0	0	0
																			1049.73	496.729	662.453	387.28	381.153	115.576	1049.73	549.424	186.699	46.1795	28.4004	6.65941	1.13363	231.236	0	0	0	0	0	0	0	0	0	0	0	0	0	0	0	0	0
																			1190.58	580.139	756.899	433.677	446.804	133.335	1190.58	622.961	221.069	57.9225	29.3434	5.51566	0.71618	253.048	0	0	0	0	0	0	0	0	0	0	0	0	0	0	0	0	0
																			1273.79	608.438	805.28	468.513	467.478	140.96	1273.79	682.279	228.021	55.0182	30.4252	7.41635	1.47013	269.163	0	0	0	0	0	0	0	0	0	0	0	0	0	0	0	0	0
																			1294.59	617.288	817.982	476.612	474.402	142.886	1294.59	690.468	238.009	53.9129	30.0044	8.38489	1.95612	271.858	0	0	0	0	0	0	0	0	0	0	0	0	0	0	0	0	0
																			1608.56	777.018	1014.15	594.405	595.661	181.357	1608.56	844.525	287.957	71.8467	41.7085	5.55038	1.03116	355.938	0	0	0	0	0	0	0	0	0	0	0	0	0	0	0	0	0
																			1293.51	613.01	816.043	477.464	470.581	142.429	1293.51	689.845	232.251	56.3064	30.572	6.17164	1.82706	276.533	0	0	0	0	0	0	0	0	0	0	0	0	0	0	0	0	0
																			652.799	312.523	416.373	236.426	241.832	70.6907	652.799	329.424	124.891	32.0982	15.8256	3.38954	0.827503	146.343	0	0	0	0	0	0	0	0	0	0	0	0	0	0	0	0	0
																			1570.45	738.984	985.944	584.504	566.634	172.35	1570.45	837.541	275.27	74.9087	41.0369	10.6613	1.59481	329.435	0	0	0	0	0	0	0	0	0	0	0	0	0	0	0	0	0
																			1243.21	596.511	787.169	456.038	458.924	137.586	1243.21	654.196	229.06	53.8028	35.5335	9.86768	1.78502	258.961	0	0	0	0	0	0	0	0	0	0	0	0	0	0	0	0	0
																			798.568	380.588	506.782	291.786	293.667	86.9213	798.568	401.507	149.425	38.8489	18.9401	5.07371	1.00274	183.77	0	0	0	0	0	0	0	0	0	0	0	0	0	0	0	0	0
																			1482.8	716.17	936.983	545.82	549.757	166.414	1482.8	793.653	266.026	55.5841	38.1559	13.9806	2.76344	312.639	0	0	0	0	0	0	0	0	0	0	0	0	0	0	0	0	0
																			789.591	375.921	502.061	287.53	290.355	85.566	789.591	408.36	146.936	38.6745	22.0791	3.81194	1.45527	168.274	0	0	0	0	0	0	0	0	0	0	0	0	0	0	0	0	0
																			844.781	400.247	536.124	308.657	309.528	90.7187	844.781	442.511	157.038	37.8865	21.1679	4.27737	0.4749	181.426	0	0	0	0	0	0	0	0	0	0	0	0	0	0	0	0	0
																			1226.88	587.066	775.994	450.881	451.972	135.095	1226.88	642.79	233.214	63.7716	27.2644	7.20518	0.704774	251.925	0	0	0	0	0	0	0	0	0	0	0	0	0	0	0	0	0
																			1093.31	521.874	692.569	400.74	401.871	120.003	1093.31	577.441	199.122	52.7098	26.3344	6.31739	1.49624	229.887	0	0	0	0	0	0	0	0	0	0	0	0	0	0	0	0	0
																			1268.17	604.595	801.406	466.767	464.615	139.981	1268.17	665.499	228.815	57.3993	36.9365	8.65895	1.58727	269.277	0	0	0	0	0	0	0	0	0	0	0	0	0	0	0	0	0
																			1440.53	683.728	906.03	534.501	524.231	159.498	1440.53	759.547	261.407	61.5673	32.2648	10.4283	1.25043	314.065	0	0	0	0	0	0	0	0	0	0	0	0	0	0	0	0	0
																			1212.62	580.661	765.247	447.371	446.369	134.292	1212.62	633.506	219.616	44.5565	28.7532	9.5828	0.96422	275.64	0	0	0	0	0	0	0	0	0	0	0	0	0	0	0	0	0
																			1468.36	689.116	922.611	545.751	528.869	160.248	1468.36	779.93	265.518	67.2021	38.195	12.7667	1.2971	303.453	0	0	0	0	0	0	0	0	0	0	0	0	0	0	0	0	0
																			1437.34	691.762	908.158	529.178	530.888	160.873	1437.34	750.249	266.15	60.0703	39.0102	10.127	1.43377	310.295	0	0	0	0	0	0	0	0	0	0	0	0	0	0	0	0	0
																			941.584	458.516	599.479	342.105	353.405	105.111	941.584	490.081	168.203	42.9919	23.261	5.117	0.786144	211.144	0	0	0	0	0	0	0	0	0	0	0	0	0	0	0	0	0
																			1265.87	594.995	797.818	468.049	457.667	137.328	1265.87	678.305	221.926	66.1101	27.183	6.05599	1.90506	264.381	0	0	0	0	0	0	0	0	0	0	0	0	0	0	0	0	0
																			1706.37	804.938	1069.11	637.258	615.803	189.135	1706.37	916.284	307.501	69.9214	42.8764	6.45472	2.28205	361.046	0	0	0	0	0	0	0	0	0	0	0	0	0	0	0	0	0
																			1362.53	649.936	861.241	501.292	500.228	149.708	1362.53	721.913	248.641	64.0075	35.4224	7.08892	1.11227	284.347	0	0	0	0	0	0	0	0	0	0	0	0	0	0	0	0	0
																			1513.21	721	953.409	559.799	553.352	167.647	1513.21	801.447	273.006	69.4087	35.7877	10.4374	1.05082	322.071	0	0	0	0	0	0	0	0	0	0	0	0	0	0	0	0	0
																			1493.13	724.056	944.882	548.25	555.397	168.659	1493.13	796.49	269.187	61.9625	37.8515	11.7204	1.83617	314.083	0	0	0	0	0	0	0	0	0	0	0	0	0	0	0	0	0
																			1718.21	821.658	1080.18	638.023	629.027	192.631	1718.21	904.739	320.521	80.2817	48.4053	8.19977	1.64085	354.42	0	0	0	0	0	0	0	0	0	0	0	0	0	0	0	0	0
																			1490.43	715.215	940.515	549.917	548.336	166.879	1490.43	787.55	270.338	68.1999	37.9562	9.37748	2.24398	314.767	0	0	0	0	0	0	0	0	0	0	0	0	0	0	0	0	0
																			1552.77	737.634	975.478	577.288	564.98	172.654	1552.77	806.788	290.566	72.2233	43.7837	9.74869	2.29556	327.361	0	0	0	0	0	0	0	0	0	0	0	0	0	0	0	0	0
																			1791.55	858.899	1123.51	668.035	656.254	202.645	1791.55	952.914	321.915	79.7803	36.1168	8.26503	2.36338	390.191	0	0	0	0	0	0	0	0	0	0	0	0	0	0	0	0	0
																			1314.55	619.888	826.396	488.151	475.434	144.454	1314.55	694.596	235.808	61.1864	31.545	7.12274	2.31235	281.976	0	0	0	0	0	0	0	0	0	0	0	0	0	0	0	0	0
																			1184.1	572.372	751.001	433.1	440.179	132.193	1184.1	626.284	216.223	51.9328	26.3682	10.3155	2.25471	250.723	0	0	0	0	0	0	0	0	0	0	0	0	0	0	0	0	0
																			1086.67	521.803	688.312	398.36	401.335	120.468	1086.67	562.106	194.545	46.9347	27.5076	10.0232	0.893265	244.661	0	0	0	0	0	0	0	0	0	0	0	0	0	0	0	0	0
																			1231.04	590.051	779.454	451.582	454.048	136.004	1231.04	652.46	224.51	56.8384	29.2153	6.92474	1.3367	259.75	0	0	0	0	0	0	0	0	0	0	0	0	0	0	0	0	0
																			1370.44	645.065	859.86	510.582	493.893	151.173	1370.44	720.012	254.277	53.3831	32.7154	9.55449	2.29232	298.207	0	0	0	0	0	0	0	0	0	0	0	0	0	0	0	0	0
																			1227.54	583.443	775.565	451.972	448.476	134.968	1227.54	650.156	224.372	51.3997	33.2598	6.30905	1.78848	260.251	0	0	0	0	0	0	0	0	0	0	0	0	0	0	0	0	0
																			1288.39	614.165	813.522	474.864	471.706	142.459	1288.39	691.636	219.097	57.6177	31.7745	5.78264	1.54456	280.933	0	0	0	0	0	0	0	0	0	0	0	0	0	0	0	0	0
																			360.116	168.48	229.617	130.498	130.754	37.7252	360.116	179.513	68.5858	16.7847	9.20326	2.93929	0.243931	82.8461	0	0	0	0	0	0	0	0	0	0	0	0	0	0	0	0	0
																			1820.15	876.297	1147.09	673.062	670.993	205.304	1820.15	990.239	330.436	84.1362	48.849	10.9199	3.05303	352.523	0	0	0	0	0	0	0	0	0	0	0	0	0	0	0	0	0
																			1537.76	737.056	970.208	567.554	565.574	171.482	1537.76	803.802	287.968	70.5306	40.0739	13.0423	0.856029	321.489	0	0	0	0	0	0	0	0	0	0	0	0	0	0	0	0	0
																			995.634	480.29	632.006	363.628	369.789	110.5	995.634	521.643	184.162	38.8385	26.1505	10.0833	0.889537	213.868	0	0	0	0	0	0	0	0	0	0	0	0	0	0	0	0	0
																			1433.81	695.222	907.082	526.727	533.63	161.591	1433.81	739.589	267.427	63.1906	42.0132	12.674	0.747914	308.167	0	0	0	0	0	0	0	0	0	0	0	0	0	0	0	0	0
																			1445.56	696.94	914.032	531.532	535.589	161.351	1445.56	766.571	258.772	68.5692	36.2718	11.1847	0.439775	303.756	0	0	0	0	0	0	0	0	0	0	0	0	0	0	0	0	0
																			1117.96	531.658	706.541	411.42	408.696	122.962	1117.96	583.241	209.261	43.7239	25.5225	9.99354	1.62018	244.599	0	0	0	0	0	0	0	0	0	0	0	0	0	0	0	0	0
																			1459.21	692.951	918.725	540.487	532.092	160.859	1459.21	758.668	276.975	65.6735	38.7331	8.73421	1.42198	309.006	0	0	0	0	0	0	0	0	0	0	0	0	0	0	0	0	0
																			1219.14	592.285	771.411	447.731	454.274	138.01	1219.14	626.488	237.851	55.1019	29.5558	6.63338	1.88657	261.625	0	0	0	0	0	0	0	0	0	0	0	0	0	0	0	0	0
																			1217.8	589.397	772.859	444.937	453.172	136.225	1217.8	632.993	216.971	62.0918	33.6404	9.96686	1.80337	260.331	0	0	0	0	0	0	0	0	0	0	0	0	0	0	0	0	0
																			1299.5	623.362	822.185	477.317	479.272	144.09	1299.5	690.759	237.706	59.3039	30.4799	7.32341	1.51371	272.417	0	0	0	0	0	0	0	0	0	0	0	0	0	0	0	0	0
																			217.595	105.536	140.05	77.5443	81.9957	23.5403	217.595	110.803	38.7182	11.1133	6.4202	1.64053	0.175533	48.7237	0	0	0	0	0	0	0	0	0	0	0	0	0	0	0	0	0
																			1269.55	593.087	796.743	472.808	454.965	138.122	1269.55	663.492	228.627	52.1643	28.9124	10.8046	1.31671	284.233	0	0	0	0	0	0	0	0	0	0	0	0	0	0	0	0	0
																			1140.46	538.515	718.849	421.613	413.789	124.726	1140.46	610.415	205.016	49.6229	21.852	7.71886	1.33559	244.501	0	0	0	0	0	0	0	0	0	0	0	0	0	0	0	0	0
																			1218.89	591.987	773.251	445.641	455.201	136.786	1218.89	621.711	225.656	62.7415	31.5826	9.48702	2.17883	265.535	0	0	0	0	0	0	0	0	0	0	0	0	0	0	0	0	0
																			1185.69	564.791	748.781	436.912	433.779	131.011	1185.69	628.463	208.595	47.8881	24.2311	6.94101	2.13639	267.439	0	0	0	0	0	0	0	0	0	0	0	0	0	0	0	0	0
																			2060	971.443	1286.34	773.654	741.783	229.66	2060	1119.45	365.46	76.7618	55.9783	15.0443	1.76851	425.535	0	0	0	0	0	0	0	0	0	0	0	0	0	0	0	0	0
																			985.21	470.102	624.048	361.162	361.854	108.249	985.21	518.675	180.997	44.8074	24.3455	5.08452	1.2747	210.026	0	0	0	0	0	0	0	0	0	0	0	0	0	0	0	0	0
																			1307.95	613.609	822.801	485.151	471.042	142.566	1307.95	680.287	242.188	67.8764	34.294	5.54227	1.22343	276.541	0	0	0	0	0	0	0	0	0	0	0	0	0	0	0	0	0
																			1488.45	717.19	943.563	544.887	550.941	166.249	1488.45	816.953	255.431	65.8734	42.2063	10.8313	2.23045	294.925	0	0	0	0	0	0	0	0	0	0	0	0	0	0	0	0	0
																			1069.79	513.961	679.117	390.677	396.175	117.786	1069.79	562.215	196.16	43.0683	24.617	4.20094	1.33671	238.196	0	0	0	0	0	0	0	0	0	0	0	0	0	0	0	0	0
																			966.762	455.859	611.436	355.325	351.095	104.764	966.762	509.59	178.379	41.8891	23.2617	4.17132	1.09155	208.379	0	0	0	0	0	0	0	0	0	0	0	0	0	0	0	0	0
																			296.798	142.921	189.989	106.809	110.646	32.2751	296.798	145.84	54.8424	13.9304	8.32839	1.75304	0.441846	71.6624	0	0	0	0	0	0	0	0	0	0	0	0	0	0	0	0	0
																			1197.77	568.104	755.741	442.03	436.67	131.433	1197.77	618.816	212.673	51.4508	33.6977	5.71186	0.852247	274.57	0	0	0	0	0	0	0	0	0	0	0	0	0	0	0	0	0
																			928.587	453.439	591.156	337.431	349.427	104.012	928.587	490.416	166.299	33.7462	22.6873	4.72407	1.03291	209.681	0	0	0	0	0	0	0	0	0	0	0	0	0	0	0	0	0
																			1005.7	474.255	635.729	369.973	365.31	108.945	1005.7	527.769	183.278	44.6163	23.4294	1.98131	1.35873	223.27	0	0	0	0	0	0	0	0	0	0	0	0	0	0	0	0	0
																			1313.94	622.194	827.566	486.37	477.498	144.696	1313.94	701.567	233.991	50.9202	31.5685	9.24291	1.81614	284.83	0	0	0	0	0	0	0	0	0	0	0	0	0	0	0	0	0
																			1863.96	882.881	1167.19	696.772	674.992	207.889	1863.96	999.656	346.757	77.2171	45.7187	15.9563	2.54618	376.114	0	0	0	0	0	0	0	0	0	0	0	0	0	0	0	0	0
																			1336.29	647.812	845.377	490.913	496.907	150.904	1336.29	699.17	249.799	58.8528	30.7056	7.36493	2.00886	288.389	0	0	0	0	0	0	0	0	0	0	0	0	0	0	0	0	0
																			1709.62	815.532	1074.74	634.886	624.091	191.441	1709.62	922.801	295.604	79.1014	45.1766	11.9208	1.88498	353.136	0	0	0	0	0	0	0	0	0	0	0	0	0	0	0	0	0
																			1498.39	719.599	945.607	552.786	551.986	167.613	1498.39	806.225	268.962	61.4906	39.1934	7.84784	2.45921	312.216	0	0	0	0	0	0	0	0	0	0	0	0	0	0	0	0	0
																			1930.92	936.593	1213.4	717.521	715.985	220.608	1930.92	1006.74	357.138	95.3544	48.356	14.1779	3.25443	405.901	0	0	0	0	0	0	0	0	0	0	0	0	0	0	0	0	0
																			912.575	435.035	577.954	334.622	334.903	100.132	912.575	476.084	162.827	35.2292	23.3501	3.93861	1.23398	209.912	0	0	0	0	0	0	0	0	0	0	0	0	0	0	0	0	0
																			1579.73	753.221	992.914	586.818	576.373	176.848	1579.73	832.922	287.734	73.1185	44.0712	10.6614	1.73657	329.488	0	0	0	0	0	0	0	0	0	0	0	0	0	0	0	0	0
																			1031.95	488.889	651.595	380.352	376.03	112.858	1031.95	530.532	184.281	52.2249	24.6373	7.94906	1.44427	230.879	0	0	0	0	0	0	0	0	0	0	0	0	0	0	0	0	0
																			1238.32	593.36	783.571	454.747	456.218	137.142	1238.32	654.315	227.761	56.2746	31.0905	9.39743	0.46238	259.018	0	0	0	0	0	0	0	0	0	0	0	0	0	0	0	0	0
																			1439.26	684.269	906.73	532.53	525.765	158.504	1439.26	763.906	258.695	60.2783	35.5187	10.7115	1.37085	308.779	0	0	0	0	0	0	0	0	0	0	0	0	0	0	0	0	0
																			911.034	436.575	578.658	332.376	336.399	100.175	911.034	481.622	164.529	38.7344	22.5915	2.95179	0.921367	199.684	0	0	0	0	0	0	0	0	0	0	0	0	0	0	0	0	0
																			1224.13	584.309	773.78	450.352	448.785	135.524	1224.13	641.332	221.981	58.4378	30.973	5.23502	1.9971	264.177	0	0	0	0	0	0	0	0	0	0	0	0	0	0	0	0	0
																			1387.24	651.016	873.167	514.076	499.931	151.084	1387.24	760.564	246.88	58.2435	32.6241	9.9287	1.83075	277.173	0	0	0	0	0	0	0	0	0	0	0	0	0	0	0	0	0
																			1617.52	756.751	1012.61	604.915	579.684	177.067	1617.52	851.722	294.555	74.9406	43.1719	10.2461	1.96078	340.926	0	0	0	0	0	0	0	0	0	0	0	0	0	0	0	0	0
																			1532.74	729.802	963.545	569.192	558.312	171.491	1532.74	813.631	276.334	62.8709	36.8067	9.51401	3.17265	330.409	0	0	0	0	0	0	0	0	0	0	0	0	0	0	0	0	0
																			739.73	348.391	469.641	270.089	269.13	79.2614	739.73	386.71	138.783	34.4834	17.1505	6.09014	1.29181	155.221	0	0	0	0	0	0	0	0	0	0	0	0	0	0	0	0	0
																			1061.59	519.087	676.741	384.848	400.099	118.987	1061.59	553.691	196.321	46.3141	27.4219	10.3335	1.90459	225.603	0	0	0	0	0	0	0	0	0	0	0	0	0	0	0	0	0
																			1626.86	769.432	1019.65	607.205	588.277	181.155	1626.86	850.75	291.474	75.2484	42.0035	17.0624	3.05126	347.268	0	0	0	0	0	0	0	0	0	0	0	0	0	0	0	0	0
																			1482.86	713.438	936.128	546.737	547.542	165.896	1482.86	783.005	265.985	65.5114	39.2513	9.57792	1.16713	318.368	0	0	0	0	0	0	0	0	0	0	0	0	0	0	0	0	0
																			1342.5	643.912	848.174	494.325	494.334	149.579	1342.5	698.138	245.12	59.9994	31.8039	7.88423	2.4269	297.126	0	0	0	0	0	0	0	0	0	0	0	0	0	0	0	0	0
																			1616.83	770.681	1018.47	598.353	591.648	179.033	1616.83	868.407	290.576	66.6424	41.0747	14.2008	0.55272	335.374	0	0	0	0	0	0	0	0	0	0	0	0	0	0	0	0	0
																			1115.56	533.649	707.197	408.358	411.063	122.586	1115.56	575.297	207.831	47.0794	31.3221	6.51667	1.22173	246.287	0	0	0	0	0	0	0	0	0	0	0	0	0	0	0	0	0
																			749.027	362.968	479.014	270.012	280.393	82.575	749.027	387.103	143.227	27.7542	21.8922	0.728984	0.763191	167.558	0	0	0	0	0	0	0	0	0	0	0	0	0	0	0	0	0
																			1504.73	717.462	948.532	556.194	550.571	166.89	1504.73	802.001	279.88	66.7244	36.6365	10.9973	2.13576	306.351	0	0	0	0	0	0	0	0	0	0	0	0	0	0	0	0	0
																			1394.72	670.724	880.825	513.897	514.903	155.821	1394.72	726.947	267.034	61.5903	28.3891	8.49459	1.19254	301.074	0	0	0	0	0	0	0	0	0	0	0	0	0	0	0	0	0
																			1104.26	534.548	700.353	403.906	411.147	123.401	1104.26	574.013	201.562	52.3328	23.734	5.4882	1.82279	245.307	0	0	0	0	0	0	0	0	0	0	0	0	0	0	0	0	0
																			1408.54	664.347	885.393	523.148	509.148	155.199	1408.54	743.904	257.05	59.6071	35.3259	9.83338	2.61605	300.205	0	0	0	0	0	0	0	0	0	0	0	0	0	0	0	0	0
																			1687.23	808.683	1060.54	626.689	619.058	189.625	1687.23	886.851	325.506	72.1875	41.4258	11.1169	2.54052	347.602	0	0	0	0	0	0	0	0	0	0	0	0	0	0	0	0	0
																			1065.04	518.157	676.915	388.129	398.486	119.671	1065.04	558.49	196.442	47.5545	25.1157	5.9151	2.19979	229.327	0	0	0	0	0	0	0	0	0	0	0	0	0	0	0	0	0
																			1651.93	786.565	1037.48	614.45	601.729	184.837	1651.93	889.493	303.281	66.2448	40.0218	9.48897	3.03124	340.368	0	0	0	0	0	0	0	0	0	0	0	0	0	0	0	0	0
																			1913.01	916.261	1195.3	717.709	698.775	217.486	1913.01	987.881	369.205	87.4318	42.471	14.4221	2.52523	409.074	0	0	0	0	0	0	0	0	0	0	0	0	0	0	0	0	0
																			1379.23	667.799	871.12	508.113	512.241	155.557	1379.23	712.544	253.888	63.3945	33.6819	12.6237	1.10918	301.992	0	0	0	0	0	0	0	0	0	0	0	0	0	0	0	0	0
																			1302.3	623.612	823.688	478.611	479.476	144.137	1302.3	698.771	233.173	55.2321	32.4279	9.00835	1.94621	271.741	0	0	0	0	0	0	0	0	0	0	0	0	0	0	0	0	0
																			1924.04	905.355	1201.31	722.73	691.326	214.029	1924.04	1021.31	345.158	80.844	53.2418	16.946	2.63414	403.9	0	0	0	0	0	0	0	0	0	0	0	0	0	0	0	0	0
																			1500.2	723.927	945.777	554.425	554.887	169.04	1500.2	782.354	281.199	62.3812	38.8562	13.1785	2.66385	319.57	0	0	0	0	0	0	0	0	0	0	0	0	0	0	0	0	0
																			1888.35	874.884	1176.84	711.513	668.788	206.096	1888.35	1016.15	351.129	83.8259	44.4418	8.38415	2.24602	382.172	0	0	0	0	0	0	0	0	0	0	0	0	0	0	0	0	0
																			1149.18	547.841	726.144	423.036	421.333	126.508	1149.18	603.986	204.179	53.5262	29.2919	8.14781	1.73865	248.311	0	0	0	0	0	0	0	0	0	0	0	0	0	0	0	0	0
																			1764.34	852.653	1111.03	653.304	652.64	200.013	1764.34	941.307	321.333	74.7666	40.0231	13.7956	1.08032	372.032	0	0	0	0	0	0	0	0	0	0	0	0	0	0	0	0	0
																			1406.79	675.482	887.298	519.493	518.51	156.973	1406.79	737.556	255.457	66.0091	36.7434	12.5593	1.8157	296.65	0	0	0	0	0	0	0	0	0	0	0	0	0	0	0	0	0
																			1312.72	629.086	831.046	481.674	483.788	145.298	1312.72	701.627	228.715	58.7211	37.8797	10.5241	1.41786	273.834	0	0	0	0	0	0	0	0	0	0	0	0	0	0	0	0	0
																			1276.03	607.403	804.896	471.132	466.746	140.656	1276.03	667.587	232.283	61.3307	29.6902	6.38682	1.05779	277.692	0	0	0	0	0	0	0	0	0	0	0	0	0	0	0	0	0
																			1952.51	931.134	1219.88	732.633	710.104	221.03	1952.51	1032.07	360.939	80.5591	43.3127	11.7905	2.67909	421.165	0	0	0	0	0	0	0	0	0	0	0	0	0	0	0	0	0
																			1359.05	658.803	860.45	498.6	505.47	153.333	1359.05	703.122	249.826	68.6587	35.4715	9.67572	1.13304	291.163	0	0	0	0	0	0	0	0	0	0	0	0	0	0	0	0	0
																			1420.53	669.913	892.696	527.837	514.029	155.884	1420.53	749.997	262.96	63.2184	33.3341	7.18034	1.09268	302.751	0	0	0	0	0	0	0	0	0	0	0	0	0	0	0	0	0
																			1637.9	776.562	1028.14	609.762	594.43	182.132	1637.9	875.354	293.788	71.1307	41.4658	7.61068	2.83346	345.719	0	0	0	0	0	0	0	0	0	0	0	0	0	0	0	0	0
																			1590.14	763.918	1001.57	588.568	585.474	178.444	1590.14	846.746	289.031	64.0828	38.3061	11.6653	1.72345	338.589	0	0	0	0	0	0	0	0	0	0	0	0	0	0	0	0	0
																			1573.98	753.163	992.357	581.623	577.428	175.735	1573.98	833.146	287.374	79.336	36.7752	12.838	1.0218	323.489	0	0	0	0	0	0	0	0	0	0	0	0	0	0	0	0	0
																			1869.67	890.779	1174.27	695.4	681.536	209.243	1869.67	1019.98	330.009	78.3486	51.9229	14.7762	2.30616	372.331	0	0	0	0	0	0	0	0	0	0	0	0	0	0	0	0	0
																			1438.29	688.78	907.196	531.09	529.441	159.34	1438.29	763.83	261.782	55.7133	33.9612	14.5537	1.59209	306.854	0	0	0	0	0	0	0	0	0	0	0	0	0	0	0	0	0
																			1413.23	683.292	894.935	518.29	525.334	157.958	1413.23	758.231	256.376	64.4444	31.6204	7.521	2.32673	292.706	0	0	0	0	0	0	0	0	0	0	0	0	0	0	0	0	0
																			1477.69	700.874	929.068	548.622	537.594	163.28	1477.69	762.585	278.945	73.6	40.5305	11.0311	0.946539	310.052	0	0	0	0	0	0	0	0	0	0	0	0	0	0	0	0	0
																			1562.22	747.5	984.365	577.851	572.446	175.055	1562.22	834.747	268.141	72.6534	39.5909	6.46091	1.85858	338.764	0	0	0	0	0	0	0	0	0	0	0	0	0	0	0	0	0
																			1145.06	559.013	727.532	417.527	430.078	128.936	1145.06	592.174	216.191	49.5371	26.2917	3.25258	1.12855	256.484	0	0	0	0	0	0	0	0	0	0	0	0	0	0	0	0	0
																			1072.7	515.581	679.972	392.731	396.918	118.663	1072.7	563.096	193.062	47.4907	22.6294	9.7896	0.824004	235.811	0	0	0	0	0	0	0	0	0	0	0	0	0	0	0	0	0
																			958.41	459.452	608.222	350.188	354.08	105.372	958.41	494.153	177.911	45.2452	21.4911	6.50968	1.06988	212.03	0	0	0	0	0	0	0	0	0	0	0	0	0	0	0	0	0
																			1659.65	805.825	1045.81	613.843	616.434	189.391	1659.65	886.123	297.029	70.7588	38.6918	4.16303	2.9463	359.939	0	0	0	0	0	0	0	0	0	0	0	0	0	0	0	0	0
																			1496.93	703.355	939.131	557.796	538.029	165.326	1496.93	789.971	264.3	71.7665	38.8583	11.6386	1.98836	318.405	0	0	0	0	0	0	0	0	0	0	0	0	0	0	0	0	0
																			1046.17	496.844	662.276	383.893	382.03	114.815	1046.17	542.344	199.443	46.7165	26.9163	5.58252	1.24506	223.922	0	0	0	0	0	0	0	0	0	0	0	0	0	0	0	0	0
																			1676.78	799.791	1052.88	623.9	612.544	187.247	1676.78	870.521	314.116	82.3244	42.2528	9.40314	1.59715	356.563	0	0	0	0	0	0	0	0	0	0	0	0	0	0	0	0	0
																			1383.66	674.349	877.776	505.882	518.159	156.19	1383.66	735.505	247.994	53.1055	39.8675	9.05899	0.913022	297.215	0	0	0	0	0	0	0	0	0	0	0	0	0	0	0	0	0
																			1174.46	569.315	743.637	430.824	437.226	132.089	1174.46	613.782	217.401	52.2696	24.0722	5.38396	1.80943	259.743	0	0	0	0	0	0	0	0	0	0	0	0	0	0	0	0	0
																			1514.28	723.002	954.915	559.367	555.4	167.602	1514.28	815.825	278.623	73.9185	34.9357	8.06069	2.34449	300.575	0	0	0	0	0	0	0	0	0	0	0	0	0	0	0	0	0
																			1918.86	913.527	1201.83	717.032	697.366	216.161	1918.86	1029.66	343.404	87.1353	46.768	11.8589	2.82493	397.209	0	0	0	0	0	0	0	0	0	0	0	0	0	0	0	0	0
																			778.725	366.599	492.609	286.116	282.554	84.0445	778.725	391.065	145.443	33.0888	19.1008	6.41003	0.713165	182.903	0	0	0	0	0	0	0	0	0	0	0	0	0	0	0	0	0
																			1822.63	854.857	1139.08	683.55	653.762	201.095	1822.63	976.538	343.616	75.062	42.7268	10.3238	2.79404	371.572	0	0	0	0	0	0	0	0	0	0	0	0	0	0	0	0	0
																			1468.83	698.092	925.1	543.728	535.308	162.784	1468.83	786.753	259.577	63.3662	38.5827	10.2886	0.96901	309.291	0	0	0	0	0	0	0	0	0	0	0	0	0	0	0	0	0
																			1741.89	830.824	1091.33	650.56	634.786	196.038	1741.89	895.161	325.097	75.3814	47.9037	15.9931	1.35211	381.005	0	0	0	0	0	0	0	0	0	0	0	0	0	0	0	0	0
																			1193.29	564.142	751.971	441.322	433.43	130.712	1193.29	616.589	221.158	54.4331	26.5302	10.1777	1.51926	262.885	0	0	0	0	0	0	0	0	0	0	0	0	0	0	0	0	0
																			1141.47	551.686	722.926	418.547	424.078	127.608	1141.47	592.084	211.691	44.5466	28.6427	9.91826	1.41159	253.179	0	0	0	0	0	0	0	0	0	0	0	0	0	0	0	0	0
																			1644	783.242	1032.75	611.253	599.202	184.04	1644	875.816	296.904	64.8652	42.8749	11.2742	1.38725	350.879	0	0	0	0	0	0	0	0	0	0	0	0	0	0	0	0	0
																			998.308	480.039	634.262	364.046	369.222	110.817	998.308	511.495	178.629	46.6385	27.9034	1.19998	1.74938	230.693	0	0	0	0	0	0	0	0	0	0	0	0	0	0	0	0	0
																			1280.5	614.734	811.257	469.24	472.398	142.336	1280.5	667.715	233.175	68.4523	35.3045	10.0456	1.12605	264.679	0	0	0	0	0	0	0	0	0	0	0	0	0	0	0	0	0
																			1129.92	529.168	712.234	417.683	407.266	121.903	1129.92	604.377	199.896	51.2867	31.3134	11.0072	0.588343	231.448	0	0	0	0	0	0	0	0	0	0	0	0	0	0	0	0	0
																			1337.21	629.237	842.307	494.901	483.434	145.804	1337.21	701.642	243.933	65.5388	34.5093	9.18741	1.22607	281.172	0	0	0	0	0	0	0	0	0	0	0	0	0	0	0	0	0
																			1179.77	564.915	746.587	433.181	434.725	130.189	1179.77	611.483	219.78	48.9179	27.8333	8.42478	0.62483	262.704	0	0	0	0	0	0	0	0	0	0	0	0	0	0	0	0	0
																			1346.6	645.379	849.176	497.422	494.743	150.636	1346.6	695.68	244.566	64.1068	34.0756	5.66674	2.3434	300.159	0	0	0	0	0	0	0	0	0	0	0	0	0	0	0	0	0
																			1000.57	476.903	633.871	366.702	367.312	109.591	1000.57	525.07	185.644	45.2189	21.6066	6.52675	1.32475	215.183	0	0	0	0	0	0	0	0	0	0	0	0	0	0	0	0	0
																			915.734	435.545	579.755	335.979	335.274	100.271	915.734	477.265	161.805	39.6656	25.0513	3.02719	1.23991	207.68	0	0	0	0	0	0	0	0	0	0	0	0	0	0	0	0	0
																			1229.91	588.521	777.036	452.87	451.535	136.986	1229.91	640.872	221.928	57.7178	28.8454	4.37065	1.63984	274.532	0	0	0	0	0	0	0	0	0	0	0	0	0	0	0	0	0
																			969.622	466.824	615.216	354.405	359.098	107.726	969.622	502.235	173.829	45.4053	20.8788	4.44541	1.13647	221.691	0	0	0	0	0	0	0	0	0	0	0	0	0	0	0	0	0
																			902.613	433.777	573.904	328.708	334.406	99.3708	902.613	466.806	166.604	41.8639	24.4621	4.74233	1.113	197.021	0	0	0	0	0	0	0	0	0	0	0	0	0	0	0	0	0
																			1242.95	597.567	785.529	457.423	459.173	138.394	1242.95	648.632	229.271	56.6844	32.3011	7.38285	1.44269	267.237	0	0	0	0	0	0	0	0	0	0	0	0	0	0	0	0	0
																			1556.1	744.519	980.777	575.32	571.093	173.425	1556.1	834.241	278.855	65.134	41.5338	12.5932	1.26877	322.471	0	0	0	0	0	0	0	0	0	0	0	0	0	0	0	0	0
																			623.618	304.757	399.096	224.522	235.824	68.9332	623.618	323.189	117.103	26.4647	17.4828	3.57842	0.687949	135.113	0	0	0	0	0	0	0	0	0	0	0	0	0	0	0	0	0
																			1368.23	654.913	863.93	504.297	502.795	152.117	1368.23	731.307	235.144	57.4119	34.2062	6.72561	1.39425	302.038	0	0	0	0	0	0	0	0	0	0	0	0	0	0	0	0	0
																			1528.09	729.975	962.913	565.178	559.998	169.977	1528.09	817.523	273.862	73.8242	34.2717	4.77071	2.16709	321.672	0	0	0	0	0	0	0	0	0	0	0	0	0	0	0	0	0
																			1702.01	810.951	1071.71	630.304	621.217	189.734	1702.01	927.663	301.198	80.3111	43.355	11.0709	2.46807	335.946	0	0	0	0	0	0	0	0	0	0	0	0	0	0	0	0	0
																			1487.11	706.945	935.035	552.077	541.607	165.338	1487.11	782.065	274.457	54.5915	39.3797	6.53607	1.82052	328.263	0	0	0	0	0	0	0	0	0	0	0	0	0	0	0	0	0
																			1606.8	759.818	1008.47	598.332	582.03	177.788	1606.8	846.589	299.504	72.917	42.7309	11.62	1.9603	331.478	0	0	0	0	0	0	0	0	0	0	0	0	0	0	0	0	0
																			1332.09	628.848	840.287	491.805	483.297	145.551	1332.09	713.909	237.563	60.1055	33.5825	5.42556	1.53596	279.971	0	0	0	0	0	0	0	0	0	0	0	0	0	0	0	0	0
																			1218.8	584.382	772.068	446.731	449.614	134.767	1218.8	643.65	226.659	48.0445	31.5317	7.19869	1.56751	260.148	0	0	0	0	0	0	0	0	0	0	0	0	0	0	0	0	0
																			1915.98	937.181	1209.35	706.636	717.877	219.304	1915.98	1029.59	347.603	89.5882	44.0473	12.162	3.20706	389.783	0	0	0	0	0	0	0	0	0	0	0	0	0	0	0	0	0
																			1685.85	806.786	1060.26	625.598	617.376	189.409	1685.85	900.259	313.56	75.791	40.0107	7.38345	2.31307	346.537	0	0	0	0	0	0	0	0	0	0	0	0	0	0	0	0	0
																			1242.76	587.368	784.222	458.541	452.322	135.046	1242.76	665.457	227.016	61.8809	26.4699	8.68001	0.918188	252.342	0	0	0	0	0	0	0	0	0	0	0	0	0	0	0	0	0
																			1313.6	620.601	827.97	485.628	476.894	143.707	1313.6	680.649	243.402	56.96	41.6426	11.5584	0.831586	278.555	0	0	0	0	0	0	0	0	0	0	0	0	0	0	0	0	0
																			1910.48	893.98	1193.14	717.341	683.315	210.665	1910.48	1028.2	352.102	83.7018	54.1916	9.36496	2.4126	380.51	0	0	0	0	0	0	0	0	0	0	0	0	0	0	0	0	0
																			1529.14	737.829	962.82	566.325	564.077	173.751	1529.14	793.041	278.145	67.7994	36.1232	10.6514	2.55822	340.826	0	0	0	0	0	0	0	0	0	0	0	0	0	0	0	0	0
																			1128.81	534.519	712.535	416.271	410.958	123.561	1128.81	585.119	209.479	51.9673	29.266	7.604	1.8169	243.554	0	0	0	0	0	0	0	0	0	0	0	0	0	0	0	0	0
																			747.532	354.145	474.5	273.033	273.748	80.3966	747.532	388.622	133.87	37.9306	16.4513	4.20951	0.661926	165.788	0	0	0	0	0	0	0	0	0	0	0	0	0	0	0	0	0
																			1375.93	653.546	867.574	508.355	502.082	151.464	1375.93	736.381	250.086	66.0476	31.3595	8.40796	1.52031	282.127	0	0	0	0	0	0	0	0	0	0	0	0	0	0	0	0	0
																			1276.5	614.637	808.724	467.778	472.171	142.466	1276.5	692.769	222.614	57.2677	33.8602	6.45038	1.97569	261.565	0	0	0	0	0	0	0	0	0	0	0	0	0	0	0	0	0
																			1412.5	667.255	886.885	525.61	511.55	155.705	1412.5	733.816	257.227	64.6736	35.4256	11.1904	1.13714	309.026	0	0	0	0	0	0	0	0	0	0	0	0	0	0	0	0	0
																			1029.21	493.021	652.161	377.054	379.564	113.457	1029.21	538.586	183.409	39.4921	22.8401	6.03641	0.550561	238.3	0	0	0	0	0	0	0	0	0	0	0	0	0	0	0	0	0
																			1189.49	571.971	752.138	437.351	439.443	132.527	1189.49	616.418	221.744	49.8068	26.8131	7.10982	0.86491	266.733	0	0	0	0	0	0	0	0	0	0	0	0	0	0	0	0	0
																			1480.49	708.883	935.005	545.484	544.737	164.146	1480.49	800.92	271.533	62.8753	36.695	10.4906	1.59624	296.379	0	0	0	0	0	0	0	0	0	0	0	0	0	0	0	0	0
																			1221.32	589.347	773.214	448.105	452.752	136.595	1221.32	635.466	226.089	57.7542	29.3344	2.36098	1.83351	268.481	0	0	0	0	0	0	0	0	0	0	0	0	0	0	0	0	0
																			1383.66	669.267	875.689	507.972	514.411	154.856	1383.66	734.621	256.271	54.0794	35.9936	7.7385	0.158254	294.798	0	0	0	0	0	0	0	0	0	0	0	0	0	0	0	0	0
																			1483.2	692.139	929.255	553.941	530.307	161.832	1483.2	801.568	268.754	64.2666	34.5137	7.04048	0.602822	306.451	0	0	0	0	0	0	0	0	0	0	0	0	0	0	0	0	0
																			1505.5	716.54	946.627	558.878	548.176	168.364	1505.5	805.533	269.151	67.399	34.8337	8.07883	2.63203	317.877	0	0	0	0	0	0	0	0	0	0	0	0	0	0	0	0	0
																			1110.04	525.18	701.486	408.551	403.844	121.336	1110.04	588.677	194.841	51.6284	30.3521	7.16607	0.497255	236.875	0	0	0	0	0	0	0	0	0	0	0	0	0	0	0	0	0
																			807.432	379.668	512.559	294.874	293.645	86.0233	807.432	420.867	152.919	35.595	20.3406	6.17692	1.42109	170.113	0	0	0	0	0	0	0	0	0	0	0	0	0	0	0	0	0
																			1149.41	544.148	725.745	423.663	418.665	125.482	1149.41	602.077	210.354	54.9403	27.3306	6.46962	1.27839	246.958	0	0	0	0	0	0	0	0	0	0	0	0	0	0	0	0	0
																			1143.26	539.923	721.339	421.918	415.142	124.781	1143.26	594.563	210.157	52.7025	31.0941	9.41075	0.986688	244.344	0	0	0	0	0	0	0	0	0	0	0	0	0	0	0	0	0
																			1207.72	588.764	768.095	439.624	452.828	135.936	1207.72	634.927	223.762	53.8826	38.1906	7.47654	1.40745	248.073	0	0	0	0	0	0	0	0	0	0	0	0	0	0	0	0	0
																			1844.11	889.702	1159.8	684.318	681.128	208.574	1844.11	985.348	328.509	78.0491	42.574	16.175	1.57754	391.882	0	0	0	0	0	0	0	0	0	0	0	0	0	0	0	0	0
																			1686.72	812.148	1059.99	626.73	620.972	191.176	1686.72	887.374	308.975	73.5316	38.8781	18.0963	2.50384	357.361	0	0	0	0	0	0	0	0	0	0	0	0	0	0	0	0	0
																			1501.18	719.095	948.678	552.506	552.65	166.445	1501.18	799.097	274.279	73.0438	45.0842	8.11187	2.14886	299.42	0	0	0	0	0	0	0	0	0	0	0	0	0	0	0	0	0
																			1287.43	621.108	815.559	471.872	477.268	143.839	1287.43	686.836	229.189	57.8664	34.7848	9.22816	1.5163	268.01	0	0	0	0	0	0	0	0	0	0	0	0	0	0	0	0	0
																			1000.27	478.778	635.554	364.717	369.255	109.523	1000.27	522.42	191.372	47.3116	26.9164	4.71204	1.28462	206.255	0	0	0	0	0	0	0	0	0	0	0	0	0	0	0	0	0
																			1069.94	515.493	679.652	390.286	397.288	118.205	1069.94	564.631	194.041	40.7854	29.6446	9.63174	0.588789	230.616	0	0	0	0	0	0	0	0	0	0	0	0	0	0	0	0	0
																			1043.82	497.934	661.179	382.64	383.647	114.287	1043.82	547.831	188.565	43.539	29.3379	5.92822	0.857874	227.759	0	0	0	0	0	0	0	0	0	0	0	0	0	0	0	0	0
																			2083.71	1008.9	1306.57	777.144	769.411	239.487	2083.71	1114.85	380.646	87.5006	48.1332	13.5611	3.42984	435.583	0	0	0	0	0	0	0	0	0	0	0	0	0	0	0	0	0
																			1023.08	493.865	649.676	373.407	380.323	113.542	1023.08	544.743	175.483	48.0489	22.5414	6.29025	1.38727	224.588	0	0	0	0	0	0	0	0	0	0	0	0	0	0	0	0	0
																			1555.21	758.723	984.203	571.004	582.291	176.432	1555.21	823.502	286.749	78.7591	40.479	9.51743	1.91863	314.281	0	0	0	0	0	0	0	0	0	0	0	0	0	0	0	0	0
																			1908.02	906.912	1191.72	716.299	691.923	214.989	1908.02	1001.62	364.091	84.7188	40.5975	13.3679	3.14424	400.479	0	0	0	0	0	0	0	0	0	0	0	0	0	0	0	0	0
																			877.293	421.675	557.829	319.464	325.241	96.4337	877.293	449.029	164.283	41.6159	24.4388	7.37892	1.52157	189.026	0	0	0	0	0	0	0	0	0	0	0	0	0	0	0	0	0
																			1573.13	742.753	988.016	585.112	569.387	173.366	1573.13	837.18	291.528	64.1765	39.8444	9.53995	2.62216	328.238	0	0	0	0	0	0	0	0	0	0	0	0	0	0	0	0	0
																			1240.82	591.679	784.207	456.615	454.563	137.117	1240.82	653.126	216.406	59.6819	32.3444	6.91574	1.68435	270.664	0	0	0	0	0	0	0	0	0	0	0	0	0	0	0	0	0
																			1923.01	919.918	1203.7	719.31	701.847	218.071	1923.01	1020.62	345.424	94.7038	40.192	11.3089	2.68671	408.076	0	0	0	0	0	0	0	0	0	0	0	0	0	0	0	0	0
																			812.313	388.891	516.629	295.684	300.338	88.5533	812.313	423.89	151.759	33.4787	19.6875	7.8076	0.708531	174.982	0	0	0	0	0	0	0	0	0	0	0	0	0	0	0	0	0
																			569.518	266.652	361.592	207.926	206.21	60.4415	569.518	290.911	104.737	25.9687	13.587	3.57163	0.631289	130.111	0	0	0	0	0	0	0	0	0	0	0	0	0	0	0	0	0
																			502.478	236.853	319.915	182.563	183.44	53.4125	502.478	250.412	94.744	25.4618	13.9559	3.5754	0.505119	113.824	0	0	0	0	0	0	0	0	0	0	0	0	0	0	0	0	0
																			1310.77	627.033	829.257	481.514	481.699	145.335	1310.77	691.452	233.63	59.7087	35.1968	6.37006	2.06373	282.351	0	0	0	0	0	0	0	0	0	0	0	0	0	0	0	0	0
																			1765.11	835.193	1105.99	659.119	638.634	196.559	1765.11	956.099	307.722	75.6427	44.6371	8.39446	2.00828	370.602	0	0	0	0	0	0	0	0	0	0	0	0	0	0	0	0	0
																			1613.22	783.343	1020.42	592.797	600.767	182.575	1613.22	873.074	290.827	65.0274	39.2023	5.33651	2.21401	337.538	0	0	0	0	0	0	0	0	0	0	0	0	0	0	0	0	0
																			1219.62	586.039	771.955	447.67	450.686	135.352	1219.62	626.286	224.515	51.0317	34.9875	8.15072	1.10949	273.545	0	0	0	0	0	0	0	0	0	0	0	0	0	0	0	0	0
																			1491.41	713.983	939.697	551.709	547.222	166.761	1491.41	779.916	277.751	64.044	41.2747	10.9585	1.65776	315.803	0	0	0	0	0	0	0	0	0	0	0	0	0	0	0	0	0
																			1543.82	745.384	973.091	570.731	571.353	174.03	1543.82	801.33	281.3	68.9482	38.4884	10.3519	0.66468	342.74	0	0	0	0	0	0	0	0	0	0	0	0	0	0	0	0	0
																			1189.67	576.419	754.935	434.731	443.059	133.36	1189.67	625.308	211.582	52.4101	36.1326	8.65088	1.27728	254.305	0	0	0	0	0	0	0	0	0	0	0	0	0	0	0	0	0
																			1057.01	506.383	669.721	387.291	390.02	116.362	1057.01	550.609	192.623	50.4128	28.2809	11.2215	1.15209	222.714	0	0	0	0	0	0	0	0	0	0	0	0	0	0	0	0	0
																			880.768	424.863	560.474	320.295	327.579	97.2839	880.768	460.29	160.141	41.663	21.4228	5.39986	1.60225	190.249	0	0	0	0	0	0	0	0	0	0	0	0	0	0	0	0	0
																			1962.83	920.077	1223.22	739.612	701.966	218.111	1962.83	1061.29	346.847	81.2024	47.6793	11.8034	1.878	412.128	0	0	0	0	0	0	0	0	0	0	0	0	0	0	0	0	0
																			2066.32	983.231	1292.36	773.958	750.52	232.711	2066.32	1114.38	378.032	96.4127	53.9438	15.0739	2.40502	406.078	0	0	0	0	0	0	0	0	0	0	0	0	0	0	0	0	0
																			1198.33	582.555	760.075	438.255	447.419	135.136	1198.33	627.743	204.821	54.0832	32.3436	10.6869	1.07939	267.573	0	0	0	0	0	0	0	0	0	0	0	0	0	0	0	0	0
																			932.307	444.828	590.227	342.079	342.591	102.238	932.307	484.951	168.059	46.4298	20.8454	7.85738	0.927571	203.236	0	0	0	0	0	0	0	0	0	0	0	0	0	0	0	0	0
																			1551.4	743.603	979.144	572.252	571.38	172.224	1551.4	832.728	284.191	67.644	39.9391	4.68909	2.21353	319.99	0	0	0	0	0	0	0	0	0	0	0	0	0	0	0	0	0
																			1372.71	649.005	864.039	508.676	497.632	151.373	1372.71	718.526	247.751	57.7354	36.2426	7.00714	2.91035	302.542	0	0	0	0	0	0	0	0	0	0	0	0	0	0	0	0	0
																			1267.63	601.471	799.773	467.858	462.1	139.37	1267.63	674.855	226.434	58.5908	33.766	7.71617	2.26696	264.002	0	0	0	0	0	0	0	0	0	0	0	0	0	0	0	0	0
																			1024.27	484.598	647.719	376.548	373.103	111.495	1024.27	545.226	190.251	41.8385	24.861	8.11598	0.557751	213.418	0	0	0	0	0	0	0	0	0	0	0	0	0	0	0	0	0
																			2062.16	964.145	1284.93	777.228	734.883	229.261	2062.16	1124.07	366.208	93.7437	55.3505	10.744	3.26931	408.775	0	0	0	0	0	0	0	0	0	0	0	0	0	0	0	0	0
																			757.217	364.916	483.532	273.685	281.988	82.9278	757.217	398.987	141.559	33.5797	19.3525	3.50566	1.07385	159.159	0	0	0	0	0	0	0	0	0	0	0	0	0	0	0	0	0
																			1336.96	650.59	848.323	488.634	500.349	150.241	1336.96	696.593	244.793	60.5697	35.23	9.13597	0.897738	289.738	0	0	0	0	0	0	0	0	0	0	0	0	0	0	0	0	0
																			1607.43	766.099	1012.05	595.373	587.117	178.983	1607.43	861.084	281.622	67.8467	45.988	14.139	2.49496	334.253	0	0	0	0	0	0	0	0	0	0	0	0	0	0	0	0	0
																			939.349	444.774	595.381	343.968	342.808	101.965	939.349	487.164	165.85	45.1759	23.4324	5.03341	1.10444	211.588	0	0	0	0	0	0	0	0	0	0	0	0	0	0	0	0	0
																			839.549	401.897	532.484	307.065	309.198	92.6985	839.549	427.246	153.088	39.3624	21.1327	5.94646	1.51179	191.262	0	0	0	0	0	0	0	0	0	0	0	0	0	0	0	0	0
																			1021.89	486.847	647.726	374.169	374.884	111.963	1021.89	540.256	181.86	41.4688	26.9868	2.91121	1.16238	227.249	0	0	0	0	0	0	0	0	0	0	0	0	0	0	0	0	0
																			1249.4	584.552	786.074	463.33	449.284	135.267	1249.4	656.911	223.079	53.5115	31.2308	5.13049	1.24847	278.293	0	0	0	0	0	0	0	0	0	0	0	0	0	0	0	0	0
																			1762.85	855.287	1111.87	650.978	654.821	200.465	1762.85	941.337	326.961	72.0021	48.614	11.5102	2.24288	360.185	0	0	0	0	0	0	0	0	0	0	0	0	0	0	0	0	0
																			1022.21	484.81	646.861	375.351	373.272	111.538	1022.21	545.737	177.681	44.0879	23.3763	11.117	0.972589	219.24	0	0	0	0	0	0	0	0	0	0	0	0	0	0	0	0	0
																			1431.36	682.489	902.285	529.072	523.62	158.869	1431.36	757.859	261.994	61.0514	35.0281	10.3755	2.29134	302.756	0	0	0	0	0	0	0	0	0	0	0	0	0	0	0	0	0
																			1249.45	590.473	786.672	462.776	453.156	137.317	1249.45	655.446	231.503	48.8081	32.2396	6.78931	2.24576	272.417	0	0	0	0	0	0	0	0	0	0	0	0	0	0	0	0	0
																			1492.7	726.117	942.973	549.729	556.151	169.966	1492.7	782.237	272.147	68.8574	33.1959	8.59147	2.37198	325.302	0	0	0	0	0	0	0	0	0	0	0	0	0	0	0	0	0
																			707.313	335.947	449.58	257.733	259.622	76.3258	707.313	370.724	129.829	30.0371	17.3873	5.28931	0.950523	153.096	0	0	0	0	0	0	0	0	0	0	0	0	0	0	0	0	0
																			1534.5	730.48	965.852	568.645	560.904	169.576	1534.5	812.345	283.081	73.3657	36.1357	9.36577	1.47516	318.728	0	0	0	0	0	0	0	0	0	0	0	0	0	0	0	0	0
																			1813.55	857.672	1136.48	677.064	656.687	200.985	1813.55	957.191	336.964	88.5739	48.4246	11.9386	2.42698	368.029	0	0	0	0	0	0	0	0	0	0	0	0	0	0	0	0	0
																			1371.92	643.399	862.044	509.874	493.815	149.584	1371.92	727.256	250.297	64.9449	33.7117	8.39487	1.74277	285.571	0	0	0	0	0	0	0	0	0	0	0	0	0	0	0	0	0
																			1461.77	707.203	923.476	538.289	541.84	165.364	1461.77	755.782	271.497	62.0579	41.42	9.45875	2.66138	318.887	0	0	0	0	0	0	0	0	0	0	0	0	0	0	0	0	0
																			1428.33	675.418	899.331	528.996	518.333	157.086	1428.33	761.807	254.684	68.7808	36.6342	9.70822	1.71964	294.993	0	0	0	0	0	0	0	0	0	0	0	0	0	0	0	0	0
																			1638.1	775.729	1030.52	607.579	595.713	180.016	1638.1	882.26	291.334	73.1811	45.7585	18.2802	1.89606	325.392	0	0	0	0	0	0	0	0	0	0	0	0	0	0	0	0	0
																			1215.53	561.65	763.756	451.777	431.715	129.935	1215.53	649.397	223.802	56.0611	28.1351	9.53567	1.53516	247.067	0	0	0	0	0	0	0	0	0	0	0	0	0	0	0	0	0
																			1343.01	637.906	848.013	494.996	490.387	147.519	1343.01	719.038	245.957	62.007	33.937	3.25756	0.963995	277.849	0	0	0	0	0	0	0	0	0	0	0	0	0	0	0	0	0
																			968.465	466.458	614.644	353.821	359.093	107.365	968.465	498.202	179.525	47.4952	23.4847	4.67172	1.56317	213.524	0	0	0	0	0	0	0	0	0	0	0	0	0	0	0	0	0
																			1511.54	720.687	952.447	559.096	553.087	167.6	1511.54	811.146	265.192	76.6816	38.4044	7.77613	2.0266	310.316	0	0	0	0	0	0	0	0	0	0	0	0	0	0	0	0	0
																			769.106	367.743	488.22	280.886	283.634	84.1088	769.106	400.434	137.556	30.3934	14.9624	4.03408	0.775618	180.951	0	0	0	0	0	0	0	0	0	0	0	0	0	0	0	0	0
																			1116.62	536.214	706.439	410.179	411.715	124.499	1116.62	576.854	203.403	51.6673	28.5741	8.48086	1.81337	245.825	0	0	0	0	0	0	0	0	0	0	0	0	0	0	0	0	0
																			986.742	475.144	626.469	360.273	366.009	109.135	986.742	519.1	183.489	36.4523	23.1845	4.64369	1.38321	218.489	0	0	0	0	0	0	0	0	0	0	0	0	0	0	0	0	0
																			1115.02	531.858	704.415	410.603	408.642	123.217	1115.02	572.983	204.963	40.9225	29.9454	9.74552	1.73206	254.728	0	0	0	0	0	0	0	0	0	0	0	0	0	0	0	0	0
																			947.716	456.907	602.415	345.301	351.956	104.95	947.716	500.675	172.418	39.2126	24.4414	4.66605	0.840579	205.462	0	0	0	0	0	0	0	0	0	0	0	0	0	0	0	0	0
																			1556.16	736.896	978.173	577.987	564.914	171.981	1556.16	836.25	271.156	64.4584	40.5327	10.6544	1.75095	331.358	0	0	0	0	0	0	0	0	0	0	0	0	0	0	0	0	0
																			1410.8	668.02	887.594	523.204	512.381	155.639	1410.8	745.732	249.913	68.6829	37.9014	7.54176	2.05136	298.976	0	0	0	0	0	0	0	0	0	0	0	0	0	0	0	0	0
																			1742.64	827.244	1092.78	649.863	633.217	194.027	1742.64	923.613	312.342	82.4803	47.2525	12.6597	2.43351	361.859	0	0	0	0	0	0	0	0	0	0	0	0	0	0	0	0	0
																			1023.19	486.609	647.412	375.778	375.003	111.606	1023.19	524.684	197.23	47.0037	20.0386	7.15077	1.03231	226.05	0	0	0	0	0	0	0	0	0	0	0	0	0	0	0	0	0
																			1330.14	633.005	838.279	491.858	485.726	147.279	1330.14	686.075	248.051	62.9822	33.8936	7.4275	1.49551	290.213	0	0	0	0	0	0	0	0	0	0	0	0	0	0	0	0	0
																			1435.97	678.158	904.036	531.936	520.487	157.671	1435.97	766.488	259.064	59.1714	35.5639	10.152	2.45064	303.082	0	0	0	0	0	0	0	0	0	0	0	0	0	0	0	0	0
																			1516.29	724.594	954.405	561.89	555.051	169.544	1516.29	799.393	276.122	78.8881	36.0365	6.55858	1.74644	317.551	0	0	0	0	0	0	0	0	0	0	0	0	0	0	0	0	0
																			891.769	420.456	564.081	327.688	324.021	96.4354	891.769	467.728	160.088	43.155	24.5503	7.34704	0.684168	188.216	0	0	0	0	0	0	0	0	0	0	0	0	0	0	0	0	0
																			1383.15	664.502	872.857	510.293	509.847	154.656	1383.15	727.35	255.031	64.3181	34.2481	12.124	2.43471	287.644	0	0	0	0	0	0	0	0	0	0	0	0	0	0	0	0	0
																			824.465	400.779	525.869	298.596	309.33	91.4493	824.465	422.495	153.952	38.418	19.4326	4.57224	1.51527	184.079	0	0	0	0	0	0	0	0	0	0	0	0	0	0	0	0	0
																			596.561	278.897	378.545	218.016	216.054	62.843	596.561	302.362	111.609	29.5435	13.2635	4.32062	0.68824	134.773	0	0	0	0	0	0	0	0	0	0	0	0	0	0	0	0	0
																			1331.81	625.965	837.491	494.315	480.373	145.592	1331.81	694.44	241.692	56.4441	35.9321	13.0364	2.203	288.06	0	0	0	0	0	0	0	0	0	0	0	0	0	0	0	0	0
																			2260.61	1064.69	1408.5	852.11	810.793	253.895	2260.61	1230.22	407.678	108.155	54.8482	10.8217	2.69409	446.2	0	0	0	0	0	0	0	0	0	0	0	0	0	0	0	0	0
																			1431.05	683.861	902.654	528.392	524.774	159.086	1431.05	763.577	256.482	61.9361	33.5905	6.45778	2.08134	306.921	0	0	0	0	0	0	0	0	0	0	0	0	0	0	0	0	0
																			1135.36	547.498	719.801	415.563	421.252	126.246	1135.36	585.058	215.324	54.3497	27.432	5.95133	1.81503	245.433	0	0	0	0	0	0	0	0	0	0	0	0	0	0	0	0	0
																			1119.04	527.556	704.378	414.665	404.905	122.652	1119.04	568.228	205.268	47.0182	31.0721	7.66211	1.47366	258.322	0	0	0	0	0	0	0	0	0	0	0	0	0	0	0	0	0
																			1361.86	646.632	858.591	503.266	496.569	150.063	1361.86	725.244	254.112	60.1998	34.3562	3.87259	2.08491	281.987	0	0	0	0	0	0	0	0	0	0	0	0	0	0	0	0	0
																			1679	801.583	1056	622.999	614.282	187.302	1679	886.857	302.142	66.4413	46.9173	14.035	1.2778	361.33	0	0	0	0	0	0	0	0	0	0	0	0	0	0	0	0	0
																			846.765	401.12	537.705	309.06	309.755	91.3652	846.765	437.361	159.375	35.1751	23.1827	4.62246	0.945199	186.103	0	0	0	0	0	0	0	0	0	0	0	0	0	0	0	0	0
																			1857.48	896.315	1168.46	689.016	685.091	211.223	1857.48	983.858	332.801	87.8076	53.2489	19.9415	4.0623	375.757	0	0	0	0	0	0	0	0	0	0	0	0	0	0	0	0	0
																			1430.69	692.998	906.012	524.68	532.172	160.826	1430.69	767.498	262.864	57.2203	38.9367	13.4367	3.14845	287.588	0	0	0	0	0	0	0	0	0	0	0	0	0	0	0	0	0
																			1564.73	738.691	984.597	580.132	567.305	171.386	1564.73	845.393	284.569	71.9872	37.1532	8.61387	2.1686	314.844	0	0	0	0	0	0	0	0	0	0	0	0	0	0	0	0	0
																			1290.74	609.607	814.475	476.268	468.396	141.211	1290.74	682.731	226.518	62.5201	34.1911	6.43201	2.03192	276.318	0	0	0	0	0	0	0	0	0	0	0	0	0	0	0	0	0
																			1515.06	712.883	952.798	562.258	546.804	166.079	1515.06	816.92	278.786	65.0211	38.0867	10.2385	1.59012	304.414	0	0	0	0	0	0	0	0	0	0	0	0	0	0	0	0	0
																			932.782	445.588	590.671	342.111	342.709	102.879	932.782	487.988	161.442	41.4839	22.2854	8.20735	0.98552	210.39	0	0	0	0	0	0	0	0	0	0	0	0	0	0	0	0	0
																			1262.68	600.404	796.997	465.681	461.254	139.15	1262.68	658.142	230.278	56.1179	32.0266	5.71901	1.98151	278.412	0	0	0	0	0	0	0	0	0	0	0	0	0	0	0	0	0
																			1632.39	777.693	1025.77	606.614	596.164	181.529	1632.39	860.628	314.756	59.8002	38.705	12.2068	0.708695	345.582	0	0	0	0	0	0	0	0	0	0	0	0	0	0	0	0	0
																			1853.54	896.605	1168.29	685.241	687.215	209.39	1853.54	995.758	344.266	80.3899	54.039	14.5178	2.90022	361.665	0	0	0	0	0	0	0	0	0	0	0	0	0	0	0	0	0
																			1425.77	687.014	900.634	525.139	527.097	159.917	1425.77	751.633	255.22	70.2599	35.4009	6.85245	2.4853	303.921	0	0	0	0	0	0	0	0	0	0	0	0	0	0	0	0	0
																			1441.6	681.752	907.566	534.035	523.376	158.376	1441.6	767.678	262.373	61.1671	37.6348	10.5838	1.42563	300.739	0	0	0	0	0	0	0	0	0	0	0	0	0	0	0	0	0
																			608.809	291.359	387.791	221.018	225.383	65.9766	608.809	315.393	117.876	24.4667	13.6359	5.07091	0.903794	131.464	0	0	0	0	0	0	0	0	0	0	0	0	0	0	0	0	0
																			738.216	356.744	470.884	267.333	275.146	81.5984	738.216	384.679	137.216	32.1395	17.2065	4.11232	0.685582	162.177	0	0	0	0	0	0	0	0	0	0	0	0	0	0	0	0	0
																			2002.72	941.485	1249.14	753.576	718.149	223.336	2002.72	1089.18	348.754	89.7224	42.5571	16.4545	3.27383	412.776	0	0	0	0	0	0	0	0	0	0	0	0	0	0	0	0	0
																			1191.45	572.668	753.496	437.954	439.814	132.854	1191.45	625.949	213.082	55.5526	27.4937	7.01517	1.86121	260.495	0	0	0	0	0	0	0	0	0	0	0	0	0	0	0	0	0
																			968.235	459.736	613.107	355.128	353.766	105.97	968.235	488.926	182.936	43.6069	25.2178	6.97474	1.48369	219.089	0	0	0	0	0	0	0	0	0	0	0	0	0	0	0	0	0
																			1273.64	608.345	803.789	469.854	466.915	141.429	1273.64	671.701	227.794	59.0141	31.1736	7.44064	1.2739	275.246	0	0	0	0	0	0	0	0	0	0	0	0	0	0	0	0	0
																			1138.04	536.826	716.501	421.536	411.823	125.003	1138.04	591.659	206.368	47.8141	26.9412	8.50517	1.90356	254.845	0	0	0	0	0	0	0	0	0	0	0	0	0	0	0	0	0
																			1082.21	511.307	683.629	398.577	394.009	117.299	1082.21	568.688	196.661	48.8349	26.5214	7.74123	0.888331	232.87	0	0	0	0	0	0	0	0	0	0	0	0	0	0	0	0	0
																			1239.77	589.403	783.093	456.68	453.37	136.033	1239.77	661.259	223.859	57.9993	30.3099	9.20389	1.29889	255.843	0	0	0	0	0	0	0	0	0	0	0	0	0	0	0	0	0
																			895.354	426.86	567.073	328.281	328.205	98.6544	895.354	455.574	160.061	40.9328	23.1431	3.44632	0.983723	211.213	0	0	0	0	0	0	0	0	0	0	0	0	0	0	0	0	0
																			1302.2	624.096	822.632	479.568	479.607	144.489	1302.2	683.055	239.041	66.2221	25.9083	5.87053	1.0423	281.061	0	0	0	0	0	0	0	0	0	0	0	0	0	0	0	0	0
																			1308.54	632.863	826.754	481.782	485.855	147.008	1308.54	679.27	232.309	59.9148	30.9809	6.55834	0.357928	299.146	0	0	0	0	0	0	0	0	0	0	0	0	0	0	0	0	0
																			734.036	345.093	464.897	269.139	266.144	78.9486	734.036	373.151	136.534	31.5515	18.4953	5.35591	1.29368	167.655	0	0	0	0	0	0	0	0	0	0	0	0	0	0	0	0	0
																			1560.16	742.346	980.428	579.73	567.849	174.497	1560.16	818.474	277.7	67.3518	40.7931	10.1435	1.84967	343.846	0	0	0	0	0	0	0	0	0	0	0	0	0	0	0	0	0
																			1189.73	559.034	749.516	440.214	429.592	129.443	1189.73	631.057	215.505	54.8578	26.5943	5.96446	1.54915	254.203	0	0	0	0	0	0	0	0	0	0	0	0	0	0	0	0	0
																			1434.1	681.276	901.263	532.834	520.992	160.285	1434.1	755.587	253.05	67.5947	35.7046	8.90035	1.71223	311.547	0	0	0	0	0	0	0	0	0	0	0	0	0	0	0	0	0
																			1265.1	605.679	800.049	465.051	465.453	140.226	1265.1	675.168	225.077	52.9105	36.2982	8.23563	1.56019	265.851	0	0	0	0	0	0	0	0	0	0	0	0	0	0	0	0	0
																			1744.74	824.786	1093.65	651.097	630.068	194.718	1744.74	927.186	315.11	82.1422	47.6091	7.96839	3.357	361.37	0	0	0	0	0	0	0	0	0	0	0	0	0	0	0	0	0
																			1618.51	767.954	1015.55	602.955	587.989	179.964	1618.51	855.866	296.292	78.0789	38.1462	9.66069	2.57489	337.887	0	0	0	0	0	0	0	0	0	0	0	0	0	0	0	0	0
																			1232.13	590.559	780.627	451.504	454.621	135.938	1232.13	649.496	230.47	53.9026	36.7615	2.84818	1.61814	257.035	0	0	0	0	0	0	0	0	0	0	0	0	0	0	0	0	0
																			1374.77	656.885	869.949	504.817	504.874	152.011	1374.77	746.306	248.407	56.7758	33.515	9.80153	2.84722	277.113	0	0	0	0	0	0	0	0	0	0	0	0	0	0	0	0	0
																			1828.77	882.562	1151.65	677.121	676.174	206.387	1828.77	971.382	333.702	82.7239	52.4084	10.774	1.49606	376.288	0	0	0	0	0	0	0	0	0	0	0	0	0	0	0	0	0
																			1217.32	572.797	767.278	450.038	439.407	133.39	1217.32	641.844	213.086	60.2671	32.0306	6.06562	1.7876	262.235	0	0	0	0	0	0	0	0	0	0	0	0	0	0	0	0	0
																			869.305	423.979	554.563	314.742	326.7	97.2784	869.305	451.831	157.053	36.3769	24.6462	3.79702	1.52549	194.075	0	0	0	0	0	0	0	0	0	0	0	0	0	0	0	0	0
																			1317.23	620.933	828.549	488.679	476.341	144.592	1317.23	698.06	229.544	61.7872	29.2844	8.6204	1.23941	288.692	0	0	0	0	0	0	0	0	0	0	0	0	0	0	0	0	0
																			1132.24	545.616	716.702	415.537	418.996	126.62	1132.24	586.85	204.555	45.1413	25.6924	4.48856	0.99266	264.519	0	0	0	0	0	0	0	0	0	0	0	0	0	0	0	0	0
																			1417.02	678.732	893.205	523.818	520.365	158.367	1417.02	742.986	249.159	66.1054	33.5501	11.6882	1.56488	311.969	0	0	0	0	0	0	0	0	0	0	0	0	0	0	0	0	0
																			313.087	148.266	199.854	113.234	114.904	33.3622	313.087	155.002	57.6101	17.0982	8.20786	1.01409	0.419348	73.7358	0	0	0	0	0	0	0	0	0	0	0	0	0	0	0	0	0
																			1347.2	650.263	852.072	495.126	499.067	151.196	1347.2	704.73	236.725	62.6447	36.8534	11.1337	1.50543	293.605	0	0	0	0	0	0	0	0	0	0	0	0	0	0	0	0	0
																			1695.32	806.875	1065.71	629.608	617.704	189.172	1695.32	911.012	307.379	72.606	42.3044	8.15625	1.655	352.209	0	0	0	0	0	0	0	0	0	0	0	0	0	0	0	0	0
																			1882.43	915.017	1186.6	695.828	700.541	214.476	1882.43	1008.21	338.862	86.2166	45.2931	15.8398	1.60256	386.408	0	0	0	0	0	0	0	0	0	0	0	0	0	0	0	0	0
																			1156.95	549.909	731.056	425.891	422.994	126.916	1156.95	604.673	213.078	51.7546	28.9213	7.82848	1.643	249.049	0	0	0	0	0	0	0	0	0	0	0	0	0	0	0	0	0
																			953.22	460.549	606.331	346.888	355.15	105.399	953.22	493.663	176.587	41.7946	23.6051	7.44365	0.574604	209.551	0	0	0	0	0	0	0	0	0	0	0	0	0	0	0	0	0
																			1281.09	593.159	804.678	476.408	456.162	136.998	1281.09	684.229	225.192	64.4646	32.2482	8.05546	1.00217	265.894	0	0	0	0	0	0	0	0	0	0	0	0	0	0	0	0	0
																			2007.89	958.683	1258.44	749.45	733.012	225.671	2007.89	1079.24	366.321	91.7144	56.5034	11.0091	1.00561	402.098	0	0	0	0	0	0	0	0	0	0	0	0	0	0	0	0	0
																			1559.23	750.709	980.79	578.443	574.489	176.219	1559.23	823.107	280.061	66.2006	34.7105	12.8085	2.34235	340.003	0	0	0	0	0	0	0	0	0	0	0	0	0	0	0	0	0
																			1006.97	469.009	634.869	372.1	361.311	107.697	1006.97	538.128	188.995	42.3276	19.9966	7.09767	1.19382	209.231	0	0	0	0	0	0	0	0	0	0	0	0	0	0	0	0	0
																			1163.1	557.612	735.282	427.819	428.487	129.125	1163.1	600.334	206.079	61.6371	27.1877	4.70722	1.46161	261.693	0	0	0	0	0	0	0	0	0	0	0	0	0	0	0	0	0
																			1095.87	525.524	694.192	401.674	404.041	121.483	1095.87	577.11	192.934	52.8598	28.0875	7.43963	1.52405	235.911	0	0	0	0	0	0	0	0	0	0	0	0	0	0	0	0	0
																			1093.12	521.384	692.488	400.632	401.953	119.431	1093.12	570.632	194.173	51.9022	25.6008	11.7612	0.691959	238.359	0	0	0	0	0	0	0	0	0	0	0	0	0	0	0	0	0
																			1344.68	644.323	848.617	496.059	494.763	149.56	1344.68	696.833	252.363	66.2741	30.2681	7.5852	1.6036	289.749	0	0	0	0	0	0	0	0	0	0	0	0	0	0	0	0	0
																			1699.5	814.06	1069.51	629.989	622.951	191.109	1699.5	916.266	299.699	70.8165	41.5602	17.7481	2.83389	350.576	0	0	0	0	0	0	0	0	0	0	0	0	0	0	0	0	0
																			1818.33	861.807	1138.44	679.896	658.395	203.412	1818.33	963.291	334.171	84.204	50.2985	4.77022	2.85637	378.742	0	0	0	0	0	0	0	0	0	0	0	0	0	0	0	0	0
																			1315.62	626.975	829.748	485.868	481.002	145.973	1315.62	701.132	236.814	56.8367	29.7364	2.45382	1.66553	286.978	0	0	0	0	0	0	0	0	0	0	0	0	0	0	0	0	0
																			1236.89	587.889	781.302	455.59	451.959	135.93	1236.89	643.482	228.434	54.3404	31.3621	9.79809	1.83971	267.635	0	0	0	0	0	0	0	0	0	0	0	0	0	0	0	0	0
																			1541.27	740.52	972.006	569.262	567.468	173.053	1541.27	820.166	282.549	65.9052	38.0694	9.10145	2.60688	322.871	0	0	0	0	0	0	0	0	0	0	0	0	0	0	0	0	0
																			785.971	375.418	500.724	285.246	290.164	85.2546	785.971	426.204	138.828	29.5409	17.5988	1.85598	1.15609	170.787	0	0	0	0	0	0	0	0	0	0	0	0	0	0	0	0	0
																			1311.03	627.392	825.713	485.315	481.106	146.286	1311.03	673.428	237.093	63.2116	27.9286	8.48401	0.658004	300.224	0	0	0	0	0	0	0	0	0	0	0	0	0	0	0	0	0
																			1296.3	612.825	817.147	479.157	470.904	141.921	1296.3	685.076	241.597	60.0264	29.3409	6.5193	2.25497	271.49	0	0	0	0	0	0	0	0	0	0	0	0	0	0	0	0	0
																			1718.44	814.359	1079.66	638.776	624.249	190.11	1718.44	914.724	321.187	77.2685	47.7287	13.9064	2.0042	341.617	0	0	0	0	0	0	0	0	0	0	0	0	0	0	0	0	0
																			1269.8	613.613	805.728	464.068	472.269	141.344	1269.8	669.303	231.719	58.3371	30.4428	10.0207	1.50619	268.467	0	0	0	0	0	0	0	0	0	0	0	0	0	0	0	0	0
																			1333.96	638.314	841.543	492.413	489.871	148.443	1333.96	695.513	250.358	60.5526	30.6248	13.478	0.784731	282.644	0	0	0	0	0	0	0	0	0	0	0	0	0	0	0	0	0
																			1327.74	641.431	838.24	489.5	491.617	149.814	1327.74	685.442	243.947	61.3552	33.0183	9.43877	3.02078	291.517	0	0	0	0	0	0	0	0	0	0	0	0	0	0	0	0	0
																			818.496	390.526	519.952	298.544	301.255	89.271	818.496	419.794	153.952	33.3479	21.0061	3.18348	1.21235	186	0	0	0	0	0	0	0	0	0	0	0	0	0	0	0	0	0
																			1505.1	712.534	943.474	561.628	544.689	167.845	1505.1	774.633	279.687	69.9939	36.3836	12.6123	2.9438	328.848	0	0	0	0	0	0	0	0	0	0	0	0	0	0	0	0	0
																			1981.23	957.976	1242.81	738.413	730.932	227.044	1981.23	1048.09	363.84	82.1549	53.4487	14.5076	3.42393	415.766	0	0	0	0	0	0	0	0	0	0	0	0	0	0	0	0	0
																			730.941	350.785	465.448	265.493	270.529	80.2559	730.941	390.611	125.784	35.2664	18.4744	6.14226	0.450612	154.213	0	0	0	0	0	0	0	0	0	0	0	0	0	0	0	0	0
																			1260.35	609.732	799.933	460.42	469.377	140.355	1260.35	677.357	230.203	60.9397	27.7416	10.8828	2.358	250.87	0	0	0	0	0	0	0	0	0	0	0	0	0	0	0	0	0
																			1036.34	501.625	658.329	378.01	385.957	115.668	1036.34	540.157	192.671	45.5623	29.7723	5.47366	1.57488	221.128	0	0	0	0	0	0	0	0	0	0	0	0	0	0	0	0	0
																			1325.22	631.925	837.148	488.07	485.225	146.7	1325.22	703.585	242.72	53.6168	37.755	8.39846	2.08041	277.063	0	0	0	0	0	0	0	0	0	0	0	0	0	0	0	0	0
																			1153.46	555.283	731.076	422.386	427.13	128.154	1153.46	594.08	214.375	53.2229	29.0462	8.64615	1.95452	252.137	0	0	0	0	0	0	0	0	0	0	0	0	0	0	0	0	0
																			1891.1	887.56	1179.28	711.814	677.224	210.336	1891.1	1004.34	340.209	80.4386	42.532	10.4922	2.067	411.022	0	0	0	0	0	0	0	0	0	0	0	0	0	0	0	0	0
																			1587.37	763.043	999.27	588.102	584.18	178.863	1587.37	829.519	283.81	65.8429	46.3596	17.1746	2.53204	342.133	0	0	0	0	0	0	0	0	0	0	0	0	0	0	0	0	0
																			1555.3	739.938	978.114	577.189	567.126	172.813	1555.3	810.914	283.373	74.5575	41.8686	9.3316	1.06096	334.197	0	0	0	0	0	0	0	0	0	0	0	0	0	0	0	0	0
																			507.566	240.212	323.671	183.894	185.919	54.2923	507.566	263.577	94.4625	22.432	11.4351	4.15281	0.514606	110.991	0	0	0	0	0	0	0	0	0	0	0	0	0	0	0	0	0
																			1164.97	560.852	739.379	425.59	432.138	128.714	1164.97	611.471	213.865	54.3121	27.1822	7.81563	0.315642	250.008	0	0	0	0	0	0	0	0	0	0	0	0	0	0	0	0	0
																			1104.61	513.395	694.057	410.548	394.066	119.328	1104.61	579.065	198.296	48.191	27.4822	6.73785	2.23355	242.6	0	0	0	0	0	0	0	0	0	0	0	0	0	0	0	0	0
																			1431.61	682.305	900.324	531.288	523.061	159.244	1431.61	754.81	258.709	62.3124	35.3648	7.33896	2.26119	310.815	0	0	0	0	0	0	0	0	0	0	0	0	0	0	0	0	0
																			1047.04	499.015	662.633	384.404	384.205	114.81	1047.04	552.483	188.141	42.4954	26.7077	7.08283	1.08361	229.043	0	0	0	0	0	0	0	0	0	0	0	0	0	0	0	0	0
																			1204.48	572.576	760.301	444.184	440.288	132.288	1204.48	628.964	211.756	57.2704	28.9828	8.28064	0.390744	268.84	0	0	0	0	0	0	0	0	0	0	0	0	0	0	0	0	0
																			998.598	477.876	633.233	365.365	368.311	109.566	998.598	516.926	181.581	47.4643	27.4985	6.76512	0.554283	217.809	0	0	0	0	0	0	0	0	0	0	0	0	0	0	0	0	0
																			2069.3	983.867	1295.22	774.082	751.34	232.527	2069.3	1115.53	366.759	110.77	57.7504	14.0185	3.2399	401.234	0	0	0	0	0	0	0	0	0	0	0	0	0	0	0	0	0
																			1107.06	532.745	701.912	405.149	410.403	122.342	1107.06	585.803	204.659	48.234	25.0069	4.2536	1.56304	237.542	0	0	0	0	0	0	0	0	0	0	0	0	0	0	0	0	0
																			1411	667.538	888.142	522.862	511.914	155.624	1411	754.93	249.208	65.9732	37.5851	7.84792	1.61496	293.846	0	0	0	0	0	0	0	0	0	0	0	0	0	0	0	0	0
																			1127.93	540.201	714.506	413.422	415.938	124.263	1127.93	595.23	206.635	49.3741	28.8477	4.43347	2.34091	241.068	0	0	0	0	0	0	0	0	0	0	0	0	0	0	0	0	0
																			1158.74	549.022	730.168	428.575	421.435	127.587	1158.74	603.373	205.623	48.8826	26.5766	8.09529	1.65003	264.543	0	0	0	0	0	0	0	0	0	0	0	0	0	0	0	0	0
																			1827.46	874.98	1148.28	679.184	669.239	205.741	1827.46	972.846	327.508	81.812	47.985	14.3826	3.15779	379.769	0	0	0	0	0	0	0	0	0	0	0	0	0	0	0	0	0
																			1369.34	650.77	862.985	506.354	499.758	151.011	1369.34	708.667	256.888	61.5374	34.9318	8.18544	1.83591	297.293	0	0	0	0	0	0	0	0	0	0	0	0	0	0	0	0	0
																			1358.63	651.155	858.99	499.638	500.624	150.532	1358.63	714.027	253.647	58.6869	34.4805	8.06862	1.00746	288.711	0	0	0	0	0	0	0	0	0	0	0	0	0	0	0	0	0
																			573.692	274.545	365.85	207.842	212.308	62.2364	573.692	304.618	100.848	25.2169	14.8632	2.25601	0.587803	125.302	0	0	0	0	0	0	0	0	0	0	0	0	0	0	0	0	0
																			1133.94	543.002	717.183	416.753	417.648	125.354	1133.94	584.082	204.204	52.6425	29.4592	6.17867	1.04829	256.322	0	0	0	0	0	0	0	0	0	0	0	0	0	0	0	0	0
																			1261.85	598.585	795.968	465.886	459.471	139.114	1261.85	663.978	231.012	52.6877	31.231	10.4927	1.71924	270.733	0	0	0	0	0	0	0	0	0	0	0	0	0	0	0	0	0
																			1099.56	526.932	696.048	403.511	405.584	121.348	1099.56	571.221	206.217	49.1124	27.6518	7.18716	1.04534	237.124	0	0	0	0	0	0	0	0	0	0	0	0	0	0	0	0	0
																			1295.88	621.004	821.356	474.522	477.706	143.299	1295.88	691.666	234.031	68.3867	32.4514	8.14794	1.89793	259.297	0	0	0	0	0	0	0	0	0	0	0	0	0	0	0	0	0
																			726.305	345.759	461.021	265.283	266.909	78.8495	726.305	362.049	140.067	34.0889	18.1737	4.50259	1.04275	166.381	0	0	0	0	0	0	0	0	0	0	0	0	0	0	0	0	0
																			922.49	437.383	583.932	338.558	336.49	100.894	922.49	470.938	166.951	40.9306	25.3517	5.52626	1.19537	211.597	0	0	0	0	0	0	0	0	0	0	0	0	0	0	0	0	0
																			712.414	344.96	454.76	257.654	266.195	78.7648	712.414	369.416	129.744	33.0403	18.9428	5.85452	1.01404	154.401	0	0	0	0	0	0	0	0	0	0	0	0	0	0	0	0	0
																			1518.12	724.54	957.032	561.089	556.503	168.037	1518.12	804.923	277.522	63.0792	43.0294	7.15492	1.31967	321.093	0	0	0	0	0	0	0	0	0	0	0	0	0	0	0	0	0
																			1534.78	729.099	965.795	568.981	559.787	169.312	1534.78	818.184	286.88	57.7208	36.7315	12.0089	1.82293	321.428	0	0	0	0	0	0	0	0	0	0	0	0	0	0	0	0	0
																			1422.38	674.036	895.763	526.621	517.124	156.912	1422.38	759.114	256.564	64.024	31.289	7.82446	2.23083	301.338	0	0	0	0	0	0	0	0	0	0	0	0	0	0	0	0	0
																			1408.04	674.806	888.214	519.829	517.027	157.779	1408.04	746.756	252.917	67.8342	36.5106	3.98906	2.77127	297.265	0	0	0	0	0	0	0	0	0	0	0	0	0	0	0	0	0
																			1594.3	766.25	1005.15	589.147	587.589	178.661	1594.3	848.484	288.436	73.7398	39.9197	12.9546	1.97183	328.791	0	0	0	0	0	0	0	0	0	0	0	0	0	0	0	0	0
																			1269.22	610.225	803.11	466.112	469.139	141.086	1269.22	672.008	245.348	46.798	27.2402	4.0261	1.33926	272.462	0	0	0	0	0	0	0	0	0	0	0	0	0	0	0	0	0
																			1521.1	735.491	960.402	560.701	563.456	172.035	1521.1	813.414	272.75	71.8518	33.0158	5.42604	2.04028	322.605	0	0	0	0	0	0	0	0	0	0	0	0	0	0	0	0	0
																			1365.41	646.49	860.822	504.592	497.076	149.414	1365.41	721.041	249.809	64.3024	35.2627	7.72315	1.63564	285.64	0	0	0	0	0	0	0	0	0	0	0	0	0	0	0	0	0
																			1785.4	868.433	1124.55	660.854	663.341	205.092	1785.4	944.253	331.576	83.2284	39.5224	7.03568	2.76936	377.016	0	0	0	0	0	0	0	0	0	0	0	0	0	0	0	0	0
																			1072.01	519.805	680.644	391.364	399.736	120.069	1072.01	561.518	202.028	45.1246	23.2895	5.48096	1.45177	233.116	0	0	0	0	0	0	0	0	0	0	0	0	0	0	0	0	0
																			1452.9	693.818	915.409	537.489	531.649	162.169	1452.9	764.321	264.155	66.946	34.4718	8.12997	2.26958	312.606	0	0	0	0	0	0	0	0	0	0	0	0	0	0	0	0	0
																			1815.77	852.198	1135.38	680.39	651.218	200.979	1815.77	972.987	325.2	78.6825	47.9801	16.4594	2.94083	371.521	0	0	0	0	0	0	0	0	0	0	0	0	0	0	0	0	0
																			1652.42	804.505	1041.32	611.094	615.232	189.273	1652.42	857.919	306.462	72.8826	40.0131	13.849	3.53622	357.756	0	0	0	0	0	0	0	0	0	0	0	0	0	0	0	0	0
																			1662.5	792.447	1044.73	617.767	607.025	185.422	1662.5	884.666	305.825	72.9328	36.8999	9.53169	2.02776	350.618	0	0	0	0	0	0	0	0	0	0	0	0	0	0	0	0	0
																			1244.18	594.647	785.275	458.903	456.539	138.108	1244.18	646.725	223.667	63.2662	33.6731	8.74379	1.68941	266.414	0	0	0	0	0	0	0	0	0	0	0	0	0	0	0	0	0
																			1385.06	661.216	874.887	510.17	508.684	152.532	1385.06	739.34	260.482	60.3777	34.1954	10.7075	0.258698	279.694	0	0	0	0	0	0	0	0	0	0	0	0	0	0	0	0	0
																			1671.67	791.536	1049.43	622.239	606.51	185.026	1671.67	895.848	294.667	63.5562	47.6687	10.8924	1.47331	357.564	0	0	0	0	0	0	0	0	0	0	0	0	0	0	0	0	0
																			1423.72	677.708	895.786	527.936	519.812	157.896	1423.72	747.958	264.774	56.6646	37.4215	8.45163	1.70408	306.748	0	0	0	0	0	0	0	0	0	0	0	0	0	0	0	0	0
																			866.815	410.425	549.466	317.349	316.155	94.27	866.815	452.318	153.495	38.114	19.6035	6.89943	1.21518	195.169	0	0	0	0	0	0	0	0	0	0	0	0	0	0	0	0	0
																			930.259	446.986	590.99	339.268	344.556	102.43	930.259	477.176	169.824	42.8252	25.5572	7.19829	0.88158	206.797	0	0	0	0	0	0	0	0	0	0	0	0	0	0	0	0	0
																			1850.11	895.353	1163.92	686.182	684.385	210.967	1850.11	988.673	337.406	85.8076	44.9235	12.8652	1.94668	378.485	0	0	0	0	0	0	0	0	0	0	0	0	0	0	0	0	0
																			1569.6	756.033	990.905	578.697	580.154	175.88	1569.6	842.349	271.08	71.9985	42.7845	12.7981	1.55962	327.033	0	0	0	0	0	0	0	0	0	0	0	0	0	0	0	0	0
																			1318.09	623.517	830.383	487.703	478.655	144.862	1318.09	709.271	237.967	56.9854	26.2142	10.7035	2.50212	274.443	0	0	0	0	0	0	0	0	0	0	0	0	0	0	0	0	0
																			1151.78	534.976	724.679	427.106	412.006	122.97	1151.78	611.231	207.66	52.8339	25.9433	9.28745	1.96875	242.859	0	0	0	0	0	0	0	0	0	0	0	0	0	0	0	0	0
																			967.736	466.554	614.894	352.842	359.907	106.647	967.736	506.367	181.564	42.9378	19.6885	7.25295	1.35574	208.571	0	0	0	0	0	0	0	0	0	0	0	0	0	0	0	0	0
																			1479.45	714.482	935.75	543.705	548.646	165.836	1479.45	791.07	262.906	66.8798	38.2173	10.8348	1.68603	307.861	0	0	0	0	0	0	0	0	0	0	0	0	0	0	0	0	0
																			1543.41	740.498	972.45	570.963	567.563	172.935	1543.41	829.397	279.494	63.6756	35.4416	5.36532	1.61839	328.421	0	0	0	0	0	0	0	0	0	0	0	0	0	0	0	0	0
																			1014.21	478.472	641.243	372.963	368.645	109.827	1014.21	535.618	187.477	46.4012	21.1293	4.8357	1.71022	217.034	0	0	0	0	0	0	0	0	0	0	0	0	0	0	0	0	0
																			1362.71	651.594	860.821	501.894	500.109	151.485	1362.71	729.966	241.637	54.6562	38.5052	7.18878	1.99974	288.762	0	0	0	0	0	0	0	0	0	0	0	0	0	0	0	0	0
																			1038.31	497.84	658.765	379.544	383.563	114.277	1038.31	526.895	187.302	49.1496	28.1283	6.61022	1.22845	238.996	0	0	0	0	0	0	0	0	0	0	0	0	0	0	0	0	0
																			1022.09	485.581	646.905	375.183	374.044	111.538	1022.09	522.988	188.69	45.4928	28.1239	5.70868	1.12204	229.962	0	0	0	0	0	0	0	0	0	0	0	0	0	0	0	0	0
																			1127.81	536.604	712.533	415.274	412.214	124.39	1127.81	591.944	200.946	48.7058	29.2615	6.26746	1.92934	248.753	0	0	0	0	0	0	0	0	0	0	0	0	0	0	0	0	0
																			1002.87	486.231	638.141	364.731	375.069	111.162	1002.87	515.558	191.051	45.9619	24.0838	6.49137	0.982448	218.744	0	0	0	0	0	0	0	0	0	0	0	0	0	0	0	0	0
																			821.319	389.706	520.827	300.492	300.329	89.3773	821.319	432.073	146.802	39.0527	18.8677	4.0945	1.3915	179.037	0	0	0	0	0	0	0	0	0	0	0	0	0	0	0	0	0
																			282.577	138.118	181.646	100.932	107.039	31.079	282.577	143.669	51.9349	12.6504	6.32695	1.87493	0.433576	65.6875	0	0	0	0	0	0	0	0	0	0	0	0	0	0	0	0	0
																			1439.23	692.943	909.945	529.29	531.494	161.448	1439.23	757.361	261.817	62.114	42.202	8.31106	2.17069	305.259	0	0	0	0	0	0	0	0	0	0	0	0	0	0	0	0	0
																			1211.57	576.658	768.124	443.446	444.41	132.247	1211.57	663.838	217.405	50.2139	31.0393	4.34402	1.4193	243.311	0	0	0	0	0	0	0	0	0	0	0	0	0	0	0	0	0
																			1627.73	777.818	1023.06	604.666	595.354	182.464	1627.73	858.906	291.719	69.5673	45.0104	12.9825	3.58659	345.955	0	0	0	0	0	0	0	0	0	0	0	0	0	0	0	0	0
																			1290.8	614.306	815.193	475.602	472.531	141.775	1290.8	682.64	223.24	55.8825	32.1565	6.91797	1.18232	288.776	0	0	0	0	0	0	0	0	0	0	0	0	0	0	0	0	0
																			1371.55	655.393	865.76	505.786	503.003	152.39	1371.55	737.431	239.531	57.6789	35.7436	12.9891	1.54394	286.628	0	0	0	0	0	0	0	0	0	0	0	0	0	0	0	0	0
																			1396.25	674.167	882.876	513.376	518.022	156.144	1396.25	735.541	265.688	56.3572	34.8329	7.3674	1.91575	294.549	0	0	0	0	0	0	0	0	0	0	0	0	0	0	0	0	0
																			1719.32	832.213	1082.44	636.882	636.456	195.757	1719.32	898.3	313.254	72.745	43.8815	15.2677	2.53138	373.344	0	0	0	0	0	0	0	0	0	0	0	0	0	0	0	0	0
																			938.798	446.74	596.305	342.493	344.932	101.808	938.798	496.766	171.534	42.0847	22.7231	3.27574	1.51602	200.899	0	0	0	0	0	0	0	0	0	0	0	0	0	0	0	0	0
																			1487.27	702.176	935.122	552.146	537.982	164.194	1487.27	791.616	272.023	62.2132	37.6898	6.27401	2.62518	314.827	0	0	0	0	0	0	0	0	0	0	0	0	0	0	0	0	0
																			1132.25	538.756	717.058	415.191	415.329	123.427	1132.25	598.307	206.255	53.0094	26.571	6.02506	0.595583	241.485	0	0	0	0	0	0	0	0	0	0	0	0	0	0	0	0	0
																			1274.08	624.119	807.844	466.241	479.125	144.994	1274.08	655.21	234.11	55.2118	29.9058	7.75941	1.60951	290.279	0	0	0	0	0	0	0	0	0	0	0	0	0	0	0	0	0
																			1038.46	501.279	659.214	379.245	385.706	115.573	1038.46	537.153	183.541	43.3018	26.5828	7.19365	1.02047	239.666	0	0	0	0	0	0	0	0	0	0	0	0	0	0	0	0	0
																			1322.84	623.39	832.582	490.261	478.629	144.761	1322.84	682.936	245.437	67.9189	35.5284	9.804	1.0775	280.141	0	0	0	0	0	0	0	0	0	0	0	0	0	0	0	0	0
																			1232.29	592.399	781.752	450.542	456.42	135.979	1232.29	658.439	229.34	50.6064	29.2826	7.81714	1.69193	255.117	0	0	0	0	0	0	0	0	0	0	0	0	0	0	0	0	0
																			1291.51	625.303	818.553	472.955	480.67	144.633	1291.51	681.292	242.573	59.6344	28.2481	6.92326	1.15384	271.683	0	0	0	0	0	0	0	0	0	0	0	0	0	0	0	0	0
																			1206.99	573.914	761.2	445.794	440.732	133.182	1206.99	614.922	228.487	52.932	29.7655	9.96051	1.47734	269.449	0	0	0	0	0	0	0	0	0	0	0	0	0	0	0	0	0
																			2141.9	1014.76	1332.7	809.201	772.478	242.278	2141.9	1133.94	393.333	97.7368	45.8652	16.585	2.5345	451.906	0	0	0	0	0	0	0	0	0	0	0	0	0	0	0	0	0
																			1530.05	733.779	964.186	565.863	562.825	170.954	1530.05	808.544	282.37	68.2928	39.7752	8.34615	2.83756	319.883	0	0	0	0	0	0	0	0	0	0	0	0	0	0	0	0	0
																			1060.95	507.082	670.787	390.163	389.775	117.307	1060.95	547.252	190.593	45.3437	30.3501	6.91096	1.50355	238.997	0	0	0	0	0	0	0	0	0	0	0	0	0	0	0	0	0
[truncated: 3,002 more rows]
[truncated: 12 more columns]

## Sheet: Parameters
No	Mean:	Standard deviation:	Distributon	Randomised Estimate	CI low	CI high	Mean	SD	Original Estimate	Lower limit of estimate	Upper limit of estimate	Meta-analysis Reference
DIET
CHD relative risk per 106g increase in fruit intake	0.93	0.0179	Lognormal	0.93	0.89	0.96	-0.0725707	0.0193142	0.93	0	530	Dauchet L, Amouyel P, Hercberg S, Dallongeville J. Fruit and vegetable consumption and risk of coronary heart disease: a meta-analysis of cohort studies. J Nutr. 2006 Oct;136(10):2588-93.
CHD relative risk per 106g increase in vegetable intake	0.89	0.0306122	Lognormal	0.89	0.83	0.95	-0.116534	0.034448	0.89	0	583	Dauchet L, Amouyel P, Hercberg S, Dallongeville J. Fruit and vegetable consumption and risk of coronary heart disease: a meta-analysis of cohort studies. J Nutr. 2006 Oct;136(10):2588-93.
Stroke relative risk per 106g increase in fruit intake	0.89	0.0204	Lognormal	0.89	0.85	0.93	-0.116534	0.022946	0.89	0	530	Dauchet L, Amouyel P, Dallongeville J. Fruit and vegetable consumption and risk of stroke: a meta-analysis of cohort studies. Neurology. 2005 Oct 25;65(8):1193-7.
Lung cancer reduction per 80g increase in fruit intake	-0.0619	0.0191	Lognormal	0.939977	0.9	0.97	-0.0619	0.0191075	0.939977	0	400	World Cancer Research Fund/American Institute for Cancer Research. Food, Nutrition, Physical Activity, and the Prevention of Cancer: a Global Perspective. Washington DC: AICR, 2007. pg 97
Blood pressure (mmHg) reduction for 6g salt / day reduction	2.5	0.1786	Normal	5.8	2.5	9.2	5.8	1.70918	5.8	?	?	He FJ, Li J, MacGregor GA. Effect of longer term modest salt reduction on blood pressure: Cochrane systematic review and meta-analysis of randomised trials. BMJ 2013;346:f1325. doi: 10.1136/bmj.f1325
<40: CHD relative risk for 20mmHg reduction in BP	-0.7133	0.0417	Lognormal	0.490024	0.45	0.53	-0.7133	0.0417422	0.490024	?	?	Prospective Studies Collaboration. Age-specific relevance of usual blood pressure to vascular mortality: a meta-analysis of individual data for one million adults in 61 prospective studies. Lancer 2002; 360:1903-13
40-49: CHD relative risk for 20mmHg reduction in BP	-0.7133	0.0417	Lognormal	0.490024	0.45	0.53	-0.7133	0.0417422	0.490024	?	?	Prospective Studies Collaboration. Age-specific relevance of usual blood pressure to vascular mortality: a meta-analysis of individual data for one million adults in 61 prospective studies. Lancer 2002; 360:1903-14
50-59: CHD relative risk for 20mmHg reduction in BP	-0.6931	0.0152	Lognormal	0.500024	0.49	0.52	-0.6931	0.015159	0.500024	?	?	Prospective Studies Collaboration. Age-specific relevance of usual blood pressure to vascular mortality: a meta-analysis of individual data for one million adults in 61 prospective studies. Lancer 2002; 360:1903-15
60-69: CHD relative risk for 20mmHg reduction in BP	-0.6162	0.0094	Lognormal	0.539993	0.53	0.55	-0.6162	0.0094493	0.539993	?	?	Prospective Studies Collaboration. Age-specific relevance of usual blood pressure to vascular mortality: a meta-analysis of individual data for one million adults in 61 prospective studies. Lancer 2002; 360:1903-16
70-79: CHD relative risk for 20mmHg reduction in BP	-0.5108	0.0129	Lognormal	0.600015	0.58	0.61	-0.5108	0.012865	0.600015	?	?	Prospective Studies Collaboration. Age-specific relevance of usual blood pressure to vascular mortality: a meta-analysis of individual data for one million adults in 61 prospective studies. Lancer 2002; 360:1903-17
80-89: CHD relative risk for 20mmHg reduction in BP	-0.4005	0.0229	Lognormal	0.669985	0.64	0.7	-0.4005	0.0228602	0.669985	?	?	Prospective Studies Collaboration. Age-specific relevance of usual blood pressure to vascular mortality: a meta-analysis of individual data for one million adults in 61 prospective studies. Lancer 2002; 360:1903-18
90+: CHD relative risk for 20mmHg reduction in BP	-0.4005	0.0229	Lognormal	0.669985	0.64	0.7	-0.4005	0.0228602	0.669985	?	?	Prospective Studies Collaboration. Age-specific relevance of usual blood pressure to vascular mortality: a meta-analysis of individual data for one million adults in 61 prospective studies. Lancer 2002; 360:1903-19
<40: Stroke relative risk for 20mmHg reduction in BP	-1.0217	0.0569	Lognormal	0.359982	0.32	0.4	-1.0217	0.0569244	0.359982	?	?	Prospective Studies Collaboration. Age-specific relevance of usual blood pressure to vascular mortality: a meta-analysis of individual data for one million adults in 61 prospective studies. Lancer 2002; 360:1903-20
40-49: Stroke relative risk for 20mmHg reduction in BP	-1.0217	0.0569	Lognormal	0.359982	0.32	0.4	-1.0217	0.0569244	0.359982	?	?	Prospective Studies Collaboration. Age-specific relevance of usual blood pressure to vascular mortality: a meta-analysis of individual data for one million adults in 61 prospective studies. Lancer 2002; 360:1903-21
50-59: Stroke relative risk for 20mmHg reduction in BP	-0.9676	0.0341	Lognormal	0.379994	0.35	0.4	-0.9676	0.0340641	0.379994	?	?	Prospective Studies Collaboration. Age-specific relevance of usual blood pressure to vascular mortality: a meta-analysis of individual data for one million adults in 61 prospective studies. Lancer 2002; 360:1903-22
60-69: Stroke relative risk for 20mmHg reduction in BP	-0.844	0.0237	Lognormal	0.429987	0.41	0.45	-0.844	0.0237476	0.429987	?	?	Prospective Studies Collaboration. Age-specific relevance of usual blood pressure to vascular mortality: a meta-analysis of individual data for one million adults in 61 prospective studies. Lancer 2002; 360:1903-23
70-79: Stroke relative risk for 20mmHg reduction in BP	-0.6931	0.0204	Lognormal	0.500024	0.48	0.52	-0.6931	0.0204191	0.500024	?	?	Prospective Studies Collaboration. Age-specific relevance of usual blood pressure to vascular mortality: a meta-analysis of individual data for one million adults in 61 prospective studies. Lancer 2002; 360:1903-24
80-89: Stroke relative risk for 20mmHg reduction in BP	-0.4005	0.0305	Lognormal	0.669985	0.63	0.71	-0.4005	0.0304962	0.669985	?	?	Prospective Studies Collaboration. Age-specific relevance of usual blood pressure to vascular mortality: a meta-analysis of individual data for one million adults in 61 prospective studies. Lancer 2002; 360:1903-25
90+: Stroke relative risk for 20mmHg reduction in BP	-0.4005	0.0305	Lognormal	0.669985	0.63	0.71	-0.4005	0.0304962	0.669985	?	?	Prospective Studies Collaboration. Age-specific relevance of usual blood pressure to vascular mortality: a meta-analysis of individual data for one million adults in 61 prospective studies. Lancer 2002; 360:1903-26
Heart failure RR for 20mmHg reduction in BP	-0.6349	0.0526	Lognormal	0.529988	0.48	0.59	-0.6349	0.0526368	0.529988	?	?	Prospective Studies Collaboration. Age-specific relevance of usual blood pressure to vascular mortality: a meta-analysis of individual data for one million adults in 61 prospective studies. Lancer 2002; 360:1903-27
Aortic aneurysm RR for 20mmHg reduction in BP	-0.5978	0.06	Lognormal	0.55002	0.49	0.62	-0.5978	0.0600291	0.55002	?	?	Prospective Studies Collaboration. Age-specific relevance of usual blood pressure to vascular mortality: a meta-analysis of individual data for one million adults in 61 prospective studies. Lancer 2002; 360:1903-28
Hypertensive disease RR for 20mmHg reduction in BP	-1.5141	0.0569	Lognormal	0.220006	0.2	0.25	-1.5141	0.0569244	0.220006	?	?	Prospective Studies Collaboration. Age-specific relevance of usual blood pressure to vascular mortality: a meta-analysis of individual data for one million adults in 61 prospective studies. Lancer 2002; 360:1903-29
Rheumatic heart disease RR for 20mmHg reduction in BP	-0.3011	0.0964	Lognormal	0.740004	0.61	0.89	-0.3011	0.096368	0.740004	?	?	Prospective Studies Collaboration. Age-specific relevance of usual blood pressure to vascular mortality: a meta-analysis of individual data for one million adults in 61 prospective studies. Lancer 2002; 360:1903-30
Pulmonary embolism RR for 20mmHg reduction in BP	-0.3285	0.0948	Lognormal	0.720003	0.6	0.87	-0.3285	0.0947866	0.720003	?	?	Prospective Studies Collaboration. Age-specific relevance of usual blood pressure to vascular mortality: a meta-analysis of individual data for one million adults in 61 prospective studies. Lancer 2002; 360:1903-31
Decrease in Total Serum Cholesterol (mmol/l) for a 1% decrease in total fat as a % of total energy	0.02	0.005	Normal	0.02	0.0102	0.0298	0.02	0.005	0.02	?	?	Clarke R, Frost C, Collins R, Appleby P, Peto R. Dietary lipids and blood cholesterol: quantitative analysis of metabolic ward studies. BMJ 1997; 314
Decrease in Total Serum Cholesterol (mmol/l) for a 1% decrease in saturated fat as a % of total energy	0.052	0.003	Normal	0.052	0.04612	0.05788	0.052	0.003	0.052	?	?	Clarke R, Frost C, Collins R, Appleby P, Peto R. Dietary lipids and blood cholesterol: quantitative analysis of metabolic ward studies. BMJ 1997; 315
Decrease in Total Serum Cholesterol (mmol/l) for a 1% decrease in PUFA as a % of total energy	-0.026	0.004	Normal	-0.026	-0.03384	-0.01816	-0.026	0.004	-0.026	?	?	Clarke R, Frost C, Collins R, Appleby P, Peto R. Dietary lipids and blood cholesterol: quantitative analysis of metabolic ward studies. BMJ 1997; 316
Decrease in Total Serum Cholesterol (mmol/l) for a 1% decrease in MUFA as a % of total energy	0.005	0.003	Normal	0.005	-0.00088	0.01088	0.005	0.003	0.005	?	?	Clarke R, Frost C, Collins R, Appleby P, Peto R. Dietary lipids and blood cholesterol: quantitative analysis of metabolic ward studies. BMJ 1997; 317
Decrease in Total Serum Cholesterol (mmol/l) for a 1mg/d decrease in dietary cholesterol	0.0007	0.0001	Normal	0.0007	0.000504	0.000896	0.0007	0.0001	0.0007	?	?	Clarke R, Frost C, Collins R, Appleby P, Peto R. Dietary lipids and blood cholesterol: quantitative analysis of metabolic ward studies. BMJ 1997; 318
<40: CHD relative risk for 1 mmol/l decrease in Total Serum Cholesterol	-0.821	0.0341	Lognormal	0.439991	0.42	0.48	-0.821	0.0340641	0.439991	?	?	Prospective studies collaboration. Blood cholesterol and vascular mortality by age, sex, and blood pressure: a meta-analysis of individual data from 61 prosspective studies with 55000 vascular deaths. Lancet 2007; 370:1829-39
40-49: CHD relative risk for 1 mmol/l decrease in Total Serum Cholesterol	-0.821	0.0341	Lognormal	0.439991	0.42	0.48	-0.821	0.0340641	0.439991	?	?	Prospective studies collaboration. Blood cholesterol and vascular mortality by age, sex, and blood pressure: a meta-analysis of individual data from 61 prosspective studies with 55000 vascular deaths. Lancet 2007; 370:1829-40
50-59: CHD relative risk for 1 mmol/l decrease in Total Serum Cholesterol	-0.5447	0.0218	Lognormal	0.580016	0.56	0.61	-0.5447	0.0218169	0.580016	?	?	Prospective studies collaboration. Blood cholesterol and vascular mortality by age, sex, and blood pressure: a meta-analysis of individual data from 61 prosspective studies with 55000 vascular deaths. Lancet 2007; 370:1829-41
60-69: CHD relative risk for 1 mmol/l decrease in Total Serum Cholesterol	-0.3285	0.0178	Lognormal	0.720003	0.69	0.74	-0.3285	0.0178466	0.720003	?	?	Prospective studies collaboration. Blood cholesterol and vascular mortality by age, sex, and blood pressure: a meta-analysis of individual data from 61 prosspective studies with 55000 vascular deaths. Lancet 2007; 370:1829-42
70-79: CHD relative risk for 1 mmol/l decrease in Total Serum Cholesterol	-0.1985	0.0155	Lognormal	0.81996	0.8	0.85	-0.1985	0.0154655	0.81996	?	?	Prospective studies collaboration. Blood cholesterol and vascular mortality by age, sex, and blood pressure: a meta-analysis of individual data from 61 prosspective studies with 55000 vascular deaths. Lancet 2007; 370:1829-43
80-89: CHD relative risk for 1 mmol/l decrease in Total Serum Cholesterol	-0.1625	0.0209	Lognormal	0.850016	0.82	0.89	-0.1625	0.0208972	0.850016	?	?	Prospective studies collaboration. Blood cholesterol and vascular mortality by age, sex, and blood pressure: a meta-analysis of individual data from 61 prosspective studies with 55000 vascular deaths. Lancet 2007; 370:1829-44
90+: CHD relative risk for 1 mmol/l decrease in Total Serum Cholesterol	-0.1625	0.0209	Lognormal	0.850016	0.82	0.89	-0.1625	0.0208972	0.850016	?	?	Prospective studies collaboration. Blood cholesterol and vascular mortality by age, sex, and blood pressure: a meta-analysis of individual data from 61 prosspective studies with 55000 vascular deaths. Lancet 2007; 370:1829-45
<40: Stroke relative risk for 1 mmol/l decrease in Total Serum Cholesterol	-0.1054	0.0367	Lognormal	0.899964	0.84	0.97	-0.1054	0.0367077	0.899964	?	?	Prospective studies collaboration. Blood cholesterol and vascular mortality by age, sex, and blood pressure: a meta-analysis of individual data from 61 prosspective studies with 55000 vascular deaths. Lancet 2007; 370:1829-46
40-49: Stroke relative risk for 1 mmol/l decrease in Total Serum Cholesterol	-0.1054	0.0367	Lognormal	0.899964	0.84	0.97	-0.1054	0.0367077	0.899964	?	?	Prospective studies collaboration. Blood cholesterol and vascular mortality by age, sex, and blood pressure: a meta-analysis of individual data from 61 prosspective studies with 55000 vascular deaths. Lancet 2007; 370:1829-47
50-59: Stroke relative risk for 1 mmol/l decrease in Total Serum Cholesterol	0.0198	0.0274	Lognormal	0.9	0.84	0.97	-0.105361	0.0367077	0.9	?	?	Prospective studies collaboration. Blood cholesterol and vascular mortality by age, sex, and blood pressure: a meta-analysis of individual data from 61 prosspective studies with 55000 vascular deaths. Lancet 2007; 370:1829-48
60-69: Stroke relative risk for 1 mmol/l decrease in Total Serum Cholesterol	0.0198	0.0274	Lognormal	1.02	0.97	1.08	0.0198	0.0274031	1.02	?	?	Prospective studies collaboration. Blood cholesterol and vascular mortality by age, sex, and blood pressure: a meta-analysis of individual data from 61 prosspective studies with 55000 vascular deaths. Lancet 2007; 370:1829-49
70-79: Stroke relative risk for 1 mmol/l decrease in Total Serum Cholesterol	0.0392	0.0245	Lognormal	1.03998	0.99	1.09	0.0392	0.024548	1.03998	?	?	Prospective studies collaboration. Blood cholesterol and vascular mortality by age, sex, and blood pressure: a meta-analysis of individual data from 61 prosspective studies with 55000 vascular deaths. Lancet 2007; 370:1829-50
80-89: Stroke relative risk for 1 mmol/l decrease in Total Serum Cholesterol	0.0583	0.0312	Lognormal	1.06003	1	1.13	0.0583	0.031178	1.06003	?	?	Prospective studies collaboration. Blood cholesterol and vascular mortality by age, sex, and blood pressure: a meta-analysis of individual data from 61 prosspective studies with 55000 vascular deaths. Lancet 2007; 370:1829-51
90+: Stroke relative risk for 1 mmol/l decrease in Total Serum Cholesterol	0.0583	0.0312	Lognormal	1.06003	1	1.13	0.0583	0.031178	1.06003	?	?	Prospective studies collaboration. Blood cholesterol and vascular mortality by age, sex, and blood pressure: a meta-analysis of individual data from 61 prosspective studies with 55000 vascular deaths. Lancet 2007; 370:1829-52
OBESITY				Estimate	CI low	CI high	Mean	SD	Estimate
CHD RR for 5 BMI increase: BMI 15-25, men	0.239	0.0461	Lognormal	1.26998	1.16	1.39	0.239	0.0461438	1.26998	0	50	Prospective studies collaboration. Body-mass index and cause specific mortality in 900000 adults: collaborative analyses of 57 prospective studies. Lancet 2009; 373:1083-96
CHD RR for 5 BMI increase: BMI 15-25, women	0.01	0.0807	Lognormal	1.01005	0.86	1.18	0.01	0.0806983	1.01005	0	50	Prospective studies collaboration. Body-mass index and cause specific mortality in 900000 adults: collaborative analyses of 57 prospective studies. Lancet 2009; 373:1083-97
CHD RR for 5 BMI increase: BMI 25-50, men	0.3507	0.0235	Lognormal	1.42006	1.35	1.48	0.3507	0.0234534	1.42006	0	50	Prospective studies collaboration. Body-mass index and cause specific mortality in 900000 adults: collaborative analyses of 57 prospective studies. Lancet 2009; 373:1083-98
CHD RR for 5 BMI increase: BMI 25-50, women	0.3001	0.0283	Lognormal	1.34999	1.28	1.43	0.3001	0.028269	1.34999	0	50	Prospective studies collaboration. Body-mass index and cause specific mortality in 900000 adults: collaborative analyses of 57 prospective studies. Lancet 2009; 373:1083-99
Stroke RR for 5 BMI increase: BMI 15-25	-0.0834	0.0582	Lognormal	0.919983	0.82	1.03	-0.0834	0.0581658	0.919983	0	50	Prospective studies collaboration. Body-mass index and cause specific mortality in 900000 adults: collaborative analyses of 57 prospective studies. Lancet 2009; 373:1083-100
Stroke RR for 5 BMI increase: BMI 25-50	0.3293	0.0311	Lognormal	1.38999	1.31	1.48	0.3293	0.0311263	1.38999	0	50	Prospective studies collaboration. Body-mass index and cause specific mortality in 900000 adults: collaborative analyses of 57 prospective studies. Lancet 2009; 373:1083-101
Heart failure RR for 5 BMI increase: BMI 15-25	-0.0726	0.171	Lognormal	0.929973	0.66	1.29	-0.0726	0.170959	0.929973	0	50	Prospective studies collaboration. Body-mass index and cause specific mortality in 900000 adults: collaborative analyses of 57 prospective studies. Lancet 2009; 373:1083-102
Heart failure RR for 5 BMI increase: BMI 25-50	0.6206	0.0928	Lognormal	1.86004	1.55	2.23	0.6206	0.0927925	1.86004	0	50	Prospective studies collaboration. Body-mass index and cause specific mortality in 900000 adults: collaborative analyses of 57 prospective studies. Lancet 2009; 373:1083-103
Hypertensive disease RR for 5 BMI increase: BMI 15-25	0.157	0.2109	Lognormal	1.17	0.77	1.76	0.157	0.210887	1.17	0	50	Prospective studies collaboration. Body-mass index and cause specific mortality in 900000 adults: collaborative analyses of 57 prospective studies. Lancet 2009; 373:1083-104
Hypertensive disease RR for 5 BMI increase: BMI 25-50	0.708	0.0763	Lognormal	2.02993	1.75	2.36	0.708	0.0762872	2.02993	0	50	Prospective studies collaboration. Body-mass index and cause specific mortality in 900000 adults: collaborative analyses of 57 prospective studies. Lancet 2009; 373:1083-105
Diabetes RR for 5 BMI increase: BMI 15-25	-0.0408	0.2464	Lognormal	0.960021	0.59	1.55	-0.0408	0.2464	0.960021	0	50	Prospective studies collaboration. Body-mass index and cause specific mortality in 900000 adults: collaborative analyses of 57 prospective studies. Lancet 2009; 373:1083-106
Diabetes RR for 5 BMI increase: BMI 25-50	0.7701	0.0672	Lognormal	2.15998	1.89	2.46	0.7701	0.0672409	2.15998	0	50	Prospective studies collaboration. Body-mass index and cause specific mortality in 900000 adults: collaborative analyses of 57 prospective studies. Lancet 2009; 373:1083-107
Kidney disease RR for 5 BMI increase: BMI 15-25	0.131	0.2225	Lognormal	1.13997	0.74	1.77	0.131	0.222471	1.13997	0	50	Prospective studies collaboration. Body-mass index and cause specific mortality in 900000 adults: collaborative analyses of 57 prospective studies. Lancet 2009; 373:1083-108
Kidney disease RR for 5 BMI increase: BMI 25-50	0.4637	0.1146	Lognormal	1.58995	1.27	1.99	0.4637	0.114571	1.58995	0	50	Prospective studies collaboration. Body-mass index and cause specific mortality in 900000 adults: collaborative analyses of 57 prospective studies. Lancet 2009; 373:1083-109
Liver disease RR for 5 BMI increase: BMI 15-25	-0.3147	0.1572	Lognormal	0.730008	0.54	1	-0.3147	0.15719	0.730008	0	50	Prospective studies collaboration. Body-mass index and cause specific mortality in 900000 adults: collaborative analyses of 57 prospective studies. Lancet 2009; 373:1083-110
Liver disease RR for 5 BMI increase: BMI 25-50	0.5822	0.0767	Lognormal	1.78997	1.54	2.08	0.5822	0.07668	1.78997	0	50	Prospective studies collaboration. Body-mass index and cause specific mortality in 900000 adults: collaborative analyses of 57 prospective studies. Lancet 2009; 373:1083-111
Pancreas cancer relative risk for 5.0 BMI increase	0.131	0.0335	Lognormal	1.1	1.02	1.19	0.0953102	0.0393242	1.1	0	50	Norat T, Aune D, Vieira AR, Chan D, Rosenblatt DN, Vieira R. WCRF/AICR Systematic Literature Review Continuous Update Project Report: The Associations between Food, Nutrition and Physical Activity and the Risk of Pancreatic Cancer (2011)
Colorectal cancer relative risk for 1.0 BMI increase	0.0296	0.005	Lognormal	1.03004	1.02	1.04	0.0296	0.00495359	1.03004	0	50	World Cancer Research Fund/American Institute for Cancer Research. Food, Nutrition, Physical Activity, and the Prevention of Cancer: a Global Perspective. Washington DC: AICR, 2007. pg 216
Breast cancer relative risk for 2.0 BMI increase, premenopausal (under 60)	-0.0619	0.0082	Lognormal	0.94	0.92	0.95	-0.0618754	0.00818579	0.94	0	50	World Cancer Research Fund/American Institute for Cancer Research. Food, Nutrition, Physical Activity, and the Prevention of Cancer: a Global Perspective. Washington DC: AICR, 2007. pg 220
Breast cancer relative risk for 2.0 BMI increase, postmenopausal (over 60)	0.0296	0.0075	Lognormal	1.03	1.01	1.04	0.0295588	0.00746693	1.03	0	50	World Cancer Research Fund/American Institute for Cancer Research. Food, Nutrition, Physical Activity, and the Prevention of Cancer: a Global Perspective. Washington DC: AICR, 2007. pg 219
Endometrial cancer relative risk for 5.0 BMI increase	0.4187	0.0618	Lognormal	1.51998	1.35	1.72	0.4187	0.0617907	1.51998	0	50	World Cancer Research Fund/American Institute for Cancer Research. Food, Nutrition, Physical Activity, and the Prevention of Cancer: a Global Perspective. Washington DC: AICR, 2007. pg 221
Gallbladder cancer relative risk for 5.0 BMI increase	0.207	0.0352	Lognormal	1.22998	1.15	1.32	0.207	0.0351709	1.22998	0	50	World Cancer Research Fund/American Institute for Cancer Research. Food, Nutrition, Physical Activity, and the Prevention of Cancer: a Global Perspective. Washington DC: AICR, 2007. pg 223
Kidney cancer relative risk for 5.0 BMI increase	0.27	0.0291	Lognormal	1.30996	1.24	1.39	0.27	0.0291307	1.30996	0	50	World Cancer Research Fund/American Institute for Cancer Research. Food, Nutrition, Physical Activity, and the Prevention of Cancer: a Global Perspective. Washington DC: AICR, 2007. pg 223
Colorectal cancer relative risk for 10g/day fibre increase (men)			Lognormal	0.88	0.78	0.99	-0.127833	0.0608191	0.88	0	50	Norat T, Chan D, Lau R, Aune D, Vieira R. WCRF/AICR Systematic Literature Review Continuous Update Project Report: The Associations between Food, Nutrition and Physical Activity and the Risk of Colorectal Cancer (2010)
Colorectal cancer relative risk for 10g/day fibre increase (women)			Lognormal	0.92	0.87	0.98	-0.0833816	0.0303723	0.92	0	50	Norat T, Chan D, Lau R, Aune D, Vieira R. WCRF/AICR Systematic Literature Review Continuous Update Project Report: The Associations between Food, Nutrition and Physical Activity and the Risk of Colorectal Cancer (2010)
First stroke incidence relative risk for 7g/day increase in fibre			Lognormal	0.93	0.88	0.98	-0.0725707	0.0274568	0.93	5	35	Threapleton DE, Greenwood DC, Evans CE, Cleghorn CL, Nykjaer C, Woodhead C, Cade JE, Gale CP, Burley VJ. Dietary fiber intake and risk of first stroke: a systematic review and meta-analysis. Stroke 2013; 44:1360-1368
CHD mortality relative risk for 10g/day increase in dietary fibre	-0.2107	0.0625	Lognormal	0.810017	0.72	0.92	-0.2107	0.0625312	0.810017	12	27	Pereira M, O'Reilly E, Augustsson K, Fraser GE, Goldbourt U, Heitmann BL, Hallmans G, Knekt P, Pietinen P, Spiegelman D, Stevens J, Virtamo J, Willett WC, Ascherio A. Dietary fiber and risk of coronary heart disease: a pooled analysis of cohort studies. Arch Int Med. 2004;164(4):370-6
SMOKING				Estimate	CI low	CI high	Mean	SD	Estimate
COPD relative risk for male current smokers	2.37955	0.128484	Lognormal	10.8	8.4	13.9	2.37955	0.128484	10.8	cat	cat	Thun MJ, Apicella LF, Henley SJ. Smoking vs other risk factors as the cause of smoking-attributable deaths: confounding in the courtroom. JAMA. 2000 Aug 9;284(6):706-12.
COPD relative risk for male former smokers	2.05412	0.120942	Lognormal	7.8	6.1	9.8	2.05412	0.120942	7.8	cat	cat	Thun MJ, Apicella LF, Henley SJ. Smoking vs other risk factors as the cause of smoking-attributable deaths: confounding in the courtroom. JAMA. 2000 Aug 9;284(6):706-12.
COPD relative risk for female current smokers	2.5096	0.109378	Lognormal	12.3	9.9	15.2	2.5096	0.109378	12.3	cat	cat	Thun MJ, Apicella LF, Henley SJ. Smoking vs other risk factors as the cause of smoking-attributable deaths: confounding in the courtroom. JAMA. 2000 Aug 9;284(6):706-12.
COPD relative risk for female former smokers	2.18605	0.113992	Lognormal	8.9	7.1	11.1	2.18605	0.113992	8.9	cat	cat	Thun MJ, Apicella LF, Henley SJ. Smoking vs other risk factors as the cause of smoking-attributable deaths: confounding in the courtroom. JAMA. 2000 Aug 9;284(6):706-12.
IHD relative risk 35-64y males current smokers	0.955511	0.048276	Lognormal	2.6	2.4	2.9	0.955511	0.048276	2.6	cat	cat	Thun MJ, Apicella LF, Henley SJ. Smoking vs other risk factors as the cause of smoking-attributable deaths: confounding in the courtroom. JAMA. 2000 Aug 9;284(6):706-12.
IHD relative risk 35-64y males former smokers	0.470004	0.0495296	Lognormal	1.6	1.4	1.7	0.470004	0.0495296	1.6	cat	cat	Thun MJ, Apicella LF, Henley SJ. Smoking vs other risk factors as the cause of smoking-attributable deaths: confounding in the courtroom. JAMA. 2000 Aug 9;284(6):706-12.
IHD relative risk >65y males current smokers	0.405465	0.0529692	Lognormal	1.5	1.3	1.6	0.405465	0.0529692	1.5	cat	cat	Thun MJ, Apicella LF, Henley SJ. Smoking vs other risk factors as the cause of smoking-attributable deaths: confounding in the courtroom. JAMA. 2000 Aug 9;284(6):706-12.
IHD relative risk >65y males former smokers	0.182322	0.0221968	Lognormal	1.2	1.1	1.2	0.182322	0.0221968	1.2	cat	cat	Thun MJ, Apicella LF, Henley SJ. Smoking vs other risk factors as the cause of smoking-attributable deaths: confounding in the courtroom. JAMA. 2000 Aug 9;284(6):706-12.
IHD relative risk 35-64y females current smokers	1.16315	0.0641108	Lognormal	3.2	2.8	3.6	1.16315	0.0641108	3.2	cat	cat	Thun MJ, Apicella LF, Henley SJ. Smoking vs other risk factors as the cause of smoking-attributable deaths: confounding in the courtroom. JAMA. 2000 Aug 9;284(6):706-12.
IHD relative risk 35-64y females former smokers	0.336472	0.0888537	Lognormal	1.4	1.2	1.7	0.336472	0.0888537	1.4	cat	cat	Thun MJ, Apicella LF, Henley SJ. Smoking vs other risk factors as the cause of smoking-attributable deaths: confounding in the courtroom. JAMA. 2000 Aug 9;284(6):706-12.
IHD relative risk >65y females current smokers	0.530628	0.0438394	Lognormal	1.7	1.6	1.9	0.530628	0.0438394	1.7	cat	cat	Thun MJ, Apicella LF, Henley SJ. Smoking vs other risk factors as the cause of smoking-attributable deaths: confounding in the courtroom. JAMA. 2000 Aug 9;284(6):706-12.
IHD relative risk >65y females former smokers	0.336472	0.0365053	Lognormal	1.4	1.3	1.5	0.336472	0.0365053	1.4	cat	cat	Thun MJ, Apicella LF, Henley SJ. Smoking vs other risk factors as the cause of smoking-attributable deaths: confounding in the courtroom. JAMA. 2000 Aug 9;284(6):706-12.
Stroke relative risk 35-64y males current smokers	0.875469	0.130313	Lognormal	2.4	1.8	3	0.875469	0.130313	2.4	cat	cat	Thun MJ, Apicella LF, Henley SJ. Smoking vs other risk factors as the cause of smoking-attributable deaths: confounding in the courtroom. JAMA. 2000 Aug 9;284(6):706-12.
Stroke relative risk 35-64y males former smokers	0	0.142759	Lognormal	1	0.8	1.4	0	0.142759	1	cat	cat	Thun MJ, Apicella LF, Henley SJ. Smoking vs other risk factors as the cause of smoking-attributable deaths: confounding in the courtroom. JAMA. 2000 Aug 9;284(6):706-12.
Stroke relative risk >65y males current smokers	0.405465	0.103435	Lognormal	1.5	1.2	1.8	0.405465	0.103435	1.5	cat	cat	Thun MJ, Apicella LF, Henley SJ. Smoking vs other risk factors as the cause of smoking-attributable deaths: confounding in the courtroom. JAMA. 2000 Aug 9;284(6):706-12.
Stroke relative risk >65y males former smokers	0	0.0733883	Lognormal	1	0.9	1.2	0	0.0733883	1	cat	cat	Thun MJ, Apicella LF, Henley SJ. Smoking vs other risk factors as the cause of smoking-attributable deaths: confounding in the courtroom. JAMA. 2000 Aug 9;284(6):706-12.
Stroke relative risk 35-64y females current smokers	1.335	0.106163	Lognormal	3.8	3.1	4.7	1.335	0.106163	3.8	cat	cat	Thun MJ, Apicella LF, Henley SJ. Smoking vs other risk factors as the cause of smoking-attributable deaths: confounding in the courtroom. JAMA. 2000 Aug 9;284(6):706-12.
Stroke relative risk 35-64y females former smokers	0.405465	0.152509	Lognormal	1.5	1.1	2	0.405465	0.152509	1.5	cat	cat	Thun MJ, Apicella LF, Henley SJ. Smoking vs other risk factors as the cause of smoking-attributable deaths: confounding in the courtroom. JAMA. 2000 Aug 9;284(6):706-12.
Stroke relative risk >65y females current smokers	0.470004	0.0779035	Lognormal	1.6	1.4	1.9	0.470004	0.0779035	1.6	cat	cat	Thun MJ, Apicella LF, Henley SJ. Smoking vs other risk factors as the cause of smoking-attributable deaths: confounding in the courtroom. JAMA. 2000 Aug 9;284(6):706-12.
Stroke relative risk >65y females former smokers	0.182322	0.0858348	Lognormal	1.2	1	1.4	0.182322	0.0858348	1.2	cat	cat	Thun MJ, Apicella LF, Henley SJ. Smoking vs other risk factors as the cause of smoking-attributable deaths: confounding in the courtroom. JAMA. 2000 Aug 9;284(6):706-12.
Diabetes relative risk current smokers	0.364643	0.0478055	Lognormal	1.44	1.31	1.58	0.364643	0.0478055	1.44	cat	cat	Willi C, Bodenmann P, Ghali WA, Faris PD, Cornuz J. Active smoking and the risk of type 2 diabetes: a systematic review and meta-analysis. JAMA. 2007 Dec 12;298(22):2654-64.
Diabetes relative risk former smokers	0.207014	0.0393242	Lognormal	1.23	1.14	1.33	0.207014	0.0393242	1.23	cat	cat	Willi C, Bodenmann P, Ghali WA, Faris PD, Cornuz J. Active smoking and the risk of type 2 diabetes: a systematic review and meta-analysis. JAMA. 2007 Dec 12;298(22):2654-64.
Ca Lung relative risk current smokers	2.19277	0.149651	Lognormal	8.96	6.73	12.1	2.19277	0.149651	8.96	cat	cat	Gandini S, Botteri E, Iodice S, Boniol M, Lowenfels AB, Maisonneuve P, Boyle P. Tobacco smoking and cancer: a meta-analysis. Int J Cancer. 2008 Jan 1;122(1):155-64.
Ca Lung relative risk former smokers	1.34807	0.167443	Lognormal	3.85	2.77	5.34	1.34807	0.167443	3.85	cat	cat	Gandini S, Botteri E, Iodice S, Boniol M, Lowenfels AB, Maisonneuve P, Boyle P. Tobacco smoking and cancer: a meta-analysis. Int J Cancer. 2008 Jan 1;122(1):155-64.
Ca Upper digestive relative risk current smokers	1.27257	0.135877	Lognormal	3.57	2.63	4.48	1.27257	0.135877	3.57	cat	cat	Gandini S, Botteri E, Iodice S, Boniol M, Lowenfels AB, Maisonneuve P, Boyle P. Tobacco smoking and cancer: a meta-analysis. Int J Cancer. 2008 Jan 1;122(1):155-64.
Ca Upper digestive relative risk former smokers	0.165514	0.245361	Lognormal	1.18	0.73	1.91	0.165514	0.245361	1.18	cat	cat	Gandini S, Botteri E, Iodice S, Boniol M, Lowenfels AB, Maisonneuve P, Boyle P. Tobacco smoking and cancer: a meta-analysis. Int J Cancer. 2008 Jan 1;122(1):155-64.
Ca Larynx relative risk current smokers	1.94305	0.4073	Lognormal	6.98	3.14	15.5	1.94305	0.4073	6.98	cat	cat	Gandini S, Botteri E, Iodice S, Boniol M, Lowenfels AB, Maisonneuve P, Boyle P. Tobacco smoking and cancer: a meta-analysis. Int J Cancer. 2008 Jan 1;122(1):155-64.
Ca Larynx relative risk former smokers	1.53687	0.167122	Lognormal	4.65	3.35	6.45	1.53687	0.167122	4.65	cat	cat	Gandini S, Botteri E, Iodice S, Boniol M, Lowenfels AB, Maisonneuve P, Boyle P. Tobacco smoking and cancer: a meta-analysis. Int J Cancer. 2008 Jan 1;122(1):155-64.
Ca Stomach relative risk current smokers	0.494696	0.0900558	Lognormal	1.64	1.37	1.95	0.494696	0.0900558	1.64	cat	cat	Gandini S, Botteri E, Iodice S, Boniol M, Lowenfels AB, Maisonneuve P, Boyle P. Tobacco smoking and cancer: a meta-analysis. Int J Cancer. 2008 Jan 1;122(1):155-64.
Ca Stomach relative risk former smokers	0.270027	0.0564879	Lognormal	1.31	1.17	1.46	0.270027	0.0564879	1.31	cat	cat	Gandini S, Botteri E, Iodice S, Boniol M, Lowenfels AB, Maisonneuve P, Boyle P. Tobacco smoking and cancer: a meta-analysis. Int J Cancer. 2008 Jan 1;122(1):155-64.
Ca Liver relative risk current smokers	0.444686	0.0947184	Lognormal	1.56	1.29	1.87	0.444686	0.0947184	1.56	cat	cat	Lee YC, Cohet C, Yang YC, Stayner L, Hashibe M, Straif K. Meta-analysis of epidemiologic studies on cigarette smoking and liver cancer. Int J Epidemiol. 2009 Dec;38(6):1497-511. doi: 10.1093/ije/dyp280. Epub 2009 Aug 31.
Ca Liver relative risk former smokers	0.398776	0.174405	Lognormal	1.49	1.06	2.1	0.398776	0.174405	1.49	cat	cat	Lee YC, Cohet C, Yang YC, Stayner L, Hashibe M, Straif K. Meta-analysis of epidemiologic studies on cigarette smoking and liver cancer. Int J Epidemiol. 2009 Dec;38(6):1497-511. doi: 10.1093/ije/dyp280. Epub 2009 Aug 31.
Ca Pancreas relative risk current smokers	0.530628	0.0599473	Lognormal	1.7	1.51	1.91	0.530628	0.0599473	1.7	cat	cat	Gandini S, Botteri E, Iodice S, Boniol M, Lowenfels AB, Maisonneuve P, Boyle P. Tobacco smoking and cancer: a meta-analysis. Int J Cancer. 2008 Jan 1;122(1):155-64.
Ca Pancreas relative risk former smokers	0.165514	0.0627444	Lognormal	1.18	1.04	1.33	0.165514	0.0627444	1.18	cat	cat	Gandini S, Botteri E, Iodice S, Boniol M, Lowenfels AB, Maisonneuve P, Boyle P. Tobacco smoking and cancer: a meta-analysis. Int J Cancer. 2008 Jan 1;122(1):155-64.
Ca Endometrium relative risk current smokers	-0.301105	0.0693708	Lognormal	0.74	0.64	0.84	-0.301105	0.0693708	0.74	cat	cat	Zhou B, Yang L, Sun Q, Cong R, Gu H, Tang N, Zhu H, Wang B. Cigarette smoking and the risk of endometrial cancer: a meta-analysis. Am J Med. 2008 Jun;121(6):501-508.e3. doi: 10.1016/j.amjmed.2008.01.044.
Ca Endometrium relative risk former smokers	-0.127833	0.0608191	Lognormal	0.88	0.78	0.99	-0.127833	0.0608191	0.88	cat	cat	Zhou B, Yang L, Sun Q, Cong R, Gu H, Tang N, Zhu H, Wang B. Cigarette smoking and the risk of endometrial cancer: a meta-analysis. Am J Med. 2008 Jun;121(6):501-508.e3. doi: 10.1016/j.amjmed.2008.01.044.
Ca Kidney relative risk current smokers	0.41871	0.0685475	Lognormal	1.52	1.33	1.74	0.41871	0.0685475	1.52	cat	cat	Gandini S, Botteri E, Iodice S, Boniol M, Lowenfels AB, Maisonneuve P, Boyle P. Tobacco smoking and cancer: a meta-analysis. Int J Cancer. 2008 Jan 1;122(1):155-64.
Ca Kidney relative risk former smokers	0.223144	0.0468833	Lognormal	1.25	1.14	1.37	0.223144	0.0468833	1.25	cat	cat	Gandini S, Botteri E, Iodice S, Boniol M, Lowenfels AB, Maisonneuve P, Boyle P. Tobacco smoking and cancer: a meta-analysis. Int J Cancer. 2008 Jan 1;122(1):155-64.
Ca Cervix relative risk current smokers	0.604316	0.097164	Lognormal	1.83	1.51	2.21	0.604316	0.097164	1.83	cat	cat	Gandini S, Botteri E, Iodice S, Boniol M, Lowenfels AB, Maisonneuve P, Boyle P. Tobacco smoking and cancer: a meta-analysis. Int J Cancer. 2008 Jan 1;122(1):155-64.
Ca Cervix relative risk former smokers	0.231112	0.0628308	Lognormal	1.26	1.11	1.42	0.231112	0.0628308	1.26	cat	cat	Gandini S, Botteri E, Iodice S, Boniol M, Lowenfels AB, Maisonneuve P, Boyle P. Tobacco smoking and cancer: a meta-analysis. Int J Cancer. 2008 Jan 1;122(1):155-64.
Ca Lower urinary (bladder) relative risk current smokers	1.01885	0.124847	Lognormal	2.77	2.17	3.54	1.01885	0.124847	2.77	cat	cat	Gandini S, Botteri E, Iodice S, Boniol M, Lowenfels AB, Maisonneuve P, Boyle P. Tobacco smoking and cancer: a meta-analysis. Int J Cancer. 2008 Jan 1;122(1):155-64.
Ca Lower urinary (bladder) relative risk former smokers	0.542324	0.085335	Lognormal	1.72	1.46	2.04	0.542324	0.085335	1.72	cat	cat	Gandini S, Botteri E, Iodice S, Boniol M, Lowenfels AB, Maisonneuve P, Boyle P. Tobacco smoking and cancer: a meta-analysis. Int J Cancer. 2008 Jan 1;122(1):155-64.
ALCOHOL				Estimate	CI low	CI high	Mean	SD	Estimate
CHD Mortality RR for 0-2.5g/day alcohol	-0.0833816	0.0717889	Lognormal	0.92	0.8	1.06	-0.0833816	0.0717889	0.92	cat	cat	Ronksley PE, Brien SE, Turner BJ, Mukamal KJ, Ghali WA. Association of alcohol consumption with selected cardiovascular disease outcomes: a systematic review and meta-analysis. BMJ 2011;342.
CHD Mortality RR for 2.5-15g/day alcohol	-0.235722	0.0418081	Lognormal	0.79	0.73	0.86	-0.235722	0.0418081	0.79	cat	cat	Ronksley PE, Brien SE, Turner BJ, Mukamal KJ, Ghali WA. Association of alcohol consumption with selected cardiovascular disease outcomes: a systematic review and meta-analysis. BMJ 2011;342.
CHD Mortality RR for 15-30g/day alcohol	-0.235722	0.0547594	Lognormal	0.79	0.71	0.88	-0.235722	0.0547594	0.79	cat	cat	Ronksley PE, Brien SE, Turner BJ, Mukamal KJ, Ghali WA. Association of alcohol consumption with selected cardiovascular disease outcomes: a systematic review and meta-analysis. BMJ 2011;342.
CHD Mortality RR for 30-60g/day alcohol	-0.261365	0.036269	Lognormal	0.77	0.72	0.83	-0.261365	0.036269	0.77	cat	cat	Ronksley PE, Brien SE, Turner BJ, Mukamal KJ, Ghali WA. Association of alcohol consumption with selected cardiovascular disease outcomes: a systematic review and meta-analysis. BMJ 2011;342.
CHD Mortality RR for >60g/day alcohol	-0.287682	0.132231	Lognormal	0.75	0.53	0.89	-0.287682	0.132231	0.75	cat	cat	Ronksley PE, Brien SE, Turner BJ, Mukamal KJ, Ghali WA. Association of alcohol consumption with selected cardiovascular disease outcomes: a systematic review and meta-analysis. BMJ 2011;342.
Stroke Mortality RR for 0-2.5g/day alcohol	0	0.148049	Lognormal	1	0.75	1.34	0	0.148049	1	cat	cat	Ronksley PE, Brien SE, Turner BJ, Mukamal KJ, Ghali WA. Association of alcohol consumption with selected cardiovascular disease outcomes: a systematic review and meta-analysis. BMJ 2011;342.
Stroke Mortality RR for 2.5-15g/day alcohol	-0.150823	0.0708244	Lognormal	0.86	0.75	0.99	-0.150823	0.0708244	0.86	cat	cat	Ronksley PE, Brien SE, Turner BJ, Mukamal KJ, Ghali WA. Association of alcohol consumption with selected cardiovascular disease outcomes: a systematic review and meta-analysis. BMJ 2011;342.
Stroke Mortality RR for 15-30g/day alcohol	0.139762	0.148624	Lognormal	1.15	0.86	1.54	0.139762	0.148624	1.15	cat	cat	Ronksley PE, Brien SE, Turner BJ, Mukamal KJ, Ghali WA. Association of alcohol consumption with selected cardiovascular disease outcomes: a systematic review and meta-analysis. BMJ 2011;342.
Stroke Mortality RR for 30-60g/day alcohol	0.0953102	0.136246	Lognormal	1.1	0.85	1.45	0.0953102	0.136246	1.1	cat	cat	Ronksley PE, Brien SE, Turner BJ, Mukamal KJ, Ghali WA. Association of alcohol consumption with selected cardiovascular disease outcomes: a systematic review and meta-analysis. BMJ 2011;342.
Stroke Mortality RR for >60g/day alcohol	0.364643	0.191834	Lognormal	1.44	0.99	2.1	0.364643	0.191834	1.44	cat	cat	Ronksley PE, Brien SE, Turner BJ, Mukamal KJ, Ghali WA. Association of alcohol consumption with selected cardiovascular disease outcomes: a systematic review and meta-analysis. BMJ 2011;342.
Diabetes RR for <6g/day alcohol	-0.127833	0.0438394	Lognormal	0.88	0.8	0.95	-0.127833	0.0438394	0.88	cat	cat	Baliunas DO, Taylor BJ, Irving H, Roerecke M, Patra J, Mohapatra S, Rehm J. Alcohol as a risk factor for type 2 diabetes: a systematic review and meta-analysis. Diabetes Care 2009; 32(11)
Diabetes RR for 6-12g/day alcohol	-0.314711	0.0834727	Lognormal	0.73	0.62	0.86	-0.314711	0.0834727	0.73	cat	cat	Baliunas DO, Taylor BJ, Irving H, Roerecke M, Patra J, Mohapatra S, Rehm J. Alcohol as a risk factor for type 2 diabetes: a systematic review and meta-analysis. Diabetes Care 2009; 32(11)
Diabetes RR for 12-24g/day alcohol	-0.415515	0.0612119	Lognormal	0.66	0.59	0.75	-0.415515	0.0612119	0.66	cat	cat	Baliunas DO, Taylor BJ, Irving H, Roerecke M, Patra J, Mohapatra S, Rehm J. Alcohol as a risk factor for type 2 diabetes: a systematic review and meta-analysis. Diabetes Care 2009; 32(11)
Diabetes RR for 24-48g/day alcohol	-0.301105	0.0852556	Lognormal	0.74	0.63	0.88	-0.301105	0.0852556	0.74	cat	cat	Baliunas DO, Taylor BJ, Irving H, Roerecke M, Patra J, Mohapatra S, Rehm J. Alcohol as a risk factor for type 2 diabetes: a systematic review and meta-analysis. Diabetes Care 2009; 32(11)
Diabetes RR for >48g/day alcohol	-0.0725707	0.119036	Lognormal	0.93	0.74	1.18	-0.0725707	0.119036	0.93	cat	cat	Baliunas DO, Taylor BJ, Irving H, Roerecke M, Patra J, Mohapatra S, Rehm J. Alcohol as a risk factor for type 2 diabetes: a systematic review and meta-analysis. Diabetes Care 2009; 32(11)
Liver cirrhosis RR for <12g/day alcohol women	0.641854	0.264309	Lognormal	1.9	1.1	3.1	0.641854	0.264309	1.9	cat	cat	Rehm J, Taylor B, Mohapatra S, Irving H, Baliunas D, Patra J, Roerecke M. Alcohol as a risk factor for liver cirrhosis: a systematic review and meta-analysis. Drug and Alcohol Review 2010; 29:437-445
Liver cirrhosis RR for 12-24g/day alcohol women	1.72277	0.109042	Lognormal	5.6	4.5	6.9	1.72277	0.109042	5.6	cat	cat	Rehm J, Taylor B, Mohapatra S, Irving H, Baliunas D, Patra J, Roerecke M. Alcohol as a risk factor for liver cirrhosis: a systematic review and meta-analysis. Drug and Alcohol Review 2010; 29:437-446
Liver cirrhosis RR for 24-36g/day alcohol women	2.04122	0.104781	Lognormal	7.7	6.3	9.5	2.04122	0.104781	7.7	cat	cat	Rehm J, Taylor B, Mohapatra S, Irving H, Baliunas D, Patra J, Roerecke M. Alcohol as a risk factor for liver cirrhosis: a systematic review and meta-analysis. Drug and Alcohol Review 2010; 29:437-447
Liver cirrhosis RR for 36-48g/day alcohol women	2.31254	0.149946	Lognormal	10.1	7.5	13.5	2.31254	0.149946	10.1	cat	cat	Rehm J, Taylor B, Mohapatra S, Irving H, Baliunas D, Patra J, Roerecke M. Alcohol as a risk factor for liver cirrhosis: a systematic review and meta-analysis. Drug and Alcohol Review 2010; 29:437-448
Liver cirrhosis RR for 48-60g/day alcohol women	2.68785	0.147356	Lognormal	14.7	11	19.6	2.68785	0.147356	14.7	cat	cat	Rehm J, Taylor B, Mohapatra S, Irving H, Baliunas D, Patra J, Roerecke M. Alcohol as a risk factor for liver cirrhosis: a systematic review and meta-analysis. Drug and Alcohol Review 2010; 29:437-449
Liver cirrhosis RR for >60g/day alcohol women	3.12236	0.142759	Lognormal	22.7	17.2	30.1	3.12236	0.142759	22.7	cat	cat	Rehm J, Taylor B, Mohapatra S, Irving H, Baliunas D, Patra J, Roerecke M. Alcohol as a risk factor for liver cirrhosis: a systematic review and meta-analysis. Drug and Alcohol Review 2010; 29:437-450
Liver cirrhosis RR for <12g/day alcohol men	0	0.250212	Lognormal	1	0.6	1.6	0	0.250212	1	cat	cat	Rehm J, Taylor B, Mohapatra S, Irving H, Baliunas D, Patra J, Roerecke M. Alcohol as a risk factor for liver cirrhosis: a systematic review and meta-analysis. Drug and Alcohol Review 2010; 29:437-451
Liver cirrhosis RR for 12-24g/day alcohol men	0.470004	0.0909885	Lognormal	1.6	1.4	2	0.470004	0.0909885	1.6	cat	cat	Rehm J, Taylor B, Mohapatra S, Irving H, Baliunas D, Patra J, Roerecke M. Alcohol as a risk factor for liver cirrhosis: a systematic review and meta-analysis. Drug and Alcohol Review 2010; 29:437-452
Liver cirrhosis RR for 24-36g/day alcohol men	1.02962	0.0997108	Lognormal	2.8	2.3	3.4	1.02962	0.0997108	2.8	cat	cat	Rehm J, Taylor B, Mohapatra S, Irving H, Baliunas D, Patra J, Roerecke M. Alcohol as a risk factor for liver cirrhosis: a systematic review and meta-analysis. Drug and Alcohol Review 2010; 29:437-453
Liver cirrhosis RR for 36-48g/day alcohol men	1.72277	0.112712	Lognormal	5.6	4.5	7	1.72277	0.112712	5.6	cat	cat	Rehm J, Taylor B, Mohapatra S, Irving H, Baliunas D, Patra J, Roerecke M. Alcohol as a risk factor for liver cirrhosis: a systematic review and meta-analysis. Drug and Alcohol Review 2010; 29:437-454
Liver cirrhosis RR for 48-60g/day alcohol men	1.94591	0.0975021	Lognormal	7	5.8	8.5	1.94591	0.0975021	7	cat	cat	Rehm J, Taylor B, Mohapatra S, Irving H, Baliunas D, Patra J, Roerecke M. Alcohol as a risk factor for liver cirrhosis: a systematic review and meta-analysis. Drug and Alcohol Review 2010; 29:437-455
Liver cirrhosis RR for >60g/day alcohol men	2.63906	0.0907704	Lognormal	14	11.7	16.7	2.63906	0.0907704	14	cat	cat	Rehm J, Taylor B, Mohapatra S, Irving H, Baliunas D, Patra J, Roerecke M. Alcohol as a risk factor for liver cirrhosis: a systematic review and meta-analysis. Drug and Alcohol Review 2010; 29:437-456
Ca Liver RR per 10g/day alcohol	0.0953102	0.0350003	Lognormal	1.1	1.02	1.17	0.0953102	0.0350003	1.1	0	100	World Cancer Research Fund/American Institute for Cancer Research. Food, Nutrition, Physical Activity, and the Prevention of Cancer: a Global Perspective. Washington DC: AICR, 2007. pg 168
Ca Mouth, pharynx and larynx RR per drink per week	0.215111	0.0247066	Lognormal	1.24	1.18	1.3	0.215111	0.0247066	1.24	0	150	World Cancer Research Fund/American Institute for Cancer Research. Food, Nutrition, Physical Activity, and the Prevention of Cancer: a Global Perspective. Washington DC: AICR, 2007. pg 160
Ca Colorectum RR per 10g/day alcohol	0.0861777	0.0258851	Lognormal	1.09	1.03	1.14	0.0861777	0.0258851	1.09	0	40	World Cancer Research Fund/American Institute for Cancer Research. Food, Nutrition, Physical Activity, and the Prevention of Cancer: a Global Perspective. Washington DC: AICR, 2007. pg 164
Ca Breast RR per 10g/day alcohol	0.0953	0.0186	Lognormal	1.1	1.06	1.14	0.0953102	0.0185611	1.1	0	280	World Cancer Research Fund/American Institute for Cancer Research. Food, Nutrition, Physical Activity, and the Prevention of Cancer: a Global Perspective. Washington DC: AICR, 2007. pg 167
PHYSICAL ACTIVITY				Estimate	CI low	CI high	Mean	SD	Estimate
CHD incidence for 11.25METhrs/wk increase			Lognormal	0.81	0.75	0.87	-0.210721	0.0378622	0.81	0	35	Manek N, Nichols M, Kelly P, Foster C, Webster P, Rayner M, Scarborough P. Quantifying the association between physical activity and cardiovascular disease, cancer and all-cause mortality: a systematic review and meta-analyses.
Stroke incidence for 11.25METhrs/wk increase			Lognormal	0.79	0.68	0.92	-0.235722	0.0771125	0.79	0	35	Manek N, Nichols M, Kelly P, Foster C, Webster P, Rayner M, Scarborough P. Quantifying the association between physical activity and cardiovascular disease, cancer and all-cause mortality: a systematic review and meta-analyses.
Heart failure incidence for 11.25METhrs/wk increase			Lognormal	0.86	0.82	0.89	-0.150823	0.0208972	0.86	0	35	Manek N, Nichols M, Kelly P, Foster C, Webster P, Rayner M, Scarborough P. Quantifying the association between physical activity and cardiovascular disease, cancer and all-cause mortality: a systematic review and meta-analyses.
Breast cancer incidence for 22.5METhrs/wk increase			Lognormal	0.91	0.87	0.95	-0.0943107	0.022441	0.91	0	35	Manek N, Nichols M, Kelly P, Foster C, Webster P, Rayner M, Scarborough P. Quantifying the association between physical activity and cardiovascular disease, cancer and all-cause mortality: a systematic review and meta-analyses.
Lung cancer incidence for 22.5METhrs/wk increase			Lognormal	0.74	0.63	0.86	-0.301105	0.079391	0.74	0	35	Manek N, Nichols M, Kelly P, Foster C, Webster P, Rayner M, Scarborough P. Quantifying the association between physical activity and cardiovascular disease, cancer and all-cause mortality: a systematic review and meta-analyses.
Stomach cancer incidence for 22.5METhrs/wk increase			Lognormal	0.74	0.64	0.85	-0.301105	0.0723898	0.74	0	35	Manek N, Nichols M, Kelly P, Foster C, Webster P, Rayner M, Scarborough P. Quantifying the association between physical activity and cardiovascular disease, cancer and all-cause mortality: a systematic review and meta-analyses.

## Sheet: FruitVeg
No
	Population Characteristics
		Population	Baseline												Counterfactual												Baseline fruit distribution (g/day)																					Counterfactual fruit distribution (g/day)
			Mean Fruit (g/d) Consumers	SD Fruit (g/d) Consumers	% consuming <1 fruit portion daily	No. fruit non-consumers	Mean log Fruit (g/d) Consumers	SD log Fruit (g/d) Consumers	Mean Veg (g/d) Consumers	SD Veg (g/d) Consumers	% consuming <1 veg portion daily	No. non-veg consumers	Mean log Veg (g/d) Consumers	SD log Veg (g/d) Consumers	Mean Fruit (g/d) Consumers	SD Fruit (g/d) Consumers	% consuming <1 fruit portion daily	No. non-fruit consumers	Mean log Fruit (g/d) Consumers	SD log Fruit (g/d) Consumers	Mean Veg (g/d) Consumers	SD Veg (g/d) Consumers	% consuming <1 veg portion daily	No. non-veg consumers	Mean log Veg (g/d) Consumers	SD log Veg (g/d) Consumers	<80	80-120	120-160	160-200	200-240	240-280	280-320	320-360	360-400	400-440	440-480	480-520	520-560	560-600	600-640	640-680	680-720	720-760	760-800	>800	Check	<80	80-120
	M15-19	87587	1	1	1	875.87	-0.346574	0.832555	1	1	1	875.87	-0.346574	0.832555	1	1	1	875.87	-0.346574	0.832555	1	1	1	875.87	-0.346574	0.832555	87587	0.000555006	2.70319e-05	2.69091e-06	4.0868e-07	8.23386e-08	2.03416e-08	5.86276e-09	1.90612e-09	6.93135e-10	2.59925e-10	1.15522e-10	4.81343e-11	2.88806e-11	9.62687e-12	0	9.62687e-12	0	0	0	.	87587	0.000555006
	M20-24	97796	1	1	1	977.96	-0.346574	0.832555	1	1	1	977.96	-0.346574	0.832555	1	1	1	977.96	-0.346574	0.832555	1	1	1	977.96	-0.346574	0.832555	97796	0.000619697	3.01827e-05	3.00456e-06	4.56315e-07	9.19359e-08	2.27126e-08	6.54612e-09	2.12829e-09	7.73925e-10	2.90222e-10	1.28988e-10	5.37448e-11	3.22469e-11	1.0749e-11	0	1.0749e-11	0	0	0	.	97796	0.000619697
	M25-29	126140	1	1	1	1261.4	-0.346574	0.832555	1	1	1	1261.4	-0.346574	0.832555	1	1	1	1261.4	-0.346574	0.832555	1	1	1	1261.4	-0.346574	0.832555	126140	0.000799302	3.89304e-05	3.87537e-06	5.88568e-07	1.18581e-07	2.92953e-08	8.44336e-09	2.74513e-09	9.9823e-10	3.74336e-10	1.66372e-10	6.93215e-11	4.15929e-11	1.38643e-11	0	1.38643e-11	0	0	0	.	126140	0.000799302
[truncated: 200 more rows]
[truncated: 61 more columns]

## Sheet: Fibre
No
	Population Characteristics
		Population	Baseline		Counterfactual		Baseline fibre distribution (g/day)																										Counterfactual fibre distribution (g/day)
[truncated: 167 more rows]
[truncated: 58 more columns]

## Sheet: Fibre ONLY
No
[truncated: 169 more rows]
[truncated: 58 more columns]

## Sheet: Salt
No
[truncated: 318 more rows]
[truncated: 58 more columns]

## Sheet: Salt ONLY
No
[truncated: 318 more rows]
[truncated: 58 more columns]

[truncated: 13 more sheets: Fats, Fats ONLY, BMI, BMI ONLY, PA, PA ONLY, BMI and PA ONLY, Alcohol, Alcohol ONLY, Smoking, Smoking ONLY, Notes, Names]
