# Supplementary material for: Evaluating the role of salt intake in achieving WHO NCD targets in the Eurasian Economic Union: A PRIME modeling study
Source: PLoS One. 2023 Jul 21;18(7):e0289112. doi: 10.1371/journal.pone.0289112 (PMC10361522; doi:10.1371/journal.pone.0289112)
Supplement: S1 File — (ZIP) [file pone.0289112.s012.zip › Belarus 2016 Salt & 2018 Population-Mortality.xlsm]

## Sheet: Baseline & Counterfactual
	Baseline															Counterfactual
		Mean Total Energy Intake (kcal/day)	Mean Fruit (g/d) Consumers	SD Fruit (g/d) Consumers	% consuming <1 fruit portion daily	Mean Veg (g/d) Consumers	SD Veg (g/d) Consumers	% consuming <1 veg portion daily	Mean Fibre (g/d)	SD Fibre (g/d)	Mean Salt (g/d)	SD Salt (g/d)					Mean Total Energy Intake (kcal/day)	Mean Fruit (g/d) Consumers	SD Fruit (g/d) Consumers	% consuming <1 fruit portion daily	Mean Veg (g/d) Consumers	SD FVeg (g/d) Consumers	% consuming <1 veg portion daily	Mean Fibre (g/d)	SD Fibre (g/d)	Mean Salt (g/d)	SD Salt (g/d)		Monte Carlo Analysis?
	M15-19	1	1	1	1	1	1	1	1	1	12.4	3.14				M15-19	1	1	1	1	1	1	1	1	1	8.68	3.14		No
	M20-24	1	1	1	1	1	1	1	1	1	12.4	3.14				M20-24	1	1	1	1	1	1	1	1	1	8.68	3.14
	M25-29	1	1	1	1	1	1	1	1	1	12.4	3.14				M25-29	1	1	1	1	1	1	1	1	1	8.68	3.14
	M30-34	1	1	1	1	1	1	1	1	1	12.4	3.14				M30-34	1	1	1	1	1	1	1	1	1	8.68	3.14
	M35-39	1	1	1	1	1	1	1	1	1	12.4	3.14				M35-39	1	1	1	1	1	1	1	1	1	8.68	3.14
	M40-44	1	1	1	1	1	1	1	1	1	12.4	3.14				M40-44	1	1	1	1	1	1	1	1	1	8.68	3.14
	M45-49	1	1	1	1	1	1	1	1	1	12.4	3.14				M45-49	1	1	1	1	1	1	1	1	1	8.68	3.14
	M50-54	1	1	1	1	1	1	1	1	1	12.4	3.14				M50-54	1	1	1	1	1	1	1	1	1	8.68	3.14
	M55-59	1	1	1	1	1	1	1	1	1	12.4	3.14				M55-59	1	1	1	1	1	1	1	1	1	8.68	3.14
	M60-64	1	1	1	1	1	1	1	1	1	12.4	3.14				M60-64	1	1	1	1	1	1	1	1	1	8.68	3.14
	M65-69	1	1	1	1	1	1	1	1	1	12.4	3.14				M65-69	1	1	1	1	1	1	1	1	1	8.68	3.14
	M70-74	1	1	1	1	1	1	1	1	1	12.4	3.14				M70-74	1	1	1	1	1	1	1	1	1	8.68	3.14
	M75-79	1	1	1	1	1	1	1	1	1	12.4	3.14				M75-79	1	1	1	1	1	1	1	1	1	8.68	3.14
	M80-84	1	1	1	1	1	1	1	1	1	12.4	3.14				M80-84	1	1	1	1	1	1	1	1	1	8.68	3.14
	M85+	1	1	1	1	1	1	1	1	1	12.4	3.14				M85+	1	1	1	1	1	1	1	1	1	8.68	3.14
	F15-19	1	1	1	1	1	1	1	1	1	9	2.48				F15-19	1	1	1	1	1	1	1	1	1	6.3	2.48
	F20-24	1	1	1	1	1	1	1	1	1	9	2.48				F20-24	1	1	1	1	1	1	1	1	1	6.3	2.48
	F25-29	1	1	1	1	1	1	1	1	1	9	2.48				F25-29	1	1	1	1	1	1	1	1	1	6.3	2.48
	F30-34	1	1	1	1	1	1	1	1	1	9	2.48				F30-34	1	1	1	1	1	1	1	1	1	6.3	2.48
	F35-39	1	1	1	1	1	1	1	1	1	9	2.48				F35-39	1	1	1	1	1	1	1	1	1	6.3	2.48
	F40-44	1	1	1	1	1	1	1	1	1	9	2.48				F40-44	1	1	1	1	1	1	1	1	1	6.3	2.48
	F45-49	1	1	1	1	1	1	1	1	1	9	2.48				F45-49	1	1	1	1	1	1	1	1	1	6.3	2.48
	F50-54	1	1	1	1	1	1	1	1	1	9	2.48				F50-54	1	1	1	1	1	1	1	1	1	6.3	2.48
	F55-59	1	1	1	1	1	1	1	1	1	9	2.48				F55-59	1	1	1	1	1	1	1	1	1	6.3	2.48
	F60-64	1	1	1	1	1	1	1	1	1	9	2.48				F60-64	1	1	1	1	1	1	1	1	1	6.3	2.48
	F65-69	1	1	1	1	1	1	1	1	1	9	2.48				F65-69	1	1	1	1	1	1	1	1	1	6.3	2.48
	F70-74	1	1	1	1	1	1	1	1	1	9	2.48				F70-74	1	1	1	1	1	1	1	1	1	6.3	2.48
	F75-79	1	1	1	1	1	1	1	1	1	9	2.48				F75-79	1	1	1	1	1	1	1	1	1	6.3	2.48
	F80-84	1	1	1	1	1	1	1	1	1	9	2.48				F80-84	1	1	1	1	1	1	1	1	1	6.3	2.48
	F85+	1	1	1	1	1	1	1	1	1	9	2.48				F85+	1	1	1	1	1	1	1	1	1	6.3	2.48
		Mean Total fat (% total energy)	SD Total fat (% total energy)	Mean Saturated fat (% total energy)	SD Saturated fat (% total energy)	Mean MUFA (% total energy)	SD MUFA (% total energy)	Mean PUFA (% total energy)	SD PUFA (% total energy)	Mean Dietary cholesterol (mg/d)	SD Dietary cholesterol (mg/d)						Mean Total fat (% total energy)	SD Total fat (% total energy)	Mean Saturated fat (% total energy)	SD Saturated fat (% total energy)	Mean MUFA (% total energy)	SD MUFA (% total energy)	Mean PUFA (% total energy)	SD PUFA (% total energy)	Mean Dietary cholesterol (mg/d)	SD Dietary cholesterol (mg/d)
	M15-19	1	1	1	1	1	1	1	1	1	1					M15-19	1	1	1	1	1	1	1	1	1	1
	M20-24	1	1	1	1	1	1	1	1	1	1					M20-24	1	1	1	1	1	1	1	1	1	1
	M25-29	1	1	1	1	1	1	1	1	1	1					M25-29	1	1	1	1	1	1	1	1	1	1
	M30-34	1	1	1	1	1	1	1	1	1	1					M30-34	1	1	1	1	1	1	1	1	1	1
	M35-39	1	1	1	1	1	1	1	1	1	1					M35-39	1	1	1	1	1	1	1	1	1	1
	M40-44	1	1	1	1	1	1	1	1	1	1					M40-44	1	1	1	1	1	1	1	1	1	1
	M45-49	1	1	1	1	1	1	1	1	1	1					M45-49	1	1	1	1	1	1	1	1	1	1
	M50-54	1	1	1	1	1	1	1	1	1	1					M50-54	1	1	1	1	1	1	1	1	1	1
	M55-59	1	1	1	1	1	1	1	1	1	1					M55-59	1	1	1	1	1	1	1	1	1	1
	M60-64	1	1	1	1	1	1	1	1	1	1					M60-64	1	1	1	1	1	1	1	1	1	1
	M65-69	1	1	1	1	1	1	1	1	1	1					M65-69	1	1	1	1	1	1	1	1	1	1
	M70-74	1	1	1	1	1	1	1	1	1	1					M70-74	1	1	1	1	1	1	1	1	1	1
	M75-79	1	1	1	1	1	1	1	1	1	1					M75-79	1	1	1	1	1	1	1	1	1	1
	M80-84	1	1	1	1	1	1	1	1	1	1					M80-84	1	1	1	1	1	1	1	1	1	1
	M85+	1	1	1	1	1	1	1	1	1	1					M85+	1	1	1	1	1	1	1	1	1	1
	F15-19	1	1	1	1	1	1	1	1	1	1					F15-19	1	1	1	1	1	1	1	1	1	1
	F20-24	1	1	1	1	1	1	1	1	1	1					F20-24	1	1	1	1	1	1	1	1	1	1
	F25-29	1	1	1	1	1	1	1	1	1	1					F25-29	1	1	1	1	1	1	1	1	1	1
	F30-34	1	1	1	1	1	1	1	1	1	1					F30-34	1	1	1	1	1	1	1	1	1	1
	F35-39	1	1	1	1	1	1	1	1	1	1					F35-39	1	1	1	1	1	1	1	1	1	1
	F40-44	1	1	1	1	1	1	1	1	1	1					F40-44	1	1	1	1	1	1	1	1	1	1
	F45-49	1	1	1	1	1	1	1	1	1	1					F45-49	1	1	1	1	1	1	1	1	1	1
	F50-54	1	1	1	1	1	1	1	1	1	1					F50-54	1	1	1	1	1	1	1	1	1	1
	F55-59	1	1	1	1	1	1	1	1	1	1					F55-59	1	1	1	1	1	1	1	1	1	1
	F60-64	1	1	1	1	1	1	1	1	1	1					F60-64	1	1	1	1	1	1	1	1	1	1
	F65-69	1	1	1	1	1	1	1	1	1	1					F65-69	1	1	1	1	1	1	1	1	1	1
	F70-74	1	1	1	1	1	1	1	1	1	1					F70-74	1	1	1	1	1	1	1	1	1	1
	F75-79	1	1	1	1	1	1	1	1	1	1					F75-79	1	1	1	1	1	1	1	1	1	1
	F80-84	1	1	1	1	1	1	1	1	1	1					F80-84	1	1	1	1	1	1	1	1	1	1
	F85+	1	1	1	1	1	1	1	1	1	1					F85+	1	1	1	1	1	1	1	1	1	1
	Physical Activity (hrs/week) and Energy Balance	Mean METhrs/wk in active pop	SD METhrs/wk in active pop	% sedentary	MET value for non-MVPA time	MET value for MVPA time	Mean height (m)	Mean BMI	SD BMI		Disable obesity?					Physical Activity (hrs/week) and Energy Balance	Mean METhrs/wk in active pop	SD METhrs/wk in active pop	% sedentary	MET value for non-MVPA time	MET value for MVPA time
	M15-19	1	1	1	1	1	1	1	1		No					M15-19	1	1	1	1	1
	M20-24	1	1	1	1	1	1	1	1							M20-24	1	1	1	1	1
	M25-29	1	1	1	1	1	1	1	1							M25-29	1	1	1	1	1
	M30-34:	1	1	1	1	1	1	1	1							M30-34:	1	1	1	1	1
	M35-39	1	1	1	1	1	1	1	1							M35-39	1	1	1	1	1
	M40-44	1	1	1	1	1	1	1	1							M40-44	1	1	1	1	1
	M45-49	1	1	1	1	1	1	1	1							M45-49	1	1	1	1	1
	M50-54	1	1	1	1	1	1	1	1							M50-54	1	1	1	1	1
	M55-59	1	1	1	1	1	1	1	1							M55-59	1	1	1	1	1
	M60-64	1	1	1	1	1	1	1	1							M60-64	1	1	1	1	1
	M65-69	1	1	1	1	1	1	1	1							M65-69	1	1	1	1	1
	M70-74	1	1	1	1	1	1	1	1							M70-74	1	1	1	1	1
	M75-79	1	1	1	1	1	1	1	1							M75-79	1	1	1	1	1
	M80-84	1	1	1	1	1	1	1	1							M80-84	1	1	1	1	1
	M85+	1	1	1	1	1	1	1	1							M85+	1	1	1	1	1
	F15-19	1	1	1	1	1	1	1	1							F15-19	1	1	1	1	1
	F20-24	1	1	1	1	1	1	1	1							F20-24	1	1	1	1	1
	F25-29	1	1	1	1	1	1	1	1							F25-29	1	1	1	1	1
	F30-34	1	1	1	1	1	1	1	1							F30-34	1	1	1	1	1
	F35-39	1	1	1	1	1	1	1	1							F35-39	1	1	1	1	1
	F40-44	1	1	1	1	1	1	1	1							F40-44	1	1	1	1	1
	F45-49	1	1	1	1	1	1	1	1							F45-49	1	1	1	1	1
	F50-54	1	1	1	1	1	1	1	1							F50-54	1	1	1	1	1
	F55-59	1	1	1	1	1	1	1	1							F55-59	1	1	1	1	1
	F60-64	1	1	1	1	1	1	1	1							F60-64	1	1	1	1	1
	F65-69	1	1	1	1	1	1	1	1							F65-69	1	1	1	1	1
	F70-74	1	1	1	1	1	1	1	1							F70-74	1	1	1	1	1
	F75-79	1	1	1	1	1	1	1	1							F75-79	1	1	1	1	1
	F80-84	1	1	1	1	1	1	1	1							F80-84	1	1	1	1	1
	F85+	1	1	1	1	1	1	1	1							F85+	1	1	1	1	1
	Alcohol consumption (g/day)	% low alcohol consumers (<1g/d)	Mean alcohol consumption (g/d), drinkers	SD alcohol consumption (g/d), drinkers		Smoking prevalence (%)	Never smoked	Former smokers	Current smokers							Alcohol consumption (g/day)	% low alcohol consumers (<1g/d)	Mean alcohol consumption (g/d), drinkers	SD alcohol consumption (g/d), drinkers		Smoking prevalence (%)	Never smoked	Former smokers	Current smokers
	M15-19	1	1	1		M15-19	1	1	1							M15-19	1	1	1		M15-19	1	1	1
	M20-24	1	1	1		M20-24	1	1	1							M20-24	1	1	1		M20-24	1	1	1
	M25-29	1	1	1		M25-29	1	1	1							M25-29	1	1	1		M25-29	1	1	1
	M30-34:	1	1	1		M30-34:	1	1	1							M30-34:	1	1	1		M30-34:	1	1	1
	M35-39	1	1	1		M35-39	1	1	1							M35-39	1	1	1		M35-39	1	1	1
	M40-44	1	1	1		M40-44	1	1	1							M40-44	1	1	1		M40-44	1	1	1
	M45-49	1	1	1		M45-49	1	1	1							M45-49	1	1	1		M45-49	1	1	1
	M50-54	1	1	1		M50-54	1	1	1							M50-54	1	1	1		M50-54	1	1	1
	M55-59	1	1	1		M55-59	1	1	1							M55-59	1	1	1		M55-59	1	1	1
	M60-64	1	1	1		M60-64	1	1	1							M60-64	1	1	1		M60-64	1	1	1
	M65-69	1	1	1		M65-69	1	1	1							M65-69	1	1	1		M65-69	1	1	1
	M70-74	1	1	1		M70-74	1	1	1							M70-74	1	1	1		M70-74	1	1	1
	M75-79	1	1	1		M75-79	1	1	1							M75-79	1	1	1		M75-79	1	1	1
	M80-84	1	1	1		M80-84	1	1	1							M80-84	1	1	1		M80-84	1	1	1
	M85+	1	1	1		M85+	1	1	1							M85+	1	1	1		M85+	1	1	1
	F15-19	1	1	1		F15-19	1	1	1							F15-19	1	1	1		F15-19	1	1	1
	F20-24	1	1	1		F20-24	1	1	1							F20-24	1	1	1		F20-24	1	1	1
	F25-29	1	1	1		F25-29	1	1	1							F25-29	1	1	1		F25-29	1	1	1
	F30-34	1	1	1		F30-34	1	1	1							F30-34	1	1	1		F30-34	1	1	1
	F35-39	1	1	1		F35-39	1	1	1							F35-39	1	1	1		F35-39	1	1	1
	F40-44	1	1	1		F40-44	1	1	1							F40-44	1	1	1		F40-44	1	1	1
	F45-49	1	1	1		F45-49	1	1	1							F45-49	1	1	1		F45-49	1	1	1
	F50-54	1	1	1		F50-54	1	1	1							F50-54	1	1	1		F50-54	1	1	1
	F55-59	1	1	1		F55-59	1	1	1							F55-59	1	1	1		F55-59	1	1	1
	F60-64	1	1	1		F60-64	1	1	1							F60-64	1	1	1		F60-64	1	1	1
	F65-69	1	1	1		F65-69	1	1	1							F65-69	1	1	1		F65-69	1	1	1
	F70-74	1	1	1		F70-74	1	1	1							F70-74	1	1	1		F70-74	1	1	1
	F75-79	1	1	1		F75-79	1	1	1							F75-79	1	1	1		F75-79	1	1	1
	F80-84	1	1	1		F80-84	1	1	1							F80-84	1	1	1		F80-84	1	1	1
	F85+	1	1	1		F85+	1	1	1							F85+	1	1	1		F85+	1	1	1

## Sheet: Population & Mortality
No
Population:
	Male	Female
15-19	232987	220281
20-24	263427	249213
25-29	365053	348588
30-34	397622	384216
35-39	349879	350574
40-44	318786	335305
45-49	303200	334221
50-54	308180	352950
55-59	335591	405702
60-64	263836	357615
65-69	195226	303984
70-74	267163	653288
75-79	267163	653288
80-84	267163	653288
85+	267163	653288
Mortality:
	I60-I69: Cerebrovascular diseases	I20-I25: Ischaemic heart diseases	C00-C14: Lip, oral cavity and pharynx	C15: Oesophagus	C16: Stomach	C34: Bronchus and lung	C25: Pancreas	C18-20: Colorectum	C50: Breast	C54.1: Endometrium	C23: Gallbladder	C64: Kidney	I10-I15: Hypertensive disease	E11,E14: Diabetes	C67: Bladder cancer	C22: Liver cancer	C53: Cervix cancer	J40-J44: Chronic obstructive pulmonary disease	K70, K74: Liver disease	I50: Heart failure	I71: Aortic aneurysm	I26: Pulmonary embolism	I05-09: Rheumatic heart disease	N18: Chronic renal failure	Total
M15-19	0	0	0	0	0	0	0	0	0	0	0	0	0	0	0	0	0	0	0		0	0	0	0	0
M20-24	1	6	0	0	0	0	0	0	0	0	0	1	0	0	0	0	0	0	0		0	0	0	0	8
M25-29	4	16	0	0	4	0	0	0	0	0	0	0	0	0	0	1	0	0	6		1	0	0	0	32
M30-34	18	73	1	1	9	1	6	3	0	0	0	1	2	0	0	0	0	3	25		3	0	1	0	147
M35-39	47	138	14	3	8	6	5	11	0	0	0	1	1	2	0	0	0	3	61		5	0	0	0	305
M40-44	86	288	23	7	32	28	11	11	0	0	0	5	5	0	0	4	0	4	95		7	0	1	0	607
M45-49	151	616	71	29	35	62	25	20	0	0	1	13	3	3	7	15	0	13	132		18	2	4	2	1222
M50-54	253	1042	129	42	67	198	46	58	1	0	0	30	8	1	6	34	0	34	125		27	1	13	4	2119
M55-59	530	2004	189	77	164	467	109	132	2	0	4	79	13	15	37	34	0	72	145		55	1	13	4	4146
M60-64	771	3085	175	89	190	609	112	202	2	0	1	67	17	11	49	71	0	121	182		66	4	14	3	5841
M65-69	884	3545	128	69	190	540	115	217	1	0	3	63	9	23	45	65	0	148	125		68	2	8	4	6252
M70-74	713	2876	68	41	121	338	58	160	0	0	3	47	10	10	39	36	0	131	52		50	1	6	3	4763
M75-79	824	3411	25	18	133	284	42	184	0	0	2	35	6	8	53	31	0	145	35		48	1	2	4	5291
M80-84	744	3407	11	14	64	139	32	118	0	0	1	16	1	4	46	13	0	119	16		27	0	2	1	4775
M85+	651	3139	6	5	47	59	22	80	0	0	0	11	3	1	20	4	0	80	6		11	0	0	1	4146
Total	5677	23646	840	395	1064	2731	583	1196	6	0	15	369	78	78	302	308	0	873	1005	0	386	12	64	26	39654
F15-19	1	0	0	0	1	0	0	0	0	0	0	0	0	0	0	0	0	0	0		0	0	0	0	2
F20-24	1	0	0	0	0	0	1	1	0	0	0	0	0	0	0	0	0	0	0		0	0	0	0	3
F25-29	3	2	0	0	4	1	1	1	2	0	0	1	0	0	0	2	2	0	7		1	0	0	0	27
F30-34	8	12	1	0	7	2	0	2	6	0	0	1	0	0	0	2	5	0	20		1	1	0	0	68
F35-39	21	18	4	0	7	4	4	6	24	1	0	0	0	0	0	3	19	0	27		6	0	1	0	145
F40-44	40	65	4	1	19	5	3	15	35	4	1	1	1	1	0	1	23	1	48		5	2	1	1	277
F45-49	57	109	4	2	26	9	10	19	75	7	3	1	4	1	2	7	35	0	63		10	2	0	0	446
F50-54	126	195	12	5	25	20	21	49	93	15	2	6	7	4	0	5	42	7	80		11	0	4	1	730
F55-59	263	544	11	6	73	30	32	105	130	26	4	12	7	10	2	11	41	8	166		18	1	16	0	1516
F60-64	376	1044	16	1	68	64	46	132	177	67	6	21	8	11	1	11	42	16	111		13	2	21	0	2254
F65-69	577	1710	17	6	96	69	74	187	192	82	15	41	7	21	11	20	29	20	85		8	2	26	5	3300
F70-74	666	2098	10	6	68	46	61	136	114	54	7	22	10	18	6	14	20	25	43		14	0	16	1	3455
F75-79	1327	4584	13	7	104	60	74	204	112	48	11	32	6	23	3	31	16	36	34		18	4	16	5	6768
F80-84	1794	6113	15	3	99	43	64	190	106	56	11	32	11	11	15	18	21	66	17		26	2	14	5	8732
F85+	2323	9542	12	3	82	28	42	135	72	21	12	8	5	10	14	17	11	54	8		30	1	7	1	12438
Total	7583	26036	119	40	679	381	433	1182	1138	381	72	178	66	110	54	142	306	233	709	0	161	17	122	19	40161

## Sheet: Results
No
											I60-I69: Cerebrovascular diseases		I20-I25: Ischaemic heart diseases		C00-C14: Lip, oral cavity and pharynx		C15: Oesophagus		C16: Stomach		C34: Bronchus and lung		C25: Pancreas		C18-20: Colorectum		C50: Breast		C54.1: Endometrium		C23: Gallbladder		C64: Kidney		I10-I15: Hypertensive disease		E11,E14: Diabetes		C67: Bladder cancer		C22: Liver cancer		C53: Cervix cancer		J40-J44: Chronic obstructive pulmonary disease		K70, K74: Liver disease		I50: Heart failure
Deaths averted or delayed:			Deaths averted or delayed by cause:			Deaths averted or delayed by behavioural risk factor:				M15-19	0	0	0	0	0	0	0	0	0	0	0	0	0	0	0	0	0	0	0	0	0	0	0	0	0	0	0	0	0	0	0	0	0	0	0	0	0	0	0
Total	4923.61		Cardiovascular disease	4923.61		Diet (excluding obesity)	4923.61			M20-24	1	0.833435	6	5.31993	0	0	0	0	0	0	0	0	0	0	0	0	0	0	0	0	0	0	1	1	0	0	0	0	0	0	0	0	0	0	0	0	0	0	0
Under 75	2584.23		Coronary heart disease	3599.51		Diet (including obesity)	4923.61			M25-29	4	3.33374	16	14.1865	0	0	0	0	4	4	0	0	0	0	0	0	0	0	0	0	0	0	0	0	0	0	0	0	0	0	1	1	0	0	0	0	6	6	0
			Stroke	1232.93		Fruit and vegetables	0			M30-34	18	15.0018	73	64.7258	1	1	1	1	9	9	1	1	6	6	3	3	0	0	0	0	0	0	1	1	2	1.52503	0	0	0	0	0	0	0	0	3	3	25	25	0
Male	2876.88		Heart failure	0		Fibre	0			M35-39	47	39.1714	138	122.358	14	14	3	3	8	8	6	6	5	5	11	11	0	0	0	0	0	0	1	1	1	0.762514	2	2	0	0	0	0	0	0	3	3	61	61	0
Female	2046.73		Aortic aneurysm	51.3766		Fats	-123.769			M40-44	86	71.6754	288	255.357	23	23	7	7	32	32	28	28	11	11	11	11	0	0	0	0	0	0	5	5	5	3.81257	0	0	0	0	4	4	0	0	4	4	95	95	0
			Pulmonary embolism	1.40112		Salt	5036.8			M45-49	151	125.849	616	546.179	71	71	29	29	35	35	62	62	25	25	20	20	0	0	0	0	1	1	13	13	3	2.28754	3	3	7	7	15	15	0	0	13	13	132	132	0
Male under 75	1934.43		Rheumatic heart disease	8.07119						M50-54	253	212.91	1042	925.038	129	129	42	42	67	67	198	198	46	46	58	58	1	1	0	0	0	0	30	30	8	6.10011	1	1	6	6	34	34	0	0	34	34	125	125	0
Female under 75	649.803		Hypertensive disease	30.3336		Physical activity (excluding obesity)	0			M55-59	530	446.016	2004	1779.06	189	189	77	77	164	164	467	467	109	109	132	132	2	2	0	0	4	4	79	79	13	9.91268	15	15	37	37	34	34	0	0	72	72	145	145	0
						Physical activity (including obesity)	0			M60-64	771	662.464	3085	2771.11	175	175	89	89	190	190	609	609	112	112	202	202	2	2	0	0	1	1	67	67	17	12.9627	11	11	49	49	71	71	0	0	121	121	182	182	0
			Diabetes	0						M65-69	884	759.557	3545	3184.31	128	128	69	69	190	190	540	540	115	115	217	217	1	1	0	0	3	3	63	63	9	6.86262	23	23	45	45	65	65	0	0	148	148	125	125	0
						Obesity	0			M70-74	713	629.292	2876	2629.3	68	68	41	41	121	121	338	338	58	58	160	160	0	0	0	0	3	3	47	47	10	7.62514	10	10	39	39	36	36	0	0	131	131	52	52	0
			Cancer	0						M75-79	824	727.26	3411	3118.41	25	25	18	18	133	133	284	284	42	42	184	184	0	0	0	0	2	2	35	35	6	4.57508	8	8	53	53	31	31	0	0	145	145	35	35	0
			Mouth, larynx and pharynx	0		Alcohol consumption	0			M80-84	744	691.91	3407	3175.88	11	11	14	14	64	64	139	139	32	32	118	118	0	0	0	0	1	1	16	16	1	0.762514	4	4	46	46	13	13	0	0	119	119	16	16	0
			Oesophagus	0						M85+	651	605.421	3139	2926.06	6	6	5	5	47	47	59	59	22	22	80	80	0	0	0	0	0	0	11	11	3	2.28754	1	1	20	20	4	4	0	0	80	80	6	6	0
			Stomach	0		Smoking	0			M Total	5677	4990.69	23646	21517.3	840	840	395	395	1064	1064	2731	2731	583	583	1196	1196	6	6	0	0	15	15	369	369	78	59.4761	78	78	302	302	308	308	0	0	873	873	1005	1005	0
			Lung	0
			Pancreas	0						F15-19	1	0.876259	0	0	0	0	0	0	1	1	0	0	0	0	0	0	0	0	0	0	0	0	0	0	0	0	0	0	0	0	0	0	0	0	0	0	0	0	0
			Colorectum	0						F20-24	1	0.876259	0	0	0	0	0	0	0	0	0	0	1	1	1	1	0	0	0	0	0	0	0	0	0	0	0	0	0	0	0	0	0	0	0	0	0	0	0
			Breast	0						F25-29	3	2.62878	2	1.83654	0	0	0	0	4	4	1	1	1	1	1	1	2	2	0	0	0	0	1	1	0	0	0	0	0	0	2	2	2	2	0	0	7	7	0
			Endometrium	0						F30-34	8	7.01007	12	11.0192	1	1	0	0	7	7	2	2	0	0	2	2	6	6	0	0	0	0	1	1	0	0	0	0	0	0	2	2	5	5	0	0	20	20	0
			Gallbladder	0						F35-39	21	18.4014	18	16.5289	4	4	0	0	7	7	4	4	4	4	6	6	24	24	1	1	0	0	0	0	0	0	0	0	0	0	3	3	19	19	0	0	27	27	0
			Kidney	0						F40-44	40	35.0504	65	59.6876	4	4	1	1	19	19	5	5	3	3	15	15	35	35	4	4	1	1	1	1	1	0.821065	1	1	0	0	1	1	23	23	1	1	48	48	0
			Bladder	0						F45-49	57	49.9468	109	100.092	4	4	2	2	26	26	9	9	10	10	19	19	75	75	7	7	3	3	1	1	4	3.28426	1	1	2	2	7	7	35	35	0	0	63	63	0
			Liver	0						F50-54	126	111.189	195	179.107	12	12	5	5	25	25	20	20	21	21	49	49	93	93	15	15	2	2	6	6	7	5.74746	4	4	0	0	5	5	42	42	7	7	80	80	0
			Cervix	0						F55-59	263	232.084	544	499.663	11	11	6	6	73	73	30	30	32	32	105	105	130	130	26	26	4	4	12	12	7	5.74746	10	10	2	2	11	11	41	41	8	8	166	166	0
										F60-64	376	336.736	1044	966.606	16	16	1	1	68	68	64	64	46	46	132	132	177	177	67	67	6	6	21	21	8	6.56852	11	11	1	1	11	11	42	42	16	16	111	111	0
			Chronic obstructive pulmonary disease	0						F65-69	577	516.746	1710	1583.23	17	17	6	6	96	96	69	69	74	74	187	187	192	192	82	82	15	15	41	41	7	5.74746	21	21	11	11	20	20	29	29	20	20	85	85	0
										F70-74	666	608.167	2098	1966.81	10	10	6	6	68	68	46	46	61	61	136	136	114	114	54	54	7	7	22	22	10	8.21065	18	18	6	6	14	14	20	20	25	25	43	43	0
			Kidney disease	0						F75-79	1327	1211.77	4584	4297.35	13	13	7	7	104	104	60	60	74	74	204	204	112	112	48	48	11	11	32	32	6	4.92639	23	23	3	3	31	31	16	16	36	36	34	34	0
										F80-84	1794	1701.58	6113	5811.65	15	15	3	3	99	99	43	43	64	64	190	190	106	106	56	56	11	11	32	32	11	9.03172	11	11	15	15	18	18	21	21	66	66	17	17	0
			Liver disease	0						F85+	2323	2203.32	9542	9071.61	12	12	3	3	82	82	28	28	42	42	135	135	72	72	21	21	12	12	8	8	5	4.10533	10	10	14	14	17	17	11	11	54	54	8	8	0
										F Total	7583	7036.38	26036	24565.2	119	119	40	40	679	679	381	381	433	433	1182	1182	1138	1138	381	381	72	72	178	178	66	54.1903	110	110	54	54	142	142	306	306	233	233	709	709	0
										Total	13260	12027.1	49682	46082.5	959	959	435	435	1743	1743	3112	3112	1016	1016	2378	2378	1144	1144	381	381	87	87	547	547	144	113.666	188	188	356	356	450	450	306	306	1106	1106	1714	1714	0
[truncated: 12 more columns]

## Sheet: MC_Results
No																		Results	Total	Under 75	Male	Female	Male under 75	Female under 75	Cardiovascular disease	Coronary heart disease	Stroke	Heart failure	Aortic aneurysm	Pulmonary embolism	Rheumatic heart disease	Hypertensive disease	Diabetes	Cancer	Mouth, larynx and pharynx	Oesophagus	Stomach	Lung	Pancreas	Colorectum	Breast	Endometrium	Gallbladder	Kidney	Bladder	Liver	Cervix	Chronic obstructive pulmonary disease	Kidney disease
Deaths averted or delayed:					Deaths averted or delayed by cause:					Deaths averted or delayed by behavioural risk factor:									4923.61	2584.23	2876.88	2046.73	1934.43	649.803	4923.61	3599.51	1232.93	0	51.3766	1.40112	8.07119	30.3336	0	0	0	0	0	0	0	0	0	0	0	0	0	0	0	0	0
	2.5th	Mean	97.5th			2.5th	Mean	97.5th			2.5th	Mean	97.5th						3291.01	1724.13	1925.49	1365.51	1290.78	433.347	3291.01	2374.54	852.068	0	35.7461	1.21112	5.11212	22.3282	0	0	0	0	0	0	0	0	0	0	0	0	0	0	0	0	0
Total	2053.75	4905.25	7619.69		Cardiovascular disease	2053.75	4905.25	7619.69		Diet (excluding obesity)	2053.75	4905.25	7619.69						4239.39	2144.46	2445.44	1793.95	1606.24	538.223	4239.39	3095.95	1074.65	0	36.2559	1.00175	5.9011	25.6317	0	0	0	0	0	0	0	0	0	0	0	0	0	0	0	0	0
Under 75	1076.55	2576.26	3980.38		Coronary heart disease	1484.66	3587.13	5616.43		Diet (including obesity)	2053.75	4905.25	7619.69						6654.3	3577.25	3910.66	2743.64	2673.07	904.177	6654.3	4829.28	1704.72	0	63.587	1.68552	13.6803	41.3421	0	0	0	0	0	0	0	0	0	0	0	0	0	0	0	0	0
					Stroke	537.128	1231.29	1881.86		Fruit and vegetables	0	0	0						7524.51	3860.18	4345.76	3178.75	2881.5	978.681	7524.51	5568.05	1827.62	0	75.5639	3.38947	6.04396	43.8399	0	0	0	0	0	0	0	0	0	0	0	0	0	0	0	0	0
Male	1210.52	2871.02	4431.83		Heart failure	0	0	0		Fibre	0	0	0						3056.46	1603.89	1793.21	1263.26	1203.67	400.213	3056.46	2203.75	788.304	0	36.1442	0.753922	5.92843	21.583	0	0	0	0	0	0	0	0	0	0	0	0	0	0	0	0	0
Female	852.883	2039.52	3205.42		Aortic aneurysm	21.5662	50.9024	81.436		Fats	-208.35	-123.296	-44.7634						7053.08	3832.27	4172.36	2880.72	2865.71	966.565	7053.08	5135.59	1780.84	0	81.5751	2.59085	8.94557	43.5458	0	0	0	0	0	0	0	0	0	0	0	0	0	0	0	0	0
					Pulmonary embolism	0.423074	1.35602	2.59576		Salt	2181.6	5019.61	7733.4						6796.18	3604.87	3978.16	2818.02	2697.28	907.597	6796.18	4991.66	1681.03	0	72.7079	1.99561	7.72482	41.0704	0	0	0	0	0	0	0	0	0	0	0	0	0	0	0	0	0
Male under 75	808.443	1928.89	2971.91		Rheumatic heart disease	2.11767	7.70163	15.599											5224.27	2786.1	3072.63	2151.64	2088.05	698.053	5224.27	3767.49	1347.9	0	66.5593	1.80438	7.86829	32.648	0	0	0	0	0	0	0	0	0	0	0	0	0	0	0	0	0
Female under 75	268.106	647.561	1008.95		Hypertensive disease	13.6293	30.2479	44.6213		Physical activity (excluding obesity)	0	0	0						4498.19	2298.84	2600.03	1898.16	1719.16	579.688	4498.19	3340.92	1075.88	0	45.8097	1.21445	7.59647	26.7729	0	0	0	0	0	0	0	0	0	0	0	0	0	0	0	0	0
										Physical activity (including obesity)	-7.27596e-12	0	7.27596e-12						4306.61	2254.16	2513.29	1793.32	1686.79	567.371	4306.61	3127.1	1097.56	0	47.7058	0.843326	7.8557	25.5377	0	0	0	0	0	0	0	0	0	0	0	0	0	0	0	0	0
					Diabetes	0	0	0											4442.82	2362.05	2606.73	1836.09	1767.78	594.267	4442.82	3238.27	1120.6	0	43.3419	1.48328	11.6344	27.4931	0	0	0	0	0	0	0	0	0	0	0	0	0	0	0	0	0
										Obesity	-7.27596e-12	0	7.27596e-12						4870.54	2504.86	2821.33	2049.21	1875.55	629.311	4870.54	3494.11	1283.42	0	49.7237	1.43607	11.8328	30.01	0	0	0	0	0	0	0	0	0	0	0	0	0	0	0	0	0
					Cancer	0	0	0		Alcohol consumption	0	0	0						3326.18	1721.97	1937	1389.18	1294.05	427.925	3326.18	2422.01	842.808	0	36.7714	0.431287	3.30057	20.8606	0	0	0	0	0	0	0	0	0	0	0	0	0	0	0	0	0
					Mouth, larynx and pharynx	0	0	0											6014.14	3171.02	3516.69	2497.45	2370.33	800.69	6014.14	4429.63	1476.89	0	58.1402	2.20794	10.7917	36.4805	0	0	0	0	0	0	0	0	0	0	0	0	0	0	0	0	0
					Oesophagus	0	0	0		Smoking	0	0	0						2803.15	1450.74	1634.63	1168.52	1087.85	362.882	2803.15	1993.4	756.347	0	29.5417	1.18576	4.61101	18.0618	0	0	0	0	0	0	0	0	0	0	0	0	0	0	0	0	0
					Stomach	0	0	0											6008.57	3096.93	3486.18	2522.39	2316.05	780.874	6008.57	4421.71	1479.64	0	61.8787	1.43628	8.07032	35.8253	0	0	0	0	0	0	0	0	0	0	0	0	0	0	0	0	0
					Lung	0	0	0											5014.39	2614.01	2924.03	2090.36	1957.94	656.065	5014.39	3703.02	1217.79	0	51.9675	1.18607	9.83863	30.5866	0	0	0	0	0	0	0	0	0	0	0	0	0	0	0	0	0
					Pancreas	0	0	0											5451.17	2807.97	3153.61	2297.56	2099.04	708.933	5451.17	3973.88	1376.89	0	55.8941	1.90887	9.66665	32.9324	0	0	0	0	0	0	0	0	0	0	0	0	0	0	0	0	0
					Colorectum	0	0	0											5418.17	2842.72	3163.81	2254.36	2126.42	716.293	5418.17	3947.23	1366.22	0	58.5853	1.21255	11.2881	33.6349	0	0	0	0	0	0	0	0	0	0	0	0	0	0	0	0	0
					Breast	0	0	0											5181.48	2734.69	3031.96	2149.52	2046.67	688.019	5181.48	3784.28	1300.31	0	50.0413	1.25891	13.3206	32.2604	0	0	0	0	0	0	0	0	0	0	0	0	0	0	0	0	0
					Endometrium	0	0	0											3627.43	1915.86	2134.52	1492.91	1435.24	480.627	3627.43	2661.36	898.749	0	41.155	1.30565	1.72783	23.1325	0	0	0	0	0	0	0	0	0	0	0	0	0	0	0	0	0
					Gallbladder	0	0	0											4004.29	2129.46	2352.55	1651.75	1595.13	534.326	4004.29	2934.78	999.403	0	40.5211	1.31691	2.60874	25.6627	0	0	0	0	0	0	0	0	0	0	0	0	0	0	0	0	0
					Kidney	0	0	0											6315.28	3370.04	3708.49	2606.8	2520.15	849.887	6315.28	4633.38	1561.71	0	69.4071	2.22892	11.8796	36.674	0	0	0	0	0	0	0	0	0	0	0	0	0	0	0	0	0
					Bladder	0	0	0											5625.51	3011.69	3309.98	2315.53	2252.12	759.572	5625.51	4080.24	1437.36	0	62.5912	1.6499	6.99473	36.6829	0	0	0	0	0	0	0	0	0	0	0	0	0	0	0	0	0
					Liver	0	0	0											3607.48	1922.81	2124.99	1482.49	1440.27	482.548	3607.48	2607.21	931.455	0	39.0006	1.02918	5.42808	23.3601	0	0	0	0	0	0	0	0	0	0	0	0	0	0	0	0	0
					Cervix	0	0	0				NOTE: TO STOP MONTE CARLO ANALYSIS PRESS ESC							2470.73	1294.56	1448.38	1022.34	973.011	321.545	2470.73	1781.21	642.906	0	25.9798	0.622517	3.05856	16.9473	0	0	0	0	0	0	0	0	0	0	0	0	0	0	0	0	0
																			2135.63	1075.44	1237.73	897.902	808.046	267.389	2135.63	1552.34	539.559	0	23.8407	0.544048	4.89326	14.4542	0	0	0	0	0	0	0	0	0	0	0	0	0	0	0	0	0
					Chronic obstructive pulmonary disease	0	0	0											5506.95	2863.68	3201.63	2305.33	2142.35	721.329	5506.95	4037.93	1361.97	0	61.2015	1.45854	11.9016	32.4984	0	0	0	0	0	0	0	0	0	0	0	0	0	0	0	0	0
																			7269.99	3902.54	4277.09	2992.9	2917.31	985.23	7269.99	5344.01	1788.22	0	81.3017	1.85226	11.4432	43.1683	0	0	0	0	0	0	0	0	0	0	0	0	0	0	0	0	0
					Kidney disease	0	0	0											4924.5	2593.69	2880.85	2043.65	1941.06	652.63	4924.5	3595.54	1230.04	0	54.0167	1.49588	13.2877	30.1186	0	0	0	0	0	0	0	0	0	0	0	0	0	0	0	0	0
																			3904.65	2092.06	2303.1	1601.56	1568.44	523.615	3904.65	2831.15	993.718	0	47.0284	0.842348	7.75382	24.1619	0	0	0	0	0	0	0	0	0	0	0	0	0	0	0	0	0
					Liver disease	0	0	0											3934.44	2042.28	2291.17	1643.28	1530.11	512.174	3934.44	2878.21	988.433	0	39.409	1.07592	4.19612	23.1175	0	0	0	0	0	0	0	0	0	0	0	0	0	0	0	0	0
																			3713.15	1985.52	2188.44	1524.71	1489.96	495.568	3713.15	2683.82	961.614	0	40.2833	0.985532	3.76774	22.6829	0	0	0	0	0	0	0	0	0	0	0	0	0	0	0	0	0
																			5721.35	2988.83	3330.83	2390.52	2230.43	758.399	5721.35	4154.96	1459.54	0	57.0764	1.80505	11.571	36.3992	0	0	0	0	0	0	0	0	0	0	0	0	0	0	0	0	0
																			7551.62	4036.22	4432.34	3119.29	3016.34	1019.88	7551.62	5573.22	1841.5	0	82.5843	1.777	7.31626	45.2235	0	0	0	0	0	0	0	0	0	0	0	0	0	0	0	0	0
																			4376.46	2261.3	2541.12	1835.34	1692.73	568.572	4376.46	3212.6	1086.96	0	42.7077	1.47629	5.77004	26.9514	0	0	0	0	0	0	0	0	0	0	0	0	0	0	0	0	0
																			3619.81	1880.91	2112.84	1506.97	1407.22	473.686	3619.81	2644.77	913.629	0	32.8164	0.722371	6.29645	21.5728	0	0	0	0	0	0	0	0	0	0	0	0	0	0	0	0	0
																			3664.1	1946.73	2153.25	1510.85	1460.26	486.472	3664.1	2682.73	915.709	0	32.7131	1.35349	8.08699	23.5127	0	0	0	0	0	0	0	0	0	0	0	0	0	0	0	0	0
																			6138.79	3224.59	3579.4	2559.39	2408.67	815.927	6138.79	4476.21	1559.62	0	56.1244	1.55051	8.63083	36.6576	0	0	0	0	0	0	0	0	0	0	0	0	0	0	0	0	0
																			4693.13	2508.8	2756.63	1936.5	1877.62	631.182	4693.13	3429.81	1175.63	0	49.4082	1.14152	7.6094	29.5362	0	0	0	0	0	0	0	0	0	0	0	0	0	0	0	0	0
																			5950.74	3082.06	3453.2	2497.54	2301.96	780.103	5950.74	4296.12	1531.3	0	69.3227	1.76294	14.3192	37.9202	0	0	0	0	0	0	0	0	0	0	0	0	0	0	0	0	0
																			4524.02	2368.06	2639.81	1884.2	1770.46	597.605	4524.02	3301.41	1133.3	0	49.6553	1.83753	10.2332	27.587	0	0	0	0	0	0	0	0	0	0	0	0	0	0	0	0	0
																			3677.07	1898.97	2136.15	1540.92	1422.99	475.979	3677.07	2700.25	902.853	0	42.8629	1.21732	6.3175	23.5659	0	0	0	0	0	0	0	0	0	0	0	0	0	0	0	0	0
																			4641.58	2465.24	2726.61	1914.96	1848	617.239	4641.58	3349.68	1200.5	0	52.8083	1.10627	7.87908	29.6084	0	0	0	0	0	0	0	0	0	0	0	0	0	0	0	0	0
																			4773.86	2540.43	2802.64	1971.21	1899.83	640.606	4773.86	3481.47	1201.89	0	46.2408	1.98063	13.9075	28.37	0	0	0	0	0	0	0	0	0	0	0	0	0	0	0	0	0
																			4639.98	2407.72	2702.36	1937.62	1806.51	601.208	4639.98	3379.41	1177.02	0	46.6403	1.46978	6.5345	28.9083	0	0	0	0	0	0	0	0	0	0	0	0	0	0	0	0	0
																			3064.79	1642.38	1810.8	1253.99	1231.91	410.467	3064.79	2143.6	862.128	0	32.128	0.444506	5.63084	20.858	0	0	0	0	0	0	0	0	0	0	0	0	0	0	0	0	0
																			7260.56	3838.39	4241.84	3018.72	2866.61	971.786	7260.56	5308.27	1811.69	0	77.7058	2.69943	16.979	43.2087	0	0	0	0	0	0	0	0	0	0	0	0	0	0	0	0	0
																			6634.45	3402.28	3838.7	2795.75	2542.84	859.446	6634.45	4872.42	1644.06	0	72.3345	2.27777	3.78271	39.5741	0	0	0	0	0	0	0	0	0	0	0	0	0	0	0	0	0
																			4874.2	2601.94	2862.62	2011.59	1947.32	654.618	4874.2	3526.03	1260.7	0	49.2244	1.25	7.47046	29.5244	0	0	0	0	0	0	0	0	0	0	0	0	0	0	0	0	0
																			4556.35	2453.69	2686.68	1869.68	1833.35	620.341	4556.35	3260.29	1213.79	0	41.9033	1.5818	9.38834	29.4006	0	0	0	0	0	0	0	0	0	0	0	0	0	0	0	0	0
																			4895.95	2490.76	2827.24	2068.72	1862.16	628.602	4895.95	3643.41	1166.17	0	44.8565	0.665408	10.7466	30.1076	0	0	0	0	0	0	0	0	0	0	0	0	0	0	0	0	0
																			5074.79	2698.49	2981.06	2093.73	2022.77	675.719	5074.79	3709.49	1275.8	0	50.6328	0.879915	6.20404	31.7788	0	0	0	0	0	0	0	0	0	0	0	0	0	0	0	0	0
																			6141.34	3233.73	3584.61	2556.72	2416.64	817.082	6141.34	4482.23	1551.93	0	56.4328	2.27856	11.8164	36.6496	0	0	0	0	0	0	0	0	0	0	0	0	0	0	0	0	0
																			4900.75	2612	2881.54	2019.21	1952.42	659.577	4900.75	3552.53	1255.84	0	53.9245	1.25931	6.47808	30.7185	0	0	0	0	0	0	0	0	0	0	0	0	0	0	0	0	0
																			5902.74	3022.61	3412.26	2490.49	2259.81	762.802	5902.74	4366.13	1425.31	0	62.2677	1.64458	10.1762	37.2158	0	0	0	0	0	0	0	0	0	0	0	0	0	0	0	0	0
																			4782.33	2462.69	2773	2009.33	1844.94	617.751	4782.33	3473.88	1231.97	0	41.5626	0.70912	4.82771	29.3834	0	0	0	0	0	0	0	0	0	0	0	0	0	0	0	0	0
																			5363.89	2809.44	3132.12	2231.77	2103.2	706.239	5363.89	3957.01	1304.89	0	59.7599	1.50383	9.07668	31.6468	0	0	0	0	0	0	0	0	0	0	0	0	0	0	0	0	0
																			7206.27	3762.64	4192.31	3013.96	2807.06	955.586	7206.27	5293.76	1803.93	0	57.7883	2.2967	4.48741	44.0095	0	0	0	0	0	0	0	0	0	0	0	0	0	0	0	0	0
																			3944.26	2107.26	2324.16	1620.1	1580.87	526.394	3944.26	2837.42	1031.83	0	41.4277	1.1816	6.32055	26.0831	0	0	0	0	0	0	0	0	0	0	0	0	0	0	0	0	0
																			5308.85	2757.79	3088.55	2220.3	2059.34	698.453	5308.85	3872.31	1339.6	0	52.1708	0.691247	11.1937	32.882	0	0	0	0	0	0	0	0	0	0	0	0	0	0	0	0	0
																			7793.67	4129.49	4553.56	3240.12	3084.79	1044.71	7793.67	5729.08	1912.87	0	85.9592	1.96182	15.6807	48.1171	0	0	0	0	0	0	0	0	0	0	0	0	0	0	0	0	0
																			7126.76	3704.01	4144.69	2982.07	2773.88	930.129	7126.76	5263.5	1745.93	0	67.6076	2.45451	6.82508	40.4424	0	0	0	0	0	0	0	0	0	0	0	0	0	0	0	0	0
																			4277.37	2197.04	2481.63	1795.73	1649.88	547.161	4277.37	3139.23	1059.83	0	43.4317	1.07057	5.63401	28.1747	0	0	0	0	0	0	0	0	0	0	0	0	0	0	0	0	0
																			6546.55	3457.14	3830.5	2716.05	2588.12	869.022	6546.55	4851.06	1578.04	0	64.954	1.62907	11.0753	39.7948	0	0	0	0	0	0	0	0	0	0	0	0	0	0	0	0	0
																			4482.25	2339.6	2616.05	1866.2	1752.07	587.525	4482.25	3249.21	1152.09	0	44.5458	1.45309	7.65288	27.2982	0	0	0	0	0	0	0	0	0	0	0	0	0	0	0	0	0
																			1730.36	902.417	1012.54	717.825	678.372	224.045	1730.36	1255.32	441.208	0	19.1795	0.691366	3.13384	10.8297	0	0	0	0	0	0	0	0	0	0	0	0	0	0	0	0	0
																			6311.74	3261.47	3657.85	2653.89	2433.55	827.924	6311.74	4628.62	1571.14	0	62.0704	1.8091	12.0144	36.0848	0	0	0	0	0	0	0	0	0	0	0	0	0	0	0	0	0
																			4994.07	2695.77	2947.87	2046.2	2016.16	679.607	4994.07	3621.73	1272.99	0	59.5899	1.64285	7.21423	30.9026	0	0	0	0	0	0	0	0	0	0	0	0	0	0	0	0	0
																			5249.4	2734.39	3055.94	2193.45	2045.83	688.563	5249.4	3850.13	1299.16	0	57.3945	1.6793	7.97262	33.0696	0	0	0	0	0	0	0	0	0	0	0	0	0	0	0	0	0
																			2703.79	1412.56	1581.59	1122.19	1058.85	353.714	2703.79	1963.49	686.723	0	31.4238	0.68843	4.60657	16.8517	0	0	0	0	0	0	0	0	0	0	0	0	0	0	0	0	0
																			3388	1773.58	1985.31	1402.69	1329.26	444.318	3388	2441.6	885.332	0	35.7185	0.674021	3.19114	21.4889	0	0	0	0	0	0	0	0	0	0	0	0	0	0	0	0	0
																			6183.25	3247.49	3607.23	2576.02	2427.7	819.793	6183.25	4570.43	1516.27	0	45.6218	1.94916	11.8893	37.0898	0	0	0	0	0	0	0	0	0	0	0	0	0	0	0	0	0
																			4485.25	2355.94	2623.75	1861.5	1766.05	589.898	4485.25	3270.09	1123.18	0	49.9584	1.67219	11.2755	29.0739	0	0	0	0	0	0	0	0	0	0	0	0	0	0	0	0	0
																			3728.34	1898.29	2156.38	1571.96	1420.57	477.716	3728.34	2737.71	925.342	0	35.184	0.644922	5.56882	23.8914	0	0	0	0	0	0	0	0	0	0	0	0	0	0	0	0	0
																			6425.71	3453.35	3780.13	2645.58	2578.42	874.932	6425.71	4692.16	1607.72	0	69.4009	1.89255	15.5977	38.9289	0	0	0	0	0	0	0	0	0	0	0	0	0	0	0	0	0
																			6131.38	3143.55	3547.94	2583.44	2351.87	791.675	6131.38	4519.43	1505.73	0	61.4731	2.08495	6.78386	35.8802	0	0	0	0	0	0	0	0	0	0	0	0	0	0	0	0	0
																			4157.8	2160.02	2428.84	1728.96	1621.47	538.547	4157.8	3058.84	1017.87	0	46.7666	0.897243	7.45533	25.9706	0	0	0	0	0	0	0	0	0	0	0	0	0	0	0	0	0
																			6811.3	3611.25	3982.95	2828.35	2701.27	909.975	6811.3	4990.7	1690.52	0	74.1244	2.40625	12.8727	40.6769	0	0	0	0	0	0	0	0	0	0	0	0	0	0	0	0	0
																			3412.89	1794.78	2000.42	1412.48	1343.25	451.534	3412.89	2462.9	882.326	0	39.0896	1.10001	5.9019	21.5722	0	0	0	0	0	0	0	0	0	0	0	0	0	0	0	0	0
																			1670.98	881.426	984.957	686.024	662.323	219.103	1670.98	1217.6	420.183	0	18.7389	0.454769	2.73681	11.2635	0	0	0	0	0	0	0	0	0	0	0	0	0	0	0	0	0
																			6429.94	3385.14	3754.1	2675.84	2530.55	854.595	6429.94	4701.78	1593.38	0	83.471	1.51444	10.3604	39.4359	0	0	0	0	0	0	0	0	0	0	0	0	0	0	0	0	0
																			2945.64	1523.65	1716.37	1229.27	1144	379.648	2945.64	2126.43	758.525	0	36.8066	0.797872	3.94674	19.1351	0	0	0	0	0	0	0	0	0	0	0	0	0	0	0	0	0
																			6876.52	3461.46	3943.27	2933.24	2583.04	878.413	6876.52	5034.39	1708.36	0	74.9379	2.33649	15.5741	40.9191	0	0	0	0	0	0	0	0	0	0	0	0	0	0	0	0	0
																			6463.63	3317.87	3734.6	2729.03	2475.3	842.561	6463.63	4768.58	1573.37	0	68.797	2.54351	13.3785	36.9626	0	0	0	0	0	0	0	0	0	0	0	0	0	0	0	0	0
																			2512.6	1325.42	1477.61	1034.99	995.153	330.267	2512.6	1788.72	674.516	0	28.1952	0.508701	4.1183	16.5421	0	0	0	0	0	0	0	0	0	0	0	0	0	0	0	0	0
																			3691	1915.24	2152.66	1538.34	1436.07	479.172	3691	2706.59	918.161	0	36.9904	0.879967	5.16964	23.209	0	0	0	0	0	0	0	0	0	0	0	0	0	0	0	0	0
																			5279.96	2736.02	3065.67	2214.29	2046.27	689.747	5279.96	3878.15	1306.93	0	49.3825	2.01594	10.782	32.7014	0	0	0	0	0	0	0	0	0	0	0	0	0	0	0	0	0
																			4905.66	2562.88	2860.25	2045.41	1917.9	644.977	4905.66	3624.02	1198.23	0	44.2818	1.42724	7.4766	30.2169	0	0	0	0	0	0	0	0	0	0	0	0	0	0	0	0	0
																			4137.34	2237.28	2446.82	1690.53	1676.98	560.305	4137.34	2990.57	1069.49	0	46.4196	1.15169	2.77406	26.9306	0	0	0	0	0	0	0	0	0	0	0	0	0	0	0	0	0
																			2359.41	1230.7	1378.18	981.232	923.875	306.822	2359.41	1716.92	599.11	0	23.775	0.676904	3.7415	15.1866	0	0	0	0	0	0	0	0	0	0	0	0	0	0	0	0	0
																			4914.4	2568.25	2869.1	2045.3	1922.45	645.802	4914.4	3631.88	1194.7	0	49.8759	1.12032	7.94933	28.8835	0	0	0	0	0	0	0	0	0	0	0	0	0	0	0	0	0
																			2836.92	1500.38	1668.22	1168.7	1126.64	373.74	2836.92	2070.96	712.786	0	28.9651	0.797848	5.52696	17.8847	0	0	0	0	0	0	0	0	0	0	0	0	0	0	0	0	0
																			3209.02	1737.97	1905.14	1303.88	1304.2	433.775	3209.02	2300.05	840.331	0	40.3557	1.05927	5.91836	21.2993	0	0	0	0	0	0	0	0	0	0	0	0	0	0	0	0	0
																			4800.62	2567.97	2830.01	1970.61	1924.13	643.841	4800.62	3493.1	1213.33	0	55.5411	1.53062	6.81053	30.3113	0	0	0	0	0	0	0	0	0	0	0	0	0	0	0	0	0
																			5390.65	2821.12	3148.59	2242.06	2114.09	707.033	5390.65	3999.16	1286.39	0	60.3678	1.52835	9.64939	33.5543	0	0	0	0	0	0	0	0	0	0	0	0	0	0	0	0	0
																			3324.98	1727.26	1938.48	1386.5	1292.8	434.462	3324.98	2419.16	843.02	0	35.4192	0.753127	5.20591	21.4284	0	0	0	0	0	0	0	0	0	0	0	0	0	0	0	0	0
																			5347.37	2916.42	3169.95	2177.41	2185.41	731.014	5347.37	3870.99	1376.54	0	57.3782	1.33105	7.38946	33.7431	0	0	0	0	0	0	0	0	0	0	0	0	0	0	0	0	0
																			4544.32	2305.47	2622.68	1921.64	1726.54	578.931	4544.32	3348.42	1114.92	0	45.9045	1.15077	7.21151	26.7146	0	0	0	0	0	0	0	0	0	0	0	0	0	0	0	0	0
																			5858.52	3064.87	3413.62	2444.9	2291.8	773.07	5858.52	4306.39	1439.03	0	66.6692	1.07921	8.10713	37.2452	0	0	0	0	0	0	0	0	0	0	0	0	0	0	0	0	0
																			3566.02	1897.03	2096.2	1469.82	1423.58	473.446	3566.02	2587.72	906.293	0	39.9902	1.23428	8.83114	21.9522	0	0	0	0	0	0	0	0	0	0	0	0	0	0	0	0	0
																			7034.58	3672.55	4088.99	2945.6	2744.71	927.844	7034.58	5151.63	1754.15	0	69.68	1.16394	15.1298	42.829	0	0	0	0	0	0	0	0	0	0	0	0	0	0	0	0	0
																			4756.56	2549.79	2798.88	1957.68	1907.31	642.48	4756.56	3474.6	1193.15	0	48.3059	0.742688	10.2364	29.5216	0	0	0	0	0	0	0	0	0	0	0	0	0	0	0	0	0
																			3822.15	2015.11	2236.38	1585.78	1509.77	505.34	3822.15	2748.73	998.25	0	42.1469	0.940942	7.52747	24.5552	0	0	0	0	0	0	0	0	0	0	0	0	0	0	0	0	0
																			4733.52	2512.69	2779.78	1953.73	1881.42	631.276	4733.52	3415.58	1223.36	0	58.1854	1.55329	6.43259	28.4054	0	0	0	0	0	0	0	0	0	0	0	0	0	0	0	0	0
																			6681.05	3396.65	3841.9	2839.15	2535.72	860.932	6681.05	4920.73	1645.63	0	68.7317	1.33868	6.07503	38.5451	0	0	0	0	0	0	0	0	0	0	0	0	0	0	0	0	0
																			8112.26	4249.25	4715.74	3396.52	3170.41	1078.84	8112.26	5990.95	1974.67	0	84.3042	2.45076	13.3116	46.5701	0	0	0	0	0	0	0	0	0	0	0	0	0	0	0	0	0
																			1283.48	681.759	760.027	523.449	512.519	169.241	1283.48	904.181	354.651	0	14.319	0.423152	1.06783	8.83443	0	0	0	0	0	0	0	0	0	0	0	0	0	0	0	0	0
																			4736.39	2503.87	2777.91	1958.47	1874.43	629.442	4736.39	3481.01	1167.58	0	47.4705	1.50826	9.82065	28.9984	0	0	0	0	0	0	0	0	0	0	0	0	0	0	0	0	0
																			4149.1	2184.9	2428.87	1720.22	1635.48	549.427	4149.1	3058.76	1013.98	0	42.7023	1.23866	7.42715	24.9857	0	0	0	0	0	0	0	0	0	0	0	0	0	0	0	0	0
																			6517.33	3478.68	3829.85	2687.48	2597.99	880.69	6517.33	4792.08	1597.32	0	76.446	2.07747	9.85173	39.5551	0	0	0	0	0	0	0	0	0	0	0	0	0	0	0	0	0
																			4721.12	2490.35	2759.94	1961.18	1860.83	629.515	4721.12	3446.72	1181.66	0	50.6586	1.57062	10.1011	30.4141	0	0	0	0	0	0	0	0	0	0	0	0	0	0	0	0	0
																			4752.79	2541.46	2798.7	1954.09	1899.2	642.263	4752.79	3465.55	1201.1	0	44.6762	1.49243	10.5972	29.3748	0	0	0	0	0	0	0	0	0	0	0	0	0	0	0	0	0
																			5743.45	3021.79	3364	2379.44	2259.87	761.918	5743.45	4208	1432.65	0	58.447	1.99521	6.86339	35.4844	0	0	0	0	0	0	0	0	0	0	0	0	0	0	0	0	0
																			6012.74	3136.72	3500.56	2512.18	2346.22	790.5	6012.74	4472.24	1435.4	0	57.2616	1.80978	8.42117	37.61	0	0	0	0	0	0	0	0	0	0	0	0	0	0	0	0	0
																			5902.05	3162.23	3471.28	2430.77	2364.5	797.721	5902.05	4347.29	1453.49	0	58.9521	2.25814	4.62146	35.4432	0	0	0	0	0	0	0	0	0	0	0	0	0	0	0	0	0
																			4930.6	2598.72	2884.83	2045.77	1943.06	655.657	4930.6	3543.8	1294.91	0	55.1544	1.25834	6.06096	29.4129	0	0	0	0	0	0	0	0	0	0	0	0	0	0	0	0	0
																			6371.31	3274.22	3689.54	2681.77	2447.5	826.727	6371.31	4722.18	1531.3	0	72.7164	1.08676	6.01864	38.0066	0	0	0	0	0	0	0	0	0	0	0	0	0	0	0	0	0
																			4856.52	2497.12	2814.2	2042.32	1870.51	626.618	4856.52	3548.49	1219.15	0	48.7082	1.32062	9.40372	29.4398	0	0	0	0	0	0	0	0	0	0	0	0	0	0	0	0	0
																			4626.4	2397.5	2691.92	1934.48	1798.1	599.403	4626.4	3401.96	1125.99	0	60.6346	1.21053	9.92478	26.6813	0	0	0	0	0	0	0	0	0	0	0	0	0	0	0	0	0
																			5676.31	2978.01	3308.53	2367.78	2225.46	752.547	5676.31	4144.81	1439.11	0	49.2632	1.52303	7.58716	34.0173	0	0	0	0	0	0	0	0	0	0	0	0	0	0	0	0	0
																			7144.85	3734.75	4156	2988.86	2786.2	948.552	7144.85	5242.53	1775.3	0	67.231	2.31097	13.1312	44.3519	0	0	0	0	0	0	0	0	0	0	0	0	0	0	0	0	0
																			4488.05	2334.61	2616.74	1871.32	1748.95	585.663	4488.05	3241.23	1161.3	0	49.3729	1.57365	5.71745	28.8696	0	0	0	0	0	0	0	0	0	0	0	0	0	0	0	0	0
																			4320.16	2252.5	2522.84	1797.32	1684.56	567.942	4320.16	3099.24	1127.8	0	56.3628	1.22519	8.69065	26.8411	0	0	0	0	0	0	0	0	0	0	0	0	0	0	0	0	0
																			2127.13	1103.94	1243.4	883.739	829.204	274.737	2127.13	1531.46	552.853	0	23.9908	1.0107	3.77025	14.0495	0	0	0	0	0	0	0	0	0	0	0	0	0	0	0	0	0
																			5421.14	2845.23	3160.64	2260.5	2125.25	719.978	5421.14	3927.68	1395.97	0	51.303	1.67157	8.7442	35.7734	0	0	0	0	0	0	0	0	0	0	0	0	0	0	0	0	0
																			5048.65	2714.65	2972.7	2075.95	2030.53	684.12	5048.65	3725.31	1235.16	0	45.7847	2.10378	8.49597	31.7943	0	0	0	0	0	0	0	0	0	0	0	0	0	0	0	0	0
																			4582.89	2354.73	2656.98	1925.91	1760.76	593.975	4582.89	3369.47	1126.28	0	47.9962	1.10675	9.21188	28.8214	0	0	0	0	0	0	0	0	0	0	0	0	0	0	0	0	0
																			5716.72	2970.82	3326.12	2390.6	2224.11	746.708	5716.72	4209.26	1395.84	0	66.2216	2.13371	6.47034	36.7964	0	0	0	0	0	0	0	0	0	0	0	0	0	0	0	0	0
																			5925.19	3144.57	3475.29	2449.9	2353.66	790.905	5925.19	4386.94	1437.73	0	54.0349	1.49626	9.25775	35.7207	0	0	0	0	0	0	0	0	0	0	0	0	0	0	0	0	0
																			6772.81	3560.73	3946.32	2826.49	2656.16	904.568	6772.81	4963.25	1684.41	0	68.8258	1.97352	13.3421	41.0072	0	0	0	0	0	0	0	0	0	0	0	0	0	0	0	0	0
																			6149.56	3308.16	3624.4	2525.17	2479.33	828.837	6149.56	4533.11	1505.45	0	56.649	2.34523	13.7444	38.2736	0	0	0	0	0	0	0	0	0	0	0	0	0	0	0	0	0
																			5199.25	2728.49	3031.75	2167.5	2040.14	688.356	5199.25	3824.85	1287.79	0	39.5269	1.81596	12.6573	32.607	0	0	0	0	0	0	0	0	0	0	0	0	0	0	0	0	0
																			3806.42	2006.4	2228.57	1577.85	1504.65	501.752	3806.42	2748.23	987.276	0	41.5542	1.32595	5.5391	22.4913	0	0	0	0	0	0	0	0	0	0	0	0	0	0	0	0	0
																			2717.42	1429.6	1593.48	1123.94	1073.54	356.062	2717.42	1975.81	691.82	0	27.6953	0.682957	3.41686	17.9963	0	0	0	0	0	0	0	0	0	0	0	0	0	0	0	0	0
																			7107.37	3833.55	4189.7	2917.68	2862.36	971.184	7107.37	5268.14	1723.26	0	63.537	1.96541	7.20829	43.2594	0	0	0	0	0	0	0	0	0	0	0	0	0	0	0	0	0
																			4648.18	2498.63	2740.03	1908.15	1869.32	629.31	4648.18	3374.09	1185.22	0	49.8314	1.1597	7.90956	29.9666	0	0	0	0	0	0	0	0	0	0	0	0	0	0	0	0	0
																			5312.18	2823.51	3113.81	2198.36	2111.13	712.381	5312.18	3891.66	1322.27	0	54.5859	1.55218	9.7164	32.3836	0	0	0	0	0	0	0	0	0	0	0	0	0	0	0	0	0
																			4384.13	2271.68	2551.88	1832.25	1702.41	569.269	4384.13	3186.95	1117.27	0	47.7968	0.840716	3.99182	27.2731	0	0	0	0	0	0	0	0	0	0	0	0	0	0	0	0	0
																			6371.26	3483.13	3775.97	2595.29	2603.59	879.534	6371.26	4619.18	1620.75	0	76.1518	1.64451	13.5065	40.0187	0	0	0	0	0	0	0	0	0	0	0	0	0	0	0	0	0
																			6382.42	3380.88	3738.51	2643.9	2527.78	853.102	6382.42	4690.91	1580.57	0	61.8861	1.64757	8.71273	38.6905	0	0	0	0	0	0	0	0	0	0	0	0	0	0	0	0	0
																			5221.07	2758.23	3056.27	2164.79	2063.61	694.629	5221.07	3809.47	1309.59	0	59.0307	1.03258	9.58376	32.3591	0	0	0	0	0	0	0	0	0	0	0	0	0	0	0	0	0
																			2521.11	1300.93	1467.38	1053.74	975.451	325.481	2521.11	1801.35	671.383	0	24.2464	0.748686	6.50286	16.8816	0	0	0	0	0	0	0	0	0	0	0	0	0	0	0	0	0
																			5823.29	2982.73	3364.86	2458.43	2231.93	750.807	5823.29	4322.22	1402.36	0	54.025	1.6174	9.58969	33.4782	0	0	0	0	0	0	0	0	0	0	0	0	0	0	0	0	0
																			3480.64	1833.69	2044.5	1436.14	1375.28	458.405	3480.64	2512.18	897.052	0	37.7349	1.47653	8.68573	23.5031	0	0	0	0	0	0	0	0	0	0	0	0	0	0	0	0	0
																			6976.64	3634.48	4056.08	2920.56	2714.82	919.652	6976.64	5156.21	1698.81	0	65.1722	2.55719	12.1997	41.6959	0	0	0	0	0	0	0	0	0	0	0	0	0	0	0	0	0
																			5411.36	2861.58	3170.03	2241.33	2140.75	720.826	5411.36	4002.26	1308.77	0	57.2348	1.35907	9.50661	32.2341	0	0	0	0	0	0	0	0	0	0	0	0	0	0	0	0	0
																			3180.24	1681.04	1870.73	1309.51	1260.03	421.005	3180.24	2279.94	837.756	0	34.551	1.2133	5.78888	20.9865	0	0	0	0	0	0	0	0	0	0	0	0	0	0	0	0	0
																			5127.16	2585.92	2947.93	2179.23	1931.53	654.39	5127.16	3842.96	1194.33	0	46.6362	1.89153	12.4694	28.8774	0	0	0	0	0	0	0	0	0	0	0	0	0	0	0	0	0
																			1732.21	922.874	1022.48	709.735	693.124	229.75	1732.21	1232.29	469.246	0	16.5	0.741344	1.93455	11.4942	0	0	0	0	0	0	0	0	0	0	0	0	0	0	0	0	0
																			5630.69	2902.97	3263.73	2366.95	2167.34	735.628	5630.69	4165.74	1360.24	0	55.223	1.05891	15.9904	32.4355	0	0	0	0	0	0	0	0	0	0	0	0	0	0	0	0	0
																			4161.5	2177.86	2429.49	1732	1631.33	546.525	4161.5	3057.48	1031.62	0	38.9862	1.04198	5.36605	27.0027	0	0	0	0	0	0	0	0	0	0	0	0	0	0	0	0	0
																			5096.45	2616.15	2957.26	2139.19	1959.57	656.579	5096.45	3762.19	1240.23	0	55.5787	0.970668	6.20369	31.2786	0	0	0	0	0	0	0	0	0	0	0	0	0	0	0	0	0
																			5650.21	2932.57	3280.93	2369.28	2193.76	738.802	5650.21	4127.26	1420.17	0	53.6495	1.60998	14.343	33.1836	0	0	0	0	0	0	0	0	0	0	0	0	0	0	0	0	0
																			5525.13	2894.12	3221.98	2303.15	2167.92	726.199	5525.13	4077.79	1356.45	0	47.0292	1.84525	8.67272	33.3402	0	0	0	0	0	0	0	0	0	0	0	0	0	0	0	0	0
																			5837.2	3073.56	3411.86	2425.34	2298.15	775.41	5837.2	4241.85	1484.57	0	64.4702	1.61046	10.2925	34.4027	0	0	0	0	0	0	0	0	0	0	0	0	0	0	0	0	0
																			2566.72	1348.47	1504.12	1062.6	1011.6	336.871	2566.72	1865.41	650.419	0	30.8228	1.01292	3.2425	15.8157	0	0	0	0	0	0	0	0	0	0	0	0	0	0	0	0	0
																			5807.92	3031.85	3385.12	2422.8	2266.76	765.091	5807.92	4287.51	1405.98	0	72.378	1.70677	6.37891	33.9706	0	0	0	0	0	0	0	0	0	0	0	0	0	0	0	0	0
																			5248.62	2725.53	3054.13	2194.48	2041.02	684.502	5248.62	3848.54	1305.02	0	55.2354	1.24072	6.45175	32.1291	0	0	0	0	0	0	0	0	0	0	0	0	0	0	0	0	0
																			6907.02	3521.08	3984.63	2922.39	2631.59	889.492	6907.02	5129.12	1662.07	0	68.168	2.66025	4.03881	40.9634	0	0	0	0	0	0	0	0	0	0	0	0	0	0	0	0	0
																			3868.3	2064.17	2281.96	1586.34	1549.14	515.032	3868.3	2789.7	1006.48	0	37.0051	1.12349	7.84457	26.1439	0	0	0	0	0	0	0	0	0	0	0	0	0	0	0	0	0
																			3741.21	2009.19	2210.98	1530.22	1509.01	500.181	3741.21	2686.86	985.84	0	35.5818	1.49417	5.89414	25.5369	0	0	0	0	0	0	0	0	0	0	0	0	0	0	0	0	0
																			4372.24	2256.33	2537.53	1834.71	1692.1	564.236	4372.24	3175.69	1116.08	0	43.8121	1.44368	7.50207	27.7144	0	0	0	0	0	0	0	0	0	0	0	0	0	0	0	0	0
																			2077.68	1076.65	1216.64	861.042	809.282	267.37	2077.68	1501.84	537.128	0	21.2251	0.321179	3.13349	14.032	0	0	0	0	0	0	0	0	0	0	0	0	0	0	0	0	0
																			3341.23	1744.17	1952.36	1388.87	1308.96	435.215	3341.23	2427.26	856.266	0	31.5323	0.402196	5.06598	20.7034	0	0	0	0	0	0	0	0	0	0	0	0	0	0	0	0	0
																			2234.2	1182.92	1312.87	921.331	887.277	295.646	2234.2	1625.63	568.888	0	19.9569	0.638252	4.35405	14.7391	0	0	0	0	0	0	0	0	0	0	0	0	0	0	0	0	0
																			3279.13	1691.28	1910.07	1369.06	1268.06	423.219	3279.13	2364.35	849.325	0	38.4447	0.746095	5.23666	21.0311	0	0	0	0	0	0	0	0	0	0	0	0	0	0	0	0	0
																			4016.4	2082.24	2337.41	1678.99	1558.04	524.196	4016.4	2935.41	1006.2	0	40.9502	1.45085	8.46523	23.9293	0	0	0	0	0	0	0	0	0	0	0	0	0	0	0	0	0
																			4195.79	2199.25	2453.42	1742.37	1648.56	550.686	4195.79	3093.2	1025.49	0	44.5511	0.528665	6.56758	25.4499	0	0	0	0	0	0	0	0	0	0	0	0	0	0	0	0	0
																			3784.04	2001.31	2221.03	1563.01	1500.52	500.798	3784.04	2743.16	969.518	0	40.8415	0.835184	6.69708	22.9919	0	0	0	0	0	0	0	0	0	0	0	0	0	0	0	0	0
																			6169.52	3199.64	3584.04	2585.48	2394.46	805.184	6169.52	4573.17	1483.44	0	59.4735	3.00962	13.7871	36.6412	0	0	0	0	0	0	0	0	0	0	0	0	0	0	0	0	0
																			1988.45	1035.95	1169.61	818.834	779.24	256.714	1988.45	1430.99	515.959	0	23.3325	0.435446	3.78737	13.9461	0	0	0	0	0	0	0	0	0	0	0	0	0	0	0	0	0
																			5886.59	3060.05	3425.82	2460.77	2289.03	771.024	5886.59	4340.89	1444.33	0	56.0337	1.76118	7.03407	36.5399	0	0	0	0	0	0	0	0	0	0	0	0	0	0	0	0	0
																			5375.91	2804.09	3135.18	2240.73	2097.77	706.313	5375.91	3921.57	1354.76	0	56.5472	1.44992	8.06802	33.5053	0	0	0	0	0	0	0	0	0	0	0	0	0	0	0	0	0
																			6414.65	3382.37	3746.82	2667.83	2530.51	851.852	6414.65	4696.02	1605.56	0	63.2587	1.77029	9.46358	38.5818	0	0	0	0	0	0	0	0	0	0	0	0	0	0	0	0	0
																			5065.15	2697.4	2976.54	2088.61	2017.81	679.584	5065.15	3661.66	1315.37	0	45.6365	1.30466	9.72848	31.4498	0	0	0	0	0	0	0	0	0	0	0	0	0	0	0	0	0
																			7563.27	3937.92	4392.64	3170.63	2941.24	996.681	7563.27	5567.43	1862.08	0	81.7393	2.04244	6.60691	43.3769	0	0	0	0	0	0	0	0	0	0	0	0	0	0	0	0	0
																			5184.66	2725.09	3031.11	2153.55	2040.08	685.008	5184.66	3834.66	1254.76	0	54.4481	1.79654	8.3408	30.6607	0	0	0	0	0	0	0	0	0	0	0	0	0	0	0	0	0
																			3675.75	1908.19	2145.06	1530.68	1430.98	477.208	3675.75	2652.95	952.252	0	44.7141	1.35281	1.32678	23.1559	0	0	0	0	0	0	0	0	0	0	0	0	0	0	0	0	0
																			4619.99	2360.68	2672.88	1947.11	1768.78	591.903	4619.99	3372.96	1168.54	0	43.47	1.45111	5.03181	28.5376	0	0	0	0	0	0	0	0	0	0	0	0	0	0	0	0	0
																			7043.69	3675.67	4098.3	2945.39	2741.46	934.209	7043.69	5167.13	1733.6	0	82.0325	2.06123	15.1809	43.6842	0	0	0	0	0	0	0	0	0	0	0	0	0	0	0	0	0
																			2542.62	1367.25	1505.36	1037.26	1024.4	342.856	2542.62	1790.94	698.739	0	28.8992	0.599911	5.5633	17.8809	0	0	0	0	0	0	0	0	0	0	0	0	0	0	0	0	0
																			5201.02	2675.19	3018.65	2182.38	2004.39	670.799	5201.02	3880.37	1235.2	0	48.8655	1.56659	3.29751	31.727	0	0	0	0	0	0	0	0	0	0	0	0	0	0	0	0	0
																			5101.63	2708.61	2999.01	2102.63	2027.19	681.422	5101.63	3713.4	1285.69	0	59.9701	1.29689	9.14931	32.1239	0	0	0	0	0	0	0	0	0	0	0	0	0	0	0	0	0
																			4733.57	2498.25	2772.85	1960.73	1870.24	628.015	4733.57	3428.24	1206.2	0	62.5747	0.649918	7.3416	28.5666	0	0	0	0	0	0	0	0	0	0	0	0	0	0	0	0	0
																			5130.68	2681.93	2997.07	2133.61	2011.5	670.43	5130.68	3766.08	1276.3	0	49.7142	1.50834	3.96957	33.1033	0	0	0	0	0	0	0	0	0	0	0	0	0	0	0	0	0
																			5413.11	2891.69	3180.76	2232.34	2159.62	732.074	5413.11	3949.22	1358.55	0	55.1983	1.81441	13.9889	34.3289	0	0	0	0	0	0	0	0	0	0	0	0	0	0	0	0	0
																			5342.11	2742.61	3091.4	2250.71	2052.19	690.419	5342.11	3951.73	1290.21	0	56.2911	1.42778	9.4149	33.0338	0	0	0	0	0	0	0	0	0	0	0	0	0	0	0	0	0
																			6602.07	3434.38	3838.35	2763.72	2567.91	866.478	6602.07	4884.27	1604.53	0	64.3898	1.69513	6.78244	40.4013	0	0	0	0	0	0	0	0	0	0	0	0	0	0	0	0	0
																			5738.71	2964.73	3331.95	2406.76	2220.44	744.288	5738.71	4279.01	1368.09	0	48.7469	1.58038	8.21154	33.0799	0	0	0	0	0	0	0	0	0	0	0	0	0	0	0	0	0
																			3862.29	2005.97	2253.39	1608.9	1505.33	500.636	3862.29	2814.98	978.63	0	36.4695	1.1226	7.57748	23.5145	0	0	0	0	0	0	0	0	0	0	0	0	0	0	0	0	0
																			5090.7	2655.2	2970.34	2120.36	1985.49	669.705	5090.7	3755.39	1246.32	0	55.5441	1.19574	3.14146	29.1133	0	0	0	0	0	0	0	0	0	0	0	0	0	0	0	0	0
																			6461.45	3389.36	3768.03	2693.42	2532.58	856.776	6461.45	4728.09	1624.09	0	52.931	2.11414	15.3333	38.8859	0	0	0	0	0	0	0	0	0	0	0	0	0	0	0	0	0
																			5175.62	2709.14	3022.13	2153.49	2030.42	678.716	5175.62	3774.34	1312.19	0	50.785	1.75439	2.78976	33.7546	0	0	0	0	0	0	0	0	0	0	0	0	0	0	0	0	0
																			5600.59	2928.81	3257.93	2342.66	2188.16	740.653	5600.59	4113.57	1379.14	0	55.0095	2.13509	17.4999	33.2271	0	0	0	0	0	0	0	0	0	0	0	0	0	0	0	0	0
																			6306.7	3281.9	3669.08	2637.62	2455.59	826.305	6306.7	4634.66	1554.69	0	69.8515	2.1527	8.65717	36.6884	0	0	0	0	0	0	0	0	0	0	0	0	0	0	0	0	0
																			4799.06	2517.83	2803.05	1996.02	1883.47	634.365	4799.06	3456.71	1254.64	0	48.0285	1.60068	9.884	28.2086	0	0	0	0	0	0	0	0	0	0	0	0	0	0	0	0	0
																			2616.86	1387.69	1543.67	1073.18	1044.02	343.668	2616.86	1847.11	721.138	0	27.6119	0.841699	4.21109	15.9407	0	0	0	0	0	0	0	0	0	0	0	0	0	0	0	0	0
																			5056.44	2671.57	2963.55	2092.88	1999.19	672.387	5056.44	3648.92	1313.52	0	53.6688	1.47151	6.36789	32.483	0	0	0	0	0	0	0	0	0	0	0	0	0	0	0	0	0
																			3009.46	1588.69	1771	1238.45	1193.68	395.007	3009.46	2193.69	758.057	0	31.9383	0.565488	5.56838	19.6361	0	0	0	0	0	0	0	0	0	0	0	0	0	0	0	0	0
																			3383.94	1758.23	1973.72	1410.23	1316.09	442.146	3383.94	2446.39	873.815	0	32.5299	1.04423	8.21576	21.9529	0	0	0	0	0	0	0	0	0	0	0	0	0	0	0	0	0
																			5233.61	2785.16	3069.84	2163.77	2082.77	702.386	5233.61	3805.47	1323.88	0	56.2933	1.76526	13.1194	33.0856	0	0	0	0	0	0	0	0	0	0	0	0	0	0	0	0	0
																			5653.99	2935.01	3283.91	2370.08	2193.74	741.266	5653.99	4134.72	1415.57	0	56.9716	2.03747	10.7045	33.9834	0	0	0	0	0	0	0	0	0	0	0	0	0	0	0	0	0
																			4986.2	2548.81	2882.71	2103.48	1905.18	643.629	4986.2	3666.24	1224.8	0	56.5843	0.959719	8.66797	28.9475	0	0	0	0	0	0	0	0	0	0	0	0	0	0	0	0	0
																			6641.99	3517.57	3883.15	2758.85	2629.02	888.556	6641.99	4858.92	1668.29	0	61.9532	0.743109	11.4679	40.6245	0	0	0	0	0	0	0	0	0	0	0	0	0	0	0	0	0
																			5238.06	2739.43	3053.6	2184.46	2047.62	691.811	5238.06	3820.06	1313.62	0	61.7326	1.13915	9.84005	31.6749	0	0	0	0	0	0	0	0	0	0	0	0	0	0	0	0	0
																			2965.99	1510.66	1716.77	1249.22	1132.05	378.619	2965.99	2188.93	723.291	0	29.5933	0.753815	5.00747	18.4116	0	0	0	0	0	0	0	0	0	0	0	0	0	0	0	0	0
																			4055.66	2170.6	2391.62	1664.05	1626.42	544.179	4055.66	2947.02	1033.89	0	43.4379	1.65715	3.9611	25.7015	0	0	0	0	0	0	0	0	0	0	0	0	0	0	0	0	0
																			4624.95	2515.61	2739.72	1885.22	1884.71	630.896	4624.95	3342.89	1190.72	0	52.5952	0.839432	9.41688	28.4854	0	0	0	0	0	0	0	0	0	0	0	0	0	0	0	0	0
																			4861.6	2541.47	2837.69	2023.91	1902.72	638.756	4861.6	3539.14	1233.46	0	51.5816	1.04284	7.37376	28.9988	0	0	0	0	0	0	0	0	0	0	0	0	0	0	0	0	0
																			3942.46	2083.23	2313.51	1628.94	1563.91	519.322	3942.46	2881.65	982.968	0	47.0807	1.4786	4.5212	24.7574	0	0	0	0	0	0	0	0	0	0	0	0	0	0	0	0	0
																			3013.11	1603.25	1771.25	1241.87	1202.04	401.214	3013.11	2180.86	770.548	0	34.5976	0.999586	6.10417	20.001	0	0	0	0	0	0	0	0	0	0	0	0	0	0	0	0	0
																			3973.86	2092.26	2328.45	1645.41	1569.45	522.818	3973.86	2907.31	997.493	0	37.8703	1.39798	3.82397	25.9729	0	0	0	0	0	0	0	0	0	0	0	0	0	0	0	0	0
																			7208.77	3868.73	4234.88	2973.89	2889.26	979.474	7208.77	5298.01	1784.69	0	71.9356	1.70072	10.7984	41.6282	0	0	0	0	0	0	0	0	0	0	0	0	0	0	0	0	0
																			6519.01	3322.96	3758.71	2760.3	2479.22	843.736	6519.01	4776.07	1636.37	0	56.5992	1.40827	9.41407	39.1443	0	0	0	0	0	0	0	0	0	0	0	0	0	0	0	0	0
																			5867.61	2975.37	3381.48	2486.13	2221.86	753.509	5867.61	4322.95	1439.36	0	56.9064	0.836753	12.9169	34.6396	0	0	0	0	0	0	0	0	0	0	0	0	0	0	0	0	0
																			5663.73	2949.73	3292.51	2371.22	2203.9	745.834	5663.73	4138.94	1424.78	0	56.4422	0.945842	11.0804	31.5403	0	0	0	0	0	0	0	0	0	0	0	0	0	0	0	0	0
																			4104.47	2130.36	2391.02	1713.45	1595.33	535.027	4104.47	3015.46	1020.22	0	38.3419	1.33493	3.59387	25.5146	0	0	0	0	0	0	0	0	0	0	0	0	0	0	0	0	0
																			7028.02	3673.99	4089.48	2938.54	2742.16	931.824	7028.02	5176.64	1733.02	0	70.5333	2.52483	5.67591	39.6255	0	0	0	0	0	0	0	0	0	0	0	0	0	0	0	0	0
																			4003.51	2100.7	2340.99	1662.51	1573.42	527.284	4003.51	2907.9	1024.69	0	37.3504	0.132717	8.31909	25.1108	0	0	0	0	0	0	0	0	0	0	0	0	0	0	0	0	0
																			3021.19	1596.42	1775.66	1245.54	1196.63	399.794	3021.19	2184.36	784.899	0	29.8507	0.799433	1.67522	19.615	0	0	0	0	0	0	0	0	0	0	0	0	0	0	0	0	0
																			4437.53	2329.66	2594.17	1843.37	1747.63	582.03	4437.53	3239.59	1110.64	0	50.6706	1.2529	8.06021	27.3173	0	0	0	0	0	0	0	0	0	0	0	0	0	0	0	0	0
																			4388.8	2288.14	2560.86	1827.94	1714.06	574.08	4388.8	3228.57	1082.14	0	43.5141	1.62588	6.48655	26.4559	0	0	0	0	0	0	0	0	0	0	0	0	0	0	0	0	0
																			4644.98	2399.09	2698.17	1946.81	1795.06	604.038	4644.98	3405.88	1154.76	0	48.7585	0.597631	8.6149	26.3655	0	0	0	0	0	0	0	0	0	0	0	0	0	0	0	0	0
																			5119.82	2687.49	2990.49	2129.34	2011.81	675.677	5119.82	3746.58	1279.32	0	52.6052	1.48748	8.64406	31.1851	0	0	0	0	0	0	0	0	0	0	0	0	0	0	0	0	0
																			7561.63	3936.51	4388.09	3173.54	2936.39	1000.12	7561.63	5541.34	1870.76	0	89.5036	3.72543	11.7917	44.5055	0	0	0	0	0	0	0	0	0	0	0	0	0	0	0	0	0
																			2331.31	1249.53	1380.87	950.442	938.796	310.737	2331.31	1675.8	607.841	0	27.1922	0.762371	3.19588	16.5189	0	0	0	0	0	0	0	0	0	0	0	0	0	0	0	0	0
																			6000.41	3125.74	3490.42	2510	2338.19	787.557	6000.41	4390.42	1502.49	0	63.4398	1.56828	7.06923	35.4258	0	0	0	0	0	0	0	0	0	0	0	0	0	0	0	0	0
																			3991.81	2128.43	2348.34	1643.47	1594.29	534.143	3991.81	2956.45	961.664	0	39.5811	1.01646	8.51773	24.5794	0	0	0	0	0	0	0	0	0	0	0	0	0	0	0	0	0
																			3645.91	1909.41	2134.06	1511.85	1434.61	474.797	3645.91	2648.52	929.638	0	40.1162	0.843089	4.39913	22.3954	0	0	0	0	0	0	0	0	0	0	0	0	0	0	0	0	0
																			5961.87	3112.06	3472.03	2489.84	2327.66	784.403	5961.87	4342.71	1504.24	0	66.8082	1.53564	10.0259	36.5455	0	0	0	0	0	0	0	0	0	0	0	0	0	0	0	0	0
																			6627.32	3343.92	3806.29	2821.03	2501.67	842.245	6627.32	4926.45	1590.48	0	67.1089	2.16966	4.68717	36.416	0	0	0	0	0	0	0	0	0	0	0	0	0	0	0	0	0
																			6852.08	3549.24	3975.47	2876.61	2651.57	897.673	6852.08	4993.62	1726.42	0	76.0921	1.98826	13.8636	40.1012	0	0	0	0	0	0	0	0	0	0	0	0	0	0	0	0	0
																			4564.51	2336.14	2645.12	1919.39	1749.01	587.128	4564.51	3371.79	1108.38	0	50.6721	0.891737	5.8725	26.9055	0	0	0	0	0	0	0	0	0	0	0	0	0	0	0	0	0
																			4932.47	2577.01	2876.26	2056.21	1928.58	648.432	4932.47	3592.05	1251.88	0	48.2113	1.4259	8.55969	30.3455	0	0	0	0	0	0	0	0	0	0	0	0	0	0	0	0	0
																			4139.96	2185.46	2428.19	1711.77	1640.35	545.113	4139.96	3062.22	1003.29	0	40.8459	0.883967	6.16233	26.5557	0	0	0	0	0	0	0	0	0	0	0	0	0	0	0	0	0
																			2489.17	1311.59	1464.72	1024.45	986.71	324.879	2489.17	1809.09	631.556	0	27.6242	0.483351	3.44878	16.9709	0	0	0	0	0	0	0	0	0	0	0	0	0	0	0	0	0
																			4761.96	2435	2751.13	2010.83	1821.59	613.411	4761.96	3485.41	1203.27	0	36.7982	1.23379	8.50873	26.7355	0	0	0	0	0	0	0	0	0	0	0	0	0	0	0	0	0
																			2508.35	1292.57	1463.24	1045.11	970.626	321.948	2508.35	1789.55	669.343	0	26.9415	0.460167	6.04383	16.0018	0	0	0	0	0	0	0	0	0	0	0	0	0	0	0	0	0
																			5222.23	2777.92	3065.94	2156.29	2079.68	698.24	5222.23	3777.35	1346.41	0	56.6342	2.03241	9.77614	30.0264	0	0	0	0	0	0	0	0	0	0	0	0	0	0	0	0	0
																			5309.7	2753.75	3085.27	2224.43	2058.2	695.554	5309.7	3836.2	1376.14	0	55.88	1.13774	9.61262	30.7246	0	0	0	0	0	0	0	0	0	0	0	0	0	0	0	0	0
																			6471.87	3391.96	3770.51	2701.35	2534.59	857.364	6471.87	4749.31	1611.5	0	62.6395	0.821135	9.16984	38.4193	0	0	0	0	0	0	0	0	0	0	0	0	0	0	0	0	0
																			5422.07	2833.59	3163.63	2258.44	2119.87	713.723	5422.07	3969.04	1352.22	0	60.052	0.916486	6.51695	33.3187	0	0	0	0	0	0	0	0	0	0	0	0	0	0	0	0	0
																			5692.08	2942.71	3301.86	2390.22	2199.47	743.24	5692.08	4143.85	1444.05	0	58.01	1.56246	10.4386	34.1603	0	0	0	0	0	0	0	0	0	0	0	0	0	0	0	0	0
																			4699.41	2417.75	2721.94	1977.47	1808.59	609.156	4699.41	3481.97	1141.03	0	41.2864	0.484528	7.49725	27.1468	0	0	0	0	0	0	0	0	0	0	0	0	0	0	0	0	0
																			3662.42	1902.82	2134.63	1527.79	1428.87	473.948	3662.42	2658.96	936.071	0	39.6514	1.02205	3.19871	23.523	0	0	0	0	0	0	0	0	0	0	0	0	0	0	0	0	0
																			4783.61	2481.93	2781.18	2002.43	1855.64	626.284	4783.61	3508.96	1184.45	0	52.808	0.552007	7.96706	28.8794	0	0	0	0	0	0	0	0	0	0	0	0	0	0	0	0	0
																			6896.28	3576.96	3998.21	2898.07	2672.04	904.911	6896.28	5024.36	1736.81	0	76.1952	2.3503	17.5297	39.0395	0	0	0	0	0	0	0	0	0	0	0	0	0	0	0	0	0
																			7318.02	3803.27	4248.08	3069.94	2844.77	958.497	7318.02	5349.78	1837.98	0	69.9507	1.71405	13.0953	45.4999	0	0	0	0	0	0	0	0	0	0	0	0	0	0	0	0	0
																			4149.61	2207.65	2440.46	1709.15	1655.47	552.18	4149.61	3052.61	1022.19	0	44.0035	0.555795	3.9909	26.2565	0	0	0	0	0	0	0	0	0	0	0	0	0	0	0	0	0
																			5193.27	2769.5	3053.45	2139.82	2070.95	698.552	5193.27	3742.99	1352.78	0	57.9622	0.87907	7.94452	30.723	0	0	0	0	0	0	0	0	0	0	0	0	0	0	0	0	0
																			4428.13	2282.68	2572.4	1855.72	1706.87	575.804	4428.13	3281.39	1063.4	0	47.574	1.25636	8.67422	25.8282	0	0	0	0	0	0	0	0	0	0	0	0	0	0	0	0	0
																			2855.12	1497.77	1672.67	1182.45	1124.25	373.513	2855.12	2048.27	751.18	0	30.8931	0.661633	6.16839	17.9459	0	0	0	0	0	0	0	0	0	0	0	0	0	0	0	0	0
																			6066.49	3142.83	3518.99	2547.5	2348.82	794.012	6066.49	4490.67	1465	0	62.1738	1.6478	11.7824	35.2138	0	0	0	0	0	0	0	0	0	0	0	0	0	0	0	0	0
																			5113.3	2687.2	2991.98	2121.33	2012.69	674.513	5113.3	3743.41	1276.36	0	55.6176	1.09612	5.70445	31.1232	0	0	0	0	0	0	0	0	0	0	0	0	0	0	0	0	0
																			5155.69	2688.57	3003.62	2152.07	2011.91	676.663	5155.69	3800.06	1261.29	0	50.7678	1.37087	11.3078	30.8913	0	0	0	0	0	0	0	0	0	0	0	0	0	0	0	0	0
																			5990.26	3133.32	3490.6	2499.66	2343.68	789.639	5990.26	4399.28	1485.12	0	59.6504	1.62321	9.01918	35.5675	0	0	0	0	0	0	0	0	0	0	0	0	0	0	0	0	0
																			4338.02	2302.13	2544.49	1793.53	1723.7	578.43	4338.02	3127.9	1127.33	0	45.4645	0.783504	8.91722	27.6272	0	0	0	0	0	0	0	0	0	0	0	0	0	0	0	0	0
																			5999.73	3107.48	3487.62	2512.11	2322.08	785.402	5999.73	4436.59	1462.11	0	49.6975	1.76546	14.5467	35.0249	0	0	0	0	0	0	0	0	0	0	0	0	0	0	0	0	0
																			3889.69	2055.12	2283.04	1606.64	1539.61	515.505	3889.69	2863.59	954.698	0	40.8771	1.38562	4.4518	24.684	0	0	0	0	0	0	0	0	0	0	0	0	0	0	0	0	0
																			6636.42	3519.45	3886.91	2749.51	2629.07	890.379	6636.42	4811.22	1689.5	0	78.3675	1.92329	12.9452	42.472	0	0	0	0	0	0	0	0	0	0	0	0	0	0	0	0	0
																			3875.33	2012.42	2256.63	1618.7	1508.1	504.319	3875.33	2799.49	1006.58	0	35.9302	1.56404	7.43134	24.3365	0	0	0	0	0	0	0	0	0	0	0	0	0	0	0	0	0
																			4425.27	2294.72	2572.55	1852.72	1716.93	577.792	4425.27	3258.83	1083.04	0	47.4064	1.37139	7.1048	27.5175	0	0	0	0	0	0	0	0	0	0	0	0	0	0	0	0	0
																			2834.62	1509.97	1665.4	1169.21	1131.74	378.23	2834.62	2033.29	748.294	0	29.1187	0.317709	6.39315	17.1998	0	0	0	0	0	0	0	0	0	0	0	0	0	0	0	0	0
																			3723.17	1957.36	2175.18	1547.99	1464.7	492.657	3723.17	2716.07	934.28	0	38.934	1.40621	9.24128	23.2339	0	0	0	0	0	0	0	0	0	0	0	0	0	0	0	0	0
																			4885.62	2501.68	2828.81	2056.81	1874.06	627.614	4885.62	3596.47	1196.76	0	52.5148	1.96193	8.60192	29.3095	0	0	0	0	0	0	0	0	0	0	0	0	0	0	0	0	0
																			5514.82	2937.9	3237.35	2277.47	2198.23	739.672	5514.82	4002.16	1417.64	0	47.5888	1.58437	11.5152	34.3321	0	0	0	0	0	0	0	0	0	0	0	0	0	0	0	0	0
																			5887.38	3085.78	3431.19	2456.18	2309.98	775.803	5887.38	4283.67	1501.51	0	56.0229	0.554306	9.65398	35.9614	0	0	0	0	0	0	0	0	0	0	0	0	0	0	0	0	0
																			4177.06	2222.52	2456.06	1721	1665.21	557.31	4177.06	3005.26	1089.47	0	43.4663	1.58385	10.5238	26.7578	0	0	0	0	0	0	0	0	0	0	0	0	0	0	0	0	0
																			5314.71	2853.07	3128.51	2186.2	2134.04	719.028	5314.71	3868.43	1358.87	0	45.4535	1.42795	7.03633	33.4963	0	0	0	0	0	0	0	0	0	0	0	0	0	0	0	0	0
																			4229.11	2187.04	2461.6	1767.5	1639.92	547.129	4229.11	3065.55	1080.75	0	46.3732	0.972705	9.44325	26.0225	0	0	0	0	0	0	0	0	0	0	0	0	0	0	0	0	0
																			5268.79	2755.58	3076.42	2192.37	2063.52	692.068	5268.79	3908.88	1265.76	0	53.0872	1.65852	6.31224	33.087	0	0	0	0	0	0	0	0	0	0	0	0	0	0	0	0	0
																			3425.68	1783.85	1998.35	1427.33	1338.64	445.21	3425.68	2525.71	836.661	0	36.2725	0.6416	5.69258	20.7027	0	0	0	0	0	0	0	0	0	0	0	0	0	0	0	0	0
																			6155.18	3243.86	3593.43	2561.75	2421.98	821.878	6155.18	4454.29	1580.17	0	67.6183	2.18609	13.0811	37.8321	0	0	0	0	0	0	0	0	0	0	0	0	0	0	0	0	0
																			5922.65	3130.8	3461.97	2460.68	2344.35	786.457	5922.65	4332.3	1474.46	0	65.2681	1.20533	13.451	35.9661	0	0	0	0	0	0	0	0	0	0	0	0	0	0	0	0	0
																			7550.81	3815.47	4332.2	3218.62	2842.81	972.664	7550.81	5552.81	1856.45	0	83.6553	2.77241	12.1621	42.9625	0	0	0	0	0	0	0	0	0	0	0	0	0	0	0	0	0
																			3286.36	1734.79	1928.28	1358.08	1301.23	433.561	3286.36	2417.46	803.061	0	36.9943	0.842674	6.77927	21.227	0	0	0	0	0	0	0	0	0	0	0	0	0	0	0	0	0
																			5283.84	2814.17	3098.54	2185.3	2101.87	712.296	5283.84	3829.69	1356.32	0	53.2939	1.06839	10.4694	33.0014	0	0	0	0	0	0	0	0	0	0	0	0	0	0	0	0	0
																			5734.05	3015.22	3346.88	2387.17	2255.83	759.39	5734.05	4203.41	1419.11	0	66.91	1.46464	8.69039	34.4554	0	0	0	0	0	0	0	0	0	0	0	0	0	0	0	0	0
																			6590.2	3378.73	3809.28	2780.91	2523.53	855.202	6590.2	4878.31	1598.56	0	63.1204	1.00348	10.9215	38.2722	0	0	0	0	0	0	0	0	0	0	0	0	0	0	0	0	0
																			4469	2338.97	2610.25	1858.74	1750.69	588.273	4469	3270.21	1123.78	0	38.7087	0.912103	7.35061	28.0315	0	0	0	0	0	0	0	0	0	0	0	0	0	0	0	0	0
																			4239.86	2275.46	2497.37	1742.49	1703.45	572.002	4239.86	3086.79	1074.93	0	41.1681	1.42824	9.51525	26.039	0	0	0	0	0	0	0	0	0	0	0	0	0	0	0	0	0
																			3983.6	2106.41	2332.23	1651.38	1578.76	527.65	3983.6	2884.36	1027	0	38.6516	1.29906	7.75268	24.5334	0	0	0	0	0	0	0	0	0	0	0	0	0	0	0	0	0
																			4512.35	2389.98	2644.26	1868.1	1786.59	603.382	4512.35	3225.1	1198	0	48.1272	1.17057	10.3899	29.5659	0	0	0	0	0	0	0	0	0	0	0	0	0	0	0	0	0
																			5190.47	2704.27	3021.9	2168.57	2022.13	682.144	5190.47	3794.44	1301.7	0	49.4595	0.838666	10.5032	33.5335	0	0	0	0	0	0	0	0	0	0	0	0	0	0	0	0	0
																			5948.36	3094.63	3459.23	2489.13	2313.08	781.547	5948.36	4422.93	1422.45	0	54.9637	1.88787	10.7289	35.3903	0	0	0	0	0	0	0	0	0	0	0	0	0	0	0	0	0
																			3788.48	1938.61	2195.73	1592.76	1452.87	485.741	3788.48	2792.55	928.254	0	36.4295	0.910765	7.57486	22.7601	0	0	0	0	0	0	0	0	0	0	0	0	0	0	0	0	0
																			4568.92	2427.68	2684.53	1884.39	1819.56	608.113	4568.92	3321.29	1159.21	0	52.2696	1.73704	7.51577	26.8993	0	0	0	0	0	0	0	0	0	0	0	0	0	0	0	0	0
																			3665.97	1953.63	2159.93	1506.04	1465.65	487.981	3665.97	2635.69	960.543	0	37.8393	0.967576	7.80521	23.1182	0	0	0	0	0	0	0	0	0	0	0	0	0	0	0	0	0
																			4666.67	2462.93	2733.82	1932.86	1842.72	620.209	4666.67	3395.31	1188.81	0	51.1169	0.809105	3.49546	27.1249	0	0	0	0	0	0	0	0	0	0	0	0	0	0	0	0	0
																			7490.18	3946.31	4372.45	3117.73	2946.92	999.39	7490.18	5450.39	1899.46	0	78.7393	2.96663	14.0397	44.5803	0	0	0	0	0	0	0	0	0	0	0	0	0	0	0	0	0
																			5500.54	2780.39	3170.97	2329.56	2083.5	696.897	5500.54	4047.35	1360.34	0	55.5811	0.933232	3.52199	32.8118	0	0	0	0	0	0	0	0	0	0	0	0	0	0	0	0	0
																			5730.08	3016.94	3342.73	2387.35	2255.89	761.055	5730.08	4172.39	1447.55	0	66.7814	1.53278	7.52799	34.3017	0	0	0	0	0	0	0	0	0	0	0	0	0	0	0	0	0
																			7204.4	3683.59	4155.41	3049	2750.91	932.687	7204.4	5209.37	1865.83	0	74.1042	1.81614	9.72308	43.5643	0	0	0	0	0	0	0	0	0	0	0	0	0	0	0	0	0
																			5606.51	2919.11	3262.42	2344.09	2184.08	735.029	5606.51	4125.59	1383.26	0	56.1748	1.82198	8.40355	31.256	0	0	0	0	0	0	0	0	0	0	0	0	0	0	0	0	0
																			5290.6	2780.19	3091.21	2199.39	2078.21	701.977	5290.6	3926.18	1267.54	0	52.8349	1.11056	9.30955	33.6265	0	0	0	0	0	0	0	0	0	0	0	0	0	0	0	0	0
																			3634.16	1906.3	2126.03	1508.14	1428.84	477.457	3634.16	2646.14	925.405	0	33.6496	1.17383	5.39042	22.4083	0	0	0	0	0	0	0	0	0	0	0	0	0	0	0	0	0
																			4481.48	2336.86	2616.97	1864.51	1749.21	587.654	4481.48	3290.73	1109.65	0	45.3618	0.981325	5.90878	28.8407	0	0	0	0	0	0	0	0	0	0	0	0	0	0	0	0	0
																			4211.98	2173.36	2440.83	1771.16	1624.76	548.598	4211.98	3109.02	1038.39	0	31.4963	1.51945	5.08881	26.4768	0	0	0	0	0	0	0	0	0	0	0	0	0	0	0	0	0
																			5954.4	3130.91	3480.68	2473.72	2337.84	793.065	5954.4	4372.24	1478.83	0	55.6897	1.65729	9.78166	36.2003	0	0	0	0	0	0	0	0	0	0	0	0	0	0	0	0	0
																			7016.98	3754.33	4119.76	2897.22	2809.24	945.088	7016.98	5191.89	1692.56	0	72.532	2.61507	15.8049	41.5709	0	0	0	0	0	0	0	0	0	0	0	0	0	0	0	0	0
																			3050.6	1621.88	1794.08	1256.52	1215.98	405.9	3050.6	2208.94	775.158	0	38.576	0.8465	7.89562	19.1861	0	0	0	0	0	0	0	0	0	0	0	0	0	0	0	0	0
																			1252.95	666.021	740.82	512.132	500.564	165.457	1252.95	903.201	325.397	0	13.3198	0.45112	2.08116	8.50201	0	0	0	0	0	0	0	0	0	0	0	0	0	0	0	0	0
																			5720.06	3031.81	3349.27	2370.8	2268.23	763.576	5720.06	4163.66	1442.43	0	61.6241	1.38225	15.6996	35.2724	0	0	0	0	0	0	0	0	0	0	0	0	0	0	0	0	0
																			5178.07	2717.2	3025.87	2152.2	2035.05	682.153	5178.07	3785.85	1303.25	0	48.2471	1.06942	8.06386	31.5891	0	0	0	0	0	0	0	0	0	0	0	0	0	0	0	0	0
																			4335.5	2248.91	2520.68	1814.82	1682.53	566.38	4335.5	3158.71	1107.33	0	38.5175	0.89763	5.18985	24.8452	0	0	0	0	0	0	0	0	0	0	0	0	0	0	0	0	0
																			5179.55	2815.81	3068.41	2111.14	2108.51	707.296	5179.55	3792.89	1284.6	0	61.3202	1.35421	7.48479	31.9091	0	0	0	0	0	0	0	0	0	0	0	0	0	0	0	0	0
																			3146.3	1633.35	1833.14	1313.16	1226.91	406.44	3146.3	2279.29	807.677	0	32.6	0.805329	5.34991	20.5771	0	0	0	0	0	0	0	0	0	0	0	0	0	0	0	0	0
																			3274.56	1726.7	1920.41	1354.15	1293.03	433.67	3274.56	2362.96	845.056	0	37.8736	1.06931	6.498	21.1072	0	0	0	0	0	0	0	0	0	0	0	0	0	0	0	0	0
																			2566.86	1362.21	1513.91	1052.95	1023.05	339.156	2566.86	1815.12	700.168	0	27.7631	0.847507	5.64854	17.3158	0	0	0	0	0	0	0	0	0	0	0	0	0	0	0	0	0
																			5694.27	2994.99	3330.38	2363.89	2240.18	754.81	5694.27	4120.54	1460.37	0	66.2678	1.3614	13.3159	32.4135	0	0	0	0	0	0	0	0	0	0	0	0	0	0	0	0	0
																			7519.06	3882.69	4353.82	3165.24	2899.16	983.535	7519.06	5533.5	1844.62	0	79.413	1.25267	16.1572	44.1139	0	0	0	0	0	0	0	0	0	0	0	0	0	0	0	0	0
																			4698.18	2469.91	2751.61	1946.57	1851.88	618.034	4698.18	3443.05	1156.25	0	59.9726	1.68223	8.21051	29.0101	0	0	0	0	0	0	0	0	0	0	0	0	0	0	0	0	0
																			6609.46	3475.36	3855.9	2753.56	2596.78	878.58	6609.46	4839.66	1643.6	0	70.8045	1.58547	14.0963	39.7128	0	0	0	0	0	0	0	0	0	0	0	0	0	0	0	0	0
																			6659.59	3479.65	3879.4	2780.2	2604.62	875.03	6659.59	4903.45	1634.49	0	69.7008	2.35113	10.3981	39.203	0	0	0	0	0	0	0	0	0	0	0	0	0	0	0	0	0
																			4827.39	2487.41	2799.09	2028.3	1859.47	627.94	4827.39	3575.83	1172.34	0	42.117	1.18051	8.08951	27.8367	0	0	0	0	0	0	0	0	0	0	0	0	0	0	0	0	0
																			5421.79	2817.13	3153.99	2267.8	2106.94	710.192	5421.79	3985.58	1333.2	0	53.901	1.51412	14.7891	32.8165	0	0	0	0	0	0	0	0	0	0	0	0	0	0	0	0	0
																			7382.11	3761.78	4254.79	3127.32	2811.28	950.502	7382.11	5429.7	1821.97	0	78.3015	1.93024	10.2712	39.9485	0	0	0	0	0	0	0	0	0	0	0	0	0	0	0	0	0
																			4825.91	2491.2	2803.45	2022.46	1863.75	627.449	4825.91	3572.95	1176.59	0	38.5682	1.80398	7.4322	28.5776	0	0	0	0	0	0	0	0	0	0	0	0	0	0	0	0	0
																			5911.3	3171.27	3473.54	2437.77	2370.13	801.134	5911.3	4318.12	1478.94	0	58.3547	2.55806	16.4837	36.8457	0	0	0	0	0	0	0	0	0	0	0	0	0	0	0	0	0
																			3527.66	1820.95	2053.74	1473.91	1365.43	455.512	3527.66	2574.38	879.777	0	42.7676	0.553878	6.86006	23.3177	0	0	0	0	0	0	0	0	0	0	0	0	0	0	0	0	0
																			3640.82	1900.16	2127.01	1513.81	1425.47	474.694	3640.82	2658.8	909.187	0	44.1566	1.45448	4.77029	22.4528	0	0	0	0	0	0	0	0	0	0	0	0	0	0	0	0	0
																			4075.39	2159.03	2395.4	1679.98	1617.49	541.538	4075.39	2957.73	1046.36	0	39.2994	1.32656	3.74765	26.9213	0	0	0	0	0	0	0	0	0	0	0	0	0	0	0	0	0
																			6029.08	3174.31	3525.2	2503.88	2372.88	801.431	6029.08	4406.25	1504.15	0	74.3434	2.0276	7.64711	34.6629	0	0	0	0	0	0	0	0	0	0	0	0	0	0	0	0	0
																			1260.52	671.681	745.416	515.102	505.238	166.443	1260.52	907.461	327.601	0	15.0001	0.619236	1.67467	8.16272	0	0	0	0	0	0	0	0	0	0	0	0	0	0	0	0	0
																			3436.3	1767.1	1998.54	1437.76	1326.52	440.588	3436.3	2461.24	915.323	0	29.8768	1.30623	6.1745	22.3823	0	0	0	0	0	0	0	0	0	0	0	0	0	0	0	0	0
																			3595.41	1862.37	2093.42	1501.99	1394.9	467.471	3595.41	2562.42	968.628	0	33.6782	0.630397	7.01369	23.0422	0	0	0	0	0	0	0	0	0	0	0	0	0	0	0	0	0
																			3101.55	1634.14	1820.33	1281.22	1227.11	407.028	3101.55	2246.58	797.012	0	34.2685	1.12133	2.66563	19.9035	0	0	0	0	0	0	0	0	0	0	0	0	0	0	0	0	0
																			3828.16	2012.7	2237.42	1590.74	1507.39	505.306	3828.16	2787.66	974.999	0	36.2402	0.829186	5.54091	22.8927	0	0	0	0	0	0	0	0	0	0	0	0	0	0	0	0	0
																			3825.1	1982.26	2228.54	1596.56	1486.45	495.814	3825.1	2786.47	972.521	0	36.1254	0.582148	5.70065	23.6965	0	0	0	0	0	0	0	0	0	0	0	0	0	0	0	0	0
																			7539.35	3888.11	4361.85	3177.5	2902.93	985.176	7539.35	5557.83	1842.88	0	74.9775	2.57393	17.5473	43.5336	0	0	0	0	0	0	0	0	0	0	0	0	0	0	0	0	0
																			4025.46	2135.18	2365.17	1660.29	1599.22	535.962	4025.46	2956.01	994.799	0	43.0557	1.85831	5.2279	24.5089	0	0	0	0	0	0	0	0	0	0	0	0	0	0	0	0	0
																			6622.91	3386.78	3823.4	2799.51	2529.79	856.988	6622.91	4843.54	1656.58	0	74.2989	2.03359	7.30628	39.1406	0	0	0	0	0	0	0	0	0	0	0	0	0	0	0	0	0
																			5910.78	3172.76	3476.19	2434.59	2369.91	802.85	5910.78	4249.01	1540.53	0	70.1146	1.89937	11.2311	37.9948	0	0	0	0	0	0	0	0	0	0	0	0	0	0	0	0	0
																			6132.62	3162.22	3552.49	2580.13	2360.33	801.892	6132.62	4503.35	1516.39	0	63.0531	2.18245	10.3875	37.2565	0	0	0	0	0	0	0	0	0	0	0	0	0	0	0	0	0
																			3013.31	1556.04	1758.32	1254.99	1169.48	386.56	3013.31	2154.54	802.161	0	33.2225	0.86754	2.10447	20.4104	0	0	0	0	0	0	0	0	0	0	0	0	0	0	0	0	0
																			3990.99	2115.65	2342.69	1648.3	1585.72	529.928	3990.99	2848.18	1065.96	0	46.2803	1.1139	3.70306	25.7592	0	0	0	0	0	0	0	0	0	0	0	0	0	0	0	0	0
																			5697.71	2950.59	3308.78	2388.94	2207.43	743.165	5697.71	4236.47	1349.96	0	68.0882	1.59065	8.67475	32.9308	0	0	0	0	0	0	0	0	0	0	0	0	0	0	0	0	0
																			5926.19	3089.27	3448.18	2478.02	2305	784.278	5926.19	4333.57	1484.22	0	57.7462	1.73647	10.6909	38.2311	0	0	0	0	0	0	0	0	0	0	0	0	0	0	0	0	0
																			6898.19	3554.52	3994.78	2903.41	2657.36	897.158	6898.19	5143.51	1637.76	0	61.9993	1.99978	9.98402	42.9381	0	0	0	0	0	0	0	0	0	0	0	0	0	0	0	0	0
																			6107.57	3161.08	3541.71	2565.87	2361.68	799.4	6107.57	4477.32	1515.08	0	67.2366	2.06888	8.32728	37.5424	0	0	0	0	0	0	0	0	0	0	0	0	0	0	0	0	0
																			4893.99	2594.07	2867.26	2026.73	1940.88	653.186	4893.99	3559.27	1244.33	0	49.6087	1.61152	8.00133	31.1659	0	0	0	0	0	0	0	0	0	0	0	0	0	0	0	0	0
																			3128.99	1667.56	1845.18	1283.8	1252.01	415.546	3128.99	2290.06	778.823	0	32.9736	1.09846	4.84797	21.1831	0	0	0	0	0	0	0	0	0	0	0	0	0	0	0	0	0
																			7901.15	4213	4635.83	3265.32	3147.35	1065.66	7901.15	5819.91	1909.41	0	97.6663	2.60463	23.8146	47.74	0	0	0	0	0	0	0	0	0	0	0	0	0	0	0	0	0
																			4538.14	2399.47	2660.56	1877.58	1798.32	601.143	4538.14	3299.08	1148.82	0	50.8322	1.43248	7.52018	30.4607	0	0	0	0	0	0	0	0	0	0	0	0	0	0	0	0	0
																			5668.33	2929.93	3295.6	2372.74	2194.88	735.055	5668.33	4195.2	1364.42	0	60.2892	2.32	11.8679	34.2358	0	0	0	0	0	0	0	0	0	0	0	0	0	0	0	0	0
																			3188.98	1663.39	1861.65	1327.33	1246.56	416.83	3188.98	2294.7	832.91	0	33.3847	0.848746	7.04445	20.0958	0	0	0	0	0	0	0	0	0	0	0	0	0	0	0	0	0
																			2279.08	1190.67	1339.67	939.411	894.417	296.257	2279.08	1631.34	602.438	0	26.2032	0.363504	4.08035	14.6574	0	0	0	0	0	0	0	0	0	0	0	0	0	0	0	0	0
																			5132.69	2703.96	3001.72	2130.97	2022.4	681.555	5132.69	3759.51	1278.76	0	49.5847	1.5906	11.8795	31.3627	0	0	0	0	0	0	0	0	0	0	0	0	0	0	0	0	0
																			5475.94	2865.25	3189.51	2286.43	2141.73	723.518	5475.94	4001	1372.45	0	56.8262	0.823423	12.0719	32.7663	0	0	0	0	0	0	0	0	0	0	0	0	0	0	0	0	0
																			4584.92	2363.46	2666.19	1918.72	1773.05	590.412	4584.92	3360.93	1144.2	0	45.4523	1.14093	3.91357	29.284	0	0	0	0	0	0	0	0	0	0	0	0	0	0	0	0	0
																			3746.13	1970.75	2191.93	1554.19	1475.65	495.097	3746.13	2742.22	933.877	0	37.4918	0.934272	8.55335	23.051	0	0	0	0	0	0	0	0	0	0	0	0	0	0	0	0	0
																			5205.33	2636.1	2997.19	2208.14	1971.54	664.551	5205.33	3841.35	1267.12	0	53.0884	1.27294	11.8713	30.6285	0	0	0	0	0	0	0	0	0	0	0	0	0	0	0	0	0
																			7599.73	3942.15	4406.38	3193.35	2944.1	998.047	7599.73	5634.6	1823.05	0	79.0798	2.70837	13.7666	46.5231	0	0	0	0	0	0	0	0	0	0	0	0	0	0	0	0	0
																			3863.57	2066.72	2275.71	1587.86	1548.79	517.925	3863.57	2795.46	1001.66	0	36.85	1.00118	4.58991	24.0025	0	0	0	0	0	0	0	0	0	0	0	0	0	0	0	0	0
																			5714.28	2909.4	3295.64	2418.64	2173.3	736.096	5714.28	4254.16	1356.65	0	58.0063	1.3628	11.0457	33.0482	0	0	0	0	0	0	0	0	0	0	0	0	0	0	0	0	0
																			2558.46	1353.9	1505.32	1053.14	1017.26	336.642	2558.46	1860.07	651.675	0	27.0351	0.621712	2.72136	16.3331	0	0	0	0	0	0	0	0	0	0	0	0	0	0	0	0	0
																			3801.76	2021.31	2236.5	1565.26	1513.31	507.999	3801.76	2802.57	928.317	0	38.4105	0.863883	8.82601	22.776	0	0	0	0	0	0	0	0	0	0	0	0	0	0	0	0	0
																			5860.14	3074.09	3420.25	2439.89	2299.67	774.421	5860.14	4313.8	1439.62	0	61.4504	2.01164	7.17305	36.0938	0	0	0	0	0	0	0	0	0	0	0	0	0	0	0	0	0
																			6614.94	3494.55	3868.07	2746.87	2615.5	879.049	6614.94	4783.06	1703.93	0	70.0428	0.0890366	17.1996	40.617	0	0	0	0	0	0	0	0	0	0	0	0	0	0	0	0	0
																			5768.8	2991.15	3354.01	2414.79	2238.5	752.656	5768.8	4239.8	1422.6	0	62.1605	1.22842	8.45566	34.5562	0	0	0	0	0	0	0	0	0	0	0	0	0	0	0	0	0
																			3124.08	1623.19	1822.89	1301.2	1215.81	407.371	3124.08	2278.77	786.295	0	33.4063	1.12962	5.63953	18.8386	0	0	0	0	0	0	0	0	0	0	0	0	0	0	0	0	0
																			6825.57	3548.29	3960.21	2865.36	2650.99	897.303	6825.57	5039.37	1665.39	0	63.9676	2.11611	13.9721	40.7483	0	0	0	0	0	0	0	0	0	0	0	0	0	0	0	0	0
																			3745.53	1940.57	2187.8	1557.73	1457.6	482.97	3745.53	2750.74	921.516	0	46.2206	0.754949	1.76294	24.5378	0	0	0	0	0	0	0	0	0	0	0	0	0	0	0	0	0
																			4922.58	2519.19	2851.11	2071.47	1887.08	632.106	4922.58	3654.92	1183.86	0	46.8112	0.992437	7.17779	28.8211	0	0	0	0	0	0	0	0	0	0	0	0	0	0	0	0	0
																			5902.32	3190.13	3486.21	2416.11	2390.14	799.994	5902.32	4333.37	1457.25	0	64.1896	2.08506	7.92318	37.508	0	0	0	0	0	0	0	0	0	0	0	0	0	0	0	0	0
																			4146.16	2167	2418.66	1727.5	1621.28	545.721	4146.16	3028.9	1043.75	0	41.5765	1.26653	5.44181	25.2236	0	0	0	0	0	0	0	0	0	0	0	0	0	0	0	0	0
																			5090.25	2678.07	2978.92	2111.33	2003.28	674.785	5090.25	3717.27	1272.56	0	60.654	1.50371	7.54967	30.7143	0	0	0	0	0	0	0	0	0	0	0	0	0	0	0	0	0
																			4815.84	2525.18	2812.92	2002.93	1891.22	633.964	4815.84	3558.63	1175.32	0	41.6584	1.24026	8.18238	30.8126	0	0	0	0	0	0	0	0	0	0	0	0	0	0	0	0	0
																			3891.19	2022.86	2270.02	1621.18	1516.66	506.191	3891.19	2880.01	941.508	0	38.467	0.997689	4.76224	25.4457	0	0	0	0	0	0	0	0	0	0	0	0	0	0	0	0	0
																			3039.71	1598.52	1784.73	1254.98	1199.44	399.073	3039.71	2208.75	767.925	0	35.7649	0.939955	5.99295	20.3388	0	0	0	0	0	0	0	0	0	0	0	0	0	0	0	0	0
																			3487.62	1825.36	2040.82	1446.8	1367.68	457.679	3487.62	2503.78	913.105	0	40.8561	1.11394	5.29525	23.4714	0	0	0	0	0	0	0	0	0	0	0	0	0	0	0	0	0
																			3769.04	2061.31	2244.03	1525.01	1544.95	516.368	3769.04	2704.64	984.896	0	47.8092	1.41198	5.80883	24.4812	0	0	0	0	0	0	0	0	0	0	0	0	0	0	0	0	0
																			6399.97	3350.29	3727.64	2672.33	2503.98	846.319	6399.97	4727.54	1564.47	0	61.5203	2.06241	6.57589	37.8083	0	0	0	0	0	0	0	0	0	0	0	0	0	0	0	0	0
																			5943.17	3213.15	3510.43	2432.74	2402.67	810.479	5943.17	4318.76	1495.39	0	73.5061	0.907641	16.2494	38.3534	0	0	0	0	0	0	0	0	0	0	0	0	0	0	0	0	0
																			5901.8	3078.53	3434.04	2467.76	2302.97	775.56	5901.8	4292.78	1498.94	0	61.7799	2.03712	11.8076	34.4621	0	0	0	0	0	0	0	0	0	0	0	0	0	0	0	0	0
																			3252.77	1689.62	1896.46	1356.31	1265.98	423.636	3252.77	2380.76	814.324	0	30.774	0.69161	5.8401	20.3814	0	0	0	0	0	0	0	0	0	0	0	0	0	0	0	0	0
																			4754.77	2534.79	2793.29	1961.49	1896.66	638.129	4754.77	3409.44	1256.04	0	48.3589	0.770987	9.28791	30.8734	0	0	0	0	0	0	0	0	0	0	0	0	0	0	0	0	0
																			2263.49	1211.62	1337.08	926.413	907.173	304.449	2263.49	1657.13	560.705	0	25.6086	0.659277	4.52665	14.8618	0	0	0	0	0	0	0	0	0	0	0	0	0	0	0	0	0
																			3169.84	1625.17	1840.62	1329.22	1217.5	407.677	3169.84	2305.9	799.793	0	35.0049	0.907531	7.98961	20.2416	0	0	0	0	0	0	0	0	0	0	0	0	0	0	0	0	0
																			3335.14	1778.24	1966.88	1368.26	1334.88	443.361	3335.14	2472.27	802.276	0	37.3826	0.53455	2.32126	20.3534	0	0	0	0	0	0	0	0	0	0	0	0	0	0	0	0	0
																			3389.29	1802.01	1992.75	1396.54	1349.26	452.746	3389.29	2441.83	884.349	0	31.4149	0.844409	7.53687	23.3103	0	0	0	0	0	0	0	0	0	0	0	0	0	0	0	0	0
																			4239.53	2268.69	2497.81	1741.72	1698.74	569.948	4239.53	3070.52	1089.4	0	43.3594	0.9449	9.22892	26.0746	0	0	0	0	0	0	0	0	0	0	0	0	0	0	0	0	0
																			3162.34	1650.8	1850.84	1311.5	1237.07	413.732	3162.34	2296.52	809.302	0	32.4358	0.56373	4.16335	19.3551	0	0	0	0	0	0	0	0	0	0	0	0	0	0	0	0	0
																			4372.55	2236.15	2530.32	1842.23	1674.3	561.855	4372.55	3161.13	1128.18	0	47.6626	1.29208	7.07833	27.2025	0	0	0	0	0	0	0	0	0	0	0	0	0	0	0	0	0
																			5379.32	2818.78	3143.23	2236.09	2108.78	710.001	5379.32	3924.59	1352.59	0	63.6646	1.98416	2.53461	33.9547	0	0	0	0	0	0	0	0	0	0	0	0	0	0	0	0	0
																			5916.24	3080.86	3438.55	2477.69	2300.1	780.76	5916.24	4379.9	1423.84	0	58.1845	2.39645	16.1808	35.7395	0	0	0	0	0	0	0	0	0	0	0	0	0	0	0	0	0
																			8667.82	4493.02	5016.71	3651.11	3354.82	1138.2	8667.82	6426.35	2089.44	0	83.1027	2.66312	15.6597	50.6046	0	0	0	0	0	0	0	0	0	0	0	0	0	0	0	0	0
																			5990.8	3123.82	3483.77	2507.03	2333.58	790.245	5990.8	4302.8	1571.66	0	66.5779	2.14825	11.2157	36.3914	0	0	0	0	0	0	0	0	0	0	0	0	0	0	0	0	0
																			819.128	438.257	485.384	333.745	329.227	109.029	819.128	588.053	214.406	0	10.1545	0.277254	0.738447	5.4991	0	0	0	0	0	0	0	0	0	0	0	0	0	0	0	0	0
																			5642.99	3031.78	3328.33	2314.66	2271.91	759.876	5642.99	4127.07	1414.82	0	60.3252	1.37139	6.82566	32.5708	0	0	0	0	0	0	0	0	0	0	0	0	0	0	0	0	0
																			5692.09	2968.42	3313.28	2378.81	2223.74	744.678	5692.09	4193.26	1395.94	0	58.702	2.07518	9.28232	32.8399	0	0	0	0	0	0	0	0	0	0	0	0	0	0	0	0	0
																			6914.38	3667.28	4045.56	2868.82	2737.22	930.067	6914.38	5083.2	1707.69	0	67.2429	0.981674	16.2041	39.0536	0	0	0	0	0	0	0	0	0	0	0	0	0	0	0	0	0
																			5156.21	2713.06	3015.9	2140.31	2030.83	682.227	5156.21	3756.63	1301.24	0	57.4258	0.893997	7.112	32.911	0	0	0	0	0	0	0	0	0	0	0	0	0	0	0	0	0
																			5874.49	3088.62	3431.28	2443.21	2312.59	776.024	5874.49	4315.08	1452.53	0	66.0137	0.925447	4.15159	35.795	0	0	0	0	0	0	0	0	0	0	0	0	0	0	0	0	0
																			4669.08	2448.9	2724.92	1944.16	1832.38	616.512	4669.08	3405.67	1170.83	0	54.107	1.94423	10.0032	26.5218	0	0	0	0	0	0	0	0	0	0	0	0	0	0	0	0	0
																			5233.24	2712.59	3039.35	2193.88	2029.33	683.263	5233.24	3824.58	1303.93	0	65.5702	1.30758	7.06507	30.7837	0	0	0	0	0	0	0	0	0	0	0	0	0	0	0	0	0
																			4945.13	2671.82	2922.52	2022.6	1997.34	674.482	4945.13	3586.4	1263.95	0	54.9172	1.77917	6.51055	31.5648	0	0	0	0	0	0	0	0	0	0	0	0	0	0	0	0	0
																			4967.26	2612.27	2906.66	2060.61	1952.93	659.345	4967.26	3599.54	1274.41	0	51.976	2.33416	8.71168	30.2981	0	0	0	0	0	0	0	0	0	0	0	0	0	0	0	0	0
																			5256.59	2730.98	3061.23	2195.36	2046.53	684.452	5256.59	3831.64	1323.22	0	65.328	1.58509	3.04204	31.775	0	0	0	0	0	0	0	0	0	0	0	0	0	0	0	0	0
																			4340.06	2353.33	2569.21	1770.85	1765.42	587.909	4340.06	3110.12	1140.63	0	52.9345	1.13189	8.03568	27.2092	0	0	0	0	0	0	0	0	0	0	0	0	0	0	0	0	0
																			5336.62	2919.03	3170.5	2166.12	2183.95	735.085	5336.62	3926.57	1318.96	0	50.4758	1.21113	7.55184	31.8552	0	0	0	0	0	0	0	0	0	0	0	0	0	0	0	0	0
																			2700.88	1398.77	1574.22	1126.66	1048.24	350.522	2700.88	1948.18	702.379	0	25.457	0.719795	5.87219	18.267	0	0	0	0	0	0	0	0	0	0	0	0	0	0	0	0	0
																			3660.55	1944.12	2153.38	1507.18	1460.29	483.823	3660.55	2634.11	957.44	0	41.735	0.808609	3.67529	22.7809	0	0	0	0	0	0	0	0	0	0	0	0	0	0	0	0	0
																			2585.54	1360.87	1514.87	1070.67	1021.36	339.514	2585.54	1881.42	650.225	0	30.0494	0.700749	5.66101	17.4747	0	0	0	0	0	0	0	0	0	0	0	0	0	0	0	0	0
																			2334.41	1213.01	1361.66	972.744	909.953	303.057	2334.41	1709.63	580.458	0	23.2281	0.720869	6.36832	13.9995	0	0	0	0	0	0	0	0	0	0	0	0	0	0	0	0	0
																			3571.14	1850.6	2080.8	1490.34	1385.95	464.651	3571.14	2613.51	893.176	0	38.2666	1.19131	2.84454	22.1456	0	0	0	0	0	0	0	0	0	0	0	0	0	0	0	0	0
																			2590.35	1335.38	1508.43	1081.92	1004.59	330.793	2590.35	1883.06	661.001	0	27.305	0.99886	1.96398	16.0224	0	0	0	0	0	0	0	0	0	0	0	0	0	0	0	0	0
																			5470.02	2858.15	3183.61	2286.41	2136.06	722.084	5470.02	3988.45	1385.17	0	56.3747	1.2707	6.96469	31.7988	0	0	0	0	0	0	0	0	0	0	0	0	0	0	0	0	0
																			5588.87	2892.91	3246.32	2342.55	2164.48	728.423	5588.87	4100.74	1389.08	0	54.8684	1.19245	9.58625	33.414	0	0	0	0	0	0	0	0	0	0	0	0	0	0	0	0	0
																			7526.7	3905.36	4361.69	3165.01	2913.21	992.151	7526.7	5557.6	1836.41	0	70.1233	2.08678	17.6607	42.8158	0	0	0	0	0	0	0	0	0	0	0	0	0	0	0	0	0
																			1508.16	815.759	894.301	613.86	612.675	203.084	1508.16	1066.85	412.253	0	14.0843	0.511191	3.95255	10.5094	0	0	0	0	0	0	0	0	0	0	0	0	0	0	0	0	0
																			6987.22	3725.57	4100.04	2887.18	2782.45	943.12	6987.22	5121.81	1743.01	0	67.3126	2.69839	12.3334	40.0613	0	0	0	0	0	0	0	0	0	0	0	0	0	0	0	0	0
																			4098.77	2126.46	2385.31	1713.46	1592.15	534.315	4098.77	2981.29	1042.63	0	41.6801	1.47839	7.41736	24.2718	0	0	0	0	0	0	0	0	0	0	0	0	0	0	0	0	0
																			2859.88	1499.99	1672.68	1187.19	1124.48	375.508	2859.88	2083.41	724.044	0	27.6654	0.528799	4.93423	19.2996	0	0	0	0	0	0	0	0	0	0	0	0	0	0	0	0	0
																			7494.5	3910.28	4354.78	3139.72	2926.26	984.018	7494.5	5540	1821.28	0	75.385	2.12966	12.6893	43.0246	0	0	0	0	0	0	0	0	0	0	0	0	0	0	0	0	0
																			3188.83	1690.45	1874.2	1314.63	1266.78	423.671	3188.83	2288.65	839.204	0	33.6678	0.609259	6.9853	19.7141	0	0	0	0	0	0	0	0	0	0	0	0	0	0	0	0	0
																			5106	2655	2967.72	2138.28	1984.91	670.083	5106	3767.97	1247.91	0	52.3697	1.20938	6.44109	30.1065	0	0	0	0	0	0	0	0	0	0	0	0	0	0	0	0	0
																			6479	3370.38	3764.07	2714.93	2519.86	850.526	6479	4682.89	1666.27	0	80.7465	2.61485	9.76087	36.72	0	0	0	0	0	0	0	0	0	0	0	0	0	0	0	0	0
																			2164.13	1151.02	1277.71	886.415	863.439	287.585	2164.13	1513.52	601.451	0	28.5835	0.626972	4.9249	15.0211	0	0	0	0	0	0	0	0	0	0	0	0	0	0	0	0	0
																			6744.36	3521.72	3923.33	2821.04	2630.98	890.743	6744.36	4959.42	1657.31	0	73.7753	1.35358	12.3794	40.1215	0	0	0	0	0	0	0	0	0	0	0	0	0	0	0	0	0
																			4814.94	2530.82	2815.54	1999.39	1897.25	633.569	4814.94	3517.35	1214.44	0	47.2862	1.56409	6.29985	27.9944	0	0	0	0	0	0	0	0	0	0	0	0	0	0	0	0	0
																			5519.17	2839.61	3195.83	2323.34	2124.28	715.335	5519.17	4073.6	1354.63	0	46.1706	1.92676	6.69757	36.1544	0	0	0	0	0	0	0	0	0	0	0	0	0	0	0	0	0
																			3802.06	2009.27	2234.25	1567.81	1505.75	503.525	3802.06	2760.78	961.368	0	45.8047	0.978251	8.31448	24.8134	0	0	0	0	0	0	0	0	0	0	0	0	0	0	0	0	0
																			4007.8	2093.28	2344.42	1663.38	1571.03	522.254	4007.8	2914.57	1017.79	0	40.6107	1.50692	6.81239	26.513	0	0	0	0	0	0	0	0	0	0	0	0	0	0	0	0	0
																			4982.27	2700.36	2943.4	2038.88	2017.49	682.869	4982.27	3587.28	1299.71	0	55.2113	1.76232	7.84891	30.4541	0	0	0	0	0	0	0	0	0	0	0	0	0	0	0	0	0
																			5971.66	3094.74	3467.51	2504.15	2315.51	779.228	5971.66	4393.96	1479.41	0	53.1641	1.65923	6.55907	36.9119	0	0	0	0	0	0	0	0	0	0	0	0	0	0	0	0	0
																			5695.08	3015.24	3332.86	2362.21	2254.92	760.322	5695.08	4196.59	1400.5	0	50.5654	1.87785	10.3442	35.1993	0	0	0	0	0	0	0	0	0	0	0	0	0	0	0	0	0
																			3652.97	1973.45	2162.8	1490.17	1479.59	493.858	3652.97	2657.21	928.118	0	34.4562	1.19198	10.0838	21.9153	0	0	0	0	0	0	0	0	0	0	0	0	0	0	0	0	0
																			4528.33	2403.63	2658.94	1869.39	1802.9	600.728	4528.33	3310.83	1133.91	0	42.899	1.43522	10.6782	28.5789	0	0	0	0	0	0	0	0	0	0	0	0	0	0	0	0	0
																			4544.97	2398.32	2657.26	1887.71	1791.95	606.365	4544.97	3320.32	1143.35	0	44.7759	1.65116	7.48302	27.4005	0	0	0	0	0	0	0	0	0	0	0	0	0	0	0	0	0
																			1593.4	824.354	931.942	661.462	619.937	204.417	1593.4	1131.5	431.199	0	16.8999	0.583614	2.93221	10.2897	0	0	0	0	0	0	0	0	0	0	0	0	0	0	0	0	0
																			4747.11	2446.01	2751.52	1995.59	1831.06	614.955	4747.11	3455.22	1201.63	0	49.1128	1.7408	10.8087	28.5954	0	0	0	0	0	0	0	0	0	0	0	0	0	0	0	0	0
																			4148.55	2110.83	2399.74	1748.81	1582.1	528.735	4148.55	3019.47	1061.61	0	37.4215	0.654582	2.42806	26.9674	0	0	0	0	0	0	0	0	0	0	0	0	0	0	0	0	0
																			5230.34	2767.59	3060.6	2169.74	2067.95	699.643	5230.34	3826.63	1300.95	0	53.0912	2.63027	14.9879	32.0521	0	0	0	0	0	0	0	0	0	0	0	0	0	0	0	0	0
																			3507.93	1832.56	2048.77	1459.16	1371.87	460.683	3507.93	2564.91	880.149	0	36.7963	1.3116	3.28185	21.4775	0	0	0	0	0	0	0	0	0	0	0	0	0	0	0	0	0
																			6292.83	3293.72	3663.81	2629.01	2465.39	828.332	6292.83	4628.34	1552.04	0	65.5986	2.15289	9.27829	35.4162	0	0	0	0	0	0	0	0	0	0	0	0	0	0	0	0	0
																			4081.97	2155.89	2394.18	1687.78	1615.07	540.818	4081.97	2982.95	1025.16	0	42.9084	0.574751	4.12195	26.2582	0	0	0	0	0	0	0	0	0	0	0	0	0	0	0	0	0
																			4901.55	2548.95	2854.01	2047.54	1908.25	640.696	4901.55	3569.98	1241.52	0	51.0135	1.94182	7.84512	29.2565	0	0	0	0	0	0	0	0	0	0	0	0	0	0	0	0	0
																			3128.36	1623.92	1827.96	1300.4	1220.18	403.74	3128.36	2282.26	784.854	0	34.8882	1.19884	5.57169	19.5939	0	0	0	0	0	0	0	0	0	0	0	0	0	0	0	0	0
																			4164.35	2177.56	2432.79	1731.55	1630.3	547.261	4164.35	3058.59	1028.26	0	42.401	1.04968	8.44868	25.5904	0	0	0	0	0	0	0	0	0	0	0	0	0	0	0	0	0
																			3159.28	1695.8	1865.96	1293.32	1273.3	422.501	3159.28	2313.51	789.932	0	32.5524	0.689317	2.64135	19.9521	0	0	0	0	0	0	0	0	0	0	0	0	0	0	0	0	0
																			5329.39	2750.35	3094.3	2235.09	2058.37	691.972	5329.39	3938.65	1288.49	0	60.834	1.32105	9.70431	30.3927	0	0	0	0	0	0	0	0	0	0	0	0	0	0	0	0	0
																			3841.52	2049.57	2259.71	1581.81	1536.26	513.311	3841.52	2802.67	972.544	0	35.4627	1.05558	4.85515	24.9306	0	0	0	0	0	0	0	0	0	0	0	0	0	0	0	0	0
																			5673.11	2911.5	3284.75	2388.35	2180.11	731.393	5673.11	4179.04	1404.76	0	49.239	1.55508	3.78034	34.7388	0	0	0	0	0	0	0	0	0	0	0	0	0	0	0	0	0
																			2351	1254.92	1387.16	963.84	941.668	313.25	2351	1693.14	610.202	0	26.7296	0.834099	5.1979	14.8998	0	0	0	0	0	0	0	0	0	0	0	0	0	0	0	0	0
																			5144.04	2712.63	3011.38	2132.66	2030.88	681.753	5144.04	3773.84	1276.6	0	49.4461	1.15202	11.4917	31.5121	0	0	0	0	0	0	0	0	0	0	0	0	0	0	0	0	0
																			7186.99	3691.78	4157.4	3029.58	2759.59	932.193	7186.99	5359.32	1687.9	0	82.2654	2.15695	14.723	40.6193	0	0	0	0	0	0	0	0	0	0	0	0	0	0	0	0	0
																			4728.3	2525.36	2786.07	1942.22	1893.08	632.279	4728.3	3460.5	1180.84	0	50.033	1.64244	4.89783	30.3815	0	0	0	0	0	0	0	0	0	0	0	0	0	0	0	0	0
																			5675.04	2984.15	3311.37	2363.67	2231.44	752.711	5675.04	4082.6	1475.53	0	72.4282	1.04672	8.40939	35.0264	0	0	0	0	0	0	0	0	0	0	0	0	0	0	0	0	0
																			3086.5	1597.42	1798.04	1288.47	1198.44	398.987	3086.5	2255.33	773.364	0	35.8044	0.775138	2.76439	18.4639	0	0	0	0	0	0	0	0	0	0	0	0	0	0	0	0	0
																			4560.55	2410.55	2673.31	1887.24	1805.09	605.466	4560.55	3382.01	1094.69	0	45.5754	1.40515	9.47263	27.399	0	0	0	0	0	0	0	0	0	0	0	0	0	0	0	0	0
																			4757.92	2557.28	2807.15	1950.77	1915.4	641.882	4757.92	3426.59	1239.31	0	52.1987	0.766031	7.8983	31.1648	0	0	0	0	0	0	0	0	0	0	0	0	0	0	0	0	0
																			3622.34	1915.5	2124.81	1497.53	1433.12	482.376	3622.34	2629.63	925.697	0	35.441	1.02635	8.18468	22.3687	0	0	0	0	0	0	0	0	0	0	0	0	0	0	0	0	0
																			5625.01	2976.64	3292.94	2332.07	2225.4	751.244	5625.01	4069.88	1429.51	0	76.8664	1.19716	15.3843	32.1742	0	0	0	0	0	0	0	0	0	0	0	0	0	0	0	0	0
																			6319.86	3287.99	3670.02	2649.84	2458.52	829.466	6319.86	4635.92	1557.22	0	73.7038	1.55362	12.3157	39.1414	0	0	0	0	0	0	0	0	0	0	0	0	0	0	0	0	0
																			5114.33	2648.43	2973.43	2140.91	1982.55	665.879	5114.33	3723.81	1283.89	0	60.3831	1.77465	11.7845	32.6977	0	0	0	0	0	0	0	0	0	0	0	0	0	0	0	0	0
																			4324.14	2218.4	2506.12	1818.02	1659.61	558.789	4324.14	3194.88	1051.47	0	40.5414	0.890291	7.82831	28.532	0	0	0	0	0	0	0	0	0	0	0	0	0	0	0	0	0
																			5420.3	2891.28	3182.99	2237.31	2161.94	729.331	5420.3	3962.32	1358.2	0	55.8644	2.02435	9.70892	32.1828	0	0	0	0	0	0	0	0	0	0	0	0	0	0	0	0	0
																			3587.78	1914.61	2113.56	1474.22	1435.38	479.232	3587.78	2600.18	913.565	0	45.6351	0.517413	5.73668	22.1493	0	0	0	0	0	0	0	0	0	0	0	0	0	0	0	0	0
																			3390	1777.76	1983.42	1406.58	1330.29	447.47	3390	2422.65	906.347	0	29.4009	0.903095	8.21815	22.4827	0	0	0	0	0	0	0	0	0	0	0	0	0	0	0	0	0
																			4642.76	2462.74	2721.91	1920.84	1843.33	619.409	4642.76	3367.18	1194.6	0	44.1455	1.761	5.61562	29.4607	0	0	0	0	0	0	0	0	0	0	0	0	0	0	0	0	0
																			5119.26	2692.9	2985.88	2133.37	2014.61	678.287	5119.26	3735.67	1296.52	0	47.3196	1.22789	7.57754	30.9416	0	0	0	0	0	0	0	0	0	0	0	0	0	0	0	0	0
																			4502.69	2355.52	2627.27	1875.42	1767.15	588.37	4502.69	3271.3	1145.63	0	48.1843	0.923113	9.26079	27.3945	0	0	0	0	0	0	0	0	0	0	0	0	0	0	0	0	0
																			5794.93	3071.74	3396.62	2398.32	2296.75	774.993	5794.93	4179.45	1504.42	0	63.8171	1.45901	9.85748	35.9368	0	0	0	0	0	0	0	0	0	0	0	0	0	0	0	0	0
																			6244.87	3293.94	3648.18	2596.69	2462.32	831.619	6244.87	4527.44	1604.69	0	65.5371	2.28378	7.93337	36.9876	0	0	0	0	0	0	0	0	0	0	0	0	0	0	0	0	0
																			3873.7	1992.38	2249.42	1624.28	1491.59	500.788	3873.7	2852.77	943.075	0	42.0053	0.521987	10.3654	24.9574	0	0	0	0	0	0	0	0	0	0	0	0	0	0	0	0	0
																			4597.86	2368.85	2670.56	1927.3	1774.09	594.765	4597.86	3360.18	1147.67	0	55.4812	1.37171	5.88322	27.2756	0	0	0	0	0	0	0	0	0	0	0	0	0	0	0	0	0
																			5015.5	2574.49	2906.26	2109.25	1928.81	645.683	5015.5	3701.09	1233.69	0	46.0264	1.00025	5.64455	28.0547	0	0	0	0	0	0	0	0	0	0	0	0	0	0	0	0	0
																			5449.11	2813.67	3159.6	2289.51	2103.15	710.52	5449.11	4037.72	1319.04	0	50.6306	2.15304	8.70432	30.8592	0	0	0	0	0	0	0	0	0	0	0	0	0	0	0	0	0
																			6130.92	3318.27	3617.43	2513.49	2478.55	839.717	6130.92	4460.52	1552.78	0	62.9661	2.06157	13.9557	38.6354	0	0	0	0	0	0	0	0	0	0	0	0	0	0	0	0	0
																			9250.41	4852.55	5377.26	3873.15	3617.28	1235.26	9250.41	6832.38	2247.53	0	100.848	3.01197	14.6649	51.9703	0	0	0	0	0	0	0	0	0	0	0	0	0	0	0	0	0
																			3643.46	1944.32	2142.36	1501.1	1455.44	488.879	3643.46	2632.67	942.456	0	37.2684	0.885369	6.81936	23.3644	0	0	0	0	0	0	0	0	0	0	0	0	0	0	0	0	0
																			3933.24	2086.16	2313.46	1619.79	1565.82	520.342	3933.24	2817.22	1044.57	0	36.937	0.957441	7.48144	26.0783	0	0	0	0	0	0	0	0	0	0	0	0	0	0	0	0	0
																			1802.92	939.237	1058.1	744.82	705.446	233.791	1802.92	1284.08	485.592	0	17.5873	0.639139	3.1967	11.8225	0	0	0	0	0	0	0	0	0	0	0	0	0	0	0	0	0
																			8511.86	4394.7	4919.29	3592.57	3281.2	1113.5	8511.86	6187.44	2165.06	0	96.3266	1.72508	11.2328	50.0824	0	0	0	0	0	0	0	0	0	0	0	0	0	0	0	0	0
																			5552.66	2966.07	3260.08	2292.58	2217.27	748.803	5552.66	4045.49	1396.22	0	62.978	1.63025	12.4143	33.9248	0	0	0	0	0	0	0	0	0	0	0	0	0	0	0	0	0
																			4310.36	2277.26	2528.57	1781.8	1706.73	570.526	4310.36	3131.71	1095.78	0	49.2003	1.63851	6.64894	25.3845	0	0	0	0	0	0	0	0	0	0	0	0	0	0	0	0	0
																			5234.33	2755.83	3061.44	2172.89	2063.13	692.695	5234.33	3849.6	1293.6	0	52.4715	1.91835	4.93701	31.8021	0	0	0	0	0	0	0	0	0	0	0	0	0	0	0	0	0
																			7202.66	3751.21	4182.66	3020	2803.02	948.194	7202.66	5256.39	1795.16	0	88.3123	1.75111	17.7372	43.3135	0	0	0	0	0	0	0	0	0	0	0	0	0	0	0	0	0
																			5016.95	2623.68	2926.05	2090.9	1967	656.686	5016.95	3643.19	1273.25	0	60.0204	1.97818	8.0752	30.4267	0	0	0	0	0	0	0	0	0	0	0	0	0	0	0	0	0
																			2282.35	1214.98	1346.94	935.408	913.239	301.737	2282.35	1657.24	585.321	0	22.3368	0.796367	2.35504	14.2992	0	0	0	0	0	0	0	0	0	0	0	0	0	0	0	0	0
																			5302.82	2788.83	3098.92	2203.9	2088.14	700.697	5302.82	3857.06	1345.08	0	61.9538	1.59915	6.25662	30.8714	0	0	0	0	0	0	0	0	0	0	0	0	0	0	0	0	0
																			6459.01	3309.18	3739.95	2719.06	2477.73	831.448	6459.01	4837.36	1517.26	0	67.6194	1.63833	-2.34218	37.4829	0	0	0	0	0	0	0	0	0	0	0	0	0	0	0	0	0
																			5467.91	2834.88	3177.25	2290.66	2118.64	716.233	5467.91	4052.01	1321.09	0	48.9225	1.75826	10.6632	33.4679	0	0	0	0	0	0	0	0	0	0	0	0	0	0	0	0	0
																			1988.9	1060.49	1175.41	813.487	794.744	265.746	1988.9	1426.1	525.173	0	20.51	0.884553	2.95194	13.2801	0	0	0	0	0	0	0	0	0	0	0	0	0	0	0	0	0
																			4193.25	2216.5	2459.11	1734.14	1661.87	554.631	4193.25	3059.63	1058.43	0	38.9991	1.24368	7.07086	27.8726	0	0	0	0	0	0	0	0	0	0	0	0	0	0	0	0	0
																			4945.92	2583.65	2882.46	2063.46	1935.22	648.428	4945.92	3637.18	1217.32	0	52.4571	1.03086	6.25221	31.6865	0	0	0	0	0	0	0	0	0	0	0	0	0	0	0	0	0
																			7775.49	4000.39	4493.67	3281.82	2986.14	1014.26	7775.49	5756.63	1876.6	0	87.0484	1.77604	10.0531	43.3785	0	0	0	0	0	0	0	0	0	0	0	0	0	0	0	0	0
																			6253.42	3238.41	3630.23	2623.19	2424.78	813.625	6253.42	4676.95	1479.06	0	56.0109	2.02163	0.364329	39.0128	0	0	0	0	0	0	0	0	0	0	0	0	0	0	0	0	0
																			5937.72	3135.78	3474.02	2463.71	2344.22	791.564	5937.72	4276.01	1549.2	0	64.6579	1.14153	9.74029	36.9772	0	0	0	0	0	0	0	0	0	0	0	0	0	0	0	0	0
																			4893.32	2579.54	2867.38	2025.95	1932.33	647.208	4893.32	3565.01	1236.35	0	53.2096	1.24146	8.21471	29.292	0	0	0	0	0	0	0	0	0	0	0	0	0	0	0	0	0
																			4645.81	2455.67	2721.59	1924.22	1838.93	616.745	4645.81	3340.68	1223.49	0	45.8488	1.23803	5.60967	28.9421	0	0	0	0	0	0	0	0	0	0	0	0	0	0	0	0	0
																			8017.1	4219.33	4675.82	3341.28	3151.47	1067.85	8017.1	5947.54	1936.33	0	76.4649	1.95917	7.99706	46.8092	0	0	0	0	0	0	0	0	0	0	0	0	0	0	0	0	0
																			6554.89	3442.33	3822.35	2732.54	2573.44	868.885	6554.89	4821.56	1618.09	0	63.9842	1.82489	9.2451	40.1791	0	0	0	0	0	0	0	0	0	0	0	0	0	0	0	0	0
																			3432.18	1802.59	2008.81	1423.37	1352.24	450.345	3432.18	2502.1	871.924	0	31.115	1.27038	5.09178	20.6786	0	0	0	0	0	0	0	0	0	0	0	0	0	0	0	0	0
																			4875.44	2525.5	2830.96	2044.48	1885.97	639.523	4875.44	3557.23	1227.86	0	52.4538	1.2019	8.01425	28.682	0	0	0	0	0	0	0	0	0	0	0	0	0	0	0	0	0
																			6304.22	3251.09	3655.69	2648.53	2430.04	821.044	6304.22	4575.95	1600.41	0	73.1746	1.13749	15.2063	38.3438	0	0	0	0	0	0	0	0	0	0	0	0	0	0	0	0	0
																			4659.58	2406.69	2702.48	1957.1	1798.95	607.738	4659.58	3448.54	1121.48	0	48.5117	0.803728	12.7664	27.4731	0	0	0	0	0	0	0	0	0	0	0	0	0	0	0	0	0
																			7515.36	3992.89	4392.36	3123	2975.45	1017.44	7515.36	5450.27	1911.54	0	85.665	2.46762	20.4636	44.9479	0	0	0	0	0	0	0	0	0	0	0	0	0	0	0	0	0
																			5246.81	2687.88	3035.08	2211.74	2011.99	675.889	5246.81	3863.38	1295.99	0	45.0883	1.51848	10.9839	29.8488	0	0	0	0	0	0	0	0	0	0	0	0	0	0	0	0	0
																			6413.24	3313.21	3722.39	2690.85	2479.29	833.928	6413.24	4750.63	1548.82	0	61.2608	1.61916	13.5591	37.3447	0	0	0	0	0	0	0	0	0	0	0	0	0	0	0	0	0
																			6541.62	3396.17	3799.97	2741.65	2538.37	857.802	6541.62	4828.47	1591.34	0	70.5624	2.22189	10.9575	38.0773	0	0	0	0	0	0	0	0	0	0	0	0	0	0	0	0	0
																			5066.17	2740.93	2993.09	2073.08	2051.51	689.416	5066.17	3643.14	1325.86	0	55.0985	1.96854	9.82211	30.2813	0	0	0	0	0	0	0	0	0	0	0	0	0	0	0	0	0
																			4708.59	2541.76	2785.92	1922.67	1905.57	636.193	4708.59	3407.11	1222.19	0	45.4162	1.36357	2.94606	29.566	0	0	0	0	0	0	0	0	0	0	0	0	0	0	0	0	0
																			5694.68	3065.74	3358.15	2336.53	2298.02	767.727	5694.68	4139.61	1445.72	0	64.8846	1.25941	5.74954	37.4508	0	0	0	0	0	0	0	0	0	0	0	0	0	0	0	0	0
																			4942.31	2677.26	2922.55	2019.76	2004.99	672.263	4942.31	3564.18	1278.69	0	56.6792	2.05552	9.64274	31.0665	0	0	0	0	0	0	0	0	0	0	0	0	0	0	0	0	0
																			999.833	531.392	591.875	407.959	400.386	131.006	999.833	722.043	259.074	0	11.3361	0.240192	0.531494	6.60875	0	0	0	0	0	0	0	0	0	0	0	0	0	0	0	0	0
																			3093.92	1641.77	1820.97	1272.95	1231.74	410.034	3093.92	2246.56	785.954	0	35.7501	0.901369	4.41111	20.3389	0	0	0	0	0	0	0	0	0	0	0	0	0	0	0	0	0
																			4375.31	2274.26	2552.06	1823.25	1705.33	568.935	4375.31	3233.13	1066.58	0	42.9545	0.796507	4.09744	27.757	0	0	0	0	0	0	0	0	0	0	0	0	0	0	0	0	0
																			6779.79	3497.39	3928.34	2851.44	2610.39	887.001	6779.79	4939.58	1703.48	0	84.0654	2.10786	12.966	37.5925	0	0	0	0	0	0	0	0	0	0	0	0	0	0	0	0	0
																			4853.09	2557.03	2842.44	2010.65	1914.46	642.562	4853.09	3536.65	1220.25	0	53.962	1.63907	10.2176	30.3708	0	0	0	0	0	0	0	0	0	0	0	0	0	0	0	0	0
																			4832.3	2484.17	2803.36	2028.94	1857.51	626.662	4832.3	3574.49	1169.72	0	48.8637	1.40295	8.57703	29.249	0	0	0	0	0	0	0	0	0	0	0	0	0	0	0	0	0
																			3968.12	2100.39	2330.65	1637.47	1575.34	525.045	3968.12	2921.37	975.726	0	41.8954	1.15367	4.21986	23.7592	0	0	0	0	0	0	0	0	0	0	0	0	0	0	0	0	0
																			3350.32	1778.97	1970.78	1379.54	1332.03	446.935	3350.32	2387.92	895.024	0	39.4575	1.16218	5.10571	21.6441	0	0	0	0	0	0	0	0	0	0	0	0	0	0	0	0	0
																			4516.97	2356.83	2636.89	1880.08	1767.28	589.555	4516.97	3325.5	1103.28	0	49.4571	1.36973	8.6	28.7621	0	0	0	0	0	0	0	0	0	0	0	0	0	0	0	0	0
																			4176.79	2208.62	2450.58	1726.2	1654.61	554.008	4176.79	3062.97	1038.97	0	38.4031	2.02349	8.97814	25.4474	0	0	0	0	0	0	0	0	0	0	0	0	0	0	0	0	0
																			3647.61	1880.09	2119.52	1528.09	1409.11	470.974	3647.61	2661.08	918.145	0	38.8692	0.84611	6.76603	21.8975	0	0	0	0	0	0	0	0	0	0	0	0	0	0	0	0	0
																			4349.92	2312.97	2559.55	1790.37	1728.13	584.837	4349.92	3166.56	1097.57	0	53.0352	0.804281	5.46341	26.4777	0	0	0	0	0	0	0	0	0	0	0	0	0	0	0	0	0
																			5525.25	2859.99	3217.16	2308.09	2142.77	717.219	5525.25	4091.18	1332.25	0	60.5255	1.48275	7.09868	32.721	0	0	0	0	0	0	0	0	0	0	0	0	0	0	0	0	0
																			2614.29	1351.78	1524.06	1090.23	1014.13	337.653	2614.29	1878.23	681.432	0	29.9964	0.628303	6.86918	17.1316	0	0	0	0	0	0	0	0	0	0	0	0	0	0	0	0	0
																			3287.78	1814.94	1963.89	1323.89	1363.8	451.143	3287.78	2370.72	851.132	0	38.4358	0.794431	5.685	21.0163	0	0	0	0	0	0	0	0	0	0	0	0	0	0	0	0	0
																			5011.36	2633.61	2926.88	2084.49	1971.44	662.17	5011.36	3644.11	1274.99	0	53.5534	1.41646	5.39691	31.8913	0	0	0	0	0	0	0	0	0	0	0	0	0	0	0	0	0
																			5597.12	2886.99	3247.81	2349.31	2159.71	727.281	5597.12	4152.15	1339.65	0	58.8761	1.0464	12.3555	33.0336	0	0	0	0	0	0	0	0	0	0	0	0	0	0	0	0	0
																			4342.71	2214.52	2510.38	1832.33	1660.04	554.476	4342.71	3179.04	1087.05	0	40.1606	0.718574	10.273	25.4687	0	0	0	0	0	0	0	0	0	0	0	0	0	0	0	0	0
																			3702.85	1926.11	2162.13	1540.71	1446.42	479.695	3702.85	2699.39	932.616	0	38.6567	1.16882	7.04769	23.9693	0	0	0	0	0	0	0	0	0	0	0	0	0	0	0	0	0
																			4482.17	2357.68	2621.8	1860.37	1769.09	588.59	4482.17	3311.29	1087.09	0	42.6705	1.10148	11.7849	28.236	0	0	0	0	0	0	0	0	0	0	0	0	0	0	0	0	0
																			2960.22	1563.77	1742.15	1218.07	1173.35	390.413	2960.22	2131.93	773.207	0	32.5371	0.960082	2.48662	19.0938	0	0	0	0	0	0	0	0	0	0	0	0	0	0	0	0	0
																			5128.8	2627.7	2970.24	2158.56	1969.17	658.533	5128.8	3756.92	1280.78	0	53.4304	1.63733	5.03831	30.9907	0	0	0	0	0	0	0	0	0	0	0	0	0	0	0	0	0
																			6177.46	3219.97	3591.88	2585.58	2406.34	813.628	6177.46	4535.28	1528.14	0	60.5789	1.94648	14.3686	37.1582	0	0	0	0	0	0	0	0	0	0	0	0	0	0	0	0	0
																			3743.39	1959.79	2192.35	1551.04	1465.99	493.799	3743.39	2745.52	921.024	0	37.9487	1.54298	11.5785	25.7741	0	0	0	0	0	0	0	0	0	0	0	0	0	0	0	0	0
																			4022.92	2143.55	2365.3	1657.62	1604.97	538.574	4022.92	2938.66	1004.99	0	45.5915	1.79039	8.16778	23.722	0	0	0	0	0	0	0	0	0	0	0	0	0	0	0	0	0
																			3120.87	1660.78	1840.52	1280.35	1246.94	413.841	3120.87	2257.08	801.113	0	34.8464	0.902056	6.58317	20.3506	0	0	0	0	0	0	0	0	0	0	0	0	0	0	0	0	0
																			7886.61	4153.34	4594.41	3292.2	3095.56	1057.78	7886.61	5751.33	1982.41	0	90.2685	1.37192	18.2979	42.9319	0	0	0	0	0	0	0	0	0	0	0	0	0	0	0	0	0
																			3504.34	1852.59	2058.96	1445.38	1388.81	463.78	3504.34	2573.51	868.269	0	35.7228	1.10768	2.97541	22.7629	0	0	0	0	0	0	0	0	0	0	0	0	0	0	0	0	0
																			4206.75	2155.06	2434.4	1772.36	1613.35	541.717	4206.75	3073.86	1055.35	0	39.2423	1.88505	10.793	25.6244	0	0	0	0	0	0	0	0	0	0	0	0	0	0	0	0	0
																			3682.57	2009.98	2188.22	1494.36	1504.55	505.436	3682.57	2653.05	950.583	0	45.9633	1.34537	6.45358	25.1749	0	0	0	0	0	0	0	0	0	0	0	0	0	0	0	0	0
																			6167.12	3259.32	3605.27	2561.85	2435.32	823.993	6167.12	4521.34	1537.43	0	54.8625	2.35315	11.5845	39.5488	0	0	0	0	0	0	0	0	0	0	0	0	0	0	0	0	0
																			3375.98	1794.12	1986.9	1389.08	1344.26	449.858	3375.98	2447.76	855.879	0	41.3164	1.04724	7.67837	22.3027	0	0	0	0	0	0	0	0	0	0	0	0	0	0	0	0	0
																			3836.17	1970.91	2226.8	1609.37	1476.26	494.648	3836.17	2804.08	959.953	0	39.2507	0.835776	7.48161	24.5711	0	0	0	0	0	0	0	0	0	0	0	0	0	0	0	0	0
																			5015.86	2621.51	2922.35	2093.51	1965.46	656.049	5015.86	3652.76	1266.48	0	53.0748	1.25201	10.8823	31.4182	0	0	0	0	0	0	0	0	0	0	0	0	0	0	0	0	0
																			4755.49	2520.23	2791.99	1963.5	1884.19	636.044	4755.49	3549.17	1123.27	0	42.0833	1.25421	9.02965	30.6754	0	0	0	0	0	0	0	0	0	0	0	0	0	0	0	0	0
																			4829.54	2521.47	2814.48	2015.06	1886.12	635.345	4829.54	3508.56	1224.4	0	57.5466	1.20451	6.78536	31.0454	0	0	0	0	0	0	0	0	0	0	0	0	0	0	0	0	0
																			3290.66	1716.42	1922.12	1368.55	1286.07	430.346	3290.66	2404.25	826.874	0	32.2169	0.755631	5.37284	21.1888	0	0	0	0	0	0	0	0	0	0	0	0	0	0	0	0	0
																			4989.05	2617.77	2917.74	2071.31	1959.89	657.887	4989.05	3617.86	1274.53	0	54.5913	1.08271	9.56817	31.4104	0	0	0	0	0	0	0	0	0	0	0	0	0	0	0	0	0
																			4694.08	2430.39	2731.61	1962.48	1817.76	612.63	4694.08	3424.66	1184.29	0	46.114	1.56443	9.42956	28.024	0	0	0	0	0	0	0	0	0	0	0	0	0	0	0	0	0
																			1044.11	565.139	620.142	423.967	424.147	140.992	1044.11	752.36	271.595	0	9.28827	0.324796	3.07318	7.46814	0	0	0	0	0	0	0	0	0	0	0	0	0	0	0	0	0
																			5323.16	2814.98	3119.71	2203.45	2104.88	710.098	5323.16	3882.84	1351.97	0	50.7447	1.83154	4.03838	31.7343	0	0	0	0	0	0	0	0	0	0	0	0	0	0	0	0	0
																			1291.67	681.426	759.223	532.449	511.122	170.304	1291.67	922.671	343.454	0	13.2086	0.403027	3.56858	8.36574	0	0	0	0	0	0	0	0	0	0	0	0	0	0	0	0	0
																			4791.29	2463.85	2780.59	2010.7	1847.33	616.524	4791.29	3499.93	1205.14	0	52.5574	0.998608	2.88026	29.788	0	0	0	0	0	0	0	0	0	0	0	0	0	0	0	0	0
																			6429.97	3413.34	3763.69	2666.28	2548.8	864.539	6429.97	4675.04	1633.46	0	66.7008	1.45188	16.3154	36.9994	0	0	0	0	0	0	0	0	0	0	0	0	0	0	0	0	0
																			6926.84	3664.65	4047.77	2879.07	2735.51	929.139	6926.84	5054.99	1735.99	0	80.4001	2.31191	12.1191	41.0332	0	0	0	0	0	0	0	0	0	0	0	0	0	0	0	0	0
																			4458.21	2278.41	2578.96	1879.25	1705.22	573.191	4458.21	3269.1	1111.44	0	43.5301	1.51135	4.77449	27.8483	0	0	0	0	0	0	0	0	0	0	0	0	0	0	0	0	0
																			2701.72	1427.38	1586.1	1115.62	1072.49	354.894	2701.72	1949.53	700.902	0	27.7772	1.00682	4.8611	17.6379	0	0	0	0	0	0	0	0	0	0	0	0	0	0	0	0	0
																			4485.45	2331.63	2615.51	1869.94	1747.33	584.308	4485.45	3297.76	1101.02	0	51.4506	1.32222	7.00264	26.8906	0	0	0	0	0	0	0	0	0	0	0	0	0	0	0	0	0
																			8486.46	4512.63	4962.02	3524.44	3366.37	1146.26	8486.46	6197.68	2129.78	0	91.5544	3.11619	12.8391	51.4923	0	0	0	0	0	0	0	0	0	0	0	0	0	0	0	0	0
																			6386.12	3371.78	3732.03	2654.09	2522.93	848.848	6386.12	4634.65	1631.74	0	69.8095	1.82542	9.80087	38.2888	0	0	0	0	0	0	0	0	0	0	0	0	0	0	0	0	0
																			4477.72	2317.83	2600.56	1877.15	1732.37	585.46	4477.72	3227.01	1171.48	0	43.182	1.12513	6.66946	28.2503	0	0	0	0	0	0	0	0	0	0	0	0	0	0	0	0	0
																			6148.26	3170.37	3560.54	2587.71	2368.19	802.174	6148.26	4455.6	1579.31	0	63.0494	1.43952	8.39492	40.4669	0	0	0	0	0	0	0	0	0	0	0	0	0	0	0	0	0
																			5242.25	2776.93	3069.76	2172.48	2073.79	703.14	5242.25	3798.84	1344.09	0	53.4066	1.58254	10.4666	33.8572	0	0	0	0	0	0	0	0	0	0	0	0	0	0	0	0	0
																			5151.44	2640.85	2978.87	2172.57	1976.4	664.447	5151.44	3758.77	1309.84	0	41.1461	2.06804	7.28945	32.3208	0	0	0	0	0	0	0	0	0	0	0	0	0	0	0	0	0
																			7111.44	3647.14	4107.39	3004.05	2723.28	923.859	7111.44	5268.5	1717.7	0	71.668	1.26689	11.2581	41.045	0	0	0	0	0	0	0	0	0	0	0	0	0	0	0	0	0
																			4173.06	2257.37	2471.64	1701.42	1692.33	565.04	4173.06	3046.02	1049.61	0	42.1471	1.32854	7.95989	25.9955	0	0	0	0	0	0	0	0	0	0	0	0	0	0	0	0	0
																			4398.69	2327.92	2578.65	1820.04	1742.56	585.36	4398.69	3191.42	1116.89	0	53.013	0.990966	9.03375	27.3425	0	0	0	0	0	0	0	0	0	0	0	0	0	0	0	0	0
																			5181.19	2758.67	3042.23	2138.96	2065.32	693.358	5181.19	3746.27	1323.92	0	61.0952	1.44535	15.6232	32.8417	0	0	0	0	0	0	0	0	0	0	0	0	0	0	0	0	0
																			5529.28	2942.23	3247.46	2281.82	2204.14	738.091	5529.28	4005.27	1411.22	0	65.5354	1.14434	12.7438	33.3573	0	0	0	0	0	0	0	0	0	0	0	0	0	0	0	0	0
																			6310.95	3306.46	3677.94	2633	2472.78	833.68	6310.95	4617.76	1577.65	0	70.7422	1.86715	7.21033	35.724	0	0	0	0	0	0	0	0	0	0	0	0	0	0	0	0	0
																			5293.41	2788.45	3097.13	2196.28	2086.12	702.321	5293.41	3885.19	1319.02	0	52.9044	1.30018	4.22596	30.7751	0	0	0	0	0	0	0	0	0	0	0	0	0	0	0	0	0
																			7785.34	3972.05	4488.05	3297.29	2968.23	1003.81	7785.34	5778.17	1858.47	0	92.2823	1.7345	9.50038	45.1819	0	0	0	0	0	0	0	0	0	0	0	0	0	0	0	0	0
																			4373.87	2239.09	2531.88	1841.98	1678.5	560.59	4373.87	3192.13	1101.61	0	47.2777	1.01082	5.75686	26.0814	0	0	0	0	0	0	0	0	0	0	0	0	0	0	0	0	0
																			4754.53	2487.16	2775.16	1979.37	1861.84	625.319	4754.53	3464.96	1201.07	0	49.6861	1.36593	7.78568	29.658	0	0	0	0	0	0	0	0	0	0	0	0	0	0	0	0	0
																			4331.26	2310.12	2546.22	1785.04	1728.18	581.943	4331.26	3186.56	1073.18	0	41.0546	0.984357	2.92159	26.5523	0	0	0	0	0	0	0	0	0	0	0	0	0	0	0	0	0
																			4873	2542.44	2841.04	2031.96	1900.95	641.495	4873	3604.66	1167.71	0	52.2496	1.43937	15.4875	31.4446	0	0	0	0	0	0	0	0	0	0	0	0	0	0	0	0	0
																			4527.65	2336.94	2626.38	1901.26	1745.56	591.389	4527.65	3278.48	1165.57	0	45.6121	1.01103	8.73706	28.2348	0	0	0	0	0	0	0	0	0	0	0	0	0	0	0	0	0
																			3498.8	1840.38	2046.2	1452.61	1379.63	460.756	3498.8	2574.72	858.903	0	37.2625	0.234024	6.25588	21.4328	0	0	0	0	0	0	0	0	0	0	0	0	0	0	0	0	0
																			4502.76	2341.74	2623.18	1879.58	1754.88	586.866	4502.76	3310.83	1109.72	0	43.7962	0.721199	9.10183	28.5987	0	0	0	0	0	0	0	0	0	0	0	0	0	0	0	0	0
																			6206.08	3348.99	3667.24	2538.84	2508.96	840.03	6206.08	4538.97	1545.86	0	71.6564	2.27262	7.76611	39.5555	0	0	0	0	0	0	0	0	0	0	0	0	0	0	0	0	0
																			6371.79	3344.48	3713.5	2658.29	2496.02	848.457	6371.79	4687.03	1567.6	0	66.2086	1.83791	11.0853	38.0288	0	0	0	0	0	0	0	0	0	0	0	0	0	0	0	0	0
																			7387.81	3834.98	4283.52	3104.3	2863.18	971.801	7387.81	5416.42	1847.75	0	68.1078	2.01297	9.93271	43.5936	0	0	0	0	0	0	0	0	0	0	0	0	0	0	0	0	0
																			4994.96	2681.79	2939.31	2055.65	2004.91	676.881	4994.96	3591.29	1315.6	0	46.6539	2.09536	7.70295	31.6229	0	0	0	0	0	0	0	0	0	0	0	0	0	0	0	0	0
																			1000.86	510.476	585.361	415.5	384.294	126.182	1000.86	692.45	286.604	0	12.3922	0.362023	1.84611	7.20745	0	0	0	0	0	0	0	0	0	0	0	0	0	0	0	0	0
																			4497.55	2372.54	2634.52	1863.03	1776.34	596.205	4497.55	3278.17	1139.1	0	45.9532	1.86705	6.50747	25.9536	0	0	0	0	0	0	0	0	0	0	0	0	0	0	0	0	0
																			4928.02	2592.82	2883.78	2044.24	1941.41	651.408	4928.02	3580.65	1252.76	0	53.7377	0.658061	9.83775	30.373	0	0	0	0	0	0	0	0	0	0	0	0	0	0	0	0	0
																			4689.97	2471.84	2749.18	1940.79	1852.15	619.687	4689.97	3462.6	1140.47	0	47.5	1.8672	7.88178	29.6481	0	0	0	0	0	0	0	0	0	0	0	0	0	0	0	0	0
																			3434.85	1782.57	1999.7	1435.16	1334.81	447.763	3434.85	2479.7	900.483	0	27.7918	1.24441	4.95042	20.6845	0	0	0	0	0	0	0	0	0	0	0	0	0	0	0	0	0
																			4594.81	2419.46	2693.65	1901.16	1812.67	606.793	4594.81	3344.43	1160.54	0	57.5855	1.01087	3.97333	27.2759	0	0	0	0	0	0	0	0	0	0	0	0	0	0	0	0	0
																			5776.73	2953.13	3338.43	2438.31	2209.94	743.192	5776.73	4254.64	1408.67	0	69.7395	1.29987	8.62281	33.7609	0	0	0	0	0	0	0	0	0	0	0	0	0	0	0	0	0
																			4898.55	2540.41	2849.25	2049.3	1901.46	638.949	4898.55	3580.26	1231.75	0	48.0775	1.68571	7.50729	29.2654	0	0	0	0	0	0	0	0	0	0	0	0	0	0	0	0	0
																			7075.5	3653.19	4096.79	2978.72	2727.27	925.918	7075.5	5219.43	1744.34	0	61.7185	1.02424	7.99675	40.9882	0	0	0	0	0	0	0	0	0	0	0	0	0	0	0	0	0
																			5205.83	2709.95	3028.76	2177.07	2026.11	683.837	5205.83	3773.72	1336.93	0	53.9294	2.03363	9.50801	29.7123	0	0	0	0	0	0	0	0	0	0	0	0	0	0	0	0	0
																			3613.28	1850.9	2094.7	1518.58	1386.97	463.931	3613.28	2635.78	913.86	0	35.5939	1.26621	5.34555	21.4358	0	0	0	0	0	0	0	0	0	0	0	0	0	0	0	0	0
																			5730.62	2965.28	3329.49	2401.13	2218.59	746.691	5730.62	4246.65	1380.46	0	59.8637	2.15684	5.99851	35.4834	0	0	0	0	0	0	0	0	0	0	0	0	0	0	0	0	0
																			2752.13	1438.92	1608.09	1144.04	1078.82	360.098	2752.13	2010.43	695.268	0	24.528	1.05681	4.46172	16.3875	0	0	0	0	0	0	0	0	0	0	0	0	0	0	0	0	0
																			3856.42	2012.92	2247.33	1609.09	1505.37	507.548	3856.42	2823.38	961.727	0	39.8732	0.405566	8.56056	22.4771	0	0	0	0	0	0	0	0	0	0	0	0	0	0	0	0	0
																			1959.53	1011.99	1144.44	815.097	760.303	251.691	1959.53	1423.3	501.199	0	18.7424	0.58927	3.31472	12.3911	0	0	0	0	0	0	0	0	0	0	0	0	0	0	0	0	0
																			5970.26	3124.01	3478.08	2492.18	2337.65	786.359	5970.26	4421.96	1444.08	0	59.8509	1.82085	5.803	36.7413	0	0	0	0	0	0	0	0	0	0	0	0	0	0	0	0	0
																			5042.96	2740.66	2985.76	2057.2	2050.35	690.308	5042.96	3640.49	1301.91	0	56.3718	1.91127	8.99774	33.2817	0	0	0	0	0	0	0	0	0	0	0	0	0	0	0	0	0
																			4973.43	2605.06	2902.74	2070.7	1947.8	657.255	4973.43	3607.99	1272.67	0	50.0679	1.1465	10.1205	31.4363	0	0	0	0	0	0	0	0	0	0	0	0	0	0	0	0	0
																			5077.29	2597.61	2940.46	2136.83	1945.02	652.595	5077.29	3731.64	1250.47	0	49.6375	0.994137	11.64	32.9069	0	0	0	0	0	0	0	0	0	0	0	0	0	0	0	0	0
																			3941.63	2057.17	2299.58	1642.05	1542.56	514.615	3941.63	2889.2	984.599	0	37.3229	0.745239	5.13373	24.632	0	0	0	0	0	0	0	0	0	0	0	0	0	0	0	0	0
																			5769.08	2933.84	3326.74	2442.34	2194.55	739.29	5769.08	4219.34	1450.81	0	51.6775	1.99112	9.8549	35.4082	0	0	0	0	0	0	0	0	0	0	0	0	0	0	0	0	0
																			4305.96	2312.14	2540.86	1765.1	1735.27	576.866	4305.96	3178.51	1055.84	0	41.7539	1.40554	2.57903	25.8786	0	0	0	0	0	0	0	0	0	0	0	0	0	0	0	0	0
																			5759.43	2947.16	3327.26	2432.18	2200.87	746.29	5759.43	4235.66	1425.95	0	54.8413	1.41203	7.15127	34.422	0	0	0	0	0	0	0	0	0	0	0	0	0	0	0	0	0
																			4353.47	2327.29	2566.87	1786.61	1744.28	583.01	4353.47	3172.06	1096.62	0	48.7983	0.993302	8.30006	26.7028	0	0	0	0	0	0	0	0	0	0	0	0	0	0	0	0	0
																			6639.43	3538.6	3893.74	2745.69	2647.91	890.697	6639.43	4853.12	1655.76	0	73.0836	2.20595	14.4665	40.7899	0	0	0	0	0	0	0	0	0	0	0	0	0	0	0	0	0
																			5248.04	2783.56	3074.12	2173.92	2081.87	701.687	5248.04	3792.7	1348.76	0	62.4683	1.17442	10.4027	32.5285	0	0	0	0	0	0	0	0	0	0	0	0	0	0	0	0	0
																			5543.94	2903.94	3230.41	2313.54	2173.12	730.815	5543.94	4068.66	1374.28	0	53.9254	1.84111	11.2451	33.9981	0	0	0	0	0	0	0	0	0	0	0	0	0	0	0	0	0
																			3874.37	2066.48	2276.84	1597.53	1548.26	518.224	3874.37	2810.5	990.412	0	41.5494	1.39355	7.35031	23.1686	0	0	0	0	0	0	0	0	0	0	0	0	0	0	0	0	0
																			3552.92	1877.52	2084.77	1468.14	1408.69	468.829	3552.92	2606.82	879.144	0	36.0584	1.13415	7.2943	22.4668	0	0	0	0	0	0	0	0	0	0	0	0	0	0	0	0	0
																			3142.62	1639.28	1838.9	1303.72	1230.55	408.731	3142.62	2280.28	809.205	0	28.1037	0.988245	4.53794	19.5021	0	0	0	0	0	0	0	0	0	0	0	0	0	0	0	0	0
																			5093.1	2679.62	2975.58	2117.51	2003.42	676.205	5093.1	3739.27	1253.48	0	53.5107	1.42223	12.5088	32.899	0	0	0	0	0	0	0	0	0	0	0	0	0	0	0	0	0
																			3557.67	1840.16	2069.38	1488.29	1377.25	462.907	3557.67	2583.59	907.413	0	33.2649	1.01596	8.8269	23.5592	0	0	0	0	0	0	0	0	0	0	0	0	0	0	0	0	0
																			3588.06	1910.14	2108.53	1479.53	1429.8	480.338	3588.06	2585.68	931.075	0	39.9874	1.6644	7.49108	22.1688	0	0	0	0	0	0	0	0	0	0	0	0	0	0	0	0	0
																			4393.68	2349.65	2586.35	1807.33	1760.48	589.171	4393.68	3210.4	1106.16	0	40.2771	1.68054	8.17831	26.9739	0	0	0	0	0	0	0	0	0	0	0	0	0	0	0	0	0
																			4568.17	2445.52	2689.2	1878.98	1829.35	616.165	4568.17	3352.47	1128.61	0	44.2837	1.45396	13.2872	28.0692	0	0	0	0	0	0	0	0	0	0	0	0	0	0	0	0	0
																			4324.3	2301.85	2542.07	1782.23	1726.78	575.07	4324.3	3147.29	1099.56	0	42.2029	0.757942	8.09447	26.4039	0	0	0	0	0	0	0	0	0	0	0	0	0	0	0	0	0
																			4499.23	2379.79	2637.47	1861.75	1783.88	595.91	4499.23	3284.89	1129.75	0	50.9417	0.851704	4.22056	28.5697	0	0	0	0	0	0	0	0	0	0	0	0	0	0	0	0	0
																			6017.02	3247.79	3547.03	2469.99	2431.89	815.907	6017.02	4364.7	1532.97	0	64.2526	2.47637	14.0121	38.6154	0	0	0	0	0	0	0	0	0	0	0	0	0	0	0	0	0
																			3486.78	1833.85	2042.83	1443.95	1376.82	457.024	3486.78	2552.61	865.498	0	41.3937	1.30917	4.35295	21.6143	0	0	0	0	0	0	0	0	0	0	0	0	0	0	0	0	0
																			4747.64	2536.89	2795.2	1952.43	1900.39	636.49	4747.64	3438.39	1227.51	0	43.6402	1.10882	5.10683	31.8782	0	0	0	0	0	0	0	0	0	0	0	0	0	0	0	0	0
																			5542.87	2818.77	3200.5	2342.37	2104.72	714.056	5542.87	4065.5	1370.39	0	58.6435	1.75771	13.4772	33.0994	0	0	0	0	0	0	0	0	0	0	0	0	0	0	0	0	0
																			5091.18	2649.9	2964.05	2127.13	1984.68	665.214	5091.18	3714.51	1288.91	0	51.9389	1.49172	3.43811	30.8922	0	0	0	0	0	0	0	0	0	0	0	0	0	0	0	0	0
																			4779.65	2529.11	2805.25	1974.4	1895.81	633.301	4779.65	3473.56	1216.92	0	49.6505	1.57305	7.19789	30.7434	0	0	0	0	0	0	0	0	0	0	0	0	0	0	0	0	0
																			5585.07	2863.58	3236.28	2348.79	2145.15	718.429	5585.07	4084.79	1398.44	0	58.1801	1.0234	8.81531	33.8243	0	0	0	0	0	0	0	0	0	0	0	0	0	0	0	0	0
																			6927.32	3720.69	4072.82	2854.49	2779.09	941.596	6927.32	5036.45	1755.89	0	83.3125	1.04734	9.91299	40.7003	0	0	0	0	0	0	0	0	0	0	0	0	0	0	0	0	0
																			8067.22	4171.63	4672.41	3394.81	3113.5	1058.13	8067.22	5906.22	2017.18	0	93.0868	1.85906	2.47998	46.3951	0	0	0	0	0	0	0	0	0	0	0	0	0	0	0	0	0
																			3458.92	1801.56	2019.88	1439.04	1350.16	451.396	3458.92	2506.14	888.731	0	36.5407	0.938085	4.9359	21.628	0	0	0	0	0	0	0	0	0	0	0	0	0	0	0	0	0
																			4889.72	2630.02	2884.22	2005.49	1966.04	663.98	4889.72	3531.96	1257.72	0	58.0711	1.40693	9.08538	31.4685	0	0	0	0	0	0	0	0	0	0	0	0	0	0	0	0	0
																			1574.64	828.924	927.02	647.615	623.46	205.464	1574.64	1127.26	413.862	0	19.4318	0.408608	2.89708	10.772	0	0	0	0	0	0	0	0	0	0	0	0	0	0	0	0	0
																			3742.63	1972.3	2192.31	1550.32	1479	493.302	3742.63	2750.71	926.651	0	38.4358	0.996319	2.55607	23.2788	0	0	0	0	0	0	0	0	0	0	0	0	0	0	0	0	0
																			5908.66	3065.42	3429.25	2479.42	2287.46	777.956	5908.66	4259.21	1535.87	0	65.8953	1.60195	10.6767	35.4139	0	0	0	0	0	0	0	0	0	0	0	0	0	0	0	0	0
																			6639.34	3465.32	3861.47	2777.87	2587.75	877.577	6639.34	4898.4	1627.22	0	63.2144	1.89111	9.95359	38.6685	0	0	0	0	0	0	0	0	0	0	0	0	0	0	0	0	0
																			3878.19	2074.7	2284.04	1594.15	1550.02	524.687	3878.19	2803.43	1000.72	0	41.3197	1.59898	6.97036	24.1555	0	0	0	0	0	0	0	0	0	0	0	0	0	0	0	0	0
																			2237.12	1188.42	1315.87	921.255	891.003	297.42	2237.12	1622.77	574.247	0	22.6633	0.834171	2.93449	13.6714	0	0	0	0	0	0	0	0	0	0	0	0	0	0	0	0	0
																			5210.84	2725.91	3041.92	2168.92	2042.11	683.8	5210.84	3861.97	1266.88	0	48.5798	1.5113	0.583708	31.3168	0	0	0	0	0	0	0	0	0	0	0	0	0	0	0	0	0
																			4129.06	2181.44	2424.91	1704.15	1638.34	543.094	4129.06	2970.46	1087.1	0	39.8485	1.003	4.63436	26.0065	0	0	0	0	0	0	0	0	0	0	0	0	0	0	0	0	0
																			6172.1	3244.92	3600.91	2571.18	2426.61	818.313	6172.1	4532.52	1527.59	0	65.809	1.79457	9.41929	34.962	0	0	0	0	0	0	0	0	0	0	0	0	0	0	0	0	0
																			3512.42	1809.85	2045.49	1466.93	1359.64	450.207	3512.42	2561.91	882.657	0	39.3415	0.576297	5.47037	22.4693	0	0	0	0	0	0	0	0	0	0	0	0	0	0	0	0	0
																			3706.93	1929.6	2160.7	1546.24	1445.35	484.244	3706.93	2698.08	941.828	0	32.757	0.675948	10.0482	23.5445	0	0	0	0	0	0	0	0	0	0	0	0	0	0	0	0	0
																			7068.71	3710.28	4126.9	2941.82	2768.98	941.305	7068.71	5179.45	1758.19	0	78.8133	3.16247	6.70798	42.3903	0	0	0	0	0	0	0	0	0	0	0	0	0	0	0	0	0
																			3977.4	2152.99	2352.73	1624.67	1612.67	540.325	3977.4	2888.73	1016.56	0	42.6253	1.32204	3.35317	24.8178	0	0	0	0	0	0	0	0	0	0	0	0	0	0	0	0	0
																			3457.81	1818.64	2023.96	1433.85	1364.13	454.504	3457.81	2517.97	878.122	0	31.604	1.39519	6.715	22.0045	0	0	0	0	0	0	0	0	0	0	0	0	0	0	0	0	0
																			5889.91	3024.33	3405.04	2484.87	2258.1	766.225	5889.91	4307.9	1472.15	0	66.1753	2.06405	7.11456	34.5089	0	0	0	0	0	0	0	0	0	0	0	0	0	0	0	0	0
																			6840.68	3547.91	3967.89	2872.78	2653.26	894.645	6840.68	5068.2	1641.31	0	75.9121	1.95896	12.2555	41.044	0	0	0	0	0	0	0	0	0	0	0	0	0	0	0	0	0
																			4386.39	2314.72	2569.92	1816.47	1732.39	582.334	4386.39	3158.54	1139.8	0	50.0202	0.710195	10.4168	26.9011	0	0	0	0	0	0	0	0	0	0	0	0	0	0	0	0	0
																			2587.09	1356.56	1518.77	1068.32	1017.66	338.905	2587.09	1862.59	673.779	0	29.8925	0.661828	2.78359	17.3825	0	0	0	0	0	0	0	0	0	0	0	0	0	0	0	0	0
																			4891.12	2606.87	2874.55	2016.57	1949.37	657.503	4891.12	3576.28	1220.86	0	53.0383	1.34891	9.2085	30.3847	0	0	0	0	0	0	0	0	0	0	0	0	0	0	0	0	0
																			2162.91	1172.47	1287.42	875.481	879.839	292.63	2162.91	1545.45	574.57	0	23.2416	0.758934	3.93447	14.9543	0	0	0	0	0	0	0	0	0	0	0	0	0	0	0	0	0
																			5567.72	2859.69	3222.37	2345.35	2141.35	718.345	5567.72	4007.16	1459.74	0	60.4008	1.63437	6.133	32.6508	0	0	0	0	0	0	0	0	0	0	0	0	0	0	0	0	0
																			2118.98	1113.81	1244.27	874.705	837.437	276.377	2118.98	1524.54	554.981	0	22.075	0.60141	2.37874	14.3961	0	0	0	0	0	0	0	0	0	0	0	0	0	0	0	0	0
																			6094.05	3231.05	3570.86	2523.18	2417.99	813.06	6094.05	4462.57	1522.71	0	60.4989	1.52424	9.60845	37.1349	0	0	0	0	0	0	0	0	0	0	0	0	0	0	0	0	0
																			6013.65	3099.99	3485.35	2528.3	2321.41	778.581	6013.65	4402.7	1495.8	0	66.897	1.55276	9.88244	36.8199	0	0	0	0	0	0	0	0	0	0	0	0	0	0	0	0	0
																			5327.16	2773.49	3102.34	2224.83	2070.58	702.91	5327.16	3854.06	1380.76	0	55.2888	1.98538	4.00935	31.0592	0	0	0	0	0	0	0	0	0	0	0	0	0	0	0	0	0
																			7350.98	3840.8	4276.87	3074.11	2868.9	971.91	7350.98	5423.26	1787.11	0	79.9726	0.951621	15.599	44.0747	0	0	0	0	0	0	0	0	0	0	0	0	0	0	0	0	0
																			6363.09	3305.58	3696.32	2666.77	2471.08	834.506	6363.09	4667.18	1575.49	0	70.6255	2.46331	9.62701	37.6992	0	0	0	0	0	0	0	0	0	0	0	0	0	0	0	0	0
																			4041.25	2143.07	2373.95	1667.3	1604.3	538.767	4041.25	2976.05	989	0	41.1037	1.72498	7.44321	25.9332	0	0	0	0	0	0	0	0	0	0	0	0	0	0	0	0	0
																			4955.17	2573.08	2881.67	2073.49	1928.14	644.944	4955.17	3647.77	1217.13	0	53.8879	1.76843	5.36818	29.2453	0	0	0	0	0	0	0	0	0	0	0	0	0	0	0	0	0
																			3667.75	1957.29	2158.36	1509.4	1466.28	491.011	3667.75	2606.57	987.624	0	43.3529	0.986771	5.82563	23.3952	0	0	0	0	0	0	0	0	0	0	0	0	0	0	0	0	0
																			5326.56	2762.05	3100.85	2225.72	2065	697.054	5326.56	3930.26	1304.95	0	52.2939	0.819508	8.27088	29.965	0	0	0	0	0	0	0	0	0	0	0	0	0	0	0	0	0
																			4003.78	2058.17	2327.89	1675.9	1541.59	516.574	4003.78	2919.39	1005.38	0	45.3417	0.577538	7.86355	25.2266	0	0	0	0	0	0	0	0	0	0	0	0	0	0	0	0	0
																			5223.32	2711.21	3039.97	2183.35	2029	682.21	5223.32	3797.39	1331.83	0	53.3405	1.68011	7.41468	31.6644	0	0	0	0	0	0	0	0	0	0	0	0	0	0	0	0	0
																			4924.66	2612.04	2885.46	2039.2	1955.54	656.496	4924.66	3576.65	1259.39	0	51.859	1.55671	4.31407	30.883	0	0	0	0	0	0	0	0	0	0	0	0	0	0	0	0	0
																			4363.77	2317.79	2559.88	1803.89	1734.95	582.839	4363.77	3167.11	1112.4	0	49.4033	1.6401	6.57962	26.6432	0	0	0	0	0	0	0	0	0	0	0	0	0	0	0	0	0
																			4393.45	2235.34	2542.78	1850.68	1675.77	559.566	4393.45	3211	1101.89	0	46.2815	1.16748	4.58329	28.5287	0	0	0	0	0	0	0	0	0	0	0	0	0	0	0	0	0
																			5312.23	2836.68	3125.91	2186.32	2122.44	714.232	5312.23	3909.75	1302.28	0	54.3449	1.35488	10.829	33.6816	0	0	0	0	0	0	0	0	0	0	0	0	0	0	0	0	0
																			7418.65	3957.04	4342.98	3075.66	2955.29	1001.75	7418.65	5401.3	1881.18	0	76.4333	1.96655	13.6683	44.1069	0	0	0	0	0	0	0	0	0	0	0	0	0	0	0	0	0
																			4158	2175.8	2429.45	1728.56	1629.12	546.687	4158	2971.18	1102.57	0	48.507	1.11296	9.156	25.4717	0	0	0	0	0	0	0	0	0	0	0	0	0	0	0	0	0
																			4455.35	2298.96	2588.18	1867.17	1724.81	574.15	4455.35	3329.17	1050.75	0	36.329	1.45344	10.0805	27.5569	0	0	0	0	0	0	0	0	0	0	0	0	0	0	0	0	0
																			4216.74	2176.99	2448.59	1768.15	1630.79	546.204	4216.74	3082.2	1056.82	0	41.6314	1.344	7.78927	26.9588	0	0	0	0	0	0	0	0	0	0	0	0	0	0	0	0	0
																			6234.35	3228.29	3619.08	2615.27	2414.38	813.908	6234.35	4652.96	1464.67	0	66.9092	2.00841	10.839	36.9583	0	0	0	0	0	0	0	0	0	0	0	0	0	0	0	0	0
																			4616.06	2417.66	2701.02	1915.04	1812.11	605.544	4616.06	3386.68	1138.8	0	48.9024	1.54968	10.1821	29.9393	0	0	0	0	0	0	0	0	0	0	0	0	0	0	0	0	0
																			5538.77	2967.11	3260.44	2278.33	2219.76	747.353	5538.77	4096.29	1342.6	0	57.071	1.33352	7.33572	34.1383	0	0	0	0	0	0	0	0	0	0	0	0	0	0	0	0	0
																			5998	3147.5	3502.4	2495.6	2353.03	794.477	5998	4413.32	1483.74	0	57.7922	1.33576	6.07619	35.731	0	0	0	0	0	0	0	0	0	0	0	0	0	0	0	0	0
																			5148.11	2678.69	3004.98	2143.13	2007.73	670.967	5148.11	3799.71	1253.15	0	51.8825	1.67114	9.67043	32.0249	0	0	0	0	0	0	0	0	0	0	0	0	0	0	0	0	0
																			6934.06	3683.91	4058.92	2875.14	2750.99	932.919	6934.06	5057.36	1742.78	0	74.1675	0.669587	15.9371	43.1444	0	0	0	0	0	0	0	0	0	0	0	0	0	0	0	0	0
																			3577.78	1864.3	2087.31	1490.47	1397.58	466.721	3577.78	2629.51	887.771	0	30.9531	0.778278	7.2944	21.4747	0	0	0	0	0	0	0	0	0	0	0	0	0	0	0	0	0
																			5005.32	2656.6	2939.18	2066.14	1989.32	667.28	5005.32	3646.5	1269.56	0	53.7571	1.52992	3.07172	30.9013	0	0	0	0	0	0	0	0	0	0	0	0	0	0	0	0	0
																			4869.32	2541.95	2839.64	2029.68	1901.45	640.498	4869.32	3524.91	1249.45	0	56.8337	1.15377	7.00556	29.9718	0	0	0	0	0	0	0	0	0	0	0	0	0	0	0	0	0
																			2051.01	1052.66	1198.12	852.883	790.254	262.405	2051.01	1473.53	541.353	0	20.2509	0.582616	2.12522	13.1654	0	0	0	0	0	0	0	0	0	0	0	0	0	0	0	0	0
																			3737.52	2010.98	2206.86	1530.66	1506.64	504.337	3737.52	2672.36	988.088	0	47.8209	0.7603	4.04503	24.4407	0	0	0	0	0	0	0	0	0	0	0	0	0	0	0	0	0
																			4314.69	2249.44	2515.65	1799.04	1683.41	566.032	4314.69	3139.73	1098.7	0	43.1227	1.10007	6.27656	25.7636	0	0	0	0	0	0	0	0	0	0	0	0	0	0	0	0	0
																			1420.12	740.342	834.84	585.278	557.72	182.622	1420.12	1020.46	369.429	0	18.021	0.24578	1.88453	10.0791	0	0	0	0	0	0	0	0	0	0	0	0	0	0	0	0	0
																			3060.09	1619.23	1801.99	1258.1	1216.76	402.469	3060.09	2212.89	778.738	0	42.085	0.73519	4.79834	20.8396	0	0	0	0	0	0	0	0	0	0	0	0	0	0	0	0	0
																			4141.43	2196.48	2434.25	1707.18	1647.91	548.576	4141.43	3045.16	1024.01	0	42.09	0.716394	3.61341	25.8434	0	0	0	0	0	0	0	0	0	0	0	0	0	0	0	0	0
																			1681.71	877.707	986.972	694.741	659.857	217.85	1681.71	1226.03	422.711	0	17.8987	0.600481	3.13872	11.3292	0	0	0	0	0	0	0	0	0	0	0	0	0	0	0	0	0
																			5488.07	2831.3	3184.89	2303.18	2120.3	710.999	5488.07	4044.7	1346.32	0	55.6919	1.65747	5.99655	33.7079	0	0	0	0	0	0	0	0	0	0	0	0	0	0	0	0	0
																			2086.07	1074.66	1214	872.076	805.673	268.99	2086.07	1501.8	546.81	0	18.9061	0.488499	4.54219	13.5257	0	0	0	0	0	0	0	0	0	0	0	0	0	0	0	0	0
																			6025.98	3134.98	3505.63	2520.35	2347.16	787.822	6025.98	4381.52	1528.69	0	65.9802	1.43663	12.2654	36.0835	0	0	0	0	0	0	0	0	0	0	0	0	0	0	0	0	0
																			6315.92	3319.19	3685.5	2630.43	2481.67	837.518	6315.92	4671.35	1546.48	0	54.7526	2.00391	2.27367	39.0695	0	0	0	0	0	0	0	0	0	0	0	0	0	0	0	0	0
																			6199	3320.29	3639.87	2559.13	2482.97	837.324	6199	4471.24	1617.78	0	61.6646	1.98588	10.0054	36.3219	0	0	0	0	0	0	0	0	0	0	0	0	0	0	0	0	0
																			4752.46	2544.53	2797.6	1954.86	1905.67	638.865	4752.46	3448.52	1210.05	0	54.8716	1.70584	8.27843	29.0311	0	0	0	0	0	0	0	0	0	0	0	0	0	0	0	0	0
																			4573.3	2354.85	2651.58	1921.72	1762.66	592.19	4573.3	3376.14	1119.06	0	42.2104	1.26718	6.47095	28.1462	0	0	0	0	0	0	0	0	0	0	0	0	0	0	0	0	0
																			5425.86	2792.77	3144.15	2281.71	2086.29	706.48	5425.86	4003.17	1333.07	0	49.3636	0.911513	6.00223	33.3444	0	0	0	0	0	0	0	0	0	0	0	0	0	0	0	0	0
																			2100.82	1135.36	1251.97	848.85	853.456	281.905	2100.82	1508.45	549.79	0	23.8476	0.835449	2.91925	14.9799	0	0	0	0	0	0	0	0	0	0	0	0	0	0	0	0	0
																			5079.59	2675.97	2968.91	2110.68	2000.75	675.218	5079.59	3716.01	1277.21	0	51.0781	1.57563	4.71751	28.9949	0	0	0	0	0	0	0	0	0	0	0	0	0	0	0	0	0
																			5257.74	2867.65	3116.06	2141.68	2141.03	726.615	5257.74	3832.47	1320.25	0	65.8611	1.58962	6.0173	31.5504	0	0	0	0	0	0	0	0	0	0	0	0	0	0	0	0	0
																			4046.18	2162.51	2383.4	1662.78	1619.9	542.611	4046.18	2951.57	1023.43	0	40.4315	1.65048	2.78523	26.3145	0	0	0	0	0	0	0	0	0	0	0	0	0	0	0	0	0
																			5319.23	2774.71	3095.62	2223.62	2077.21	697.506	5319.23	3876.2	1337.45	0	57.1075	1.83506	14.2179	32.4253	0	0	0	0	0	0	0	0	0	0	0	0	0	0	0	0	0
																			6172.22	3262.54	3607.56	2564.67	2437.68	824.861	6172.22	4432.4	1616.87	0	72.44	1.2169	11.6314	37.6629	0	0	0	0	0	0	0	0	0	0	0	0	0	0	0	0	0
																			4343.18	2272.62	2539.22	1803.96	1705.61	567.016	4343.18	3169.09	1083.37	0	51.3039	1.21407	9.79042	28.4071	0	0	0	0	0	0	0	0	0	0	0	0	0	0	0	0	0
																			5513.98	2916.92	3226.1	2287.88	2181.71	735.208	5513.98	3990.76	1427.54	0	50.0218	1.77037	9.57857	34.3083	0	0	0	0	0	0	0	0	0	0	0	0	0	0	0	0	0
																			3255.73	1702.54	1903.47	1352.26	1276.77	425.77	3255.73	2377.66	816.75	0	33.5567	1.33268	5.94747	20.4857	0	0	0	0	0	0	0	0	0	0	0	0	0	0	0	0	0
																			5049.78	2705.52	2973.94	2075.84	2026.94	678.575	5049.78	3720.28	1226.87	0	59.1638	1.57708	9.05742	32.8312	0	0	0	0	0	0	0	0	0	0	0	0	0	0	0	0	0
																			4586.27	2424.13	2693.07	1893.2	1815.82	608.31	4586.27	3359.91	1138.46	0	50.887	1.23311	8.29463	27.4821	0	0	0	0	0	0	0	0	0	0	0	0	0	0	0	0	0
																			3847.3	2036.53	2256.24	1591.05	1523.55	512.984	3847.3	2832.55	948.565	0	32.9036	0.742806	7.56972	24.9654	0	0	0	0	0	0	0	0	0	0	0	0	0	0	0	0	0
																			6961.26	3621.9	4045.16	2916.1	2706.02	915.88	6961.26	5142.71	1710.23	0	58.2138	1.43438	9.29701	39.3776	0	0	0	0	0	0	0	0	0	0	0	0	0	0	0	0	0
																			7373.38	3865.34	4290.47	3082.91	2890.1	975.241	7373.38	5408.14	1826.02	0	84.4613	1.15031	8.45505	45.1537	0	0	0	0	0	0	0	0	0	0	0	0	0	0	0	0	0
																			7064.52	3647.26	4093.82	2970.7	2724.8	922.461	7064.52	5220.92	1716.92	0	74.9731	1.91825	9.46584	40.3247	0	0	0	0	0	0	0	0	0	0	0	0	0	0	0	0	0
																			4797.4	2485.7	2788.48	2008.92	1858.37	627.338	4797.4	3565.49	1142.41	0	48.3159	0.820071	9.81199	30.5549	0	0	0	0	0	0	0	0	0	0	0	0	0	0	0	0	0
																			6625.93	3435.49	3841.29	2784.64	2565.12	870.377	6625.93	4793.19	1722.88	0	59.4653	1.62356	10.2649	38.507	0	0	0	0	0	0	0	0	0	0	0	0	0	0	0	0	0
																			3137.03	1674.24	1855.43	1281.61	1258.95	415.291	3137.03	2264.58	808.97	0	37.2147	0.748432	4.76183	20.7542	0	0	0	0	0	0	0	0	0	0	0	0	0	0	0	0	0
																			7653.03	3976.97	4443.25	3209.78	2968.64	1008.33	7653.03	5700.54	1804.3	0	85.3667	1.25751	14.82	46.7441	0	0	0	0	0	0	0	0	0	0	0	0	0	0	0	0	0
																			5177.83	2706.37	3015.68	2162.15	2022.09	684.273	5177.83	3746.66	1328.4	0	58.737	2.26498	10.2195	31.5388	0	0	0	0	0	0	0	0	0	0	0	0	0	0	0	0	0
																			6182.21	3232	3601.76	2580.44	2417.47	814.533	6182.21	4539.76	1529.12	0	68.0706	2.17558	7.61415	35.4639	0	0	0	0	0	0	0	0	0	0	0	0	0	0	0	0	0
																			5700.07	2959.64	3313.1	2386.97	2213.67	745.963	5700.07	4193.81	1410.65	0	50.2843	1.78326	8.39534	35.1499	0	0	0	0	0	0	0	0	0	0	0	0	0	0	0	0	0
																			3210.01	1713.09	1893.88	1316.13	1284.9	428.194	3210.01	2322	820.788	0	40.2086	0.565899	5.97376	20.4754	0	0	0	0	0	0	0	0	0	0	0	0	0	0	0	0	0
																			5651.45	3032.61	3330.34	2321.12	2267.66	764.954	5651.45	4086.06	1461.11	0	67.1543	1.02832	1.27793	34.8252	0	0	0	0	0	0	0	0	0	0	0	0	0	0	0	0	0
																			7877.5	4063.31	4558.12	3319.38	3032.68	1030.63	7877.5	5817.02	1912.65	0	91.6775	1.45902	8.15644	46.5385	0	0	0	0	0	0	0	0	0	0	0	0	0	0	0	0	0
																			8355.93	4282.74	4821.57	3534.35	3189.95	1092.79	8355.93	6244.08	1969.48	0	82.2119	2.41885	9.16998	48.5619	0	0	0	0	0	0	0	0	0	0	0	0	0	0	0	0	0
																			6035.9	3200.48	3538.26	2497.64	2393.33	807.148	6035.9	4440.52	1493.67	0	62.89	2.16613	2.85728	33.794	0	0	0	0	0	0	0	0	0	0	0	0	0	0	0	0	0
																			6893.03	3681.31	4044.8	2848.23	2754.67	926.639	6893.03	5019.13	1736.84	0	84.0638	2.76346	8.75091	41.4761	0	0	0	0	0	0	0	0	0	0	0	0	0	0	0	0	0
																			4100.75	2114.63	2379.03	1721.72	1581	533.627	4100.75	2987.27	1031.35	0	48.2629	0.846908	7.94715	25.0765	0	0	0	0	0	0	0	0	0	0	0	0	0	0	0	0	0
																			6043.07	3267.78	3567.25	2475.82	2442.2	825.575	6043.07	4423.5	1509.09	0	63.8442	1.10873	8.73485	36.7811	0	0	0	0	0	0	0	0	0	0	0	0	0	0	0	0	0
																			3281.41	1737.65	1932.27	1349.14	1301.13	436.529	3281.41	2349.16	870.399	0	34.5532	0.600158	5.39152	21.3017	0	0	0	0	0	0	0	0	0	0	0	0	0	0	0	0	0
																			7603.67	3931.27	4396.76	3206.9	2935.29	995.978	7603.67	5543.5	1931.58	0	69.2256	3.08497	11.7039	44.5729	0	0	0	0	0	0	0	0	0	0	0	0	0	0	0	0	0
																			5943.31	3085.07	3454.05	2489.26	2311.03	774.036	5943.31	4310.88	1517.67	0	67.7341	1.77125	8.58264	36.6736	0	0	0	0	0	0	0	0	0	0	0	0	0	0	0	0	0
																			2777.98	1498.67	1646.45	1131.53	1124.64	374.026	2777.98	2002.53	722.217	0	31.3046	1.4656	3.39714	17.0627	0	0	0	0	0	0	0	0	0	0	0	0	0	0	0	0	0
																			6492.05	3368.89	3768.77	2723.28	2516.74	852.15	6492.05	4777.48	1600.66	0	62.2486	1.55057	13.316	36.7903	0	0	0	0	0	0	0	0	0	0	0	0	0	0	0	0	0
																			2593.04	1389.25	1530.6	1062.44	1042.49	346.755	2593.04	1878.54	665.198	0	25.3	0.791113	5.26649	17.9463	0	0	0	0	0	0	0	0	0	0	0	0	0	0	0	0	0
																			3531.52	1863.45	2071.77	1459.75	1397.51	465.946	3531.52	2576.49	894.552	0	31.9177	1.03089	5.05829	22.4727	0	0	0	0	0	0	0	0	0	0	0	0	0	0	0	0	0
																			5655.31	2905.96	3272.04	2383.27	2171.8	734.161	5655.31	4132.5	1430.7	0	51.1049	1.66191	5.32622	34.0149	0	0	0	0	0	0	0	0	0	0	0	0	0	0	0	0	0
																			5580.05	2884.95	3238.07	2341.98	2158.55	726.405	5580.05	4117.28	1361.81	0	57.7036	1.15843	8.84724	33.2505	0	0	0	0	0	0	0	0	0	0	0	0	0	0	0	0	0
																			1514.41	799.586	897.503	616.905	601.928	197.658	1514.41	1056.33	426.902	0	17.5333	0.245844	2.65603	10.7437	0	0	0	0	0	0	0	0	0	0	0	0	0	0	0	0	0
																			7067.66	3750.47	4134.87	2932.8	2802.52	947.949	7067.66	5088.18	1849.96	0	72.2915	2.60952	12.6599	41.9647	0	0	0	0	0	0	0	0	0	0	0	0	0	0	0	0	0
																			5143.93	2652.44	2984.88	2159.04	1984.19	668.251	5143.93	3750.11	1300.68	0	54.3424	1.26404	7.10134	30.4264	0	0	0	0	0	0	0	0	0	0	0	0	0	0	0	0	0
																			3997.85	2081.12	2328.65	1669.19	1557.53	523.592	3997.85	2916.7	1006.43	0	40.9519	1.29173	8.14471	24.3219	0	0	0	0	0	0	0	0	0	0	0	0	0	0	0	0	0
																			4027.99	2102.21	2348.7	1679.29	1574.03	528.177	4027.99	2957.12	995.85	0	39.7718	1.09668	8.93697	25.2193	0	0	0	0	0	0	0	0	0	0	0	0	0	0	0	0	0
																			4668.53	2354.82	2686.22	1982.32	1760.43	594.385	4668.53	3431.09	1153.87	0	47.9607	0.938381	6.66092	28.0105	0	0	0	0	0	0	0	0	0	0	0	0	0	0	0	0	0
																			4749.22	2525.14	2787.97	1961.25	1891.14	633.998	4749.22	3467.73	1195.22	0	47.6693	1.94729	7.232	29.4213	0	0	0	0	0	0	0	0	0	0	0	0	0	0	0	0	0
																			5492.97	2899.94	3211.59	2281.38	2166.38	733.553	5492.97	3988.4	1412.15	0	49.18	1.85759	8.681	32.6968	0	0	0	0	0	0	0	0	0	0	0	0	0	0	0	0	0
																			6135.29	3295.31	3613.89	2521.4	2467.41	827.9	6135.29	4498.76	1516.94	0	70.5012	1.66494	11.6165	35.8036	0	0	0	0	0	0	0	0	0	0	0	0	0	0	0	0	0
																			4880.74	2547.34	2847.09	2033.65	1908.48	638.856	4880.74	3561.61	1231.79	0	48.6621	2.29449	6.47255	29.9172	0	0	0	0	0	0	0	0	0	0	0	0	0	0	0	0	0
																			4469.57	2387.07	2632.61	1836.96	1788.56	598.509	4469.57	3293.98	1089.09	0	52.6553	0.616507	4.11964	29.1063	0	0	0	0	0	0	0	0	0	0	0	0	0	0	0	0	0
																			2628.68	1365.06	1534.31	1094.37	1023.48	341.581	2628.68	1896.65	677.692	0	30.7368	0.515066	5.93818	17.15	0	0	0	0	0	0	0	0	0	0	0	0	0	0	0	0	0
																			3087.66	1610.12	1802.81	1284.85	1205.94	404.179	3087.66	2229.81	798.285	0	34.2137	1.00396	6.5183	17.8315	0	0	0	0	0	0	0	0	0	0	0	0	0	0	0	0	0
																			3823.68	2006.66	2240.01	1583.67	1505.1	501.564	3823.68	2793.96	958.96	0	41.3254	0.843142	4.86081	23.7313	0	0	0	0	0	0	0	0	0	0	0	0	0	0	0	0	0
																			4551.37	2463.92	2691.48	1859.89	1844.01	619.904	4551.37	3308.71	1158.46	0	45.2328	0.762086	11.0632	27.1432	0	0	0	0	0	0	0	0	0	0	0	0	0	0	0	0	0
																			4847.63	2594.26	2849.24	1998.39	1939.06	655.199	4847.63	3573.92	1192.21	0	37.7382	1.76639	10.6184	31.382	0	0	0	0	0	0	0	0	0	0	0	0	0	0	0	0	0
																			5162.2	2729.85	3025.83	2136.37	2042	687.849	5162.2	3770.23	1291.75	0	54.5592	1.57194	11.6687	32.4167	0	0	0	0	0	0	0	0	0	0	0	0	0	0	0	0	0
																			6081.95	3178.29	3545.73	2536.22	2378.83	799.465	6081.95	4465.04	1507.98	0	59.015	1.68601	11.3069	36.9224	0	0	0	0	0	0	0	0	0	0	0	0	0	0	0	0	0
																			3465.85	1865.41	2048.44	1417.41	1398.34	467.064	3465.85	2537.04	861.848	0	36.8285	1.04582	6.53082	22.5575	0	0	0	0	0	0	0	0	0	0	0	0	0	0	0	0	0
																			5321.74	2781.82	3104.43	2217.3	2084.58	697.237	5321.74	3859.09	1353.96	0	64.9119	1.55406	8.50167	33.7289	0	0	0	0	0	0	0	0	0	0	0	0	0	0	0	0	0
																			4595.92	2415.66	2687.78	1908.14	1807.31	608.355	4595.92	3368.76	1136.54	0	55.9441	1.62872	4.13283	28.9145	0	0	0	0	0	0	0	0	0	0	0	0	0	0	0	0	0
																			6174.1	3226.62	3593.9	2580.2	2411.44	815.184	6174.1	4427.54	1630.15	0	65.3061	1.73718	10.6435	38.7198	0	0	0	0	0	0	0	0	0	0	0	0	0	0	0	0	0
																			4257.25	2214.43	2482.72	1774.53	1658.43	556.001	4257.25	3115.02	1057.63	0	45.8565	1.25281	11.2192	26.2688	0	0	0	0	0	0	0	0	0	0	0	0	0	0	0	0	0
																			3735.25	1982.38	2194.27	1540.98	1486.97	495.414	3735.25	2714.97	952.695	0	39.678	1.18173	3.9501	22.7695	0	0	0	0	0	0	0	0	0	0	0	0	0	0	0	0	0
																			5510.71	2904	3222.45	2288.26	2171.98	732.019	5510.71	3993.09	1406.53	0	66.0123	1.71064	9.59726	33.7676	0	0	0	0	0	0	0	0	0	0	0	0	0	0	0	0	0
																			4927.99	2609.49	2890.11	2037.88	1954.47	655.017	4927.99	3601.07	1232.8	0	55.4502	0.772138	7.18024	30.7189	0	0	0	0	0	0	0	0	0	0	0	0	0	0	0	0	0
																			7588.29	4029.26	4440.55	3147.74	3005.11	1024.15	7588.29	5603.87	1813.23	0	102.445	1.85213	22.0193	44.8739	0	0	0	0	0	0	0	0	0	0	0	0	0	0	0	0	0
																			5708.39	2952.33	3314.7	2393.69	2207.35	744.983	5708.39	4213.48	1398.63	0	48.4285	0.84738	11.7068	35.2981	0	0	0	0	0	0	0	0	0	0	0	0	0	0	0	0	0
																			6438.61	3454.5	3786.76	2651.84	2585.2	869.3	6438.61	4718.37	1597.37	0	73.4207	1.85551	9.46306	38.118	0	0	0	0	0	0	0	0	0	0	0	0	0	0	0	0	0
																			3196.74	1667.97	1867.49	1329.25	1251.97	416.005	3196.74	2325.96	804.776	0	39.6744	0.991251	5.88867	19.4488	0	0	0	0	0	0	0	0	0	0	0	0	0	0	0	0	0
																			4227.99	2259.47	2489.26	1738.74	1693.46	566.006	4227.99	3072.4	1078.97	0	42.1334	1.13953	6.82592	26.5269	0	0	0	0	0	0	0	0	0	0	0	0	0	0	0	0	0
																			6556.2	3391.17	3801.97	2754.23	2536.06	855.113	6556.2	4852.23	1586.3	0	62.1846	1.86006	14.644	38.9768	0	0	0	0	0	0	0	0	0	0	0	0	0	0	0	0	0
																			2897.92	1504.69	1693.66	1204.26	1128.98	375.707	2897.92	2120.1	727.702	0	27.638	0.620608	3.52095	18.3432	0	0	0	0	0	0	0	0	0	0	0	0	0	0	0	0	0
																			5114.06	2633.7	2964.75	2149.31	1972.08	661.621	5114.06	3752.9	1273.2	0	49.5151	1.9219	4.29253	32.2184	0	0	0	0	0	0	0	0	0	0	0	0	0	0	0	0	0
																			7022.35	3563.27	4042.22	2980.14	2661.98	901.291	7022.35	5195.04	1705.41	0	71.3351	1.8406	9.06128	39.6619	0	0	0	0	0	0	0	0	0	0	0	0	0	0	0	0	0
																			6279.97	3319.37	3674.93	2605.04	2479.7	839.661	6279.97	4648.67	1525.89	0	54.5621	0.782991	11.0704	38.9951	0	0	0	0	0	0	0	0	0	0	0	0	0	0	0	0	0
																			7193.9	3788.02	4194.25	2999.65	2825.64	962.387	7193.9	5164.29	1902.96	0	77.349	1.75483	4.65228	42.9037	0	0	0	0	0	0	0	0	0	0	0	0	0	0	0	0	0
																			6489.15	3540.42	3839.27	2649.89	2643.72	896.701	6489.15	4693.51	1676.48	0	66.1442	2.20311	11.3267	39.4886	0	0	0	0	0	0	0	0	0	0	0	0	0	0	0	0	0
																			6674.56	3551.43	3914.13	2760.43	2653.7	897.738	6674.56	4858.15	1682.27	0	79.6794	0.746624	12.8702	40.8366	0	0	0	0	0	0	0	0	0	0	0	0	0	0	0	0	0
																			5045.03	2732.22	2985.48	2059.55	2047.99	684.23	5045.03	3677.9	1270.44	0	53.7348	1.28315	7.96352	33.7161	0	0	0	0	0	0	0	0	0	0	0	0	0	0	0	0	0
																			2894.13	1548.75	1710.77	1183.36	1162.39	386.364	2894.13	2088.89	752.604	0	29.4078	0.656536	2.7237	19.8409	0	0	0	0	0	0	0	0	0	0	0	0	0	0	0	0	0
																			3908.96	2024.12	2275.87	1633.09	1517.29	506.826	3908.96	2842.1	993.929	0	40.9916	1.52824	5.67023	24.746	0	0	0	0	0	0	0	0	0	0	0	0	0	0	0	0	0
																			6397.69	3370.97	3737.18	2660.51	2522.51	848.468	6397.69	4710.68	1563.58	0	68.1703	1.94331	14.0225	39.2945	0	0	0	0	0	0	0	0	0	0	0	0	0	0	0	0	0
																			5688.86	3012.27	3330.63	2358.23	2254.08	758.185	5688.86	4170.21	1415.01	0	58.8522	1.83749	9.27782	33.6731	0	0	0	0	0	0	0	0	0	0	0	0	0	0	0	0	0
																			4480.81	2374.78	2628.27	1852.54	1775.29	599.489	4480.81	3262.64	1130.43	0	48.2769	1.48513	7.9901	29.9839	0	0	0	0	0	0	0	0	0	0	0	0	0	0	0	0	0
																			3283.62	1720.22	1923.3	1360.32	1289.88	430.339	3283.62	2379.04	837.453	0	37.3129	0.884644	7.90473	21.027	0	0	0	0	0	0	0	0	0	0	0	0	0	0	0	0	0
																			4305.82	2270.35	2523.39	1782.43	1701.09	569.259	4305.82	3140.55	1076.14	0	53.4635	1.15216	8.62871	25.8821	0	0	0	0	0	0	0	0	0	0	0	0	0	0	0	0	0
																			4533.54	2394.62	2657.53	1876.01	1790.08	604.535	4533.54	3296.64	1144.66	0	53.1203	0.822555	9.97747	28.3241	0	0	0	0	0	0	0	0	0	0	0	0	0	0	0	0	0
																			4573.1	2401.37	2676.93	1896.17	1797.94	603.431	4573.1	3315.91	1173.61	0	46.0623	1.02598	7.0171	29.4684	0	0	0	0	0	0	0	0	0	0	0	0	0	0	0	0	0
																			4436.25	2282.86	2574.98	1861.27	1708.26	574.597	4436.25	3223.94	1131.81	0	45.2089	0.781335	7.01942	27.4911	0	0	0	0	0	0	0	0	0	0	0	0	0	0	0	0	0
																			4934.93	2599.59	2885.91	2049.01	1942.85	656.74	4934.93	3625.65	1219.73	0	46.4273	1.46477	11.789	29.867	0	0	0	0	0	0	0	0	0	0	0	0	0	0	0	0	0
																			6200.84	3243.05	3610.29	2590.55	2426.73	816.314	6200.84	4515.86	1571.49	0	68.1576	0.551344	7.7955	36.9975	0	0	0	0	0	0	0	0	0	0	0	0	0	0	0	0	0
																			5454.89	2817.23	3169.91	2284.98	2109.98	707.251	5454.89	4000.63	1348.51	0	66.6088	1.05858	5.06693	33.0198	0	0	0	0	0	0	0	0	0	0	0	0	0	0	0	0	0
																			5243.34	2773.22	3070.12	2173.22	2074.2	699.018	5243.34	3860.4	1283.2	0	56.2109	1.53262	11.347	30.6502	0	0	0	0	0	0	0	0	0	0	0	0	0	0	0	0	0
																			5497.69	2875.37	3205.42	2292.27	2147.79	727.583	5497.69	4028.2	1370.4	0	56.3303	2.06908	6.37503	34.3038	0	0	0	0	0	0	0	0	0	0	0	0	0	0	0	0	0
																			6255.3	3305.69	3656.93	2598.38	2466.57	839.116	6255.3	4564.08	1576.16	0	62.4433	0.979812	14.5321	37.1153	0	0	0	0	0	0	0	0	0	0	0	0	0	0	0	0	0
																			3592.81	1946.5	2127.53	1465.28	1459.07	487.432	3592.81	2645.14	880.89	0	36.4393	0.950797	7.10841	22.2796	0	0	0	0	0	0	0	0	0	0	0	0	0	0	0	0	0
																			4717.7	2575.64	2796.18	1921.52	1928.13	647.518	4717.7	3445.91	1184.92	0	43.9009	2.27489	11.2148	29.4854	0	0	0	0	0	0	0	0	0	0	0	0	0	0	0	0	0
																			3991.26	2091.24	2331.75	1659.52	1566.71	524.534	3991.26	2909.87	1008.94	0	44.5737	0.997586	1.75064	25.1326	0	0	0	0	0	0	0	0	0	0	0	0	0	0	0	0	0
																			1770.23	948.872	1045.74	724.488	711.697	237.175	1770.23	1261.5	473.826	0	18.0073	0.395887	4.30087	12.1981	0	0	0	0	0	0	0	0	0	0	0	0	0	0	0	0	0
																			3255.19	1695.93	1900.52	1354.67	1271.6	424.326	3255.19	2362.18	837.65	0	31.0602	0.722267	2.21036	21.3618	0	0	0	0	0	0	0	0	0	0	0	0	0	0	0	0	0
																			6831.58	3554.34	3966.82	2864.76	2657.19	897.154	6831.58	4971.99	1739.62	0	70.4888	1.73227	7.38789	40.3546	0	0	0	0	0	0	0	0	0	0	0	0	0	0	0	0	0
																			4368.39	2351.21	2576.22	1792.18	1758.68	592.522	4368.39	3142.04	1148.1	0	42.6198	1.74741	6.16106	27.7229	0	0	0	0	0	0	0	0	0	0	0	0	0	0	0	0	0
																			3836.16	2023.93	2249.42	1586.75	1518.23	505.7	3836.16	2762.66	1005.02	0	38.1941	1.09294	4.16828	25.0261	0	0	0	0	0	0	0	0	0	0	0	0	0	0	0	0	0
																			5411.76	2882.75	3173.86	2237.9	2154.1	728.648	5411.76	3959.96	1350.2	0	58.6293	1.59397	8.38594	32.9834	0	0	0	0	0	0	0	0	0	0	0	0	0	0	0	0	0
																			2599.29	1402.66	1536.7	1062.59	1054.28	348.375	2599.29	1898.21	657.155	0	21.4334	0.841297	4.79292	16.86	0	0	0	0	0	0	0	0	0	0	0	0	0	0	0	0	0
																			1778.61	922.163	1038.66	739.947	691.943	230.22	1778.61	1266.4	478.611	0	17.4786	0.446612	4.09024	11.5779	0	0	0	0	0	0	0	0	0	0	0	0	0	0	0	0	0
																			5011.28	2669.27	2941.72	2069.56	1996.14	673.127	5011.28	3647.22	1270.97	0	48.6481	1.28096	9.65062	33.5028	0	0	0	0	0	0	0	0	0	0	0	0	0	0	0	0	0
																			5542.99	2913.23	3236.6	2306.39	2181.25	731.983	5542.99	4067.33	1373.76	0	58.414	1.8244	7.23919	34.4238	0	0	0	0	0	0	0	0	0	0	0	0	0	0	0	0	0
																			6489.37	3404.5	3781.02	2708.35	2541.61	862.897	6489.37	4787.99	1579.03	0	70.1901	1.50883	11.4328	39.2144	0	0	0	0	0	0	0	0	0	0	0	0	0	0	0	0	0
																			5578.09	2979.7	3278.23	2299.85	2229.89	749.812	5578.09	4039	1431.58	0	60.423	2.40563	9.03768	35.6435	0	0	0	0	0	0	0	0	0	0	0	0	0	0	0	0	0
																			5753.63	2937.53	3324.58	2429.05	2197.71	739.815	5753.63	4225.64	1434.96	0	54.2585	1.40117	1.77258	35.5964	0	0	0	0	0	0	0	0	0	0	0	0	0	0	0	0	0
																			3729.63	1928.17	2173.5	1556.13	1444.01	484.156	3729.63	2748.48	908.9	0	37.346	1.36737	9.02275	24.5166	0	0	0	0	0	0	0	0	0	0	0	0	0	0	0	0	0
																			6263.79	3354.1	3685.35	2578.44	2511.52	842.574	6263.79	4551.55	1599.91	0	69.9307	1.83424	1.86132	38.6921	0	0	0	0	0	0	0	0	0	0	0	0	0	0	0	0	0
																			6466.1	3287.04	3723.04	2743.06	2454.75	832.285	6466.1	4781.44	1561.41	0	72.7892	2.17684	11.6883	36.5968	0	0	0	0	0	0	0	0	0	0	0	0	0	0	0	0	0
																			6219.07	3287.06	3637.06	2582.01	2456.29	830.775	6219.07	4560.62	1540.59	0	67.6307	2.0553	10.2169	37.9578	0	0	0	0	0	0	0	0	0	0	0	0	0	0	0	0	0
																			7796.61	3960.26	4486.62	3309.99	2959.56	1000.7	7796.61	5778.97	1885.05	0	70.0948	1.96082	15.3641	45.1802	0	0	0	0	0	0	0	0	0	0	0	0	0	0	0	0	0
																			4779.01	2542.74	2805.89	1973.11	1901.3	641.438	4779.01	3410.51	1272.05	0	51.1129	1.15637	13.4716	30.7032	0	0	0	0	0	0	0	0	0	0	0	0	0	0	0	0	0
																			3619.33	1934.65	2133.58	1485.75	1449.67	484.973	3619.33	2603.27	939.573	0	43.51	1.12907	8.20257	23.6529	0	0	0	0	0	0	0	0	0	0	0	0	0	0	0	0	0
																			6432.7	3330.23	3726.85	2705.84	2485.62	844.605	6432.7	4709.37	1608.86	0	65.0188	1.57143	10.2321	37.6479	0	0	0	0	0	0	0	0	0	0	0	0	0	0	0	0	0
																			2739.51	1469.53	1620.89	1118.63	1102.32	367.212	2739.51	1986.65	702.139	0	28.5495	1.00135	3.19605	17.9789	0	0	0	0	0	0	0	0	0	0	0	0	0	0	0	0	0
																			4783	2475.44	2777.92	2005.09	1850.89	624.555	4783	3486.7	1198.88	0	55.953	1.06712	10.1351	30.2688	0	0	0	0	0	0	0	0	0	0	0	0	0	0	0	0	0
																			6129.08	3244.25	3586.19	2542.9	2425.66	818.592	6129.08	4468.79	1541.55	0	68.5822	1.88076	11.5478	36.7346	0	0	0	0	0	0	0	0	0	0	0	0	0	0	0	0	0
																			5316.53	2762.79	3095.13	2221.39	2069.38	693.415	5316.53	3952.53	1267.66	0	52.5473	1.80321	10.5908	31.4003	0	0	0	0	0	0	0	0	0	0	0	0	0	0	0	0	0
																			4586.35	2409.76	2684.73	1901.62	1804.31	605.446	4586.35	3338.33	1157.74	0	53.452	0.957554	6.10896	29.7712	0	0	0	0	0	0	0	0	0	0	0	0	0	0	0	0	0
																			5523.59	2946.94	3243.79	2279.8	2203.75	743.188	5523.59	4028.83	1384.49	0	64.8646	1.93579	8.72773	34.7419	0	0	0	0	0	0	0	0	0	0	0	0	0	0	0	0	0
																			3192.13	1710.45	1890.97	1301.15	1288.01	422.433	3192.13	2302.55	826.82	0	38.7277	1.1758	1.6702	21.1822	0	0	0	0	0	0	0	0	0	0	0	0	0	0	0	0	0
																			4502.09	2380.25	2639.64	1862.45	1783.4	596.854	4502.09	3294.91	1120.74	0	46.7863	2.02071	8.12747	29.5069	0	0	0	0	0	0	0	0	0	0	0	0	0	0	0	0	0
																			6522.42	3501.87	3834.97	2687.46	2614.08	887.794	6522.42	4779.51	1627.39	0	61.8939	1.93781	13.7781	37.9175	0	0	0	0	0	0	0	0	0	0	0	0	0	0	0	0	0
																			5089.42	2697.84	2980.26	2109.17	2019.27	678.576	5089.42	3699.33	1297.1	0	50.5139	1.26782	9.51972	31.6881	0	0	0	0	0	0	0	0	0	0	0	0	0	0	0	0	0
																			5059.15	2623.03	2936.03	2123.12	1958.85	664.187	5059.15	3675.14	1284.08	0	54.0424	1.31155	13.4504	31.1294	0	0	0	0	0	0	0	0	0	0	0	0	0	0	0	0	0
																			4420.13	2306.03	2580.82	1839.32	1724.65	581.372	4420.13	3245.84	1084.99	0	51.4936	1.38631	9.95503	26.4657	0	0	0	0	0	0	0	0	0	0	0	0	0	0	0	0	0
																			2723.07	1439.49	1603.96	1119.11	1082.54	356.953	2723.07	1950.96	715.849	0	33.1248	0.984067	2.98905	19.1583	0	0	0	0	0	0	0	0	0	0	0	0	0	0	0	0	0
																			5018.26	2652.15	2938.07	2080.19	1985.02	667.131	5018.26	3644.72	1276.69	0	58.2173	1.81371	8.03735	28.7789	0	0	0	0	0	0	0	0	0	0	0	0	0	0	0	0	0
																			2243.71	1170.19	1317.83	925.88	879.471	290.718	2243.71	1632.31	566.991	0	26.7205	0.6271	2.61896	14.4391	0	0	0	0	0	0	0	0	0	0	0	0	0	0	0	0	0
																			3308.22	1774.64	1953.84	1354.38	1331.03	443.612	3308.22	2443.82	808.205	0	29.716	1.13999	3.30103	22.0389	0	0	0	0	0	0	0	0	0	0	0	0	0	0	0	0	0
																			5480.89	2878.29	3204.6	2276.3	2157.14	721.146	5480.89	4032.77	1357.85	0	56.2197	1.66809	0.5374	31.8439	0	0	0	0	0	0	0	0	0	0	0	0	0	0	0	0	0
																			4859.55	2509.16	2827.04	2032.51	1882.4	626.764	4859.55	3605.11	1175.83	0	43.6111	0.474842	4.63367	29.8905	0	0	0	0	0	0	0	0	0	0	0	0	0	0	0	0	0
																			6286.02	3281.72	3659.53	2626.49	2458.1	823.621	6286.02	4639.99	1532.23	0	63.7957	1.97922	11.5598	36.4681	0	0	0	0	0	0	0	0	0	0	0	0	0	0	0	0	0
																			4300.58	2255.29	2513.17	1787.41	1689.86	565.436	4300.58	3129.69	1088.66	0	44.5397	0.904088	9.56284	27.2226	0	0	0	0	0	0	0	0	0	0	0	0	0	0	0	0	0
																			3500.04	1891.17	2070.94	1429.09	1415.81	475.357	3500.04	2516.04	917.308	0	36.0938	1.00139	6.72697	22.8666	0	0	0	0	0	0	0	0	0	0	0	0	0	0	0	0	0
																			4635.19	2419.89	2704.27	1930.92	1811.64	608.245	4635.19	3407.01	1146.93	0	46.4873	1.17869	3.19088	30.3998	0	0	0	0	0	0	0	0	0	0	0	0	0	0	0	0	0
																			3641.23	1921.79	2138.63	1502.6	1439.63	482.163	3641.23	2653.85	928.378	0	33.397	1.16102	2.45297	21.9973	0	0	0	0	0	0	0	0	0	0	0	0	0	0	0	0	0
																			5942.77	3140.06	3476.09	2466.68	2349.38	790.686	5942.77	4344.39	1498.78	0	56.0085	2.04414	5.72439	35.8308	0	0	0	0	0	0	0	0	0	0	0	0	0	0	0	0	0
																			3053.79	1567.28	1772.79	1281.01	1174.83	392.452	3053.79	2224.01	777.354	0	28.6595	1.21744	3.89036	18.6626	0	0	0	0	0	0	0	0	0	0	0	0	0	0	0	0	0
																			4834.16	2563.48	2835.04	1999.11	1917.61	645.869	4834.16	3537.16	1212.73	0	51.3701	1.48369	3.5012	27.9053	0	0	0	0	0	0	0	0	0	0	0	0	0	0	0	0	0
																			3881.34	1999.4	2255	1626.34	1499.59	499.804	3881.34	2842.96	964.962	0	42.8059	1.21088	4.81858	24.5897	0	0	0	0	0	0	0	0	0	0	0	0	0	0	0	0	0
																			2570.15	1360.41	1510.7	1059.45	1018.8	341.611	2570.15	1831.74	681.801	0	32.6742	0.859165	4.98015	18.0973	0	0	0	0	0	0	0	0	0	0	0	0	0	0	0	0	0
																			5974.21	3092.16	3470.96	2503.24	2315.14	777.023	5974.21	4451.22	1420.42	0	57.5879	1.55878	9.06933	34.3441	0	0	0	0	0	0	0	0	0	0	0	0	0	0	0	0	0
																			3119.16	1601.42	1813.21	1305.95	1201.06	400.357	3119.16	2268.7	795.963	0	30.4396	1.15088	2.89474	20.0131	0	0	0	0	0	0	0	0	0	0	0	0	0	0	0	0	0
																			6475.31	3469.65	3804.51	2670.8	2595.49	874.159	6475.31	4762.14	1598.76	0	66.1975	1.02132	7.17893	40.0104	0	0	0	0	0	0	0	0	0	0	0	0	0	0	0	0	0
																			6575.91	3308.74	3774.6	2801.31	2470.73	838.015	6575.91	4860.43	1613.12	0	50.6657	1.56584	11.9795	38.1459	0	0	0	0	0	0	0	0	0	0	0	0	0	0	0	0	0
																			5462.15	2830.25	3174.73	2287.42	2113.11	717.139	5462.15	4002.92	1354.47	0	61.9764	0.671662	9.55849	32.5587	0	0	0	0	0	0	0	0	0	0	0	0	0	0	0	0	0
																			5823.91	3098.47	3417.21	2406.7	2314.74	783.737	5823.91	4209.22	1488.33	0	70.1342	2.04726	16.2726	37.9106	0	0	0	0	0	0	0	0	0	0	0	0	0	0	0	0	0
																			5608.42	2965.66	3286.25	2322.16	2217.64	748.017	5608.42	4087.79	1405.26	0	69.3872	1.32693	11.1896	33.4659	0	0	0	0	0	0	0	0	0	0	0	0	0	0	0	0	0
																			5422.09	2804.19	3147.61	2274.48	2097.74	706.452	5422.09	3971.2	1352.23	0	58.2828	1.27116	4.62304	34.4887	0	0	0	0	0	0	0	0	0	0	0	0	0	0	0	0	0
																			3276.61	1704.07	1914.91	1361.7	1277.97	426.095	3276.61	2382.92	822.255	0	43.3063	0.696752	6.97693	20.4505	0	0	0	0	0	0	0	0	0	0	0	0	0	0	0	0	0
																			7294.71	3833.48	4254.22	3040.48	2865.8	967.686	7294.71	5437.04	1733.5	0	71.9306	1.87235	7.51641	42.8505	0	0	0	0	0	0	0	0	0	0	0	0	0	0	0	0	0
																			2443.31	1314.89	1446.93	996.375	986.008	328.878	2443.31	1744.94	649.14	0	27.717	0.514917	4.48127	16.5115	0	0	0	0	0	0	0	0	0	0	0	0	0	0	0	0	0
																			1243.21	650.054	731.266	511.947	488.743	161.311	1243.21	890.298	328.203	0	13.2775	0.352976	2.84044	8.24116	0	0	0	0	0	0	0	0	0	0	0	0	0	0	0	0	0
																			3850.86	1992.21	2239.24	1611.62	1494.12	498.085	3850.86	2780.02	995.71	0	44.2273	0.799933	5.80641	24.3052	0	0	0	0	0	0	0	0	0	0	0	0	0	0	0	0	0
																			5161.79	2733.61	3025.53	2136.27	2044.19	689.425	5161.79	3781.15	1293.53	0	45.6657	1.40744	8.41048	31.6271	0	0	0	0	0	0	0	0	0	0	0	0	0	0	0	0	0
																			4826.37	2543.89	2820.89	2005.49	1906.27	637.617	4826.37	3522.14	1209.26	0	53.5372	1.43262	10.1206	29.8852	0	0	0	0	0	0	0	0	0	0	0	0	0	0	0	0	0
																			8202.46	4294.5	4766.06	3436.4	3202.5	1092	8202.46	6018.23	2038	0	85.7753	1.51276	9.50657	49.4325	0	0	0	0	0	0	0	0	0	0	0	0	0	0	0	0	0
																			3920.12	2095.76	2308.01	1612.11	1569.8	525.962	3920.12	2879.03	964.28	0	45.6186	1.27634	6.63216	23.2816	0	0	0	0	0	0	0	0	0	0	0	0	0	0	0	0	0
																			7626.83	3901.4	4393.19	3233.64	2911.81	989.593	7626.83	5586.87	1903.85	0	72.7622	1.83057	17.2573	44.2579	0	0	0	0	0	0	0	0	0	0	0	0	0	0	0	0	0
																			4996.69	2533.05	2879.49	2117.2	1896.54	636.504	4996.69	3694.33	1219.25	0	45.5184	0.506878	7.16667	29.9229	0	0	0	0	0	0	0	0	0	0	0	0	0	0	0	0	0
																			5617.06	2967.45	3290.44	2326.62	2221.99	745.461	5617.06	4106.19	1411.9	0	54.7584	1.29357	7.12458	35.7885	0	0	0	0	0	0	0	0	0	0	0	0	0	0	0	0	0
																			3766.16	1988.09	2206.82	1559.34	1487.85	500.246	3766.16	2748.98	941.347	0	42.8999	0.976414	6.52098	25.4321	0	0	0	0	0	0	0	0	0	0	0	0	0	0	0	0	0
																			6114.1	3200.44	3565.66	2548.44	2393.81	806.632	6114.1	4521.9	1466.03	0	76.3825	2.68653	10.6652	36.44	0	0	0	0	0	0	0	0	0	0	0	0	0	0	0	0	0
																			4395.93	2260.37	2547.94	1847.99	1692.26	568.107	4395.93	3229.05	1094.95	0	37.5839	0.766522	6.44653	27.1319	0	0	0	0	0	0	0	0	0	0	0	0	0	0	0	0	0
																			4790.31	2547.56	2815.32	1974.99	1906.54	641.028	4790.31	3526.7	1163.95	0	56.3461	0.910241	12.4617	29.9431	0	0	0	0	0	0	0	0	0	0	0	0	0	0	0	0	0
																			4584.7	2349.58	2656.09	1928.61	1759.99	589.584	4584.7	3386.28	1117.98	0	46.8238	1.05833	3.10424	29.4542	0	0	0	0	0	0	0	0	0	0	0	0	0	0	0	0	0
																			4495.82	2361.62	2630.54	1865.28	1768.04	593.577	4495.82	3274.24	1135.45	0	50.1575	1.57061	6.20453	28.2003	0	0	0	0	0	0	0	0	0	0	0	0	0	0	0	0	0
																			8819.97	4566.84	5097.2	3722.77	3400.64	1166.2	8819.97	6433.11	2217.13	0	94.4625	1.79294	23.8718	49.6108	0	0	0	0	0	0	0	0	0	0	0	0	0	0	0	0	0
																			6593.43	3490.85	3860.39	2733.04	2609.4	881.442	6593.43	4864.06	1615.47	0	66.5019	2.32138	8.51989	36.5556	0	0	0	0	0	0	0	0	0	0	0	0	0	0	0	0	0
																			4950.02	2554.71	2871.54	2078.47	1912.74	641.968	4950.02	3587.13	1267.89	0	54.1632	1.53111	8.57702	30.7251	0	0	0	0	0	0	0	0	0	0	0	0	0	0	0	0	0
																			4921.41	2595.7	2879.61	2041.81	1940.53	655.173	4921.41	3554.11	1270.88	0	51.8491	1.44801	10.7822	32.3447	0	0	0	0	0	0	0	0	0	0	0	0	0	0	0	0	0
																			5550.07	2909.25	3236.43	2313.63	2175.77	733.472	5550.07	4069.9	1380.9	0	52.9795	1.87647	10.7608	33.6539	0	0	0	0	0	0	0	0	0	0	0	0	0	0	0	0	0
																			5506.96	2889.7	3211.01	2295.95	2159.67	730.028	5506.96	4038.62	1382.84	0	40.6357	2.41819	9.63556	32.7978	0	0	0	0	0	0	0	0	0	0	0	0	0	0	0	0	0
																			4144.52	2164.56	2417.89	1726.62	1621.17	543.39	4144.52	3048.16	1016.75	0	45.7823	0.557331	6.78305	26.4846	0	0	0	0	0	0	0	0	0	0	0	0	0	0	0	0	0
																			5621.38	2937.5	3275.88	2345.5	2195.83	741.668	5621.38	4113.64	1409.94	0	52.2503	1.59388	8.05947	35.9019	0	0	0	0	0	0	0	0	0	0	0	0	0	0	0	0	0
																			3711.59	1976.44	2181.12	1530.47	1481.02	495.417	3711.59	2726.01	923.292	0	35.0816	1.24813	3.5278	22.4259	0	0	0	0	0	0	0	0	0	0	0	0	0	0	0	0	0
																			5841.01	3012.06	3385.07	2455.94	2248.6	763.46	5841.01	4332.83	1410.64	0	51.2004	1.02227	11.1995	34.1132	0	0	0	0	0	0	0	0	0	0	0	0	0	0	0	0	0
																			5760.81	3079.64	3385.96	2374.85	2305.23	774.413	5760.81	4230.29	1424.17	0	61.1874	2.04813	7.58048	35.5375	0	0	0	0	0	0	0	0	0	0	0	0	0	0	0	0	0
																			5336.64	2758.64	3099.13	2237.51	2063	695.642	5336.64	3971.75	1273.08	0	49.1608	1.66447	9.51015	31.475	0	0	0	0	0	0	0	0	0	0	0	0	0	0	0	0	0
																			6334.95	3332.83	3694.85	2640.1	2489.58	843.249	6334.95	4694.74	1521.13	0	64.6305	2.22018	14.4309	37.8044	0	0	0	0	0	0	0	0	0	0	0	0	0	0	0	0	0
																			4963.41	2622.65	2907.81	2055.61	1963.09	659.56	4963.41	3640.68	1231.29	0	52.9765	1.5798	8.82895	28.0615	0	0	0	0	0	0	0	0	0	0	0	0	0	0	0	0	0
																			3157.88	1701.07	1869.28	1288.6	1275.2	425.87	3157.88	2308.17	788.571	0	36.1484	1.07872	4.52218	19.3904	0	0	0	0	0	0	0	0	0	0	0	0	0	0	0	0	0
																			5432.61	2860.47	3172.41	2260.19	2140.76	719.715	5432.61	3913.8	1418.72	0	59.0188	0.866306	8.03557	32.1634	0	0	0	0	0	0	0	0	0	0	0	0	0	0	0	0	0
																			6612.6	3492.99	3868.35	2744.25	2610.38	882.608	6612.6	4864.66	1620.03	0	75.3659	2.58223	11.0829	38.8758	0	0	0	0	0	0	0	0	0	0	0	0	0	0	0	0	0
																			5772.85	3054.41	3382.14	2390.71	2285.16	769.253	5772.85	4255.32	1412.85	0	59.9868	1.45898	7.28715	35.9546	0	0	0	0	0	0	0	0	0	0	0	0	0	0	0	0	0
																			4377.34	2252.11	2540.63	1836.71	1686.93	565.182	4377.34	3165.77	1143.75	0	38.7802	1.36402	2.39623	25.2726	0	0	0	0	0	0	0	0	0	0	0	0	0	0	0	0	0
																			3689.85	1964.93	2170.86	1518.99	1469.89	495.041	3689.85	2695.32	925.964	0	38.7424	1.10351	4.48716	24.2354	0	0	0	0	0	0	0	0	0	0	0	0	0	0	0	0	0
																			3192.84	1709.81	1884.38	1308.46	1281.43	428.381	3192.84	2291.65	835.544	0	38.9153	1.03487	4.37422	21.3166	0	0	0	0	0	0	0	0	0	0	0	0	0	0	0	0	0
																			6757.13	3539.65	3940.93	2816.2	2645.94	893.714	6757.13	4962.78	1662.52	0	79.9676	1.10407	10.3197	40.4376	0	0	0	0	0	0	0	0	0	0	0	0	0	0	0	0	0
																			4867.99	2604.81	2861.51	2006.48	1948.56	656.254	4867.99	3521.28	1256.93	0	45.2051	1.24299	10.7196	32.6053	0	0	0	0	0	0	0	0	0	0	0	0	0	0	0	0	0
																			3933.98	2004.42	2275.57	1658.41	1500.46	503.959	3933.98	2911.46	961.522	0	31.679	1.19497	5.57749	22.5453	0	0	0	0	0	0	0	0	0	0	0	0	0	0	0	0	0
																			4415.36	2326.37	2587.79	1827.57	1740.8	585.566	4415.36	3243.65	1086.94	0	46.0755	1.25009	10.5438	26.8996	0	0	0	0	0	0	0	0	0	0	0	0	0	0	0	0	0
																			2564.43	1348.82	1507.51	1056.92	1012.39	336.429	2564.43	1874.7	637.415	0	29.6957	1.02371	4.87142	16.7247	0	0	0	0	0	0	0	0	0	0	0	0	0	0	0	0	0
																			5133.05	2712.55	3003.64	2129.41	2029.43	683.116	5133.05	3705.74	1325.89	0	56.6145	1.46929	10.7654	32.5779	0	0	0	0	0	0	0	0	0	0	0	0	0	0	0	0	0
																			4976.12	2662.29	2930.06	2046.06	1995.3	666.997	4976.12	3586.26	1291.86	0	56.1822	1.8733	9.42345	30.5257	0	0	0	0	0	0	0	0	0	0	0	0	0	0	0	0	0
																			4766.79	2498.29	2783.94	1982.85	1867.15	631.146	4766.79	3500.42	1179.96	0	48.7087	1.85043	7.16269	28.6771	0	0	0	0	0	0	0	0	0	0	0	0	0	0	0	0	0
																			3913.12	2062.61	2293.87	1619.25	1546.68	515.926	3913.12	2784.29	1047.46	0	48.535	1.48533	6.70819	24.6376	0	0	0	0	0	0	0	0	0	0	0	0	0	0	0	0	0
																			4089.31	2192.29	2413.99	1675.33	1645.33	546.96	4089.31	2968.26	1040.8	0	45.5139	1.20811	9.40532	24.1252	0	0	0	0	0	0	0	0	0	0	0	0	0	0	0	0	0
																			5319.52	2773.65	3100.68	2218.84	2079.13	694.524	5319.52	3871.84	1334.6	0	71.3887	1.55641	9.07806	31.0532	0	0	0	0	0	0	0	0	0	0	0	0	0	0	0	0	0
																			5562.75	2947.1	3256.83	2305.92	2201.44	745.66	5562.75	4091.84	1370.96	0	54.7764	1.85393	10.6983	32.6246	0	0	0	0	0	0	0	0	0	0	0	0	0	0	0	0	0
																			3924.96	2067.28	2301.73	1623.23	1548.33	518.943	3924.96	2846.75	1005.79	0	41.0272	1.28444	3.62141	26.4909	0	0	0	0	0	0	0	0	0	0	0	0	0	0	0	0	0
																			451.963	233.124	269.075	182.888	176.607	56.5179	451.963	288.692	151.725	0	6.86543	0.113967	0.797985	3.76873	0	0	0	0	0	0	0	0	0	0	0	0	0	0	0	0	0
																			6528.41	3383.23	3788.76	2739.65	2526.17	857.061	6528.41	4778.94	1630.95	0	63.9822	2.39393	13.5658	38.5842	0	0	0	0	0	0	0	0	0	0	0	0	0	0	0	0	0
																			4479.24	2351.48	2620.05	1859.2	1762.06	589.421	4479.24	3232.81	1155.28	0	51.4804	1.44715	8.02541	30.1978	0	0	0	0	0	0	0	0	0	0	0	0	0	0	0	0	0
																			6272.75	3222.23	3631.5	2641.25	2405.36	816.871	6272.75	4632.48	1523.5	0	63.2125	1.29002	15.6181	36.6534	0	0	0	0	0	0	0	0	0	0	0	0	0	0	0	0	0
																			5302.78	2705.47	3062.61	2240.17	2022	683.476	5302.78	3894.47	1304.82	0	55.6421	0.76041	13.2017	33.8834	0	0	0	0	0	0	0	0	0	0	0	0	0	0	0	0	0
																			3219.28	1733.19	1903.16	1316.13	1298.8	434.389	3219.28	2357.61	804.242	0	30.7236	1.18994	5.08025	20.4398	0	0	0	0	0	0	0	0	0	0	0	0	0	0	0	0	0
																			6679.46	3525.15	3906.84	2772.62	2638.88	886.268	6679.46	4929.03	1621.24	0	70.8346	2.21709	14.8573	41.2745	0	0	0	0	0	0	0	0	0	0	0	0	0	0	0	0	0
																			3888.89	2064.07	2284.74	1604.15	1547.93	516.141	3888.89	2853.63	966.241	0	38.9729	1.21145	4.62593	24.2112	0	0	0	0	0	0	0	0	0	0	0	0	0	0	0	0	0
																			5853.84	3067.91	3415.18	2438.66	2292.02	775.886	5853.84	4289.54	1462.69	0	58.715	1.5574	4.57579	36.7627	0	0	0	0	0	0	0	0	0	0	0	0	0	0	0	0	0
																			3833.56	2018.73	2243.57	1589.99	1511.4	507.332	3833.56	2778.78	978.904	0	41.9476	1.52949	7.74824	24.6486	0	0	0	0	0	0	0	0	0	0	0	0	0	0	0	0	0
																			3368.57	1799.11	1987.97	1380.6	1349.23	449.877	3368.57	2415.32	881.676	0	41.7262	0.669706	5.79292	23.3846	0	0	0	0	0	0	0	0	0	0	0	0	0	0	0	0	0
																			5777.08	3052.62	3381.7	2395.38	2284.16	768.461	5777.08	4238.11	1429.93	0	57.6479	2.01954	13.1235	36.2426	0	0	0	0	0	0	0	0	0	0	0	0	0	0	0	0	0
																			4650.38	2432.12	2710.78	1939.6	1819.48	612.648	4650.38	3369.47	1193.46	0	50.1673	0.238769	8.5462	28.5019	0	0	0	0	0	0	0	0	0	0	0	0	0	0	0	0	0
																			5393.53	2847.14	3154.62	2238.91	2131.25	715.888	5393.53	3952.3	1339.33	0	58.5395	1.88394	8.0087	33.4657	0	0	0	0	0	0	0	0	0	0	0	0	0	0	0	0	0
																			4942.39	2587.2	2882.71	2059.68	1938.18	649.02	4942.39	3588.41	1261.59	0	52.2142	0.854442	9.44491	29.8762	0	0	0	0	0	0	0	0	0	0	0	0	0	0	0	0	0
																			7127.87	3751.14	4155.02	2972.86	2797.29	953.851	7127.87	5213.12	1784.79	0	72.1158	2.01971	13.6825	42.1425	0	0	0	0	0	0	0	0	0	0	0	0	0	0	0	0	0
																			4421.07	2356.78	2605.42	1815.65	1766.43	590.351	4421.07	3239.6	1094.14	0	45.9798	0.790164	10.5695	29.9882	0	0	0	0	0	0	0	0	0	0	0	0	0	0	0	0	0
																			4735.24	2550.44	2792.19	1943.05	1909.75	640.69	4735.24	3426.7	1219.14	0	52.3508	0.695978	5.97524	30.3779	0	0	0	0	0	0	0	0	0	0	0	0	0	0	0	0	0
																			6042.01	3225.07	3550.28	2491.73	2410.33	814.747	6042.01	4453.45	1476.51	0	62.4942	1.71889	10.4331	37.4053	0	0	0	0	0	0	0	0	0	0	0	0	0	0	0	0	0
																			5010.17	2651.73	2933.98	2076.19	1983.34	668.388	5010.17	3588.27	1328.28	0	56.5901	1.36014	6.10945	29.559	0	0	0	0	0	0	0	0	0	0	0	0	0	0	0	0	0
																			2854.22	1481.02	1663.72	1190.5	1109.03	371.99	2854.22	2112.63	692.542	0	27.6847	0.779145	2.70032	17.8802	0	0	0	0	0	0	0	0	0	0	0	0	0	0	0	0	0
																			6279.75	3358.65	3689.39	2590.36	2513.34	845.303	6279.75	4560.75	1600.19	0	67.6197	1.88956	11.3523	37.9541	0	0	0	0	0	0	0	0	0	0	0	0	0	0	0	0	0
																			3663.49	1901.98	2136.96	1526.53	1425.98	475.991	3663.49	2656.47	936.901	0	40.7708	1.13293	4.84176	23.3723	0	0	0	0	0	0	0	0	0	0	0	0	0	0	0	0	0
																			6113.1	3228.18	3572.84	2540.26	2411.04	817.135	6113.1	4472.73	1528.23	0	62.9405	0.283577	12.0717	36.8414	0	0	0	0	0	0	0	0	0	0	0	0	0	0	0	0	0
																			4921.57	2673.68	2916.75	2004.82	2001.19	672.486	4921.57	3614.97	1210.3	0	54.7302	0.858605	8.5319	32.1759	0	0	0	0	0	0	0	0	0	0	0	0	0	0	0	0	0
																			5849.43	2984.82	3376.17	2473.25	2233.89	750.921	5849.43	4288.06	1465.41	0	49.1982	1.69076	8.13199	36.9309	0	0	0	0	0	0	0	0	0	0	0	0	0	0	0	0	0
																			7241.61	3900.56	4262.02	2979.59	2909.93	990.632	7241.61	5265.58	1831.57	0	89.2289	1.60772	9.93923	43.6897	0	0	0	0	0	0	0	0	0	0	0	0	0	0	0	0	0
																			3506.48	1859.67	2057.92	1448.56	1392.69	466.976	3506.48	2543.98	897.517	0	36.3448	0.903885	5.77962	21.9557	0	0	0	0	0	0	0	0	0	0	0	0	0	0	0	0	0
																			6297.63	3253.2	3652.59	2645.05	2433.37	819.836	6297.63	4688.83	1490.68	0	67.208	1.18461	13.517	36.2142	0	0	0	0	0	0	0	0	0	0	0	0	0	0	0	0	0
																			4394.35	2291.89	2561.91	1832.45	1715.46	576.435	4394.35	3213.14	1100.96	0	44.7055	1.07812	8.17632	26.2965	0	0	0	0	0	0	0	0	0	0	0	0	0	0	0	0	0
																			3003.57	1571.52	1759.68	1243.89	1179.49	392.031	3003.57	2191.06	761.32	0	29.6492	1.08479	2.32577	18.1279	0	0	0	0	0	0	0	0	0	0	0	0	0	0	0	0	0
																			5591.32	2847.41	3226.35	2364.97	2130.38	717.028	5591.32	4113.99	1379.91	0	50.7718	1.70508	11.6196	33.3245	0	0	0	0	0	0	0	0	0	0	0	0	0	0	0	0	0
																			3141.92	1634.21	1836.92	1305	1228.37	405.837	3141.92	2273.45	807.846	0	33.7442	1.2408	6.08581	19.5576	0	0	0	0	0	0	0	0	0	0	0	0	0	0	0	0	0
																			5006.88	2655.77	2934.5	2072.38	1987.56	668.212	5006.88	3609.82	1312.17	0	45.2143	1.24217	7.42364	31.006	0	0	0	0	0	0	0	0	0	0	0	0	0	0	0	0	0
																			4845.24	2572.37	2844.41	2000.84	1928.89	643.481	4845.24	3533.95	1219.08	0	51.5071	1.15236	7.95103	31.5979	0	0	0	0	0	0	0	0	0	0	0	0	0	0	0	0	0
																			1614.63	855.611	952.985	661.648	643.035	212.576	1614.63	1173.11	411.678	0	15.4473	0.481064	2.40093	11.5121	0	0	0	0	0	0	0	0	0	0	0	0	0	0	0	0	0
																			5182.76	2655.74	2998.85	2183.91	1986.49	669.245	5182.76	3752.1	1348.8	0	43.2078	1.76717	5.0325	31.8571	0	0	0	0	0	0	0	0	0	0	0	0	0	0	0	0	0
																			5840.09	3127.37	3434.3	2405.8	2342.29	785.081	5840.09	4168.83	1555.39	0	65.4311	2.1702	11.2008	37.0743	0	0	0	0	0	0	0	0	0	0	0	0	0	0	0	0	0
																			5446.65	2848.88	3171.01	2275.64	2129.12	719.766	5446.65	4042	1305.41	0	48.6857	1.41764	15.679	33.4553	0	0	0	0	0	0	0	0	0	0	0	0	0	0	0	0	0
																			6878.28	3568.21	3992.32	2885.96	2668.46	899.759	6878.28	5069.4	1682.59	0	73.6858	2.10862	9.41666	41.0835	0	0	0	0	0	0	0	0	0	0	0	0	0	0	0	0	0
																			6145.07	3278.02	3603.74	2541.33	2450.12	827.899	6145.07	4476.36	1557.23	0	63.8794	1.67315	7.29961	38.6193	0	0	0	0	0	0	0	0	0	0	0	0	0	0	0	0	0
																			7099.56	3765.92	4154.31	2945.25	2811.7	954.218	7099.56	5185.37	1788.06	0	67.9331	1.6487	14.7485	41.7892	0	0	0	0	0	0	0	0	0	0	0	0	0	0	0	0	0
																			4714.83	2482.28	2760.13	1954.71	1856.38	625.908	4714.83	3400.91	1223.63	0	51.818	1.11562	8.70122	28.6651	0	0	0	0	0	0	0	0	0	0	0	0	0	0	0	0	0
																			4334.28	2291.22	2541.99	1792.29	1716.77	574.458	4334.28	3193.9	1066.81	0	46.3063	0.603612	1.26438	25.3946	0	0	0	0	0	0	0	0	0	0	0	0	0	0	0	0	0
																			3556.31	1906.25	2095.51	1460.8	1427.18	479.073	3556.31	2573.71	912.48	0	36.5742	1.15453	8.54377	23.8536	0	0	0	0	0	0	0	0	0	0	0	0	0	0	0	0	0
																			4875.96	2573.47	2857.46	2018.5	1925.97	647.491	4875.96	3621.04	1152.72	0	60.3071	1.47131	9.93575	30.4841	0	0	0	0	0	0	0	0	0	0	0	0	0	0	0	0	0
																			5460.52	2857.04	3181.51	2279.02	2139.12	717.916	5460.52	4009.34	1349.71	0	54.1428	1.42377	11.2914	34.6195	0	0	0	0	0	0	0	0	0	0	0	0	0	0	0	0	0
																			5633.94	3058.91	3331.75	2302.19	2289.36	769.558	5633.94	4069.54	1462.8	0	55.9313	0.76025	9.84198	35.065	0	0	0	0	0	0	0	0	0	0	0	0	0	0	0	0	0
																			7796.33	3919	4466.29	3330.04	2923.2	995.799	7796.33	5804.27	1855.56	0	87.9898	2.08942	3.3002	43.1137	0	0	0	0	0	0	0	0	0	0	0	0	0	0	0	0	0
																			5531.92	2862.63	3211.19	2320.73	2143.09	719.537	5531.92	4067.8	1366.05	0	57.8638	1.86277	5.19723	33.1482	0	0	0	0	0	0	0	0	0	0	0	0	0	0	0	0	0
																			6864.09	3588.19	3996.95	2867.14	2679.69	908.504	6864.09	5022.71	1717.33	0	69.1835	2.41542	10.993	41.4631	0	0	0	0	0	0	0	0	0	0	0	0	0	0	0	0	0
																			3879.86	2036.82	2268.57	1611.29	1525.82	511.001	3879.86	2839	969.532	0	37.949	0.980321	8.38022	24.0213	0	0	0	0	0	0	0	0	0	0	0	0	0	0	0	0	0
																			4905.25	2576.1	2869.59	2035.66	1930.29	645.808	4905.25	3592.27	1222.46	0	50.0277	2.09846	8.29966	30.0828	0	0	0	0	0	0	0	0	0	0	0	0	0	0	0	0	0
																			2910.83	1535.56	1711.51	1199.33	1153.92	381.64	2910.83	2114.23	736.812	0	36.1778	0.426763	4.37927	18.8043	0	0	0	0	0	0	0	0	0	0	0	0	0	0	0	0	0
																			4969.09	2637.44	2920.56	2048.54	1975.17	662.274	4969.09	3618.78	1260.32	0	46.9147	1.90214	8.5269	32.6557	0	0	0	0	0	0	0	0	0	0	0	0	0	0	0	0	0
																			3887.22	2046.99	2279.69	1607.53	1533.86	513.131	3887.22	2782.15	1031.19	0	40.7777	1.59662	7.34897	24.161	0	0	0	0	0	0	0	0	0	0	0	0	0	0	0	0	0
																			2643.83	1392.14	1554.97	1088.86	1047.03	345.107	2643.83	1904.62	692.03	0	24.439	0.660519	3.88259	18.1971	0	0	0	0	0	0	0	0	0	0	0	0	0	0	0	0	0
																			4961.27	2644.34	2918.15	2043.12	1978.17	666.167	4961.27	3595.02	1265.53	0	56.0832	2.17463	10.045	32.4141	0	0	0	0	0	0	0	0	0	0	0	0	0	0	0	0	0
																			6852.02	3547.32	3974.55	2877.47	2653.72	893.596	6852.02	4999.33	1727.45	0	76.5743	1.98953	6.88658	39.7922	0	0	0	0	0	0	0	0	0	0	0	0	0	0	0	0	0
																			7103.46	3690.43	4121.98	2981.48	2750.52	939.912	7103.46	5212.14	1774.93	0	65.8872	1.53824	9.93694	39.0262	0	0	0	0	0	0	0	0	0	0	0	0	0	0	0	0	0
																			5297.63	2700.1	3056.92	2240.71	2020.89	679.209	5297.63	3910.92	1290.73	0	55.6985	1.43729	6.97294	31.8751	0	0	0	0	0	0	0	0	0	0	0	0	0	0	0	0	0
																			7470.83	3933.74	4354.69	3116.14	2937.92	995.815	7470.83	5517.96	1813.11	0	74.2895	2.97654	18.069	44.4288	0	0	0	0	0	0	0	0	0	0	0	0	0	0	0	0	0
																			5209	2692.43	3028.8	2180.19	2016.04	676.389	5209	3822.58	1280.38	0	62.9069	1.08697	10.5409	31.5016	0	0	0	0	0	0	0	0	0	0	0	0	0	0	0	0	0
																			4527.28	2393.93	2656.48	1870.8	1792.69	601.239	4527.28	3290.5	1149.45	0	50.9088	1.36981	6.79404	28.2638	0	0	0	0	0	0	0	0	0	0	0	0	0	0	0	0	0
																			5846.27	3048.57	3401.07	2445.19	2278.43	770.14	5846.27	4273.09	1447.93	0	74.4985	1.27507	14.3911	35.0801	0	0	0	0	0	0	0	0	0	0	0	0	0	0	0	0	0
																			5639.89	2938.21	3282.15	2357.74	2196.79	741.416	5639.89	4162.56	1375.27	0	58.6276	1.68679	6.81713	34.9314	0	0	0	0	0	0	0	0	0	0	0	0	0	0	0	0	0
																			5782.99	3100.56	3405.22	2377.78	2322.86	777.702	5782.99	4239.43	1444.54	0	56.9136	1.57651	3.45347	37.0775	0	0	0	0	0	0	0	0	0	0	0	0	0	0	0	0	0
																			2737.82	1471.71	1620.84	1116.98	1104.33	367.375	2737.82	1991.69	694.655	0	28.8525	0.906171	3.55935	18.1557	0	0	0	0	0	0	0	0	0	0	0	0	0	0	0	0	0
																			7253.91	3805.15	4226.63	3027.28	2847.11	958.039	7253.91	5319.6	1812.76	0	69.503	1.38446	3.92727	46.7403	0	0	0	0	0	0	0	0	0	0	0	0	0	0	0	0	0
																			6309.14	3302.32	3679.91	2629.23	2471.39	830.93	6309.14	4677.57	1521.05	0	64.7853	2.32815	6.27249	37.1288	0	0	0	0	0	0	0	0	0	0	0	0	0	0	0	0	0
																			3774.66	1939.01	2191.25	1583.41	1448.39	490.622	3774.66	2759.03	942.196	0	40.0185	1.05662	8.92395	23.4404	0	0	0	0	0	0	0	0	0	0	0	0	0	0	0	0	0
																			3547.73	1898.41	2095.15	1452.58	1423.23	475.183	3547.73	2564.84	911.184	0	43.1294	1.00778	5.15587	22.4117	0	0	0	0	0	0	0	0	0	0	0	0	0	0	0	0	0
																			5666.34	2974.02	3304.95	2361.39	2222.3	751.717	5666.34	4141.04	1426.61	0	59.4243	1.9076	5.33579	32.0202	0	0	0	0	0	0	0	0	0	0	0	0	0	0	0	0	0
																			7737.38	4004.17	4479.54	3257.84	2983.36	1020.81	7737.38	5671.18	1922.15	0	80.3941	2.61051	15.4906	45.5545	0	0	0	0	0	0	0	0	0	0	0	0	0	0	0	0	0
																			6161.37	3250.76	3600.41	2560.96	2430.26	820.5	6161.37	4487.66	1575.59	0	53.3953	1.95987	6.52112	36.2426	0	0	0	0	0	0	0	0	0	0	0	0	0	0	0	0	0
																			7030.65	3642.87	4078.59	2952.06	2719.59	923.28	7030.65	5198.84	1710.67	0	69.8442	1.00208	9.42969	40.8651	0	0	0	0	0	0	0	0	0	0	0	0	0	0	0	0	0
																			5777.29	3063.26	3390.59	2386.7	2293.12	770.139	5777.29	4213.82	1455.62	0	67.6578	1.20822	3.8969	35.0889	0	0	0	0	0	0	0	0	0	0	0	0	0	0	0	0	0
																			6152.31	3221.44	3587.32	2564.99	2409.14	812.303	6152.31	4460.84	1566.06	0	77.1865	1.65872	9.17725	37.3933	0	0	0	0	0	0	0	0	0	0	0	0	0	0	0	0	0
																			5222.52	2784.6	3067.92	2154.6	2081.91	702.686	5222.52	3837.03	1284.37	0	58.9766	1.11819	8.76969	32.2505	0	0	0	0	0	0	0	0	0	0	0	0	0	0	0	0	0
																			3387.84	1785.87	1984.85	1402.99	1338.92	446.946	3387.84	2445.43	877.65	0	36.9852	1.1215	6.73835	19.9116	0	0	0	0	0	0	0	0	0	0	0	0	0	0	0	0	0
																			4501.13	2389.86	2641.04	1860.09	1787.09	602.778	4501.13	3273.92	1149.6	0	45.0961	1.00317	3.85128	27.6539	0	0	0	0	0	0	0	0	0	0	0	0	0	0	0	0	0
																			3599.01	1899.8	2112.07	1486.95	1424.59	475.213	3599.01	2642.79	890.91	0	37.4044	1.25342	4.73533	21.9227	0	0	0	0	0	0	0	0	0	0	0	0	0	0	0	0	0
																			3839.46	2080.94	2270.86	1568.6	1558.95	521.994	3839.46	2763.22	1005.09	0	38.3699	1.24947	7.23508	24.3045	0	0	0	0	0	0	0	0	0	0	0	0	0	0	0	0	0
																			6015.69	3167.69	3511.8	2503.88	2369.15	798.546	6015.69	4420.33	1491.63	0	56.8377	2.2548	7.84737	36.7857	0	0	0	0	0	0	0	0	0	0	0	0	0	0	0	0	0
																			4574.92	2347.8	2652.46	1922.46	1756.47	591.332	4574.92	3383.4	1100.08	0	54.0438	1.48996	5.89526	30.0219	0	0	0	0	0	0	0	0	0	0	0	0	0	0	0	0	0
																			6212.76	3248.63	3623.16	2589.61	2431.36	817.271	6212.76	4631.6	1460.47	0	69.9661	1.94575	12.9827	35.7993	0	0	0	0	0	0	0	0	0	0	0	0	0	0	0	0	0
																			4180.66	2205.9	2449.95	1730.7	1653.48	552.424	4180.66	3026.78	1071.25	0	43.3774	1.4477	8.77306	29.0276	0	0	0	0	0	0	0	0	0	0	0	0	0	0	0	0	0
																			6453.29	3334.08	3736.94	2716.35	2489.77	844.314	6453.29	4726.95	1617.89	0	58.0199	2.81821	10.5463	37.0678	0	0	0	0	0	0	0	0	0	0	0	0	0	0	0	0	0
																			4454.6	2417.32	2636.64	1817.96	1811.65	605.676	4454.6	3230.51	1140.67	0	48.0348	0.843221	5.82423	28.714	0	0	0	0	0	0	0	0	0	0	0	0	0	0	0	0	0
																			3433.77	1801.76	2014.4	1419.37	1352.17	449.587	3433.77	2495.16	873.934	0	35.5469	1.17038	5.774	22.1819	0	0	0	0	0	0	0	0	0	0	0	0	0	0	0	0	0
																			5273.06	2755.46	3071.2	2201.86	2063.15	692.303	5273.06	3881.76	1293.29	0	53.6858	1.25473	11.6613	31.4047	0	0	0	0	0	0	0	0	0	0	0	0	0	0	0	0	0
																			3463.28	1778.53	2015.44	1447.83	1333.81	444.725	3463.28	2503.28	888.681	0	42.4894	1.02324	6.82973	20.9739	0	0	0	0	0	0	0	0	0	0	0	0	0	0	0	0	0
																			3949.21	2111.13	2324.51	1624.7	1584.99	526.138	3949.21	2846.33	1022.66	0	45.7074	0.500335	9.90745	24.1113	0	0	0	0	0	0	0	0	0	0	0	0	0	0	0	0	0
																			5368.25	2817.21	3135.88	2232.37	2105.6	711.607	5368.25	3899.76	1366.02	0	62.5032	2.03824	4.8637	33.0661	0	0	0	0	0	0	0	0	0	0	0	0	0	0	0	0	0
																			4348.32	2330.56	2559.38	1788.95	1743.69	586.87	4348.32	3157.56	1103.71	0	47.7989	0.637399	10.9545	27.6599	0	0	0	0	0	0	0	0	0	0	0	0	0	0	0	0	0
																			3986.01	2119.62	2348.5	1637.5	1586.4	533.222	3986.01	2880.94	1033.96	0	41.6269	1.0105	5.20016	23.2714	0	0	0	0	0	0	0	0	0	0	0	0	0	0	0	0	0
																			3473.74	1839.73	2038.26	1435.47	1380.12	459.611	3473.74	2521.2	879.437	0	41.9789	1.10901	6.84472	23.1622	0	0	0	0	0	0	0	0	0	0	0	0	0	0	0	0	0
																			5751.86	3053.95	3369.41	2382.45	2284.45	769.5	5751.86	4165.93	1487.98	0	55.5084	1.18473	6.26252	34.9933	0	0	0	0	0	0	0	0	0	0	0	0	0	0	0	0	0
																			2873.44	1503.95	1684.86	1188.58	1129.64	374.306	2873.44	2076.53	738.097	0	34.7983	0.967884	3.7748	19.2731	0	0	0	0	0	0	0	0	0	0	0	0	0	0	0	0	0
																			4000.25	2162.16	2370.19	1630.06	1618.69	543.477	4000.25	2875.57	1045.18	0	43.3147	1.52258	8.74167	25.9292	0	0	0	0	0	0	0	0	0	0	0	0	0	0	0	0	0
																			3724.59	1929.25	2169.26	1555.34	1446.1	483.146	3724.59	2706.52	950.309	0	38.475	0.752693	4.62302	23.9156	0	0	0	0	0	0	0	0	0	0	0	0	0	0	0	0	0
																			3077.97	1615.86	1804.79	1273.18	1210.37	405.491	3077.97	2232.76	781.154	0	38.2723	1.14066	5.11656	19.5197	0	0	0	0	0	0	0	0	0	0	0	0	0	0	0	0	0
																			7312.39	3892.12	4272.5	3039.89	2903.94	988.181	7312.39	5275.02	1900.93	0	73.1861	1.94241	17.3105	43.9981	0	0	0	0	0	0	0	0	0	0	0	0	0	0	0	0	0
																			8506.44	4443.41	4942.74	3563.7	3314.65	1128.77	8506.44	6307.38	2056.83	0	73.2951	2.86039	17.4379	48.6352	0	0	0	0	0	0	0	0	0	0	0	0	0	0	0	0	0
																			5565.54	3029.13	3295.58	2269.97	2266.99	762.14	5565.54	4056.31	1408.32	0	55.7284	2.32085	7.94724	34.9203	0	0	0	0	0	0	0	0	0	0	0	0	0	0	0	0	0
																			4059.2	2108.3	2364.8	1694.4	1578.49	529.814	4059.2	2975.86	1005.74	0	44.1728	0.557039	8.23888	24.6268	0	0	0	0	0	0	0	0	0	0	0	0	0	0	0	0	0
																			4543.21	2377.88	2659.37	1883.84	1782.1	595.773	4543.21	3354.93	1103.65	0	52.3615	0.848658	3.03556	28.3814	0	0	0	0	0	0	0	0	0	0	0	0	0	0	0	0	0
																			3196.95	1707.55	1882.63	1314.32	1279.65	427.898	3196.95	2371.71	766.364	0	32.5981	0.978309	4.67599	20.6238	0	0	0	0	0	0	0	0	0	0	0	0	0	0	0	0	0
																			4953.85	2560.27	2876.71	2077.14	1914.15	646.114	4953.85	3603.24	1254.93	0	54.0312	1.11654	11.4711	29.0602	0	0	0	0	0	0	0	0	0	0	0	0	0	0	0	0	0
																			5633.85	2908.42	3261.54	2372.31	2174.89	733.527	5633.85	4099.81	1429.08	0	56.8645	2.09659	11.9858	34.0192	0	0	0	0	0	0	0	0	0	0	0	0	0	0	0	0	0
																			6095.91	3280.71	3596.03	2499.88	2453.87	826.846	6095.91	4471.05	1497.69	0	72.9729	1.27001	13.9885	38.9321	0	0	0	0	0	0	0	0	0	0	0	0	0	0	0	0	0
																			6501.43	3482.09	3817.75	2683.68	2602.64	879.454	6501.43	4733.84	1650.03	0	60.1728	2.17332	15.9705	39.2348	0	0	0	0	0	0	0	0	0	0	0	0	0	0	0	0	0
																			3864.74	2078.03	2281.83	1582.91	1557.66	520.379	3864.74	2793.08	1003.86	0	37.4864	0.85814	4.94561	24.5056	0	0	0	0	0	0	0	0	0	0	0	0	0	0	0	0	0
																			3354.52	1793.35	1979.8	1374.72	1345.77	447.581	3354.52	2431.84	864.641	0	31.4337	0.971868	2.3211	23.3192	0	0	0	0	0	0	0	0	0	0	0	0	0	0	0	0	0
																			3084.98	1627.18	1810.02	1274.97	1220.56	406.619	3084.98	2238.5	785.779	0	35.8201	0.773717	4.66229	19.4495	0	0	0	0	0	0	0	0	0	0	0	0	0	0	0	0	0
																			4876.42	2566.44	2848.64	2027.78	1921.08	645.365	4876.42	3593.05	1195.3	0	47.4374	1.4548	10.3379	28.8471	0	0	0	0	0	0	0	0	0	0	0	0	0	0	0	0	0
																			4100.9	2153.22	2393.09	1707.82	1611.5	541.717	4100.9	2952.58	1068.22	0	44.9337	1.70031	7.08341	26.3788	0	0	0	0	0	0	0	0	0	0	0	0	0	0	0	0	0
																			4504.72	2340.91	2624.82	1879.9	1755.01	585.906	4504.72	3323.63	1095.78	0	45.2525	1.40536	10.9643	27.6861	0	0	0	0	0	0	0	0	0	0	0	0	0	0	0	0	0
																			4992.21	2599.76	2908.3	2083.91	1948.44	651.311	4992.21	3654.88	1237.21	0	55.9798	0.873892	12.4583	30.7993	0	0	0	0	0	0	0	0	0	0	0	0	0	0	0	0	0
																			4389.12	2335.92	2579.77	1809.35	1752.18	583.733	4389.12	3246.67	1064.24	0	46.0464	0.984367	4.43111	26.7436	0	0	0	0	0	0	0	0	0	0	0	0	0	0	0	0	0
																			2841.57	1522.98	1679.83	1161.74	1143.46	379.526	2841.57	2051.38	733.599	0	29.6658	0.692312	7.32389	18.9028	0	0	0	0	0	0	0	0	0	0	0	0	0	0	0	0	0
																			6548.63	3468.68	3832.13	2716.5	2592.3	876.377	6548.63	4719.21	1701.84	0	75.0437	2.25381	8.78851	41.4905	0	0	0	0	0	0	0	0	0	0	0	0	0	0	0	0	0
																			6254.31	3244.99	3630.47	2623.84	2426.58	818.408	6254.31	4553.99	1583.06	0	62.7061	1.89332	13.7192	38.9441	0	0	0	0	0	0	0	0	0	0	0	0	0	0	0	0	0
																			6469.17	3460.9	3804.56	2664.61	2590.89	870.018	6469.17	4789.81	1551.38	0	71.0308	1.85035	13.4991	41.5989	0	0	0	0	0	0	0	0	0	0	0	0	0	0	0	0	0
																			3248.39	1747.6	1923.59	1324.8	1310.21	437.39	3248.39	2399.34	783.782	0	36.8976	0.932343	7.24584	20.1955	0	0	0	0	0	0	0	0	0	0	0	0	0	0	0	0	0
																			4294.55	2261.94	2520.81	1773.74	1695.99	565.947	4294.55	3181.78	1026.52	0	50.7117	1.36128	6.85108	27.3326	0	0	0	0	0	0	0	0	0	0	0	0	0	0	0	0	0
																			5855.77	3071.54	3415.85	2439.92	2298.53	773.004	5855.77	4217.95	1524.41	0	68.286	0.916173	10.0034	34.1958	0	0	0	0	0	0	0	0	0	0	0	0	0	0	0	0	0
																			4841.61	2468.3	2798.73	2042.88	1846.64	621.661	4841.61	3582.89	1172.1	0	47.4509	1.63274	6.97441	30.5688	0	0	0	0	0	0	0	0	0	0	0	0	0	0	0	0	0
																			4310.77	2253.78	2516.06	1794.71	1684.64	569.139	4310.77	3128.8	1091.49	0	50.0929	1.61106	10.7008	28.0821	0	0	0	0	0	0	0	0	0	0	0	0	0	0	0	0	0
																			7886.69	4103.14	4569.61	3317.08	3056.97	1046.17	7886.69	5825.74	1917.83	0	79.7795	2.14676	15.9597	45.2303	0	0	0	0	0	0	0	0	0	0	0	0	0	0	0	0	0
																			7908.16	4053.34	4568.67	3339.49	3028.13	1025.21	7908.16	5929.24	1840.76	0	79.7783	1.37229	13.5854	43.4231	0	0	0	0	0	0	0	0	0	0	0	0	0	0	0	0	0
																			6487	3343.11	3755.79	2731.21	2501.98	841.133	6487	4790.32	1577.02	0	66.074	1.06721	15.7243	36.802	0	0	0	0	0	0	0	0	0	0	0	0	0	0	0	0	0
																			7933.46	4151.89	4613.36	3320.1	3097.09	1054.8	7933.46	5832.04	1950.93	0	88.4712	2.49009	11.2905	48.2404	0	0	0	0	0	0	0	0	0	0	0	0	0	0	0	0	0
																			4926.18	2583.5	2876.23	2049.94	1933.16	650.339	4926.18	3578.14	1261.72	0	46.1955	1.99128	7.2448	30.8918	0	0	0	0	0	0	0	0	0	0	0	0	0	0	0	0	0
																			5895.38	3175.55	3475.35	2420.03	2374.34	801.201	5895.38	4312.11	1473.09	0	63.6532	1.83012	7.969	36.7263	0	0	0	0	0	0	0	0	0	0	0	0	0	0	0	0	0
																			3160.52	1684.27	1861.21	1299.31	1265.31	418.952	3160.52	2302.8	792.881	0	37.6647	1.18298	5.52177	20.4703	0	0	0	0	0	0	0	0	0	0	0	0	0	0	0	0	0
																			4626	2452.55	2712.03	1913.98	1834.68	617.871	4626	3379.07	1168.6	0	45.2377	0.824413	5.51297	26.7615	0	0	0	0	0	0	0	0	0	0	0	0	0	0	0	0	0
																			4580.66	2414.9	2683.55	1897.12	1807.53	607.377	4580.66	3313.16	1179.06	0	52.5015	1.40984	5.15863	29.3676	0	0	0	0	0	0	0	0	0	0	0	0	0	0	0	0	0
																			2438.6	1257.4	1423.44	1015.17	944.854	312.55	2438.6	1767.39	621.267	0	27.6681	0.895566	4.60227	16.7834	0	0	0	0	0	0	0	0	0	0	0	0	0	0	0	0	0
																			5201.05	2735.63	3038.29	2162.76	2045.89	689.747	5201.05	3820.44	1286.8	0	55.625	1.76146	5.61642	30.8073	0	0	0	0	0	0	0	0	0	0	0	0	0	0	0	0	0
																			5986.49	3232.09	3533.2	2453.3	2419.73	812.368	5986.49	4420.63	1463.96	0	56.4852	1.04653	10.0183	34.355	0	0	0	0	0	0	0	0	0	0	0	0	0	0	0	0	0
																			2342.54	1218.29	1368.83	973.715	913.769	304.519	2342.54	1689.87	605.705	0	25.9598	0.748503	4.26635	15.987	0	0	0	0	0	0	0	0	0	0	0	0	0	0	0	0	0
																			5906.8	3105.69	3451.29	2455.51	2321.05	784.647	5906.8	4308.83	1471.92	0	73.2033	1.40077	12.6166	38.8183	0	0	0	0	0	0	0	0	0	0	0	0	0	0	0	0	0
																			4056.56	2163	2388.82	1667.73	1622.31	540.694	4056.56	2915.2	1056.41	0	49.0358	2.05852	7.82421	26.0212	0	0	0	0	0	0	0	0	0	0	0	0	0	0	0	0	0
																			6827.14	3582.07	3975.68	2851.46	2678.73	903.343	6827.14	5064.47	1629.06	0	74.1061	1.08307	20.6546	37.7719	0	0	0	0	0	0	0	0	0	0	0	0	0	0	0	0	0
																			6045.85	3198.65	3534.56	2511.29	2391.27	807.375	6045.85	4438.22	1492.63	0	64.406	2.30134	11.3915	36.899	0	0	0	0	0	0	0	0	0	0	0	0	0	0	0	0	0
																			7872.05	4006.12	4535.65	3336.4	2992.11	1014.01	7872.05	5834.77	1893.28	0	83.8054	3.43405	11.8629	44.8965	0	0	0	0	0	0	0	0	0	0	0	0	0	0	0	0	0
																			5131.16	2682.98	2992.18	2138.98	2007.29	675.692	5131.16	3737.92	1295.1	0	57.3685	1.77888	7.6931	31.303	0	0	0	0	0	0	0	0	0	0	0	0	0	0	0	0	0
																			6069.49	3156.48	3526.43	2543.06	2356.82	799.656	6069.49	4412.51	1538.55	0	67.5894	1.83856	11.1716	37.8257	0	0	0	0	0	0	0	0	0	0	0	0	0	0	0	0	0
																			3400.86	1767.92	1985.56	1415.3	1327.06	440.865	3400.86	2502.18	837.201	0	34.376	0.602532	4.61166	21.8952	0	0	0	0	0	0	0	0	0	0	0	0	0	0	0	0	0
																			5920.1	3091.28	3447.31	2472.79	2309.97	781.309	5920.1	4300.81	1518.23	0	56.7019	1.70083	6.33029	36.3228	0	0	0	0	0	0	0	0	0	0	0	0	0	0	0	0	0
																			2490.25	1307.88	1459.93	1030.32	982.204	325.681	2490.25	1793.66	650.238	0	26.2958	0.61489	3.72923	15.709	0	0	0	0	0	0	0	0	0	0	0	0	0	0	0	0	0
																			4810.17	2541.74	2816.2	1993.97	1903.31	638.431	4810.17	3472.42	1241.83	0	55.5776	1.09162	8.92759	30.3246	0	0	0	0	0	0	0	0	0	0	0	0	0	0	0	0	0
																			6198.19	3118.08	3560.52	2637.67	2332.78	785.3	6198.19	4587.49	1500.46	0	66.8835	1.15464	4.59653	37.6115	0	0	0	0	0	0	0	0	0	0	0	0	0	0	0	0	0
																			3318	1745.31	1944.21	1373.79	1308.38	436.929	3318	2430.68	828.436	0	31.053	1.15792	6.24946	20.4272	0	0	0	0	0	0	0	0	0	0	0	0	0	0	0	0	0
																			5679.11	3033.79	3340.2	2338.9	2272.89	760.894	5679.11	4163.71	1405.69	0	60.8091	1.33168	12.9057	34.6519	0	0	0	0	0	0	0	0	0	0	0	0	0	0	0	0	0
																			5170.55	2661.85	2998.8	2171.75	1991.3	670.545	5170.55	3801.21	1277.68	0	53.9614	1.84939	5.58401	30.2625	0	0	0	0	0	0	0	0	0	0	0	0	0	0	0	0	0
																			3860.66	2002.7	2252.57	1608.08	1502.92	499.785	3860.66	2818.8	962.846	0	50.7669	0.648868	3.65887	23.9372	0	0	0	0	0	0	0	0	0	0	0	0	0	0	0	0	0
																			5420.51	2879.78	3176.91	2243.59	2152.63	727.151	5420.51	3983.16	1336.29	0	57.1364	1.61314	10.6493	31.6508	0	0	0	0	0	0	0	0	0	0	0	0	0	0	0	0	0
																			5792.72	2981.19	3353.47	2439.24	2226.87	754.327	5792.72	4246.95	1445.79	0	52.9421	1.19572	11.617	34.2294	0	0	0	0	0	0	0	0	0	0	0	0	0	0	0	0	0
																			6766.7	3545.74	3939.28	2827.42	2650.66	895.082	6766.7	4894.94	1751.88	0	70.4027	1.77953	7.99107	39.7125	0	0	0	0	0	0	0	0	0	0	0	0	0	0	0	0	0
																			1069.74	538.652	622.97	446.767	405.287	133.365	1069.74	729.485	318.068	0	13.1661	0.35152	1.27081	7.39538	0	0	0	0	0	0	0	0	0	0	0	0	0	0	0	0	0
																			3728.12	1950.86	2177.3	1550.82	1458.68	492.183	3728.12	2718.94	934.766	0	42.7505	1.38679	7.90069	22.3776	0	0	0	0	0	0	0	0	0	0	0	0	0	0	0	0	0
																			3443.36	1730.81	1985.85	1457.52	1296.97	433.832	3443.36	2509.99	870.581	0	34.5467	1.01856	5.70129	21.5228	0	0	0	0	0	0	0	0	0	0	0	0	0	0	0	0	0
																			2721.94	1417.89	1592.62	1129.33	1064.26	353.63	2721.94	2006.13	664.816	0	30.0595	0.733811	2.00619	18.1946	0	0	0	0	0	0	0	0	0	0	0	0	0	0	0	0	0
																			2977.97	1585.21	1751.53	1226.44	1189.33	395.882	2977.97	2138.44	787.785	0	27.2106	1.02302	3.76929	19.7373	0	0	0	0	0	0	0	0	0	0	0	0	0	0	0	0	0
																			6776.6	3536.16	3945.69	2830.91	2639.81	896.355	6776.6	5035.72	1614.13	0	71.4076	1.58015	12.2727	41.4926	0	0	0	0	0	0	0	0	0	0	0	0	0	0	0	0	0
																			4717.26	2499.57	2765.76	1951.5	1867.37	632.199	4717.26	3428.5	1206.38	0	43.6559	1.55202	8.26475	28.9036	0	0	0	0	0	0	0	0	0	0	0	0	0	0	0	0	0
																			5692.53	3020.33	3334.34	2358.19	2258.45	761.88	5692.53	4149.54	1446.27	0	52.7098	2.68375	6.57184	34.7554	0	0	0	0	0	0	0	0	0	0	0	0	0	0	0	0	0
																			4290.69	2304.63	2531.1	1759.6	1725.95	578.681	4290.69	3131.84	1080.7	0	41.4174	1.33424	8.74081	26.6671	0	0	0	0	0	0	0	0	0	0	0	0	0	0	0	0	0
																			2920	1539.72	1710.77	1209.23	1153.04	386.674	2920	2101.88	762.471	0	30.3316	0.890388	6.77002	17.6629	0	0	0	0	0	0	0	0	0	0	0	0	0	0	0	0	0
																			4309.94	2280.01	2527.13	1782.81	1708.29	571.717	4309.94	3145.68	1081.91	0	48.6552	1.41095	6.63936	25.6386	0	0	0	0	0	0	0	0	0	0	0	0	0	0	0	0	0
																			6622.97	3447.58	3843.85	2779.11	2577.45	870.139	6622.97	4851.08	1654.55	0	63.9247	1.46931	14.643	37.3002	0	0	0	0	0	0	0	0	0	0	0	0	0	0	0	0	0
																			4127.65	2222.23	2438.37	1689.28	1666.92	555.308	4127.65	2972.12	1072.36	0	52.6395	0.69278	4.89402	24.9422	0	0	0	0	0	0	0	0	0	0	0	0	0	0	0	0	0
																			5284.09	2751.21	3077.84	2206.25	2059.09	692.124	5284.09	3868.89	1315.32	0	56.0914	1.91804	8.03891	33.8291	0	0	0	0	0	0	0	0	0	0	0	0	0	0	0	0	0
																			4234.58	2233.64	2483.98	1750.59	1670.86	562.783	4234.58	3095.73	1058.44	0	50.8762	1.36812	2.79597	25.3687	0	0	0	0	0	0	0	0	0	0	0	0	0	0	0	0	0
																			5624.19	3024.97	3314.43	2309.76	2263.02	761.955	5624.19	4083.01	1429.59	0	60.2425	1.59367	15.5467	34.2165	0	0	0	0	0	0	0	0	0	0	0	0	0	0	0	0	0
																			4687.72	2432.72	2727.18	1960.54	1819.78	612.933	4687.72	3404.01	1193.49	0	52.9201	1.18281	6.03882	30.084	0	0	0	0	0	0	0	0	0	0	0	0	0	0	0	0	0
																			4846.3	2545.66	2829.94	2016.36	1906.72	638.937	4846.3	3523.49	1231.41	0	53.1797	1.25363	6.31417	30.6546	0	0	0	0	0	0	0	0	0	0	0	0	0	0	0	0	0
																			5839.66	3030.69	3393.37	2446.29	2266.21	764.487	5839.66	4239.43	1498.25	0	54.7178	1.44266	9.19102	36.632	0	0	0	0	0	0	0	0	0	0	0	0	0	0	0	0	0
																			4303.48	2225.6	2501.23	1802.25	1667.93	557.665	4303.48	3162.71	1056.86	0	47.2217	1.27891	10.0106	25.3952	0	0	0	0	0	0	0	0	0	0	0	0	0	0	0	0	0
																			6090.13	3166.66	3544.61	2545.52	2372.56	794.104	6090.13	4516.47	1474.78	0	50.1956	2.35242	9.4559	36.8758	0	0	0	0	0	0	0	0	0	0	0	0	0	0	0	0	0
																			4553.74	2336.97	2639.54	1914.2	1748.47	588.501	4553.74	3321.29	1147.47	0	46.3769	1.90747	8.69613	28.003	0	0	0	0	0	0	0	0	0	0	0	0	0	0	0	0	0
																			3375.97	1792.88	1987.02	1388.95	1344.86	448.013	3375.97	2461.22	844.608	0	42.0049	0.987559	5.21436	21.9377	0	0	0	0	0	0	0	0	0	0	0	0	0	0	0	0	0
																			7250.55	3754.36	4202.28	3048.26	2803.2	951.158	7250.55	5378.71	1744.96	0	75.7577	1.68146	7.95243	41.4772	0	0	0	0	0	0	0	0	0	0	0	0	0	0	0	0	0
																			4972.71	2685.02	2935.98	2036.73	2009	676.023	4972.71	3621.02	1260.17	0	53.0453	0.751993	8.02615	29.6981	0	0	0	0	0	0	0	0	0	0	0	0	0	0	0	0	0
																			4407.8	2300.27	2574.71	1833.09	1722.34	577.931	4407.8	3225.74	1104.85	0	45.1016	1.70863	2.92051	27.4819	0	0	0	0	0	0	0	0	0	0	0	0	0	0	0	0	0
																			3925.03	2082.14	2312.93	1612.11	1562.3	519.84	3925.03	2877.16	969.898	0	49.7088	1.66494	2.15414	24.4467	0	0	0	0	0	0	0	0	0	0	0	0	0	0	0	0	0
																			2601.1	1372.61	1528.99	1072.11	1032.03	340.579	2601.1	1893.3	658.545	0	27.039	0.700323	4.23072	17.2818	0	0	0	0	0	0	0	0	0	0	0	0	0	0	0	0	0
																			4972.22	2572.88	2888.73	2083.49	1925.03	647.846	4972.22	3647.12	1225.13	0	60.1541	0.796361	7.40054	31.6182	0	0	0	0	0	0	0	0	0	0	0	0	0	0	0	0	0
																			1707.27	906.853	1008.83	698.445	680.702	226.151	1707.27	1208.66	461.602	0	19.5595	0.422774	4.53213	12.4944	0	0	0	0	0	0	0	0	0	0	0	0	0	0	0	0	0
																			4881.22	2533.02	2835.63	2045.59	1895.85	637.163	4881.22	3582.06	1213.85	0	45.2987	2.11543	9.24233	28.649	0	0	0	0	0	0	0	0	0	0	0	0	0	0	0	0	0
																			5158.22	2714.69	3018.54	2139.68	2037.09	677.602	5158.22	3756.96	1300.34	0	58.9692	1.77514	7.89555	32.2829	0	0	0	0	0	0	0	0	0	0	0	0	0	0	0	0	0
																			5055.14	2587.81	2922.86	2132.28	1937.03	650.776	5055.14	3697.03	1262.11	0	52.3091	1.70346	11.5394	30.45	0	0	0	0	0	0	0	0	0	0	0	0	0	0	0	0	0
																			7027.39	3666.41	4085.9	2941.49	2741.52	924.898	7027.39	5199.1	1699.11	0	74.3994	1.75656	8.66238	44.3666	0	0	0	0	0	0	0	0	0	0	0	0	0	0	0	0	0
																			4738.32	2433.49	2747.59	1990.73	1821.37	612.118	4738.32	3528.41	1127.68	0	45.7129	0.814684	8.11152	27.5878	0	0	0	0	0	0	0	0	0	0	0	0	0	0	0	0	0
																			5601.6	3032.6	3308.25	2293.35	2272.12	760.474	5601.6	4092.36	1402.33	0	61.219	1.90885	7.99916	35.784	0	0	0	0	0	0	0	0	0	0	0	0	0	0	0	0	0
																			5656.86	2908.65	3279.1	2377.76	2180.66	727.996	5656.86	4175.5	1376.33	0	63.3482	2.20923	6.09171	33.3855	0	0	0	0	0	0	0	0	0	0	0	0	0	0	0	0	0
																			3248.88	1692.99	1897.75	1351.13	1270.92	422.072	3248.88	2372.96	819.198	0	31.0829	1.20741	4.01401	20.4185	0	0	0	0	0	0	0	0	0	0	0	0	0	0	0	0	0
																			6634.69	3578.88	3904.43	2730.26	2672.89	905.986	6634.69	4864.68	1650.47	0	64.8165	2.04335	14.3115	38.3613	0	0	0	0	0	0	0	0	0	0	0	0	0	0	0	0	0
																			3300.78	1758.14	1944.48	1356.3	1319.9	438.248	3300.78	2405.24	829.459	0	38.1608	1.36766	4.37948	22.1692	0	0	0	0	0	0	0	0	0	0	0	0	0	0	0	0	0
																			4725.96	2471.2	2760.14	1965.82	1851.68	619.524	4725.96	3505.95	1135.75	0	45.2898	1.88814	7.99059	29.0959	0	0	0	0	0	0	0	0	0	0	0	0	0	0	0	0	0
																			3568.86	1848.78	2077.31	1491.55	1384.09	464.686	3568.86	2627.88	877.006	0	34.5678	0.652271	4.80065	23.9453	0	0	0	0	0	0	0	0	0	0	0	0	0	0	0	0	0
																			3639.29	1905.72	2130.13	1509.16	1428.47	477.247	3639.29	2638.17	930.282	0	41.0183	1.20992	6.02843	22.5895	0	0	0	0	0	0	0	0	0	0	0	0	0	0	0	0	0
																			6132	3307.47	3609.13	2522.87	2473.29	834.183	6132	4433.72	1575.13	0	70.4355	0.804506	13.3969	38.5157	0	0	0	0	0	0	0	0	0	0	0	0	0	0	0	0	0
																			5283.47	2726.6	3066.77	2216.7	2039.35	687.243	5283.47	3876.53	1310.15	0	56.1501	1.44234	7.48848	31.7126	0	0	0	0	0	0	0	0	0	0	0	0	0	0	0	0	0
																			4751.45	2546.05	2798.1	1953.34	1907.19	638.851	4751.45	3495.27	1171.96	0	47.8624	0.611907	6.02428	29.7124	0	0	0	0	0	0	0	0	0	0	0	0	0	0	0	0	0
																			7483.9	3971.09	4379.34	3104.56	2962.92	1008.17	7483.9	5538.79	1802.54	0	83.1768	2.90829	10.9627	45.5216	0	0	0	0	0	0	0	0	0	0	0	0	0	0	0	0	0
																			3555.6	1868.2	2079.97	1475.64	1399.11	469.097	3555.6	2624.6	863.265	0	34.3361	0.880868	9.41023	23.1076	0	0	0	0	0	0	0	0	0	0	0	0	0	0	0	0	0
																			7095.4	3738	4137.43	2957.97	2793.06	944.941	7095.4	5213.71	1740.88	0	79.7945	1.78579	16.0346	43.1926	0	0	0	0	0	0	0	0	0	0	0	0	0	0	0	0	0
																			2929.06	1522.69	1710.96	1218.1	1141.01	381.683	2929.06	2143.38	725.929	0	34.0224	0.756069	6.44415	18.5296	0	0	0	0	0	0	0	0	0	0	0	0	0	0	0	0	0
																			4826.77	2486.89	2800.05	2026.72	1862.5	624.39	4826.77	3539.39	1198.81	0	50.7856	0.68698	9.31758	27.7815	0	0	0	0	0	0	0	0	0	0	0	0	0	0	0	0	0
																			2638.16	1398.7	1549.79	1088.38	1049.82	348.888	2638.16	1906.15	683.8	0	27.3775	0.813139	3.51609	16.5025	0	0	0	0	0	0	0	0	0	0	0	0	0	0	0	0	0
																			3736.66	1999.72	2203.73	1532.94	1501.74	497.976	3736.66	2722.45	946.572	0	39.606	1.05267	2.54715	24.4389	0	0	0	0	0	0	0	0	0	0	0	0	0	0	0	0	0
																			6661.68	3488.31	3876.51	2785.17	2608.76	879.55	6661.68	4930.36	1608.97	0	69.621	2.49716	10.6312	39.6015	0	0	0	0	0	0	0	0	0	0	0	0	0	0	0	0	0
																			6636.57	3487.47	3866.59	2769.98	2603.62	883.847	6636.57	4850.21	1672.43	0	62.847	1.73468	10.4672	38.8856	0	0	0	0	0	0	0	0	0	0	0	0	0	0	0	0	0
																			4538.71	2426.08	2669.69	1869.02	1814.02	612.054	4538.71	3298.4	1151.9	0	49.9102	0.992432	9.82793	27.6838	0	0	0	0	0	0	0	0	0	0	0	0	0	0	0	0	0
																			4327.89	2293.37	2540.59	1787.3	1718.72	574.653	4327.89	3186.14	1065.43	0	41.3396	0.739489	7.29945	26.9387	0	0	0	0	0	0	0	0	0	0	0	0	0	0	0	0	0
																			6517.02	3390.84	3788.77	2728.26	2535.46	855.387	6517.02	4783.67	1618.56	0	62.8528	1.82954	12.5419	37.5773	0	0	0	0	0	0	0	0	0	0	0	0	0	0	0	0	0
																			4426.98	2314.84	2585.02	1841.95	1733.12	581.716	4426.98	3285.14	1065.57	0	43.0749	0.236135	6.41989	26.544	0	0	0	0	0	0	0	0	0	0	0	0	0	0	0	0	0
																			4583.99	2400.18	2679.8	1904.19	1799.05	601.133	4583.99	3371.74	1127.06	0	50.9573	1.19582	3.40798	29.6362	0	0	0	0	0	0	0	0	0	0	0	0	0	0	0	0	0
																			3563.88	1869.42	2085.03	1478.85	1401.08	468.34	3563.88	2594.65	902.422	0	38.2432	0.746109	5.72426	22.0932	0	0	0	0	0	0	0	0	0	0	0	0	0	0	0	0	0
																			6784.56	3518.89	3939.84	2844.72	2630.38	888.501	6784.56	5000.14	1659.17	0	75.2478	1.4338	7.73065	40.8404	0	0	0	0	0	0	0	0	0	0	0	0	0	0	0	0	0
																			2075.23	1099.56	1223.68	851.549	825.448	274.111	2075.23	1484.66	552.626	0	21.3969	0.687678	1.54889	14.3061	0	0	0	0	0	0	0	0	0	0	0	0	0	0	0	0	0
																			5713.78	2990.85	3325.85	2387.94	2232.47	758.376	5713.78	4154.25	1459.24	0	54.4471	1.54587	11.1781	33.1236	0	0	0	0	0	0	0	0	0	0	0	0	0	0	0	0	0
																			4286.2	2198.68	2486.02	1800.18	1646.09	552.592	4286.2	3105.32	1106.67	0	39.3051	1.21932	6.42189	27.2606	0	0	0	0	0	0	0	0	0	0	0	0	0	0	0	0	0
																			3716.22	1989.39	2192.36	1523.85	1490.15	499.245	3716.22	2682.92	955.058	0	45.5619	1.13344	7.58826	23.953	0	0	0	0	0	0	0	0	0	0	0	0	0	0	0	0	0
																			2478.06	1320.75	1464.87	1013.19	992.308	328.446	2478.06	1795.21	632.815	0	27.7737	0.852178	5.30242	16.1069	0	0	0	0	0	0	0	0	0	0	0	0	0	0	0	0	0
																			5173.02	2688.97	3014.73	2158.29	2011.55	677.42	5173.02	3759.28	1316.86	0	55.8045	1.77462	9.08174	30.2224	0	0	0	0	0	0	0	0	0	0	0	0	0	0	0	0	0
																			1102.2	585.386	650.84	451.361	440.427	144.959	1102.2	798.526	281.603	0	12.8262	0.319254	1.42278	7.50271	0	0	0	0	0	0	0	0	0	0	0	0	0	0	0	0	0
																			4236.05	2270.94	2496.38	1739.67	1703.64	567.291	4236.05	3105.02	1059.32	0	38.4329	0.966922	6.80247	25.5105	0	0	0	0	0	0	0	0	0	0	0	0	0	0	0	0	0
																			4648.25	2451.34	2724.29	1923.97	1833.64	617.694	4648.25	3448.76	1112.79	0	48.0627	1.47146	8.6369	28.5331	0	0	0	0	0	0	0	0	0	0	0	0	0	0	0	0	0
																			5543.11	2927.49	3241.06	2302.05	2191.68	735.808	5543.11	4036.19	1397.08	0	62.6261	2.16068	12.4699	32.5882	0	0	0	0	0	0	0	0	0	0	0	0	0	0	0	0	0
																			2496.58	1292.51	1457.06	1039.52	969.453	323.057	2496.58	1768.46	678.741	0	27.7997	0.363823	5.07273	16.1422	0	0	0	0	0	0	0	0	0	0	0	0	0	0	0	0	0
																			5313.35	2751.96	3087.49	2225.86	2062.34	689.618	5313.35	3881.23	1339.56	0	48.1248	1.35857	9.9795	33.0933	0	0	0	0	0	0	0	0	0	0	0	0	0	0	0	0	0
																			4832.14	2533.93	2823.02	2009.12	1897.43	636.501	4832.14	3534.5	1212.76	0	47.9353	1.86818	5.00959	30.0683	0	0	0	0	0	0	0	0	0	0	0	0	0	0	0	0	0
																			6308.31	3213.67	3638.95	2669.37	2404.24	809.423	6308.31	4683.16	1508.34	0	61.5936	1.35385	16.9635	36.9022	0	0	0	0	0	0	0	0	0	0	0	0	0	0	0	0	0
																			5359.98	2759.37	3108.08	2251.9	2065.03	694.338	5359.98	3948.64	1319.76	0	48.185	1.77343	9.24321	32.3834	0	0	0	0	0	0	0	0	0	0	0	0	0	0	0	0	0
																			5374.16	2855.27	3155.82	2218.35	2136.08	719.183	5374.16	3956.19	1317.08	0	55.3576	2.06529	9.10144	34.3676	0	0	0	0	0	0	0	0	0	0	0	0	0	0	0	0	0
																			3691.9	1942.04	2161.65	1530.25	1455.08	486.955	3691.9	2706.87	913.996	0	37.2713	0.844033	9.7543	23.1616	0	0	0	0	0	0	0	0	0	0	0	0	0	0	0	0	0
																			2134.23	1108.04	1246.4	887.831	831.491	276.554	2134.23	1558.41	535.856	0	21.789	0.374554	4.71123	13.0889	0	0	0	0	0	0	0	0	0	0	0	0	0	0	0	0	0
																			4895.16	2611.03	2878.49	2016.67	1954.73	656.297	4895.16	3578.2	1224.03	0	45.7433	1.75961	14.4207	31.013	0	0	0	0	0	0	0	0	0	0	0	0	0	0	0	0	0
																			4607.43	2408.74	2685.12	1922.32	1800.35	608.388	4607.43	3309.81	1209.29	0	51.9563	0.926864	8.13022	27.3235	0	0	0	0	0	0	0	0	0	0	0	0	0	0	0	0	0
																			5842.31	2982.09	3376.77	2465.54	2231.56	750.524	5842.31	4300.03	1442.06	0	58.384	1.59273	6.07736	34.1664	0	0	0	0	0	0	0	0	0	0	0	0	0	0	0	0	0
																			4459.88	2398.38	2628.34	1831.55	1793.71	604.668	4459.88	3205.17	1166.03	0	46.9835	1.4787	11.9039	28.3173	0	0	0	0	0	0	0	0	0	0	0	0	0	0	0	0	0
																			5938.61	3102.38	3460.03	2478.58	2315.88	786.504	5938.61	4376.99	1446.47	0	61.0946	1.66098	15.9926	36.4063	0	0	0	0	0	0	0	0	0	0	0	0	0	0	0	0	0
																			5890.61	3182.62	3477.08	2413.52	2382.08	800.54	5890.61	4275.84	1498.95	0	70.9337	1.70844	5.26774	37.913	0	0	0	0	0	0	0	0	0	0	0	0	0	0	0	0	0
																			4778.07	2518.64	2797.93	1980.15	1883.18	635.465	4778.07	3464.5	1223.61	0	51.601	1.26031	5.40784	31.6961	0	0	0	0	0	0	0	0	0	0	0	0	0	0	0	0	0
																			6919.7	3615.85	4025.02	2894.68	2701.72	914.124	6919.7	5106.94	1699.95	0	60.3261	1.54121	8.80973	42.1413	0	0	0	0	0	0	0	0	0	0	0	0	0	0	0	0	0
																			6395.83	3435.89	3766.48	2629.36	2568.39	867.497	6395.83	4674.67	1596.18	0	73.1116	1.68897	12.9776	37.2032	0	0	0	0	0	0	0	0	0	0	0	0	0	0	0	0	0
																			4874.02	2549.08	2844.62	2029.41	1911.71	637.37	4874.02	3541.9	1244.24	0	49.3239	1.5523	6.44878	30.5538	0	0	0	0	0	0	0	0	0	0	0	0	0	0	0	0	0
																			5683.33	2922.83	3291.26	2392.06	2187.13	735.701	5683.33	4170.33	1406.15	0	62.0646	1.21566	10.4589	33.1075	0	0	0	0	0	0	0	0	0	0	0	0	0	0	0	0	0
																			2291.16	1174.82	1330.56	960.6	881.008	293.807	2291.16	1686.57	562.465	0	21.7882	0.802538	4.20616	15.3344	0	0	0	0	0	0	0	0	0	0	0	0	0	0	0	0	0
																			1675.75	889.984	986.61	689.136	669.666	220.318	1675.75	1219.5	424.812	0	18.4862	0.476534	1.8513	10.6193	0	0	0	0	0	0	0	0	0	0	0	0	0	0	0	0	0
																			5461.06	2917.59	3205.43	2255.63	2183.33	734.267	5461.06	3944.64	1416.35	0	55.3834	1.28619	10.9229	32.4701	0	0	0	0	0	0	0	0	0	0	0	0	0	0	0	0	0
																			5634.58	2881.26	3260.55	2374.04	2156.62	724.646	5634.58	4125.61	1404.51	0	63.8141	1.1917	5.26992	34.1816	0	0	0	0	0	0	0	0	0	0	0	0	0	0	0	0	0
																			1944.96	1028.18	1147.48	797.479	771.922	256.262	1944.96	1390.91	514.907	0	22.8461	0.438733	3.2107	12.6467	0	0	0	0	0	0	0	0	0	0	0	0	0	0	0	0	0
																			5195.97	2717.94	3029.18	2166.79	2034.09	683.849	5195.97	3799.38	1296.96	0	57.688	1.64448	8.44015	31.8591	0	0	0	0	0	0	0	0	0	0	0	0	0	0	0	0	0
																			3668.35	1968.22	2164.17	1504.18	1476.09	492.131	3668.35	2637.13	963.127	0	36.2476	1.28032	6.94853	23.6198	0	0	0	0	0	0	0	0	0	0	0	0	0	0	0	0	0
																			4363.23	2333.54	2572.1	1791.14	1750.51	583.031	4363.23	3178.16	1102.16	0	51.9099	1.48302	2.73381	26.793	0	0	0	0	0	0	0	0	0	0	0	0	0	0	0	0	0
																			4100.64	2121.51	2388.67	1711.97	1588.67	532.843	4100.64	3020.63	1005.76	0	44.2317	0.508706	3.8537	25.6566	0	0	0	0	0	0	0	0	0	0	0	0	0	0	0	0	0
																			7289.02	3839.67	4251.12	3037.9	2868.13	971.542	7289.02	5342.33	1829.09	0	63.8572	1.70907	9.13352	42.902	0	0	0	0	0	0	0	0	0	0	0	0	0	0	0	0	0
																			4191.06	2196.75	2449	1742.06	1644.8	551.946	4191.06	3088.87	1024.83	0	41.1644	1.24787	8.39646	26.5548	0	0	0	0	0	0	0	0	0	0	0	0	0	0	0	0	0
																			6551.94	3478.89	3835.95	2715.99	2599.35	879.542	6551.94	4787.91	1653.44	0	60.5998	1.72668	12.3849	35.8761	0	0	0	0	0	0	0	0	0	0	0	0	0	0	0	0	0
																			5730.19	2925.76	3310.48	2419.71	2187.33	738.434	5730.19	4208.28	1416.37	0	62.549	2.04119	6.95499	33.9943	0	0	0	0	0	0	0	0	0	0	0	0	0	0	0	0	0
																			3982.34	2134.66	2351.2	1631.14	1599.7	534.953	3982.34	2850.95	1053.15	0	46.1109	1.15788	5.3137	25.6596	0	0	0	0	0	0	0	0	0	0	0	0	0	0	0	0	0
																			4365.41	2316.24	2559.78	1805.64	1732.08	584.158	4365.41	3152.95	1131.02	0	42.446	1.08188	10.819	27.1049	0	0	0	0	0	0	0	0	0	0	0	0	0	0	0	0	0
																			6421.35	3433.15	3776.1	2645.26	2566.13	867.018	6421.35	4680	1613.75	0	74.0673	2.54337	11.5988	39.3935	0	0	0	0	0	0	0	0	0	0	0	0	0	0	0	0	0
																			6857.69	3503.2	3951.01	2906.68	2617.82	885.379	6857.69	5055.17	1696.3	0	53.5173	2.26635	10.9999	39.4387	0	0	0	0	0	0	0	0	0	0	0	0	0	0	0	0	0
																			3795.17	2061.21	2249.7	1545.47	1544.52	516.693	3795.17	2763.37	959.846	0	42.3899	0.720265	4.44887	24.3937	0	0	0	0	0	0	0	0	0	0	0	0	0	0	0	0	0
																			4593.04	2425.57	2693.62	1899.43	1818.5	607.071	4593.04	3388.83	1118.34	0	48.6926	0.949445	7.98487	28.2407	0	0	0	0	0	0	0	0	0	0	0	0	0	0	0	0	0
																			4611.75	2393.77	2687.05	1924.7	1792.58	601.183	4611.75	3353.37	1161.58	0	60.1983	1.74652	6.79537	28.0565	0	0	0	0	0	0	0	0	0	0	0	0	0	0	0	0	0
																			2326.84	1231.6	1369.41	957.421	923.671	307.931	2326.84	1670.28	613.859	0	21.8239	0.818071	4.61743	15.4325	0	0	0	0	0	0	0	0	0	0	0	0	0	0	0	0	0
																			4308.63	2278.28	2523.1	1785.53	1707.5	570.783	4308.63	3155.08	1073.54	0	45.8021	1.07715	6.755	26.3817	0	0	0	0	0	0	0	0	0	0	0	0	0	0	0	0	0
																			5790.61	3004.71	3366.36	2424.24	2248.83	755.886	5790.61	4241.21	1436.32	0	70.1862	1.4238	6.46673	35.0024	0	0	0	0	0	0	0	0	0	0	0	0	0	0	0	0	0
																			2932.65	1534.99	1716.04	1216.61	1149.97	385.024	2932.65	2143.92	736.213	0	27.8784	0.884767	5.47983	18.2739	0	0	0	0	0	0	0	0	0	0	0	0	0	0	0	0	0
																			3066.76	1563.89	1777.26	1289.5	1171.62	392.265	3066.76	2239.73	765.21	0	37.2241	1.35357	4.5709	18.6684	0	0	0	0	0	0	0	0	0	0	0	0	0	0	0	0	0
																			4369.84	2281.17	2551.72	1818.11	1706.6	574.58	4369.84	3187.65	1099.48	0	49.384	1.18912	6.7505	25.3812	0	0	0	0	0	0	0	0	0	0	0	0	0	0	0	0	0
																			7582.94	4051.37	4445.09	3137.84	3024.27	1027.1	7582.94	5600.38	1837.69	0	84.8433	1.71982	12.4205	45.8771	0	0	0	0	0	0	0	0	0	0	0	0	0	0	0	0	0
																			5118.13	2678.81	2984.67	2133.46	2002.25	676.559	5118.13	3721.58	1299.33	0	54.9227	1.62526	9.74387	30.9272	0	0	0	0	0	0	0	0	0	0	0	0	0	0	0	0	0
																			5336.67	2842.47	3131.86	2204.8	2128.02	714.449	5336.67	3885.18	1345.31	0	57.256	0.985556	13.6347	34.2915	0	0	0	0	0	0	0	0	0	0	0	0	0	0	0	0	0
																			5919.43	3112.29	3460.49	2458.94	2330.35	781.933	5919.43	4389.29	1425.79	0	56.3979	2.28474	10.5239	35.1483	0	0	0	0	0	0	0	0	0	0	0	0	0	0	0	0	0
																			3472.28	1841.71	2040.65	1431.63	1382.2	459.513	3472.28	2510.63	887.303	0	42.4424	1.08333	7.72601	23.0934	0	0	0	0	0	0	0	0	0	0	0	0	0	0	0	0	0
																			5419.61	2834.7	3162.85	2256.77	2127.58	707.118	5419.61	3984.05	1343.91	0	53.944	1.68349	3.91049	32.1181	0	0	0	0	0	0	0	0	0	0	0	0	0	0	0	0	0
																			2073.64	1076.55	1210.75	862.893	808.443	268.106	2073.64	1516.43	519.017	0	23.3017	0.553205	1.25322	13.0858	0	0	0	0	0	0	0	0	0	0	0	0	0	0	0	0	0
																			6979.17	3659.76	4068.16	2911.01	2731.2	928.555	6979.17	5106.2	1729.96	0	85.592	1.70228	14.1512	41.5698	0	0	0	0	0	0	0	0	0	0	0	0	0	0	0	0	0
																			3517.47	1853.87	2061.89	1455.58	1388.57	465.302	3517.47	2551.46	890.987	0	43.7745	1.59628	7.17136	22.4813	0	0	0	0	0	0	0	0	0	0	0	0	0	0	0	0	0
																			5234.98	2642.58	3015.33	2219.65	1979.39	663.189	5234.98	3835.47	1303.74	0	55.9882	1.42094	6.72222	31.6307	0	0	0	0	0	0	0	0	0	0	0	0	0	0	0	0	0
																			2500.28	1325.26	1470.89	1029.38	995.767	329.488	2500.28	1813.94	641.052	0	24.3141	0.609444	4.35465	16.0072	0	0	0	0	0	0	0	0	0	0	0	0	0	0	0	0	0
																			4118.24	2170.1	2411.84	1706.4	1623.28	546.82	4118.24	3006.99	1042.95	0	35.5481	0.588598	6.16643	25.9982	0	0	0	0	0	0	0	0	0	0	0	0	0	0	0	0	0
																			6566.52	3420.57	3821.76	2744.76	2555.87	864.696	6566.52	4819.59	1630.01	0	67.9383	1.92706	7.74148	39.3103	0	0	0	0	0	0	0	0	0	0	0	0	0	0	0	0	0
																			3620.34	1889.35	2114.59	1505.75	1415.53	473.822	3620.34	2637.52	918.565	0	37.5115	0.501998	3.45773	22.7909	0	0	0	0	0	0	0	0	0	0	0	0	0	0	0	0	0
																			4678.02	2514.35	2757.06	1920.97	1881.25	633.101	4678.02	3422.6	1172.82	0	43.4932	1.5433	7.70715	29.8525	0	0	0	0	0	0	0	0	0	0	0	0	0	0	0	0	0
																			3445.39	1879.92	2046.78	1398.61	1409.74	470.178	3445.39	2482.97	900.715	0	32.5508	0.972412	5.50698	22.6758	0	0	0	0	0	0	0	0	0	0	0	0	0	0	0	0	0
																			7003.81	3666.69	4080.04	2923.77	2741.38	925.318	7003.81	5166.23	1707.27	0	79.0464	1.98791	8.90253	40.3754	0	0	0	0	0	0	0	0	0	0	0	0	0	0	0	0	0
																			5893.68	3144.69	3458	2435.68	2352.04	792.653	5893.68	4231.86	1553.44	0	62.6895	1.64121	8.27262	35.786	0	0	0	0	0	0	0	0	0	0	0	0	0	0	0	0	0
																			2383.69	1223.94	1389.41	994.273	919.229	304.711	2383.69	1706.19	632.863	0	23.6849	0.738432	4.99472	15.2152	0	0	0	0	0	0	0	0	0	0	0	0	0	0	0	0	0
																			7319.05	3873.61	4271.01	3048.04	2891.37	982.238	7319.05	5336.97	1857.15	0	69.3298	1.80801	11.9109	41.8784	0	0	0	0	0	0	0	0	0	0	0	0	0	0	0	0	0
																			4761.92	2515.34	2788.2	1973.72	1884.74	630.597	4761.92	3483.78	1192.27	0	47.6239	1.35715	8.32103	28.5735	0	0	0	0	0	0	0	0	0	0	0	0	0	0	0	0	0
																			6116.44	3199.88	3560.55	2555.89	2391.58	808.297	6116.44	4478.72	1535.08	0	60.5265	1.82606	5.27998	35.0084	0	0	0	0	0	0	0	0	0	0	0	0	0	0	0	0	0
																			3167.55	1648.52	1850.76	1316.78	1238.99	409.529	3167.55	2327.56	786.852	0	26.639	0.648081	5.10162	20.747	0	0	0	0	0	0	0	0	0	0	0	0	0	0	0	0	0
																			3590.34	1867.97	2096.61	1493.73	1399.26	468.716	3590.34	2563.3	964.906	0	35.681	0.970072	3.1181	22.3638	0	0	0	0	0	0	0	0	0	0	0	0	0	0	0	0	0
																			4039.29	2131.55	2368.71	1670.57	1596.81	534.734	4039.29	2923.68	1041.1	0	41.7108	0.681799	7.66587	24.4497	0	0	0	0	0	0	0	0	0	0	0	0	0	0	0	0	0
																			5127.31	2680.79	2985.29	2142.02	2006.03	674.756	5127.31	3737.25	1288.64	0	55.4573	1.34134	12.6838	31.9404	0	0	0	0	0	0	0	0	0	0	0	0	0	0	0	0	0
																			5343.68	2796.87	3112.3	2231.38	2091.79	705.078	5343.68	3912.74	1333.25	0	52.6001	1.1945	11.8675	32.0319	0	0	0	0	0	0	0	0	0	0	0	0	0	0	0	0	0
																			5534.67	2933.91	3245.47	2289.2	2194.91	738.996	5534.67	4074.88	1367.57	0	48.9541	1.63161	8.678	32.9541	0	0	0	0	0	0	0	0	0	0	0	0	0	0	0	0	0
																			6737.77	3538.83	3933.77	2804	2647.04	891.787	6737.77	4983.46	1642.07	0	66.8657	1.44381	4.99874	38.9262	0	0	0	0	0	0	0	0	0	0	0	0	0	0	0	0	0
																			6276.7	3287.95	3655.8	2620.89	2455.96	831.993	6276.7	4624.88	1529.99	0	75.93	1.95095	9.36823	34.5781	0	0	0	0	0	0	0	0	0	0	0	0	0	0	0	0	0
																			4776.48	2568.78	2819.97	1956.51	1923.96	644.819	4776.48	3456.06	1231.5	0	53.8872	1.53677	3.53959	29.9473	0	0	0	0	0	0	0	0	0	0	0	0	0	0	0	0	0
																			4119.94	2130.72	2391.5	1728.44	1593.44	537.277	4119.94	3005.56	1044.2	0	41.3779	1.02805	5.10103	22.6806	0	0	0	0	0	0	0	0	0	0	0	0	0	0	0	0	0
																			3259.68	1733.9	1920.42	1339.26	1298.26	435.637	3259.68	2345.86	850.378	0	33.6805	1.2721	7.73421	20.7516	0	0	0	0	0	0	0	0	0	0	0	0	0	0	0	0	0
																			6333.8	3294.58	3681.5	2652.29	2464.62	829.962	6333.8	4643.62	1578.17	0	59.866	2.25025	11.5688	38.3251	0	0	0	0	0	0	0	0	0	0	0	0	0	0	0	0	0
																			5273.51	2737.98	3070.52	2202.99	2048.78	689.201	5273.51	3896.49	1271.79	0	61.6019	1.18607	9.59344	32.8507	0	0	0	0	0	0	0	0	0	0	0	0	0	0	0	0	0
																			2746.81	1471.61	1624.39	1122.42	1103.51	368.098	2746.81	1959.19	732.888	0	30.66	0.506384	6.05365	17.5148	0	0	0	0	0	0	0	0	0	0	0	0	0	0	0	0	0
																			3745.86	1978	2198.09	1547.76	1483.79	494.202	3745.86	2735.12	941.813	0	40.6551	1.03408	4.46347	22.7697	0	0	0	0	0	0	0	0	0	0	0	0	0	0	0	0	0
																			4522.07	2355.94	2637.15	1884.92	1767.07	588.868	4522.07	3302.24	1131.06	0	50.0595	1.56012	9.07586	28.0787	0	0	0	0	0	0	0	0	0	0	0	0	0	0	0	0	0
																			4252.76	2211.45	2479.43	1773.33	1655.64	555.812	4252.76	3059.16	1111.87	0	47.6897	1.65417	5.84267	26.5415	0	0	0	0	0	0	0	0	0	0	0	0	0	0	0	0	0
																			5910.17	3087.57	3437.15	2473.02	2306.55	781.024	5910.17	4321.57	1478.96	0	61.9269	2.00052	11.5429	34.1756	0	0	0	0	0	0	0	0	0	0	0	0	0	0	0	0	0
																			4831.8	2503.29	2811.06	2020.74	1874.72	628.573	4831.8	3538.3	1206.51	0	46.5248	1.32737	8.71373	30.4285	0	0	0	0	0	0	0	0	0	0	0	0	0	0	0	0	0
																			3212.97	1683.8	1880.29	1332.68	1261.94	421.858	3212.97	2342.83	813.537	0	31.4238	1.05434	4.37828	19.7484	0	0	0	0	0	0	0	0	0	0	0	0	0	0	0	0	0
																			4203	2218.92	2462.23	1740.77	1661.88	557.036	4203	3075.27	1052.32	0	41.808	1.48431	5.98682	26.1389	0	0	0	0	0	0	0	0	0	0	0	0	0	0	0	0	0
																			5118.34	2699.17	2994.98	2123.36	2020.19	678.988	5118.34	3750.58	1273.59	0	51.9839	0.921952	9.97353	31.2874	0	0	0	0	0	0	0	0	0	0	0	0	0	0	0	0	0
																			5512.75	2791.72	3172.21	2340.54	2089.38	702.343	5512.75	4049.29	1352.04	0	63.9893	0.447488	14.9664	32.0136	0	0	0	0	0	0	0	0	0	0	0	0	0	0	0	0	0
																			3761.95	1929.25	2185.41	1576.53	1443.74	485.516	3761.95	2729.43	955.909	0	43.6079	1.44428	7.26358	24.2921	0	0	0	0	0	0	0	0	0	0	0	0	0	0	0	0	0
																			5309.98	2806.28	3109.17	2200.82	2098.15	708.13	5309.98	3792.49	1413.65	0	56.8333	1.62624	11.0907	34.292	0	0	0	0	0	0	0	0	0	0	0	0	0	0	0	0	0
																			1478.38	777.93	869.328	609.053	585.174	192.756	1478.38	1069.58	381.72	0	15.6361	0.453091	1.70475	9.28869	0	0	0	0	0	0	0	0	0	0	0	0	0	0	0	0	0
																			5293.25	2731.29	3071.28	2221.97	2045.65	685.642	5293.25	3883.71	1318.64	0	51.7427	1.26934	5.93788	31.9571	0	0	0	0	0	0	0	0	0	0	0	0	0	0	0	0	0
																			6329.53	3379	3717.01	2612.52	2527.73	851.274	6329.53	4650.05	1556.21	0	73.9356	2.51663	6.6084	40.2086	0	0	0	0	0	0	0	0	0	0	0	0	0	0	0	0	0
																			4633.17	2464.24	2719.48	1913.69	1845.17	619.062	4633.17	3352.8	1185.5	0	55.4886	1.08551	8.1442	30.1557	0	0	0	0	0	0	0	0	0	0	0	0	0	0	0	0	0
																			5028.29	2634.24	2934.07	2094.22	1970.61	663.628	5028.29	3677.82	1259.55	0	52.795	1.77112	6.65416	29.6923	0	0	0	0	0	0	0	0	0	0	0	0	0	0	0	0	0
																			5344.02	2831.25	3130.99	2213.02	2115.89	715.367	5344.02	3886.17	1348.6	0	64.9423	1.79139	10.9419	31.5731	0	0	0	0	0	0	0	0	0	0	0	0	0	0	0	0	0
																			6183.57	3172.51	3578.16	2605.41	2373.75	798.757	6183.57	4554.96	1526.51	0	59.829	1.70055	5.89856	34.6708	0	0	0	0	0	0	0	0	0	0	0	0	0	0	0	0	0
																			6768.05	3574.97	3956.03	2812.03	2672.63	902.344	6768.05	4985.02	1669.77	0	65.9856	1.78104	4.29439	41.2055	0	0	0	0	0	0	0	0	0	0	0	0	0	0	0	0	0
																			6157.04	3221.39	3587.35	2569.69	2407.09	814.297	6157.04	4532.65	1516.25	0	58.1365	1.5913	9.55211	38.859	0	0	0	0	0	0	0	0	0	0	0	0	0	0	0	0	0
																			5703.03	2966.96	3314.89	2388.15	2222.37	744.588	5703.03	4205.86	1389.23	0	60.8405	1.31747	12.1464	33.6475	0	0	0	0	0	0	0	0	0	0	0	0	0	0	0	0	0
																			5523.67	2848.03	3206.96	2316.71	2130.54	717.493	5523.67	4039.89	1389.49	0	50.5376	1.99655	7.18886	34.5569	0	0	0	0	0	0	0	0	0	0	0	0	0	0	0	0	0
																			3048.92	1586.93	1779.46	1269.46	1190.07	396.858	3048.92	2216.01	780.812	0	28.1634	1.12004	2.23398	20.5809	0	0	0	0	0	0	0	0	0	0	0	0	0	0	0	0	0
																			4611.5	2492.04	2723.94	1887.56	1864.32	627.714	4611.5	3357.16	1171.27	0	47.1367	1.23684	5.36843	29.3282	0	0	0	0	0	0	0	0	0	0	0	0	0	0	0	0	0
																			2408.23	1270.86	1415.37	992.859	954.62	316.239	2408.23	1726.02	640.938	0	20.3556	1.05115	4.21412	15.6461	0	0	0	0	0	0	0	0	0	0	0	0	0	0	0	0	0
																			8441.58	4431.32	4913.65	3527.93	3301.97	1129.35	8441.58	6217.01	2061.82	0	98.4613	2.3245	13.9257	48.0382	0	0	0	0	0	0	0	0	0	0	0	0	0	0	0	0	0
																			4684.72	2418.77	2723.16	1961.55	1814.74	604.037	4684.72	3441.68	1152.51	0	58.947	1.81599	0.884921	28.879	0	0	0	0	0	0	0	0	0	0	0	0	0	0	0	0	0
																			4715.71	2454.32	2748.82	1966.89	1840.28	614.04	4715.71	3473.59	1146.15	0	57.0968	1.599	7.72692	29.5442	0	0	0	0	0	0	0	0	0	0	0	0	0	0	0	0	0
																			2964.8	1552.5	1736.55	1228.25	1165.94	386.557	2964.8	2119.69	790.685	0	31.1109	0.832331	2.43466	20.0456	0	0	0	0	0	0	0	0	0	0	0	0	0	0	0	0	0
																			5237.91	2768.77	3067.99	2169.92	2073.16	695.611	5237.91	3841.34	1299.64	0	53.0919	1.49647	10.7425	31.5989	0	0	0	0	0	0	0	0	0	0	0	0	0	0	0	0	0
																			3913.19	2034.31	2279.56	1633.63	1523.05	511.255	3913.19	2789.96	1049.95	0	41.0657	0.961502	6.32515	24.9276	0	0	0	0	0	0	0	0	0	0	0	0	0	0	0	0	0
																			6186.98	3209.34	3591.73	2595.24	2396.89	812.443	6186.98	4499.3	1571.1	0	64.6088	1.57557	11.8302	38.5575	0	0	0	0	0	0	0	0	0	0	0	0	0	0	0	0	0
																			6141.55	3168.99	3560.39	2581.17	2371.11	797.872	6141.55	4523.01	1500.87	0	66.9945	1.17841	11.2079	38.2941	0	0	0	0	0	0	0	0	0	0	0	0	0	0	0	0	0
																			3521.82	1844.79	2060.49	1461.33	1383.21	461.58	3521.82	2576.63	871.347	0	45.0504	1.31015	4.26704	23.2171	0	0	0	0	0	0	0	0	0	0	0	0	0	0	0	0	0
																			5981.14	3039.77	3441.21	2539.93	2267.85	771.924	5981.14	4417.84	1455.74	0	57.3313	1.97357	12.6505	35.5958	0	0	0	0	0	0	0	0	0	0	0	0	0	0	0	0	0
																			7416.32	3848.53	4303.2	3113.11	2875.14	973.388	7416.32	5455	1843.55	0	65.9204	2.34756	5.97052	43.5298	0	0	0	0	0	0	0	0	0	0	0	0	0	0	0	0	0
																			7274.65	3957.77	4298	2976.65	2955.62	1002.15	7274.65	5352.84	1786.01	0	71.947	3.47172	14.6931	45.6875	0	0	0	0	0	0	0	0	0	0	0	0	0	0	0	0	0
																			5092.8	2675.63	2975.22	2117.58	2003.49	672.142	5092.8	3748.85	1253.68	0	51.3991	1.84928	8.16681	28.8514	0	0	0	0	0	0	0	0	0	0	0	0	0	0	0	0	0
																			7519.85	3908.79	4358.47	3161.39	2916.8	991.988	7519.85	5481.97	1907.9	0	71.6735	2.58141	12.5538	43.1722	0	0	0	0	0	0	0	0	0	0	0	0	0	0	0	0	0
																			6598.75	3448.33	3842.24	2756.51	2577.59	870.738	6598.75	4786.16	1698.76	0	64.0532	1.39542	10.5638	37.8165	0	0	0	0	0	0	0	0	0	0	0	0	0	0	0	0	0
																			4694.47	2439.78	2730.45	1964.02	1827.52	612.26	4694.47	3425.45	1179.76	0	51.5176	1.21549	6.87557	29.6584	0	0	0	0	0	0	0	0	0	0	0	0	0	0	0	0	0
																			5210.48	2694.47	3019.37	2191.11	2013.98	680.497	5210.48	3811.35	1305.79	0	46.9469	1.67738	11.7023	33.0136	0	0	0	0	0	0	0	0	0	0	0	0	0	0	0	0	0
																			7154.92	3809.01	4189.44	2965.48	2845.22	963.798	7154.92	5217.26	1805.31	0	71.3832	2.35398	15.0043	43.6139	0	0	0	0	0	0	0	0	0	0	0	0	0	0	0	0	0
																			4507.5	2343.64	2621.16	1886.34	1753.61	590.027	4507.5	3270.04	1147.24	0	49.1664	1.5759	10.4863	28.9873	0	0	0	0	0	0	0	0	0	0	0	0	0	0	0	0	0
																			5570.84	2923.45	3250.23	2320.6	2183.51	739.945	5570.84	4079.5	1392.58	0	54.4078	1.05406	9.33238	33.9621	0	0	0	0	0	0	0	0	0	0	0	0	0	0	0	0	0
																			6048.34	3213.85	3544.92	2503.43	2403.08	810.775	6048.34	4385.54	1545.16	0	66.5461	1.93127	10.7038	38.4588	0	0	0	0	0	0	0	0	0	0	0	0	0	0	0	0	0
																			4156.59	2135.03	2412.44	1744.15	1600.55	534.474	4156.59	3019.36	1058.87	0	44.8293	1.23766	5.78047	26.5121	0	0	0	0	0	0	0	0	0	0	0	0	0	0	0	0	0
																			5360.46	2757.08	3110.58	2249.88	2064.64	692.44	5360.46	3978.12	1280.64	0	53.3851	1.97534	12.6042	33.7296	0	0	0	0	0	0	0	0	0	0	0	0	0	0	0	0	0
																			4824.47	2550.96	2827.57	1996.9	1912.89	638.067	4824.47	3581.13	1152.97	0	51.106	1.05694	9.21383	28.9874	0	0	0	0	0	0	0	0	0	0	0	0	0	0	0	0	0
																			6578.88	3350.92	3787.82	2791.06	2499.84	851.087	6578.88	4846.38	1597.4	0	75.4407	2.0731	18.4798	39.1174	0	0	0	0	0	0	0	0	0	0	0	0	0	0	0	0	0
																			6618.25	3414	3826.47	2791.78	2547.38	866.62	6618.25	4856.75	1646.94	0	58.1539	2.41682	12.8063	41.1866	0	0	0	0	0	0	0	0	0	0	0	0	0	0	0	0	0
																			7310.09	3732.08	4214.47	3095.62	2783.94	948.137	7310.09	5431.2	1738.94	0	78.4865	1.89028	16.3132	43.263	0	0	0	0	0	0	0	0	0	0	0	0	0	0	0	0	0
																			3795.31	1959.8	2209.21	1586.1	1470.77	489.033	3795.31	2800.86	920.068	0	41.5916	0.933307	7.09485	24.7551	0	0	0	0	0	0	0	0	0	0	0	0	0	0	0	0	0
																			4710.92	2530.33	2780.77	1930.16	1895.68	634.651	4710.92	3403.34	1215.62	0	50.4031	0.709265	11.1987	29.648	0	0	0	0	0	0	0	0	0	0	0	0	0	0	0	0	0
																			5312.04	2794.01	3103.8	2208.24	2093.26	700.75	5312.04	3787.07	1420.93	0	62.0529	1.66831	8.27435	32.0354	0	0	0	0	0	0	0	0	0	0	0	0	0	0	0	0	0
																			5446.41	2842.61	3175.23	2271.18	2130.85	711.755	5446.41	3990.31	1358.66	0	57.8168	1.18498	6.36583	32.0757	0	0	0	0	0	0	0	0	0	0	0	0	0	0	0	0	0
																			4791.18	2475.93	2780.67	2010.51	1855.44	620.486	4791.18	3487.48	1223.04	0	46.5519	0.781227	4.23514	29.094	0	0	0	0	0	0	0	0	0	0	0	0	0	0	0	0	0
																			6290.1	3217.43	3635.75	2654.35	2405.09	812.34	6290.1	4658.29	1519.04	0	69.0219	2.26157	6.58908	34.8944	0	0	0	0	0	0	0	0	0	0	0	0	0	0	0	0	0
																			5411.74	2823.81	3150.73	2261.01	2109.79	714.023	5411.74	3974.68	1336.7	0	56.7359	1.88652	8.99882	32.739	0	0	0	0	0	0	0	0	0	0	0	0	0	0	0	0	0
																			6083.28	3115.31	3510.65	2572.63	2326.93	788.378	6083.28	4417.06	1546.61	0	64.7885	2.11006	16.7029	36.0106	0	0	0	0	0	0	0	0	0	0	0	0	0	0	0	0	0
																			5373	2886.94	3161.07	2211.93	2158.73	728.211	5373	3887.5	1392.53	0	51.2168	2.18793	5.3796	34.1858	0	0	0	0	0	0	0	0	0	0	0	0	0	0	0	0	0
																			4527.91	2379.92	2649.87	1878.05	1784.18	595.747	4527.91	3317.22	1122.06	0	51.231	0.868652	8.13721	28.3962	0	0	0	0	0	0	0	0	0	0	0	0	0	0	0	0	0
																			3767.52	1980.71	2205.18	1562.34	1482.65	498.055	3767.52	2743.46	952.583	0	39.4431	0.745767	7.37846	23.917	0	0	0	0	0	0	0	0	0	0	0	0	0	0	0	0	0
																			6365.15	3281.77	3686.48	2678.67	2454.77	827.008	6365.15	4698.66	1545.67	0	70.9092	1.92223	8.91861	39.0789	0	0	0	0	0	0	0	0	0	0	0	0	0	0	0	0	0
																			5306.74	2798.53	3105.97	2200.76	2094.14	704.395	5306.74	3870.55	1338.87	0	55.9834	0.76466	7.35377	33.2179	0	0	0	0	0	0	0	0	0	0	0	0	0	0	0	0	0
																			4668.12	2415.42	2713.93	1954.19	1808.26	607.159	4668.12	3413.64	1164.68	0	51.5819	1.10246	7.95599	29.1551	0	0	0	0	0	0	0	0	0	0	0	0	0	0	0	0	0
																			3463.94	1815.05	2028.88	1435.05	1360.7	454.348	3463.94	2508.34	894.267	0	35.8695	0.627711	3.07108	21.7632	0	0	0	0	0	0	0	0	0	0	0	0	0	0	0	0	0
																			4817.72	2568.87	2832.45	1985.27	1921.18	647.686	4817.72	3526.9	1201.81	0	47.6715	1.38283	7.82666	32.1311	0	0	0	0	0	0	0	0	0	0	0	0	0	0	0	0	0
																			3143.17	1629.74	1832.13	1311.04	1219.93	409.81	3143.17	2266.85	816.399	0	29.8056	1.16767	8.73719	20.2094	0	0	0	0	0	0	0	0	0	0	0	0	0	0	0	0	0
																			6837.9	3583.95	3986.28	2851.62	2678.73	905.223	6837.9	5064.99	1642.66	0	79.0772	2.21094	7.26077	41.7064	0	0	0	0	0	0	0	0	0	0	0	0	0	0	0	0	0
																			4782.47	2557.05	2814.25	1968.22	1916.97	640.087	4782.47	3524.24	1170.34	0	50.4864	0.925744	8.45458	28.0312	0	0	0	0	0	0	0	0	0	0	0	0	0	0	0	0	0
																			6031.92	3209.7	3539.3	2492.61	2402.03	807.666	6031.92	4419.22	1500.7	0	65.7367	1.89307	7.65341	36.7123	0	0	0	0	0	0	0	0	0	0	0	0	0	0	0	0	0
																			4157.63	2110.94	2402.2	1755.42	1581.43	529.516	4157.63	3054.05	1027.42	0	42.7243	1.60446	5.62629	26.1967	0	0	0	0	0	0	0	0	0	0	0	0	0	0	0	0	0
																			4041.65	2113.71	2359.37	1682.28	1585	528.707	4041.65	2964.81	993.179	0	47.1468	1.16577	9.01536	26.3325	0	0	0	0	0	0	0	0	0	0	0	0	0	0	0	0	0
																			4543.33	2358.54	2645.31	1898.02	1766.95	591.591	4543.33	3293.04	1168.47	0	46.1225	1.63075	5.89473	28.166	0	0	0	0	0	0	0	0	0	0	0	0	0	0	0	0	0
																			1240.4	650.036	730.349	510.055	487.778	162.258	1240.4	854.577	362.657	0	12.055	0.503514	1.73129	8.88088	0	0	0	0	0	0	0	0	0	0	0	0	0	0	0	0	0
																			6336.82	3334.53	3697.04	2639.78	2492.35	842.182	6336.82	4611.06	1608.86	0	61.8761	2.31838	15.0931	37.6173	0	0	0	0	0	0	0	0	0	0	0	0	0	0	0	0	0
																			3657.42	1901.62	2132.18	1525.24	1425.21	476.406	3657.42	2668.5	911.996	0	45.7692	1.23712	6.84415	23.077	0	0	0	0	0	0	0	0	0	0	0	0	0	0	0	0	0
																			3980.76	2061.33	2315.41	1665.35	1543.71	517.62	3980.76	2880.35	1028.25	0	42.5429	1.26596	3.21004	25.1364	0	0	0	0	0	0	0	0	0	0	0	0	0	0	0	0	0
																			4820.32	2544.24	2826.37	1993.95	1903.81	640.425	4820.32	3482.49	1244.17	0	55.3605	0.833607	8.72548	28.7407	0	0	0	0	0	0	0	0	0	0	0	0	0	0	0	0	0
																			5096.53	2647.17	2963.48	2133.05	1976.6	670.571	5096.53	3715.24	1280.99	0	59.0126	1.39985	9.66801	30.2196	0	0	0	0	0	0	0	0	0	0	0	0	0	0	0	0	0
																			4155.16	2154.72	2421.49	1733.67	1615.68	539.04	4155.16	3067.63	1010.04	0	41.8804	1.33615	8.27235	26.0048	0	0	0	0	0	0	0	0	0	0	0	0	0	0	0	0	0
																			5380.83	2787.71	3128.34	2252.48	2086.35	701.356	5380.83	3967.3	1315.49	0	56.6059	2.26882	8.04399	31.1218	0	0	0	0	0	0	0	0	0	0	0	0	0	0	0	0	0
																			6006.4	3089.61	3483.02	2523.38	2311.86	777.758	6006.4	4400.79	1501.69	0	53.1125	2.18304	12.3922	36.2302	0	0	0	0	0	0	0	0	0	0	0	0	0	0	0	0	0
																			4403.16	2255.87	2551.86	1851.3	1686.62	569.251	4403.16	3238.69	1082.23	0	44.9051	1.35879	7.38243	28.591	0	0	0	0	0	0	0	0	0	0	0	0	0	0	0	0	0
																			4305.58	2198.57	2492.95	1812.63	1646.23	552.344	4305.58	3159.62	1069.74	0	40.9379	0.721935	7.43141	27.1209	0	0	0	0	0	0	0	0	0	0	0	0	0	0	0	0	0
																			4715.34	2480.19	2759.96	1955.38	1855.9	624.285	4715.34	3460.18	1161.52	0	57.1015	1.2994	5.90971	29.3223	0	0	0	0	0	0	0	0	0	0	0	0	0	0	0	0	0
																			4204.16	2213.81	2462.82	1741.35	1661.33	552.481	4204.16	3067.4	1058.12	0	46.0362	0.977481	5.58855	26.0417	0	0	0	0	0	0	0	0	0	0	0	0	0	0	0	0	0
																			5057.53	2617.07	2939.91	2117.61	1959.83	657.246	5057.53	3710.88	1261.23	0	46.3524	0.976664	8.44672	29.6405	0	0	0	0	0	0	0	0	0	0	0	0	0	0	0	0	0
																			2206.53	1174.24	1301.28	905.249	881.717	292.526	2206.53	1585.44	576.471	0	23.4405	0.61977	6.58051	13.9716	0	0	0	0	0	0	0	0	0	0	0	0	0	0	0	0	0
																			3582.38	1931.78	2119.48	1462.9	1449.79	481.989	3582.38	2587.8	925.386	0	37.8113	0.993017	8.18387	22.2094	0	0	0	0	0	0	0	0	0	0	0	0	0	0	0	0	0
																			3577.39	1923.29	2117.5	1459.89	1443.01	480.286	3577.39	2589.09	927.147	0	30.7494	0.911378	4.90612	24.5867	0	0	0	0	0	0	0	0	0	0	0	0	0	0	0	0	0
																			6549.47	3447.8	3823.35	2726.12	2576.59	871.203	6549.47	4796.23	1632.8	0	66.285	1.29863	12.8192	40.0337	0	0	0	0	0	0	0	0	0	0	0	0	0	0	0	0	0
																			4620.02	2438.34	2706.61	1913.41	1824.47	613.876	4620.02	3321.54	1206.18	0	52.3348	1.24038	8.47843	30.2436	0	0	0	0	0	0	0	0	0	0	0	0	0	0	0	0	0
																			7348.61	3757.48	4237.24	3111.37	2804.62	952.865	7348.61	5480.79	1743.31	0	69.9132	1.48576	12.3523	40.7651	0	0	0	0	0	0	0	0	0	0	0	0	0	0	0	0	0
																			5170.59	2689.82	3012.88	2157.71	2012.03	677.796	5170.59	3823.51	1250.17	0	54.6411	2.2225	6.9477	33.0943	0	0	0	0	0	0	0	0	0	0	0	0	0	0	0	0	0
																			4680.6	2429.77	2722.71	1957.89	1820.43	609.344	4680.6	3429.83	1164.27	0	48.302	1.11404	8.55193	28.5398	0	0	0	0	0	0	0	0	0	0	0	0	0	0	0	0	0
																			2119.48	1098.09	1235.89	883.584	825.983	272.111	2119.48	1529.24	547.026	0	25.1581	0.465102	3.51723	14.0685	0	0	0	0	0	0	0	0	0	0	0	0	0	0	0	0	0
																			8244.31	4370.66	4816.75	3427.56	3257.1	1113.56	8244.31	6091.54	1997.64	0	84.8656	2.74325	17.5417	49.985	0	0	0	0	0	0	0	0	0	0	0	0	0	0	0	0	0
																			4422.83	2335.9	2587.78	1835.05	1748.92	586.983	4422.83	3250.47	1088.43	0	47.4889	1.17716	7.86281	27.3959	0	0	0	0	0	0	0	0	0	0	0	0	0	0	0	0	0
																			6377.7	3325.56	3710.3	2667.4	2484.12	841.442	6377.7	4708.06	1553.74	0	67.2248	2.95257	5.70501	40.0151	0	0	0	0	0	0	0	0	0	0	0	0	0	0	0	0	0
																			5921.02	3079.46	3441.86	2479.17	2308	771.461	5921.02	4331.27	1484.41	0	62.8223	1.99282	4.94109	35.5942	0	0	0	0	0	0	0	0	0	0	0	0	0	0	0	0	0
																			7132	3726.67	4152.24	2979.76	2782.77	943.905	7132	5255.58	1759.29	0	64.9606	1.808	9.02327	41.3415	0	0	0	0	0	0	0	0	0	0	0	0	0	0	0	0	0
																			5399.78	2850.55	3163.4	2236.38	2130.67	719.883	5399.78	3964.21	1331.28	0	60.0353	1.28814	8.43339	34.5326	0	0	0	0	0	0	0	0	0	0	0	0	0	0	0	0	0
																			6141.39	3217.61	3586.1	2555.29	2407.81	809.8	6141.39	4591.08	1431.23	0	73.6411	2.55218	8.40361	34.4788	0	0	0	0	0	0	0	0	0	0	0	0	0	0	0	0	0
																			4552.17	2309.57	2625.91	1926.26	1730.02	579.545	4552.17	3361.72	1114.76	0	43.1419	1.27804	2.92182	28.3426	0	0	0	0	0	0	0	0	0	0	0	0	0	0	0	0	0
																			5201.81	2818.09	3075.47	2126.34	2112.03	706.055	5201.81	3778.24	1324.59	0	56.7822	1.19822	8.80012	32.199	0	0	0	0	0	0	0	0	0	0	0	0	0	0	0	0	0
																			5393.18	2797.97	3134.05	2259.13	2094.76	703.21	5393.18	3947.69	1339.55	0	61.305	1.98021	8.77704	33.8716	0	0	0	0	0	0	0	0	0	0	0	0	0	0	0	0	0
																			3832.24	2067.11	2262.97	1569.27	1546.37	520.741	3832.24	2768.94	990.378	0	40.1774	0.902466	8.4583	23.3852	0	0	0	0	0	0	0	0	0	0	0	0	0	0	0	0	0
																			4774.34	2581.43	2820.82	1953.52	1934.63	646.804	4774.34	3466.21	1215.58	0	49.0885	0.703684	13.7485	29.0098	0	0	0	0	0	0	0	0	0	0	0	0	0	0	0	0	0
																			5056.57	2661.81	2960.68	2095.89	1996.58	665.233	5056.57	3745.07	1226.7	0	49.0282	1.58216	5.68751	28.497	0	0	0	0	0	0	0	0	0	0	0	0	0	0	0	0	0
																			4005.12	2123.19	2353.39	1651.74	1591.49	531.697	4005.12	2928.69	998.112	0	45.0792	1.09996	6.22269	25.9188	0	0	0	0	0	0	0	0	0	0	0	0	0	0	0	0	0
																			4128.48	2094.89	2384.75	1743.74	1568.65	526.237	4128.48	3029.93	1019.57	0	44.4837	1.25184	8.86841	24.3751	0	0	0	0	0	0	0	0	0	0	0	0	0	0	0	0	0
																			5227.99	2755	3056.04	2171.95	2060.1	694.898	5227.99	3870.6	1253.91	0	56.6318	2.11532	11.7813	32.9551	0	0	0	0	0	0	0	0	0	0	0	0	0	0	0	0	0
																			4468.89	2303.06	2597.13	1871.76	1727.35	575.708	4468.89	3305.27	1081.24	0	49.9389	1.02858	3.16038	28.2501	0	0	0	0	0	0	0	0	0	0	0	0	0	0	0	0	0
																			4507.13	2414.61	2658.08	1849.05	1809.09	605.519	4507.13	3283.64	1140.18	0	46.4049	0.870696	7.7631	28.272	0	0	0	0	0	0	0	0	0	0	0	0	0	0	0	0	0
																			2741.39	1426.02	1605.89	1135.51	1071.5	354.519	2741.39	2019.29	671.951	0	30.0908	0.373519	2.64589	17.0422	0	0	0	0	0	0	0	0	0	0	0	0	0	0	0	0	0
																			4806.69	2515.68	2808.82	1997.87	1885.68	630.002	4806.69	3477.46	1246.18	0	49.1303	1.12341	2.12153	30.6714	0	0	0	0	0	0	0	0	0	0	0	0	0	0	0	0	0
																			4330.11	2268.92	2532.51	1797.61	1698.09	570.831	4330.11	3170.8	1081.44	0	44.4151	1.17311	5.33482	26.9518	0	0	0	0	0	0	0	0	0	0	0	0	0	0	0	0	0
																			6253.26	3326.62	3663.6	2589.65	2484.73	841.892	6253.26	4534.04	1597.68	0	67.5787	1.90277	12.1173	39.9388	0	0	0	0	0	0	0	0	0	0	0	0	0	0	0	0	0
																			4672.3	2438.14	2727.23	1945.07	1826.1	612.038	4672.3	3439.59	1154.67	0	45.8794	1.05325	4.05117	27.0596	0	0	0	0	0	0	0	0	0	0	0	0	0	0	0	0	0
																			4879.17	2525.28	2834.28	2044.88	1889.49	635.788	4879.17	3577.61	1217.66	0	46.3839	1.39698	7.00741	29.1063	0	0	0	0	0	0	0	0	0	0	0	0	0	0	0	0	0
																			3855.81	2067.03	2274.59	1581.22	1547.5	519.53	3855.81	2814.1	966.922	0	45.8187	1.64732	3.36239	23.9583	0	0	0	0	0	0	0	0	0	0	0	0	0	0	0	0	0
																			3862.1	2036.58	2268.54	1593.55	1526.75	509.828	3862.1	2843.06	939.511	0	46.8072	0.114702	7.41363	25.1917	0	0	0	0	0	0	0	0	0	0	0	0	0	0	0	0	0
																			6970.01	3629.04	4047.52	2922.49	2713.8	915.236	6970.01	5104.92	1740.54	0	74.2747	2.48233	7.34533	40.4436	0	0	0	0	0	0	0	0	0	0	0	0	0	0	0	0	0
																			4047.17	2108.47	2364.57	1682.6	1581.82	526.656	4047.17	2898.59	1070.03	0	46.1122	0.833611	5.28387	26.3205	0	0	0	0	0	0	0	0	0	0	0	0	0	0	0	0	0
																			6502.04	3336.83	3761.88	2740.16	2498.82	838.016	6502.04	4843.86	1542.97	0	65.8279	2.43855	8.43393	38.5075	0	0	0	0	0	0	0	0	0	0	0	0	0	0	0	0	0
																			5236.07	2699.58	3037.93	2198.14	2022.29	677.3	5236.07	3870.07	1273.47	0	54.1506	1.08767	5.98163	31.3058	0	0	0	0	0	0	0	0	0	0	0	0	0	0	0	0	0
																			5622.82	2955.53	3284.4	2338.43	2211.06	744.464	5622.82	4138.72	1378.7	0	59.3353	2.02545	10.5117	33.5358	0	0	0	0	0	0	0	0	0	0	0	0	0	0	0	0	0
																			8090.53	4237.08	4702.56	3387.97	3158.61	1078.47	8090.53	5944.09	2001.84	0	83.4885	2.14975	12.3509	46.6082	0	0	0	0	0	0	0	0	0	0	0	0	0	0	0	0	0
																			4967.83	2665.68	2928.69	2039.14	1995.82	669.865	4967.83	3627.41	1252.43	0	49.286	1.68748	6.64945	30.3647	0	0	0	0	0	0	0	0	0	0	0	0	0	0	0	0	0
																			5230.3	2773.25	3064.02	2166.29	2073.83	699.417	5230.3	3840.83	1297	0	48.3508	1.90893	11.0609	31.1479	0	0	0	0	0	0	0	0	0	0	0	0	0	0	0	0	0
																			4003.02	2089.11	2333.45	1669.56	1563.35	525.761	4003.02	2929.99	1000.01	0	39.5726	1.15945	6.42504	25.858	0	0	0	0	0	0	0	0	0	0	0	0	0	0	0	0	0
																			4175.8	2174.47	2432.29	1743.51	1626.87	547.601	4175.8	3033.66	1067.63	0	38.5546	0.654779	10.0295	25.2657	0	0	0	0	0	0	0	0	0	0	0	0	0	0	0	0	0
																			3668.2	1940.44	2154.77	1513.42	1456.17	484.267	3668.2	2639.82	953.398	0	44.6449	0.461541	5.75534	24.1163	0	0	0	0	0	0	0	0	0	0	0	0	0	0	0	0	0
																			6545.75	3346.42	3780.55	2765.2	2502.88	843.545	6545.75	4851.67	1578.5	0	63.5791	1.54359	13.709	36.7527	0	0	0	0	0	0	0	0	0	0	0	0	0	0	0	0	0
																			3080.92	1647.76	1815.18	1265.73	1232.89	414.867	3080.92	2231.98	790.747	0	30.3212	1.26606	5.27066	21.3358	0	0	0	0	0	0	0	0	0	0	0	0	0	0	0	0	0
																			5771.11	3026.94	3371.71	2399.4	2265.94	760.998	5771.11	4272.42	1395.46	0	56.8862	2.11682	9.48584	34.7398	0	0	0	0	0	0	0	0	0	0	0	0	0	0	0	0	0
																			4037.33	2151.73	2374.85	1662.48	1608.83	542.9	4037.33	2929.65	1036.16	0	37.5368	1.04908	7.08275	25.8532	0	0	0	0	0	0	0	0	0	0	0	0	0	0	0	0	0
																			5569.51	2943.5	3262.16	2307.36	2199.23	744.267	5569.51	4076.96	1395.39	0	56.2696	1.67857	5.78709	33.4306	0	0	0	0	0	0	0	0	0	0	0	0	0	0	0	0	0
																			4506.53	2364.75	2636.6	1869.93	1768.94	595.818	4506.53	3342.28	1089.45	0	36.6794	1.60446	8.64277	27.8725	0	0	0	0	0	0	0	0	0	0	0	0	0	0	0	0	0
																			3938.39	2094.01	2314.37	1624.02	1568.29	525.721	3938.39	2852.49	1015.82	0	38.7369	1.11375	6.43061	23.8088	0	0	0	0	0	0	0	0	0	0	0	0	0	0	0	0	0
																			2957.01	1576.8	1744.19	1212.83	1182.18	394.614	2957.01	2152.97	746.879	0	32.8007	0.66008	4.61994	19.0837	0	0	0	0	0	0	0	0	0	0	0	0	0	0	0	0	0
																			6819.36	3474.41	3927.8	2891.57	2594.67	879.741	6819.36	4957.41	1733.31	0	75.2163	1.68247	10.1766	41.5714	0	0	0	0	0	0	0	0	0	0	0	0	0	0	0	0	0
																			4342.24	2219.34	2514.63	1827.62	1661.05	558.29	4342.24	3217.29	1046.23	0	41.1957	1.88057	8.03541	27.6099	0	0	0	0	0	0	0	0	0	0	0	0	0	0	0	0	0
																			7624.92	3891.21	4396.08	3228.85	2906.68	984.532	7624.92	5629.17	1851.08	0	86.3329	2.30004	11.4155	44.6213	0	0	0	0	0	0	0	0	0	0	0	0	0	0	0	0	0
																			3301.09	1728.45	1935.65	1365.44	1295.31	433.144	3301.09	2391.67	843.771	0	40.182	1.25258	3.86573	20.3503	0	0	0	0	0	0	0	0	0	0	0	0	0	0	0	0	0
																			4795.04	2506.72	2800.9	1994.14	1877.75	628.975	4795.04	3511.65	1192.64	0	51.4931	1.59131	6.95658	30.7111	0	0	0	0	0	0	0	0	0	0	0	0	0	0	0	0	0
																			7799.92	4108.64	4546.08	3253.84	3070.41	1038.23	7799.92	5750.78	1910.67	0	82.8899	1.4616	7.80963	46.3163	0	0	0	0	0	0	0	0	0	0	0	0	0	0	0	0	0
																			4101.29	2178.01	2410.65	1690.64	1630.58	547.429	4101.29	2951.49	1077.38	0	40.3846	0.983949	4.92599	26.1274	0	0	0	0	0	0	0	0	0	0	0	0	0	0	0	0	0
																			5617.41	2971.51	3288.9	2328.51	2220.57	750.94	5617.41	4153.57	1363.73	0	56.0362	1.3804	10.2546	32.4456	0	0	0	0	0	0	0	0	0	0	0	0	0	0	0	0	0
																			7587.49	4119.09	4480.73	3106.76	3073.53	1045.56	7587.49	5559.03	1884.52	0	85.5911	1.34334	12.3396	44.6594	0	0	0	0	0	0	0	0	0	0	0	0	0	0	0	0	0
																			4383.9	2306.13	2563.02	1820.88	1724.66	581.475	4383.9	3171.9	1124.32	0	51.883	1.91766	7.93924	25.942	0	0	0	0	0	0	0	0	0	0	0	0	0	0	0	0	0
																			4697.43	2483.64	2751.93	1945.49	1862.01	621.628	4697.43	3385.67	1222.18	0	51.7426	1.04371	8.08936	28.7071	0	0	0	0	0	0	0	0	0	0	0	0	0	0	0	0	0
																			3963.52	2056.59	2308.41	1655.11	1542.98	513.613	3963.52	2897.76	996.316	0	37.2643	1.08495	6.59531	24.5045	0	0	0	0	0	0	0	0	0	0	0	0	0	0	0	0	0
																			5105.1	2711.55	2998.3	2106.79	2032.63	678.925	5105.1	3728.33	1282.67	0	55.7724	1.32102	5.92814	31.0717	0	0	0	0	0	0	0	0	0	0	0	0	0	0	0	0	0
																			6789.49	3491.49	3929.13	2860.37	2611.44	880.051	6789.49	5041.19	1616.64	0	80.6012	1.60516	12.1266	37.3314	0	0	0	0	0	0	0	0	0	0	0	0	0	0	0	0	0
																			5505.03	2802.78	3180.68	2324.36	2097.16	705.617	5505.03	4086.26	1322.19	0	53.7217	2.40328	6.29093	34.1664	0	0	0	0	0	0	0	0	0	0	0	0	0	0	0	0	0
																			4127.34	2185.43	2424.64	1702.7	1640.09	545.339	4127.34	3087.91	973.728	0	35.7384	1.43138	3.0566	25.4722	0	0	0	0	0	0	0	0	0	0	0	0	0	0	0	0	0
																			4780.69	2510.31	2798.34	1982.35	1880.95	629.364	4780.69	3531.64	1160.96	0	53.338	1.68745	4.73382	28.3274	0	0	0	0	0	0	0	0	0	0	0	0	0	0	0	0	0
																			5457.99	2873.05	3193.67	2264.32	2150.52	722.525	5457.99	4018.69	1350.51	0	47.0694	1.4055	7.09552	33.2226	0	0	0	0	0	0	0	0	0	0	0	0	0	0	0	0	0
																			3032.72	1579.14	1772.87	1259.84	1182.67	396.464	3032.72	2176.2	796.269	0	33.014	1.2558	7.78558	18.1943	0	0	0	0	0	0	0	0	0	0	0	0	0	0	0	0	0
																			5053.23	2679.12	2963.65	2089.57	2005.23	673.886	5053.23	3677.3	1276.94	0	60.345	1.15961	7.6255	29.8603	0	0	0	0	0	0	0	0	0	0	0	0	0	0	0	0	0
																			4140.36	2213.92	2441.33	1699.03	1659.91	554.013	4140.36	3055.09	1005.1	0	46.1584	1.41912	6.87244	25.7279	0	0	0	0	0	0	0	0	0	0	0	0	0	0	0	0	0
																			1564.01	817.478	918.277	645.734	614.661	202.817	1564.01	1116.81	419.198	0	15.3043	0.621573	2.12154	9.95629	0	0	0	0	0	0	0	0	0	0	0	0	0	0	0	0	0
																			3923.54	2056.9	2294.57	1628.97	1539.62	517.279	3923.54	2843.97	1001.42	0	46.9356	1.53797	4.44964	25.2229	0	0	0	0	0	0	0	0	0	0	0	0	0	0	0	0	0
																			5228.75	2761.7	3057.66	2171.09	2065.41	696.292	5228.75	3812.49	1325.67	0	46.7503	1.79593	6.83422	35.2022	0	0	0	0	0	0	0	0	0	0	0	0	0	0	0	0	0
																			6011.3	3160.2	3512.48	2498.82	2361.8	798.4	6011.3	4374.78	1526.29	0	65.212	2.763	5.19347	37.0539	0	0	0	0	0	0	0	0	0	0	0	0	0	0	0	0	0
																			4157.23	2123.1	2409.8	1747.44	1588.25	534.852	4157.23	3052.8	1023.38	0	49.2926	1.22768	5.02012	25.5187	0	0	0	0	0	0	0	0	0	0	0	0	0	0	0	0	0
																			5366.34	2781.87	3121.98	2244.36	2084.68	697.191	5366.34	3977.81	1278.05	0	64.9233	1.50676	10.9945	33.0489	0	0	0	0	0	0	0	0	0	0	0	0	0	0	0	0	0
																			4773.69	2515.23	2793	1980.68	1882.74	632.487	4773.69	3433.32	1245.5	0	54.1878	1.3846	10.2262	29.0676	0	0	0	0	0	0	0	0	0	0	0	0	0	0	0	0	0
																			5841.11	3102.7	3421.89	2419.23	2322.39	780.309	5841.11	4227.27	1511.84	0	58.1684	2.14468	7.64071	34.0525	0	0	0	0	0	0	0	0	0	0	0	0	0	0	0	0	0
																			4972.63	2534.66	2879.6	2093.02	1899.75	634.907	4972.63	3659.03	1229.72	0	48.6881	1.83677	4.57094	28.7767	0	0	0	0	0	0	0	0	0	0	0	0	0	0	0	0	0
																			5787.4	3072.45	3388.39	2399.01	2293.51	778.943	5787.4	4213.7	1479.44	0	47.5983	1.5465	9.94357	35.1756	0	0	0	0	0	0	0	0	0	0	0	0	0	0	0	0	0
																			1452.07	781.214	860.897	591.17	586.931	194.283	1452.07	1028.84	392.774	0	18.225	0.59134	1.99534	9.64073	0	0	0	0	0	0	0	0	0	0	0	0	0	0	0	0	0
																			4921.7	2636.81	2896.51	2025.19	1975.43	661.384	4921.7	3565.32	1263.65	0	50.2841	1.07582	12.2615	29.1047	0	0	0	0	0	0	0	0	0	0	0	0	0	0	0	0	0
																			4266.24	2279.32	2511.53	1754.71	1707.92	571.4	4266.24	3114.13	1068.87	0	47.0862	1.04961	7.68711	27.4114	0	0	0	0	0	0	0	0	0	0	0	0	0	0	0	0	0
																			6660.5	3509.15	3891.68	2768.81	2621.23	887.926	6660.5	4844.04	1693.28	0	75.2405	1.48281	7.2325	39.2289	0	0	0	0	0	0	0	0	0	0	0	0	0	0	0	0	0
																			6183.96	3187.85	3582.59	2601.36	2381.63	806.221	6183.96	4580.8	1495.45	0	60.649	1.61661	9.74292	35.695	0	0	0	0	0	0	0	0	0	0	0	0	0	0	0	0	0
																			6321.76	3302.04	3678.13	2643.63	2469.49	832.552	6321.76	4649.65	1563.6	0	63.974	1.89469	6.15776	36.4817	0	0	0	0	0	0	0	0	0	0	0	0	0	0	0	0	0
																			4915.49	2577.84	2871.02	2044.47	1930.1	647.736	4915.49	3571.69	1246.54	0	56.8808	1.66377	8.3138	30.4028	0	0	0	0	0	0	0	0	0	0	0	0	0	0	0	0	0
																			3486.76	1826.63	2041.81	1444.95	1369.14	457.491	3486.76	2528.63	896.134	0	37.6233	0.809419	2.32797	21.2343	0	0	0	0	0	0	0	0	0	0	0	0	0	0	0	0	0
																			6564.75	3278.51	3756.8	2807.95	2447.12	831.395	6564.75	4858.69	1603.15	0	54.3989	1.19755	10.8901	36.4286	0	0	0	0	0	0	0	0	0	0	0	0	0	0	0	0	0
																			5063.46	2652.17	2950.65	2112.82	1982.37	669.8	5063.46	3699.01	1281.91	0	42.0542	1.46531	9.45924	29.5576	0	0	0	0	0	0	0	0	0	0	0	0	0	0	0	0	0
																			3860.62	2052.12	2269.03	1591.58	1537.61	514.51	3860.62	2769.51	1019.74	0	37.8806	1.77042	6.58659	25.1289	0	0	0	0	0	0	0	0	0	0	0	0	0	0	0	0	0
																			4758.33	2580.73	2817.82	1940.51	1929.84	650.899	4758.33	3466.89	1199.62	0	51.1485	1.4703	7.80406	31.405	0	0	0	0	0	0	0	0	0	0	0	0	0	0	0	0	0
																			2864.4	1496.02	1678.21	1186.19	1124.36	371.653	2864.4	2083.66	723.372	0	31.4268	0.723117	5.88767	19.3319	0	0	0	0	0	0	0	0	0	0	0	0	0	0	0	0	0
																			6481.99	3349.99	3754.82	2727.17	2500.19	849.797	6481.99	4726.83	1636.71	0	68.1178	1.79497	9.96024	38.5751	0	0	0	0	0	0	0	0	0	0	0	0	0	0	0	0	0
																			5632.92	2984.35	3301.27	2331.65	2233.77	750.578	5632.92	4106.66	1429.77	0	54.8553	1.72694	5.51949	34.3924	0	0	0	0	0	0	0	0	0	0	0	0	0	0	0	0	0
																			4979.94	2581.52	2894.68	2085.26	1931.33	650.194	4979.94	3668.82	1220.59	0	52.2127	2.04162	5.70309	30.5789	0	0	0	0	0	0	0	0	0	0	0	0	0	0	0	0	0
																			7865.4	4128.41	4575.88	3289.53	3081.88	1046.53	7865.4	5698.5	2008.73	0	95.2717	2.27906	15.1441	45.4795	0	0	0	0	0	0	0	0	0	0	0	0	0	0	0	0	0
																			6311.85	3367.09	3700.94	2610.91	2515.07	852.022	6311.85	4583.35	1604.21	0	74.8049	2.52267	9.97039	36.9932	0	0	0	0	0	0	0	0	0	0	0	0	0	0	0	0	0
																			4472.05	2388.45	2634.46	1837.59	1788.05	600.398	4472.05	3263.59	1140.12	0	35.1464	1.00582	3.26222	28.9347	0	0	0	0	0	0	0	0	0	0	0	0	0	0	0	0	0
																			4991.33	2579.83	2899.5	2091.83	1931.69	648.142	4991.33	3665.77	1233.57	0	49.3083	1.79943	10.9869	29.8939	0	0	0	0	0	0	0	0	0	0	0	0	0	0	0	0	0
																			1766.27	929.839	1043.51	722.766	698.837	231.002	1766.27	1277.83	454.356	0	18.5606	0.396593	2.8313	12.3041	0	0	0	0	0	0	0	0	0	0	0	0	0	0	0	0	0
																			7568.78	3962.89	4402.77	3166.01	2955.1	1007.79	7568.78	5498.93	1939.78	0	73.244	2.09513	11.867	42.8664	0	0	0	0	0	0	0	0	0	0	0	0	0	0	0	0	0
																			4600.05	2458.29	2705.77	1894.28	1839.31	618.977	4600.05	3365.28	1150.87	0	46.5502	1.26261	8.10143	27.9772	0	0	0	0	0	0	0	0	0	0	0	0	0	0	0	0	0
																			3831.22	2008.02	2236.55	1594.67	1501.67	506.348	3831.22	2766.13	991.879	0	41.3168	1.37668	6.09512	24.4187	0	0	0	0	0	0	0	0	0	0	0	0	0	0	0	0	0
																			5716.66	3010.37	3342.08	2374.57	2252.38	757.985	5716.66	4189.02	1412.85	0	68.1986	2.28979	9.71233	34.5794	0	0	0	0	0	0	0	0	0	0	0	0	0	0	0	0	0
																			3415.66	1831.05	2016.77	1398.89	1372.42	458.637	3415.66	2445.93	901.536	0	37.3088	1.4821	6.49849	22.9032	0	0	0	0	0	0	0	0	0	0	0	0	0	0	0	0	0
																			7827.56	4104.51	4557.66	3269.89	3068.02	1036.49	7827.56	5762.8	1916.87	0	85.7476	3.86148	13.503	44.7838	0	0	0	0	0	0	0	0	0	0	0	0	0	0	0	0	0
																			1334.6	687.995	781.505	553.094	516.379	171.616	1334.6	949.451	357.256	0	16.2166	0.292494	2.24829	9.13371	0	0	0	0	0	0	0	0	0	0	0	0	0	0	0	0	0
																			3461.51	1798.72	2021.49	1440.02	1348.73	449.989	3461.51	2526.06	871.255	0	33.389	0.988026	6.66561	23.1587	0	0	0	0	0	0	0	0	0	0	0	0	0	0	0	0	0
																			5992.82	3124.45	3485.06	2507.77	2334.57	789.879	5992.82	4422.76	1471.78	0	54.9588	1.68749	6.20306	35.4338	0	0	0	0	0	0	0	0	0	0	0	0	0	0	0	0	0
																			5057.96	2679.47	2960.24	2097.72	2004.95	674.52	5057.96	3667.14	1306.84	0	43.1858	1.64615	9.3168	29.8276	0	0	0	0	0	0	0	0	0	0	0	0	0	0	0	0	0
																			3222.44	1698.06	1887.14	1335.29	1272.37	425.691	3222.44	2315.15	849.332	0	33.3686	0.832578	2.77921	20.9729	0	0	0	0	0	0	0	0	0	0	0	0	0	0	0	0	0
																			5547.18	2955.4	3259.68	2287.51	2210.83	744.576	5547.18	3976.59	1456.6	0	69.7284	1.29841	7.96454	35.0068	0	0	0	0	0	0	0	0	0	0	0	0	0	0	0	0	0
																			4821.92	2574.02	2838.67	1983.25	1928.79	645.227	4821.92	3461.97	1272.76	0	47.8177	1.12605	8.0464	30.1952	0	0	0	0	0	0	0	0	0	0	0	0	0	0	0	0	0
																			4424.46	2310.19	2581.57	1842.89	1731.74	578.442	4424.46	3242.73	1094.74	0	49.2757	1.14992	9.82863	26.7277	0	0	0	0	0	0	0	0	0	0	0	0	0	0	0	0	0
																			4635.36	2397.84	2692.28	1943.09	1795.52	602.314	4635.36	3409.57	1142.28	0	49.0212	1.00046	5.52349	27.9643	0	0	0	0	0	0	0	0	0	0	0	0	0	0	0	0	0
																			5358.93	2792.41	3122.92	2236.01	2087.71	704.703	5358.93	3880.46	1373.69	0	57.9011	2.04474	11.2301	33.6029	0	0	0	0	0	0	0	0	0	0	0	0	0	0	0	0	0
																			3548.48	1892.1	2090.96	1457.52	1419.52	472.576	3548.48	2559.78	918.721	0	38.4799	0.83585	6.88132	23.7825	0	0	0	0	0	0	0	0	0	0	0	0	0	0	0	0	0
																			3186.41	1689.61	1875.22	1311.2	1270.41	419.201	3186.41	2306.39	817.736	0	35.8157	0.908521	5.30165	20.2645	0	0	0	0	0	0	0	0	0	0	0	0	0	0	0	0	0
																			3993.82	2165.27	2366.06	1627.76	1624.31	540.961	3993.82	2864.28	1045.78	0	49.9083	1.44177	5.16144	27.2597	0	0	0	0	0	0	0	0	0	0	0	0	0	0	0	0	0
																			5311.61	2780.9	3100.05	2211.56	2078.7	702.193	5311.61	3902.37	1307	0	54.1169	1.57839	13.6259	32.9186	0	0	0	0	0	0	0	0	0	0	0	0	0	0	0	0	0
																			5414.86	2794.22	3137.44	2277.43	2090.67	703.546	5414.86	3905.48	1413.15	0	51.4611	1.89259	11.6041	31.2768	0	0	0	0	0	0	0	0	0	0	0	0	0	0	0	0	0
																			5434.69	2879.12	3182.7	2251.98	2150.13	728.987	5434.69	3936.42	1398.88	0	52.5632	1.68654	11.1733	33.9631	0	0	0	0	0	0	0	0	0	0	0	0	0	0	0	0	0
																			4611.49	2413.6	2692.03	1919.45	1808.53	605.075	4611.49	3392.49	1136.76	0	45.9178	0.825329	6.88746	28.6018	0	0	0	0	0	0	0	0	0	0	0	0	0	0	0	0	0
																			3645.77	1888.13	2122.99	1522.78	1413.28	474.849	3645.77	2637.78	937.273	0	39.2485	0.888177	5.39663	25.1877	0	0	0	0	0	0	0	0	0	0	0	0	0	0	0	0	0
																			6100.58	3271.94	3589.7	2510.87	2444.62	827.322	6100.58	4408.35	1573.62	0	68.6383	0.634249	9.5325	39.8104	0	0	0	0	0	0	0	0	0	0	0	0	0	0	0	0	0
																			7260	3790.58	4226.43	3033.57	2831.8	958.772	7260	5338.04	1790.85	0	79.1024	2.30709	7.47014	42.2206	0	0	0	0	0	0	0	0	0	0	0	0	0	0	0	0	0
																			5742.3	3055.22	3367.8	2374.5	2283.2	772.013	5742.3	4182.77	1457.35	0	55.4035	2.03709	10.1627	34.5763	0	0	0	0	0	0	0	0	0	0	0	0	0	0	0	0	0
																			5404.89	2782.91	3135.25	2269.64	2081.63	701.273	5404.89	3955.35	1350.78	0	52.4665	1.23904	11.244	33.8144	0	0	0	0	0	0	0	0	0	0	0	0	0	0	0	0	0
																			4931.75	2596.31	2890.66	2041.08	1945.74	650.568	4931.75	3585.62	1247.28	0	59.9377	1.71283	6.86206	30.335	0	0	0	0	0	0	0	0	0	0	0	0	0	0	0	0	0
																			3524.51	1842.56	2059.4	1465.12	1380.54	462.015	3524.51	2557.21	903.363	0	36.5161	0.37012	5.16276	21.8893	0	0	0	0	0	0	0	0	0	0	0	0	0	0	0	0	0
																			6544.66	3376.63	3793.18	2751.48	2527.1	849.521	6544.66	4792.74	1630.8	0	69.6098	2.13651	7.9712	41.3889	0	0	0	0	0	0	0	0	0	0	0	0	0	0	0	0	0
																			3960.87	2055.58	2309.46	1651.41	1540.5	515.079	3960.87	2889.76	995.045	0	44.2564	1.36472	6.14757	24.2927	0	0	0	0	0	0	0	0	0	0	0	0	0	0	0	0	0
																			5779.5	3083.18	3394.9	2384.6	2307.49	775.691	5779.5	4245.35	1422.17	0	66.3244	0.762453	11.1235	33.7672	0	0	0	0	0	0	0	0	0	0	0	0	0	0	0	0	0
																			5444.48	2877	3191.81	2252.67	2156.8	720.199	5444.48	3971.99	1370.89	0	56.9452	0.965879	8.74567	34.9493	0	0	0	0	0	0	0	0	0	0	0	0	0	0	0	0	0
																			5383.65	2805.47	3132.89	2250.76	2098.93	706.545	5383.65	3940.11	1342.41	0	55.429	1.74733	11.6341	32.3101	0	0	0	0	0	0	0	0	0	0	0	0	0	0	0	0	0
																			6641.05	3430.58	3851.96	2789.1	2567.07	863.518	6641.05	4947.12	1582.1	0	59.484	2.03575	14.5101	35.7994	0	0	0	0	0	0	0	0	0	0	0	0	0	0	0	0	0
																			6440.64	3331.39	3736.37	2704.27	2488.69	842.708	6440.64	4758.33	1584.69	0	53.3651	0.521571	6.03969	37.6906	0	0	0	0	0	0	0	0	0	0	0	0	0	0	0	0	0
																			3954.7	2084.69	2318.16	1636.54	1563.29	521.4	3954.7	2855.39	1026.59	0	40.707	1.47459	3.86347	26.6774	0	0	0	0	0	0	0	0	0	0	0	0	0	0	0	0	0
																			4901.92	2574.7	2865.81	2036.12	1925.6	649.1	4901.92	3598.07	1216.42	0	47.2251	1.41934	9.64283	29.1448	0	0	0	0	0	0	0	0	0	0	0	0	0	0	0	0	0
																			3412.83	1782.62	1994.42	1418.41	1337.04	445.577	3412.83	2481.99	865.77	0	35.1284	0.914735	6.89489	22.1274	0	0	0	0	0	0	0	0	0	0	0	0	0	0	0	0	0
																			4525.09	2291.87	2611.09	1914.01	1717.48	574.386	4525.09	3378.57	1070.57	0	42.2858	0.598377	6.11245	26.9589	0	0	0	0	0	0	0	0	0	0	0	0	0	0	0	0	0
																			2662.79	1362.72	1545.76	1117.03	1022.57	340.143	2662.79	1948.89	665.83	0	28.1085	0.891406	2.18958	16.8819	0	0	0	0	0	0	0	0	0	0	0	0	0	0	0	0	0
																			5602.44	2965.26	3278.68	2323.76	2217.05	748.201	5602.44	4099.43	1394.1	0	58.6789	1.04939	13.4938	35.6809	0	0	0	0	0	0	0	0	0	0	0	0	0	0	0	0	0
																			3355.18	1738.73	1954.91	1400.27	1303.46	435.277	3355.18	2438.61	852.416	0	37.5697	1.09406	5.11261	20.3771	0	0	0	0	0	0	0	0	0	0	0	0	0	0	0	0	0
																			8023.27	4194.06	4663.09	3360.18	3127.51	1066.56	8023.27	5861.23	2021.83	0	81.0926	1.63932	10.6078	46.8694	0	0	0	0	0	0	0	0	0	0	0	0	0	0	0	0	0
																			2936.71	1535.06	1716.76	1219.95	1151.03	384.033	2936.71	2160.27	728.555	0	26.1528	0.897529	1.85055	18.98	0	0	0	0	0	0	0	0	0	0	0	0	0	0	0	0	0
																			4304.12	2308.49	2537.58	1766.54	1729.36	579.128	4304.12	3134.22	1089	0	46.4904	1.15112	4.94004	28.3217	0	0	0	0	0	0	0	0	0	0	0	0	0	0	0	0	0
																			2627.77	1438.25	1565.16	1062.61	1078.92	359.329	2627.77	1877.94	700.455	0	26.4963	0.754451	4.05764	18.0706	0	0	0	0	0	0	0	0	0	0	0	0	0	0	0	0	0
																			5155.54	2735.65	3026.23	2129.31	2047.15	688.501	5155.54	3744.81	1313.27	0	59.9931	1.10453	3.41619	32.9334	0	0	0	0	0	0	0	0	0	0	0	0	0	0	0	0	0
																			5944.89	3068.42	3446.98	2497.91	2296.32	772.098	5944.89	4377.39	1468.37	0	55.7344	1.95336	6.46805	34.9701	0	0	0	0	0	0	0	0	0	0	0	0	0	0	0	0	0
																			5062.25	2651.77	2953.55	2108.7	1983.05	668.725	5062.25	3680.01	1287.25	0	55.0839	1.61007	8.19639	30.1063	0	0	0	0	0	0	0	0	0	0	0	0	0	0	0	0	0
																			3090.59	1607.7	1806.16	1284.43	1205.82	401.879	3090.59	2251.07	775.988	0	35.6444	0.835756	7.81038	19.2445	0	0	0	0	0	0	0	0	0	0	0	0	0	0	0	0	0
																			3896.61	2030.84	2271.62	1624.98	1520.42	510.418	3896.61	2867.3	965.935	0	30.5355	0.740233	9.08431	23.0167	0	0	0	0	0	0	0	0	0	0	0	0	0	0	0	0	0
																			4067.86	2139.68	2383.53	1684.33	1600.85	538.834	4067.86	2946.53	1043.59	0	42.7586	0.565617	8.76254	25.6496	0	0	0	0	0	0	0	0	0	0	0	0	0	0	0	0	0
																			6826.28	3527.95	3952.98	2873.31	2632.53	895.417	6826.28	5066.02	1642.68	0	59.7339	2.72568	15.8397	39.2924	0	0	0	0	0	0	0	0	0	0	0	0	0	0	0	0	0
																			3785.81	1986.93	2216.27	1569.54	1488.37	498.567	3785.81	2817.07	902.769	0	34.6314	1.14888	6.83409	23.3531	0	0	0	0	0	0	0	0	0	0	0	0	0	0	0	0	0
																			6839.22	3595.1	3990.12	2849.1	2686.15	908.949	6839.22	5000.3	1705.55	0	83.9799	2.27666	6.35204	40.7494	0	0	0	0	0	0	0	0	0	0	0	0	0	0	0	0	0
																			3815.15	2035.13	2246.88	1568.27	1525.84	509.289	3815.15	2762.67	986.363	0	38.1225	1.39388	3.23532	23.3656	0	0	0	0	0	0	0	0	0	0	0	0	0	0	0	0	0
																			5629.12	2982.71	3293	2336.11	2227.95	754.762	5629.12	4090.57	1434.04	0	58.7007	0.658564	9.73733	35.405	0	0	0	0	0	0	0	0	0	0	0	0	0	0	0	0	0
																			3556.62	1834.26	2072.71	1483.91	1377.55	456.709	3556.62	2613.98	874.965	0	40.3702	0.956359	4.37684	21.9775	0	0	0	0	0	0	0	0	0	0	0	0	0	0	0	0	0
																			6356.35	3290.68	3693.62	2662.72	2462.02	828.657	6356.35	4750.58	1505.49	0	52.4676	2.19389	8.20952	37.4083	0	0	0	0	0	0	0	0	0	0	0	0	0	0	0	0	0
																			5823	2945.16	3350.97	2472.03	2204.31	740.85	5823	4290.56	1433.77	0	51.0656	1.59076	12.783	33.2173	0	0	0	0	0	0	0	0	0	0	0	0	0	0	0	0	0
																			6731.41	3551.5	3934.91	2796.5	2654.59	896.913	6731.41	4966.92	1641.15	0	65.8804	3.16102	13.8689	40.4198	0	0	0	0	0	0	0	0	0	0	0	0	0	0	0	0	0
																			3753.18	1978.49	2201.82	1551.36	1483.82	494.667	3753.18	2738.48	941.394	0	39.7773	0.972436	8.41942	24.1312	0	0	0	0	0	0	0	0	0	0	0	0	0	0	0	0	0
																			3318.57	1754.18	1950.6	1367.98	1313.78	440.398	3318.57	2386.38	872.173	0	34.4491	0.730381	5.39199	19.4499	0	0	0	0	0	0	0	0	0	0	0	0	0	0	0	0	0
																			2373.19	1230.91	1386.96	986.229	922.768	308.143	2373.19	1704.71	625.391	0	22.294	0.958183	3.65485	16.1805	0	0	0	0	0	0	0	0	0	0	0	0	0	0	0	0	0
																			6000.1	3103.96	3483.29	2516.81	2318.98	784.989	6000.1	4455.9	1440.35	0	59.9213	1.43799	7.52777	34.9663	0	0	0	0	0	0	0	0	0	0	0	0	0	0	0	0	0
																			5507.34	2829.58	3192.72	2314.62	2119.28	710.303	5507.34	4075.37	1331.86	0	57.5434	2.24734	7.26401	33.0513	0	0	0	0	0	0	0	0	0	0	0	0	0	0	0	0	0
																			4763.27	2496.19	2783.13	1980.14	1869.47	626.72	4763.27	3508.18	1168.84	0	52.0872	1.32156	3.81431	29.0329	0	0	0	0	0	0	0	0	0	0	0	0	0	0	0	0	0
																			5804.25	3015.85	3376.08	2428.17	2252.9	762.951	5804.25	4265.13	1433.34	0	60.1719	2.57254	9.56781	33.4576	0	0	0	0	0	0	0	0	0	0	0	0	0	0	0	0	0
																			4394.54	2312.34	2575.6	1818.94	1733.17	579.166	4394.54	3270.9	1043.28	0	45.8022	1.15818	7.53722	25.8687	0	0	0	0	0	0	0	0	0	0	0	0	0	0	0	0	0
																			4998.45	2612.39	2916.12	2082.33	1955.14	657.245	4998.45	3694.05	1213	0	54.7854	1.49999	5.04673	30.0756	0	0	0	0	0	0	0	0	0	0	0	0	0	0	0	0	0
																			4743.22	2524.77	2785.38	1957.84	1892.14	632.63	4743.22	3493.66	1163.69	0	48.187	0.598264	7.91793	29.1718	0	0	0	0	0	0	0	0	0	0	0	0	0	0	0	0	0
																			3839.22	2027.92	2255.16	1584.06	1519.32	508.604	3839.22	2805.2	965.148	0	38.514	1.11611	5.74524	23.4936	0	0	0	0	0	0	0	0	0	0	0	0	0	0	0	0	0
																			6967.03	3617.68	4049.98	2917.05	2701.98	915.706	6967.03	5098.62	1737.8	0	79.4175	2.48233	8.2609	40.4557	0	0	0	0	0	0	0	0	0	0	0	0	0	0	0	0	0
																			4520.59	2338.5	2629.05	1891.54	1750.4	588.092	4520.59	3351.41	1087.57	0	49.1063	1.02628	6.08471	25.3932	0	0	0	0	0	0	0	0	0	0	0	0	0	0	0	0	0
																			7565.52	3998.13	4419.57	3145.95	2988.56	1009.57	7565.52	5610.4	1810.53	0	82.7397	2.36076	13.0676	46.4231	0	0	0	0	0	0	0	0	0	0	0	0	0	0	0	0	0
																			4621.13	2480.09	2723.44	1897.69	1854.16	625.929	4621.13	3352.65	1189.8	0	38.8405	1.84274	8.76414	29.2325	0	0	0	0	0	0	0	0	0	0	0	0	0	0	0	0	0
																			4070	2133.27	2378.62	1691.38	1598.72	534.549	4070	2944.19	1048.5	0	45.9116	1.04625	5.53382	24.815	0	0	0	0	0	0	0	0	0	0	0	0	0	0	0	0	0
																			4855.91	2630.7	2873.68	1982.23	1970.76	659.943	4855.91	3568.52	1199.38	0	48.6056	1.67506	6.6422	31.0898	0	0	0	0	0	0	0	0	0	0	0	0	0	0	0	0	0
																			4980.92	2618.47	2908.08	2072.85	1957.59	660.873	4980.92	3640.69	1247.11	0	53.7157	1.36146	7.51231	30.536	0	0	0	0	0	0	0	0	0	0	0	0	0	0	0	0	0
																			5682.52	2892.86	3281.35	2401.17	2166.81	726.046	5682.52	4156.83	1422.48	0	61.264	1.75734	5.22266	34.9711	0	0	0	0	0	0	0	0	0	0	0	0	0	0	0	0	0
																			5587.09	2918.77	3257.38	2329.71	2183.86	734.914	5587.09	4080.31	1402.82	0	60.1827	1.54589	7.84522	34.3799	0	0	0	0	0	0	0	0	0	0	0	0	0	0	0	0	0
																			2988.79	1610.57	1769.12	1219.68	1210.57	400.002	2988.79	2164.38	762.45	0	37.2091	0.921158	5.04043	18.7979	0	0	0	0	0	0	0	0	0	0	0	0	0	0	0	0	0
																			4814.93	2577.96	2833.41	1981.52	1930	647.955	4814.93	3474.44	1242.32	0	60.3905	1.97303	4.67025	31.1366	0	0	0	0	0	0	0	0	0	0	0	0	0	0	0	0	0
																			4337.29	2284.01	2538.35	1798.94	1708.34	575.669	4337.29	3155.67	1101.18	0	44.9139	1.3768	6.73245	27.4097	0	0	0	0	0	0	0	0	0	0	0	0	0	0	0	0	0
																			4059.55	2098.36	2358.87	1700.68	1571.22	527.146	4059.55	2953.26	1036.16	0	39.6909	1.56626	3.63836	25.2318	0	0	0	0	0	0	0	0	0	0	0	0	0	0	0	0	0
																			3682.84	1970.01	2168.77	1514.07	1475.09	494.913	3682.84	2659.36	954.165	0	39.649	1.02393	5.74146	22.9041	0	0	0	0	0	0	0	0	0	0	0	0	0	0	0	0	0
																			5658.99	2938.84	3293.22	2365.77	2197.98	740.861	5658.99	4151.58	1400.91	0	58.9661	1.84093	12.3388	33.36	0	0	0	0	0	0	0	0	0	0	0	0	0	0	0	0	0
																			4040.06	2105.51	2357.99	1682.07	1578.23	527.278	4040.06	2956.66	1006.2	0	43.2615	1.31085	7.26253	25.364	0	0	0	0	0	0	0	0	0	0	0	0	0	0	0	0	0
																			4605.36	2375.92	2675.4	1929.96	1778.32	597.593	4605.36	3379.12	1140.68	0	47.5251	0.802095	8.87014	28.3712	0	0	0	0	0	0	0	0	0	0	0	0	0	0	0	0	0
																			2945.34	1528.18	1715.96	1229.38	1145.33	382.852	2945.34	2131.14	761.817	0	26.6049	1.217	5.41793	19.1382	0	0	0	0	0	0	0	0	0	0	0	0	0	0	0	0	0
																			6927.35	3758.97	4088.28	2839.07	2806.06	952.903	6927.35	5047.63	1753.82	0	67.1242	2.75463	13.5781	42.439	0	0	0	0	0	0	0	0	0	0	0	0	0	0	0	0	0
																			5053.42	2693.89	2968.35	2085.07	2017.7	676.193	5053.42	3690.49	1275.86	0	45.6088	1.24091	8.6697	31.5489	0	0	0	0	0	0	0	0	0	0	0	0	0	0	0	0	0
																			2805.35	1489.62	1648.82	1156.53	1117.64	371.971	2805.35	2012.78	740.444	0	28.1294	1.0233	3.90199	19.0797	0	0	0	0	0	0	0	0	0	0	0	0	0	0	0	0	0
																			4694.49	2462.52	2750.5	1943.99	1845.14	617.38	4694.49	3423.67	1182.34	0	51.7358	1.65391	5.55879	29.5336	0	0	0	0	0	0	0	0	0	0	0	0	0	0	0	0	0
																			7587.09	4004.05	4426.36	3160.74	2987.23	1016.82	7587.09	5533.86	1914.33	0	79.6822	2.14579	11.269	45.8035	0	0	0	0	0	0	0	0	0	0	0	0	0	0	0	0	0
																			9527.82	5053.5	5558.47	3969.35	3765.87	1287.64	9527.82	6969.81	2386.02	0	101.49	1.14046	14.0279	55.3283	0	0	0	0	0	0	0	0	0	0	0	0	0	0	0	0	0
																			4798.08	2529.78	2808.46	1989.61	1894.97	634.809	4798.08	3552.02	1161.56	0	43.7772	1.65797	8.74934	30.307	0	0	0	0	0	0	0	0	0	0	0	0	0	0	0	0	0
																			4393.94	2304.13	2564.91	1829.03	1723.99	580.141	4393.94	3225.95	1088.4	0	46.5944	0.677446	5.74306	26.5728	0	0	0	0	0	0	0	0	0	0	0	0	0	0	0	0	0
																			5334.81	2898.88	3158.72	2176.09	2169.39	729.486	5334.81	3891.3	1348.8	0	54.3327	1.45332	5.47511	33.4398	0	0	0	0	0	0	0	0	0	0	0	0	0	0	0	0	0
																			5899.61	3086.06	3435.23	2464.37	2307.85	778.209	5899.61	4250.39	1539.02	0	60.5881	1.13144	11.6895	36.7925	0	0	0	0	0	0	0	0	0	0	0	0	0	0	0	0	0
																			2764.29	1454.9	1621.11	1143.17	1090.77	364.123	2764.29	2022.12	689.221	0	30.5223	0.670975	4.71203	17.0472	0	0	0	0	0	0	0	0	0	0	0	0	0	0	0	0	0
																			5244.38	2790.73	3080.57	2163.81	2088.34	702.388	5244.38	3849.2	1299.47	0	51.028	2.11487	10.9675	31.5988	0	0	0	0	0	0	0	0	0	0	0	0	0	0	0	0	0
																			4815.48	2623.31	2853.74	1961.74	1962.67	660.635	4815.48	3500.4	1215.1	0	58.7935	1.6246	8.85799	30.6962	0	0	0	0	0	0	0	0	0	0	0	0	0	0	0	0	0
																			3977.49	2099.45	2333.68	1643.81	1577.13	522.321	3977.49	2900.92	1000.85	0	45.597	0.847914	4.87775	24.4011	0	0	0	0	0	0	0	0	0	0	0	0	0	0	0	0	0
																			5241.09	2804.59	3081.66	2159.43	2094.32	710.27	5241.09	3839.14	1309.31	0	50.4728	0.922196	9.29555	31.9418	0	0	0	0	0	0	0	0	0	0	0	0	0	0	0	0	0
																			3534.63	1813.05	2054.88	1479.75	1360.59	452.457	3534.63	2567.22	893.269	0	45.8624	1.115	4.46028	22.7055	0	0	0	0	0	0	0	0	0	0	0	0	0	0	0	0	0
																			4970.66	2551.1	2878.75	2091.91	1908.07	643.034	4970.66	3639.46	1238.22	0	53.7723	0.887844	9.07033	29.2484	0	0	0	0	0	0	0	0	0	0	0	0	0	0	0	0	0
																			6993.24	3696.9	4089.88	2903.35	2758.14	938.757	6993.24	5086.83	1768.01	0	81.7847	1.62431	14.1751	40.8083	0	0	0	0	0	0	0	0	0	0	0	0	0	0	0	0	0
																			4975.01	2613.68	2909.18	2065.83	1954.92	658.763	4975.01	3666.52	1228.66	0	41.4212	1.40208	7.27526	29.7344	0	0	0	0	0	0	0	0	0	0	0	0	0	0	0	0	0
																			8030.64	4109.02	4632.18	3398.46	3069.11	1039.91	8030.64	5931.1	1953.82	0	84.3283	2.95709	12.3521	46.0782	0	0	0	0	0	0	0	0	0	0	0	0	0	0	0	0	0
																			6164.86	3147.72	3557.52	2607.34	2351.93	795.79	6164.86	4573.56	1474.91	0	60.6198	2.00771	15.6217	38.1371	0	0	0	0	0	0	0	0	0	0	0	0	0	0	0	0	0
																			6089.7	3216.35	3560.22	2529.48	2402.92	813.428	6089.7	4449.16	1534.2	0	57.0121	1.79424	10.3153	37.2065	0	0	0	0	0	0	0	0	0	0	0	0	0	0	0	0	0
																			5834.52	3055.14	3401.73	2432.79	2283	772.139	5834.52	4288.04	1442.21	0	56.3668	1.61396	9.58299	36.7064	0	0	0	0	0	0	0	0	0	0	0	0	0	0	0	0	0
																			6934.23	3583.68	4021.93	2912.29	2678.24	905.436	6934.23	5182.36	1635.03	0	64.3137	2.01877	12.3352	38.177	0	0	0	0	0	0	0	0	0	0	0	0	0	0	0	0	0
																			3310.64	1774.05	1955.5	1355.14	1330.85	443.207	3310.64	2392.85	856.501	0	34.4729	0.599116	3.59116	22.623	0	0	0	0	0	0	0	0	0	0	0	0	0	0	0	0	0
																			7670.74	3999.55	4461.16	3209.59	2985.59	1013.96	7670.74	5646.49	1887.63	0	78.7325	1.61937	11.6324	44.6417	0	0	0	0	0	0	0	0	0	0	0	0	0	0	0	0	0
																			4340.41	2277.9	2539.88	1800.53	1703.61	574.295	4340.41	3151.11	1106.09	0	46.637	0.0958352	7.50174	28.9789	0	0	0	0	0	0	0	0	0	0	0	0	0	0	0	0	0
																			4810.61	2511.65	2805.61	2005	1878.27	633.374	4810.61	3482.09	1235.04	0	53.4387	1.13178	7.41544	31.5003	0	0	0	0	0	0	0	0	0	0	0	0	0	0	0	0	0
																			3447.89	1789.5	2006.5	1441.39	1341.19	448.307	3447.89	2483.59	901.299	0	34.6653	1.22035	6.05912	21.0581	0	0	0	0	0	0	0	0	0	0	0	0	0	0	0	0	0
																			5456.43	2847.97	3179.02	2277.41	2135.37	712.599	5456.43	3994.25	1361.25	0	59.5834	2.00329	6.76012	32.5849	0	0	0	0	0	0	0	0	0	0	0	0	0	0	0	0	0
																			3328.71	1732.49	1944.75	1383.96	1300.28	432.218	3328.71	2420.52	842.289	0	34.3814	0.851949	8.00161	22.6616	0	0	0	0	0	0	0	0	0	0	0	0	0	0	0	0	0
																			5053.98	2558.22	2913.58	2140.4	1917.72	640.497	5053.98	3746.48	1221.14	0	50.2128	1.13374	6.16246	28.8527	0	0	0	0	0	0	0	0	0	0	0	0	0	0	0	0	0
																			4934.49	2600.33	2890.94	2043.55	1948.72	651.608	4934.49	3584.13	1249.44	0	59.3403	2.10643	7.94308	31.5332	0	0	0	0	0	0	0	0	0	0	0	0	0	0	0	0	0
																			4416.49	2265.45	2564.81	1851.68	1700.39	565.067	4416.49	3236.82	1092.42	0	56.7774	1.24847	2.6045	26.6263	0	0	0	0	0	0	0	0	0	0	0	0	0	0	0	0	0
																			4326.48	2293.92	2540.1	1786.38	1717.44	576.481	4326.48	3197.86	1046.17	0	44.1411	0.850977	8.51814	28.9369	0	0	0	0	0	0	0	0	0	0	0	0	0	0	0	0	0
																			4098.44	2159.33	2403.96	1694.48	1616.55	542.782	4098.44	2986.07	1031.97	0	44.8729	0.974425	8.15543	26.3927	0	0	0	0	0	0	0	0	0	0	0	0	0	0	0	0	0
																			4904.4	2659.42	2901.19	2003.21	1990.52	668.9	4904.4	3577.68	1234.9	0	51.5934	1.05773	7.84127	31.3209	0	0	0	0	0	0	0	0	0	0	0	0	0	0	0	0	0
																			3502.66	1809.85	2039.44	1463.22	1354.7	455.148	3502.66	2520.48	918.08	0	36.8564	1.51197	4.16953	21.5619	0	0	0	0	0	0	0	0	0	0	0	0	0	0	0	0	0
																			3782.62	1934.47	2192.14	1590.48	1448.99	485.473	3782.62	2767.9	943.693	0	37.5285	1.94812	8.17643	23.3715	0	0	0	0	0	0	0	0	0	0	0	0	0	0	0	0	0
																			5769.49	2937.64	3329.81	2439.68	2195.86	741.779	5769.49	4243.11	1418.62	0	63.0461	1.3068	9.79754	33.6138	0	0	0	0	0	0	0	0	0	0	0	0	0	0	0	0	0
																			5624.03	2955.98	3285.45	2338.58	2211.31	744.67	5624.03	4132.44	1381.8	0	61.8961	1.04691	11.8466	35.0036	0	0	0	0	0	0	0	0	0	0	0	0	0	0	0	0	0
																			2827.79	1496.08	1663.29	1164.51	1122.93	373.153	2827.79	2039.26	729.226	0	34.0267	0.681628	6.30044	18.2935	0	0	0	0	0	0	0	0	0	0	0	0	0	0	0	0	0
																			4843.96	2551.05	2833.36	2010.6	1905.49	645.56	4843.96	3555.87	1201.68	0	48.4909	1.49143	7.23564	29.1953	0	0	0	0	0	0	0	0	0	0	0	0	0	0	0	0	0
																			3377.69	1811.83	1996.81	1380.88	1358.93	452.901	3377.69	2485.92	841.268	0	21.9538	0.930029	7.04871	20.5693	0	0	0	0	0	0	0	0	0	0	0	0	0	0	0	0	0
																			3318.49	1734.95	1940.96	1377.53	1299.68	435.267	3318.49	2418.1	833.427	0	38.9933	1.03259	6.12452	20.8155	0	0	0	0	0	0	0	0	0	0	0	0	0	0	0	0	0
																			3878.98	2003.1	2252.67	1626.31	1498.96	504.14	3878.98	2835.12	968.277	0	42.532	1.41626	8.38926	23.245	0	0	0	0	0	0	0	0	0	0	0	0	0	0	0	0	0
																			3956.29	2077.67	2318.87	1637.42	1557.3	520.368	3956.29	2870.35	1015.75	0	39.263	0.849137	6.68647	23.3869	0	0	0	0	0	0	0	0	0	0	0	0	0	0	0	0	0
																			4103.5	2163.57	2402.41	1701.09	1621.63	541.944	4103.5	2990.49	1031.25	0	48.7383	1.55313	5.16876	26.3052	0	0	0	0	0	0	0	0	0	0	0	0	0	0	0	0	0
																			4972.88	2582.57	2892.73	2080.15	1932.3	650.267	4972.88	3701.09	1184.7	0	49.1721	1.74784	6.16069	30.0127	0	0	0	0	0	0	0	0	0	0	0	0	0	0	0	0	0
																			5805.42	3031.26	3380.81	2424.62	2268.63	762.636	5805.42	4266.77	1426.07	0	61.9667	1.46663	14.0756	35.0683	0	0	0	0	0	0	0	0	0	0	0	0	0	0	0	0	0
																			4838.66	2521.01	2820.26	2018.4	1890.94	630.064	4838.66	3539.16	1210.74	0	54.1483	1.62562	5.59343	27.3928	0	0	0	0	0	0	0	0	0	0	0	0	0	0	0	0	0
																			5941.85	3006.14	3419.64	2522.21	2247.1	759.042	5941.85	4371.03	1464.83	0	54.796	1.00019	14.0263	36.1641	0	0	0	0	0	0	0	0	0	0	0	0	0	0	0	0	0
																			7892.42	4214.37	4630.76	3261.66	3142.1	1072.26	7892.42	5839.86	1905.22	0	81.3128	2.34834	17.5557	46.129	0	0	0	0	0	0	0	0	0	0	0	0	0	0	0	0	0
																			4302.52	2241.33	2505.94	1796.58	1679.9	561.436	4302.52	3096.51	1119.74	0	49.3227	1.06369	9.19218	26.6946	0	0	0	0	0	0	0	0	0	0	0	0	0	0	0	0	0
																			5569.04	2934.04	3253.87	2315.16	2195.38	738.66	5569.04	4074.93	1388.59	0	62.0119	1.59948	8.71965	33.1924	0	0	0	0	0	0	0	0	0	0	0	0	0	0	0	0	0
																			8008.73	4219.58	4673.13	3335.6	3152.28	1067.3	8008.73	5906.34	1952.62	0	86.5815	2.22424	13.8473	47.124	0	0	0	0	0	0	0	0	0	0	0	0	0	0	0	0	0
																			5659.48	2928.41	3283.99	2375.5	2189.69	738.712	5659.48	4121.92	1429.9	0	60.1883	1.26423	13.6211	32.5934	0	0	0	0	0	0	0	0	0	0	0	0	0	0	0	0	0
																			5005.19	2686.05	2946.82	2058.38	2011.57	674.473	5005.19	3608.22	1300.63	0	56.0733	1.14494	6.76297	32.3631	0	0	0	0	0	0	0	0	0	0	0	0	0	0	0	0	0
																			3923.02	2085.35	2303.31	1619.71	1561.52	523.83	3923.02	2833.85	1022.69	0	35.6115	0.921601	5.33024	24.6231	0	0	0	0	0	0	0	0	0	0	0	0	0	0	0	0	0
																			5884.94	3090.54	3435.72	2449.22	2310.64	779.898	5884.94	4293.28	1493.5	0	49.6317	1.47443	12.3005	34.7531	0	0	0	0	0	0	0	0	0	0	0	0	0	0	0	0	0
																			5227.37	2716.19	3042.16	2185.21	2032.25	683.939	5227.37	3847.13	1283.05	0	50.7218	1.89107	12.3291	32.2545	0	0	0	0	0	0	0	0	0	0	0	0	0	0	0	0	0
																			5017.99	2728.16	2969.21	2048.78	2042.29	685.864	5017.99	3638.9	1282.39	0	58.8003	1.54889	5.17427	31.1816	0	0	0	0	0	0	0	0	0	0	0	0	0	0	0	0	0
																			6460.21	3353.43	3754.17	2706.04	2506.48	846.952	6460.21	4746.83	1592.12	0	69.7816	0.955235	11.0198	39.5003	0	0	0	0	0	0	0	0	0	0	0	0	0	0	0	0	0
																			6636.15	3405.61	3843.82	2792.34	2544.84	860.765	6636.15	4929.09	1583.3	0	68.254	2.10765	14.5154	38.8883	0	0	0	0	0	0	0	0	0	0	0	0	0	0	0	0	0
																			2899.52	1483.76	1682.91	1216.61	1112.86	370.905	2899.52	2112.22	732.761	0	33.8958	1.11044	2.70076	16.8356	0	0	0	0	0	0	0	0	0	0	0	0	0	0	0	0	0
																			2772.51	1448.97	1623.99	1148.52	1087.74	361.237	2772.51	2009.95	709.709	0	32.328	0.934221	1.69464	17.8966	0	0	0	0	0	0	0	0	0	0	0	0	0	0	0	0	0
																			6244.63	3225.82	3623.57	2621.06	2417.47	808.348	6244.63	4547.52	1585.82	0	61.8699	1.95232	8.37055	39.0983	0	0	0	0	0	0	0	0	0	0	0	0	0	0	0	0	0
																			7385.18	3782.23	4259.55	3125.63	2824.64	957.589	7385.18	5434.02	1814.92	0	77.8753	2.47283	11.1805	44.7118	0	0	0	0	0	0	0	0	0	0	0	0	0	0	0	0	0
																			5640.15	2986.35	3304.23	2335.92	2237.79	748.556	5640.15	4144.9	1393.75	0	58.9182	2.16286	6.57254	33.8505	0	0	0	0	0	0	0	0	0	0	0	0	0	0	0	0	0
																			4366.02	2254.12	2538.3	1827.72	1685.76	568.358	4366.02	3215.96	1061.83	0	51.8304	1.49801	7.73399	27.1631	0	0	0	0	0	0	0	0	0	0	0	0	0	0	0	0	0
																			3818.83	1989.53	2223.44	1595.39	1489.69	499.842	3818.83	2791.56	958.482	0	37.3244	1.04128	7.46708	22.9585	0	0	0	0	0	0	0	0	0	0	0	0	0	0	0	0	0
																			6407.48	3358.5	3729.82	2677.66	2505.39	853.116	6407.48	4679.04	1609.88	0	63.9496	1.76113	14.5576	38.2968	0	0	0	0	0	0	0	0	0	0	0	0	0	0	0	0	0
																			5386.17	2861.89	3158.32	2227.85	2141.49	720.394	5386.17	3935.51	1347.35	0	60.0511	2.25425	8.66355	32.3487	0	0	0	0	0	0	0	0	0	0	0	0	0	0	0	0	0
																			3697.69	1878.98	2139.37	1558.33	1408.2	470.774	3697.69	2667.69	955.288	0	44.3698	1.35506	4.2733	24.7211	0	0	0	0	0	0	0	0	0	0	0	0	0	0	0	0	0
																			4194.2	2197.27	2454.68	1739.52	1647.93	549.344	4194.2	3093.26	1021.99	0	43.3249	1.40256	8.69063	25.5272	0	0	0	0	0	0	0	0	0	0	0	0	0	0	0	0	0
																			4932.9	2607.34	2890.28	2042.62	1950.76	656.586	4932.9	3611.96	1227.09	0	52.2878	1.5049	10.1231	29.9353	0	0	0	0	0	0	0	0	0	0	0	0	0	0	0	0	0
																			6592.16	3513.82	3864.74	2727.41	2625.3	888.517	6592.16	4877.87	1606.59	0	49.3005	1.36684	15.6789	41.3498	0	0	0	0	0	0	0	0	0	0	0	0	0	0	0	0	0
																			5675.39	2950.02	3298.88	2376.5	2207.37	742.651	5675.39	4182.19	1397.03	0	53.4623	1.53089	8.17303	32.9937	0	0	0	0	0	0	0	0	0	0	0	0	0	0	0	0	0
																			6587.85	3404.19	3814.69	2773.17	2537.55	866.647	6587.85	4828.99	1629.03	0	74.2205	1.76631	13.6737	40.1692	0	0	0	0	0	0	0	0	0	0	0	0	0	0	0	0	0
																			6005.56	3162.86	3507.3	2498.26	2364.26	798.602	6005.56	4354.58	1555.91	0	50.7728	1.55012	6.42314	36.3225	0	0	0	0	0	0	0	0	0	0	0	0	0	0	0	0	0
																			3369.51	1738.98	1957.62	1411.89	1302.66	436.317	3369.51	2447.27	864.494	0	30.7752	1.15772	3.83413	21.9841	0	0	0	0	0	0	0	0	0	0	0	0	0	0	0	0	0
																			5298.95	2761.34	3087.59	2211.36	2064.61	696.73	5298.95	3915.41	1285.75	0	51.4298	1.87064	10.6841	33.7933	0	0	0	0	0	0	0	0	0	0	0	0	0	0	0	0	0
																			6211.35	3203.03	3601.2	2610.15	2393.92	809.105	6211.35	4555.54	1546.42	0	57.9556	1.65905	13.0736	36.7012	0	0	0	0	0	0	0	0	0	0	0	0	0	0	0	0	0
																			5601.25	3026.86	3311.44	2289.8	2264.7	762.154	5601.25	4145.12	1358.14	0	53.5832	1.3598	8.26241	34.784	0	0	0	0	0	0	0	0	0	0	0	0	0	0	0	0	0
																			5726.76	3096.66	3378.94	2347.83	2316.14	780.518	5726.76	4080.43	1525	0	68.3097	2.5408	15.5862	34.8949	0	0	0	0	0	0	0	0	0	0	0	0	0	0	0	0	0
																			4642.85	2457.56	2720.4	1922.45	1840.39	617.168	4642.85	3332.29	1227.95	0	44.2905	1.25272	8.3213	28.7556	0	0	0	0	0	0	0	0	0	0	0	0	0	0	0	0	0
																			7560.73	3954.17	4397.22	3163.51	2955.63	998.544	7560.73	5550.19	1875.05	0	76.0157	1.64658	13.6345	44.1896	0	0	0	0	0	0	0	0	0	0	0	0	0	0	0	0	0
																			6940.44	3644.9	4048.99	2891.46	2729.83	915.066	6940.44	5070.78	1747.73	0	71.8947	3.03366	3.25736	43.741	0	0	0	0	0	0	0	0	0	0	0	0	0	0	0	0	0
																			3550.03	1889.13	2092.4	1457.64	1413.82	475.304	3550.03	2579.45	906.025	0	37.612	0.615276	3.80828	22.5227	0	0	0	0	0	0	0	0	0	0	0	0	0	0	0	0	0
																			2120.99	1119.74	1246.31	874.681	841.466	278.278	2120.99	1525.84	552.846	0	23.9534	0.648972	3.51174	14.1929	0	0	0	0	0	0	0	0	0	0	0	0	0	0	0	0	0
																			5419.85	2806.13	3148.82	2271.03	2099.72	706.413	5419.85	3994.54	1321.49	0	64.241	1.79695	7.43944	30.3476	0	0	0	0	0	0	0	0	0	0	0	0	0	0	0	0	0
																			3613.37	1859.4	2101.13	1512.25	1391.8	467.606	3613.37	2650.41	900.59	0	33.1382	0.9261	5.50537	22.7999	0	0	0	0	0	0	0	0	0	0	0	0	0	0	0	0	0
																			2911.28	1501.35	1696.8	1214.48	1126.15	375.206	2911.28	2097.41	757.013	0	31.8083	0.54479	5.62674	18.8782	0	0	0	0	0	0	0	0	0	0	0	0	0	0	0	0	0
																			3629.08	1897.73	2124.28	1504.8	1421.81	475.925	3629.08	2670.17	894.496	0	38.162	0.973453	2.52912	22.7509	0	0	0	0	0	0	0	0	0	0	0	0	0	0	0	0	0
																			3505.81	1905.65	2081.97	1423.84	1430.05	475.602	3505.81	2483.4	950.55	0	40.5269	1.21423	7.87329	22.2398	0	0	0	0	0	0	0	0	0	0	0	0	0	0	0	0	0
																			5959.15	3261.1	3528.38	2430.77	2436.63	824.479	5959.15	4287.13	1550.88	0	65.2144	1.67988	15.9365	38.3111	0	0	0	0	0	0	0	0	0	0	0	0	0	0	0	0	0
																			5353.92	2791.48	3118.36	2235.56	2085.09	706.391	5353.92	3940.84	1321.19	0	49.3834	1.48017	9.62862	31.4051	0	0	0	0	0	0	0	0	0	0	0	0	0	0	0	0	0
																			6116.44	3242.17	3578.77	2537.67	2427.1	815.076	6116.44	4417.31	1569.63	0	70.1651	2.03681	18.3921	38.9114	0	0	0	0	0	0	0	0	0	0	0	0	0	0	0	0	0
																			6871.58	3721.18	4053.07	2818.51	2775.53	945.654	6871.58	5013.22	1728.4	0	75.2047	1.72245	11.1809	41.8621	0	0	0	0	0	0	0	0	0	0	0	0	0	0	0	0	0
																			6121.99	3149.5	3544.26	2577.73	2359.27	790.23	6121.99	4496.27	1526.72	0	56.3821	1.44504	4.8375	36.3419	0	0	0	0	0	0	0	0	0	0	0	0	0	0	0	0	0
																			5935.66	3113.35	3462.71	2472.95	2332.19	781.154	5935.66	4326.22	1494.3	0	67.8406	1.71963	8.94979	36.6399	0	0	0	0	0	0	0	0	0	0	0	0	0	0	0	0	0
																			8069.09	4169.03	4669.46	3399.63	3109.34	1059.69	8069.09	5957.32	1954.38	0	92.3964	2.31807	17.1696	45.5027	0	0	0	0	0	0	0	0	0	0	0	0	0	0	0	0	0
																			4195.57	2172.19	2441.92	1753.64	1627.55	544.643	4195.57	3066.17	1044.78	0	50.919	1.00385	6.90263	25.79	0	0	0	0	0	0	0	0	0	0	0	0	0	0	0	0	0
																			5585.94	2929.48	3260.7	2325.24	2193.27	736.205	5585.94	4138.08	1343.94	0	59.2318	2.42322	8.48651	33.7768	0	0	0	0	0	0	0	0	0	0	0	0	0	0	0	0	0
																			5795.96	3046.75	3380.29	2415.67	2275.11	771.642	5795.96	4224.68	1472.44	0	49.0131	1.48272	12.4277	35.9142	0	0	0	0	0	0	0	0	0	0	0	0	0	0	0	0	0
																			4650.99	2491.14	2738.85	1912.14	1865.07	626.077	4650.99	3395.38	1168.73	0	50.247	0.970189	6.8198	28.8467	0	0	0	0	0	0	0	0	0	0	0	0	0	0	0	0	0
																			6671.19	3601.55	3929.52	2741.67	2695.35	906.204	6671.19	4839.21	1703.6	0	71.7964	2.50892	13.494	40.5783	0	0	0	0	0	0	0	0	0	0	0	0	0	0	0	0	0
																			3253.5	1716.42	1909.77	1343.72	1287.91	428.51	3253.5	2341.44	843.166	0	38.4236	1.53237	7.74768	21.1833	0	0	0	0	0	0	0	0	0	0	0	0	0	0	0	0	0
																			8035.48	4105.35	4626.99	3408.49	3060.34	1045.02	8035.48	5943.97	1949.94	0	77.9274	1.95882	16.5252	45.1625	0	0	0	0	0	0	0	0	0	0	0	0	0	0	0	0	0
																			4073.18	2148.71	2386.99	1686.19	1611.81	536.9	4073.18	2924.73	1066.61	0	45.8207	1.7877	8.26675	25.9644	0	0	0	0	0	0	0	0	0	0	0	0	0	0	0	0	0
																			5616.26	2930.29	3270.59	2345.67	2192.52	737.771	5616.26	4090.13	1415.86	0	63.8369	1.95914	10.5162	33.9558	0	0	0	0	0	0	0	0	0	0	0	0	0	0	0	0	0
																			4840.82	2523.26	2815.09	2025.73	1888.42	634.835	4840.82	3548.02	1199.05	0	52.842	1.76468	10.6538	28.4763	0	0	0	0	0	0	0	0	0	0	0	0	0	0	0	0	0
																			6399.41	3331.73	3717.65	2681.76	2485.93	845.805	6399.41	4697.91	1586.21	0	67.5616	2.1488	10.7395	34.8331	0	0	0	0	0	0	0	0	0	0	0	0	0	0	0	0	0
																			6819.76	3569.01	3974.15	2845.61	2669.91	899.106	6819.76	5019.54	1663.96	0	84.3597	2.38484	9.55819	39.9571	0	0	0	0	0	0	0	0	0	0	0	0	0	0	0	0	0
																			4071.47	2203.06	2410.26	1661.21	1649.11	553.951	4071.47	2892.93	1097.2	0	47.3896	0.944024	8.28076	24.7244	0	0	0	0	0	0	0	0	0	0	0	0	0	0	0	0	0
																			4697.51	2493.36	2760.88	1936.62	1869.02	624.34	4697.51	3434.19	1176.96	0	51.7409	1.15273	6.16442	27.2962	0	0	0	0	0	0	0	0	0	0	0	0	0	0	0	0	0
																			4216.99	2213.07	2471.39	1745.6	1659.04	554.027	4216.99	3128.83	1004.64	0	50.5546	1.38091	4.68277	26.9005	0	0	0	0	0	0	0	0	0	0	0	0	0	0	0	0	0
																			7808.12	4049.92	4527.18	3280.93	3020.02	1029.9	7808.12	5760.05	1897.63	0	87.2094	2.13137	16.8886	44.199	0	0	0	0	0	0	0	0	0	0	0	0	0	0	0	0	0
																			2108.61	1118.79	1244.66	863.95	840.942	277.847	2108.61	1510.77	557.605	0	21.5731	0.669173	3.21882	14.7725	0	0	0	0	0	0	0	0	0	0	0	0	0	0	0	0	0
																			5656.86	2937.45	3292.53	2364.33	2196.45	741.005	5656.86	4179.76	1372.8	0	58.0735	0.896828	11.796	33.5287	0	0	0	0	0	0	0	0	0	0	0	0	0	0	0	0	0
																			8398.14	4275.55	4835.1	3563.04	3194.1	1081.45	8398.14	6282.43	1962.45	0	86.6129	3.15886	14.3816	49.1044	0	0	0	0	0	0	0	0	0	0	0	0	0	0	0	0	0
																			6671.94	3512.47	3894.67	2777.27	2624.84	887.629	6671.94	4916.54	1639.24	0	60.1078	2.49461	14.9073	38.6543	0	0	0	0	0	0	0	0	0	0	0	0	0	0	0	0	0
																			4883.02	2485.2	2817.51	2065.5	1857.98	627.215	4883.02	3636.81	1159.16	0	45.2479	1.43173	10.1975	30.1756	0	0	0	0	0	0	0	0	0	0	0	0	0	0	0	0	0
																			5224.89	2739.07	3047.59	2177.3	2050.39	688.685	5224.89	3810.26	1314.98	0	57.3118	1.74249	8.0058	32.5861	0	0	0	0	0	0	0	0	0	0	0	0	0	0	0	0	0
																			6274	3233.72	3633.15	2640.86	2420.56	813.16	6274	4630.2	1527.49	0	69.7165	2.41077	8.10323	36.0759	0	0	0	0	0	0	0	0	0	0	0	0	0	0	0	0	0
																			2053.75	1060.4	1197.01	856.743	796.19	264.206	2053.75	1489.04	522.525	0	24.0023	0.54488	4.84196	12.802	0	0	0	0	0	0	0	0	0	0	0	0	0	0	0	0	0
																			3949.3	2083.24	2316.86	1632.44	1560.45	522.797	3949.3	2860.2	1018.09	0	41.0058	1.03025	4.69188	24.2815	0	0	0	0	0	0	0	0	0	0	0	0	0	0	0	0	0
																			5747.12	3008.05	3354.01	2393.12	2249.59	758.454	5747.12	4235.26	1398.37	0	70.9393	1.71923	8.93882	31.8942	0	0	0	0	0	0	0	0	0	0	0	0	0	0	0	0	0
																			5492.34	2926.18	3224.08	2268.25	2187.81	738.375	5492.34	3930.1	1452.85	0	64.3386	1.53149	8.44657	35.0692	0	0	0	0	0	0	0	0	0	0	0	0	0	0	0	0	0
																			5509.06	2872.87	3209.07	2299.99	2150.34	722.526	5509.06	4060.34	1338.77	0	61.3045	2.18254	10.1297	36.3339	0	0	0	0	0	0	0	0	0	0	0	0	0	0	0	0	0
																			5191.98	2747.93	3041.87	2150.1	2059.65	688.272	5191.98	3786.25	1308.23	0	54.129	1.43928	9.53053	32.402	0	0	0	0	0	0	0	0	0	0	0	0	0	0	0	0	0
																			4331.18	2247.27	2519.04	1812.14	1682	565.276	4331.18	3170.19	1086.83	0	41.1267	1.66904	4.89447	26.4653	0	0	0	0	0	0	0	0	0	0	0	0	0	0	0	0	0
																			3880.19	2070.23	2282.62	1597.57	1550.09	520.138	3880.19	2799.74	1008.08	0	37.8573	0.974188	8.56292	24.9758	0	0	0	0	0	0	0	0	0	0	0	0	0	0	0	0	0
																			6148.76	3233.88	3589.72	2559.04	2414.32	819.569	6148.76	4505.82	1535.65	0	60.5384	2.42498	7.74575	36.5832	0	0	0	0	0	0	0	0	0	0	0	0	0	0	0	0	0
																			6324.87	3229.59	3649.01	2675.87	2407.9	821.69	6324.87	4625.62	1588.44	0	62.5053	1.93657	7.9209	38.4485	0	0	0	0	0	0	0	0	0	0	0	0	0	0	0	0	0
																			6646.81	3518.99	3890.7	2756.11	2627.33	891.664	6646.81	4853.76	1657.94	0	82.4238	2.12604	9.15819	41.3939	0	0	0	0	0	0	0	0	0	0	0	0	0	0	0	0	0
																			3898.83	2044.45	2281.03	1617.81	1532.83	511.62	3898.83	2830.37	996.85	0	42.1305	1.09177	4.25572	24.1403	0	0	0	0	0	0	0	0	0	0	0	0	0	0	0	0	0
																			5432.06	2779.92	3143.85	2288.21	2078.4	701.527	5432.06	3975.08	1360.42	0	52.7151	1.78279	10.4259	31.6396	0	0	0	0	0	0	0	0	0	0	0	0	0	0	0	0	0
																			4433.56	2370.26	2610.77	1822.79	1773.45	596.814	4433.56	3231.89	1116.76	0	52.8749	1.31523	3.9186	26.807	0	0	0	0	0	0	0	0	0	0	0	0	0	0	0	0	0
																			6073.13	3103.32	3499.35	2573.78	2314.94	788.374	6073.13	4397.6	1562.3	0	66.0792	1.33861	11.3	34.509	0	0	0	0	0	0	0	0	0	0	0	0	0	0	0	0	0
																			4983.47	2626.01	2919.33	2064.14	1969.14	656.863	4983.47	3645.23	1255.47	0	49.3103	1.24623	2.87765	29.3327	0	0	0	0	0	0	0	0	0	0	0	0	0	0	0	0	0
																			4233.65	2263.99	2490.6	1743.05	1691.88	572.111	4233.65	3019.17	1131.45	0	46.941	0.710433	8.80063	26.5781	0	0	0	0	0	0	0	0	0	0	0	0	0	0	0	0	0
																			6999.01	3602.54	4048.02	2950.99	2690.48	912.055	6999.01	5148	1730.38	0	70.5626	1.63722	6.78039	41.6503	0	0	0	0	0	0	0	0	0	0	0	0	0	0	0	0	0
																			3199.76	1685.52	1873.49	1326.27	1260.14	425.379	3199.76	2266.5	878.135	0	29.1099	1.61118	4.29626	20.113	0	0	0	0	0	0	0	0	0	0	0	0	0	0	0	0	0
																			4902.25	2605.95	2878.5	2023.75	1949.14	656.81	4902.25	3589.54	1229.69	0	46.1741	1.72998	2.80567	32.3122	0	0	0	0	0	0	0	0	0	0	0	0	0	0	0	0	0
																			6138.1	3184.19	3562.24	2575.86	2381.99	802.2	6138.1	4485.17	1546.14	0	61.7971	1.44026	6.97442	36.582	0	0	0	0	0	0	0	0	0	0	0	0	0	0	0	0	0
																			5324.55	2765.55	3099.52	2225.03	2065.79	699.763	5324.55	3939.91	1273.31	0	66.3627	2.32375	10.2014	32.4406	0	0	0	0	0	0	0	0	0	0	0	0	0	0	0	0	0
																			5082.82	2687.54	2974.47	2108.35	2008.63	678.913	5082.82	3702.68	1283.42	0	51.5156	2.04624	12.0399	31.1302	0	0	0	0	0	0	0	0	0	0	0	0	0	0	0	0	0
																			2788.36	1480.8	1643.8	1144.56	1110.99	369.807	2788.36	2011.3	719.41	0	32.871	0.579395	6.06277	18.1391	0	0	0	0	0	0	0	0	0	0	0	0	0	0	0	0	0
																			133.552	69.6948	80.7173	52.8351	53.1816	16.5132	133.552	79.3128	50.3494	0	2.3414	0.0574411	0.195534	1.29579	0	0	0	0	0	0	0	0	0	0	0	0	0	0	0	0	0
																			5478.21	2874.87	3205.7	2272.51	2150.9	723.968	5478.21	4041.15	1328.93	0	63.4101	0.753861	10.2041	33.7576	0	0	0	0	0	0	0	0	0	0	0	0	0	0	0	0	0
																			4488.33	2351.06	2618.72	1869.61	1760	591.065	4488.33	3225.67	1178.35	0	45.501	1.23489	9.134	28.4348	0	0	0	0	0	0	0	0	0	0	0	0	0	0	0	0	0
																			5874.67	3062.51	3417.34	2457.32	2290.7	771.81	5874.67	4300.43	1458.14	0	70.0855	2.13942	8.14892	35.7254	0	0	0	0	0	0	0	0	0	0	0	0	0	0	0	0	0
																			4403.77	2281.45	2563.04	1840.74	1705.95	575.496	4403.77	3157.08	1152.6	0	57.8752	1.10334	7.6211	27.4922	0	0	0	0	0	0	0	0	0	0	0	0	0	0	0	0	0
																			4199.77	2281.91	2487.54	1712.22	1710.09	571.817	4199.77	3021.94	1087.62	0	54.8535	0.81464	8.18799	26.3496	0	0	0	0	0	0	0	0	0	0	0	0	0	0	0	0	0
																			3890.26	2060.43	2285.99	1604.27	1543.39	517.041	3890.26	2837.05	976.647	0	42.9807	1.4695	6.96265	25.1522	0	0	0	0	0	0	0	0	0	0	0	0	0	0	0	0	0
																			5044.41	2685	2957.76	2086.65	2008.47	676.526	5044.41	3643.09	1295.24	0	62.7687	1.89906	10.7532	30.6606	0	0	0	0	0	0	0	0	0	0	0	0	0	0	0	0	0
																			5769.44	3036.64	3369.37	2400.07	2270.17	766.475	5769.44	4225.88	1433.7	0	62.2067	2.45405	10.4512	34.7418	0	0	0	0	0	0	0	0	0	0	0	0	0	0	0	0	0
																			5100.17	2687.3	2986.81	2113.36	2014.58	672.721	5100.17	3694.26	1306	0	54.5696	1.58754	11.7245	32.029	0	0	0	0	0	0	0	0	0	0	0	0	0	0	0	0	0
																			3633.04	1951.49	2141.15	1491.88	1458.58	492.907	3633.04	2655.35	911.531	0	35.6671	1.4568	6.86323	22.1723	0	0	0	0	0	0	0	0	0	0	0	0	0	0	0	0	0
																			5097.22	2669.77	2968.95	2128.27	1995.37	674.4	5097.22	3686.34	1322.52	0	45.6678	1.39769	9.9104	31.3786	0	0	0	0	0	0	0	0	0	0	0	0	0	0	0	0	0
																			5542.57	2791.4	3185.04	2357.53	2089.47	701.939	5542.57	4099.26	1354.57	0	47.1103	0.842543	9.98842	30.8017	0	0	0	0	0	0	0	0	0	0	0	0	0	0	0	0	0
																			4562.96	2347.25	2648.98	1913.98	1755.6	591.647	4562.96	3354.57	1121.14	0	52.4034	1.67904	5.20326	27.9655	0	0	0	0	0	0	0	0	0	0	0	0	0	0	0	0	0
																			4504.92	2280.45	2598.37	1906.55	1708.11	572.337	4504.92	3283.61	1136.7	0	46.0907	0.761144	9.99246	27.77	0	0	0	0	0	0	0	0	0	0	0	0	0	0	0	0	0
																			1179.88	612.982	691.088	488.794	460.303	152.678	1179.88	849.199	306.433	0	13.3369	0.434989	1.80686	8.67162	0	0	0	0	0	0	0	0	0	0	0	0	0	0	0	0	0
																			4797.4	2504.25	2795.29	2002.11	1872.17	632.081	4797.4	3515.12	1194.16	0	47.0849	1.71917	10.159	29.1611	0	0	0	0	0	0	0	0	0	0	0	0	0	0	0	0	0
																			5051.28	2627.13	2942.23	2109.05	1965.15	661.979	5051.28	3708.74	1259.91	0	45.9424	1.16408	4.21679	31.2996	0	0	0	0	0	0	0	0	0	0	0	0	0	0	0	0	0
																			4370.9	2285.61	2552.51	1818.38	1713.63	571.983	4370.9	3179.67	1118.09	0	42.5227	1.2902	1.74195	27.578	0	0	0	0	0	0	0	0	0	0	0	0	0	0	0	0	0
																			6312.43	3358.04	3706.25	2606.18	2508.9	849.137	6312.43	4628.21	1568.47	0	66.673	1.36032	6.34561	41.3743	0	0	0	0	0	0	0	0	0	0	0	0	0	0	0	0	0
																			5842.24	3074.9	3412.15	2430.09	2298.07	776.832	5842.24	4233.83	1493.03	0	63.465	1.17405	13.9845	36.7595	0	0	0	0	0	0	0	0	0	0	0	0	0	0	0	0	0
																			4586.71	2390.57	2675.43	1911.28	1791.41	599.156	4586.71	3370.3	1139.07	0	40.6404	1.13992	6.77103	28.7929	0	0	0	0	0	0	0	0	0	0	0	0	0	0	0	0	0
																			2882.13	1505.34	1686.49	1195.64	1130.4	374.944	2882.13	2088.92	744.08	0	25.9069	0.392379	4.75359	18.0778	0	0	0	0	0	0	0	0	0	0	0	0	0	0	0	0	0
																			3984.07	2099.84	2333.18	1650.88	1571.37	528.464	3984.07	2939.44	972.896	0	38.0305	1.08553	7.46508	25.1439	0	0	0	0	0	0	0	0	0	0	0	0	0	0	0	0	0
																			5059.27	2642.36	2947.52	2111.75	1977.18	665.178	5059.27	3659.52	1308.71	0	52.0248	1.45987	6.10795	31.4478	0	0	0	0	0	0	0	0	0	0	0	0	0	0	0	0	0
																			6184.28	3249.44	3611	2573.28	2429.35	820.088	6184.28	4555.68	1506.25	0	73.2187	1.88585	9.65105	37.6052	0	0	0	0	0	0	0	0	0	0	0	0	0	0	0	0	0
																			2659.94	1427.94	1571.01	1088.93	1071.48	356.456	2659.94	1932.68	679.617	0	27.4952	0.968415	2.30744	16.8751	0	0	0	0	0	0	0	0	0	0	0	0	0	0	0	0	0
																			5006.91	2604.11	2914.02	2092.9	1949.7	654.405	5006.91	3645.38	1262.21	0	60.5357	1.03875	7.14689	30.6027	0	0	0	0	0	0	0	0	0	0	0	0	0	0	0	0	0
																			4937.15	2593.33	2887.04	2050.11	1943.72	649.608	4937.15	3617.11	1225.07	0	52.6946	1.41118	10.6621	30.1966	0	0	0	0	0	0	0	0	0	0	0	0	0	0	0	0	0
																			3938.56	2011.35	2283.07	1655.48	1505.53	505.824	3938.56	2894.32	973.816	0	37.385	1.04255	7.98108	24.0151	0	0	0	0	0	0	0	0	0	0	0	0	0	0	0	0	0
																			4428.97	2304.27	2580.6	1848.37	1725.9	578.377	4428.97	3225.59	1123.07	0	45.8637	1.10354	5.35849	27.9793	0	0	0	0	0	0	0	0	0	0	0	0	0	0	0	0	0
																			4790	2519.57	2800.78	1989.22	1889.08	630.491	4790	3479.47	1217.98	0	55.7711	1.11804	5.305	30.3554	0	0	0	0	0	0	0	0	0	0	0	0	0	0	0	0	0
																			4763.17	2498.01	2783	1980.17	1867.27	630.741	4763.17	3423.66	1247.13	0	51.0991	1.31949	9.15342	30.8141	0	0	0	0	0	0	0	0	0	0	0	0	0	0	0	0	0
																			5867.19	3049.38	3409.25	2457.94	2278.83	770.555	5867.19	4303.24	1456.4	0	56.8607	1.28591	12.6374	36.7641	0	0	0	0	0	0	0	0	0	0	0	0	0	0	0	0	0
																			5944.9	3062.68	3448.05	2496.84	2292.69	769.986	5944.9	4400.14	1441.3	0	58.4651	1.65959	8.44552	34.8865	0	0	0	0	0	0	0	0	0	0	0	0	0	0	0	0	0
																			5660.01	2962.79	3299.65	2360.36	2216.54	746.256	5660.01	4167.41	1386.04	0	58.6737	1.65924	13.1546	33.078	0	0	0	0	0	0	0	0	0	0	0	0	0	0	0	0	0
																			3878.21	2094.69	2291.93	1586.27	1570.46	524.224	3878.21	2822.52	980.223	0	43.3369	1.29715	7.20742	23.6245	0	0	0	0	0	0	0	0	0	0	0	0	0	0	0	0	0
																			3399.66	1757.27	1977.87	1421.8	1315.78	441.496	3399.66	2496.72	840.661	0	32.3578	1.37186	8.28822	20.2654	0	0	0	0	0	0	0	0	0	0	0	0	0	0	0	0	0
																			3426.88	1787.65	2001	1425.88	1340.93	446.719	3426.88	2530.04	831.696	0	35.5843	1.30421	7.80273	20.4461	0	0	0	0	0	0	0	0	0	0	0	0	0	0	0	0	0
																			3456.06	1896.51	2057.47	1398.58	1419.42	477.095	3456.06	2500.26	890.015	0	36.1522	0.498007	6.73528	22.3952	0	0	0	0	0	0	0	0	0	0	0	0	0	0	0	0	0
																			6056.76	3200.52	3542.88	2513.88	2396.81	803.708	6056.76	4472.05	1474.56	0	62.3247	2.23127	8.94651	36.6507	0	0	0	0	0	0	0	0	0	0	0	0	0	0	0	0	0
																			5520.85	2913.93	3233.17	2287.69	2179.91	734.023	5520.85	4004.3	1416.63	0	59.7736	1.24602	5.37478	33.522	0	0	0	0	0	0	0	0	0	0	0	0	0	0	0	0	0
																			5932.23	3126.14	3460.63	2471.6	2334.2	791.936	5932.23	4251.52	1563.06	0	67.0346	1.15876	11.0423	38.4153	0	0	0	0	0	0	0	0	0	0	0	0	0	0	0	0	0
																			3560.34	1858.23	2076.97	1483.37	1394.49	463.743	3560.34	2581.9	912.198	0	37.7868	0.986195	5.80955	21.6624	0	0	0	0	0	0	0	0	0	0	0	0	0	0	0	0	0
																			3994.42	2129.04	2352.27	1642.14	1598.79	530.251	3994.42	2924.29	992.702	0	44.594	1.16211	6.32174	25.344	0	0	0	0	0	0	0	0	0	0	0	0	0	0	0	0	0
																			5862.66	3043.16	3413.07	2449.59	2279.29	763.876	5862.66	4318.78	1442.53	0	60.2911	0.756483	5.16016	35.1394	0	0	0	0	0	0	0	0	0	0	0	0	0	0	0	0	0
																			8127.19	4270.11	4733.75	3393.43	3190.41	1079.7	8127.19	5933.36	2044.16	0	96.6439	1.15033	4.65621	47.2184	0	0	0	0	0	0	0	0	0	0	0	0	0	0	0	0	0
																			7374.68	3860.56	4289.74	3084.95	2882.16	978.394	7374.68	5390.71	1842.3	0	82.0552	1.5485	13.4843	44.5872	0	0	0	0	0	0	0	0	0	0	0	0	0	0	0	0	0
																			3426.24	1852.48	2025.32	1400.92	1385.35	467.13	3426.24	2460.82	893.354	0	41.7312	0.97616	6.98929	22.3695	0	0	0	0	0	0	0	0	0	0	0	0	0	0	0	0	0
																			7823.04	4112.87	4556.4	3266.64	3072.17	1040.7	7823.04	5692.18	1997	0	77.3059	0.904387	8.71511	46.9421	0	0	0	0	0	0	0	0	0	0	0	0	0	0	0	0	0
																			4301.11	2274.45	2523.48	1777.63	1700.38	574.063	4301.11	3118.47	1099.21	0	42.9885	1.44674	11.037	27.9545	0	0	0	0	0	0	0	0	0	0	0	0	0	0	0	0	0
																			5933.15	3001.56	3412.37	2520.78	2246.74	754.825	5933.15	4357.77	1461.53	0	62.0002	2.07053	11.838	37.9387	0	0	0	0	0	0	0	0	0	0	0	0	0	0	0	0	0
																			2375.78	1278.61	1410.32	965.461	958.452	320.16	2375.78	1654.08	672.362	0	27.3308	1.09563	3.75881	17.153	0	0	0	0	0	0	0	0	0	0	0	0	0	0	0	0	0
																			3702.57	1945.16	2165.07	1537.5	1456.32	488.831	3702.57	2738.44	899.037	0	35.3986	1.07285	6.16155	22.4678	0	0	0	0	0	0	0	0	0	0	0	0	0	0	0	0	0
																			3950.83	2009.24	2285.91	1664.93	1506.56	502.679	3950.83	2863.4	1013.14	0	41.7586	1.27079	5.73605	25.5328	0	0	0	0	0	0	0	0	0	0	0	0	0	0	0	0	0
																			5884.44	3012.15	3401.28	2483.15	2259.45	752.698	5884.44	4342.53	1448.41	0	53.6325	0.978784	6.40699	32.4807	0	0	0	0	0	0	0	0	0	0	0	0	0	0	0	0	0
																			3839.85	1999.92	2241.73	1598.12	1498.24	501.68	3839.85	2808.65	963.659	0	42.0719	0.471894	1.41829	23.5799	0	0	0	0	0	0	0	0	0	0	0	0	0	0	0	0	0
																			4081.67	2116.32	2375.31	1706.36	1583.15	533.169	4081.67	2964.72	1040.5	0	44.6112	1.2459	5.24462	25.3463	0	0	0	0	0	0	0	0	0	0	0	0	0	0	0	0	0
																			4516.95	2423.63	2665.78	1851.17	1816.49	607.135	4516.95	3263.35	1168.76	0	47.1246	1.19185	6.74161	29.774	0	0	0	0	0	0	0	0	0	0	0	0	0	0	0	0	0
																			3481.4	1833.86	2041.86	1439.55	1375.01	458.852	3481.4	2559.91	856.289	0	38.7509	0.975883	3.86684	21.6131	0	0	0	0	0	0	0	0	0	0	0	0	0	0	0	0	0
																			3169.4	1692.8	1866.38	1303.02	1266.19	426.604	3169.4	2296.92	812.634	0	34.0323	0.916212	5.1345	19.7557	0	0	0	0	0	0	0	0	0	0	0	0	0	0	0	0	0
																			4815.76	2621	2852.47	1963.29	1960.3	660.708	4815.76	3477.86	1246.09	0	52.3751	1.47269	8.15678	29.8012	0	0	0	0	0	0	0	0	0	0	0	0	0	0	0	0	0
																			6936.24	3652.08	4042.96	2893.28	2727.93	924.158	6936.24	5066.24	1743.36	0	69.5105	2.37749	13.1726	41.5743	0	0	0	0	0	0	0	0	0	0	0	0	0	0	0	0	0
																			3229.2	1737.43	1908	1321.2	1304.9	432.524	3229.2	2338.91	828.219	0	36.3894	0.914558	4.06227	20.7017	0	0	0	0	0	0	0	0	0	0	0	0	0	0	0	0	0
																			4927.47	2599.22	2886.82	2040.65	1947.04	652.185	4927.47	3627.05	1204.53	0	60.1911	1.51951	5.57993	28.6094	0	0	0	0	0	0	0	0	0	0	0	0	0	0	0	0	0
																			5582	2950.11	3267.19	2314.8	2209.56	740.551	5582	4021.05	1462.79	0	52.3105	1.49563	9.95369	34.3901	0	0	0	0	0	0	0	0	0	0	0	0	0	0	0	0	0
																			5863.61	3091.75	3428.06	2435.56	2310.5	781.247	5863.61	4294.37	1459.18	0	61.9906	1.43344	9.63671	36.9926	0	0	0	0	0	0	0	0	0	0	0	0	0	0	0	0	0
																			4604.86	2430.48	2692.6	1912.26	1816.22	614.256	4604.86	3301.42	1205.26	0	55.3142	1.78742	11.4963	29.5819	0	0	0	0	0	0	0	0	0	0	0	0	0	0	0	0	0
																			6463.87	3312.52	3734.39	2729.48	2475.8	836.722	6463.87	4737.74	1614.88	0	64.6649	1.61812	10.3555	34.6058	0	0	0	0	0	0	0	0	0	0	0	0	0	0	0	0	0
																			5319.32	2854.86	3133.55	2185.78	2137.35	717.511	5319.32	3857.91	1355.14	0	62.1748	1.67615	8.46045	33.9599	0	0	0	0	0	0	0	0	0	0	0	0	0	0	0	0	0
																			3800.44	1974.88	2212.28	1588.15	1478.11	496.769	3800.44	2799.93	936.035	0	34.0845	0.880936	5.64149	23.8649	0	0	0	0	0	0	0	0	0	0	0	0	0	0	0	0	0
																			3469.94	1855.62	2048.08	1421.87	1390.35	465.27	3469.94	2519.37	881.22	0	40.3442	0.237451	6.68103	22.092	0	0	0	0	0	0	0	0	0	0	0	0	0	0	0	0	0
																			5334.7	2805.62	3111.92	2222.77	2094.38	711.241	5334.7	3864.7	1368.98	0	53.553	2.01078	11.6688	33.7843	0	0	0	0	0	0	0	0	0	0	0	0	0	0	0	0	0
																			3001.93	1601.07	1768.64	1233.3	1201.24	399.838	3001.93	2167.59	776.897	0	32.2304	0.897157	5.09435	19.2252	0	0	0	0	0	0	0	0	0	0	0	0	0	0	0	0	0
																			6378.19	3271.42	3683.64	2694.55	2447.81	823.61	6378.19	4680.35	1590.41	0	59.1727	1.56317	10.9606	35.7294	0	0	0	0	0	0	0	0	0	0	0	0	0	0	0	0	0
																			8051.72	4155.31	4664.61	3387.11	3105.61	1049.71	8051.72	5995.22	1902.44	0	92.5741	3.21969	12.729	45.5318	0	0	0	0	0	0	0	0	0	0	0	0	0	0	0	0	0
																			5554.85	2916.86	3244.82	2310.03	2182.71	734.151	5554.85	4072.04	1373.52	0	67.7841	1.52671	4.8955	35.087	0	0	0	0	0	0	0	0	0	0	0	0	0	0	0	0	0
																			3343.09	1772.45	1965.92	1377.17	1328.14	444.309	3343.09	2451.14	827.722	0	35.257	1.31924	6.06644	21.5807	0	0	0	0	0	0	0	0	0	0	0	0	0	0	0	0	0
																			5101.82	2628.43	2957.53	2144.29	1965.68	662.748	5101.82	3694.71	1306.81	0	58.5863	1.29493	9.73294	30.6833	0	0	0	0	0	0	0	0	0	0	0	0	0	0	0	0	0
																			5132.35	2722.66	3003.05	2129.3	2034.56	688.1	5132.35	3719.66	1316.55	0	53.0438	1.23576	10.0733	31.7777	0	0	0	0	0	0	0	0	0	0	0	0	0	0	0	0	0
																			5801.92	3022.7	3374	2427.92	2257.09	765.61	5801.92	4192.61	1507.15	0	54.2684	2.04354	9.64931	36.2029	0	0	0	0	0	0	0	0	0	0	0	0	0	0	0	0	0
																			4516.32	2424.03	2665.21	1851.11	1816.01	608.017	4516.32	3299.35	1130.71	0	48.0547	1.06756	10.1766	26.9594	0	0	0	0	0	0	0	0	0	0	0	0	0	0	0	0	0
																			3249.99	1707.74	1905.34	1344.64	1280.86	426.876	3249.99	2380.12	816.33	0	27.6974	1.08825	4.32102	20.426	0	0	0	0	0	0	0	0	0	0	0	0	0	0	0	0	0
																			3701.28	1855.5	2129.85	1571.42	1390.59	464.914	3701.28	2716.6	914.849	0	41.4364	1.03853	3.61798	23.7348	0	0	0	0	0	0	0	0	0	0	0	0	0	0	0	0	0
																			7619.69	3958.31	4425.18	3194.51	2961.11	997.201	7619.69	5617.41	1861.79	0	86.4471	1.59344	9.30527	43.1507	0	0	0	0	0	0	0	0	0	0	0	0	0	0	0	0	0
																			4856.12	2587.9	2853.79	2002.33	1937.47	650.425	4856.12	3487.57	1279.09	0	50.8467	1.25233	7.19735	30.1507	0	0	0	0	0	0	0	0	0	0	0	0	0	0	0	0	0
																			6824.51	3613.73	3993.65	2830.86	2703.51	910.215	6824.51	4987.88	1727.41	0	58.5564	2.74889	7.04679	40.8658	0	0	0	0	0	0	0	0	0	0	0	0	0	0	0	0	0
																			4107.26	2156.44	2405.63	1701.63	1618.41	538.031	4107.26	3018.49	1002.7	0	53.6671	0.953933	5.64872	25.7958	0	0	0	0	0	0	0	0	0	0	0	0	0	0	0	0	0
																			5063.63	2661.22	2960.02	2103.61	1991.52	669.702	5063.63	3721.26	1242.47	0	55.3134	1.84517	12.4501	30.2826	0	0	0	0	0	0	0	0	0	0	0	0	0	0	0	0	0
																			3449.95	1816.81	2020.51	1429.44	1360.81	455.996	3449.95	2523.37	862.214	0	35.9219	1.04587	4.23446	23.1617	0	0	0	0	0	0	0	0	0	0	0	0	0	0	0	0	0
																			3803.51	2024.11	2231.59	1571.92	1516.55	507.558	3803.51	2776.81	960.452	0	33.1117	1.54228	7.30443	24.2944	0	0	0	0	0	0	0	0	0	0	0	0	0	0	0	0	0
																			6632.91	3511.02	3878.71	2754.2	2623.93	887.086	6632.91	4804.58	1700.96	0	73.7388	2.308	10.0139	41.3099	0	0	0	0	0	0	0	0	0	0	0	0	0	0	0	0	0
																			6456.2	3338.17	3747.57	2708.63	2499.37	838.797	6456.2	4757.57	1588.04	0	63.1004	0.228299	10.1499	37.107	0	0	0	0	0	0	0	0	0	0	0	0	0	0	0	0	0
																			3672.22	1915.42	2145.86	1526.37	1433.92	481.498	3672.22	2694.52	915.84	0	32.815	1.06307	5.28137	22.7027	0	0	0	0	0	0	0	0	0	0	0	0	0	0	0	0	0
																			5410.42	2894.24	3184.99	2225.44	2166.1	728.137	5410.42	3983.34	1327.91	0	55.5528	1.01806	10.0797	32.5226	0	0	0	0	0	0	0	0	0	0	0	0	0	0	0	0	0
																			4595.58	2427.56	2697.31	1898.28	1815.61	611.95	4595.58	3374.71	1138.89	0	45.0909	1.72585	6.47824	28.6868	0	0	0	0	0	0	0	0	0	0	0	0	0	0	0	0	0
																			3934.75	2078.48	2305.26	1629.49	1555.6	522.877	3934.75	2879.53	986.62	0	37.8774	1.11762	5.51628	24.0823	0	0	0	0	0	0	0	0	0	0	0	0	0	0	0	0	0
																			5649.3	3000.44	3313.54	2335.75	2244.76	755.678	5649.3	4116.87	1433.26	0	54.7096	1.83596	10.0775	32.5452	0	0	0	0	0	0	0	0	0	0	0	0	0	0	0	0	0
																			5741.3	2989.21	3340.63	2400.67	2236.66	752.548	5741.3	4265.52	1367.37	0	60.3493	1.40813	12.1374	34.5161	0	0	0	0	0	0	0	0	0	0	0	0	0	0	0	0	0
																			6820.62	3555.67	3964.05	2856.57	2656.12	899.546	6820.62	5030.97	1670.16	0	71.1485	2.31497	5.14019	40.8869	0	0	0	0	0	0	0	0	0	0	0	0	0	0	0	0	0
																			3838.15	2022.27	2246.94	1591.21	1515.89	506.377	3838.15	2772.33	993.193	0	40.2213	1.32739	6.56183	24.522	0	0	0	0	0	0	0	0	0	0	0	0	0	0	0	0	0
																			7193.17	3827.21	4210.3	2982.88	2859.27	967.94	7193.17	5274.16	1790.69	0	72.2874	2.0218	10.592	43.4268	0	0	0	0	0	0	0	0	0	0	0	0	0	0	0	0	0
																			3918.75	2033.03	2285.16	1633.59	1525.05	507.975	3918.75	2888.23	956.043	0	44.3988	1.15562	4.88469	24.041	0	0	0	0	0	0	0	0	0	0	0	0	0	0	0	0	0
																			4565.22	2409.44	2676.58	1888.63	1807.52	601.921	4565.22	3330.37	1148.24	0	48.7884	1.4347	8.82395	27.5651	0	0	0	0	0	0	0	0	0	0	0	0	0	0	0	0	0
																			6833.51	3546.53	3962.89	2870.62	2645.59	900.937	6833.51	5088.58	1625.86	0	67.0621	1.31442	12.0838	38.6189	0	0	0	0	0	0	0	0	0	0	0	0	0	0	0	0	0
																			5326	2808.88	3117.7	2208.31	2100.1	708.781	5326	3887.41	1334.21	0	61.3504	1.50526	8.2638	33.2599	0	0	0	0	0	0	0	0	0	0	0	0	0	0	0	0	0
																			6750.87	3442.45	3889.49	2861.38	2569.98	872.472	6750.87	5005.23	1630.62	0	60.9863	1.80092	12.5779	39.6576	0	0	0	0	0	0	0	0	0	0	0	0	0	0	0	0	0
																			5646.64	2999.36	3312.66	2333.99	2238.51	760.849	5646.64	4090.45	1444.93	0	60.2374	2.35949	11.2465	37.4234	0	0	0	0	0	0	0	0	0	0	0	0	0	0	0	0	0
																			4035.87	2108.8	2360.92	1674.95	1582.55	526.249	4035.87	2926.86	1032.3	0	47.1651	1.0282	2.8329	25.6869	0	0	0	0	0	0	0	0	0	0	0	0	0	0	0	0	0
																			5289.32	2784.44	3092.39	2196.94	2080.83	703.604	5289.32	3864.38	1328	0	55.9539	1.35845	7.74292	31.8924	0	0	0	0	0	0	0	0	0	0	0	0	0	0	0	0	0
																			5897.52	3114.11	3454.25	2443.28	2329	785.113	5897.52	4293.42	1488.46	0	62.9646	2.05295	13.8771	36.7496	0	0	0	0	0	0	0	0	0	0	0	0	0	0	0	0	0
																			7558.04	3873.31	4359.44	3198.6	2890.19	983.114	7558.04	5566.47	1874.37	0	62.8693	2.12882	9.35792	42.8474	0	0	0	0	0	0	0	0	0	0	0	0	0	0	0	0	0
																			5172.22	2728.85	3030.65	2141.57	2042.48	686.371	5172.22	3784.64	1293.97	0	53.5781	1.74337	6.73462	31.5554	0	0	0	0	0	0	0	0	0	0	0	0	0	0	0	0	0
																			5443.52	2822.67	3168.03	2275.48	2110.96	711.71	5443.52	4033.3	1307.27	0	59.6991	1.73796	7.67465	33.8361	0	0	0	0	0	0	0	0	0	0	0	0	0	0	0	0	0
																			4405.83	2309.27	2576.84	1828.99	1733	576.264	4405.83	3226.59	1084.56	0	58.3477	1.07851	7.98927	27.265	0	0	0	0	0	0	0	0	0	0	0	0	0	0	0	0	0
																			5103.96	2727.99	2999.03	2104.93	2041.54	686.451	5103.96	3736.56	1263.04	0	57.965	1.57085	11.3412	33.4876	0	0	0	0	0	0	0	0	0	0	0	0	0	0	0	0	0
																			3261.39	1716.19	1910.26	1351.13	1287.91	428.273	3261.39	2357.44	845.914	0	34.133	1.3133	1.42523	21.1654	0	0	0	0	0	0	0	0	0	0	0	0	0	0	0	0	0
																			7132.05	3744.97	4155.89	2976.16	2795.07	949.902	7132.05	5209.54	1782.92	0	82.297	2.61408	13.0501	41.628	0	0	0	0	0	0	0	0	0	0	0	0	0	0	0	0	0
																			3698.64	2003.17	2194.03	1504.61	1498.51	504.668	3698.64	2705.42	928.495	0	32.3743	0.936644	7.03984	24.3701	0	0	0	0	0	0	0	0	0	0	0	0	0	0	0	0	0
																			6623.36	3498.88	3874.32	2749.04	2610.44	888.444	6623.36	4913.41	1593.31	0	66.4443	1.92959	6.77363	41.4888	0	0	0	0	0	0	0	0	0	0	0	0	0	0	0	0	0
																			6255.19	3295.2	3658.92	2596.27	2466.68	828.517	6255.19	4612.11	1516.92	0	74.9231	1.77113	11.6823	37.7819	0	0	0	0	0	0	0	0	0	0	0	0	0	0	0	0	0
																			5240.4	2692.02	3038.16	2202.24	2016.48	675.534	5240.4	3870.02	1275.82	0	54.1036	1.19633	7.83227	31.4235	0	0	0	0	0	0	0	0	0	0	0	0	0	0	0	0	0
																			5738.2	3013.26	3351.88	2386.32	2254.87	758.386	5738.2	4163.75	1471.52	0	57.8353	1.39267	7.20417	36.4939	0	0	0	0	0	0	0	0	0	0	0	0	0	0	0	0	0
																			3722.84	1940.87	2173.24	1549.6	1453.35	487.521	3722.84	2683.09	978.839	0	33.5787	0.0592014	2.71639	24.5572	0	0	0	0	0	0	0	0	0	0	0	0	0	0	0	0	0
																			1520.35	786.416	886.63	633.722	590.278	196.138	1520.35	1078.78	411.029	0	15.9901	0.291	3.59267	10.6665	0	0	0	0	0	0	0	0	0	0	0	0	0	0	0	0	0
																			4677.17	2457.7	2731.84	1945.34	1842.56	615.142	4677.17	3421.19	1171.79	0	49.5216	2.00927	5.36162	27.3034	0	0	0	0	0	0	0	0	0	0	0	0	0	0	0	0	0
																			6749.6	3566.93	3946.13	2803.48	2663.42	903.508	6749.6	4946.51	1670.67	0	78.2806	0.89372	13.1751	40.0721	0	0	0	0	0	0	0	0	0	0	0	0	0	0	0	0	0
																			3999.51	2073.88	2335.53	1663.98	1556.22	517.662	3999.51	2921.34	1000.33	0	47.1287	1.22953	3.85986	25.6316	0	0	0	0	0	0	0	0	0	0	0	0	0	0	0	0	0
																			4496.07	2356.72	2629.99	1866.07	1767.37	589.346	4496.07	3298.66	1115.85	0	45.5908	1.45725	5.8493	28.6603	0	0	0	0	0	0	0	0	0	0	0	0	0	0	0	0	0
																			4159.18	2174.88	2428.45	1730.73	1626.37	548.509	4159.18	3043.04	1042.9	0	37.9257	1.1719	7.46189	26.6808	0	0	0	0	0	0	0	0	0	0	0	0	0	0	0	0	0
																			5043.04	2661.41	2949.78	2093.26	1989.65	671.757	5043.04	3667.98	1277.21	0	55.5698	0.793236	9.66016	31.8255	0	0	0	0	0	0	0	0	0	0	0	0	0	0	0	0	0
																			4450.3	2339.38	2607.42	1842.88	1751.26	588.126	4450.3	3252.19	1114.02	0	49.7605	0.756432	5.7016	27.8705	0	0	0	0	0	0	0	0	0	0	0	0	0	0	0	0	0
																			4155.32	2184.93	2434.46	1720.86	1637.81	547.118	4155.32	3022.18	1053.87	0	44.5515	1.24464	6.62669	26.853	0	0	0	0	0	0	0	0	0	0	0	0	0	0	0	0	0
																			5607.25	2896.88	3254.79	2352.46	2166.95	729.933	5607.25	4071.74	1432.38	0	58.2574	1.44397	7.88819	35.5327	0	0	0	0	0	0	0	0	0	0	0	0	0	0	0	0	0
																			6561.78	3395.29	3806.7	2755.08	2537.59	857.696	6561.78	4799.91	1632.19	0	72.3253	2.80832	14.2731	40.277	0	0	0	0	0	0	0	0	0	0	0	0	0	0	0	0	0
																			5819.98	3038.11	3388.88	2431.11	2274.1	764.017	5819.98	4230.34	1476.56	0	62.4642	2.00464	11.8605	36.7527	0	0	0	0	0	0	0	0	0	0	0	0	0	0	0	0	0
																			4553.43	2372.17	2652.8	1900.62	1772.9	599.27	4553.43	3315	1155.03	0	45.9974	0.962086	8.29864	28.1428	0	0	0	0	0	0	0	0	0	0	0	0	0	0	0	0	0
																			7274.07	3697.5	4188.55	3085.52	2759.67	937.824	7274.07	5384.64	1763.05	0	76.9417	2.45824	5.2603	41.7159	0	0	0	0	0	0	0	0	0	0	0	0	0	0	0	0	0
																			5574.37	2910.22	3245.59	2328.77	2174.25	735.963	5574.37	4063.08	1404.73	0	57.071	2.3632	13.1487	33.969	0	0	0	0	0	0	0	0	0	0	0	0	0	0	0	0	0
																			7401.94	3906.9	4316.56	3085.39	2913.58	993.315	7401.94	5385.85	1863.04	0	89.0609	2.38395	18.2826	43.322	0	0	0	0	0	0	0	0	0	0	0	0	0	0	0	0	0
																			2478.71	1264.11	1436.55	1042.15	948.051	316.063	2478.71	1797.12	636.345	0	24.7915	0.70543	4.09272	15.649	0	0	0	0	0	0	0	0	0	0	0	0	0	0	0	0	0
																			4112.31	2150.81	2397.47	1714.84	1609.18	541.624	4112.31	2971.18	1054.24	0	48.4798	1.3855	10.2844	26.7323	0	0	0	0	0	0	0	0	0	0	0	0	0	0	0	0	0
																			4324.2	2327.25	2554.88	1769.32	1744.79	582.46	4324.2	3147.03	1093.64	0	50.4675	1.18642	5.22243	26.6514	0	0	0	0	0	0	0	0	0	0	0	0	0	0	0	0	0
																			4201.87	2204.32	2458.33	1743.54	1652.52	551.799	4201.87	3049.86	1072.27	0	44.5863	0.650215	8.38423	26.1208	0	0	0	0	0	0	0	0	0	0	0	0	0	0	0	0	0
																			5984.22	3202.63	3519.73	2464.49	2398.15	804.485	5984.22	4412.01	1456.87	0	67.8804	1.65995	9.30667	36.4941	0	0	0	0	0	0	0	0	0	0	0	0	0	0	0	0	0
																			4888.21	2558.99	2850.69	2037.52	1913.71	645.282	4888.21	3562.89	1235.93	0	50.844	1.67842	7.80804	29.0624	0	0	0	0	0	0	0	0	0	0	0	0	0	0	0	0	0
																			5150.75	2716.68	3007.11	2143.65	2029.65	687.03	5150.75	3733.81	1315.77	0	61.5258	1.04445	6.88003	31.729	0	0	0	0	0	0	0	0	0	0	0	0	0	0	0	0	0
																			4395.13	2357.14	2593.74	1801.39	1769.33	587.812	4395.13	3234.79	1076.5	0	49.4599	1.6475	5.46553	27.2747	0	0	0	0	0	0	0	0	0	0	0	0	0	0	0	0	0
																			6306.03	3349.11	3694.22	2611.82	2499.58	849.531	6306.03	4596.44	1585.41	0	74.4546	2.19995	8.76171	38.7674	0	0	0	0	0	0	0	0	0	0	0	0	0	0	0	0	0
																			5945.43	3150.02	3487.11	2458.32	2356.41	793.611	5945.43	4390.1	1445.61	0	63.0311	0.830808	7.95002	37.9006	0	0	0	0	0	0	0	0	0	0	0	0	0	0	0	0	0
																			5349.61	2780.71	3114.05	2235.56	2083.98	696.739	5349.61	3863.95	1388.77	0	53.9666	1.66537	7.83088	33.4247	0	0	0	0	0	0	0	0	0	0	0	0	0	0	0	0	0
																			5480.96	2946.95	3225.73	2255.23	2205.13	741.818	5480.96	3964.25	1409.19	0	61.9141	1.32941	11.5601	32.714	0	0	0	0	0	0	0	0	0	0	0	0	0	0	0	0	0
																			4795.03	2529.92	2808.16	1986.88	1896.54	633.377	4795.03	3463.95	1237.56	0	53.5872	0.719853	8.6182	30.6013	0	0	0	0	0	0	0	0	0	0	0	0	0	0	0	0	0
																			4558.09	2427.21	2679.35	1878.73	1816.18	611.026	4558.09	3305.03	1158.06	0	52.9573	1.23235	12.2403	28.566	0	0	0	0	0	0	0	0	0	0	0	0	0	0	0	0	0
																			5730.18	2989.23	3339.69	2390.5	2237.29	751.941	5730.18	4154.39	1467.8	0	60.0829	1.63274	10.6876	35.5864	0	0	0	0	0	0	0	0	0	0	0	0	0	0	0	0	0
																			5546.79	2874.93	3220.28	2326.51	2149.89	725.046	5546.79	4045.71	1395.25	0	59.2284	1.31259	12.1894	33.0983	0	0	0	0	0	0	0	0	0	0	0	0	0	0	0	0	0
																			2636.14	1417.82	1564.63	1071.52	1066.92	350.902	2636.14	1883.02	698.581	0	32.2521	1.04349	3.44949	17.7967	0	0	0	0	0	0	0	0	0	0	0	0	0	0	0	0	0
																			5014.06	2587.22	2912.75	2101.31	1933.47	653.749	5014.06	3714.48	1209.15	0	50.7058	2.11722	7.31103	30.3029	0	0	0	0	0	0	0	0	0	0	0	0	0	0	0	0	0
																			5807.99	3122.69	3424.32	2383.68	2335.24	787.452	5807.99	4228.29	1471.26	0	59.7528	1.40305	8.8308	38.454	0	0	0	0	0	0	0	0	0	0	0	0	0	0	0	0	0
																			4216.64	2223.82	2471.66	1744.98	1666.87	556.952	4216.64	3097.57	1051.16	0	35.4552	1.28402	3.95864	27.2074	0	0	0	0	0	0	0	0	0	0	0	0	0	0	0	0	0
																			6477.32	3567.42	3847.51	2629.81	2664.67	902.749	6477.32	4710.65	1647.39	0	66.8232	1.21013	11.2757	39.9806	0	0	0	0	0	0	0	0	0	0	0	0	0	0	0	0	0
																			6275.24	3273.82	3652.04	2623.2	2448.21	825.61	6275.24	4622.76	1537.11	0	63.8889	2.14571	12.3377	36.999	0	0	0	0	0	0	0	0	0	0	0	0	0	0	0	0	0
																			4915.28	2590.57	2877.43	2037.84	1935.72	654.858	4915.28	3535.69	1288.95	0	54.8136	1.4018	2.33002	32.0847	0	0	0	0	0	0	0	0	0	0	0	0	0	0	0	0	0
																			6831.23	3510.02	3952.47	2878.76	2626.49	883.529	6831.23	5046.99	1663.66	0	65.4501	2.91045	12.7235	39.4998	0	0	0	0	0	0	0	0	0	0	0	0	0	0	0	0	0
																			4694.64	2389.48	2712.81	1981.83	1792.4	597.086	4694.64	3477.06	1133.09	0	46.9186	2.08321	6.83607	28.6557	0	0	0	0	0	0	0	0	0	0	0	0	0	0	0	0	0
																			4197.43	2137.22	2426.6	1770.83	1602.45	534.769	4197.43	3057.04	1065.71	0	38.8864	1.25925	8.24893	26.2827	0	0	0	0	0	0	0	0	0	0	0	0	0	0	0	0	0
																			5768.47	3035.49	3372.67	2395.8	2270.57	764.923	5768.47	4235.7	1422.13	0	65.7967	1.68666	8.01057	35.1447	0	0	0	0	0	0	0	0	0	0	0	0	0	0	0	0	0
																			4671.77	2450.59	2730.83	1940.94	1832.52	618.066	4671.77	3405.44	1181.31	0	48.9851	1.55844	6.15074	28.3315	0	0	0	0	0	0	0	0	0	0	0	0	0	0	0	0	0
																			4620	2417.11	2697.59	1922.41	1808.26	608.849	4620	3393.63	1125.39	0	60.7376	1.88015	10.056	28.3039	0	0	0	0	0	0	0	0	0	0	0	0	0	0	0	0	0
																			6887.95	3601.4	4011.5	2876.46	2686.89	914.511	6887.95	5045.32	1714.42	0	72.0965	2.30964	11.459	42.3484	0	0	0	0	0	0	0	0	0	0	0	0	0	0	0	0	0
																			2660.09	1415.55	1567.26	1092.83	1063.83	351.718	2660.09	1942.73	666.576	0	30.4466	0.70908	3.31028	16.3159	0	0	0	0	0	0	0	0	0	0	0	0	0	0	0	0	0
																			3325.49	1758.2	1953.13	1372.36	1317.71	440.485	3325.49	2419.95	842.351	0	34.1754	1.38079	5.65235	21.9818	0	0	0	0	0	0	0	0	0	0	0	0	0	0	0	0	0
																			2434.65	1282.87	1432.71	1001.94	964.304	318.564	2434.65	1743.62	644.129	0	25.411	0.211941	4.63787	16.6342	0	0	0	0	0	0	0	0	0	0	0	0	0	0	0	0	0
																			8508.6	4485.17	4958.97	3549.63	3343.15	1142.02	8508.6	6160.31	2195.99	0	91.1606	2.04182	8.27716	50.8159	0	0	0	0	0	0	0	0	0	0	0	0	0	0	0	0	0
																			6110.76	3170.64	3555.18	2555.58	2372.1	798.544	6110.76	4544.67	1454.61	0	62.5509	2.35969	9.65862	36.9112	0	0	0	0	0	0	0	0	0	0	0	0	0	0	0	0	0
																			6157.77	3193.77	3576.85	2580.91	2385.19	808.577	6157.77	4495.19	1545.65	0	60.752	1.1143	18.1311	36.9267	0	0	0	0	0	0	0	0	0	0	0	0	0	0	0	0	0
																			5631.06	2937.55	3280.53	2350.53	2196.04	741.516	5631.06	4132.46	1388.61	0	64.5452	1.85976	9.41632	34.1684	0	0	0	0	0	0	0	0	0	0	0	0	0	0	0	0	0
																			4929.42	2591.27	2880.86	2048.56	1940.62	650.653	4929.42	3616.49	1228.09	0	49.7343	1.72739	3.83488	29.5417	0	0	0	0	0	0	0	0	0	0	0	0	0	0	0	0	0
																			7545.09	4001.93	4413.08	3132.01	2988.83	1013.1	7545.09	5502.82	1923.92	0	73.5426	1.44224	-0.0763287	43.4438	0	0	0	0	0	0	0	0	0	0	0	0	0	0	0	0	0
																			6574.89	3348.36	3786.65	2788.24	2502.28	846.086	6574.89	4810.67	1648.21	0	57.6586	2.0942	18.0521	38.2012	0	0	0	0	0	0	0	0	0	0	0	0	0	0	0	0	0
																			4123.73	2177.01	2419.79	1703.94	1629.68	547.332	4123.73	3014.49	1029.61	0	48.4007	1.17733	4.2306	25.8258	0	0	0	0	0	0	0	0	0	0	0	0	0	0	0	0	0
																			3724.76	1962.08	2183.39	1541.37	1470.92	491.156	3724.76	2723.3	929	0	40.8148	0.850565	7.76987	23.0281	0	0	0	0	0	0	0	0	0	0	0	0	0	0	0	0	0
																			4462.68	2340.55	2607.27	1855.41	1754.47	586.081	4462.68	3217.3	1161.91	0	48.3707	0.990051	6.44641	27.6641	0	0	0	0	0	0	0	0	0	0	0	0	0	0	0	0	0
																			3204.58	1748.19	1905.73	1298.85	1313.43	434.759	3204.58	2308.29	832.1	0	37.0953	0.895392	4.38878	21.8087	0	0	0	0	0	0	0	0	0	0	0	0	0	0	0	0	0
																			2824.33	1507.54	1669.47	1154.87	1132.85	374.684	2824.33	2020.2	744.053	0	35.986	0.957919	5.37124	17.7646	0	0	0	0	0	0	0	0	0	0	0	0	0	0	0	0	0
																			5606.59	2927.99	3266.34	2340.25	2191.2	736.789	5606.59	4064.52	1435.61	0	61.7522	1.56717	9.61183	33.535	0	0	0	0	0	0	0	0	0	0	0	0	0	0	0	0	0
																			5880.64	3060.92	3416.59	2464.05	2288.12	772.798	5880.64	4306.69	1459.55	0	64.4232	1.59984	13.398	34.9819	0	0	0	0	0	0	0	0	0	0	0	0	0	0	0	0	0
																			4218.32	2261.65	2485.85	1732.48	1695.04	566.605	4218.32	3100.41	1045.63	0	40.6278	1.54522	4.17133	25.9428	0	0	0	0	0	0	0	0	0	0	0	0	0	0	0	0	0
																			3371.42	1785.83	1981.34	1390.08	1338.62	447.206	3371.42	2449.37	856.404	0	36.2068	1.02813	5.45213	22.9605	0	0	0	0	0	0	0	0	0	0	0	0	0	0	0	0	0
																			2150.68	1133.85	1264.24	886.444	851.406	282.441	2150.68	1556.66	551.858	0	22.389	0.329797	3.93464	15.5089	0	0	0	0	0	0	0	0	0	0	0	0	0	0	0	0	0
																			1915.96	1014.3	1127.49	788.468	761.95	252.353	1915.96	1395.22	482.876	0	22.588	0.100013	1.68057	13.5016	0	0	0	0	0	0	0	0	0	0	0	0	0	0	0	0	0
																			5491.5	2988.06	3254.94	2236.57	2236.33	751.724	5491.5	3998.36	1390.96	0	63.8198	2.11918	2.88879	33.349	0	0	0	0	0	0	0	0	0	0	0	0	0	0	0	0	0
																			4263.56	2219.38	2486.44	1777.12	1662.3	557.081	4263.56	3116.13	1068.2	0	45.2359	1.10457	6.43063	26.4477	0	0	0	0	0	0	0	0	0	0	0	0	0	0	0	0	0
																			4851.67	2561.33	2836.47	2015.19	1916.72	644.617	4851.67	3547.81	1217.3	0	47.8993	1.45073	7.20813	29.9943	0	0	0	0	0	0	0	0	0	0	0	0	0	0	0	0	0
																			5009.71	2659.54	2939.69	2070.02	1989.45	670.092	5009.71	3648.16	1273.88	0	49.3692	1.92057	4.91569	31.4645	0	0	0	0	0	0	0	0	0	0	0	0	0	0	0	0	0
																			6010.2	3109.72	3489.32	2520.88	2318.99	790.732	6010.2	4438.96	1457.92	0	68.4555	1.80395	7.82066	35.2359	0	0	0	0	0	0	0	0	0	0	0	0	0	0	0	0	0
																			5496.5	2896.33	3212.63	2283.87	2168.97	727.358	5496.5	3960.03	1435.7	0	60.3289	1.86729	4.10825	34.4559	0	0	0	0	0	0	0	0	0	0	0	0	0	0	0	0	0
																			5506.34	2787.14	3171.57	2334.77	2084.26	702.886	5506.34	4072.12	1335.42	0	56.3002	1.13474	8.98574	32.3895	0	0	0	0	0	0	0	0	0	0	0	0	0	0	0	0	0
																			3735.51	1943.13	2179.97	1555.54	1456.51	486.623	3735.51	2714.57	946.243	0	48.431	0.999866	3.35074	21.9174	0	0	0	0	0	0	0	0	0	0	0	0	0	0	0	0	0
																			5508.34	2874.24	3206.94	2301.4	2152.01	722.223	5508.34	4012.72	1392.38	0	58.6399	1.28085	9.54301	33.7771	0	0	0	0	0	0	0	0	0	0	0	0	0	0	0	0	0
																			4555.79	2423.73	2680.46	1875.33	1814.91	608.823	4555.79	3364.46	1120.41	0	41.6765	1.39899	0.333041	27.5077	0	0	0	0	0	0	0	0	0	0	0	0	0	0	0	0	0
																			5526.05	2968	3252.7	2273.35	2217.82	750.185	5526.05	4045.11	1373.62	0	59.2235	1.09803	13.8797	33.1201	0	0	0	0	0	0	0	0	0	0	0	0	0	0	0	0	0
																			3939.41	2061.74	2296.88	1642.54	1544.14	517.596	3939.41	2851.43	1018.18	0	37.278	0.87226	6.9048	24.7424	0	0	0	0	0	0	0	0	0	0	0	0	0	0	0	0	0
																			5209.1	2725.42	3038.87	2170.22	2038.59	686.835	5209.1	3830.39	1279.73	0	56.0339	1.78875	9.42415	31.7262	0	0	0	0	0	0	0	0	0	0	0	0	0	0	0	0	0
																			6868.43	3565.4	3987.17	2881.27	2662.51	902.887	6868.43	5095.66	1648.27	0	65.219	1.74104	15.5435	42.0038	0	0	0	0	0	0	0	0	0	0	0	0	0	0	0	0	0
																			5884.18	3191.43	3480.61	2403.57	2384.87	806.559	5884.18	4281.29	1499.99	0	63.1166	1.15934	3.26217	35.3593	0	0	0	0	0	0	0	0	0	0	0	0	0	0	0	0	0
																			3807.06	2013.49	2232.26	1574.8	1507.7	505.785	3807.06	2782.32	953.383	0	39.6834	0.828112	7.07518	23.7685	0	0	0	0	0	0	0	0	0	0	0	0	0	0	0	0	0
																			5227.37	2767.28	3066.42	2160.96	2071.3	695.978	5227.37	3824	1302.11	0	52.2741	1.45731	14.2675	33.263	0	0	0	0	0	0	0	0	0	0	0	0	0	0	0	0	0
																			3009.6	1598.28	1768.47	1241.13	1198.56	399.728	3009.6	2209.73	750.936	0	23.0652	0.754273	5.46454	19.648	0	0	0	0	0	0	0	0	0	0	0	0	0	0	0	0	0
																			5993.61	3151.04	3506.29	2487.33	2362.82	788.22	5993.61	4402.4	1487.52	0	64.0562	1.64238	1.02203	36.9763	0	0	0	0	0	0	0	0	0	0	0	0	0	0	0	0	0
																			7091.43	3744.95	4136.64	2954.8	2791.99	952.954	7091.43	5158.95	1808.77	0	65.3475	0.55864	15.1388	42.6637	0	0	0	0	0	0	0	0	0	0	0	0	0	0	0	0	0
																			6299.49	3320.02	3678.82	2620.66	2482.82	837.198	6299.49	4622.59	1565.83	0	55.9496	1.86272	13.9493	39.2971	0	0	0	0	0	0	0	0	0	0	0	0	0	0	0	0	0
																			4088.43	2086.67	2370.89	1717.53	1564.25	522.422	4088.43	2988.47	1030.21	0	38.6783	1.26557	5.27563	24.5306	0	0	0	0	0	0	0	0	0	0	0	0	0	0	0	0	0
																			4546.55	2405.56	2667.28	1879.27	1800.9	604.66	4546.55	3340.18	1123.47	0	42.6829	0.722825	10.3729	29.1262	0	0	0	0	0	0	0	0	0	0	0	0	0	0	0	0	0
																			6976.72	3639.9	4053.83	2922.89	2716.92	922.978	6976.72	5153.44	1690.21	0	73.0702	1.62444	17.7039	40.6708	0	0	0	0	0	0	0	0	0	0	0	0	0	0	0	0	0
																			4623.15	2448.02	2712.84	1910.31	1832.13	615.885	4623.15	3331.62	1210.76	0	45.2537	0.982168	5.53354	28.9963	0	0	0	0	0	0	0	0	0	0	0	0	0	0	0	0	0
																			4357.57	2288.75	2550.03	1807.53	1714.21	574.543	4357.57	3164.48	1110.33	0	51.1746	1.83823	3.16061	26.5776	0	0	0	0	0	0	0	0	0	0	0	0	0	0	0	0	0
																			4666.53	2425.64	2718.36	1948.17	1815.73	609.91	4666.53	3382.48	1208.16	0	41.042	1.17876	6.06534	27.6033	0	0	0	0	0	0	0	0	0	0	0	0	0	0	0	0	0
																			5289.74	2785	3096.07	2193.67	2081.94	703.056	5289.74	3853.03	1340	0	54.9131	1.29462	7.15259	33.3482	0	0	0	0	0	0	0	0	0	0	0	0	0	0	0	0	0
																			6572.73	3422.81	3818.92	2753.82	2556.19	866.622	6572.73	4823.55	1631.74	0	60.526	2.24384	15.7928	38.8766	0	0	0	0	0	0	0	0	0	0	0	0	0	0	0	0	0
																			3892.74	2075.66	2290.36	1602.38	1555.91	519.754	3892.74	2835.07	993.978	0	34.077	1.25369	3.99212	24.366	0	0	0	0	0	0	0	0	0	0	0	0	0	0	0	0	0
																			4795.43	2553.36	2816.9	1978.53	1912.41	640.958	4795.43	3520.11	1201.28	0	36.8607	0.883169	5.98313	30.3062	0	0	0	0	0	0	0	0	0	0	0	0	0	0	0	0	0
																			6121.59	3277.41	3594.92	2526.68	2451.58	825.838	6121.59	4426.17	1587.33	0	54.9875	1.40424	12.593	39.1072	0	0	0	0	0	0	0	0	0	0	0	0	0	0	0	0	0
																			4520.76	2348.72	2635.73	1885.03	1758.11	590.601	4520.76	3337	1107.22	0	44.6813	1.2445	3.06637	27.5473	0	0	0	0	0	0	0	0	0	0	0	0	0	0	0	0	0
																			4624.23	2397.33	2690.38	1933.86	1794.78	602.543	4624.23	3384.41	1160.39	0	44.0622	1.29079	7.48847	26.5965	0	0	0	0	0	0	0	0	0	0	0	0	0	0	0	0	0
																			5566.92	2917.73	3245.8	2321.13	2186.27	731.464	5566.92	4048.21	1409.65	0	62.785	0.416439	11.4506	34.4104	0	0	0	0	0	0	0	0	0	0	0	0	0	0	0	0	0
																			5240.7	2759.94	3061.64	2179.06	2063.79	696.151	5240.7	3830.16	1322.81	0	44.7764	1.85401	8.84479	32.2504	0	0	0	0	0	0	0	0	0	0	0	0	0	0	0	0	0
																			4904.65	2585.37	2872.14	2032.51	1937.27	648.108	4904.65	3594.88	1220.92	0	47.3685	2.12493	7.33213	32.0276	0	0	0	0	0	0	0	0	0	0	0	0	0	0	0	0	0
																			4614.43	2425.97	2694.85	1919.58	1816.86	609.114	4614.43	3348.05	1182.47	0	46.3227	1.67528	8.55762	27.3587	0	0	0	0	0	0	0	0	0	0	0	0	0	0	0	0	0
																			4840.81	2468.95	2800.34	2040.47	1847.91	621.039	4840.81	3599.83	1164.17	0	39.9561	1.74181	5.87591	29.2326	0	0	0	0	0	0	0	0	0	0	0	0	0	0	0	0	0
																			5379.16	2769.07	3116.42	2262.73	2068.72	700.352	5379.16	3973.38	1309.79	0	53.1195	1.31843	8.3282	33.2194	0	0	0	0	0	0	0	0	0	0	0	0	0	0	0	0	0
																			3082.85	1652.04	1822.87	1259.99	1240.23	411.817	3082.85	2233.72	790.02	0	34.3232	0.833011	4.43776	19.5151	0	0	0	0	0	0	0	0	0	0	0	0	0	0	0	0	0
																			7026.73	3741.03	4120.82	2905.91	2798.14	942.894	7026.73	5183.49	1700.21	0	89.5596	1.13974	10.2707	42.0618	0	0	0	0	0	0	0	0	0	0	0	0	0	0	0	0	0
																			2647.76	1411.71	1560.21	1087.55	1059.68	352.034	2647.76	1916.88	682.206	0	26.0674	0.778487	4.56285	17.2675	0	0	0	0	0	0	0	0	0	0	0	0	0	0	0	0	0
																			6746.21	3545.13	3938.19	2808.02	2650.01	895.122	6746.21	4912.22	1714.57	0	67.0163	1.98485	11.0541	39.361	0	0	0	0	0	0	0	0	0	0	0	0	0	0	0	0	0
																			4807.06	2457.22	2783.19	2023.87	1839.77	617.445	4807.06	3512.41	1196.72	0	58.3331	1.45958	7.21385	30.9307	0	0	0	0	0	0	0	0	0	0	0	0	0	0	0	0	0
																			2427.8	1277.65	1423.69	1004.11	958.786	318.863	2427.8	1744.11	637.763	0	28.1285	0.535927	2.24352	15.026	0	0	0	0	0	0	0	0	0	0	0	0	0	0	0	0	0
																			5920.54	3126.42	3465.67	2454.86	2338.45	787.967	5920.54	4353.22	1462.59	0	62.0981	1.43274	6.8031	34.3926	0	0	0	0	0	0	0	0	0	0	0	0	0	0	0	0	0
																			3777.65	2037.51	2233.92	1543.72	1526.66	510.853	3777.65	2723.13	985.246	0	38.2345	1.02789	5.79616	24.2155	0	0	0	0	0	0	0	0	0	0	0	0	0	0	0	0	0
																			5128.41	2668.06	2984.68	2143.73	1997.31	670.749	5128.41	3735.74	1297.92	0	54.448	1.86	8.30345	30.142	0	0	0	0	0	0	0	0	0	0	0	0	0	0	0	0	0
																			4111.38	2105.39	2382.89	1728.5	1577.58	527.814	4111.38	3032.09	1011.58	0	37.3709	1.43031	4.88037	24.0254	0	0	0	0	0	0	0	0	0	0	0	0	0	0	0	0	0
																			3960.09	2064.52	2307.62	1652.47	1544.16	520.359	3960.09	2886.85	1001.69	0	36.3287	1.14035	8.55803	25.5299	0	0	0	0	0	0	0	0	0	0	0	0	0	0	0	0	0
																			6283.58	3286.31	3664.67	2618.91	2458.15	828.156	6283.58	4594.4	1570.36	0	70.9159	1.62356	7.88915	38.38	0	0	0	0	0	0	0	0	0	0	0	0	0	0	0	0	0
																			5963.4	3044.77	3444.75	2518.66	2277.23	767.543	5963.4	4362.95	1503.9	0	57.0874	2.6071	1.38482	35.4691	0	0	0	0	0	0	0	0	0	0	0	0	0	0	0	0	0
																			5501.16	2938.86	3235.05	2266.11	2201.19	737.666	5501.16	4078.51	1313.2	0	65.184	1.28227	9.41866	33.5659	0	0	0	0	0	0	0	0	0	0	0	0	0	0	0	0	0
																			4902.66	2547	2858.51	2044.15	1907.58	639.42	4902.66	3591.3	1221.71	0	54.7787	0.910714	4.91349	29.0526	0	0	0	0	0	0	0	0	0	0	0	0	0	0	0	0	0
																			3679.41	2028.7	2196.22	1483.19	1521.82	506.883	3679.41	2638.18	966.705	0	41.2918	1.50508	7.21038	24.5161	0	0	0	0	0	0	0	0	0	0	0	0	0	0	0	0	0
																			5549.77	2957.98	3259.89	2289.88	2216.97	741.007	5549.77	4058.22	1384.61	0	60.8111	1.01697	10.7143	34.3956	0	0	0	0	0	0	0	0	0	0	0	0	0	0	0	0	0
																			4760.94	2502.38	2783.04	1977.9	1873.5	628.884	4760.94	3412.84	1257.69	0	49.1237	1.16619	10.5389	29.5774	0	0	0	0	0	0	0	0	0	0	0	0	0	0	0	0	0
																			7065.07	3754.11	4136.6	2928.47	2806.15	947.96	7065.07	5183.23	1746.07	0	79.4944	1.69012	12.5151	42.0645	0	0	0	0	0	0	0	0	0	0	0	0	0	0	0	0	0
																			2715.25	1400.78	1583.7	1131.55	1050.46	350.321	2715.25	1947.65	716.512	0	29.5422	0.507632	3.10294	17.9351	0	0	0	0	0	0	0	0	0	0	0	0	0	0	0	0	0
																			7677.92	3930.05	4432.18	3245.74	2937.22	992.833	7677.92	5720.57	1823.43	0	85.8426	2.43053	3.56022	42.0825	0	0	0	0	0	0	0	0	0	0	0	0	0	0	0	0	0
																			4314.63	2305.55	2541.18	1773.45	1727.26	578.292	4314.63	3118.98	1111.28	0	45.8474	1.42331	9.2808	27.814	0	0	0	0	0	0	0	0	0	0	0	0	0	0	0	0	0
																			6355.81	3352.7	3713.94	2641.87	2508.54	844.161	6355.81	4699.92	1527.52	0	75.7752	2.15889	12.979	37.4593	0	0	0	0	0	0	0	0	0	0	0	0	0	0	0	0	0
																			7694.36	4017.51	4474.88	3219.49	2995.41	1022.1	7694.36	5704.89	1846.85	0	83.2701	2.39554	11.894	45.058	0	0	0	0	0	0	0	0	0	0	0	0	0	0	0	0	0
																			7761.06	4047.31	4511.65	3249.41	3021.22	1026.09	7761.06	5738.41	1888.23	0	76.5007	1.69282	10.2826	45.9452	0	0	0	0	0	0	0	0	0	0	0	0	0	0	0	0	0
																			4505.95	2367.52	2637.22	1868.74	1773.99	593.532	4505.95	3284.92	1130.73	0	50.3169	1.33919	9.3705	29.2696	0	0	0	0	0	0	0	0	0	0	0	0	0	0	0	0	0
																			3143.01	1651.71	1839.23	1303.78	1235.04	416.667	3143.01	2305.92	777.855	0	29.8673	0.852043	8.05388	20.4663	0	0	0	0	0	0	0	0	0	0	0	0	0	0	0	0	0
																			4441.43	2342.47	2596.14	1845.28	1751.95	590.518	4441.43	3231.66	1127.71	0	41.585	1.47324	9.70858	29.2945	0	0	0	0	0	0	0	0	0	0	0	0	0	0	0	0	0
																			4495.77	2342.08	2622.15	1873.62	1750.68	591.4	4495.77	3304.12	1107.94	0	47.9172	1.2344	7.15573	27.4031	0	0	0	0	0	0	0	0	0	0	0	0	0	0	0	0	0
																			6241.47	3244.48	3624.71	2616.76	2423.51	820.964	6241.47	4569.06	1561.01	0	62.8828	1.76915	7.94866	38.7967	0	0	0	0	0	0	0	0	0	0	0	0	0	0	0	0	0
																			3966.57	2115.38	2333.69	1632.88	1587.1	528.284	3966.57	2897.61	993.131	0	39.3567	1.03351	9.93313	25.5053	0	0	0	0	0	0	0	0	0	0	0	0	0	0	0	0	0
																			6062.74	3097.82	3505.64	2557.1	2320.76	777.061	6062.74	4445.34	1495.27	0	71.3674	2.41957	10.0056	38.3335	0	0	0	0	0	0	0	0	0	0	0	0	0	0	0	0	0
																			6696.79	3524.18	3907.52	2789.27	2632.15	892.029	6696.79	4965.94	1616.64	0	61.6265	2.09708	9.4076	41.0865	0	0	0	0	0	0	0	0	0	0	0	0	0	0	0	0	0
																			7121.81	3790.68	4172.44	2949.37	2831.06	959.615	7121.81	5244.86	1759.92	0	63.0393	2.23473	8.1823	43.5773	0	0	0	0	0	0	0	0	0	0	0	0	0	0	0	0	0
																			5076.75	2703.63	2982.4	2094.35	2018.84	684.783	5076.75	3701.64	1276.7	0	57.1585	1.14478	7.1165	32.9998	0	0	0	0	0	0	0	0	0	0	0	0	0	0	0	0	0
																			8023.45	4103.25	4624.55	3398.9	3063.9	1039.35	8023.45	5908.75	1978.37	0	80.472	2.19445	10.4885	43.1822	0	0	0	0	0	0	0	0	0	0	0	0	0	0	0	0	0
																			1724.64	898.149	1011.27	713.368	673.975	224.174	1724.64	1281.2	408.349	0	20.2325	0.478389	2.95756	11.4266	0	0	0	0	0	0	0	0	0	0	0	0	0	0	0	0	0
																			4604.91	2455.47	2711.85	1893.06	1840.17	615.296	4604.91	3313.54	1202.42	0	51.3169	0.857225	7.10413	29.6714	0	0	0	0	0	0	0	0	0	0	0	0	0	0	0	0	0
																			5301.55	2764.68	3085.37	2216.18	2069.05	695.627	5301.55	3910.27	1301.12	0	47.8908	1.97104	6.58469	33.7133	0	0	0	0	0	0	0	0	0	0	0	0	0	0	0	0	0
																			6224.12	3267.96	3632.57	2591.55	2448.16	819.797	6224.12	4548.61	1571.68	0	54.2273	1.17303	11.5336	36.899	0	0	0	0	0	0	0	0	0	0	0	0	0	0	0	0	0
																			8590.28	4413.45	4951.58	3638.71	3289.72	1123.73	8590.28	6313.61	2122.07	0	91.405	2.14531	14.9112	46.1428	0	0	0	0	0	0	0	0	0	0	0	0	0	0	0	0	0
																			7053.46	3651.3	4087.93	2965.54	2730.05	921.243	7053.46	5189.93	1737.48	0	68.6054	1.70663	11.4956	44.2509	0	0	0	0	0	0	0	0	0	0	0	0	0	0	0	0	0
																			4332.21	2218.85	2508.44	1823.77	1661.55	557.296	4332.21	3179.92	1075.76	0	39.6942	1.15055	8.4353	27.2555	0	0	0	0	0	0	0	0	0	0	0	0	0	0	0	0	0
																			3849.13	2030.54	2255.29	1593.84	1521.35	509.196	3849.13	2782.23	998.499	0	37.9233	1.08961	3.70191	25.6852	0	0	0	0	0	0	0	0	0	0	0	0	0	0	0	0	0
																			3371.56	1741.25	1964.99	1406.57	1307.82	433.431	3371.56	2432.71	875.821	0	33.3596	0.539767	7.76815	21.3524	0	0	0	0	0	0	0	0	0	0	0	0	0	0	0	0	0
																			6099.97	3269.72	3584.2	2515.77	2445.16	824.564	6099.97	4384.42	1601.49	0	68.8898	1.48156	5.6627	38.0259	0	0	0	0	0	0	0	0	0	0	0	0	0	0	0	0	0
																			4630.37	2425.44	2704.18	1926.19	1817.86	607.582	4630.37	3417.15	1128.83	0	50.3806	0.824279	4.92517	28.2554	0	0	0	0	0	0	0	0	0	0	0	0	0	0	0	0	0
																			2982.04	1567.12	1750.51	1231.53	1175.13	391.991	2982.04	2140.99	786.463	0	30.464	1.44793	3.39939	19.2811	0	0	0	0	0	0	0	0	0	0	0	0	0	0	0	0	0
																			3142.36	1637.78	1837.19	1305.17	1229.23	408.548	3142.36	2287.39	802.336	0	28.9055	0.90328	3.6314	19.1889	0	0	0	0	0	0	0	0	0	0	0	0	0	0	0	0	0
																			4603.73	2452.53	2707.6	1896.13	1838.4	614.13	4603.73	3371.45	1147.1	0	49.965	1.0411	5.95605	28.2222	0	0	0	0	0	0	0	0	0	0	0	0	0	0	0	0	0
																			4384.5	2324.57	2573.2	1811.3	1742.18	582.387	4384.5	3158.76	1147.39	0	41.532	0.995343	8.12283	27.7074	0	0	0	0	0	0	0	0	0	0	0	0	0	0	0	0	0
																			3540.95	1862.36	2077.95	1463.01	1394.5	467.863	3540.95	2572.83	901.545	0	36.6472	1.07946	5.86106	22.9873	0	0	0	0	0	0	0	0	0	0	0	0	0	0	0	0	0
																			4868.23	2485.67	2818.74	2049.49	1859.93	625.737	4868.23	3587.88	1185.42	0	52.5269	0.853721	10.6881	30.8675	0	0	0	0	0	0	0	0	0	0	0	0	0	0	0	0	0
																			4690.39	2460.79	2744.08	1946.31	1844.85	615.945	4690.39	3399.44	1209.25	0	44.0906	1.03552	6.68869	29.8802	0	0	0	0	0	0	0	0	0	0	0	0	0	0	0	0	0
																			6947.63	3696.83	4071.75	2875.88	2761.42	935.417	6947.63	5066.9	1744.29	0	83.2751	1.94089	12.2682	38.9558	0	0	0	0	0	0	0	0	0	0	0	0	0	0	0	0	0
																			5989.31	3095.71	3470.82	2518.49	2312.99	782.721	5989.31	4408.14	1484.98	0	49.9304	1.501	7.85965	36.9006	0	0	0	0	0	0	0	0	0	0	0	0	0	0	0	0	0
																			3258.03	1716.21	1910.72	1347.31	1288.63	427.577	3258.03	2399.32	794.501	0	39.3546	0.827365	3.10379	20.9182	0	0	0	0	0	0	0	0	0	0	0	0	0	0	0	0	0
																			2686.09	1429.58	1583.75	1102.35	1072.88	356.695	2686.09	1946.92	688.069	0	27.6018	0.813705	5.22383	17.469	0	0	0	0	0	0	0	0	0	0	0	0	0	0	0	0	0
																			3574.5	1887.08	2095.99	1478.52	1415.81	471.272	3574.5	2561.54	953.913	0	33.0982	0.761336	1.9888	23.2055	0	0	0	0	0	0	0	0	0	0	0	0	0	0	0	0	0
																			5885.4	3035.71	3413.4	2472.01	2269.45	766.261	5885.4	4283.15	1490	0	63.164	1.306	12.2518	35.5292	0	0	0	0	0	0	0	0	0	0	0	0	0	0	0	0	0
																			4010.81	2090.21	2340.39	1670.42	1564.9	525.311	4010.81	2928.55	999.25	0	51.0534	0.838452	5.42994	25.6829	0	0	0	0	0	0	0	0	0	0	0	0	0	0	0	0	0
																			6098.48	3135.42	3528.96	2569.52	2346.31	789.108	6098.48	4514.36	1474.9	0	63.0798	1.15043	9.06627	35.9349	0	0	0	0	0	0	0	0	0	0	0	0	0	0	0	0	0
																			3411.17	1787.55	1998.72	1412.45	1343.24	444.305	3411.17	2475.53	873.701	0	33.8861	0.932772	5.33548	21.7925	0	0	0	0	0	0	0	0	0	0	0	0	0	0	0	0	0
																			5749.8	2947.96	3325.03	2424.77	2200.88	747.084	5749.8	4163.13	1487.6	0	55.4971	1.30948	8.12708	34.1339	0	0	0	0	0	0	0	0	0	0	0	0	0	0	0	0	0
																			6688.76	3552.53	3915.33	2773.43	2651.41	901.121	6688.76	4859.55	1702.87	0	72.0542	2.01438	9.88849	42.3777	0	0	0	0	0	0	0	0	0	0	0	0	0	0	0	0	0
																			4823.87	2536.32	2821.04	2002.84	1899.29	637.034	4823.87	3503.9	1234.49	0	45.4558	0.555093	8.84872	30.6225	0	0	0	0	0	0	0	0	0	0	0	0	0	0	0	0	0
																			6477.03	3359.21	3759.63	2717.41	2511.12	848.09	6477.03	4768.3	1591.94	0	67.5454	1.8204	12.0472	35.3816	0	0	0	0	0	0	0	0	0	0	0	0	0	0	0	0	0
																			2937.22	1549.05	1726.11	1211.11	1163.13	385.921	2937.22	2119.3	760.522	0	32.8274	0.53317	5.87413	18.1595	0	0	0	0	0	0	0	0	0	0	0	0	0	0	0	0	0
																			5144.77	2712.44	3011.84	2132.93	2031.05	681.389	5144.77	3752.34	1296.6	0	54.4834	1.79919	7.19544	32.3528	0	0	0	0	0	0	0	0	0	0	0	0	0	0	0	0	0
																			7101.12	3781.33	4160.33	2940.79	2821.72	959.619	7101.12	5159.82	1812.66	0	75.9501	1.34232	9.85311	41.4973	0	0	0	0	0	0	0	0	0	0	0	0	0	0	0	0	0
																			3027.58	1606.2	1783.44	1244.14	1203.46	402.734	3027.58	2193.55	779.031	0	30.1404	1.16356	4.81227	18.8859	0	0	0	0	0	0	0	0	0	0	0	0	0	0	0	0	0
																			4051.49	2114.28	2367.51	1683.98	1584.18	530.098	4051.49	2971.76	1007.47	0	41.338	1.34895	4.42038	25.1592	0	0	0	0	0	0	0	0	0	0	0	0	0	0	0	0	0
																			6237.66	3246.7	3628.4	2609.26	2429.8	816.901	6237.66	4620.34	1509.32	0	62.1667	1.60477	8.117	36.1079	0	0	0	0	0	0	0	0	0	0	0	0	0	0	0	0	0
																			5871.98	3006.53	3391.38	2480.6	2247.7	758.825	5871.98	4274.73	1495.04	0	54.4112	1.42278	9.9984	36.3737	0	0	0	0	0	0	0	0	0	0	0	0	0	0	0	0	0
																			3513.95	1861.62	2066.55	1447.41	1396.71	464.91	3513.95	2579.48	869.001	0	32.476	1.00736	8.17367	23.8157	0	0	0	0	0	0	0	0	0	0	0	0	0	0	0	0	0
																			3963.75	2090.72	2323.99	1639.76	1565.9	524.818	3963.75	2825.75	1063.87	0	39.9208	1.85189	6.64091	25.7154	0	0	0	0	0	0	0	0	0	0	0	0	0	0	0	0	0
																			3240.57	1712.46	1905.01	1335.56	1286.45	426.008	3240.57	2333.33	840.4	0	37.4278	0.854588	6.82746	21.731	0	0	0	0	0	0	0	0	0	0	0	0	0	0	0	0	0
																			6755.13	3615.64	3969.07	2786.07	2702.09	913.548	6755.13	5011.25	1622.25	0	69.0128	2.39868	8.74215	41.4785	0	0	0	0	0	0	0	0	0	0	0	0	0	0	0	0	0
																			7647.58	4013.33	4450.12	3197.45	2994.96	1018.37	7647.58	5643.05	1879.83	0	66.5793	2.43487	11.1136	44.5693	0	0	0	0	0	0	0	0	0	0	0	0	0	0	0	0	0
																			5306.75	2750.91	3083.71	2223.03	2055.47	695.446	5306.75	3918.85	1297.58	0	46.1082	1.29012	9.56904	33.3527	0	0	0	0	0	0	0	0	0	0	0	0	0	0	0	0	0
																			2933.36	1583.03	1740.85	1192.51	1186.5	396.534	2933.36	2115.93	760.647	0	30.359	0.606543	6.30765	19.5091	0	0	0	0	0	0	0	0	0	0	0	0	0	0	0	0	0
																			2203.76	1184.42	1304.37	899.386	889.274	295.147	2203.76	1577.09	579.23	0	28.4351	0.415029	4.41415	14.1762	0	0	0	0	0	0	0	0	0	0	0	0	0	0	0	0	0
																			4437.02	2334.28	2599.58	1837.44	1751.87	582.414	4437.02	3221.71	1124.06	0	54.8377	1.41683	6.34824	28.6563	0	0	0	0	0	0	0	0	0	0	0	0	0	0	0	0	0
																			5558.89	2890.29	3236.79	2322.1	2164	726.291	5558.89	4094.32	1359.59	0	61.7648	1.79255	7.922	33.4996	0	0	0	0	0	0	0	0	0	0	0	0	0	0	0	0	0
																			6106.23	3168.47	3546.64	2559.59	2366.22	802.243	6106.23	4516.08	1480.35	0	61.8528	1.29884	9.72549	36.923	0	0	0	0	0	0	0	0	0	0	0	0	0	0	0	0	0
																			2713.32	1435.85	1594.56	1118.76	1077.06	358.785	2713.32	1966.36	694.309	0	26.6886	1.01508	5.74252	19.2042	0	0	0	0	0	0	0	0	0	0	0	0	0	0	0	0	0
																			3262.14	1682.92	1898.94	1363.2	1262.52	420.408	3262.14	2372.62	825.511	0	39.7854	0.427088	3.50068	20.2913	0	0	0	0	0	0	0	0	0	0	0	0	0	0	0	0	0
																			4125.23	2155.05	2407.26	1717.97	1610.93	544.125	4125.23	3029.09	1020.53	0	41.7721	1.86106	6.66399	25.3171	0	0	0	0	0	0	0	0	0	0	0	0	0	0	0	0	0
																			8070.25	4198.11	4677.05	3393.21	3130.91	1067.2	8070.25	5861.51	2075.89	0	69.3059	1.9566	15.0607	46.5366	0	0	0	0	0	0	0	0	0	0	0	0	0	0	0	0	0
																			4345.02	2284.52	2539.72	1805.3	1710.93	573.583	4345.02	3176.01	1086.75	0	49.6562	1.36312	5.20276	26.0389	0	0	0	0	0	0	0	0	0	0	0	0	0	0	0	0	0
																			4910.38	2584.67	2872.79	2037.6	1936.47	648.197	4910.38	3588.35	1226.78	0	54.8277	1.35233	5.91513	33.1537	0	0	0	0	0	0	0	0	0	0	0	0	0	0	0	0	0
																			7377.93	3826.02	4277.38	3100.55	2858.83	967.191	7377.93	5393.92	1838.53	0	93.2375	2.48053	6.50789	43.2494	0	0	0	0	0	0	0	0	0	0	0	0	0	0	0	0	0
																			5594.72	2898.32	3252.52	2342.2	2165.82	732.507	5594.72	4074.88	1404.32	0	68.6934	2.2358	9.278	35.3066	0	0	0	0	0	0	0	0	0	0	0	0	0	0	0	0	0
																			5579.86	2975.16	3277.99	2301.87	2226.85	748.315	5579.86	4051.38	1432.19	0	50.6058	2.20834	6.67674	36.7948	0	0	0	0	0	0	0	0	0	0	0	0	0	0	0	0	0
																			1752.07	938.517	1035.91	716.158	704.52	233.997	1752.07	1254.92	462.663	0	16.9118	0.575369	4.86971	12.1281	0	0	0	0	0	0	0	0	0	0	0	0	0	0	0	0	0
																			5058.54	2647.97	2949.75	2108.79	1980.62	667.346	5058.54	3684.54	1280.81	0	51.4391	1.58177	9.73421	30.4309	0	0	0	0	0	0	0	0	0	0	0	0	0	0	0	0	0
																			4894.02	2557.87	2854.5	2039.52	1917.73	640.145	4894.02	3564.84	1248.59	0	43.6181	1.63541	5.52311	29.816	0	0	0	0	0	0	0	0	0	0	0	0	0	0	0	0	0
																			5270.26	2783.9	3082.94	2187.33	2084.79	699.107	5270.26	3846.66	1327.78	0	52.0703	2.16374	8.30692	33.2831	0	0	0	0	0	0	0	0	0	0	0	0	0	0	0	0	0
																			6774.89	3552.49	3948.19	2826.71	2654.24	898.252	6774.89	5015.38	1637.47	0	67.7556	1.82778	11.1354	41.3199	0	0	0	0	0	0	0	0	0	0	0	0	0	0	0	0	0
																			8002.55	4181.16	4653.92	3348.64	3123.75	1057.41	8002.55	5911.06	1951.43	0	86.193	2.13402	8.17486	43.5626	0	0	0	0	0	0	0	0	0	0	0	0	0	0	0	0	0
																			7709.64	4028.72	4475.31	3234.33	3007.12	1021.6	7709.64	5601.63	1974.57	0	73.1996	2.67613	13.1225	44.4435	0	0	0	0	0	0	0	0	0	0	0	0	0	0	0	0	0
																			6883.59	3565.93	3992.29	2891.3	2664.32	901.615	6883.59	5077.05	1671.52	0	75.8108	1.85946	13.3539	43.9999	0	0	0	0	0	0	0	0	0	0	0	0	0	0	0	0	0
																			5170.95	2747.85	3033.86	2137.09	2053.66	694.19	5170.95	3757.28	1315.59	0	51.7664	1.39356	11.4033	33.5186	0	0	0	0	0	0	0	0	0	0	0	0	0	0	0	0	0
																			6295.32	3346.74	3685	2610.32	2501.6	845.142	6295.32	4526.3	1658.19	0	61.5801	1.75607	8.71023	38.7762	0	0	0	0	0	0	0	0	0	0	0	0	0	0	0	0	0
																			2036.03	1054.72	1191.97	844.063	793.473	261.25	2036.03	1474.25	524.013	0	18.8511	0.931963	4.13567	13.845	0	0	0	0	0	0	0	0	0	0	0	0	0	0	0	0	0
																			5390.35	2837.15	3148.42	2241.93	2121.23	715.912	5390.35	3954.4	1323.7	0	63.2021	1.66221	13.4696	33.9175	0	0	0	0	0	0	0	0	0	0	0	0	0	0	0	0	0
																			7151.68	3686.54	4140.18	3011.5	2754.17	932.367	7151.68	5232.61	1781.17	0	79.3944	2.10879	13.5808	42.8172	0	0	0	0	0	0	0	0	0	0	0	0	0	0	0	0	0
																			4881.02	2603.37	2868.28	2012.74	1947.31	656.061	4881.02	3516.45	1276.87	0	49.026	0.849465	8.58918	29.2385	0	0	0	0	0	0	0	0	0	0	0	0	0	0	0	0	0
																			6358.24	3352	3714.58	2643.66	2507.55	844.449	6358.24	4607.94	1628.23	0	64.5107	0.721487	17.2648	39.5774	0	0	0	0	0	0	0	0	0	0	0	0	0	0	0	0	0
																			7535.03	3906.16	4364.66	3170.37	2916.67	989.484	7535.03	5509.45	1898.76	0	71.9287	1.92855	9.08886	43.8708	0	0	0	0	0	0	0	0	0	0	0	0	0	0	0	0	0
																			4320.9	2292.26	2535.69	1785.21	1717.89	574.363	4320.9	3188.64	1049.58	0	47.1519	1.30915	7.29607	26.9235	0	0	0	0	0	0	0	0	0	0	0	0	0	0	0	0	0
																			5166.35	2762	3036.75	2129.59	2065.68	696.318	5166.35	3754.82	1313.76	0	59.3942	1.72355	5.76803	30.8794	0	0	0	0	0	0	0	0	0	0	0	0	0	0	0	0	0
																			3107.73	1636.36	1822.02	1285.71	1227.48	408.881	3107.73	2218.57	823.56	0	38.3496	0.448807	6.57406	20.2275	0	0	0	0	0	0	0	0	0	0	0	0	0	0	0	0	0
																			7297.84	3776.92	4228.38	3069.46	2819.29	957.628	7297.84	5393.45	1773.3	0	73.6366	1.7325	13.3875	42.329	0	0	0	0	0	0	0	0	0	0	0	0	0	0	0	0	0
																			7158.11	3763.26	4170.87	2987.24	2805.15	958.115	7158.11	5260	1783.09	0	62.368	1.86967	8.56095	42.2219	0	0	0	0	0	0	0	0	0	0	0	0	0	0	0	0	0
																			3349.39	1794.17	1977.03	1372.35	1343.68	450.495	3349.39	2439.42	838.503	0	40.7261	1.40157	7.43038	21.9065	0	0	0	0	0	0	0	0	0	0	0	0	0	0	0	0	0
																			3586.69	1856.54	2088.79	1497.9	1391.15	465.39	3586.69	2639.51	885.019	0	33.5115	0.620219	4.92025	23.1153	0	0	0	0	0	0	0	0	0	0	0	0	0	0	0	0	0
[truncated: 3,002 more rows]
[truncated: 12 more columns]

## Sheet: Parameters
No	Mean:	Standard deviation:	Distributon	Randomised Estimate	CI low	CI high	Mean	SD	Original Estimate	Lower limit of estimate	Upper limit of estimate	Meta-analysis Reference
DIET
CHD relative risk per 106g increase in fruit intake	0.93	0.0179	Lognormal	0.93	0.89	0.96	-0.0725707	0.0193142	0.93	0	530	Dauchet L, Amouyel P, Hercberg S, Dallongeville J. Fruit and vegetable consumption and risk of coronary heart disease: a meta-analysis of cohort studies. J Nutr. 2006 Oct;136(10):2588-93.
CHD relative risk per 106g increase in vegetable intake	0.89	0.0306122	Lognormal	0.89	0.83	0.95	-0.116534	0.034448	0.89	0	583	Dauchet L, Amouyel P, Hercberg S, Dallongeville J. Fruit and vegetable consumption and risk of coronary heart disease: a meta-analysis of cohort studies. J Nutr. 2006 Oct;136(10):2588-93.
Stroke relative risk per 106g increase in fruit intake	0.89	0.0204	Lognormal	0.89	0.85	0.93	-0.116534	0.022946	0.89	0	530	Dauchet L, Amouyel P, Dallongeville J. Fruit and vegetable consumption and risk of stroke: a meta-analysis of cohort studies. Neurology. 2005 Oct 25;65(8):1193-7.
Lung cancer reduction per 80g increase in fruit intake	-0.0619	0.0191	Lognormal	0.939977	0.9	0.97	-0.0619	0.0191075	0.939977	0	400	World Cancer Research Fund/American Institute for Cancer Research. Food, Nutrition, Physical Activity, and the Prevention of Cancer: a Global Perspective. Washington DC: AICR, 2007. pg 97
Blood pressure (mmHg) reduction for 6g salt / day reduction	2.5	0.1786	Normal	5.8	2.5	9.2	5.8	1.70918	5.8	?	?	He FJ, Li J, MacGregor GA. Effect of longer term modest salt reduction on blood pressure: Cochrane systematic review and meta-analysis of randomised trials. BMJ 2013;346:f1325. doi: 10.1136/bmj.f1325
<40: CHD relative risk for 20mmHg reduction in BP	-0.7133	0.0417	Lognormal	0.490024	0.45	0.53	-0.7133	0.0417422	0.490024	?	?	Prospective Studies Collaboration. Age-specific relevance of usual blood pressure to vascular mortality: a meta-analysis of individual data for one million adults in 61 prospective studies. Lancer 2002; 360:1903-13
40-49: CHD relative risk for 20mmHg reduction in BP	-0.7133	0.0417	Lognormal	0.490024	0.45	0.53	-0.7133	0.0417422	0.490024	?	?	Prospective Studies Collaboration. Age-specific relevance of usual blood pressure to vascular mortality: a meta-analysis of individual data for one million adults in 61 prospective studies. Lancer 2002; 360:1903-14
50-59: CHD relative risk for 20mmHg reduction in BP	-0.6931	0.0152	Lognormal	0.500024	0.49	0.52	-0.6931	0.015159	0.500024	?	?	Prospective Studies Collaboration. Age-specific relevance of usual blood pressure to vascular mortality: a meta-analysis of individual data for one million adults in 61 prospective studies. Lancer 2002; 360:1903-15
60-69: CHD relative risk for 20mmHg reduction in BP	-0.6162	0.0094	Lognormal	0.539993	0.53	0.55	-0.6162	0.0094493	0.539993	?	?	Prospective Studies Collaboration. Age-specific relevance of usual blood pressure to vascular mortality: a meta-analysis of individual data for one million adults in 61 prospective studies. Lancer 2002; 360:1903-16
70-79: CHD relative risk for 20mmHg reduction in BP	-0.5108	0.0129	Lognormal	0.600015	0.58	0.61	-0.5108	0.012865	0.600015	?	?	Prospective Studies Collaboration. Age-specific relevance of usual blood pressure to vascular mortality: a meta-analysis of individual data for one million adults in 61 prospective studies. Lancer 2002; 360:1903-17
80-89: CHD relative risk for 20mmHg reduction in BP	-0.4005	0.0229	Lognormal	0.669985	0.64	0.7	-0.4005	0.0228602	0.669985	?	?	Prospective Studies Collaboration. Age-specific relevance of usual blood pressure to vascular mortality: a meta-analysis of individual data for one million adults in 61 prospective studies. Lancer 2002; 360:1903-18
90+: CHD relative risk for 20mmHg reduction in BP	-0.4005	0.0229	Lognormal	0.669985	0.64	0.7	-0.4005	0.0228602	0.669985	?	?	Prospective Studies Collaboration. Age-specific relevance of usual blood pressure to vascular mortality: a meta-analysis of individual data for one million adults in 61 prospective studies. Lancer 2002; 360:1903-19
<40: Stroke relative risk for 20mmHg reduction in BP	-1.0217	0.0569	Lognormal	0.359982	0.32	0.4	-1.0217	0.0569244	0.359982	?	?	Prospective Studies Collaboration. Age-specific relevance of usual blood pressure to vascular mortality: a meta-analysis of individual data for one million adults in 61 prospective studies. Lancer 2002; 360:1903-20
40-49: Stroke relative risk for 20mmHg reduction in BP	-1.0217	0.0569	Lognormal	0.359982	0.32	0.4	-1.0217	0.0569244	0.359982	?	?	Prospective Studies Collaboration. Age-specific relevance of usual blood pressure to vascular mortality: a meta-analysis of individual data for one million adults in 61 prospective studies. Lancer 2002; 360:1903-21
50-59: Stroke relative risk for 20mmHg reduction in BP	-0.9676	0.0341	Lognormal	0.379994	0.35	0.4	-0.9676	0.0340641	0.379994	?	?	Prospective Studies Collaboration. Age-specific relevance of usual blood pressure to vascular mortality: a meta-analysis of individual data for one million adults in 61 prospective studies. Lancer 2002; 360:1903-22
60-69: Stroke relative risk for 20mmHg reduction in BP	-0.844	0.0237	Lognormal	0.429987	0.41	0.45	-0.844	0.0237476	0.429987	?	?	Prospective Studies Collaboration. Age-specific relevance of usual blood pressure to vascular mortality: a meta-analysis of individual data for one million adults in 61 prospective studies. Lancer 2002; 360:1903-23
70-79: Stroke relative risk for 20mmHg reduction in BP	-0.6931	0.0204	Lognormal	0.500024	0.48	0.52	-0.6931	0.0204191	0.500024	?	?	Prospective Studies Collaboration. Age-specific relevance of usual blood pressure to vascular mortality: a meta-analysis of individual data for one million adults in 61 prospective studies. Lancer 2002; 360:1903-24
80-89: Stroke relative risk for 20mmHg reduction in BP	-0.4005	0.0305	Lognormal	0.669985	0.63	0.71	-0.4005	0.0304962	0.669985	?	?	Prospective Studies Collaboration. Age-specific relevance of usual blood pressure to vascular mortality: a meta-analysis of individual data for one million adults in 61 prospective studies. Lancer 2002; 360:1903-25
90+: Stroke relative risk for 20mmHg reduction in BP	-0.4005	0.0305	Lognormal	0.669985	0.63	0.71	-0.4005	0.0304962	0.669985	?	?	Prospective Studies Collaboration. Age-specific relevance of usual blood pressure to vascular mortality: a meta-analysis of individual data for one million adults in 61 prospective studies. Lancer 2002; 360:1903-26
Heart failure RR for 20mmHg reduction in BP	-0.6349	0.0526	Lognormal	0.529988	0.48	0.59	-0.6349	0.0526368	0.529988	?	?	Prospective Studies Collaboration. Age-specific relevance of usual blood pressure to vascular mortality: a meta-analysis of individual data for one million adults in 61 prospective studies. Lancer 2002; 360:1903-27
Aortic aneurysm RR for 20mmHg reduction in BP	-0.5978	0.06	Lognormal	0.55002	0.49	0.62	-0.5978	0.0600291	0.55002	?	?	Prospective Studies Collaboration. Age-specific relevance of usual blood pressure to vascular mortality: a meta-analysis of individual data for one million adults in 61 prospective studies. Lancer 2002; 360:1903-28
Hypertensive disease RR for 20mmHg reduction in BP	-1.5141	0.0569	Lognormal	0.220006	0.2	0.25	-1.5141	0.0569244	0.220006	?	?	Prospective Studies Collaboration. Age-specific relevance of usual blood pressure to vascular mortality: a meta-analysis of individual data for one million adults in 61 prospective studies. Lancer 2002; 360:1903-29
Rheumatic heart disease RR for 20mmHg reduction in BP	-0.3011	0.0964	Lognormal	0.740004	0.61	0.89	-0.3011	0.096368	0.740004	?	?	Prospective Studies Collaboration. Age-specific relevance of usual blood pressure to vascular mortality: a meta-analysis of individual data for one million adults in 61 prospective studies. Lancer 2002; 360:1903-30
Pulmonary embolism RR for 20mmHg reduction in BP	-0.3285	0.0948	Lognormal	0.720003	0.6	0.87	-0.3285	0.0947866	0.720003	?	?	Prospective Studies Collaboration. Age-specific relevance of usual blood pressure to vascular mortality: a meta-analysis of individual data for one million adults in 61 prospective studies. Lancer 2002; 360:1903-31
Decrease in Total Serum Cholesterol (mmol/l) for a 1% decrease in total fat as a % of total energy	0.02	0.005	Normal	0.02	0.0102	0.0298	0.02	0.005	0.02	?	?	Clarke R, Frost C, Collins R, Appleby P, Peto R. Dietary lipids and blood cholesterol: quantitative analysis of metabolic ward studies. BMJ 1997; 314
Decrease in Total Serum Cholesterol (mmol/l) for a 1% decrease in saturated fat as a % of total energy	0.052	0.003	Normal	0.052	0.04612	0.05788	0.052	0.003	0.052	?	?	Clarke R, Frost C, Collins R, Appleby P, Peto R. Dietary lipids and blood cholesterol: quantitative analysis of metabolic ward studies. BMJ 1997; 315
Decrease in Total Serum Cholesterol (mmol/l) for a 1% decrease in PUFA as a % of total energy	-0.026	0.004	Normal	-0.026	-0.03384	-0.01816	-0.026	0.004	-0.026	?	?	Clarke R, Frost C, Collins R, Appleby P, Peto R. Dietary lipids and blood cholesterol: quantitative analysis of metabolic ward studies. BMJ 1997; 316
Decrease in Total Serum Cholesterol (mmol/l) for a 1% decrease in MUFA as a % of total energy	0.005	0.003	Normal	0.005	-0.00088	0.01088	0.005	0.003	0.005	?	?	Clarke R, Frost C, Collins R, Appleby P, Peto R. Dietary lipids and blood cholesterol: quantitative analysis of metabolic ward studies. BMJ 1997; 317
Decrease in Total Serum Cholesterol (mmol/l) for a 1mg/d decrease in dietary cholesterol	0.0007	0.0001	Normal	0.0007	0.000504	0.000896	0.0007	0.0001	0.0007	?	?	Clarke R, Frost C, Collins R, Appleby P, Peto R. Dietary lipids and blood cholesterol: quantitative analysis of metabolic ward studies. BMJ 1997; 318
<40: CHD relative risk for 1 mmol/l decrease in Total Serum Cholesterol	-0.821	0.0341	Lognormal	0.439991	0.42	0.48	-0.821	0.0340641	0.439991	?	?	Prospective studies collaboration. Blood cholesterol and vascular mortality by age, sex, and blood pressure: a meta-analysis of individual data from 61 prosspective studies with 55000 vascular deaths. Lancet 2007; 370:1829-39
40-49: CHD relative risk for 1 mmol/l decrease in Total Serum Cholesterol	-0.821	0.0341	Lognormal	0.439991	0.42	0.48	-0.821	0.0340641	0.439991	?	?	Prospective studies collaboration. Blood cholesterol and vascular mortality by age, sex, and blood pressure: a meta-analysis of individual data from 61 prosspective studies with 55000 vascular deaths. Lancet 2007; 370:1829-40
50-59: CHD relative risk for 1 mmol/l decrease in Total Serum Cholesterol	-0.5447	0.0218	Lognormal	0.580016	0.56	0.61	-0.5447	0.0218169	0.580016	?	?	Prospective studies collaboration. Blood cholesterol and vascular mortality by age, sex, and blood pressure: a meta-analysis of individual data from 61 prosspective studies with 55000 vascular deaths. Lancet 2007; 370:1829-41
60-69: CHD relative risk for 1 mmol/l decrease in Total Serum Cholesterol	-0.3285	0.0178	Lognormal	0.720003	0.69	0.74	-0.3285	0.0178466	0.720003	?	?	Prospective studies collaboration. Blood cholesterol and vascular mortality by age, sex, and blood pressure: a meta-analysis of individual data from 61 prosspective studies with 55000 vascular deaths. Lancet 2007; 370:1829-42
70-79: CHD relative risk for 1 mmol/l decrease in Total Serum Cholesterol	-0.1985	0.0155	Lognormal	0.81996	0.8	0.85	-0.1985	0.0154655	0.81996	?	?	Prospective studies collaboration. Blood cholesterol and vascular mortality by age, sex, and blood pressure: a meta-analysis of individual data from 61 prosspective studies with 55000 vascular deaths. Lancet 2007; 370:1829-43
80-89: CHD relative risk for 1 mmol/l decrease in Total Serum Cholesterol	-0.1625	0.0209	Lognormal	0.850016	0.82	0.89	-0.1625	0.0208972	0.850016	?	?	Prospective studies collaboration. Blood cholesterol and vascular mortality by age, sex, and blood pressure: a meta-analysis of individual data from 61 prosspective studies with 55000 vascular deaths. Lancet 2007; 370:1829-44
90+: CHD relative risk for 1 mmol/l decrease in Total Serum Cholesterol	-0.1625	0.0209	Lognormal	0.850016	0.82	0.89	-0.1625	0.0208972	0.850016	?	?	Prospective studies collaboration. Blood cholesterol and vascular mortality by age, sex, and blood pressure: a meta-analysis of individual data from 61 prosspective studies with 55000 vascular deaths. Lancet 2007; 370:1829-45
<40: Stroke relative risk for 1 mmol/l decrease in Total Serum Cholesterol	-0.1054	0.0367	Lognormal	0.899964	0.84	0.97	-0.1054	0.0367077	0.899964	?	?	Prospective studies collaboration. Blood cholesterol and vascular mortality by age, sex, and blood pressure: a meta-analysis of individual data from 61 prosspective studies with 55000 vascular deaths. Lancet 2007; 370:1829-46
40-49: Stroke relative risk for 1 mmol/l decrease in Total Serum Cholesterol	-0.1054	0.0367	Lognormal	0.899964	0.84	0.97	-0.1054	0.0367077	0.899964	?	?	Prospective studies collaboration. Blood cholesterol and vascular mortality by age, sex, and blood pressure: a meta-analysis of individual data from 61 prosspective studies with 55000 vascular deaths. Lancet 2007; 370:1829-47
50-59: Stroke relative risk for 1 mmol/l decrease in Total Serum Cholesterol	0.0198	0.0274	Lognormal	0.9	0.84	0.97	-0.105361	0.0367077	0.9	?	?	Prospective studies collaboration. Blood cholesterol and vascular mortality by age, sex, and blood pressure: a meta-analysis of individual data from 61 prosspective studies with 55000 vascular deaths. Lancet 2007; 370:1829-48
60-69: Stroke relative risk for 1 mmol/l decrease in Total Serum Cholesterol	0.0198	0.0274	Lognormal	1.02	0.97	1.08	0.0198	0.0274031	1.02	?	?	Prospective studies collaboration. Blood cholesterol and vascular mortality by age, sex, and blood pressure: a meta-analysis of individual data from 61 prosspective studies with 55000 vascular deaths. Lancet 2007; 370:1829-49
70-79: Stroke relative risk for 1 mmol/l decrease in Total Serum Cholesterol	0.0392	0.0245	Lognormal	1.03998	0.99	1.09	0.0392	0.024548	1.03998	?	?	Prospective studies collaboration. Blood cholesterol and vascular mortality by age, sex, and blood pressure: a meta-analysis of individual data from 61 prosspective studies with 55000 vascular deaths. Lancet 2007; 370:1829-50
80-89: Stroke relative risk for 1 mmol/l decrease in Total Serum Cholesterol	0.0583	0.0312	Lognormal	1.06003	1	1.13	0.0583	0.031178	1.06003	?	?	Prospective studies collaboration. Blood cholesterol and vascular mortality by age, sex, and blood pressure: a meta-analysis of individual data from 61 prosspective studies with 55000 vascular deaths. Lancet 2007; 370:1829-51
90+: Stroke relative risk for 1 mmol/l decrease in Total Serum Cholesterol	0.0583	0.0312	Lognormal	1.06003	1	1.13	0.0583	0.031178	1.06003	?	?	Prospective studies collaboration. Blood cholesterol and vascular mortality by age, sex, and blood pressure: a meta-analysis of individual data from 61 prosspective studies with 55000 vascular deaths. Lancet 2007; 370:1829-52
OBESITY				Estimate	CI low	CI high	Mean	SD	Estimate
CHD RR for 5 BMI increase: BMI 15-25, men	0.239	0.0461	Lognormal	1.26998	1.16	1.39	0.239	0.0461438	1.26998	0	50	Prospective studies collaboration. Body-mass index and cause specific mortality in 900000 adults: collaborative analyses of 57 prospective studies. Lancet 2009; 373:1083-96
CHD RR for 5 BMI increase: BMI 15-25, women	0.01	0.0807	Lognormal	1.01005	0.86	1.18	0.01	0.0806983	1.01005	0	50	Prospective studies collaboration. Body-mass index and cause specific mortality in 900000 adults: collaborative analyses of 57 prospective studies. Lancet 2009; 373:1083-97
CHD RR for 5 BMI increase: BMI 25-50, men	0.3507	0.0235	Lognormal	1.42006	1.35	1.48	0.3507	0.0234534	1.42006	0	50	Prospective studies collaboration. Body-mass index and cause specific mortality in 900000 adults: collaborative analyses of 57 prospective studies. Lancet 2009; 373:1083-98
CHD RR for 5 BMI increase: BMI 25-50, women	0.3001	0.0283	Lognormal	1.34999	1.28	1.43	0.3001	0.028269	1.34999	0	50	Prospective studies collaboration. Body-mass index and cause specific mortality in 900000 adults: collaborative analyses of 57 prospective studies. Lancet 2009; 373:1083-99
Stroke RR for 5 BMI increase: BMI 15-25	-0.0834	0.0582	Lognormal	0.919983	0.82	1.03	-0.0834	0.0581658	0.919983	0	50	Prospective studies collaboration. Body-mass index and cause specific mortality in 900000 adults: collaborative analyses of 57 prospective studies. Lancet 2009; 373:1083-100
Stroke RR for 5 BMI increase: BMI 25-50	0.3293	0.0311	Lognormal	1.38999	1.31	1.48	0.3293	0.0311263	1.38999	0	50	Prospective studies collaboration. Body-mass index and cause specific mortality in 900000 adults: collaborative analyses of 57 prospective studies. Lancet 2009; 373:1083-101
Heart failure RR for 5 BMI increase: BMI 15-25	-0.0726	0.171	Lognormal	0.929973	0.66	1.29	-0.0726	0.170959	0.929973	0	50	Prospective studies collaboration. Body-mass index and cause specific mortality in 900000 adults: collaborative analyses of 57 prospective studies. Lancet 2009; 373:1083-102
Heart failure RR for 5 BMI increase: BMI 25-50	0.6206	0.0928	Lognormal	1.86004	1.55	2.23	0.6206	0.0927925	1.86004	0	50	Prospective studies collaboration. Body-mass index and cause specific mortality in 900000 adults: collaborative analyses of 57 prospective studies. Lancet 2009; 373:1083-103
Hypertensive disease RR for 5 BMI increase: BMI 15-25	0.157	0.2109	Lognormal	1.17	0.77	1.76	0.157	0.210887	1.17	0	50	Prospective studies collaboration. Body-mass index and cause specific mortality in 900000 adults: collaborative analyses of 57 prospective studies. Lancet 2009; 373:1083-104
Hypertensive disease RR for 5 BMI increase: BMI 25-50	0.708	0.0763	Lognormal	2.02993	1.75	2.36	0.708	0.0762872	2.02993	0	50	Prospective studies collaboration. Body-mass index and cause specific mortality in 900000 adults: collaborative analyses of 57 prospective studies. Lancet 2009; 373:1083-105
Diabetes RR for 5 BMI increase: BMI 15-25	-0.0408	0.2464	Lognormal	0.960021	0.59	1.55	-0.0408	0.2464	0.960021	0	50	Prospective studies collaboration. Body-mass index and cause specific mortality in 900000 adults: collaborative analyses of 57 prospective studies. Lancet 2009; 373:1083-106
Diabetes RR for 5 BMI increase: BMI 25-50	0.7701	0.0672	Lognormal	2.15998	1.89	2.46	0.7701	0.0672409	2.15998	0	50	Prospective studies collaboration. Body-mass index and cause specific mortality in 900000 adults: collaborative analyses of 57 prospective studies. Lancet 2009; 373:1083-107
Kidney disease RR for 5 BMI increase: BMI 15-25	0.131	0.2225	Lognormal	1.13997	0.74	1.77	0.131	0.222471	1.13997	0	50	Prospective studies collaboration. Body-mass index and cause specific mortality in 900000 adults: collaborative analyses of 57 prospective studies. Lancet 2009; 373:1083-108
Kidney disease RR for 5 BMI increase: BMI 25-50	0.4637	0.1146	Lognormal	1.58995	1.27	1.99	0.4637	0.114571	1.58995	0	50	Prospective studies collaboration. Body-mass index and cause specific mortality in 900000 adults: collaborative analyses of 57 prospective studies. Lancet 2009; 373:1083-109
Liver disease RR for 5 BMI increase: BMI 15-25	-0.3147	0.1572	Lognormal	0.730008	0.54	1	-0.3147	0.15719	0.730008	0	50	Prospective studies collaboration. Body-mass index and cause specific mortality in 900000 adults: collaborative analyses of 57 prospective studies. Lancet 2009; 373:1083-110
Liver disease RR for 5 BMI increase: BMI 25-50	0.5822	0.0767	Lognormal	1.78997	1.54	2.08	0.5822	0.07668	1.78997	0	50	Prospective studies collaboration. Body-mass index and cause specific mortality in 900000 adults: collaborative analyses of 57 prospective studies. Lancet 2009; 373:1083-111
Pancreas cancer relative risk for 5.0 BMI increase	0.131	0.0335	Lognormal	1.1	1.02	1.19	0.0953102	0.0393242	1.1	0	50	Norat T, Aune D, Vieira AR, Chan D, Rosenblatt DN, Vieira R. WCRF/AICR Systematic Literature Review Continuous Update Project Report: The Associations between Food, Nutrition and Physical Activity and the Risk of Pancreatic Cancer (2011)
Colorectal cancer relative risk for 1.0 BMI increase	0.0296	0.005	Lognormal	1.03004	1.02	1.04	0.0296	0.00495359	1.03004	0	50	World Cancer Research Fund/American Institute for Cancer Research. Food, Nutrition, Physical Activity, and the Prevention of Cancer: a Global Perspective. Washington DC: AICR, 2007. pg 216
Breast cancer relative risk for 2.0 BMI increase, premenopausal (under 60)	-0.0619	0.0082	Lognormal	0.94	0.92	0.95	-0.0618754	0.00818579	0.94	0	50	World Cancer Research Fund/American Institute for Cancer Research. Food, Nutrition, Physical Activity, and the Prevention of Cancer: a Global Perspective. Washington DC: AICR, 2007. pg 220
Breast cancer relative risk for 2.0 BMI increase, postmenopausal (over 60)	0.0296	0.0075	Lognormal	1.03	1.01	1.04	0.0295588	0.00746693	1.03	0	50	World Cancer Research Fund/American Institute for Cancer Research. Food, Nutrition, Physical Activity, and the Prevention of Cancer: a Global Perspective. Washington DC: AICR, 2007. pg 219
Endometrial cancer relative risk for 5.0 BMI increase	0.4187	0.0618	Lognormal	1.51998	1.35	1.72	0.4187	0.0617907	1.51998	0	50	World Cancer Research Fund/American Institute for Cancer Research. Food, Nutrition, Physical Activity, and the Prevention of Cancer: a Global Perspective. Washington DC: AICR, 2007. pg 221
Gallbladder cancer relative risk for 5.0 BMI increase	0.207	0.0352	Lognormal	1.22998	1.15	1.32	0.207	0.0351709	1.22998	0	50	World Cancer Research Fund/American Institute for Cancer Research. Food, Nutrition, Physical Activity, and the Prevention of Cancer: a Global Perspective. Washington DC: AICR, 2007. pg 223
Kidney cancer relative risk for 5.0 BMI increase	0.27	0.0291	Lognormal	1.30996	1.24	1.39	0.27	0.0291307	1.30996	0	50	World Cancer Research Fund/American Institute for Cancer Research. Food, Nutrition, Physical Activity, and the Prevention of Cancer: a Global Perspective. Washington DC: AICR, 2007. pg 223
Colorectal cancer relative risk for 10g/day fibre increase (men)			Lognormal	0.88	0.78	0.99	-0.127833	0.0608191	0.88	0	50	Norat T, Chan D, Lau R, Aune D, Vieira R. WCRF/AICR Systematic Literature Review Continuous Update Project Report: The Associations between Food, Nutrition and Physical Activity and the Risk of Colorectal Cancer (2010)
Colorectal cancer relative risk for 10g/day fibre increase (women)			Lognormal	0.92	0.87	0.98	-0.0833816	0.0303723	0.92	0	50	Norat T, Chan D, Lau R, Aune D, Vieira R. WCRF/AICR Systematic Literature Review Continuous Update Project Report: The Associations between Food, Nutrition and Physical Activity and the Risk of Colorectal Cancer (2010)
First stroke incidence relative risk for 7g/day increase in fibre			Lognormal	0.93	0.88	0.98	-0.0725707	0.0274568	0.93	5	35	Threapleton DE, Greenwood DC, Evans CE, Cleghorn CL, Nykjaer C, Woodhead C, Cade JE, Gale CP, Burley VJ. Dietary fiber intake and risk of first stroke: a systematic review and meta-analysis. Stroke 2013; 44:1360-1368
CHD mortality relative risk for 10g/day increase in dietary fibre	-0.2107	0.0625	Lognormal	0.810017	0.72	0.92	-0.2107	0.0625312	0.810017	12	27	Pereira M, O'Reilly E, Augustsson K, Fraser GE, Goldbourt U, Heitmann BL, Hallmans G, Knekt P, Pietinen P, Spiegelman D, Stevens J, Virtamo J, Willett WC, Ascherio A. Dietary fiber and risk of coronary heart disease: a pooled analysis of cohort studies. Arch Int Med. 2004;164(4):370-6
SMOKING				Estimate	CI low	CI high	Mean	SD	Estimate
COPD relative risk for male current smokers	2.37955	0.128484	Lognormal	10.8	8.4	13.9	2.37955	0.128484	10.8	cat	cat	Thun MJ, Apicella LF, Henley SJ. Smoking vs other risk factors as the cause of smoking-attributable deaths: confounding in the courtroom. JAMA. 2000 Aug 9;284(6):706-12.
COPD relative risk for male former smokers	2.05412	0.120942	Lognormal	7.8	6.1	9.8	2.05412	0.120942	7.8	cat	cat	Thun MJ, Apicella LF, Henley SJ. Smoking vs other risk factors as the cause of smoking-attributable deaths: confounding in the courtroom. JAMA. 2000 Aug 9;284(6):706-12.
COPD relative risk for female current smokers	2.5096	0.109378	Lognormal	12.3	9.9	15.2	2.5096	0.109378	12.3	cat	cat	Thun MJ, Apicella LF, Henley SJ. Smoking vs other risk factors as the cause of smoking-attributable deaths: confounding in the courtroom. JAMA. 2000 Aug 9;284(6):706-12.
COPD relative risk for female former smokers	2.18605	0.113992	Lognormal	8.9	7.1	11.1	2.18605	0.113992	8.9	cat	cat	Thun MJ, Apicella LF, Henley SJ. Smoking vs other risk factors as the cause of smoking-attributable deaths: confounding in the courtroom. JAMA. 2000 Aug 9;284(6):706-12.
IHD relative risk 35-64y males current smokers	0.955511	0.048276	Lognormal	2.6	2.4	2.9	0.955511	0.048276	2.6	cat	cat	Thun MJ, Apicella LF, Henley SJ. Smoking vs other risk factors as the cause of smoking-attributable deaths: confounding in the courtroom. JAMA. 2000 Aug 9;284(6):706-12.
IHD relative risk 35-64y males former smokers	0.470004	0.0495296	Lognormal	1.6	1.4	1.7	0.470004	0.0495296	1.6	cat	cat	Thun MJ, Apicella LF, Henley SJ. Smoking vs other risk factors as the cause of smoking-attributable deaths: confounding in the courtroom. JAMA. 2000 Aug 9;284(6):706-12.
IHD relative risk >65y males current smokers	0.405465	0.0529692	Lognormal	1.5	1.3	1.6	0.405465	0.0529692	1.5	cat	cat	Thun MJ, Apicella LF, Henley SJ. Smoking vs other risk factors as the cause of smoking-attributable deaths: confounding in the courtroom. JAMA. 2000 Aug 9;284(6):706-12.
IHD relative risk >65y males former smokers	0.182322	0.0221968	Lognormal	1.2	1.1	1.2	0.182322	0.0221968	1.2	cat	cat	Thun MJ, Apicella LF, Henley SJ. Smoking vs other risk factors as the cause of smoking-attributable deaths: confounding in the courtroom. JAMA. 2000 Aug 9;284(6):706-12.
IHD relative risk 35-64y females current smokers	1.16315	0.0641108	Lognormal	3.2	2.8	3.6	1.16315	0.0641108	3.2	cat	cat	Thun MJ, Apicella LF, Henley SJ. Smoking vs other risk factors as the cause of smoking-attributable deaths: confounding in the courtroom. JAMA. 2000 Aug 9;284(6):706-12.
IHD relative risk 35-64y females former smokers	0.336472	0.0888537	Lognormal	1.4	1.2	1.7	0.336472	0.0888537	1.4	cat	cat	Thun MJ, Apicella LF, Henley SJ. Smoking vs other risk factors as the cause of smoking-attributable deaths: confounding in the courtroom. JAMA. 2000 Aug 9;284(6):706-12.
IHD relative risk >65y females current smokers	0.530628	0.0438394	Lognormal	1.7	1.6	1.9	0.530628	0.0438394	1.7	cat	cat	Thun MJ, Apicella LF, Henley SJ. Smoking vs other risk factors as the cause of smoking-attributable deaths: confounding in the courtroom. JAMA. 2000 Aug 9;284(6):706-12.
IHD relative risk >65y females former smokers	0.336472	0.0365053	Lognormal	1.4	1.3	1.5	0.336472	0.0365053	1.4	cat	cat	Thun MJ, Apicella LF, Henley SJ. Smoking vs other risk factors as the cause of smoking-attributable deaths: confounding in the courtroom. JAMA. 2000 Aug 9;284(6):706-12.
Stroke relative risk 35-64y males current smokers	0.875469	0.130313	Lognormal	2.4	1.8	3	0.875469	0.130313	2.4	cat	cat	Thun MJ, Apicella LF, Henley SJ. Smoking vs other risk factors as the cause of smoking-attributable deaths: confounding in the courtroom. JAMA. 2000 Aug 9;284(6):706-12.
Stroke relative risk 35-64y males former smokers	0	0.142759	Lognormal	1	0.8	1.4	0	0.142759	1	cat	cat	Thun MJ, Apicella LF, Henley SJ. Smoking vs other risk factors as the cause of smoking-attributable deaths: confounding in the courtroom. JAMA. 2000 Aug 9;284(6):706-12.
Stroke relative risk >65y males current smokers	0.405465	0.103435	Lognormal	1.5	1.2	1.8	0.405465	0.103435	1.5	cat	cat	Thun MJ, Apicella LF, Henley SJ. Smoking vs other risk factors as the cause of smoking-attributable deaths: confounding in the courtroom. JAMA. 2000 Aug 9;284(6):706-12.
Stroke relative risk >65y males former smokers	0	0.0733883	Lognormal	1	0.9	1.2	0	0.0733883	1	cat	cat	Thun MJ, Apicella LF, Henley SJ. Smoking vs other risk factors as the cause of smoking-attributable deaths: confounding in the courtroom. JAMA. 2000 Aug 9;284(6):706-12.
Stroke relative risk 35-64y females current smokers	1.335	0.106163	Lognormal	3.8	3.1	4.7	1.335	0.106163	3.8	cat	cat	Thun MJ, Apicella LF, Henley SJ. Smoking vs other risk factors as the cause of smoking-attributable deaths: confounding in the courtroom. JAMA. 2000 Aug 9;284(6):706-12.
Stroke relative risk 35-64y females former smokers	0.405465	0.152509	Lognormal	1.5	1.1	2	0.405465	0.152509	1.5	cat	cat	Thun MJ, Apicella LF, Henley SJ. Smoking vs other risk factors as the cause of smoking-attributable deaths: confounding in the courtroom. JAMA. 2000 Aug 9;284(6):706-12.
Stroke relative risk >65y females current smokers	0.470004	0.0779035	Lognormal	1.6	1.4	1.9	0.470004	0.0779035	1.6	cat	cat	Thun MJ, Apicella LF, Henley SJ. Smoking vs other risk factors as the cause of smoking-attributable deaths: confounding in the courtroom. JAMA. 2000 Aug 9;284(6):706-12.
Stroke relative risk >65y females former smokers	0.182322	0.0858348	Lognormal	1.2	1	1.4	0.182322	0.0858348	1.2	cat	cat	Thun MJ, Apicella LF, Henley SJ. Smoking vs other risk factors as the cause of smoking-attributable deaths: confounding in the courtroom. JAMA. 2000 Aug 9;284(6):706-12.
Diabetes relative risk current smokers	0.364643	0.0478055	Lognormal	1.44	1.31	1.58	0.364643	0.0478055	1.44	cat	cat	Willi C, Bodenmann P, Ghali WA, Faris PD, Cornuz J. Active smoking and the risk of type 2 diabetes: a systematic review and meta-analysis. JAMA. 2007 Dec 12;298(22):2654-64.
Diabetes relative risk former smokers	0.207014	0.0393242	Lognormal	1.23	1.14	1.33	0.207014	0.0393242	1.23	cat	cat	Willi C, Bodenmann P, Ghali WA, Faris PD, Cornuz J. Active smoking and the risk of type 2 diabetes: a systematic review and meta-analysis. JAMA. 2007 Dec 12;298(22):2654-64.
Ca Lung relative risk current smokers	2.19277	0.149651	Lognormal	8.96	6.73	12.1	2.19277	0.149651	8.96	cat	cat	Gandini S, Botteri E, Iodice S, Boniol M, Lowenfels AB, Maisonneuve P, Boyle P. Tobacco smoking and cancer: a meta-analysis. Int J Cancer. 2008 Jan 1;122(1):155-64.
Ca Lung relative risk former smokers	1.34807	0.167443	Lognormal	3.85	2.77	5.34	1.34807	0.167443	3.85	cat	cat	Gandini S, Botteri E, Iodice S, Boniol M, Lowenfels AB, Maisonneuve P, Boyle P. Tobacco smoking and cancer: a meta-analysis. Int J Cancer. 2008 Jan 1;122(1):155-64.
Ca Upper digestive relative risk current smokers	1.27257	0.135877	Lognormal	3.57	2.63	4.48	1.27257	0.135877	3.57	cat	cat	Gandini S, Botteri E, Iodice S, Boniol M, Lowenfels AB, Maisonneuve P, Boyle P. Tobacco smoking and cancer: a meta-analysis. Int J Cancer. 2008 Jan 1;122(1):155-64.
Ca Upper digestive relative risk former smokers	0.165514	0.245361	Lognormal	1.18	0.73	1.91	0.165514	0.245361	1.18	cat	cat	Gandini S, Botteri E, Iodice S, Boniol M, Lowenfels AB, Maisonneuve P, Boyle P. Tobacco smoking and cancer: a meta-analysis. Int J Cancer. 2008 Jan 1;122(1):155-64.
Ca Larynx relative risk current smokers	1.94305	0.4073	Lognormal	6.98	3.14	15.5	1.94305	0.4073	6.98	cat	cat	Gandini S, Botteri E, Iodice S, Boniol M, Lowenfels AB, Maisonneuve P, Boyle P. Tobacco smoking and cancer: a meta-analysis. Int J Cancer. 2008 Jan 1;122(1):155-64.
Ca Larynx relative risk former smokers	1.53687	0.167122	Lognormal	4.65	3.35	6.45	1.53687	0.167122	4.65	cat	cat	Gandini S, Botteri E, Iodice S, Boniol M, Lowenfels AB, Maisonneuve P, Boyle P. Tobacco smoking and cancer: a meta-analysis. Int J Cancer. 2008 Jan 1;122(1):155-64.
Ca Stomach relative risk current smokers	0.494696	0.0900558	Lognormal	1.64	1.37	1.95	0.494696	0.0900558	1.64	cat	cat	Gandini S, Botteri E, Iodice S, Boniol M, Lowenfels AB, Maisonneuve P, Boyle P. Tobacco smoking and cancer: a meta-analysis. Int J Cancer. 2008 Jan 1;122(1):155-64.
Ca Stomach relative risk former smokers	0.270027	0.0564879	Lognormal	1.31	1.17	1.46	0.270027	0.0564879	1.31	cat	cat	Gandini S, Botteri E, Iodice S, Boniol M, Lowenfels AB, Maisonneuve P, Boyle P. Tobacco smoking and cancer: a meta-analysis. Int J Cancer. 2008 Jan 1;122(1):155-64.
Ca Liver relative risk current smokers	0.444686	0.0947184	Lognormal	1.56	1.29	1.87	0.444686	0.0947184	1.56	cat	cat	Lee YC, Cohet C, Yang YC, Stayner L, Hashibe M, Straif K. Meta-analysis of epidemiologic studies on cigarette smoking and liver cancer. Int J Epidemiol. 2009 Dec;38(6):1497-511. doi: 10.1093/ije/dyp280. Epub 2009 Aug 31.
Ca Liver relative risk former smokers	0.398776	0.174405	Lognormal	1.49	1.06	2.1	0.398776	0.174405	1.49	cat	cat	Lee YC, Cohet C, Yang YC, Stayner L, Hashibe M, Straif K. Meta-analysis of epidemiologic studies on cigarette smoking and liver cancer. Int J Epidemiol. 2009 Dec;38(6):1497-511. doi: 10.1093/ije/dyp280. Epub 2009 Aug 31.
Ca Pancreas relative risk current smokers	0.530628	0.0599473	Lognormal	1.7	1.51	1.91	0.530628	0.0599473	1.7	cat	cat	Gandini S, Botteri E, Iodice S, Boniol M, Lowenfels AB, Maisonneuve P, Boyle P. Tobacco smoking and cancer: a meta-analysis. Int J Cancer. 2008 Jan 1;122(1):155-64.
Ca Pancreas relative risk former smokers	0.165514	0.0627444	Lognormal	1.18	1.04	1.33	0.165514	0.0627444	1.18	cat	cat	Gandini S, Botteri E, Iodice S, Boniol M, Lowenfels AB, Maisonneuve P, Boyle P. Tobacco smoking and cancer: a meta-analysis. Int J Cancer. 2008 Jan 1;122(1):155-64.
Ca Endometrium relative risk current smokers	-0.301105	0.0693708	Lognormal	0.74	0.64	0.84	-0.301105	0.0693708	0.74	cat	cat	Zhou B, Yang L, Sun Q, Cong R, Gu H, Tang N, Zhu H, Wang B. Cigarette smoking and the risk of endometrial cancer: a meta-analysis. Am J Med. 2008 Jun;121(6):501-508.e3. doi: 10.1016/j.amjmed.2008.01.044.
Ca Endometrium relative risk former smokers	-0.127833	0.0608191	Lognormal	0.88	0.78	0.99	-0.127833	0.0608191	0.88	cat	cat	Zhou B, Yang L, Sun Q, Cong R, Gu H, Tang N, Zhu H, Wang B. Cigarette smoking and the risk of endometrial cancer: a meta-analysis. Am J Med. 2008 Jun;121(6):501-508.e3. doi: 10.1016/j.amjmed.2008.01.044.
Ca Kidney relative risk current smokers	0.41871	0.0685475	Lognormal	1.52	1.33	1.74	0.41871	0.0685475	1.52	cat	cat	Gandini S, Botteri E, Iodice S, Boniol M, Lowenfels AB, Maisonneuve P, Boyle P. Tobacco smoking and cancer: a meta-analysis. Int J Cancer. 2008 Jan 1;122(1):155-64.
Ca Kidney relative risk former smokers	0.223144	0.0468833	Lognormal	1.25	1.14	1.37	0.223144	0.0468833	1.25	cat	cat	Gandini S, Botteri E, Iodice S, Boniol M, Lowenfels AB, Maisonneuve P, Boyle P. Tobacco smoking and cancer: a meta-analysis. Int J Cancer. 2008 Jan 1;122(1):155-64.
Ca Cervix relative risk current smokers	0.604316	0.097164	Lognormal	1.83	1.51	2.21	0.604316	0.097164	1.83	cat	cat	Gandini S, Botteri E, Iodice S, Boniol M, Lowenfels AB, Maisonneuve P, Boyle P. Tobacco smoking and cancer: a meta-analysis. Int J Cancer. 2008 Jan 1;122(1):155-64.
Ca Cervix relative risk former smokers	0.231112	0.0628308	Lognormal	1.26	1.11	1.42	0.231112	0.0628308	1.26	cat	cat	Gandini S, Botteri E, Iodice S, Boniol M, Lowenfels AB, Maisonneuve P, Boyle P. Tobacco smoking and cancer: a meta-analysis. Int J Cancer. 2008 Jan 1;122(1):155-64.
Ca Lower urinary (bladder) relative risk current smokers	1.01885	0.124847	Lognormal	2.77	2.17	3.54	1.01885	0.124847	2.77	cat	cat	Gandini S, Botteri E, Iodice S, Boniol M, Lowenfels AB, Maisonneuve P, Boyle P. Tobacco smoking and cancer: a meta-analysis. Int J Cancer. 2008 Jan 1;122(1):155-64.
Ca Lower urinary (bladder) relative risk former smokers	0.542324	0.085335	Lognormal	1.72	1.46	2.04	0.542324	0.085335	1.72	cat	cat	Gandini S, Botteri E, Iodice S, Boniol M, Lowenfels AB, Maisonneuve P, Boyle P. Tobacco smoking and cancer: a meta-analysis. Int J Cancer. 2008 Jan 1;122(1):155-64.
ALCOHOL				Estimate	CI low	CI high	Mean	SD	Estimate
CHD Mortality RR for 0-2.5g/day alcohol	-0.0833816	0.0717889	Lognormal	0.92	0.8	1.06	-0.0833816	0.0717889	0.92	cat	cat	Ronksley PE, Brien SE, Turner BJ, Mukamal KJ, Ghali WA. Association of alcohol consumption with selected cardiovascular disease outcomes: a systematic review and meta-analysis. BMJ 2011;342.
CHD Mortality RR for 2.5-15g/day alcohol	-0.235722	0.0418081	Lognormal	0.79	0.73	0.86	-0.235722	0.0418081	0.79	cat	cat	Ronksley PE, Brien SE, Turner BJ, Mukamal KJ, Ghali WA. Association of alcohol consumption with selected cardiovascular disease outcomes: a systematic review and meta-analysis. BMJ 2011;342.
CHD Mortality RR for 15-30g/day alcohol	-0.235722	0.0547594	Lognormal	0.79	0.71	0.88	-0.235722	0.0547594	0.79	cat	cat	Ronksley PE, Brien SE, Turner BJ, Mukamal KJ, Ghali WA. Association of alcohol consumption with selected cardiovascular disease outcomes: a systematic review and meta-analysis. BMJ 2011;342.
CHD Mortality RR for 30-60g/day alcohol	-0.261365	0.036269	Lognormal	0.77	0.72	0.83	-0.261365	0.036269	0.77	cat	cat	Ronksley PE, Brien SE, Turner BJ, Mukamal KJ, Ghali WA. Association of alcohol consumption with selected cardiovascular disease outcomes: a systematic review and meta-analysis. BMJ 2011;342.
CHD Mortality RR for >60g/day alcohol	-0.287682	0.132231	Lognormal	0.75	0.53	0.89	-0.287682	0.132231	0.75	cat	cat	Ronksley PE, Brien SE, Turner BJ, Mukamal KJ, Ghali WA. Association of alcohol consumption with selected cardiovascular disease outcomes: a systematic review and meta-analysis. BMJ 2011;342.
Stroke Mortality RR for 0-2.5g/day alcohol	0	0.148049	Lognormal	1	0.75	1.34	0	0.148049	1	cat	cat	Ronksley PE, Brien SE, Turner BJ, Mukamal KJ, Ghali WA. Association of alcohol consumption with selected cardiovascular disease outcomes: a systematic review and meta-analysis. BMJ 2011;342.
Stroke Mortality RR for 2.5-15g/day alcohol	-0.150823	0.0708244	Lognormal	0.86	0.75	0.99	-0.150823	0.0708244	0.86	cat	cat	Ronksley PE, Brien SE, Turner BJ, Mukamal KJ, Ghali WA. Association of alcohol consumption with selected cardiovascular disease outcomes: a systematic review and meta-analysis. BMJ 2011;342.
Stroke Mortality RR for 15-30g/day alcohol	0.139762	0.148624	Lognormal	1.15	0.86	1.54	0.139762	0.148624	1.15	cat	cat	Ronksley PE, Brien SE, Turner BJ, Mukamal KJ, Ghali WA. Association of alcohol consumption with selected cardiovascular disease outcomes: a systematic review and meta-analysis. BMJ 2011;342.
Stroke Mortality RR for 30-60g/day alcohol	0.0953102	0.136246	Lognormal	1.1	0.85	1.45	0.0953102	0.136246	1.1	cat	cat	Ronksley PE, Brien SE, Turner BJ, Mukamal KJ, Ghali WA. Association of alcohol consumption with selected cardiovascular disease outcomes: a systematic review and meta-analysis. BMJ 2011;342.
Stroke Mortality RR for >60g/day alcohol	0.364643	0.191834	Lognormal	1.44	0.99	2.1	0.364643	0.191834	1.44	cat	cat	Ronksley PE, Brien SE, Turner BJ, Mukamal KJ, Ghali WA. Association of alcohol consumption with selected cardiovascular disease outcomes: a systematic review and meta-analysis. BMJ 2011;342.
Diabetes RR for <6g/day alcohol	-0.127833	0.0438394	Lognormal	0.88	0.8	0.95	-0.127833	0.0438394	0.88	cat	cat	Baliunas DO, Taylor BJ, Irving H, Roerecke M, Patra J, Mohapatra S, Rehm J. Alcohol as a risk factor for type 2 diabetes: a systematic review and meta-analysis. Diabetes Care 2009; 32(11)
Diabetes RR for 6-12g/day alcohol	-0.314711	0.0834727	Lognormal	0.73	0.62	0.86	-0.314711	0.0834727	0.73	cat	cat	Baliunas DO, Taylor BJ, Irving H, Roerecke M, Patra J, Mohapatra S, Rehm J. Alcohol as a risk factor for type 2 diabetes: a systematic review and meta-analysis. Diabetes Care 2009; 32(11)
Diabetes RR for 12-24g/day alcohol	-0.415515	0.0612119	Lognormal	0.66	0.59	0.75	-0.415515	0.0612119	0.66	cat	cat	Baliunas DO, Taylor BJ, Irving H, Roerecke M, Patra J, Mohapatra S, Rehm J. Alcohol as a risk factor for type 2 diabetes: a systematic review and meta-analysis. Diabetes Care 2009; 32(11)
Diabetes RR for 24-48g/day alcohol	-0.301105	0.0852556	Lognormal	0.74	0.63	0.88	-0.301105	0.0852556	0.74	cat	cat	Baliunas DO, Taylor BJ, Irving H, Roerecke M, Patra J, Mohapatra S, Rehm J. Alcohol as a risk factor for type 2 diabetes: a systematic review and meta-analysis. Diabetes Care 2009; 32(11)
Diabetes RR for >48g/day alcohol	-0.0725707	0.119036	Lognormal	0.93	0.74	1.18	-0.0725707	0.119036	0.93	cat	cat	Baliunas DO, Taylor BJ, Irving H, Roerecke M, Patra J, Mohapatra S, Rehm J. Alcohol as a risk factor for type 2 diabetes: a systematic review and meta-analysis. Diabetes Care 2009; 32(11)
Liver cirrhosis RR for <12g/day alcohol women	0.641854	0.264309	Lognormal	1.9	1.1	3.1	0.641854	0.264309	1.9	cat	cat	Rehm J, Taylor B, Mohapatra S, Irving H, Baliunas D, Patra J, Roerecke M. Alcohol as a risk factor for liver cirrhosis: a systematic review and meta-analysis. Drug and Alcohol Review 2010; 29:437-445
Liver cirrhosis RR for 12-24g/day alcohol women	1.72277	0.109042	Lognormal	5.6	4.5	6.9	1.72277	0.109042	5.6	cat	cat	Rehm J, Taylor B, Mohapatra S, Irving H, Baliunas D, Patra J, Roerecke M. Alcohol as a risk factor for liver cirrhosis: a systematic review and meta-analysis. Drug and Alcohol Review 2010; 29:437-446
Liver cirrhosis RR for 24-36g/day alcohol women	2.04122	0.104781	Lognormal	7.7	6.3	9.5	2.04122	0.104781	7.7	cat	cat	Rehm J, Taylor B, Mohapatra S, Irving H, Baliunas D, Patra J, Roerecke M. Alcohol as a risk factor for liver cirrhosis: a systematic review and meta-analysis. Drug and Alcohol Review 2010; 29:437-447
Liver cirrhosis RR for 36-48g/day alcohol women	2.31254	0.149946	Lognormal	10.1	7.5	13.5	2.31254	0.149946	10.1	cat	cat	Rehm J, Taylor B, Mohapatra S, Irving H, Baliunas D, Patra J, Roerecke M. Alcohol as a risk factor for liver cirrhosis: a systematic review and meta-analysis. Drug and Alcohol Review 2010; 29:437-448
Liver cirrhosis RR for 48-60g/day alcohol women	2.68785	0.147356	Lognormal	14.7	11	19.6	2.68785	0.147356	14.7	cat	cat	Rehm J, Taylor B, Mohapatra S, Irving H, Baliunas D, Patra J, Roerecke M. Alcohol as a risk factor for liver cirrhosis: a systematic review and meta-analysis. Drug and Alcohol Review 2010; 29:437-449
Liver cirrhosis RR for >60g/day alcohol women	3.12236	0.142759	Lognormal	22.7	17.2	30.1	3.12236	0.142759	22.7	cat	cat	Rehm J, Taylor B, Mohapatra S, Irving H, Baliunas D, Patra J, Roerecke M. Alcohol as a risk factor for liver cirrhosis: a systematic review and meta-analysis. Drug and Alcohol Review 2010; 29:437-450
Liver cirrhosis RR for <12g/day alcohol men	0	0.250212	Lognormal	1	0.6	1.6	0	0.250212	1	cat	cat	Rehm J, Taylor B, Mohapatra S, Irving H, Baliunas D, Patra J, Roerecke M. Alcohol as a risk factor for liver cirrhosis: a systematic review and meta-analysis. Drug and Alcohol Review 2010; 29:437-451
Liver cirrhosis RR for 12-24g/day alcohol men	0.470004	0.0909885	Lognormal	1.6	1.4	2	0.470004	0.0909885	1.6	cat	cat	Rehm J, Taylor B, Mohapatra S, Irving H, Baliunas D, Patra J, Roerecke M. Alcohol as a risk factor for liver cirrhosis: a systematic review and meta-analysis. Drug and Alcohol Review 2010; 29:437-452
Liver cirrhosis RR for 24-36g/day alcohol men	1.02962	0.0997108	Lognormal	2.8	2.3	3.4	1.02962	0.0997108	2.8	cat	cat	Rehm J, Taylor B, Mohapatra S, Irving H, Baliunas D, Patra J, Roerecke M. Alcohol as a risk factor for liver cirrhosis: a systematic review and meta-analysis. Drug and Alcohol Review 2010; 29:437-453
Liver cirrhosis RR for 36-48g/day alcohol men	1.72277	0.112712	Lognormal	5.6	4.5	7	1.72277	0.112712	5.6	cat	cat	Rehm J, Taylor B, Mohapatra S, Irving H, Baliunas D, Patra J, Roerecke M. Alcohol as a risk factor for liver cirrhosis: a systematic review and meta-analysis. Drug and Alcohol Review 2010; 29:437-454
Liver cirrhosis RR for 48-60g/day alcohol men	1.94591	0.0975021	Lognormal	7	5.8	8.5	1.94591	0.0975021	7	cat	cat	Rehm J, Taylor B, Mohapatra S, Irving H, Baliunas D, Patra J, Roerecke M. Alcohol as a risk factor for liver cirrhosis: a systematic review and meta-analysis. Drug and Alcohol Review 2010; 29:437-455
Liver cirrhosis RR for >60g/day alcohol men	2.63906	0.0907704	Lognormal	14	11.7	16.7	2.63906	0.0907704	14	cat	cat	Rehm J, Taylor B, Mohapatra S, Irving H, Baliunas D, Patra J, Roerecke M. Alcohol as a risk factor for liver cirrhosis: a systematic review and meta-analysis. Drug and Alcohol Review 2010; 29:437-456
Ca Liver RR per 10g/day alcohol	0.0953102	0.0350003	Lognormal	1.1	1.02	1.17	0.0953102	0.0350003	1.1	0	100	World Cancer Research Fund/American Institute for Cancer Research. Food, Nutrition, Physical Activity, and the Prevention of Cancer: a Global Perspective. Washington DC: AICR, 2007. pg 168
Ca Mouth, pharynx and larynx RR per drink per week	0.215111	0.0247066	Lognormal	1.24	1.18	1.3	0.215111	0.0247066	1.24	0	150	World Cancer Research Fund/American Institute for Cancer Research. Food, Nutrition, Physical Activity, and the Prevention of Cancer: a Global Perspective. Washington DC: AICR, 2007. pg 160
Ca Colorectum RR per 10g/day alcohol	0.0861777	0.0258851	Lognormal	1.09	1.03	1.14	0.0861777	0.0258851	1.09	0	40	World Cancer Research Fund/American Institute for Cancer Research. Food, Nutrition, Physical Activity, and the Prevention of Cancer: a Global Perspective. Washington DC: AICR, 2007. pg 164
Ca Breast RR per 10g/day alcohol	0.0953	0.0186	Lognormal	1.1	1.06	1.14	0.0953102	0.0185611	1.1	0	280	World Cancer Research Fund/American Institute for Cancer Research. Food, Nutrition, Physical Activity, and the Prevention of Cancer: a Global Perspective. Washington DC: AICR, 2007. pg 167
PHYSICAL ACTIVITY				Estimate	CI low	CI high	Mean	SD	Estimate
CHD incidence for 11.25METhrs/wk increase			Lognormal	0.81	0.75	0.87	-0.210721	0.0378622	0.81	0	35	Manek N, Nichols M, Kelly P, Foster C, Webster P, Rayner M, Scarborough P. Quantifying the association between physical activity and cardiovascular disease, cancer and all-cause mortality: a systematic review and meta-analyses.
Stroke incidence for 11.25METhrs/wk increase			Lognormal	0.79	0.68	0.92	-0.235722	0.0771125	0.79	0	35	Manek N, Nichols M, Kelly P, Foster C, Webster P, Rayner M, Scarborough P. Quantifying the association between physical activity and cardiovascular disease, cancer and all-cause mortality: a systematic review and meta-analyses.
Heart failure incidence for 11.25METhrs/wk increase			Lognormal	0.86	0.82	0.89	-0.150823	0.0208972	0.86	0	35	Manek N, Nichols M, Kelly P, Foster C, Webster P, Rayner M, Scarborough P. Quantifying the association between physical activity and cardiovascular disease, cancer and all-cause mortality: a systematic review and meta-analyses.
Breast cancer incidence for 22.5METhrs/wk increase			Lognormal	0.91	0.87	0.95	-0.0943107	0.022441	0.91	0	35	Manek N, Nichols M, Kelly P, Foster C, Webster P, Rayner M, Scarborough P. Quantifying the association between physical activity and cardiovascular disease, cancer and all-cause mortality: a systematic review and meta-analyses.
Lung cancer incidence for 22.5METhrs/wk increase			Lognormal	0.74	0.63	0.86	-0.301105	0.079391	0.74	0	35	Manek N, Nichols M, Kelly P, Foster C, Webster P, Rayner M, Scarborough P. Quantifying the association between physical activity and cardiovascular disease, cancer and all-cause mortality: a systematic review and meta-analyses.
Stomach cancer incidence for 22.5METhrs/wk increase			Lognormal	0.74	0.64	0.85	-0.301105	0.0723898	0.74	0	35	Manek N, Nichols M, Kelly P, Foster C, Webster P, Rayner M, Scarborough P. Quantifying the association between physical activity and cardiovascular disease, cancer and all-cause mortality: a systematic review and meta-analyses.

## Sheet: FruitVeg
No
	Population Characteristics
		Population	Baseline												Counterfactual												Baseline fruit distribution (g/day)																					Counterfactual fruit distribution (g/day)
			Mean Fruit (g/d) Consumers	SD Fruit (g/d) Consumers	% consuming <1 fruit portion daily	No. fruit non-consumers	Mean log Fruit (g/d) Consumers	SD log Fruit (g/d) Consumers	Mean Veg (g/d) Consumers	SD Veg (g/d) Consumers	% consuming <1 veg portion daily	No. non-veg consumers	Mean log Veg (g/d) Consumers	SD log Veg (g/d) Consumers	Mean Fruit (g/d) Consumers	SD Fruit (g/d) Consumers	% consuming <1 fruit portion daily	No. non-fruit consumers	Mean log Fruit (g/d) Consumers	SD log Fruit (g/d) Consumers	Mean Veg (g/d) Consumers	SD Veg (g/d) Consumers	% consuming <1 veg portion daily	No. non-veg consumers	Mean log Veg (g/d) Consumers	SD log Veg (g/d) Consumers	<80	80-120	120-160	160-200	200-240	240-280	280-320	320-360	360-400	400-440	440-480	480-520	520-560	560-600	600-640	640-680	680-720	720-760	760-800	>800	Check	<80	80-120
	M15-19	232987	1	1	1	2329.87	-0.346574	0.832555	1	1	1	2329.87	-0.346574	0.832555	1	1	1	2329.87	-0.346574	0.832555	1	1	1	2329.87	-0.346574	0.832555	232987	0.00147635	7.19065e-05	7.158e-06	1.08711e-06	2.19026e-07	5.41099e-08	1.55953e-08	5.0704e-09	1.84378e-09	6.91418e-10	3.07297e-10	1.2804e-10	7.68243e-11	2.56081e-11	0	2.56081e-11	0	0	0	.	232987	0.00147635
	M20-24	263427	1	1	1	2634.27	-0.346574	0.832555	1	1	1	2634.27	-0.346574	0.832555	1	1	1	2634.27	-0.346574	0.832555	1	1	1	2634.27	-0.346574	0.832555	263427	0.00166924	8.13011e-05	8.0932e-06	1.22915e-06	2.47642e-07	6.11794e-08	1.76329e-08	5.73285e-09	2.08467e-09	7.81753e-10	3.47446e-10	1.44769e-10	8.68614e-11	2.89538e-11	0	2.89538e-11	0	0	0	.	263427	0.00166924
	M25-29	365053	1	1	1	3650.53	-0.346574	0.832555	1	1	1	3650.53	-0.346574	0.832555	1	1	1	3650.53	-0.346574	0.832555	1	1	1	3650.53	-0.346574	0.832555	365053	0.0023132	0.000112666	1.12154e-05	1.70333e-06	3.43178e-07	8.47815e-08	2.44354e-08	7.9445e-09	2.88891e-09	1.08334e-09	4.81485e-10	2.00619e-10	1.20371e-10	4.01237e-11	0	4.01237e-11	0	0	0	.	365053	0.0023132
	M30-34	397622	1	1	1	3976.22	-0.346574	0.832555	1	1	1	3976.22	-0.346574	0.832555	1	1	1	3976.22	-0.346574	0.832555	1	1	1	3976.22	-0.346574	0.832555	397622	0.00251958	0.000122718	1.2216e-05	1.8553e-06	3.73796e-07	9.23454e-08	2.66154e-08	8.65329e-09	3.14665e-09	1.17999e-09	5.24442e-10	2.18517e-10	1.3111e-10	4.37035e-11	0	4.37035e-11	0	0	0	.	397622	0.00251958
	M35-39	349879	1	1	1	3498.79	-0.346574	0.832555	1	1	1	3498.79	-0.346574	0.832555	1	1	1	3498.79	-0.346574	0.832555	1	1	1	3498.79	-0.346574	0.832555	349879	0.00221705	0.000107983	1.07492e-05	1.63253e-06	3.28914e-07	8.12574e-08	2.34197e-08	7.61427e-09	2.76883e-09	1.03831e-09	4.61471e-10	1.9228e-10	1.15368e-10	3.84559e-11	0	3.84559e-11	0	0	0	.	349879	0.00221705
	M40-44	318786	1	1	1	3187.86	-0.346574	0.832555	1	1	1	3187.86	-0.346574	0.832555	1	1	1	3187.86	-0.346574	0.832555	1	1	1	3187.86	-0.346574	0.832555	318786	0.00202003	9.83865e-05	9.79398e-06	1.48745e-06	2.99684e-07	7.40362e-08	2.13384e-08	6.93761e-09	2.52277e-09	9.46038e-10	4.20461e-10	1.75192e-10	1.05115e-10	3.50384e-11	0	3.50384e-11	0	0	0	.	318786	0.00202003
	M45-49	303200	1	1	1	3032	-0.346574	0.832555	1	1	1	3032	-0.346574	0.832555	1	1	1	3032	-0.346574	0.832555	1	1	1	3032	-0.346574	0.832555	303200	0.00192127	9.35762e-05	9.31513e-06	1.41473e-06	2.85032e-07	7.04164e-08	2.02951e-08	6.59842e-09	2.39942e-09	8.99784e-10	3.99904e-10	1.66627e-10	9.9976e-11	3.33253e-11	0	3.33253e-11	0	0	0	.	303200	0.00192127
	M50-54	308180	1	1	1	3081.8	-0.346574	0.832555	1	1	1	3081.8	-0.346574	0.832555	1	1	1	3081.8	-0.346574	0.832555	1	1	1	3081.8	-0.346574	0.832555	308180	0.00195282	9.51132e-05	9.46813e-06	1.43796e-06	2.89713e-07	7.1573e-08	2.06285e-08	6.7068e-09	2.43883e-09	9.14563e-10	4.06472e-10	1.69364e-10	1.01618e-10	3.38727e-11	0	3.38727e-11	0	0	0	.	308180	0.00195282
	M55-59	335591	1	1	1	3355.91	-0.346574	0.832555	1	1	1	3355.91	-0.346574	0.832555	1	1	1	3355.91	-0.346574	0.832555	1	1	1	3355.91	-0.346574	0.832555	335591	0.00212651	0.000103573	1.03103e-05	1.56586e-06	3.15482e-07	7.79391e-08	2.24633e-08	7.30333e-09	2.65576e-09	9.95909e-10	4.42626e-10	1.84428e-10	1.10657e-10	3.68855e-11	0	3.68855e-11	0	0	0	.	335591	0.00212651
	M60-64	263836	1	1	1	2638.36	-0.346574	0.832555	1	1	1	2638.36	-0.346574	0.832555	1	1	1	2638.36	-0.346574	0.832555	1	1	1	2638.36	-0.346574	0.832555	263836	0.00167183	8.14274e-05	8.10576e-06	1.23106e-06	2.48026e-07	6.12744e-08	1.76602e-08	5.74176e-09	2.08791e-09	7.82967e-10	3.47985e-10	1.44994e-10	8.69963e-11	2.89988e-11	0	2.89988e-11	0	0	0	.	263836	0.00167183
	M65-69	195226	1	1	1	1952.26	-0.346574	0.832555	1	1	1	1952.26	-0.346574	0.832555	1	1	1	1952.26	-0.346574	0.832555	1	1	1	1952.26	-0.346574	0.832555	195226	0.00123707	6.02524e-05	5.99788e-06	9.10922e-07	1.83528e-07	4.53401e-08	1.30677e-08	4.24862e-09	1.54495e-09	5.79358e-10	2.57492e-10	1.07288e-10	6.43731e-11	2.14577e-11	0	2.14577e-11	0	0	0	.	195226	0.00123707
	M70-74	267163	1	1	1	2671.63	-0.346574	0.832555	1	1	1	2671.63	-0.346574	0.832555	1	1	1	2671.63	-0.346574	0.832555	1	1	1	2671.63	-0.346574	0.832555	267163	0.00169291	8.24542e-05	8.20798e-06	1.24658e-06	2.51154e-07	6.20471e-08	1.78829e-08	5.81416e-09	2.11424e-09	7.9284e-10	3.52373e-10	1.46822e-10	8.80933e-11	2.93644e-11	0	2.93644e-11	0	0	0	.	267163	0.00169291
	M75-79	267163	1	1	1	2671.63	-0.346574	0.832555	1	1	1	2671.63	-0.346574	0.832555	1	1	1	2671.63	-0.346574	0.832555	1	1	1	2671.63	-0.346574	0.832555	267163	0.00169291	8.24542e-05	8.20798e-06	1.24658e-06	2.51154e-07	6.20471e-08	1.78829e-08	5.81416e-09	2.11424e-09	7.9284e-10	3.52373e-10	1.46822e-10	8.80933e-11	2.93644e-11	0	2.93644e-11	0	0	0	.	267163	0.00169291
	M80-84	267163	1	1	1	2671.63	-0.346574	0.832555	1	1	1	2671.63	-0.346574	0.832555	1	1	1	2671.63	-0.346574	0.832555	1	1	1	2671.63	-0.346574	0.832555	267163	0.00169291	8.24542e-05	8.20798e-06	1.24658e-06	2.51154e-07	6.20471e-08	1.78829e-08	5.81416e-09	2.11424e-09	7.9284e-10	3.52373e-10	1.46822e-10	8.80933e-11	2.93644e-11	0	2.93644e-11	0	0	0	.	267163	0.00169291
	M85+	267163	1	1	1	2671.63	-0.346574	0.832555	1	1	1	2671.63	-0.346574	0.832555	1	1	1	2671.63	-0.346574	0.832555	1	1	1	2671.63	-0.346574	0.832555	267163	0.00169291	8.24542e-05	8.20798e-06	1.24658e-06	2.51154e-07	6.20471e-08	1.78829e-08	5.81416e-09	2.11424e-09	7.9284e-10	3.52373e-10	1.46822e-10	8.80933e-11	2.93644e-11	0	2.93644e-11	0	0	0	.	267163	0.00169291
	F15-19	220281	1	1	1	2202.81	-0.346574	0.832555	1	1	1	2202.81	-0.346574	0.832555	1	1	1	2202.81	-0.346574	0.832555	1	1	1	2202.81	-0.346574	0.832555	220281	0.00139584	6.7985e-05	6.76763e-06	1.02783e-06	2.07081e-07	5.1159e-08	1.47448e-08	4.79389e-09	1.74323e-09	6.53712e-10	2.90539e-10	1.21058e-10	7.26346e-11	2.42115e-11	0	2.42115e-11	0	0	0	.	220281	0.00139584
	F20-24	249213	1	1	1	2492.13	-0.346574	0.832555	1	1	1	2492.13	-0.346574	0.832555	1	1	1	2492.13	-0.346574	0.832555	1	1	1	2492.13	-0.346574	0.832555	249213	0.00157917	7.69143e-05	7.6565e-06	1.16282e-06	2.3428e-07	5.78783e-08	1.66814e-08	5.42352e-09	1.97219e-09	7.39571e-10	3.28698e-10	1.36958e-10	8.21746e-11	2.73915e-11	0	2.73915e-11	0	0	0	.	249213	0.00157917
	F25-29	348588	1	1	1	3485.88	-0.346574	0.832555	1	1	1	3485.88	-0.346574	0.832555	1	1	1	3485.88	-0.346574	0.832555	1	1	1	3485.88	-0.346574	0.832555	348588	0.00220887	0.000107584	1.07096e-05	1.62651e-06	3.277e-07	8.09575e-08	2.33332e-08	7.58618e-09	2.75861e-09	1.03448e-09	4.59768e-10	1.9157e-10	1.14942e-10	3.8314e-11	0	3.8314e-11	0	0	0	.	348588	0.00220887
	F30-34	384216	1	1	1	3842.16	-0.346574	0.832555	1	1	1	3842.16	-0.346574	0.832555	1	1	1	3842.16	-0.346574	0.832555	1	1	1	3842.16	-0.346574	0.832555	384216	0.00243463	0.00011858	1.18042e-05	1.79275e-06	3.61193e-07	8.92319e-08	2.57181e-08	8.36154e-09	3.04056e-09	1.14021e-09	5.0676e-10	2.1115e-10	1.2669e-10	4.223e-11	0	4.223e-11	0	0	0	.	384216	0.00243463
	F35-39	350574	1	1	1	3505.74	-0.346574	0.832555	1	1	1	3505.74	-0.346574	0.832555	1	1	1	3505.74	-0.346574	0.832555	1	1	1	3505.74	-0.346574	0.832555	350574	0.00222146	0.000108197	1.07706e-05	1.63577e-06	3.29567e-07	8.14188e-08	2.34662e-08	7.6294e-09	2.77433e-09	1.04037e-09	4.62388e-10	1.92662e-10	1.15597e-10	3.85323e-11	0	3.85323e-11	0	0	0	.	350574	0.00222146
	F40-44	335305	1	1	1	3353.05	-0.346574	0.832555	1	1	1	3353.05	-0.346574	0.832555	1	1	1	3353.05	-0.346574	0.832555	1	1	1	3353.05	-0.346574	0.832555	335305	0.0021247	0.000103485	1.03015e-05	1.56453e-06	3.15213e-07	7.78726e-08	2.24441e-08	7.29711e-09	2.65349e-09	9.9506e-10	4.42249e-10	1.8427e-10	1.10562e-10	3.68541e-11	0	3.68541e-11	0	0	0	.	335305	0.0021247
	F45-49	334221	1	1	1	3342.21	-0.346574	0.832555	1	1	1	3342.21	-0.346574	0.832555	1	1	1	3342.21	-0.346574	0.832555	1	1	1	3342.21	-0.346574	0.832555	334221	0.00211783	0.00010315	1.02682e-05	1.55947e-06	3.14194e-07	7.76209e-08	2.23716e-08	7.27352e-09	2.64491e-09	9.91843e-10	4.40819e-10	1.83675e-10	1.10205e-10	3.67349e-11	0	3.67349e-11	0	0	0	.	334221	0.00211783
	F50-54	352950	1	1	1	3529.5	-0.346574	0.832555	1	1	1	3529.5	-0.346574	0.832555	1	1	1	3529.5	-0.346574	0.832555	1	1	1	3529.5	-0.346574	0.832555	352950	0.00223651	0.000108931	1.08436e-05	1.64686e-06	3.31801e-07	8.19706e-08	2.36252e-08	7.68111e-09	2.79313e-09	1.04742e-09	4.65522e-10	1.93967e-10	1.1638e-10	3.87935e-11	0	3.87935e-11	0	0	0	.	352950	0.00223651
	F55-59	405702	1	1	1	4057.02	-0.346574	0.832555	1	1	1	4057.02	-0.346574	0.832555	1	1	1	4057.02	-0.346574	0.832555	1	1	1	4057.02	-0.346574	0.832555	405702	0.00257078	0.000125211	1.24643e-05	1.893e-06	3.81392e-07	9.42219e-08	2.71563e-08	8.82913e-09	3.21059e-09	1.20397e-09	5.35099e-10	2.22958e-10	1.33775e-10	4.45916e-11	0	4.45916e-11	0	0	0	.	405702	0.00257078
	F60-64	357615	1	1	1	3576.15	-0.346574	0.832555	1	1	1	3576.15	-0.346574	0.832555	1	1	1	3576.15	-0.346574	0.832555	1	1	1	3576.15	-0.346574	0.832555	357615	0.00226607	0.00011037	1.09869e-05	1.66863e-06	3.36186e-07	8.3054e-08	2.39375e-08	7.78263e-09	2.83005e-09	1.06127e-09	4.71674e-10	1.96531e-10	1.17919e-10	3.93062e-11	0	3.93062e-11	0	0	0	.	357615	0.00226607
	F65-69	303984	1	1	1	3039.84	-0.346574	0.832555	1	1	1	3039.84	-0.346574	0.832555	1	1	1	3039.84	-0.346574	0.832555	1	1	1	3039.84	-0.346574	0.832555	303984	0.00192623	9.38182e-05	9.33922e-06	1.41839e-06	2.85769e-07	7.05985e-08	2.03476e-08	6.61548e-09	2.40563e-09	9.02111e-10	4.00938e-10	1.67058e-10	1.00235e-10	3.34115e-11	0	3.34115e-11	0	0	0	.	303984	0.00192623
	F70-74	653288	1	1	1	6532.88	-0.346574	0.832555	1	1	1	6532.88	-0.346574	0.832555	1	1	1	6532.88	-0.346574	0.832555	1	1	1	6532.88	-0.346574	0.832555	653288	0.00413964	0.000201623	2.00708e-05	3.04823e-06	6.14142e-07	1.51722e-07	4.37288e-08	1.42172e-08	5.16991e-09	1.93871e-09	8.61651e-10	3.59021e-10	2.15413e-10	7.18042e-11	0	7.18042e-11	0	0	0	.	653288	0.00413964
	F75-79	653288	1	1	1	6532.88	-0.346574	0.832555	1	1	1	6532.88	-0.346574	0.832555	1	1	1	6532.88	-0.346574	0.832555	1	1	1	6532.88	-0.346574	0.832555	653288	0.00413964	0.000201623	2.00708e-05	3.04823e-06	6.14142e-07	1.51722e-07	4.37288e-08	1.42172e-08	5.16991e-09	1.93871e-09	8.61651e-10	3.59021e-10	2.15413e-10	7.18042e-11	0	7.18042e-11	0	0	0	.	653288	0.00413964
	F80-84	653288	1	1	1	6532.88	-0.346574	0.832555	1	1	1	6532.88	-0.346574	0.832555	1	1	1	6532.88	-0.346574	0.832555	1	1	1	6532.88	-0.346574	0.832555	653288	0.00413964	0.000201623	2.00708e-05	3.04823e-06	6.14142e-07	1.51722e-07	4.37288e-08	1.42172e-08	5.16991e-09	1.93871e-09	8.61651e-10	3.59021e-10	2.15413e-10	7.18042e-11	0	7.18042e-11	0	0	0	.	653288	0.00413964
	F85+	653288	1	1	1	6532.88	-0.346574	0.832555	1	1	1	6532.88	-0.346574	0.832555	1	1	1	6532.88	-0.346574	0.832555	1	1	1	6532.88	-0.346574	0.832555	653288	0.00413964	0.000201623	2.00708e-05	3.04823e-06	6.14142e-07	1.51722e-07	4.37288e-08	1.42172e-08	5.16991e-09	1.93871e-09	8.61651e-10	3.59021e-10	2.15413e-10	7.18042e-11	0	7.18042e-11	0	0	0	.	653288	0.00413964
	CHD
	fruit
				0	100	140	180	220	260	300	340	380	420	460	500	540	580	620	660	700	740	780	800
				Relative risk of CHD by fruit consumption																				Death rate per 1000 from CHD by fruit consumption																				Baseline CHD deaths (fruit)
		CHD mortality	CHD RR for 106g increase in fruit intake	<80	80-120	120-160	160-200	200-240	240-280	280-320	320-360	360-400	400-440	440-480	480-520	520-560	560-600	600-640	640-680	680-720	720-760	760-800	>800	<80	80-120	120-160	160-200	200-240	240-280	280-320	320-360	360-400	400-440	440-480	480-520	520-560	560-600	600-640	640-680	680-720	720-760	760-800	>800	<80	80-120	120-160	160-200	200-240	240-280
	M15-19	0	0.93	1	0.933828	0.908602	0.884057	0.860176	0.836939	0.814331	0.792333	0.770929	0.750103	0.72984	0.710125	0.690942	0.690942	0.690942	0.690942	0.690942	0.690942	0.690942	0.690942	0	0	0	0	0	0	0	0	0	0	0	0	0	0	0	0	0	0	0	0	0	0	0	0	0	0
	M20-24	6	0.93	1	0.933828	0.908602	0.884057	0.860176	0.836939	0.814331	0.792333	0.770929	0.750103	0.72984	0.710125	0.690942	0.690942	0.690942	0.690942	0.690942	0.690942	0.690942	0.690942	0.0227767	0.0212695	0.020695	0.0201359	0.019592	0.0190627	0.0185478	0.0180467	0.0175592	0.0170849	0.0166234	0.0161743	0.0157374	0.0157374	0.0157374	0.0157374	0.0157374	0.0157374	0.0157374	0.0157374	6	3.55039e-08	1.68252e-09	1.62964e-10	2.40814e-11	4.72073e-12
[truncated: 166 more rows]
[truncated: 61 more columns]

## Sheet: Fibre
No
	Population Characteristics
		Population	Baseline		Counterfactual		Baseline fibre distribution (g/day)																										Counterfactual fibre distribution (g/day)
[truncated: 167 more rows]
[truncated: 58 more columns]

## Sheet: Fibre ONLY
No
	Population Characteristics
[truncated: 168 more rows]
[truncated: 58 more columns]

## Sheet: Salt
No
	Population Characteristics
[truncated: 317 more rows]
[truncated: 58 more columns]

## Sheet: Salt ONLY
No
	Population Characteristics
[truncated: 317 more rows]
[truncated: 58 more columns]

[truncated: 13 more sheets: Fats, Fats ONLY, BMI, BMI ONLY, PA, PA ONLY, BMI and PA ONLY, Alcohol, Alcohol ONLY, Smoking, Smoking ONLY, Notes, Names]
