# Supplementary material for: Evaluating the role of salt intake in achieving WHO NCD targets in the Eurasian Economic Union: A PRIME modeling study
Source: PLoS One. 2023 Jul 21;18(7):e0289112. doi: 10.1371/journal.pone.0289112 (PMC10361522; doi:10.1371/journal.pone.0289112)
Supplement: S1 File — (ZIP) [file pone.0289112.s012.zip › Belarus WHO Salt & 2018 Population-Mortality.xlsm]

## Sheet: Baseline & Counterfactual
	Baseline															Counterfactual
		Mean Total Energy Intake (kcal/day)	Mean Fruit (g/d) Consumers	SD Fruit (g/d) Consumers	% consuming <1 fruit portion daily	Mean Veg (g/d) Consumers	SD Veg (g/d) Consumers	% consuming <1 veg portion daily	Mean Fibre (g/d)	SD Fibre (g/d)	Mean Salt (g/d)	SD Salt (g/d)					Mean Total Energy Intake (kcal/day)	Mean Fruit (g/d) Consumers	SD Fruit (g/d) Consumers	% consuming <1 fruit portion daily	Mean Veg (g/d) Consumers	SD FVeg (g/d) Consumers	% consuming <1 veg portion daily	Mean Fibre (g/d)	SD Fibre (g/d)	Mean Salt (g/d)	SD Salt (g/d)		Monte Carlo Analysis?
	M15-19	1	1	1	1	1	1	1	1	1	12.4	3.14				M15-19	1	1	1	1	1	1	1	1	1	5	3.14		No
	M20-24	1	1	1	1	1	1	1	1	1	12.4	3.14				M20-24	1	1	1	1	1	1	1	1	1	5	3.14
	M25-29	1	1	1	1	1	1	1	1	1	12.4	3.14				M25-29	1	1	1	1	1	1	1	1	1	5	3.14
	M30-34	1	1	1	1	1	1	1	1	1	12.4	3.14				M30-34	1	1	1	1	1	1	1	1	1	5	3.14
	M35-39	1	1	1	1	1	1	1	1	1	12.4	3.14				M35-39	1	1	1	1	1	1	1	1	1	5	3.14
	M40-44	1	1	1	1	1	1	1	1	1	12.4	3.14				M40-44	1	1	1	1	1	1	1	1	1	5	3.14
	M45-49	1	1	1	1	1	1	1	1	1	12.4	3.14				M45-49	1	1	1	1	1	1	1	1	1	5	3.14
	M50-54	1	1	1	1	1	1	1	1	1	12.4	3.14				M50-54	1	1	1	1	1	1	1	1	1	5	3.14
	M55-59	1	1	1	1	1	1	1	1	1	12.4	3.14				M55-59	1	1	1	1	1	1	1	1	1	5	3.14
	M60-64	1	1	1	1	1	1	1	1	1	12.4	3.14				M60-64	1	1	1	1	1	1	1	1	1	5	3.14
	M65-69	1	1	1	1	1	1	1	1	1	12.4	3.14				M65-69	1	1	1	1	1	1	1	1	1	5	3.14
	M70-74	1	1	1	1	1	1	1	1	1	12.4	3.14				M70-74	1	1	1	1	1	1	1	1	1	5	3.14
	M75-79	1	1	1	1	1	1	1	1	1	12.4	3.14				M75-79	1	1	1	1	1	1	1	1	1	5	3.14
	M80-84	1	1	1	1	1	1	1	1	1	12.4	3.14				M80-84	1	1	1	1	1	1	1	1	1	5	3.14
	M85+	1	1	1	1	1	1	1	1	1	12.4	3.14				M85+	1	1	1	1	1	1	1	1	1	5	3.14
	F15-19	1	1	1	1	1	1	1	1	1	9	2.48				F15-19	1	1	1	1	1	1	1	1	1	5	2.48
	F20-24	1	1	1	1	1	1	1	1	1	9	2.48				F20-24	1	1	1	1	1	1	1	1	1	5	2.48
	F25-29	1	1	1	1	1	1	1	1	1	9	2.48				F25-29	1	1	1	1	1	1	1	1	1	5	2.48
	F30-34	1	1	1	1	1	1	1	1	1	9	2.48				F30-34	1	1	1	1	1	1	1	1	1	5	2.48
	F35-39	1	1	1	1	1	1	1	1	1	9	2.48				F35-39	1	1	1	1	1	1	1	1	1	5	2.48
	F40-44	1	1	1	1	1	1	1	1	1	9	2.48				F40-44	1	1	1	1	1	1	1	1	1	5	2.48
	F45-49	1	1	1	1	1	1	1	1	1	9	2.48				F45-49	1	1	1	1	1	1	1	1	1	5	2.48
	F50-54	1	1	1	1	1	1	1	1	1	9	2.48				F50-54	1	1	1	1	1	1	1	1	1	5	2.48
	F55-59	1	1	1	1	1	1	1	1	1	9	2.48				F55-59	1	1	1	1	1	1	1	1	1	5	2.48
	F60-64	1	1	1	1	1	1	1	1	1	9	2.48				F60-64	1	1	1	1	1	1	1	1	1	5	2.48
	F65-69	1	1	1	1	1	1	1	1	1	9	2.48				F65-69	1	1	1	1	1	1	1	1	1	5	2.48
	F70-74	1	1	1	1	1	1	1	1	1	9	2.48				F70-74	1	1	1	1	1	1	1	1	1	5	2.48
	F75-79	1	1	1	1	1	1	1	1	1	9	2.48				F75-79	1	1	1	1	1	1	1	1	1	5	2.48
	F80-84	1	1	1	1	1	1	1	1	1	9	2.48				F80-84	1	1	1	1	1	1	1	1	1	5	2.48
	F85+	1	1	1	1	1	1	1	1	1	9	2.48				F85+	1	1	1	1	1	1	1	1	1	5	2.48
		Mean Total fat (% total energy)	SD Total fat (% total energy)	Mean Saturated fat (% total energy)	SD Saturated fat (% total energy)	Mean MUFA (% total energy)	SD MUFA (% total energy)	Mean PUFA (% total energy)	SD PUFA (% total energy)	Mean Dietary cholesterol (mg/d)	SD Dietary cholesterol (mg/d)						Mean Total fat (% total energy)	SD Total fat (% total energy)	Mean Saturated fat (% total energy)	SD Saturated fat (% total energy)	Mean MUFA (% total energy)	SD MUFA (% total energy)	Mean PUFA (% total energy)	SD PUFA (% total energy)	Mean Dietary cholesterol (mg/d)	SD Dietary cholesterol (mg/d)
	M15-19	1	1	1	1	1	1	1	1	1	1					M15-19	1	1	1	1	1	1	1	1	1	1
	M20-24	1	1	1	1	1	1	1	1	1	1					M20-24	1	1	1	1	1	1	1	1	1	1
	M25-29	1	1	1	1	1	1	1	1	1	1					M25-29	1	1	1	1	1	1	1	1	1	1
	M30-34	1	1	1	1	1	1	1	1	1	1					M30-34	1	1	1	1	1	1	1	1	1	1
	M35-39	1	1	1	1	1	1	1	1	1	1					M35-39	1	1	1	1	1	1	1	1	1	1
	M40-44	1	1	1	1	1	1	1	1	1	1					M40-44	1	1	1	1	1	1	1	1	1	1
	M45-49	1	1	1	1	1	1	1	1	1	1					M45-49	1	1	1	1	1	1	1	1	1	1
	M50-54	1	1	1	1	1	1	1	1	1	1					M50-54	1	1	1	1	1	1	1	1	1	1
	M55-59	1	1	1	1	1	1	1	1	1	1					M55-59	1	1	1	1	1	1	1	1	1	1
	M60-64	1	1	1	1	1	1	1	1	1	1					M60-64	1	1	1	1	1	1	1	1	1	1
	M65-69	1	1	1	1	1	1	1	1	1	1					M65-69	1	1	1	1	1	1	1	1	1	1
	M70-74	1	1	1	1	1	1	1	1	1	1					M70-74	1	1	1	1	1	1	1	1	1	1
	M75-79	1	1	1	1	1	1	1	1	1	1					M75-79	1	1	1	1	1	1	1	1	1	1
	M80-84	1	1	1	1	1	1	1	1	1	1					M80-84	1	1	1	1	1	1	1	1	1	1
	M85+	1	1	1	1	1	1	1	1	1	1					M85+	1	1	1	1	1	1	1	1	1	1
	F15-19	1	1	1	1	1	1	1	1	1	1					F15-19	1	1	1	1	1	1	1	1	1	1
	F20-24	1	1	1	1	1	1	1	1	1	1					F20-24	1	1	1	1	1	1	1	1	1	1
	F25-29	1	1	1	1	1	1	1	1	1	1					F25-29	1	1	1	1	1	1	1	1	1	1
	F30-34	1	1	1	1	1	1	1	1	1	1					F30-34	1	1	1	1	1	1	1	1	1	1
	F35-39	1	1	1	1	1	1	1	1	1	1					F35-39	1	1	1	1	1	1	1	1	1	1
	F40-44	1	1	1	1	1	1	1	1	1	1					F40-44	1	1	1	1	1	1	1	1	1	1
	F45-49	1	1	1	1	1	1	1	1	1	1					F45-49	1	1	1	1	1	1	1	1	1	1
	F50-54	1	1	1	1	1	1	1	1	1	1					F50-54	1	1	1	1	1	1	1	1	1	1
	F55-59	1	1	1	1	1	1	1	1	1	1					F55-59	1	1	1	1	1	1	1	1	1	1
	F60-64	1	1	1	1	1	1	1	1	1	1					F60-64	1	1	1	1	1	1	1	1	1	1
	F65-69	1	1	1	1	1	1	1	1	1	1					F65-69	1	1	1	1	1	1	1	1	1	1
	F70-74	1	1	1	1	1	1	1	1	1	1					F70-74	1	1	1	1	1	1	1	1	1	1
	F75-79	1	1	1	1	1	1	1	1	1	1					F75-79	1	1	1	1	1	1	1	1	1	1
	F80-84	1	1	1	1	1	1	1	1	1	1					F80-84	1	1	1	1	1	1	1	1	1	1
	F85+	1	1	1	1	1	1	1	1	1	1					F85+	1	1	1	1	1	1	1	1	1	1
	Physical Activity (hrs/week) and Energy Balance	Mean METhrs/wk in active pop	SD METhrs/wk in active pop	% sedentary	MET value for non-MVPA time	MET value for MVPA time	Mean height (m)	Mean BMI	SD BMI		Disable obesity?					Physical Activity (hrs/week) and Energy Balance	Mean METhrs/wk in active pop	SD METhrs/wk in active pop	% sedentary	MET value for non-MVPA time	MET value for MVPA time
	M15-19	1	1	1	1	1	1	1	1		No					M15-19	1	1	1	1	1
	M20-24	1	1	1	1	1	1	1	1							M20-24	1	1	1	1	1
	M25-29	1	1	1	1	1	1	1	1							M25-29	1	1	1	1	1
	M30-34:	1	1	1	1	1	1	1	1							M30-34:	1	1	1	1	1
	M35-39	1	1	1	1	1	1	1	1							M35-39	1	1	1	1	1
	M40-44	1	1	1	1	1	1	1	1							M40-44	1	1	1	1	1
	M45-49	1	1	1	1	1	1	1	1							M45-49	1	1	1	1	1
	M50-54	1	1	1	1	1	1	1	1							M50-54	1	1	1	1	1
	M55-59	1	1	1	1	1	1	1	1							M55-59	1	1	1	1	1
	M60-64	1	1	1	1	1	1	1	1							M60-64	1	1	1	1	1
	M65-69	1	1	1	1	1	1	1	1							M65-69	1	1	1	1	1
	M70-74	1	1	1	1	1	1	1	1							M70-74	1	1	1	1	1
	M75-79	1	1	1	1	1	1	1	1							M75-79	1	1	1	1	1
	M80-84	1	1	1	1	1	1	1	1							M80-84	1	1	1	1	1
	M85+	1	1	1	1	1	1	1	1							M85+	1	1	1	1	1
	F15-19	1	1	1	1	1	1	1	1							F15-19	1	1	1	1	1
	F20-24	1	1	1	1	1	1	1	1							F20-24	1	1	1	1	1
	F25-29	1	1	1	1	1	1	1	1							F25-29	1	1	1	1	1
	F30-34	1	1	1	1	1	1	1	1							F30-34	1	1	1	1	1
	F35-39	1	1	1	1	1	1	1	1							F35-39	1	1	1	1	1
	F40-44	1	1	1	1	1	1	1	1							F40-44	1	1	1	1	1
	F45-49	1	1	1	1	1	1	1	1							F45-49	1	1	1	1	1
	F50-54	1	1	1	1	1	1	1	1							F50-54	1	1	1	1	1
	F55-59	1	1	1	1	1	1	1	1							F55-59	1	1	1	1	1
	F60-64	1	1	1	1	1	1	1	1							F60-64	1	1	1	1	1
	F65-69	1	1	1	1	1	1	1	1							F65-69	1	1	1	1	1
	F70-74	1	1	1	1	1	1	1	1							F70-74	1	1	1	1	1
	F75-79	1	1	1	1	1	1	1	1							F75-79	1	1	1	1	1
	F80-84	1	1	1	1	1	1	1	1							F80-84	1	1	1	1	1
	F85+	1	1	1	1	1	1	1	1							F85+	1	1	1	1	1
	Alcohol consumption (g/day)	% low alcohol consumers (<1g/d)	Mean alcohol consumption (g/d), drinkers	SD alcohol consumption (g/d), drinkers		Smoking prevalence (%)	Never smoked	Former smokers	Current smokers							Alcohol consumption (g/day)	% low alcohol consumers (<1g/d)	Mean alcohol consumption (g/d), drinkers	SD alcohol consumption (g/d), drinkers		Smoking prevalence (%)	Never smoked	Former smokers	Current smokers
	M15-19	1	1	1		M15-19	1	1	1							M15-19	1	1	1		M15-19	1	1	1
	M20-24	1	1	1		M20-24	1	1	1							M20-24	1	1	1		M20-24	1	1	1
	M25-29	1	1	1		M25-29	1	1	1							M25-29	1	1	1		M25-29	1	1	1
	M30-34:	1	1	1		M30-34:	1	1	1							M30-34:	1	1	1		M30-34:	1	1	1
	M35-39	1	1	1		M35-39	1	1	1							M35-39	1	1	1		M35-39	1	1	1
	M40-44	1	1	1		M40-44	1	1	1							M40-44	1	1	1		M40-44	1	1	1
	M45-49	1	1	1		M45-49	1	1	1							M45-49	1	1	1		M45-49	1	1	1
	M50-54	1	1	1		M50-54	1	1	1							M50-54	1	1	1		M50-54	1	1	1
	M55-59	1	1	1		M55-59	1	1	1							M55-59	1	1	1		M55-59	1	1	1
	M60-64	1	1	1		M60-64	1	1	1							M60-64	1	1	1		M60-64	1	1	1
	M65-69	1	1	1		M65-69	1	1	1							M65-69	1	1	1		M65-69	1	1	1
	M70-74	1	1	1		M70-74	1	1	1							M70-74	1	1	1		M70-74	1	1	1
	M75-79	1	1	1		M75-79	1	1	1							M75-79	1	1	1		M75-79	1	1	1
	M80-84	1	1	1		M80-84	1	1	1							M80-84	1	1	1		M80-84	1	1	1
	M85+	1	1	1		M85+	1	1	1							M85+	1	1	1		M85+	1	1	1
	F15-19	1	1	1		F15-19	1	1	1							F15-19	1	1	1		F15-19	1	1	1
	F20-24	1	1	1		F20-24	1	1	1							F20-24	1	1	1		F20-24	1	1	1
	F25-29	1	1	1		F25-29	1	1	1							F25-29	1	1	1		F25-29	1	1	1
	F30-34	1	1	1		F30-34	1	1	1							F30-34	1	1	1		F30-34	1	1	1
	F35-39	1	1	1		F35-39	1	1	1							F35-39	1	1	1		F35-39	1	1	1
	F40-44	1	1	1		F40-44	1	1	1							F40-44	1	1	1		F40-44	1	1	1
	F45-49	1	1	1		F45-49	1	1	1							F45-49	1	1	1		F45-49	1	1	1
	F50-54	1	1	1		F50-54	1	1	1							F50-54	1	1	1		F50-54	1	1	1
	F55-59	1	1	1		F55-59	1	1	1							F55-59	1	1	1		F55-59	1	1	1
	F60-64	1	1	1		F60-64	1	1	1							F60-64	1	1	1		F60-64	1	1	1
	F65-69	1	1	1		F65-69	1	1	1							F65-69	1	1	1		F65-69	1	1	1
	F70-74	1	1	1		F70-74	1	1	1							F70-74	1	1	1		F70-74	1	1	1
	F75-79	1	1	1		F75-79	1	1	1							F75-79	1	1	1		F75-79	1	1	1
	F80-84	1	1	1		F80-84	1	1	1							F80-84	1	1	1		F80-84	1	1	1
	F85+	1	1	1		F85+	1	1	1							F85+	1	1	1		F85+	1	1	1

## Sheet: Population & Mortality
No
Population:
	Male	Female
15-19	232987	220281
20-24	263427	249213
25-29	365053	348588
30-34	397622	384216
35-39	349879	350574
40-44	318786	335305
45-49	303200	334221
50-54	308180	352950
55-59	335591	405702
60-64	263836	357615
65-69	195226	303984
70-74	267163	653288
75-79	267163	653288
80-84	267163	653288
85+	267163	653288
Mortality:
	I60-I69: Cerebrovascular diseases	I20-I25: Ischaemic heart diseases	C00-C14: Lip, oral cavity and pharynx	C15: Oesophagus	C16: Stomach	C34: Bronchus and lung	C25: Pancreas	C18-20: Colorectum	C50: Breast	C54.1: Endometrium	C23: Gallbladder	C64: Kidney	I10-I15: Hypertensive disease	E11,E14: Diabetes	C67: Bladder cancer	C22: Liver cancer	C53: Cervix cancer	J40-J44: Chronic obstructive pulmonary disease	K70, K74: Liver disease	I50: Heart failure	I71: Aortic aneurysm	I26: Pulmonary embolism	I05-09: Rheumatic heart disease	N18: Chronic renal failure	Total
M15-19	0	0	0	0	0	0	0	0	0	0	0	0	0	0	0	0	0	0	0		0	0	0	0	0
M20-24	1	6	0	0	0	0	0	0	0	0	0	1	0	0	0	0	0	0	0		0	0	0	0	8
M25-29	4	16	0	0	4	0	0	0	0	0	0	0	0	0	0	1	0	0	6		1	0	0	0	32
M30-34	18	73	1	1	9	1	6	3	0	0	0	1	2	0	0	0	0	3	25		3	0	1	0	147
M35-39	47	138	14	3	8	6	5	11	0	0	0	1	1	2	0	0	0	3	61		5	0	0	0	305
M40-44	86	288	23	7	32	28	11	11	0	0	0	5	5	0	0	4	0	4	95		7	0	1	0	607
M45-49	151	616	71	29	35	62	25	20	0	0	1	13	3	3	7	15	0	13	132		18	2	4	2	1222
M50-54	253	1042	129	42	67	198	46	58	1	0	0	30	8	1	6	34	0	34	125		27	1	13	4	2119
M55-59	530	2004	189	77	164	467	109	132	2	0	4	79	13	15	37	34	0	72	145		55	1	13	4	4146
M60-64	771	3085	175	89	190	609	112	202	2	0	1	67	17	11	49	71	0	121	182		66	4	14	3	5841
M65-69	884	3545	128	69	190	540	115	217	1	0	3	63	9	23	45	65	0	148	125		68	2	8	4	6252
M70-74	713	2876	68	41	121	338	58	160	0	0	3	47	10	10	39	36	0	131	52		50	1	6	3	4763
M75-79	824	3411	25	18	133	284	42	184	0	0	2	35	6	8	53	31	0	145	35		48	1	2	4	5291
M80-84	744	3407	11	14	64	139	32	118	0	0	1	16	1	4	46	13	0	119	16		27	0	2	1	4775
M85+	651	3139	6	5	47	59	22	80	0	0	0	11	3	1	20	4	0	80	6		11	0	0	1	4146
Total	5677	23646	840	395	1064	2731	583	1196	6	0	15	369	78	78	302	308	0	873	1005	0	386	12	64	26	39654
F15-19	1	0	0	0	1	0	0	0	0	0	0	0	0	0	0	0	0	0	0		0	0	0	0	2
F20-24	1	0	0	0	0	0	1	1	0	0	0	0	0	0	0	0	0	0	0		0	0	0	0	3
F25-29	3	2	0	0	4	1	1	1	2	0	0	1	0	0	0	2	2	0	7		1	0	0	0	27
F30-34	8	12	1	0	7	2	0	2	6	0	0	1	0	0	0	2	5	0	20		1	1	0	0	68
F35-39	21	18	4	0	7	4	4	6	24	1	0	0	0	0	0	3	19	0	27		6	0	1	0	145
F40-44	40	65	4	1	19	5	3	15	35	4	1	1	1	1	0	1	23	1	48		5	2	1	1	277
F45-49	57	109	4	2	26	9	10	19	75	7	3	1	4	1	2	7	35	0	63		10	2	0	0	446
F50-54	126	195	12	5	25	20	21	49	93	15	2	6	7	4	0	5	42	7	80		11	0	4	1	730
F55-59	263	544	11	6	73	30	32	105	130	26	4	12	7	10	2	11	41	8	166		18	1	16	0	1516
F60-64	376	1044	16	1	68	64	46	132	177	67	6	21	8	11	1	11	42	16	111		13	2	21	0	2254
F65-69	577	1710	17	6	96	69	74	187	192	82	15	41	7	21	11	20	29	20	85		8	2	26	5	3300
F70-74	666	2098	10	6	68	46	61	136	114	54	7	22	10	18	6	14	20	25	43		14	0	16	1	3455
F75-79	1327	4584	13	7	104	60	74	204	112	48	11	32	6	23	3	31	16	36	34		18	4	16	5	6768
F80-84	1794	6113	15	3	99	43	64	190	106	56	11	32	11	11	15	18	21	66	17		26	2	14	5	8732
F85+	2323	9542	12	3	82	28	42	135	72	21	12	8	5	10	14	17	11	54	8		30	1	7	1	12438
Total	7583	26036	119	40	679	381	433	1182	1138	381	72	178	66	110	54	142	306	233	709	0	161	17	122	19	40161

## Sheet: Results
No
											I60-I69: Cerebrovascular diseases		I20-I25: Ischaemic heart diseases		C00-C14: Lip, oral cavity and pharynx		C15: Oesophagus		C16: Stomach		C34: Bronchus and lung		C25: Pancreas		C18-20: Colorectum		C50: Breast		C54.1: Endometrium		C23: Gallbladder		C64: Kidney		I10-I15: Hypertensive disease		E11,E14: Diabetes		C67: Bladder cancer		C22: Liver cancer		C53: Cervix cancer		J40-J44: Chronic obstructive pulmonary disease		K70, K74: Liver disease		I50: Heart failure
Deaths averted or delayed:			Deaths averted or delayed by cause:			Deaths averted or delayed by behavioural risk factor:				M15-19	0	0	0	0	0	0	0	0	0	0	0	0	0	0	0	0	0	0	0	0	0	0	0	0	0	0	0	0	0	0	0	0	0	0	0	0	0	0	0
Total	8500.36		Cardiovascular disease	8500.36		Diet (excluding obesity)	8500.36			M20-24	1	0.695067	6	4.68587	0	0	0	0	0	0	0	0	0	0	0	0	0	0	0	0	0	0	1	1	0	0	0	0	0	0	0	0	0	0	0	0	0	0	0
Under 75	4627.31		Coronary heart disease	6273.13		Diet (including obesity)	8500.36			M25-29	4	2.78027	16	12.4957	0	0	0	0	4	4	0	0	0	0	0	0	0	0	0	0	0	0	0	0	0	0	0	0	0	0	1	1	0	0	0	0	6	6	0
			Stroke	2070.35		Fruit and vegetables	0			M30-34	18	12.5112	73	57.0114	1	1	1	1	9	9	1	1	6	6	3	3	0	0	0	0	0	0	1	1	2	1.16646	0	0	0	0	0	0	0	0	3	3	25	25	0
Male	5493		Heart failure	0		Fibre	0			M35-39	47	32.6681	138	107.775	14	14	3	3	8	8	6	6	5	5	11	11	0	0	0	0	0	0	1	1	1	0.583228	2	2	0	0	0	0	0	0	3	3	61	61	0
Female	3007.37		Aortic aneurysm	91.8569		Fats	-123.769			M40-44	86	59.7758	288	224.922	23	23	7	7	32	32	28	28	11	11	11	11	0	0	0	0	0	0	5	5	5	2.91614	0	0	0	0	4	4	0	0	4	4	95	95	0
			Pulmonary embolism	2.3765		Salt	8605.59			M45-49	151	104.955	616	481.083	71	71	29	29	35	35	62	62	25	25	20	20	0	0	0	0	1	1	13	13	3	1.74968	3	3	7	7	15	15	0	0	13	13	132	132	0
Male under 75	3676.11		Rheumatic heart disease	13.4344						M50-54	253	179.269	1042	817.715	129	129	42	42	67	67	198	198	46	46	58	58	1	1	0	0	0	0	30	30	8	4.66582	1	1	6	6	34	34	0	0	34	34	125	125	0
Female under 75	951.201		Hypertensive disease	49.2175		Physical activity (excluding obesity)	0			M55-59	530	375.543	2004	1572.65	189	189	77	77	164	164	467	467	109	109	132	132	2	2	0	0	4	4	79	79	13	7.58196	15	15	37	37	34	34	0	0	72	72	145	145	0
						Physical activity (including obesity)	0			M60-64	771	570.134	3085	2483.3	175	175	89	89	190	190	609	609	112	112	202	202	2	2	0	0	1	1	67	67	17	9.91488	11	11	49	49	71	71	0	0	121	121	182	182	0
			Diabetes	0						M65-69	884	653.695	3545	2853.58	128	128	69	69	190	190	540	540	115	115	217	217	1	1	0	0	3	3	63	63	9	5.24905	23	23	45	45	65	65	0	0	148	148	125	125	0
						Obesity	0			M70-74	713	556.281	2876	2400.79	68	68	41	41	121	121	338	338	58	58	160	160	0	0	0	0	3	3	47	47	10	5.83228	10	10	39	39	36	36	0	0	131	131	52	52	0
			Cancer	0						M75-79	824	642.883	3411	2847.39	25	25	18	18	133	133	284	284	42	42	184	184	0	0	0	0	2	2	35	35	6	3.49937	8	8	53	53	31	31	0	0	145	145	35	35	0
			Mouth, larynx and pharynx	0		Alcohol consumption	0			M80-84	744	644.295	3407	2957.33	11	11	14	14	64	64	139	139	32	32	118	118	0	0	0	0	1	1	16	16	1	0.583228	4	4	46	46	13	13	0	0	119	119	16	16	0
			Oesophagus	0						M85+	651	563.758	3139	2724.7	6	6	5	5	47	47	59	59	22	22	80	80	0	0	0	0	0	0	11	11	3	1.74968	1	1	20	20	4	4	0	0	80	80	6	6	0
			Stomach	0		Smoking	0			M Total	5677	4399.24	23646	19545.4	840	840	395	395	1064	1064	2731	2731	583	583	1196	1196	6	6	0	0	15	15	369	369	78	45.4918	78	78	302	302	308	308	0	0	873	873	1005	1005	0
			Lung	0
			Pancreas	0						F15-19	1	0.821848	0	0	0	0	0	0	1	1	0	0	0	0	0	0	0	0	0	0	0	0	0	0	0	0	0	0	0	0	0	0	0	0	0	0	0	0	0
			Colorectum	0						F20-24	1	0.821848	0	0	0	0	0	0	0	0	0	0	1	1	1	1	0	0	0	0	0	0	0	0	0	0	0	0	0	0	0	0	0	0	0	0	0	0	0
			Breast	0						F25-29	3	2.46554	2	1.75608	0	0	0	0	4	4	1	1	1	1	1	1	2	2	0	0	0	0	1	1	0	0	0	0	0	0	2	2	2	2	0	0	7	7	0
			Endometrium	0						F30-34	8	6.57478	12	10.5365	1	1	0	0	7	7	2	2	0	0	2	2	6	6	0	0	0	0	1	1	0	0	0	0	0	0	2	2	5	5	0	0	20	20	0
			Gallbladder	0						F35-39	21	17.2588	18	15.8048	4	4	0	0	7	7	4	4	4	4	6	6	24	24	1	1	0	0	0	0	0	0	0	0	0	0	3	3	19	19	0	0	27	27	0
			Kidney	0						F40-44	40	32.8739	65	57.0727	4	4	1	1	19	19	5	5	3	3	15	15	35	35	4	4	1	1	1	1	1	0.74683	1	1	0	0	1	1	23	23	1	1	48	48	0
			Bladder	0						F45-49	57	46.8453	109	95.7066	4	4	2	2	26	26	9	9	10	10	19	19	75	75	7	7	3	3	1	1	4	2.98732	1	1	2	2	7	7	35	35	0	0	63	63	0
			Liver	0						F50-54	126	104.638	195	171.478	12	12	5	5	25	25	20	20	21	21	49	49	93	93	15	15	2	2	6	6	7	5.22781	4	4	0	0	5	5	42	42	7	7	80	80	0
			Cervix	0						F55-59	263	218.411	544	478.379	11	11	6	6	73	73	30	30	32	32	105	105	130	130	26	26	4	4	12	12	7	5.22781	10	10	2	2	11	11	41	41	8	8	166	166	0
										F60-64	376	319.357	1044	929.905	16	16	1	1	68	68	64	64	46	46	132	132	177	177	67	67	6	6	21	21	8	5.97464	11	11	1	1	11	11	42	42	16	16	111	111	0
			Chronic obstructive pulmonary disease	0						F65-69	577	490.078	1710	1523.12	17	17	6	6	96	96	69	69	74	74	187	187	192	192	82	82	15	15	41	41	7	5.22781	21	21	11	11	20	20	29	29	20	20	85	85	0
										F70-74	666	582.261	2098	1904.69	10	10	6	6	68	68	46	46	61	61	136	136	114	114	54	54	7	7	22	22	10	7.4683	18	18	6	6	14	14	20	20	25	25	43	43	0
			Kidney disease	0						F75-79	1327	1160.15	4584	4161.63	13	13	7	7	104	104	60	60	74	74	204	204	112	112	48	48	11	11	32	32	6	4.48098	23	23	3	3	31	31	16	16	36	36	34	34	0
										F80-84	1794	1659.29	6113	5667.21	15	15	3	3	99	99	43	43	64	64	190	190	106	106	56	56	11	11	32	32	11	8.21513	11	11	15	15	18	18	21	21	66	66	17	17	0
			Liver disease	0						F85+	2323	2148.57	9542	8846.16	12	12	3	3	82	82	28	28	42	42	135	135	72	72	21	21	12	12	8	8	5	3.73415	10	10	14	14	17	17	11	11	54	54	8	8	0
										F Total	7583	6790.41	26036	23863.4	119	119	40	40	679	679	381	381	433	433	1182	1182	1138	1138	381	381	72	72	178	178	66	49.2908	110	110	54	54	142	142	306	306	233	233	709	709	0
										Total	13260	11189.7	49682	43408.9	959	959	435	435	1743	1743	3112	3112	1016	1016	2378	2378	1144	1144	381	381	87	87	547	547	144	94.7825	188	188	356	356	450	450	306	306	1106	1106	1714	1714	0
[truncated: 12 more columns]

## Sheet: MC_Results
No																		Results	Total	Under 75	Male	Female	Male under 75	Female under 75	Cardiovascular disease	Coronary heart disease	Stroke	Heart failure	Aortic aneurysm	Pulmonary embolism	Rheumatic heart disease	Hypertensive disease	Diabetes	Cancer	Mouth, larynx and pharynx	Oesophagus	Stomach	Lung	Pancreas	Colorectum	Breast	Endometrium	Gallbladder	Kidney	Bladder	Liver	Cervix	Chronic obstructive pulmonary disease	Kidney disease
Deaths averted or delayed:					Deaths averted or delayed by cause:					Deaths averted or delayed by behavioural risk factor:									8500.36	4627.31	5493	3007.37	3676.11	951.201	8500.36	6273.13	2070.35	0	91.8569	2.3765	13.4344	49.2175	0	0	0	0	0	0	0	0	0	0	0	0	0	0	0	0	0
	2.5th	Mean	97.5th			2.5th	Mean	97.5th			2.5th	Mean	97.5th						10043.8	5523.63	6496.43	3547.39	4379.11	1144.51	10043.8	7470.82	2392.72	0	111.289	2.62263	10.0898	56.2692	0	0	0	0	0	0	0	0	0	0	0	0	0	0	0	0	0
Total	3663.87	8463.63	12829.8		Cardiovascular disease	3663.87	8463.63	12829.8		Diet (excluding obesity)	3663.87	8463.63	12829.8						7225.33	3860	4646.34	2578.99	3072.76	787.239	7225.33	5304.43	1789.66	0	78.2024	2.62793	9.09174	41.3094	0	-1.13687e-13	0	0	0	0	0	0	0	0	-1.13687e-13	0	0	0	0	0	0
Under 75	2018.75	4608.64	6926.8		Coronary heart disease	2654.47	6247.91	9531.66		Diet (including obesity)	3663.87	8463.63	12829.8						4677.09	2556.26	3048.9	1628.2	2044.82	511.434	4677.09	3413.72	1171.06	0	51.8138	1.44299	9.71495	29.3452	0	0	0	0	0	0	0	0	0	0	0	0	0	0	0	0	0
					Stroke	926.508	2061.1	3087.5		Fruit and vegetables	0	0	0						8453.82	4548.44	5443.54	3010.28	3613.78	934.66	8453.82	6218.31	2074.57	0	99.6769	2.07036	10.4551	48.7298	0	0	0	0	0	0	0	0	0	0	0	0	0	0	0	0	0
Male	2387.28	5469.92	8195.32		Heart failure	0	0	0		Fibre	0	0	0						8155.15	4421.86	5266.73	2888.42	3514.02	907.842	8155.15	5983.58	2023.19	0	77.6994	3.02471	18.939	48.7131	0	0	0	0	0	0	0	0	0	0	0	0	0	0	0	0	0
Female	1261.82	2996.77	4658.87		Aortic aneurysm	39.4413	90.8193	141.28		Fats	-207.271	-120.758	-44.0695						10453	5727.61	6746.29	3706.71	4537.67	1189.94	10453	7756.99	2491.16	0	114.749	1.88189	27.2883	60.9443	0	0	0	0	0	0	0	0	0	0	0	0	0	0	0	0	0
					Pulmonary embolism	0.729343	2.249	4.40175		Salt	3784.9	8567.42	12944.9						5453.88	2966.23	3548.8	1905.08	2368.67	597.556	5453.88	3940.23	1412.07	0	63.2768	0.530857	4.22507	33.5414	0	0	0	0	0	0	0	0	0	0	0	0	0	0	0	0	0
Male under 75	1616.75	3660.6	5469.06		Rheumatic heart disease	3.50816	12.7455	25.8906											11262.6	6052.24	7210.72	4051.85	4783.33	1268.91	11262.6	8353.22	2702.31	0	117.376	2.48091	24.0432	63.1497	0	0	0	0	0	0	0	0	0	0	0	0	0	0	0	0	0
Female under 75	403.709	946.911	1457.49		Hypertensive disease	23.3967	49.0352	69.0499		Physical activity (excluding obesity)	0	0	0						2553.04	1443.39	1694.39	858.651	1157.66	285.732	2553.04	1840.69	659.285	0	27.1863	0.920554	5.81838	19.1488	0	0	0	0	0	0	0	0	0	0	0	0	0	0	0	0	0
										Physical activity (including obesity)	-7.27596e-12	0	7.27596e-12						9240.61	4982.1	5954.53	3286.09	3959.57	1022.53	9240.61	6861.34	2205.38	0	104.798	2.56775	13.4075	53.1104	0	0	0	0	0	0	0	0	0	0	0	0	0	0	0	0	0
					Diabetes	0	0	0											7857.46	4375.65	5130.99	2726.47	3480.83	894.823	7857.46	5767.76	1961	0	79.0189	1.98414	4.78195	42.9103	0	0	0	0	0	0	0	0	0	0	0	0	0	0	0	0	0
										Obesity	-7.27596e-12	0	7.27596e-12						12167.6	6616.67	7802.27	4365.37	5224.39	1392.28	12167.6	9003.66	2948.48	0	129.381	3.5238	13.4613	69.1311	0	0	0	0	0	0	0	0	0	0	0	0	0	0	0	0	0
					Cancer	0	0	0		Alcohol consumption	0	0	0						12829.8	6966.85	8207.27	4622.55	5498.3	1468.55	12829.8	9476.89	3105.9	0	139.367	3.88516	32.5211	71.2559	0	0	0	0	0	0	0	0	0	0	0	0	0	0	0	0	0
					Mouth, larynx and pharynx	0	0	0											2302.71	1239.2	1505.97	796.744	996.801	242.402	2302.71	1661.04	599.06	0	22.105	0.627579	3.81726	16.0568	0	0	0	0	0	0	0	0	0	0	0	0	0	0	0	0	0
					Oesophagus	0	0	0		Smoking	0	0	0						6760.33	3623.9	4357.73	2402.6	2885.91	737.99	6760.33	5001.25	1643.24	0	66.3824	2.00768	7.42319	40.0244	0	0	0	0	0	0	0	0	0	0	0	0	0	0	0	0	0
					Stomach	0	0	0											8894.06	4790.01	5724.52	3169.53	3806.88	983.13	8894.06	6552.65	2169.22	0	103.683	3.1339	14.3143	51.0597	0	0	0	0	0	0	0	0	0	0	0	0	0	0	0	0	0
					Lung	0	0	0											5741.7	3167.31	3744.28	1997.42	2526.57	640.741	5741.7	4147.38	1483.2	0	69.5392	1.54226	4.89144	35.1497	0	0	0	0	0	0	0	0	0	0	0	0	0	0	0	0	0
					Pancreas	0	0	0											7365.05	4019.97	4772.24	2592.81	3199.78	820.189	7365.05	5442.53	1798.91	0	63.2423	2.08418	15.1321	43.1538	0	0	0	0	0	0	0	0	0	0	0	0	0	0	0	0	0
					Colorectum	0	0	0											7050.37	3847.4	4569.5	2480.87	3060.91	786.497	7050.37	5222.76	1699	0	75.1043	1.56086	9.02308	42.9199	0	0	0	0	0	0	0	0	0	0	0	0	0	0	0	0	0
					Breast	0	0	0											11998.4	6322.82	7620.27	4378.16	4992.75	1330.07	11998.4	8947.48	2823.43	0	134.784	3.94981	27.6297	61.1494	0	0	0	0	0	0	0	0	0	0	0	0	0	0	0	0	0
					Endometrium	0	0	0											8978.01	4963.18	5819.02	3158.99	3934.08	1029.11	8978.01	6542.64	2270.6	0	93.2641	2.61742	17.8867	50.9992	0	0	0	0	0	0	0	0	0	0	0	0	0	0	0	0	0
					Gallbladder	0	0	0											9591.83	5269.37	6206.25	3385.58	4174.44	1094.93	9591.83	7101.6	2319.54	0	103.337	2.45255	13.1895	51.718	0	0	0	0	0	0	0	0	0	0	0	0	0	0	0	0	0
					Kidney	0	0	0											8393.66	4598.66	5440.38	2953.28	3654.43	944.229	8393.66	6272.28	1974.49	0	82.941	3.03031	14.4242	46.4934	0	0	0	0	0	0	0	0	0	0	0	0	0	0	0	0	0
					Bladder	0	0	0											4860.92	2657.14	3167.3	1693.62	2122.08	535.064	4860.92	3591.87	1168.23	0	62.8856	1.90111	6.51617	29.5187	0	0	0	0	0	0	0	0	0	0	0	0	0	0	0	0	0
					Liver	0	0	0											8786.18	4827.94	5694.59	3091.59	3833.66	994.276	8786.18	6477.22	2133.7	0	99.6564	3.60632	20.5967	51.3955	0	0	0	0	0	0	0	0	0	0	0	0	0	0	0	0	0
					Cervix	0	0	0				NOTE: TO STOP MONTE CARLO ANALYSIS PRESS ESC							4422.99	2440.65	2897.71	1525.28	1952.67	487.982	4422.99	3251.13	1083.19	0	51.8666	0.88017	8.44632	27.4799	0	0	0	0	0	0	0	0	0	0	0	0	0	0	0	0	0
																			8682.11	4621.71	5559.38	3122.74	3669.22	952.487	8682.11	6372.5	2146.53	0	96.3748	2.72263	14.5625	49.422	0	0	0	0	0	0	0	0	0	0	0	0	0	0	0	0	0
					Chronic obstructive pulmonary disease	0	0	0											9138.74	5015.54	5909.24	3229.5	3976.45	1039.09	9138.74	6705.14	2271.54	0	92.083	2.9772	13.0849	53.915	0	0	0	0	0	0	0	0	0	0	0	0	0	0	0	0	0
																			7738.28	4205.06	5002.68	2735.59	3347.37	857.69	7738.28	5664.27	1946.83	0	67.9657	1.05719	12.7784	45.3723	0	0	0	0	0	0	0	0	0	0	0	0	0	0	0	0	0
					Kidney disease	0	0	0											7401.98	4039.78	4797.96	2604.02	3212.3	827.477	7401.98	5453.56	1796.54	0	91.6215	1.71887	12.1532	46.3834	0	0	0	0	0	0	0	0	0	0	0	0	0	0	0	0	0
																			9647.69	5313.35	6245.79	3401.9	4208.65	1104.7	9647.69	7082.99	2374.17	0	116.915	2.02417	13.8051	57.7881	0	0	0	0	0	0	0	0	0	0	0	0	0	0	0	0	0
					Liver disease	0	0	0											4465.84	2441.23	2922.89	1542.95	1954.58	486.649	4465.84	3264.82	1110.81	0	53.2826	1.6821	7.06675	28.1717	0	0	0	0	0	0	0	0	0	0	0	0	0	0	0	0	0
																			5940.52	3280.74	3881.07	2059.45	2619.79	660.952	5940.52	4324.32	1509.46	0	60.9974	1.43617	6.10364	38.2046	0	0	0	0	0	0	0	0	0	0	0	0	0	0	0	0	0
																			9110.72	4967.17	5876.35	3234.37	3938.81	1028.37	9110.72	6767.38	2177.58	0	95.9902	2.70969	16.1986	50.8653	0	0	0	0	0	0	0	0	0	0	0	0	0	0	0	0	0
																			4550.72	2512.24	2981.19	1569.53	2009.55	502.687	4550.72	3334.83	1121.89	0	54.0254	1.23378	10.2157	28.5297	0	0	0	0	0	0	0	0	0	0	0	0	0	0	0	0	0
																			9625.32	5279.32	6220.35	3404.97	4184.16	1095.16	9625.32	7139.24	2303.17	0	104.742	3.42368	21.2609	53.4817	0	0	0	0	0	0	0	0	0	0	0	0	0	0	0	0	0
																			7897.16	4300.43	5111.68	2785.47	3421.37	879.064	7897.16	5800.44	1945.09	0	95.0538	1.13037	10.7427	44.6989	0	0	0	0	0	0	0	0	0	0	0	0	0	0	0	0	0
																			8136.88	4367.38	5234.07	2902.8	3470.76	896.616	8136.88	6006.37	1966.02	0	100.197	3.40746	16.5699	44.3103	0	0	0	0	0	0	0	0	0	0	0	0	0	0	0	0	0
																			5905.89	3283.8	3868.04	2037.85	2621.62	662.17	5905.89	4272.27	1501.4	0	84.3821	1.71062	9.2883	36.8392	0	0	0	0	0	0	0	0	0	0	0	0	0	0	0	0	0
																			1636.12	911.619	1082.68	553.435	732.607	179.013	1636.12	1175.35	430.805	0	15.2555	0.547821	3.39718	10.7576	0	0	0	0	0	0	0	0	0	0	0	0	0	0	0	0	0
																			8119.54	4319.82	5209.49	2910.05	3434.41	885.405	8119.54	5986.07	1983.45	0	87.6277	2.12672	13.0742	47.2004	0	0	0	0	0	0	0	0	0	0	0	0	0	0	0	0	0
																			9445.24	5012.38	6034.52	3410.72	3977.55	1034.83	9445.24	6996.11	2277.71	0	97.9703	2.48869	17.0028	53.9653	0	0	0	0	0	0	0	0	0	0	0	0	0	0	0	0	0
																			9877.53	5306.03	6343.59	3533.94	4204.35	1101.68	9877.53	7404.67	2288.1	0	101.714	4.10004	23.1933	55.7571	0	0	0	0	0	0	0	0	0	0	0	0	0	0	0	0	0
																			7814.42	4308.23	5076.83	2737.6	3429.82	878.417	7814.42	5696.77	1964.37	0	88.9266	2.65581	14.6431	47.0633	0	0	0	0	0	0	0	0	0	0	0	0	0	0	0	0	0
																			8265.51	4545.93	5361.28	2904.23	3612.71	933.225	8265.51	6116.65	2004.66	0	83.3068	1.87608	10.4823	48.5345	0	0	0	0	0	0	0	0	0	0	0	0	0	0	0	0	0
																			7467.9	4035.26	4816.57	2651.33	3206.95	828.313	7467.9	5497.01	1827.06	0	80.4107	2.24758	17.6773	43.4945	0	0	0	0	0	0	0	0	0	0	0	0	0	0	0	0	0
																			10553.6	5696.71	6773.23	3780.38	4510.7	1186.01	10553.6	7744.55	2638.9	0	101.502	3.53575	8.87934	56.2478	0	0	0	0	0	0	0	0	0	0	0	0	0	0	0	0	0
																			1278.74	693.205	850.888	427.851	562.186	131.019	1278.74	886.813	365.133	0	14.076	0.304829	2.6519	9.76106	0	0	0	0	0	0	0	0	0	0	0	0	0	0	0	0	0
																			2702.29	1504.76	1789.75	912.546	1211.99	292.763	2702.29	1923.12	726.085	0	31.3847	0.946847	3.08897	17.6641	0	0	0	0	0	0	0	0	0	0	0	0	0	0	0	0	0
																			7211.57	4070.07	4731.5	2480.08	3241.8	828.268	7211.57	5235.69	1832.38	0	89.7361	1.5964	9.53885	42.6338	0	0	0	0	0	0	0	0	0	0	0	0	0	0	0	0	0
																			10174.6	5534.25	6556.44	3618.15	4381.54	1152.71	10174.6	7612.97	2389.74	0	98.3078	3.28712	13.1028	57.1775	0	0	0	0	0	0	0	0	0	0	0	0	0	0	0	0	0
																			4691.51	2597.37	3066.5	1625.01	2074.71	522.66	4691.51	3382.15	1223.42	0	45.5085	1.84629	7.85352	30.7411	0	0	0	0	0	0	0	0	0	0	0	0	0	0	0	0	0
																			10269.7	5476.84	6571.4	3698.28	4344.43	1132.42	10269.7	7704.03	2388.67	0	106.184	2.31464	12.6401	55.8442	0	0	0	0	0	0	0	0	0	0	0	0	0	0	0	0	0
																			13631.5	7408.59	8720.26	4911.21	5842.06	1566.53	13631.5	10075	3309.75	0	140.809	3.90101	29.7667	72.2552	0	0	0	0	0	0	0	0	0	0	0	0	0	0	0	0	0
																			7234.71	3861.8	4649.94	2584.77	3076.1	785.698	7234.71	5354.93	1743.81	0	82.7942	2.23482	9.85641	41.085	0	0	0	0	0	0	0	0	0	0	0	0	0	0	0	0	0
																			9104.44	5053.25	5914.34	3190.1	4008.89	1044.36	9104.44	6687.87	2250.49	0	95.4678	1.6435	14.1131	54.851	0	0	0	0	0	0	0	0	0	0	0	0	0	0	0	0	0
																			9881.33	5343.67	6353.87	3527.46	4234.61	1109.05	9881.33	7290.88	2426.08	0	99.2953	2.35922	8.74229	53.9768	0	0	0	0	0	0	0	0	0	0	0	0	0	0	0	0	0
																			9263.9	5014.96	5969.44	3294.46	3980.04	1034.92	9263.9	6914.17	2200.53	0	84.719	2.64105	9.80671	52.0289	0	0	0	0	0	0	0	0	0	0	0	0	0	0	0	0	0
																			8542.62	4688.16	5529.83	3012.79	3720.78	967.38	8542.62	6318.59	2062.97	0	90.1709	2.84291	20.1065	47.9423	0	0	0	0	0	0	0	0	0	0	0	0	0	0	0	0	0
																			7814.66	4286.9	5074.69	2739.97	3409	877.909	7814.66	5745.36	1911.11	0	92.9765	2.48642	14.7636	47.9616	0	0	0	0	0	0	0	0	0	0	0	0	0	0	0	0	0
																			6961.61	3820.96	4527.82	2433.79	3046.02	774.935	6961.61	5041.75	1781.24	0	79.4232	1.87556	15.7333	41.5963	0	0	0	0	0	0	0	0	0	0	0	0	0	0	0	0	0
																			8190.13	4401.63	5277.24	2912.89	3501.34	900.296	8190.13	6127.53	1922.64	0	85.3071	1.29502	5.44144	47.9143	0	0	0	0	0	0	0	0	0	0	0	0	0	0	0	0	0
																			8246.41	4420.33	5311.37	2935.03	3517.77	902.569	8246.41	6086.87	2017.64	0	87.5709	2.18336	6.02903	46.119	0	0	0	0	0	0	0	0	0	0	0	0	0	0	0	0	0
																			8131.73	4454.69	5264.57	2867.17	3541.37	913.319	8131.73	5958.95	2014.29	0	93.5866	1.81706	17.0258	46.0724	0	0	0	0	0	0	0	0	0	0	0	0	0	0	0	0	0
																			7080.27	3851.05	4583.28	2496.99	3068.29	782.762	7080.27	5240.84	1717.82	0	66.6346	2.60102	10.3316	42.047	0	0	0	0	0	0	0	0	0	0	0	0	0	0	0	0	0
																			4974.11	2775.78	3269.85	1704.26	2219.63	556.15	4974.11	3635.93	1246.62	0	49.997	1.76756	6.90365	32.8959	0	0	0	0	0	0	0	0	0	0	0	0	0	0	0	0	0
																			8959.52	4898.87	5784.01	3175.51	3885.12	1013.75	8959.52	6664.62	2126.36	0	95.2732	2.45672	19.3909	51.4221	0	0	0	0	0	0	0	0	0	0	0	0	0	0	0	0	0
																			10618.8	5814.77	6850.03	3768.82	4602.1	1212.66	10618.8	7925.42	2488.57	0	123.801	2.88145	19.9935	58.1858	0	0	0	0	0	0	0	0	0	0	0	0	0	0	0	0	0
																			10854.7	5912.4	6983.85	3870.87	4675.67	1236.73	10854.7	8059.36	2606.89	0	101.289	4.19423	21.9615	61.0161	0	0	0	0	0	0	0	0	0	0	0	0	0	0	0	0	0
																			9267.39	4904.36	5925.97	3341.41	3890.21	1014.15	9267.39	6951.74	2153.91	0	92.855	2.70566	13.0666	53.1009	0	0	0	0	0	0	0	0	0	0	0	0	0	0	0	0	0
																			11583.5	6240.21	7409.59	4173.92	4933.38	1306.83	11583.5	8555.45	2833.91	0	110.471	3.62354	16.6417	63.4101	0	0	0	0	0	0	0	0	0	0	0	0	0	0	0	0	0
																			8361.4	4633.92	5434.64	2926.76	3684.12	949.799	8361.4	6189.79	2023.94	0	84.0104	2.20881	11.9948	49.4556	0	0	0	0	0	0	0	0	0	0	0	0	0	0	0	0	0
																			9192.19	5015.99	5932.05	3260.14	3976.58	1039.41	9192.19	6816.96	2202.88	0	106.975	3.09501	9.84172	52.4415	0	0	0	0	0	0	0	0	0	0	0	0	0	0	0	0	0
																			9064.65	4899.03	5844.73	3219.92	3893.18	1005.85	9064.65	6693.63	2196.6	0	110.266	2.1305	11.6938	50.3229	0	0	0	0	0	0	0	0	0	0	0	0	0	0	0	0	0
																			7597.62	4182.01	4939.33	2658.29	3327.62	854.388	7597.62	5593.07	1871.83	0	74.4773	1.64858	10.185	46.4149	0	0	0	0	0	0	0	0	0	0	0	0	0	0	0	0	0
																			6358.67	3446.01	4115.54	2243.13	2741.31	704.703	6358.67	4737.41	1506.41	0	67.2339	2.37425	9.07062	36.1729	0	0	0	0	0	0	0	0	0	0	0	0	0	0	0	0	0
																			7455.05	4059.77	4825.53	2629.52	3229.51	830.263	7455.05	5495.11	1834.85	0	67.8823	3.02043	10.9294	43.2584	0	0	0	0	0	0	0	0	0	0	0	0	0	0	0	0	0
																			5039.79	2812.75	3310.85	1728.94	2251.47	561.284	5039.79	3681.56	1263.04	0	50.8247	1.0521	11.562	31.7489	0	0	0	0	0	0	0	0	0	0	0	0	0	0	0	0	0
																			7216.28	3986.08	4698.72	2517.56	3178.31	807.762	7216.28	5278.08	1809.51	0	77.6508	1.86899	5.0105	44.1658	0	0	0	0	0	0	0	0	0	0	0	0	0	0	0	0	0
																			14221.3	7632.51	9048.09	5173.21	6007.41	1625.1	14221.3	10608.7	3362.15	0	155.395	3.73484	18.6387	72.6932	0	0	0	0	0	0	0	0	0	0	0	0	0	0	0	0	0
																			8529.44	4526.16	5453.84	3075.6	3596.02	930.147	8529.44	6244.03	2129.34	0	89.5716	2.36353	14.5161	49.6194	0	0	0	0	0	0	0	0	0	0	0	0	0	0	0	0	0
																			5459.55	3078.04	3590.15	1869.4	2458.24	619.799	5459.55	3993.91	1360.19	0	63.5799	1.34253	7.09095	33.43	0	0	0	0	0	0	0	0	0	0	0	0	0	0	0	0	0
																			8398.97	4542.49	5419.22	2979.76	3610.18	932.31	8398.97	6196.06	2048	0	94.2814	1.44422	13.5205	45.6675	0	0	0	0	0	0	0	0	0	0	0	0	0	0	0	0	0
																			9606.18	5089.52	6135.8	3470.38	4035.46	1054.06	9606.18	7148.91	2321.57	0	79.5293	3.66582	0.404942	52.0974	0	0	0	0	0	0	0	0	0	0	0	0	0	0	0	0	0
																			8291.3	4499.91	5350.33	2940.97	3578.12	921.795	8291.3	6068.77	2059.41	0	105.242	0.770877	9.55153	47.5475	0	0	0	0	0	0	0	0	0	0	0	0	0	0	0	0	0
																			11348.2	6164.6	7297	4051.19	4877.16	1287.44	11348.2	8526.55	2610.03	0	122.165	2.8551	24.4001	62.1849	0	0	0	0	0	0	0	0	0	0	0	0	0	0	0	0	0
																			1928.62	1041.69	1268.47	660.15	840.248	201.44	1928.62	1370.72	516.113	0	26.0166	0.508509	1.31459	13.9494	0	0	0	0	0	0	0	0	0	0	0	0	0	0	0	0	0
																			8540.82	4538.06	5479.95	3060.87	3607.7	930.359	8540.82	6361.3	2018.76	0	92.6864	1.33188	16.489	50.2489	0	0	0	0	0	0	0	0	0	0	0	0	0	0	0	0	0
																			9839.29	5311.62	6328.68	3510.6	4211.16	1100.46	9839.29	7331.9	2344.75	0	92.9806	2.85209	10.7859	56.0166	0	0	0	0	0	0	0	0	0	0	0	0	0	0	0	0	0
																			7784.86	4341.28	5076.1	2708.76	3454.21	887.071	7784.86	5763.49	1881.57	0	80.6273	2.12591	12.884	44.1627	0	0	0	0	0	0	0	0	0	0	0	0	0	0	0	0	0
																			9581.29	5157.31	6149.98	3431.3	4090.1	1067.21	9581.29	7075.53	2337.3	0	93.747	3.31312	15.2424	56.1504	0	0	0	0	0	0	0	0	0	0	0	0	0	0	0	0	0
																			8656.13	4692.15	5588.92	3067.21	3732.26	959.889	8656.13	6485.59	2018.86	0	90.7921	1.22782	9.97442	49.6823	0	0	0	0	0	0	0	0	0	0	0	0	0	0	0	0	0
																			5431.39	3022.16	3554.73	1876.66	2414.4	607.756	5431.39	3960.12	1357.41	0	69.4916	2.07697	7.97402	34.3116	0	0	0	0	0	0	0	0	0	0	0	0	0	0	0	0	0
																			5862	3187.6	3805.54	2056.47	2542.33	645.271	5862	4306.42	1445.73	0	61.0929	2.16607	10.7821	35.8124	0	0	0	0	0	0	0	0	0	0	0	0	0	0	0	0	0
																			10287.3	5575.71	6620.73	3666.55	4421.32	1154.39	10287.3	7676.85	2408.82	0	124.888	2.86964	16.3807	57.4745	0	0	0	0	0	0	0	0	0	0	0	0	0	0	0	0	0
																			9893.55	5298.32	6336.13	3557.42	4199.58	1098.74	9893.55	7313.88	2384.89	0	117.793	3.18628	18.1679	55.6332	0	0	0	0	0	0	0	0	0	0	0	0	0	0	0	0	0
																			7117.48	3907.63	4626.94	2490.54	3114.36	793.269	7117.48	5177.96	1799.11	0	79.3708	1.56867	15.6965	43.7626	0	0	0	0	0	0	0	0	0	0	0	0	0	0	0	0	0
																			8726.38	4742.51	5631.83	3094.55	3765.37	977.14	8726.38	6387.27	2163.24	0	110.746	3.0077	12.5078	49.6068	0	0	0	0	0	0	0	0	0	0	0	0	0	0	0	0	0
																			9271.6	5034.16	5968.33	3303.28	3997.26	1036.9	9271.6	6825.49	2274.6	0	104.254	1.79485	13.9672	51.4915	0	0	0	0	0	0	0	0	0	0	0	0	0	0	0	0	0
																			6291.92	3453.22	4092.61	2199.31	2752.86	700.366	6291.92	4610.25	1564	0	61.571	1.96452	15.7481	38.3784	0	0	0	0	0	0	0	0	0	0	0	0	0	0	0	0	0
																			3763.02	2092.22	2484.91	1278.12	1680.38	411.842	3763.02	2722.78	955.198	0	51.7513	0.643287	8.39123	24.2572	0	0	0	0	0	0	0	0	0	0	0	0	0	0	0	0	0
																			11140.7	6016.49	7145.19	3995.56	4763.8	1252.69	11140.7	8213.08	2725.02	0	116.18	1.72412	25.0437	59.6994	0	0	0	0	0	0	0	0	0	0	0	0	0	0	0	0	0
																			5417.27	3025.78	3552.9	1864.37	2414.76	611.013	5417.27	3979.59	1337.38	0	58.4056	2.03475	5.88808	33.9598	0	0	0	0	0	0	0	0	0	0	0	0	0	0	0	0	0
																			7292.32	3943.75	4719.71	2572.6	3141.88	801.867	7292.32	5391.03	1774.94	0	74.2817	2.60257	7.18028	42.2808	0	0	0	0	0	0	0	0	0	0	0	0	0	0	0	0	0
																			8650.4	4750.42	5595.69	3054.71	3768.14	982.273	8650.4	6308.57	2178.16	0	96.7416	3.14874	13.3914	50.3793	0	0	0	0	0	0	0	0	0	0	0	0	0	0	0	0	0
																			8776.06	4758.39	5655.79	3120.27	3779.52	978.866	8776.06	6464.14	2152.07	0	96.2615	1.89011	13.5955	48.1014	0	0	0	0	0	0	0	0	0	0	0	0	0	0	0	0	0
																			8922.88	4884.5	5778.59	3144.3	3877.52	1006.99	8922.88	6557.85	2189.14	0	107.943	3.62996	14.7682	49.5465	0	0	0	0	0	0	0	0	0	0	0	0	0	0	0	0	0
																			10861.5	5837.38	6957.09	3904.38	4621	1216.38	10861.5	8053.52	2614.61	0	119.687	2.63272	11.3947	59.6251	0	0	0	0	0	0	0	0	0	0	0	0	0	0	0	0	0
																			9678.12	5204.6	6221.11	3457.01	4124.39	1080.21	9678.12	7219.21	2288.89	0	100.055	1.66658	11.9445	56.364	0	0	0	0	0	0	0	0	0	0	0	0	0	0	0	0	0
																			10775.1	5862.76	6938.82	3836.25	4641.34	1221.43	10775.1	7930.86	2631.22	0	135.768	3.37374	15.677	58.1694	0	0	0	0	0	0	0	0	0	0	0	0	0	0	0	0	0
																			5836.11	3180.87	3787.41	2048.7	2535.88	644.992	5836.11	4260.18	1464.2	0	64.1895	1.10854	9.22624	37.2064	0	0	0	0	0	0	0	0	0	0	0	0	0	0	0	0	0
																			9842.84	5307.87	6321.09	3521.75	4209.18	1098.69	9842.84	7362.09	2303.07	0	105.422	1.8592	15.3095	55.0863	0	0	0	0	0	0	0	0	0	0	0	0	0	0	0	0	0
																			8857.79	4643.94	5651.39	3206.39	3686.8	957.138	8857.79	6608.61	2091.57	0	92.2284	1.36382	12.9286	51.0848	0	0	0	0	0	0	0	0	0	0	0	0	0	0	0	0	0
																			7355.87	3979.07	4757.88	2597.99	3170.95	808.118	7355.87	5439.32	1782.35	0	81.2943	1.66791	11.4752	39.7671	0	0	0	0	0	0	0	0	0	0	0	0	0	0	0	0	0
																			6387.96	3450.45	4134.63	2253.33	2752.94	697.506	6387.96	4665.6	1599.66	0	74.0929	2.28182	8.00915	38.3164	0	0	0	0	0	0	0	0	0	0	0	0	0	0	0	0	0
																			4123.15	2294.91	2707.86	1415.29	1835.78	459.133	4123.15	2997.37	1044.8	0	46.642	0.93403	6.90276	26.495	0	0	0	0	0	0	0	0	0	0	0	0	0	0	0	0	0
																			8375.5	4662.52	5463.16	2912.34	3711.32	951.199	8375.5	6209.73	2006.36	0	99.346	1.31904	9.32808	49.4122	0	0	0	0	0	0	0	0	0	0	0	0	0	0	0	0	0
																			10751.2	5876.92	6934.14	3817.09	4655.74	1221.18	10751.2	8030.14	2538.02	0	105.129	2.08203	15.9683	59.8906	0	0	0	0	0	0	0	0	0	0	0	0	0	0	0	0	0
																			4284.59	2387.15	2817.44	1467.15	1912.3	474.849	4284.59	3153.22	1050.14	0	46.3332	1.36914	5.56314	27.9609	0	0	0	0	0	0	0	0	0	0	0	0	0	0	0	0	0
																			7871.02	4254.85	5084.68	2786.34	3380.04	874.806	7871.02	5788.52	1943.61	0	83.4947	2.55761	8.04472	44.7959	0	0	0	0	0	0	0	0	0	0	0	0	0	0	0	0	0
																			5318.16	2915.12	3465.92	1852.25	2325.03	590.096	5318.16	3907.08	1311.27	0	57.9494	1.7733	7.58312	32.4999	0	0	0	0	0	0	0	0	0	0	0	0	0	0	0	0	0
																			5823	3201.51	3793.45	2029.55	2551.82	649.688	5823	4278.82	1439.97	0	56.6427	1.35024	11.3333	34.8835	0	0	0	0	0	0	0	0	0	0	0	0	0	0	0	0	0
																			6922.86	3732.37	4473.92	2448.95	2976.2	756.164	6922.86	5131.03	1659.94	0	76.804	1.96273	11.1362	41.9882	0	0	0	0	0	0	0	0	0	0	0	0	0	0	0	0	0
																			8527.29	4813.43	5578.31	2948.98	3822.74	990.693	8527.29	6184.1	2160.7	0	111.088	3.57439	17.08	50.7492	0	0	0	0	0	0	0	0	0	0	0	0	0	0	0	0	0
																			5136.34	2810.87	3349.9	1786.45	2247.49	563.387	5136.34	3761.81	1281.12	0	50.2955	1.54014	8.34391	33.2329	0	0	0	0	0	0	0	0	0	0	0	0	0	0	0	0	0
																			9902.89	5341.95	6363.75	3539.14	4235.81	1106.14	9902.89	7364.37	2344.23	0	119.501	3.07004	16.7799	54.9427	0	0	0	0	0	0	0	0	0	0	0	0	0	0	0	0	0
																			8408.08	4660.03	5467.59	2940.49	3703.86	956.168	8408.08	6158.83	2080.52	0	96.3332	3.19384	19.0066	50.1981	0	0	0	0	0	0	0	0	0	0	0	0	0	0	0	0	0
																			10807.1	5707.21	6872.88	3934.25	4512.38	1194.83	10807.1	8022.46	2583.7	0	114.413	3.95753	21.6045	60.9884	0	0	0	0	0	0	0	0	0	0	0	0	0	0	0	0	0
																			7938	4344.08	5141.95	2796.05	3452.54	891.539	7938	5812.31	1957.97	0	102.738	2.34568	17.4053	45.2252	0	0	0	0	0	0	0	0	0	0	0	0	0	0	0	0	0
																			7829.96	4252.58	5057.44	2772.52	3382.63	869.956	7829.96	5728.84	1962.78	0	78.2198	2.5691	13.2791	44.2778	0	0	0	0	0	0	0	0	0	0	0	0	0	0	0	0	0
																			7703.22	4291.58	5030.97	2672.25	3412.01	879.566	7703.22	5644.96	1905.75	0	93.1363	2.38703	9.38951	47.5884	0	0	0	0	0	0	0	0	0	0	0	0	0	0	0	0	0
																			8198.51	4515.57	5316.02	2882.5	3591.05	924.519	8198.51	6050.59	1995.69	0	94.2432	2.61839	10.6755	44.6973	0	0	0	0	0	0	0	0	0	0	0	0	0	0	0	0	0
																			9730.63	5253.76	6264.53	3466.1	4166.76	1086.99	9730.63	7225.43	2343.85	0	96.473	3.05441	8.48114	53.3421	0	0	0	0	0	0	0	0	0	0	0	0	0	0	0	0	0
																			6672.06	3633.48	4325.74	2346.32	2888.94	744.541	6672.06	4932.23	1609.88	0	76.0159	0.955003	13.7787	39.2007	0	0	0	0	0	0	0	0	0	0	0	0	0	0	0	0	0
																			8138.3	4492.48	5290.17	2848.13	3572.86	919.624	8138.3	5979.76	2017.61	0	85.2785	1.24227	5.17299	49.2378	0	0	0	0	0	0	0	0	0	0	0	0	0	0	0	0	0
																			6707.84	3746.03	4394.95	2312.89	2985.24	760.794	6707.84	4907.78	1686.1	0	63.4099	1.32898	9.74732	39.4725	0	0	0	0	0	0	0	0	0	0	0	0	0	0	0	0	0
																			4985.78	2749.79	3257.18	1728.59	2196.74	553.044	4985.78	3674.37	1220.69	0	49.3433	1.59385	8.47116	31.3162	0	0	0	0	0	0	0	0	0	0	0	0	0	0	0	0	0
																			6323.12	3425.44	4093.01	2230.1	2730.65	694.788	6323.12	4621.09	1579.95	0	70.6392	2.21736	11.9186	37.2959	0	0	0	0	0	0	0	0	0	0	0	0	0	0	0	0	0
																			10271.6	5546.42	6603.38	3668.26	4396.4	1150.02	10271.6	7628.11	2452.63	0	114.53	1.38391	18.7899	56.2047	0	0	0	0	0	0	0	0	0	0	0	0	0	0	0	0	0
																			11696.6	6261.86	7472.65	4223.97	4956.4	1305.46	11696.6	8751.95	2743.13	0	123.466	2.3539	10.5546	65.1675	0	0	0	0	0	0	0	0	0	0	0	0	0	0	0	0	0
																			12702.2	6950.08	8150.84	4551.32	5475.91	1474.17	12702.2	9400.55	3061.03	0	133.723	2.35382	35.944	68.5539	0	0	0	0	0	0	0	0	0	0	0	0	0	0	0	0	0
																			9256.03	5133.76	6019.6	3236.43	4076.38	1057.38	9256.03	6821.79	2258.79	0	106.915	1.41192	13.9014	53.2261	0	0	0	0	0	0	0	0	0	0	0	0	0	0	0	0	0
																			9980.64	5507.23	6453.88	3526.76	4360.71	1146.52	9980.64	7350.05	2438.64	0	107.932	3.62383	21.3268	59.0633	0	0	0	0	0	0	0	0	0	0	0	0	0	0	0	0	0
																			9191.39	5044.76	5948.29	3243.1	3999.91	1044.85	9191.39	6769.32	2250.09	0	99.882	1.41781	18.0555	52.6186	0	0	0	0	0	0	0	0	0	0	0	0	0	0	0	0	0
																			9487.24	5105.54	6094.26	3392.98	4047	1058.54	9487.24	7024.32	2272.67	0	116.004	2.54035	16.4875	55.2127	0	0	0	0	0	0	0	0	0	0	0	0	0	0	0	0	0
																			8482.15	4611.54	5479.82	3002.34	3659.15	952.39	8482.15	6231.42	2083.18	0	97.39	1.28151	19.1647	49.7191	0	0	0	0	0	0	0	0	0	0	0	0	0	0	0	0	0
																			8595.61	4782.19	5594.01	3001.6	3800.69	981.495	8595.61	6290.9	2150.1	0	88.2845	3.20043	10.7668	52.354	0	0	0	0	0	0	0	0	0	0	0	0	0	0	0	0	0
																			6020.03	3316.43	3921.35	2098.68	2644.21	672.227	6020.03	4415.83	1486.39	0	68.3876	2.12711	10.6833	36.6101	0	0	0	0	0	0	0	0	0	0	0	0	0	0	0	0	0
																			11126.3	5868.95	7077.73	4048.56	4643.85	1225.1	11126.3	8359.78	2588.67	0	107.109	4.05051	7.22559	59.469	0	0	0	0	0	0	0	0	0	0	0	0	0	0	0	0	0
																			3848.86	2109.27	2522.78	1326.08	1690.81	418.459	3848.86	2780.66	991.181	0	46.7534	0.950125	6.33549	22.9794	0	0	0	0	0	0	0	0	0	0	0	0	0	0	0	0	0
																			9767.24	5419.26	6341.33	3425.92	4295.24	1124.01	9767.24	7147.25	2444.76	0	108.977	2.89693	9.28421	54.0715	0	0	0	0	0	0	0	0	0	0	0	0	0	0	0	0	0
																			12479.7	6750.63	7993.3	4486.42	5328.45	1422.18	12479.7	9255.52	2983.54	0	137.646	4.24804	28.3051	70.4673	0	0	0	0	0	0	0	0	0	0	0	0	0	0	0	0	0
																			8961.9	4948.36	5811.64	3150.26	3924.2	1024.16	8961.9	6642.94	2154.28	0	89.2758	3.02098	17.5335	54.8489	0	0	0	0	0	0	0	0	0	0	0	0	0	0	0	0	0
																			7117.31	3946.13	4634.76	2482.55	3138.04	808.09	7117.31	5242.18	1742.03	0	71.7495	2.25005	15.09	44.0141	0	0	0	0	0	0	0	0	0	0	0	0	0	0	0	0	0
																			6685.62	3676.93	4343.98	2341.64	2925.93	750.998	6685.62	4921.01	1628.98	0	76.9896	2.73213	14.694	41.2202	0	0	0	0	0	0	0	0	0	0	0	0	0	0	0	0	0
																			8690.74	4704.69	5593.44	3097.3	3732.23	972.457	8690.74	6358.93	2169.23	0	95.5154	2.77765	14.1448	50.1384	0	0	0	0	0	0	0	0	0	0	0	0	0	0	0	0	0
																			9378.54	5150.89	6065.56	3312.99	4090.3	1060.58	9378.54	6878.94	2323.07	0	106.291	3.27642	12.0897	54.8735	0	0	0	0	0	0	0	0	0	0	0	0	0	0	0	0	0
																			9655.54	5348.04	6267.14	3388.4	4241.67	1106.37	9655.54	7144.15	2324.96	0	108.445	3.35598	21.3094	53.3207	0	0	0	0	0	0	0	0	0	0	0	0	0	0	0	0	0
																			8194.32	4412.17	5273.73	2920.59	3505.73	906.444	8194.32	6093.11	1957.48	0	84.2066	2.70416	10.2502	46.5749	0	0	0	0	0	0	0	0	0	0	0	0	0	0	0	0	0
																			6354.95	3415.93	4103.05	2251.9	2723.35	692.588	6354.95	4708.25	1537.36	0	61.5705	2.17581	8.02189	37.5638	0	0	0	0	0	0	0	0	0	0	0	0	0	0	0	0	0
																			7814.32	4290.18	5071.16	2743.16	3411.8	878.385	7814.32	5769.12	1896.13	0	84.2562	2.49774	14.1488	48.1673	0	0	0	0	0	0	0	0	0	0	0	0	0	0	0	0	0
																			12784.1	6963.44	8195.32	4588.79	5490.1	1473.34	12784.1	9356.73	3205.18	0	131.512	2.63321	20.6789	67.3685	0	0	0	0	0	0	0	0	0	0	0	0	0	0	0	0	0
																			6931.96	3752.93	4484.52	2447.44	2987.84	765.087	6931.96	5055.03	1751.72	0	72.0648	2.51279	8.57593	42.0591	0	0	0	0	0	0	0	0	0	0	0	0	0	0	0	0	0
																			11267.6	6099.73	7217.26	4050.36	4822.67	1277.06	11267.6	8298.21	2766.2	0	105.275	3.97096	29.458	64.5128	0	0	0	0	0	0	0	0	0	0	0	0	0	0	0	0	0
																			5441.83	2943.24	3529.24	1912.58	2349.77	593.478	5441.83	4065.96	1271.6	0	60.7557	0.967441	8.86158	33.6828	0	0	0	0	0	0	0	0	0	0	0	0	0	0	0	0	0
																			9890.12	5420.51	6387.56	3502.56	4292.58	1127.93	9890.12	7364.12	2337.67	0	110.218	3.14272	18.2524	56.7161	0	0	0	0	0	0	0	0	0	0	0	0	0	0	0	0	0
																			10589.6	5830.57	6850.42	3739.18	4621.52	1209.05	10589.6	7798.8	2577.29	0	129.684	3.11804	19.3293	61.3647	0	0	0	0	0	0	0	0	0	0	0	0	0	0	0	0	0
																			9781.19	5270.81	6286.29	3494.89	4176.98	1093.83	9781.19	7299.42	2299.72	0	102.619	2.62815	20.3972	56.3997	0	0	0	0	0	0	0	0	0	0	0	0	0	0	0	0	0
																			5639.39	3042.32	3645.06	1994.33	2426.06	616.254	5639.39	4187.79	1343.67	0	59.508	1.33991	13.6627	33.42	0	0	0	0	0	0	0	0	0	0	0	0	0	0	0	0	0
																			6040.89	3299.06	3921.11	2119.79	2624.1	674.96	6040.89	4465.15	1469.36	0	57.4983	1.9632	8.70101	38.2305	0	0	0	0	0	0	0	0	0	0	0	0	0	0	0	0	0
																			6882.27	3718.06	4449.31	2432.96	2961.47	756.593	6882.27	5077.77	1677.33	0	74.523	1.85838	9.05816	41.7262	0	0	0	0	0	0	0	0	0	0	0	0	0	0	0	0	0
																			11169.6	5996.76	7138.58	4031.06	4740.6	1256.16	11169.6	8209.27	2764.13	0	112.604	3.63924	16.8369	63.1551	0	0	0	0	0	0	0	0	0	0	0	0	0	0	0	0	0
																			5996.12	3282.95	3904.17	2091.95	2621.61	661.336	5996.12	4404.33	1493.8	0	51.7056	1.93766	8.51636	35.8288	0	0	0	0	0	0	0	0	0	0	0	0	0	0	0	0	0
																			12260.7	6512.82	7805.45	4455.24	5144.58	1368.24	12260.7	9179.7	2865.7	0	129.409	4.82459	16.1804	64.8757	0	0	0	0	0	0	0	0	0	0	0	0	0	0	0	0	0
																			8953.17	4878.2	5787.34	3165.83	3878.85	999.352	8953.17	6678.69	2126.82	0	87.511	3.42024	6.82873	49.899	0	0	0	0	0	0	0	0	0	0	0	0	0	0	0	0	0
																			5922.85	3241.33	3850.38	2072.47	2584.02	657.315	5922.85	4364.42	1447.8	0	61.6148	2.2871	10.4671	36.2679	0	0	0	0	0	0	0	0	0	0	0	0	0	0	0	0	0
																			6972.15	3772.89	4501.53	2470.62	3005.07	767.816	6972.15	5175.27	1664.46	0	74.7822	1.6903	14.4841	41.4705	0	0	0	0	0	0	0	0	0	0	0	0	0	0	0	0	0
																			9178.66	5024.82	5941.78	3236.88	3987.96	1036.85	9178.66	6730.48	2286.53	0	90.24	2.97341	16.4192	52.0142	0	0	0	0	0	0	0	0	0	0	0	0	0	0	0	0	0
																			8695.96	4884.16	5682.35	3013.61	3871.58	1012.58	8695.96	6360.67	2167.76	0	85.6637	2.82087	23.6866	55.354	0	0	0	0	0	0	0	0	0	0	0	0	0	0	0	0	0
																			10963.8	6080.64	7099.26	3864.57	4821.43	1259.21	10963.8	8192.13	2572.6	0	124.746	3.48786	9.43278	61.4326	0	0	0	0	0	0	0	0	0	0	0	0	0	0	0	0	0
																			7130.01	3960.2	4650.04	2479.97	3152.49	807.708	7130.01	5220.17	1774.66	0	77.7531	2.42172	10.6251	44.3783	0	0	0	0	0	0	0	0	0	0	0	0	0	0	0	0	0
																			6581.33	3672.43	4305.97	2275.36	2926.09	746.344	6581.33	4840.68	1625.68	0	68.2017	1.45663	3.65824	41.6511	0	0	0	0	0	0	0	0	0	0	0	0	0	0	0	0	0
																			8262.03	4523.83	5347.95	2914.08	3597.57	926.262	8262.03	6137.41	1980.13	0	79.7737	2.02549	12.1232	50.5695	0	0	0	0	0	0	0	0	0	0	0	0	0	0	0	0	0
																			11998.3	6367.3	7629.26	4369.05	5032.79	1334.51	11998.3	8888.41	2914.16	0	109.322	3.51522	21.7115	61.1906	0	0	0	0	0	0	0	0	0	0	0	0	0	0	0	0	0
																			-577.191	-324.222	-373.621	-203.57	-256.809	-67.4127	-577.191	-449.379	-118.657	0	-5.26796	-0.190497	-0.446599	-3.25005	0	0	0	0	0	0	0	0	0	0	0	0	0	0	0	0	0
																			9500.57	5121.69	6103.77	3396.8	4059.9	1061.8	9500.57	7027.77	2305.51	0	100.097	3.3891	11.0241	52.7752	0	0	0	0	0	0	0	0	0	0	0	0	0	0	0	0	0
																			9719.21	5218.67	6229.63	3489.57	4133.26	1085.42	9719.21	7098.01	2432.79	0	110.519	2.73566	20.599	54.5614	0	0	0	0	0	0	0	0	0	0	0	0	0	0	0	0	0
																			6870.71	3717.78	4449.66	2421.05	2960.82	756.959	6870.71	5037.23	1707.11	0	67.9077	1.83575	14.0115	42.6067	0	0	0	0	0	0	0	0	0	0	0	0	0	0	0	0	0
																			9708.52	5391.46	6293.01	3415.51	4271.16	1120.3	9708.52	7138.58	2380.05	0	112.892	3.23878	17.4856	56.2671	0	0	0	0	0	0	0	0	0	0	0	0	0	0	0	0	0
																			7718.47	4062.08	4937.36	2781.11	3223.15	838.934	7718.47	5743.14	1828.24	0	85.7186	0.821887	17.0057	43.5386	0	0	0	0	0	0	0	0	0	0	0	0	0	0	0	0	0
																			8362.47	4612.19	5428.61	2933.86	3668.35	943.837	8362.47	6221.25	1998.61	0	77.2305	2.15358	13.2069	50.0214	0	0	0	0	0	0	0	0	0	0	0	0	0	0	0	0	0
																			8399.43	4513.74	5396.85	3002.58	3586.2	927.536	8399.43	6144.62	2099.13	0	92.7573	1.72332	12.0943	49.1044	0	0	0	0	0	0	0	0	0	0	0	0	0	0	0	0	0
																			7946.43	4357.11	5157.96	2788.47	3465.95	891.157	7946.43	5857.18	1950.69	0	79.4642	2.23405	12.4439	44.4181	0	0	0	0	0	0	0	0	0	0	0	0	0	0	0	0	0
																			7737.34	4236.17	5022.94	2714.4	3371.63	864.541	7737.34	5674.41	1913.59	0	89.0443	2.51897	11.8966	45.8865	0	0	0	0	0	0	0	0	0	0	0	0	0	0	0	0	0
																			8807.04	4854.15	5706	3101.04	3857.53	996.622	8807.04	6449.63	2196.45	0	98.5138	1.89073	11.1669	49.3967	0	0	0	0	0	0	0	0	0	0	0	0	0	0	0	0	0
																			10980.9	5875.7	7023.81	3957.08	4647.47	1228.23	10980.9	8267.38	2512.67	0	114.858	2.83068	24.1007	59.0526	0	0	0	0	0	0	0	0	0	0	0	0	0	0	0	0	0
																			8819.85	4851.24	5717.64	3102.21	3853.98	997.259	8819.85	6524.5	2142.82	0	85.9428	2.53056	13.9522	50.0996	0	0	0	0	0	0	0	0	0	0	0	0	0	0	0	0	0
																			10042.5	5536.31	6501.38	3541.11	4386.79	1149.52	10042.5	7354.1	2501.74	0	105.45	2.65052	18.4428	60.1156	0	0	0	0	0	0	0	0	0	0	0	0	0	0	0	0	0
																			3330.26	1888.86	2205.87	1124.39	1515.28	373.577	3330.26	2391.39	869.269	0	40.1966	1.03526	5.95569	22.4123	0	0	0	0	0	0	0	0	0	0	0	0	0	0	0	0	0
																			7761.65	4154.78	4997.71	2763.94	3299.47	855.306	7761.65	5693.02	1917.59	0	87.7929	2.20804	15.3776	45.6614	0	0	0	0	0	0	0	0	0	0	0	0	0	0	0	0	0
																			6710.18	3627.16	4339.04	2371.14	2886.72	740.443	6710.18	4971.17	1604.28	0	83.7994	0.952491	11.3348	38.6453	0	0	0	0	0	0	0	0	0	0	0	0	0	0	0	0	0
																			7677.33	4184.36	4968.3	2709.04	3329.77	854.593	7677.33	5690.26	1851.65	0	76.3851	3.06436	9.93943	46.0328	0	0	0	0	0	0	0	0	0	0	0	0	0	0	0	0	0
																			7305.94	4001.69	4742.43	2563.51	3182.33	819.364	7305.94	5359.82	1801.77	0	83.1754	0.778434	16.8753	43.5253	0	0	0	0	0	0	0	0	0	0	0	0	0	0	0	0	0
																			7320.47	3986.7	4743.33	2577.14	3173.95	812.753	7320.47	5406.39	1779.26	0	78.9151	2.66114	10.5927	42.6452	0	0	0	0	0	0	0	0	0	0	0	0	0	0	0	0	0
																			8246.5	4537.98	5354.8	2891.7	3605.82	932.16	8246.5	6129.78	1964.46	0	86.2446	2.65406	15.7006	47.665	0	0	0	0	0	0	0	0	0	0	0	0	0	0	0	0	0
																			9100.78	4862.87	5845.93	3254.86	3859.7	1003.17	9100.78	6766.06	2151.46	0	106.481	3.65126	20.5362	52.5984	0	0	0	0	0	0	0	0	0	0	0	0	0	0	0	0	0
																			9221.04	4987.09	5944.53	3276.51	3959.53	1027.56	9221.04	6809.76	2254	0	89.2514	2.64788	12.2333	53.1438	0	0	0	0	0	0	0	0	0	0	0	0	0	0	0	0	0
																			7576.71	4107.46	4901.68	2675.03	3270.7	836.761	7576.71	5578.36	1853.29	0	85.2486	2.50348	13.4333	43.8807	0	0	0	0	0	0	0	0	0	0	0	0	0	0	0	0	0
																			8991.74	4823.85	5783.9	3207.85	3832.1	991.747	8991.74	6619.77	2209.17	0	95.9438	2.88212	10.854	53.1198	0	0	0	0	0	0	0	0	0	0	0	0	0	0	0	0	0
																			6164.66	3362.61	4000.96	2163.69	2675.78	686.824	6164.66	4526.6	1521.14	0	73.3369	2.43232	4.09139	37.0591	0	0	0	0	0	0	0	0	0	0	0	0	0	0	0	0	0
																			3797.56	2058.68	2474.04	1323.52	1648.73	409.946	3797.56	2789.84	937.53	0	41.6022	0.937468	3.39776	24.2549	0	0	0	0	0	0	0	0	0	0	0	0	0	0	0	0	0
																			7701.8	4221.98	4994.98	2706.82	3355.89	866.091	7701.8	5704.45	1846.75	0	85.8201	2.04537	17.193	45.5481	0	0	0	0	0	0	0	0	0	0	0	0	0	0	0	0	0
																			7966.86	4234.33	5102.9	2863.96	3367.18	867.151	7966.86	5929.51	1893.17	0	86.9877	1.26089	11.7479	44.1784	0	0	0	0	0	0	0	0	0	0	0	0	0	0	0	0	0
																			6896.67	3684.66	4443.05	2453.62	2934.56	750.103	6896.67	5092.58	1679.95	0	69.4336	1.90182	14.3442	38.4534	0	0	0	0	0	0	0	0	0	0	0	0	0	0	0	0	0
																			7498.39	4033.67	4836.38	2662.01	3209.74	823.929	7498.39	5581.34	1775.58	0	83.9723	2.33995	12.0143	43.1421	0	0	0	0	0	0	0	0	0	0	0	0	0	0	0	0	0
																			8952.52	4848.23	5775.09	3177.44	3853.32	994.91	8952.52	6648.75	2140.44	0	97.2428	1.9904	13.0137	51.0843	0	0	0	0	0	0	0	0	0	0	0	0	0	0	0	0	0
																			2119.35	1149.49	1396.17	723.182	926.885	222.606	2119.35	1533.01	546.432	0	22.9552	0.69592	1.79065	14.4595	0	0	0	0	0	0	0	0	0	0	0	0	0	0	0	0	0
																			10136.1	5595.81	6560.74	3575.33	4437.76	1158.04	10136.1	7390.97	2546.64	0	114.347	3.25856	23.8766	56.9745	0	0	0	0	0	0	0	0	0	0	0	0	0	0	0	0	0
																			5584.9	3058.11	3640.66	1944.24	2439.77	618.347	5584.9	4088.88	1391	0	59.4239	1.90592	9.24171	34.4419	0	0	0	0	0	0	0	0	0	0	0	0	0	0	0	0	0
																			8819.29	4786.27	5694.36	3124.92	3801.55	984.715	8819.29	6614.56	2028.51	0	105.844	2.7474	15.7183	51.9031	0	0	0	0	0	0	0	0	0	0	0	0	0	0	0	0	0
																			4635.5	2562.18	3030.68	1604.82	2047.61	514.566	4635.5	3371.64	1174.93	0	50.8768	1.18908	7.22018	29.6477	0	0	0	0	0	0	0	0	0	0	0	0	0	0	0	0	0
																			5191.05	2758.12	3351.72	1839.33	2203.09	555.025	5191.05	3819.81	1278.57	0	51.2997	2.34127	7.55514	31.4813	0	0	0	0	0	0	0	0	0	0	0	0	0	0	0	0	0
																			6522.21	3602.26	4256.65	2265.56	2870.26	731.997	6522.21	4846.99	1548.84	0	73.9318	1.3497	9.69047	41.4143	0	0	0	0	0	0	0	0	0	0	0	0	0	0	0	0	0
																			8606.08	4626.2	5525.67	3080.41	3669.13	957.073	8606.08	6365.96	2094.36	0	82.7372	0.668906	13.4004	48.9523	0	0	0	0	0	0	0	0	0	0	0	0	0	0	0	0	0
																			7102.98	3920.75	4636.01	2466.98	3125.27	795.483	7102.98	5290.38	1675.25	0	80.6283	2.54915	12.008	42.1619	0	0	0	0	0	0	0	0	0	0	0	0	0	0	0	0	0
																			10169.2	5413.78	6510.23	3658.96	4293.06	1120.73	10169.2	7578.7	2405.27	0	107.414	1.77862	18.2408	57.79	0	0	0	0	0	0	0	0	0	0	0	0	0	0	0	0	0
																			7975.69	4344.05	5150.52	2825.18	3452.08	891.977	7975.69	5833.45	1991.78	0	84.3231	2.47647	17.741	45.9151	0	0	0	0	0	0	0	0	0	0	0	0	0	0	0	0	0
																			6164.88	3362.99	4010.81	2154.07	2686.24	676.752	6164.88	4548.47	1491.49	0	75.0357	2.02816	8.38641	39.4718	0	0	0	0	0	0	0	0	0	0	0	0	0	0	0	0	0
																			10200.6	5536.95	6565.09	3635.48	4387.44	1149.5	10200.6	7547.03	2468.91	0	112.325	4.14232	14.2045	53.9519	0	0	0	0	0	0	0	0	0	0	0	0	0	0	0	0	0
																			8344.36	4492.47	5370.74	2973.61	3573.44	919.033	8344.36	6187.77	2013.53	0	77.2835	1.62992	15.1662	48.9818	0	0	0	0	0	0	0	0	0	0	0	0	0	0	0	0	0
																			6876.02	3796.15	4474.81	2401.2	3024.22	771.931	6876.02	4998.6	1748.56	0	71.5006	2.36075	10.2379	44.7616	0	0	0	0	0	0	0	0	0	0	0	0	0	0	0	0	0
																			5656.63	3190.13	3716.84	1939.79	2546.04	644.088	5656.63	4108.12	1427.53	0	72.2764	1.08148	12.8797	34.7399	0	0	0	0	0	0	0	0	0	0	0	0	0	0	0	0	0
																			11646.8	6217.14	7429.59	4217.23	4912.51	1304.63	11646.8	8616.61	2837.69	0	103.511	2.27577	23.2832	63.4567	0	0	0	0	0	0	0	0	0	0	0	0	0	0	0	0	0
																			4885.49	2681.93	3185.43	1700.06	2142.74	539.188	4885.49	3580.03	1213.1	0	52.6969	0.729343	8.61786	30.324	0	0	0	0	0	0	0	0	0	0	0	0	0	0	0	0	0
																			10910.4	5888.8	6998.85	3911.51	4657.85	1230.95	10910.4	8014.05	2701.02	0	104.947	2.44566	27.3382	60.5657	0	0	0	0	0	0	0	0	0	0	0	0	0	0	0	0	0
																			11641.4	6328.61	7480.65	4160.79	5006.33	1322.27	11641.4	8725.34	2719.56	0	114.12	2.06351	15.7102	64.6454	0	0	0	0	0	0	0	0	0	0	0	0	0	0	0	0	0
																			6837.09	3750.27	4446.41	2390.68	2987.9	762.368	6837.09	4991.83	1721.39	0	69.5849	2.20343	10.5474	41.5387	0	0	0	0	0	0	0	0	0	0	0	0	0	0	0	0	0
																			6762.13	3709.01	4395.52	2366.61	2954.69	754.322	6762.13	4974.03	1678.67	0	60.3774	2.07015	7.25712	39.7287	0	0	0	0	0	0	0	0	0	0	0	0	0	0	0	0	0
																			6092.93	3334.41	3965.16	2127.77	2660.34	674.063	6092.93	4461.56	1511.43	0	72.0071	1.44178	8.37684	38.1061	0	0	0	0	0	0	0	0	0	0	0	0	0	0	0	0	0
																			9566.39	5315.24	6208.64	3357.75	4209.53	1105.71	9566.39	6978.4	2393.4	0	116.917	3.47882	17.7878	56.4083	0	0	0	0	0	0	0	0	0	0	0	0	0	0	0	0	0
																			7810.54	4289.78	5075.57	2734.96	3413.5	876.285	7810.54	5811.2	1833.35	0	101.036	2.08435	16.2726	46.5862	0	0	0	0	0	0	0	0	0	0	0	0	0	0	0	0	0
																			6233.85	3456.53	4066.06	2167.79	2752.09	704.435	6233.85	4568.42	1549.72	0	64.7124	2.07473	11.7386	37.1862	0	0	0	0	0	0	0	0	0	0	0	0	0	0	0	0	0
																			8289.45	4588.33	5391.9	2897.56	3647.46	940.878	8289.45	6085.34	2040.57	0	96.5082	2.65929	15.0153	49.3642	0	0	0	0	0	0	0	0	0	0	0	0	0	0	0	0	0
																			7464.93	4111.92	4850.82	2614.1	3269.98	841.945	7464.93	5539.25	1783.21	0	85.8306	1.86628	10.7983	43.9683	0	0	0	0	0	0	0	0	0	0	0	0	0	0	0	0	0
																			7424.16	4103.34	4829.09	2595.08	3264.96	838.387	7424.16	5446.24	1854.81	0	71.2775	1.45334	6.57127	43.8099	0	0	0	0	0	0	0	0	0	0	0	0	0	0	0	0	0
																			10414.7	5649.48	6694.07	3720.62	4473.95	1175.53	10414.7	7638.96	2594.75	0	98.6737	2.94279	22.5394	56.832	0	0	0	0	0	0	0	0	0	0	0	0	0	0	0	0	0
																			11034.2	6103.94	7142.3	3891.89	4826.91	1277.03	11034.2	8141.7	2679.34	0	129.899	2.76726	18.8125	61.6695	0	0	0	0	0	0	0	0	0	0	0	0	0	0	0	0	0
																			4230.16	2324.31	2763.09	1467.07	1856.81	467.502	4230.16	3092.51	1054.92	0	51.2716	1.03166	4.1811	26.2515	0	0	0	0	0	0	0	0	0	0	0	0	0	0	0	0	0
																			9174.55	4919.69	5896.23	3278.31	3910.38	1009.31	9174.55	6757.63	2267.15	0	85.9521	3.06402	9.85862	50.8954	0	0	0	0	0	0	0	0	0	0	0	0	0	0	0	0	0
																			9690.58	5221.1	6217.66	3472.92	4133.48	1087.62	9690.58	7135.74	2390.42	0	93.5215	2.7414	14.6705	53.4919	0	0	0	0	0	0	0	0	0	0	0	0	0	0	0	0	0
																			8783.98	4832.64	5697.45	3086.52	3837.27	995.369	8783.98	6527.25	2094.12	0	96.1749	2.06828	12.168	52.1976	0	0	0	0	0	0	0	0	0	0	0	0	0	0	0	0	0
																			9644.73	5220.6	6204.88	3439.85	4139.2	1081.4	9644.73	7094.49	2370.85	0	99.5422	3.06922	21.6493	55.1323	0	0	0	0	0	0	0	0	0	0	0	0	0	0	0	0	0
																			8363.6	4625.22	5445.24	2918.36	3675.15	950.071	8363.6	6153.87	2061.56	0	82.9656	1.93458	15.6035	47.6621	0	0	0	0	0	0	0	0	0	0	0	0	0	0	0	0	0
																			9566	5240.53	6179.91	3386.09	4161.35	1079.18	9566	7024.91	2358.05	0	107.931	2.15341	15.2112	57.7451	0	0	0	0	0	0	0	0	0	0	0	0	0	0	0	0	0
																			8102.45	4449.27	5259.92	2842.53	3539.63	909.639	8102.45	6027.07	1946.54	0	70.9581	2.45513	7.91214	47.5127	0	0	0	0	0	0	0	0	0	0	0	0	0	0	0	0	0
																			10475.9	5655.47	6727	3748.87	4484.57	1170.9	10475.9	7728.6	2541.41	0	127.938	3.17477	15.6524	59.093	0	0	0	0	0	0	0	0	0	0	0	0	0	0	0	0	0
																			7059.35	3801.57	4567.55	2491.8	3030.47	771.102	7059.35	5267.08	1672.91	0	69.4264	1.7455	4.72649	43.4614	0	0	0	0	0	0	0	0	0	0	0	0	0	0	0	0	0
																			8620.14	4629.03	5536.63	3083.51	3678.93	950.1	8620.14	6337.84	2135.53	0	82.2458	2.73669	14.1367	47.6546	0	0	0	0	0	0	0	0	0	0	0	0	0	0	0	0	0
																			6649.23	3597.06	4304.17	2345.07	2867.62	729.442	6649.23	4838.32	1684.39	0	78.625	1.51922	8.32992	38.047	0	0	0	0	0	0	0	0	0	0	0	0	0	0	0	0	0
																			8940.96	4829.32	5757.34	3183.63	3833.41	995.913	8940.96	6660.14	2113.39	0	101.207	2.06705	14.4039	49.7508	0	0	0	0	0	0	0	0	0	0	0	0	0	0	0	0	0
																			6172.38	3362.52	4002.99	2169.39	2678.4	684.119	6172.38	4471.41	1594.45	0	57.6228	1.41864	13.6436	33.8365	0	0	0	0	0	0	0	0	0	0	0	0	0	0	0	0	0
																			4890.81	2660.63	3180.62	1710.19	2125.52	535.111	4890.81	3605.76	1195.68	0	49.9445	1.01146	8.84191	29.5757	0	0	0	0	0	0	0	0	0	0	0	0	0	0	0	0	0
																			9661.98	5232.76	6223.15	3438.83	4148.86	1083.9	9661.98	7202.49	2292.47	0	94.9705	2.62256	14.8592	54.5685	0	0	0	0	0	0	0	0	0	0	0	0	0	0	0	0	0
																			7593.2	4299.86	4982.48	2610.72	3418.14	881.725	7593.2	5601.95	1860.12	0	72.4135	2.41219	9.73745	46.5746	0	0	0	0	0	0	0	0	0	0	0	0	0	0	0	0	0
																			10571.8	5748.57	6798.28	3773.55	4555.3	1193.26	10571.8	7819.36	2550.76	0	121.366	3.13241	18.4053	58.8037	0	0	0	0	0	0	0	0	0	0	0	0	0	0	0	0	0
																			7886.16	4254.02	5089.36	2796.81	3383.44	870.576	7886.16	5772.96	1952.22	0	95.0564	2.46068	17.3507	46.115	0	0	0	0	0	0	0	0	0	0	0	0	0	0	0	0	0
																			7071.63	3839.19	4587.33	2484.3	3057.32	781.867	7071.63	5274.38	1662.46	0	80.3283	2.35354	9.08755	43.0211	0	0	0	0	0	0	0	0	0	0	0	0	0	0	0	0	0
																			8810.44	4767.78	5676.89	3133.55	3780.75	987.028	8810.44	6540.21	2097.3	0	109.038	2.55923	11.5801	49.7613	0	0	0	0	0	0	0	0	0	0	0	0	0	0	0	0	0
																			8035.06	4461.72	5229.14	2805.92	3546.49	915.234	8035.06	5932.95	1957.1	0	88.5568	1.0709	8.84896	46.5366	0	0	0	0	0	0	0	0	0	0	0	0	0	0	0	0	0
																			9958.89	5373.64	6402.45	3556.44	4262.86	1110.78	9958.89	7364.9	2412.51	0	103.616	2.13618	17.5944	58.1353	0	0	0	0	0	0	0	0	0	0	0	0	0	0	0	0	0
																			7869.8	4360.83	5125.33	2744.47	3469.6	891.23	7869.8	5771.04	1945.86	0	91.5391	1.37557	11.9834	48.004	0	0	0	0	0	0	0	0	0	0	0	0	0	0	0	0	0
																			9275.23	4981.53	5955.66	3319.57	3951.79	1029.73	9275.23	6865.89	2240.34	0	90.1782	2.84963	21.203	54.7648	0	0	0	0	0	0	0	0	0	0	0	0	0	0	0	0	0
																			12692.1	6781.09	8084.3	4607.81	5358.05	1423.05	12692.1	9449.86	3056.22	0	111.101	2.26272	6.98851	65.6777	0	0	0	0	0	0	0	0	0	0	0	0	0	0	0	0	0
																			8880.65	4787.66	5715.09	3165.56	3804.18	983.483	8880.65	6616.8	2116.26	0	85.101	1.88655	13.5851	47.017	0	0	0	0	0	0	0	0	0	0	0	0	0	0	0	0	0
																			10195.1	5616.41	6591.56	3603.56	4454.06	1162.35	10195.1	7489.71	2518.82	0	122.992	4.54887	3.27978	55.7707	0	0	0	0	0	0	0	0	0	0	0	0	0	0	0	0	0
																			10673.7	5543.91	6749.23	3924.47	4384.28	1159.63	10673.7	7883.02	2604.06	0	108.216	3.78651	15.574	59.049	0	0	0	0	0	0	0	0	0	0	0	0	0	0	0	0	0
																			11482.3	6150.51	7342.51	4139.77	4858.77	1291.74	11482.3	8545.85	2725.17	0	118.807	4.07049	24.2796	64.1039	0	0	0	0	0	0	0	0	0	0	0	0	0	0	0	0	0
																			5158.24	2828.95	3359.21	1799.03	2257.29	571.664	5158.24	3831.42	1231.42	0	52.7159	1.34172	9.19046	32.148	0	0	0	0	0	0	0	0	0	0	0	0	0	0	0	0	0
																			4843.8	2708	3181.62	1662.18	2164.55	543.448	4843.8	3524.72	1215.77	0	57.7083	1.19692	12.1542	32.2425	0	0	0	0	0	0	0	0	0	0	0	0	0	0	0	0	0
																			13461.9	7291.38	8606.28	4855.65	5745	1546.38	13461.9	9952.82	3263.14	0	147.366	4.23115	22.8712	71.5094	0	0	0	0	0	0	0	0	0	0	0	0	0	0	0	0	0
																			10722.3	5854.44	6914.74	3807.58	4631.18	1223.26	10722.3	7879.38	2649.38	0	112.449	1.86139	19.3892	59.852	0	0	0	0	0	0	0	0	0	0	0	0	0	0	0	0	0
																			6984.56	3808.51	4531.96	2452.59	3035.41	773.1	6984.56	5159.88	1679.54	0	83.8336	1.85127	18.1063	41.3477	0	0	0	0	0	0	0	0	0	0	0	0	0	0	0	0	0
																			6909.54	3872.31	4525.21	2384.33	3082.71	789.601	6909.54	5021.02	1752.63	0	80.7112	1.48959	12.6893	41.0044	0	0	0	0	0	0	0	0	0	0	0	0	0	0	0	0	0
																			9347.04	5098.68	6033.43	3313.61	4047.71	1050.96	9347.04	6857.39	2317.62	0	97.5176	2.47761	18.3635	53.6754	0	0	0	0	0	0	0	0	0	0	0	0	0	0	0	0	0
																			12759.4	6875.87	8148.79	4610.58	5424.09	1451.78	12759.4	9468.8	3037.31	0	158.138	4.15112	23.9955	66.9797	0	0	0	0	0	0	0	0	0	0	0	0	0	0	0	0	0
																			8110.31	4576.09	5308.89	2801.41	3638.21	937.885	8110.31	5934.35	2024.42	0	93.0618	2.17352	8.83832	47.462	0	0	0	0	0	0	0	0	0	0	0	0	0	0	0	0	0
																			9700.85	5181.97	6216.15	3484.7	4112.27	1069.7	9700.85	7256.37	2270.35	0	101.955	1.99991	13.0984	57.0777	0	0	0	0	0	0	0	0	0	0	0	0	0	0	0	0	0
																			5510.63	3039.56	3592.65	1917.98	2425.34	614.22	5510.63	4044.42	1367.32	0	54.2096	0.821938	8.46313	35.4006	0	0	0	0	0	0	0	0	0	0	0	0	0	0	0	0	0
																			7256.3	3906.65	4670.7	2585.59	3104.39	802.259	7256.3	5290.52	1827.73	0	74.6356	2.23471	18.7037	42.4736	0	0	0	0	0	0	0	0	0	0	0	0	0	0	0	0	0
																			4505.71	2525.96	2967.12	1538.59	2018.83	507.128	4505.71	3301.75	1114.05	0	53.5873	0.533746	7.33599	28.4518	0	0	0	0	0	0	0	0	0	0	0	0	0	0	0	0	0
																			6047.94	3245.28	3905.26	2142.67	2587.58	657.693	6047.94	4488.3	1455.13	0	56.0425	1.70795	9.8338	36.913	0	0	0	0	0	0	0	0	0	0	0	0	0	0	0	0	0
																			8947.6	4895.94	5788.19	3159.4	3887.44	1008.5	8947.6	6649.58	2140.05	0	94.46	1.82036	11.7452	49.9399	0	0	0	0	0	0	0	0	0	0	0	0	0	0	0	0	0
																			7675.12	4130.26	4948.22	2726.9	3288.27	841.995	7675.12	5648.05	1894.41	0	71.9135	2.6961	13.2163	44.8357	0	0	0	0	0	0	0	0	0	0	0	0	0	0	0	0	0
																			12396.5	6630.17	7902.59	4493.9	5241.4	1388.76	12396.5	9207.67	2964.13	0	131.926	1.21987	22.5355	69.0091	0	0	0	0	0	0	0	0	0	0	0	0	0	0	0	0	0
																			6951.68	3863.94	4541.09	2410.58	3080.39	783.55	6951.68	5107.5	1702.65	0	86.7984	2.1991	10.8838	41.6387	0	0	0	0	0	0	0	0	0	0	0	0	0	0	0	0	0
																			7000.59	3899.83	4571.19	2429.41	3107.47	792.362	7000.59	5118.91	1743.14	0	84.276	2.1208	12.9779	39.1691	0	0	0	0	0	0	0	0	0	0	0	0	0	0	0	0	0
																			7177.66	4012.11	4691.29	2486.37	3193.99	818.12	7177.66	5226.19	1806.01	0	86.1759	1.83267	13.3248	44.1274	0	0	0	0	0	0	0	0	0	0	0	0	0	0	0	0	0
																			11337.4	6300.02	7335.98	4001.37	4985.69	1314.34	11337.4	8287.84	2822.82	0	136.306	3.16608	25.0175	62.2041	0	0	0	0	0	0	0	0	0	0	0	0	0	0	0	0	0
																			9307.73	5045.24	5990.95	3316.78	3999.75	1045.49	9307.73	6884.67	2256.62	0	90.8141	2.97755	18.3023	54.3523	0	0	0	0	0	0	0	0	0	0	0	0	0	0	0	0	0
																			7077.97	3858.91	4588.76	2489.2	3074.98	783.931	7077.97	5130.18	1814.05	0	76.1532	1.84614	13.2139	42.5294	0	0	0	0	0	0	0	0	0	0	0	0	0	0	0	0	0
																			8677.44	4835.66	5653.71	3023.74	3839.33	996.33	8677.44	6406.54	2111.02	0	100.072	2.049	5.56492	52.1947	0	0	0	0	0	0	0	0	0	0	0	0	0	0	0	0	0
																			4944.69	2757.76	3245.22	1699.47	2202.57	555.188	4944.69	3683.75	1166.02	0	56.7189	0.600049	6.29842	31.3053	0	0	0	0	0	0	0	0	0	0	0	0	0	0	0	0	0
																			14398.4	7837.73	9207.9	5190.45	6171.5	1666.23	14398.4	10611.4	3515.18	0	171.091	4.54098	19.1021	77.0712	0	0	0	0	0	0	0	0	0	0	0	0	0	0	0	0	0
																			7908.16	4348.54	5127.32	2780.85	3448.8	899.74	7908.16	5812.02	1944.16	0	92.907	2.16585	11.6247	45.283	0	0	0	0	0	0	0	0	0	0	0	0	0	0	0	0	0
																			7115.61	3885.03	4616.4	2499.21	3090.3	794.736	7115.61	5310.17	1685.08	0	70.738	1.09812	6.40112	42.1238	0	0	0	0	0	0	0	0	0	0	0	0	0	0	0	0	0
																			9121.54	5103.68	5937.48	3184.06	4044.14	1059.54	9121.54	6619.33	2331.21	0	103.833	1.7689	13.638	51.7607	0	0	0	0	0	0	0	0	0	0	0	0	0	0	0	0	0
																			13064	7185.43	8397.86	4666.09	5657.82	1527.61	13064	9674.82	3149.06	0	145.761	3.1721	19.2423	71.8982	0	0	0	0	0	0	0	0	0	0	0	0	0	0	0	0	0
																			10415.9	5642.52	6696.14	3719.8	4470.5	1172.02	10415.9	7737.85	2467.71	0	133.225	3.27	17.3537	56.5293	0	0	0	0	0	0	0	0	0	0	0	0	0	0	0	0	0
																			4033.69	2263.37	2655.33	1378.36	1811.96	451.412	4033.69	2899.4	1057.55	0	44.4189	0.949913	5.07915	26.2916	0	0	0	0	0	0	0	0	0	0	0	0	0	0	0	0	0
																			11231.4	5952.11	7158.96	4072.39	4712.9	1239.21	11231.4	8347.17	2676.38	0	125.319	3.93803	15.5213	63.0227	0	0	0	0	0	0	0	0	0	0	0	0	0	0	0	0	0
																			8148.85	4476.33	5284.87	2863.98	3554.87	921.455	8148.85	5962.72	2014.79	0	107.203	3.09893	11.9797	49.0678	0	0	0	0	0	0	0	0	0	0	0	0	0	0	0	0	0
																			11497.8	6249.43	7377.81	4119.99	4937.66	1311.77	11497.8	8482.59	2805.13	0	124.543	3.3891	17.898	64.2524	0	0	0	0	0	0	0	0	0	0	0	0	0	0	0	0	0
																			10325.8	5705.86	6690.47	3635.37	4519.38	1186.49	10325.8	7552.93	2576.05	0	113.201	2.57722	21.1988	59.8828	0	0	0	0	0	0	0	0	0	0	0	0	0	0	0	0	0
																			8006.35	4345.71	5179.3	2827.06	3459.33	886.381	8006.35	5907.42	1964.98	0	78.1119	2.22332	5.97393	47.6535	0	0	0	0	0	0	0	0	0	0	0	0	0	0	0	0	0
																			10173.3	5397.77	6487.58	3685.73	4276.17	1121.6	10173.3	7536.19	2467.79	0	93.9333	3.11254	16.491	55.7874	0	0	0	0	0	0	0	0	0	0	0	0	0	0	0	0	0
																			3634.15	2031.97	2387.28	1246.87	1623.76	408.207	3634.15	2646.68	917.254	0	39.6627	1.16755	6.95171	22.4338	0	0	0	0	0	0	0	0	0	0	0	0	0	0	0	0	0
																			8596.19	4645.2	5536.33	3059.87	3689.36	955.839	8596.19	6340.41	2100.25	0	90.919	3.69123	10.3498	50.5685	0	0	0	0	0	0	0	0	0	0	0	0	0	0	0	0	0
																			4197.43	2253.23	2722.36	1475.07	1801.04	452.186	4197.43	3077.49	1037.74	0	50.6974	0.967041	4.44279	26.0898	0	0	0	0	0	0	0	0	0	0	0	0	0	0	0	0	0
																			6958.39	3830.24	4534.39	2424	3054.36	775.876	6958.39	5135.4	1703.5	0	68.5476	0.507837	8.67084	41.7611	0	0	0	0	0	0	0	0	0	0	0	0	0	0	0	0	0
																			9927.11	5278.33	6340.25	3586.86	4179.55	1098.78	9927.11	7329.47	2428.2	0	99.4487	1.98403	13.5497	54.4604	0	0	0	0	0	0	0	0	0	0	0	0	0	0	0	0	0
																			4194.58	2290.92	2734.33	1460.25	1827.19	463.732	4194.58	3077.51	1044.49	0	38.7185	1.17605	7.09245	25.5969	0	0	0	0	0	0	0	0	0	0	0	0	0	0	0	0	0
																			6956.82	3777.68	4508.73	2448.09	3012.7	764.982	6956.82	5190.13	1637.53	0	83.0276	1.72687	4.01263	40.3901	0	0	0	0	0	0	0	0	0	0	0	0	0	0	0	0	0
																			7688.66	4194.32	4981.43	2707.23	3333.09	861.229	7688.66	5661.77	1877.51	0	91.3247	1.99767	10.249	45.8056	0	0	0	0	0	0	0	0	0	0	0	0	0	0	0	0	0
																			11708.1	6336.15	7504.29	4203.8	5000.07	1336.08	11708.1	8630.66	2869.21	0	124.579	2.48553	14.6387	66.5122	0	0	0	0	0	0	0	0	0	0	0	0	0	0	0	0	0
																			6059.04	3376.25	3964.55	2094.49	2691.91	684.333	6059.04	4448.92	1494.01	0	72.0765	1.18998	6.67522	36.1739	0	0	0	0	0	0	0	0	0	0	0	0	0	0	0	0	0
																			9259.32	4937.18	5935.86	3323.45	3916.28	1020.91	9259.32	6821.46	2280.24	0	92.1913	3.80042	9.99679	51.6257	0	0	0	0	0	0	0	0	0	0	0	0	0	0	0	0	0
																			3994.49	2194.61	2612.47	1382.02	1755.36	439.249	3994.49	2883.15	1028.06	0	56.3278	0.878708	1.0758	25.0064	0	0	0	0	0	0	0	0	0	0	0	0	0	0	0	0	0
																			9472.53	5220.4	6143.4	3329.13	4140.13	1080.27	9472.53	6937.76	2350.22	0	109.129	3.29908	16.6118	55.5159	0	0	0	0	0	0	0	0	0	0	0	0	0	0	0	0	0
																			12967.9	6898.94	8246.76	4721.18	5447.91	1451.03	12967.9	9658.85	3064.54	0	147.468	3.58223	26.2883	67.1986	0	0	0	0	0	0	0	0	0	0	0	0	0	0	0	0	0
																			10222	5541.4	6586.88	3635.11	4391.58	1149.82	10222	7700.07	2339.95	0	111.769	3.20398	11.2848	55.7107	0	0	0	0	0	0	0	0	0	0	0	0	0	0	0	0	0
																			5351.25	2899.1	3479.13	1872.11	2314.58	584.525	5351.25	3928.8	1327.63	0	55.5908	2.02089	6.35811	30.8433	0	0	0	0	0	0	0	0	0	0	0	0	0	0	0	0	0
																			7382.5	4035.89	4788.93	2593.57	3214.3	821.596	7382.5	5435.65	1804.86	0	85.5021	1.91997	11.0805	43.4871	0	0	0	0	0	0	0	0	0	0	0	0	0	0	0	0	0
																			8203.29	4480.99	5323.37	2879.92	3565.43	915.559	8203.29	6095.64	1950.64	0	99.6674	1.20898	7.1528	48.9794	0	0	0	0	0	0	0	0	0	0	0	0	0	0	0	0	0
																			8056.66	4352.1	5193.02	2863.64	3460.86	891.245	8056.66	5977.43	1931.53	0	87.06	1.65248	13.6704	45.3241	0	0	0	0	0	0	0	0	0	0	0	0	0	0	0	0	0
																			6293.26	3419.72	4087.64	2205.62	2728.14	691.579	6293.26	4609.06	1565.07	0	68.2915	2.54805	9.49355	38.7915	0	0	0	0	0	0	0	0	0	0	0	0	0	0	0	0	0
																			8137.82	4420.73	5258.75	2879.08	3517.64	903.09	8137.82	6099.31	1885.5	0	86.3101	1.50083	17.2054	47.9928	0	0	0	0	0	0	0	0	0	0	0	0	0	0	0	0	0
																			10550	5596.32	6722.38	3827.66	4426.55	1169.77	10550	7798.16	2551.44	0	115.162	3.58861	19.7522	61.9332	0	0	0	0	0	0	0	0	0	0	0	0	0	0	0	0	0
																			9868.12	5355.21	6348.34	3519.77	4244.03	1111.19	9868.12	7254.21	2455.84	0	82.4696	2.60655	18.8313	54.1598	0	0	0	0	0	0	0	0	0	0	0	0	0	0	0	0	0
																			11776	6313.19	7517.59	4258.4	4989.67	1323.51	11776	8717.75	2848.85	0	125.9	4.16279	15.5654	63.7613	0	0	0	0	0	0	0	0	0	0	0	0	0	0	0	0	0
																			4613.92	2527.1	3009.88	1604.03	2020.96	506.136	4613.92	3403.34	1117.84	0	59.1661	0.804789	3.11107	29.6508	0	0	0	0	0	0	0	0	0	0	0	0	0	0	0	0	0
																			7290.81	4061.23	4753.2	2537.61	3224.03	837.197	7290.81	5370.63	1783.4	0	76.9755	2.53643	11.532	45.7398	0	0	0	0	0	0	0	0	0	0	0	0	0	0	0	0	0
																			7053.86	3768.14	4533.07	2520.79	2997.53	770.612	7053.86	5226.24	1690.5	0	78.6636	1.18247	15.2772	41.998	0	0	0	0	0	0	0	0	0	0	0	0	0	0	0	0	0
																			10794.6	5707.9	6881.96	3912.68	4516.62	1191.27	10794.6	8012.48	2570.59	0	129.147	3.08954	22.1241	57.2119	0	0	0	0	0	0	0	0	0	0	0	0	0	0	0	0	0
																			5191.68	2888.35	3405.26	1786.42	2308.9	579.457	5191.68	3828.63	1266.98	0	52.7238	1.87784	8.70143	32.7617	0	0	0	0	0	0	0	0	0	0	0	0	0	0	0	0	0
																			6699.91	3586.77	4319.14	2380.78	2860.92	725.844	6699.91	4994.99	1592.7	0	61.4522	1.65069	9.25404	39.8672	0	0	0	0	0	0	0	0	0	0	0	0	0	0	0	0	0
																			10307.3	5512.53	6598.79	3708.49	4373.43	1139.1	10307.3	7548.35	2565.07	0	116.262	3.87482	20.042	53.6781	0	0	0	0	0	0	0	0	0	0	0	0	0	0	0	0	0
																			10965.1	6105.95	7106.71	3858.37	4830.42	1275.53	10965.1	8073.18	2674.95	0	134.022	3.88309	15.588	63.4555	0	0	0	0	0	0	0	0	0	0	0	0	0	0	0	0	0
																			10321.9	5655.19	6656.43	3665.52	4479.9	1175.29	10321.9	7555.54	2573.33	0	113.361	2.38707	18.8482	58.4754	0	0	0	0	0	0	0	0	0	0	0	0	0	0	0	0	0
																			8155.91	4413.14	5263.77	2892.14	3513.67	899.478	8155.91	6040.96	1978.45	0	75.0935	2.9945	12.4687	45.939	0	0	0	0	0	0	0	0	0	0	0	0	0	0	0	0	0
																			4958.44	2717.71	3231.16	1727.29	2169.85	547.858	4958.44	3612.05	1250.24	0	56.2588	2.07927	7.82712	29.9896	0	0	0	0	0	0	0	0	0	0	0	0	0	0	0	0	0
																			5974.63	3348.88	3920.49	2054.14	2669.89	678.991	5974.63	4374.24	1496.64	0	57.1502	1.63711	8.53748	36.4253	0	0	0	0	0	0	0	0	0	0	0	0	0	0	0	0	0
																			7086.67	3867.94	4596.66	2490.01	3081.02	786.92	7086.67	5140.26	1811.36	0	76.8508	1.82282	15.3476	41.033	0	0	0	0	0	0	0	0	0	0	0	0	0	0	0	0	0
																			7819.8	4247.73	5063.91	2755.89	3379.57	868.154	7819.8	5808.01	1859.01	0	86.8634	1.49809	15.8759	48.5396	0	0	0	0	0	0	0	0	0	0	0	0	0	0	0	0	0
																			8092.86	4380.05	5222.14	2870.72	3482.3	897.756	8092.86	5965.22	1965.19	0	99.3227	2.13246	15.6553	45.3456	0	0	0	0	0	0	0	0	0	0	0	0	0	0	0	0	0
																			7298.19	3992.02	4730.76	2567.43	3176.18	815.843	7298.19	5364.83	1804.78	0	77.5734	2.46064	6.23839	42.3031	0	0	0	0	0	0	0	0	0	0	0	0	0	0	0	0	0
																			5766.48	3138.43	3746.48	2019.99	2505.05	633.383	5766.48	4229.93	1435.22	0	60.1952	2.14843	3.15873	35.8176	0	0	0	0	0	0	0	0	0	0	0	0	0	0	0	0	0
																			3571.25	1957.65	2338.76	1232.49	1566.86	390.794	3571.25	2617.13	884.898	0	39.5293	1.33981	4.03244	24.3113	0	0	0	0	0	0	0	0	0	0	0	0	0	0	0	0	0
																			5970.55	3283.16	3893.37	2077.19	2618.32	664.84	5970.55	4352.77	1506.09	0	60.8452	2.10433	12.1819	36.5672	0	0	0	0	0	0	0	0	0	0	0	0	0	0	0	0	0
																			10806.1	5872.82	6947.22	3858.84	4645.96	1226.86	10806.1	7985.56	2641.61	0	104.429	2.47642	13.3122	58.6679	0	0	0	0	0	0	0	0	0	0	0	0	0	0	0	0	0
																			5000.36	2754.75	3271	1729.36	2203.88	550.88	5000.36	3608.76	1304.82	0	48.7073	1.46492	6.22444	30.3819	0	0	0	0	0	0	0	0	0	0	0	0	0	0	0	0	0
																			8177.52	4475.27	5298.53	2878.99	3557.18	918.091	8177.52	6024.33	1995.96	0	91.1078	2.72215	13.4315	49.971	0	0	0	0	0	0	0	0	0	0	0	0	0	0	0	0	0
																			8939	4797	5745.02	3193.98	3811.38	985.623	8939	6670.73	2113.46	0	88.0404	1.04198	13.1698	52.5601	0	0	0	0	0	0	0	0	0	0	0	0	0	0	0	0	0
																			5654.58	3095.2	3693.9	1960.68	2473.88	621.321	5654.58	4156.13	1390.66	0	66.8987	0.998831	4.72573	35.1707	0	0	0	0	0	0	0	0	0	0	0	0	0	0	0	0	0
																			5973.89	3317.45	3904.14	2069.75	2647.87	669.587	5973.89	4407.9	1443.8	0	73.419	1.40633	10.8559	36.5175	0	0	0	0	0	0	0	0	0	0	0	0	0	0	0	0	0
																			5016.96	2731.62	3269.4	1747.57	2183.91	547.709	5016.96	3700.35	1216.66	0	59.3866	1.66135	8.39331	30.5172	0	0	0	0	0	0	0	0	0	0	0	0	0	0	0	0	0
																			4103.88	2311.94	2704.09	1399.79	1848.45	463.492	4103.88	2973.47	1050.97	0	46.5631	0.99709	5.87009	26.0028	0	0	0	0	0	0	0	0	0	0	0	0	0	0	0	0	0
																			9004.34	4985.38	5842.57	3161.77	3955.71	1029.66	9004.34	6621.4	2215.74	0	95.967	3.34325	16.1386	51.7403	0	0	0	0	0	0	0	0	0	0	0	0	0	0	0	0	0
																			8068.76	4369.99	5213.29	2855.46	3474.06	895.933	8068.76	5978.55	1949.59	0	78.2354	1.75835	11.5851	49.0352	0	0	0	0	0	0	0	0	0	0	0	0	0	0	0	0	0
																			4018.72	2224.84	2634.86	1383.86	1778.2	446.645	4018.72	2951.5	993.723	0	47.0468	1.55703	1.91575	22.982	0	0	0	0	0	0	0	0	0	0	0	0	0	0	0	0	0
																			9801.21	5411.18	6346.13	3455.08	4290	1121.18	9801.21	7231.6	2398.13	0	90.4945	3.49883	19.7287	57.7604	0	0	0	0	0	0	0	0	0	0	0	0	0	0	0	0	0
																			5273.42	2880.82	3435.05	1838.37	2298.86	581.952	5273.42	3783.34	1376.96	0	67.16	1.29605	11.3617	33.2969	0	0	0	0	0	0	0	0	0	0	0	0	0	0	0	0	0
																			11553.9	6289.98	7417.58	4136.34	4970.97	1319	11553.9	8632.04	2693.17	0	137.416	5.27331	20.95	65.0828	0	0	0	0	0	0	0	0	0	0	0	0	0	0	0	0	0
																			12501.4	6851.63	8032.76	4468.62	5407.45	1444.18	12501.4	9236.67	3027.8	0	141.28	4.11508	25.2585	66.2613	0	0	0	0	0	0	0	0	0	0	0	0	0	0	0	0	0
																			9266.96	5055.92	5977.4	3289.56	4012.58	1043.34	9266.96	6811.22	2283.32	0	99.2226	3.20006	16.9316	53.0711	0	0	0	0	0	0	0	0	0	0	0	0	0	0	0	0	0
																			10770.5	5852.96	6926.29	3844.2	4637.31	1215.65	10770.5	7940.94	2632.05	0	115.786	3.57521	20.7196	57.4226	0	0	0	0	0	0	0	0	0	0	0	0	0	0	0	0	0
																			8690.75	4697.09	5599.96	3090.79	3732.74	964.342	8690.75	6389.25	2131.96	0	103.653	2.22285	15.0796	48.581	0	0	0	0	0	0	0	0	0	0	0	0	0	0	0	0	0
																			11155.2	6003.48	7138.65	4016.58	4750.2	1253.29	11155.2	8217.67	2742.85	0	110.93	3.85142	14.7442	65.1862	0	0	0	0	0	0	0	0	0	0	0	0	0	0	0	0	0
																			3046.85	1641.88	1989.13	1057.72	1317.71	324.168	3046.85	2162.64	828.134	0	31.4355	1.09467	4.59759	18.9468	0	0	0	0	0	0	0	0	0	0	0	0	0	0	0	0	0
																			9141.55	4855.88	5854.42	3287.13	3857.14	998.74	9141.55	6755.5	2228.58	0	97.4169	0.790431	8.987	50.2786	0	0	0	0	0	0	0	0	0	0	0	0	0	0	0	0	0
																			1538.8	829.875	1013.12	525.684	669.477	160.397	1538.8	1083.79	422.266	0	19.3122	0.522201	2.64104	10.2723	0	0	0	0	0	0	0	0	0	0	0	0	0	0	0	0	0
																			12201	6379.21	7724.76	4476.21	5042.05	1337.16	12201	9046.56	2947.16	0	117.092	3.0769	20.8681	66.2178	0	0	0	0	0	0	0	0	0	0	0	0	0	0	0	0	0
																			5927.93	3305.73	3871.92	2056.01	2636.53	669.2	5927.93	4291.42	1524.78	0	63.4331	2.68311	8.38435	37.2308	0	0	0	0	0	0	0	0	0	0	0	0	0	0	0	0	0
																			8712.01	4728.78	5620.45	3091.56	3755.87	972.908	8712.01	6460.19	2089.53	0	94.4833	2.0219	13.1601	52.6249	0	0	0	0	0	0	0	0	0	0	0	0	0	0	0	0	0
																			10432.1	5782	6757.96	3674.13	4585.37	1196.63	10432.1	7656.55	2585.96	0	109.449	2.76529	16.3687	61.0009	0	0	0	0	0	0	0	0	0	0	0	0	0	0	0	0	0
																			11712.1	6247.25	7467.54	4244.59	4939.1	1308.15	11712.1	8659.81	2862.99	0	107.165	1.35687	18.6494	62.1593	0	0	0	0	0	0	0	0	0	0	0	0	0	0	0	0	0
																			8661.49	4751.7	5610.9	3050.59	3772.5	979.205	8661.49	6337.89	2161.55	0	92.7207	2.60156	17.5922	49.1346	0	0	0	0	0	0	0	0	0	0	0	0	0	0	0	0	0
																			3912.07	2167.09	2568.46	1343.61	1736.15	430.945	3912.07	2888.76	942.158	0	46.1555	1.36536	8.15111	25.4823	0	0	0	0	0	0	0	0	0	0	0	0	0	0	0	0	0
																			11315.2	6065.51	7244	4071.22	4804.25	1261.26	11315.2	8372.66	2741.93	0	121.381	2.186	12.9887	64.0806	0	0	0	0	0	0	0	0	0	0	0	0	0	0	0	0	0
																			12143.2	6566.92	7781.91	4361.32	5186.49	1380.43	12143.2	8950.37	2951.99	0	156.836	3.23223	14.8547	65.9597	0	0	0	0	0	0	0	0	0	0	0	0	0	0	0	0	0
																			6589.4	3648.29	4293.86	2295.54	2907.35	740.938	6589.4	4808.69	1661.65	0	70.9777	1.83065	6.52827	39.7206	0	0	0	0	0	0	0	0	0	0	0	0	0	0	0	0	0
																			10728.2	5745.81	6867.57	3860.6	4553.46	1192.35	10728.2	7969.37	2571.32	0	102.523	2.74522	21.1227	61.0948	0	0	0	0	0	0	0	0	0	0	0	0	0	0	0	0	0
																			8061.37	4281.03	5171.19	2890.18	3406.51	874.518	8061.37	5913.91	2003.25	0	80.4838	2.57661	15.1095	46.0323	0	0	0	0	0	0	0	0	0	0	0	0	0	0	0	0	0
																			3162.76	1801.44	2098.27	1064.49	1445.18	356.258	3162.76	2274.66	825.521	0	35.7257	0.607035	4.42037	21.8222	0	0	0	0	0	0	0	0	0	0	0	0	0	0	0	0	0
																			12653.8	6849.47	8096.33	4557.43	5411.71	1437.75	12653.8	9375.36	3032.22	0	146.052	3.49063	25.612	71.0249	0	0	0	0	0	0	0	0	0	0	0	0	0	0	0	0	0
																			9193.34	5154.6	5994.19	3199.15	4091.14	1063.46	9193.34	6781.86	2233.69	0	108.121	4.04778	11.135	54.4897	0	0	0	0	0	0	0	0	0	0	0	0	0	0	0	0	0
																			7113.67	3799.02	4577.76	2535.91	3024.85	774.167	7113.67	5272.64	1717.4	0	71.6888	1.94751	11.8218	38.1737	0	0	0	0	0	0	0	0	0	0	0	0	0	0	0	0	0
																			5479.33	2979.59	3554.95	1924.38	2380.61	598.978	5479.33	4029.67	1350.09	0	55.6937	1.42058	8.70034	33.7587	0	0	0	0	0	0	0	0	0	0	0	0	0	0	0	0	0
																			8565.27	4755.31	5574.75	2990.52	3780.62	974.686	8565.27	6307.88	2094.87	0	101.504	2.51177	11.3605	47.1376	0	0	0	0	0	0	0	0	0	0	0	0	0	0	0	0	0
																			8254.83	4459.18	5317.58	2937.25	3544.26	914.927	8254.83	6135.72	1976.89	0	78.4442	2.95489	13.0883	47.7329	0	0	0	0	0	0	0	0	0	0	0	0	0	0	0	0	0
																			13825.3	7388.48	8789.16	5036.16	5819.75	1568.74	13825.3	10282.2	3291.77	0	152.409	4.819	23.2913	70.8334	0	0	0	0	0	0	0	0	0	0	0	0	0	0	0	0	0
																			3771.34	2088.25	2474.3	1297.05	1671.26	416.995	3771.34	2758.62	935.724	0	42.2184	1.50583	9.04009	24.2317	0	0	0	0	0	0	0	0	0	0	0	0	0	0	0	0	0
																			9766.59	5264.84	6280.2	3486.39	4174.45	1090.39	9766.59	7275.17	2309.96	0	103.904	3.87902	22.471	51.2069	0	0	0	0	0	0	0	0	0	0	0	0	0	0	0	0	0
																			9146.03	4953.77	5898.58	3247.45	3934.41	1019.36	9146.03	6804.78	2166.93	0	104.683	2.21382	15.5841	51.8336	0	0	0	0	0	0	0	0	0	0	0	0	0	0	0	0	0
																			6399.89	3521.13	4166.27	2233.63	2809.57	711.561	6399.89	4649.41	1625.71	0	69.9797	2.27059	12.902	39.626	0	0	0	0	0	0	0	0	0	0	0	0	0	0	0	0	0
																			11788.1	6206.79	7490.33	4297.73	4906.78	1300.01	11788.1	8813.43	2768.38	0	115.827	2.41149	24.3881	63.6195	0	0	0	0	0	0	0	0	0	0	0	0	0	0	0	0	0
																			11503.9	6195.37	7371.99	4131.95	4902.19	1293.19	11503.9	8516.49	2772.77	0	122.044	3.21017	25.7178	63.6974	0	0	0	0	0	0	0	0	0	0	0	0	0	0	0	0	0
																			7997.28	4336.59	5164.43	2832.85	3444.57	892.017	7997.28	5875.91	1982.75	0	73.8521	2.32422	17.0107	45.4336	0	0	0	0	0	0	0	0	0	0	0	0	0	0	0	0	0
																			8947.07	4992.17	5827.7	3119.37	3963.86	1028.31	8947.07	6626.95	2148.93	0	94.8299	1.79041	20.5641	54.0014	0	0	0	0	0	0	0	0	0	0	0	0	0	0	0	0	0
																			8443.94	4574.75	5438.98	3004.95	3633.58	941.17	8443.94	6242.48	2043.85	0	92.2413	1.43534	15.0078	48.9195	0	0	0	0	0	0	0	0	0	0	0	0	0	0	0	0	0
																			7179.72	3937.24	4665.89	2513.82	3136.08	801.157	7179.72	5267.15	1781.08	0	73.7266	1.97619	13.0141	42.7744	0	0	0	0	0	0	0	0	0	0	0	0	0	0	0	0	0
																			10893.4	5848.14	6984.98	3908.41	4633.65	1214.49	10893.4	8112.65	2603.54	0	98.3891	4.22387	14.5468	60.0478	0	0	0	0	0	0	0	0	0	0	0	0	0	0	0	0	0
																			8633.69	4758.64	5598.56	3035.13	3778.71	979.935	8633.69	6360.13	2119.18	0	87.2775	3.20872	12.4615	51.4333	0	0	0	0	0	0	0	0	0	0	0	0	0	0	0	0	0
																			4866.46	2699.5	3187.93	1678.54	2152.96	546.541	4866.46	3587.11	1188.36	0	51.8252	1.26614	10.474	27.4353	0	0	0	0	0	0	0	0	0	0	0	0	0	0	0	0	0
																			6581.02	3551.46	4251.12	2329.9	2826.44	725.029	6581.02	4895.49	1548.05	0	81.5176	1.83435	15.2716	38.8612	0	0	0	0	0	0	0	0	0	0	0	0	0	0	0	0	0
																			9266.5	5052.16	5976.49	3290.01	4008.46	1043.7	9266.5	6905.56	2200.31	0	84.5405	2.09552	20.2744	53.7206	0	0	0	0	0	0	0	0	0	0	0	0	0	0	0	0	0
																			9585.35	5245.26	6189.85	3395.5	4160.01	1085.25	9585.35	7067.75	2336.65	0	109.092	1.77326	14.0349	56.0524	0	0	0	0	0	0	0	0	0	0	0	0	0	0	0	0	0
																			6539.91	3585.04	4253.2	2286.71	2855.57	729.468	6539.91	4759.99	1657.73	0	69.7097	1.26017	12.4781	38.7414	0	0	0	0	0	0	0	0	0	0	0	0	0	0	0	0	0
																			6286.67	3465.06	4100.38	2186.29	2763.7	701.355	6286.67	4643.08	1526.65	0	71.919	2.19144	4.41516	38.4255	0	0	0	0	0	0	0	0	0	0	0	0	0	0	0	0	0
																			11939.4	6520.58	7673.99	4265.4	5149.01	1371.57	11939.4	8846.09	2883.27	0	126.698	2.20489	15.5405	65.5809	0	0	0	0	0	0	0	0	0	0	0	0	0	0	0	0	0
																			5279.36	2867.09	3430.95	1848.41	2289.29	577.801	5279.36	3867.89	1306.71	0	64.6929	1.06262	6.1061	32.8978	0	0	0	0	0	0	0	0	0	0	0	0	0	0	0	0	0
																			9441.1	5038.68	6055.24	3385.87	4003.46	1035.21	9441.1	7010.69	2260.42	0	100.463	2.49013	12.4633	54.5739	0	0	0	0	0	0	0	0	0	0	0	0	0	0	0	0	0
																			7849.35	4326.95	5099.77	2749.58	3441.69	885.265	7849.35	5847.03	1866.7	0	75.7954	1.57779	10.4508	47.7987	0	0	0	0	0	0	0	0	0	0	0	0	0	0	0	0	0
																			11062.9	5908.49	7070.18	3992.76	4677.22	1231.28	11062.9	8224.04	2655.83	0	106.631	2.46393	12.9757	61.0033	0	0	0	0	0	0	0	0	0	0	0	0	0	0	0	0	0
																			3514.44	1942.13	2302.01	1212.42	1551.64	390.495	3514.44	2568.85	874.681	0	43.6518	0.946686	4.20488	22.1007	0	0	0	0	0	0	0	0	0	0	0	0	0	0	0	0	0
																			8881.57	4907.48	5760.26	3121.32	3892.57	1014.91	8881.57	6506.83	2215.08	0	96.5774	2.24021	8.55769	52.2904	0	0	0	0	0	0	0	0	0	0	0	0	0	0	0	0	0
																			8536.44	4563.05	5477.7	3058.74	3622.96	940.083	8536.44	6341.42	2038.2	0	88.1122	2.09427	16.1334	50.4847	0	0	0	0	0	0	0	0	0	0	0	0	0	0	0	0	0
																			7607.08	4122.49	4916.73	2690.36	3280.13	842.354	7607.08	5615.5	1863.32	0	79.9948	1.32676	4.49953	42.4387	0	0	0	0	0	0	0	0	0	0	0	0	0	0	0	0	0
																			7381.89	4025.91	4776.19	2605.7	3200.52	825.385	7381.89	5396.27	1863.63	0	69.1351	1.42231	9.5306	41.8923	0	0	0	0	0	0	0	0	0	0	0	0	0	0	0	0	0
																			4334.03	2334.99	2814.59	1519.44	1867.26	467.734	4334.03	3176.95	1078.43	0	45.2055	1.5653	6.03535	25.8379	0	0	0	0	0	0	0	0	0	0	0	0	0	0	0	0	0
																			6867.31	3675.64	4431.81	2435.5	2930.4	745.246	6867.31	5098.01	1651.07	0	63.185	1.40777	12.2895	41.3468	0	0	0	0	0	0	0	0	0	0	0	0	0	0	0	0	0
																			7714.7	4232.13	5007.63	2707.07	3367.34	864.795	7714.7	5697.13	1889.55	0	74.1287	2.09049	7.19046	44.6131	0	0	0	0	0	0	0	0	0	0	0	0	0	0	0	0	0
																			7322.89	3905.66	4706	2616.89	3108.02	797.64	7322.89	5368.95	1812.65	0	88.8927	1.60391	8.55164	42.2374	0	0	0	0	0	0	0	0	0	0	0	0	0	0	0	0	0
																			9537.31	5129.66	6132.37	3404.94	4069.06	1060.6	9537.31	6966.1	2395.01	0	109.29	1.79188	11.0979	54.0206	0	0	0	0	0	0	0	0	0	0	0	0	0	0	0	0	0
																			6116.47	3325.97	3963.04	2153.44	2653.79	672.173	6116.47	4511.45	1489.1	0	66.0963	1.67835	12.0656	36.0919	0	0	0	0	0	0	0	0	0	0	0	0	0	0	0	0	0
																			7100.05	3875	4602.47	2497.58	3082.04	792.958	7100.05	5224.07	1736.2	0	81.7711	2.04143	14.5832	41.3867	0	0	0	0	0	0	0	0	0	0	0	0	0	0	0	0	0
																			9063	5100.86	5919.42	3143.57	4050.39	1050.47	9063	6591.25	2284.5	0	115.746	1.60273	15.9172	53.9849	0	0	0	0	0	0	0	0	0	0	0	0	0	0	0	0	0
																			5917.15	3265.22	3865.44	2051.7	2606.54	658.679	5917.15	4360.99	1449.12	0	63.0168	0.645669	6.85091	36.5201	0	0	0	0	0	0	0	0	0	0	0	0	0	0	0	0	0
																			9312.71	5069.06	6006.57	3306.15	4021.79	1047.28	9312.71	6933.92	2207.95	0	100.657	2.01087	15.3574	52.8088	0	0	0	0	0	0	0	0	0	0	0	0	0	0	0	0	0
																			8442.99	4453.46	5404.62	3038.37	3540.73	912.725	8442.99	6305.52	1975.03	0	102.47	2.05412	9.89808	48.0064	0	0	0	0	0	0	0	0	0	0	0	0	0	0	0	0	0
																			10914.3	5995.28	7039.97	3874.37	4740.53	1254.75	10914.3	8112.37	2609.59	0	115.306	2.49778	14.69	59.8942	0	0	0	0	0	0	0	0	0	0	0	0	0	0	0	0	0
																			10400.1	5645.29	6681.94	3718.13	4465.76	1179.53	10400.1	7567.73	2641.72	0	112.826	3.84297	20.1827	53.7687	0	0	0	0	0	0	0	0	0	0	0	0	0	0	0	0	0
																			8763.68	4729.27	5643.98	3119.7	3753.78	975.489	8763.68	6579.11	2034.95	0	88.0292	1.97015	9.70725	49.9126	0	0	0	0	0	0	0	0	0	0	0	0	0	0	0	0	0
																			9750.62	5344.27	6297.02	3453.6	4235.77	1108.49	9750.62	7175.23	2402.99	0	102.624	1.27662	14.4274	54.0672	0	0	0	0	0	0	0	0	0	0	0	0	0	0	0	0	0
																			10597.8	5746.29	6816.45	3781.32	4548.21	1198.08	10597.8	7871.91	2535.4	0	122.382	2.75748	7.36131	57.9506	0	0	0	0	0	0	0	0	0	0	0	0	0	0	0	0	0
																			7368.24	3916.14	4734.73	2633.52	3113.04	803.097	7368.24	5473.51	1749.29	0	91.4657	2.11136	11.6709	40.2033	0	0	0	0	0	0	0	0	0	0	0	0	0	0	0	0	0
																			7653.89	4232.29	4983.14	2670.75	3371.15	861.136	7653.89	5590.41	1921.04	0	86.0035	1.6684	8.21539	46.5561	0	0	0	0	0	0	0	0	0	0	0	0	0	0	0	0	0
																			9074.9	4981.44	5869.35	3205.55	3952.86	1028.58	9074.9	6683.78	2230.01	0	92.2675	3.05183	12.6041	53.1895	0	0	0	0	0	0	0	0	0	0	0	0	0	0	0	0	0
																			12089.6	6731.07	7817.49	4272.07	5313.14	1417.94	12089.6	8956.2	2905.23	0	129.368	3.15027	30.113	65.4911	0	0	0	0	0	0	0	0	0	0	0	0	0	0	0	0	0
																			8284.3	4494.04	5352.9	2931.4	3569.83	924.203	8284.3	6150.94	1982.53	0	90.9611	1.68711	9.21827	48.9668	0	0	0	0	0	0	0	0	0	0	0	0	0	0	0	0	0
																			6654.28	3533.62	4273.81	2380.47	2814.3	719.32	6654.28	4878.46	1649.21	0	73.023	1.41001	12.3696	39.8036	0	0	0	0	0	0	0	0	0	0	0	0	0	0	0	0	0
																			6387.71	3435.88	4138.22	2249.5	2738.54	697.336	6387.71	4770.4	1504.64	0	64.6086	1.23153	8.80172	38.0265	0	0	0	0	0	0	0	0	0	0	0	0	0	0	0	0	0
																			13488.1	7340.65	8623.12	4865	5782.05	1558.6	13488.1	9987.34	3263.69	0	133.205	2.56729	28.3246	72.9954	0	0	0	0	0	0	0	0	0	0	0	0	0	0	0	0	0
																			8897.19	4899.46	5761.67	3135.53	3890.55	1008.9	8897.19	6521.16	2200.12	0	102.094	2.72386	18.3861	52.709	0	0	0	0	0	0	0	0	0	0	0	0	0	0	0	0	0
																			9273.17	5037.35	5971.79	3301.38	3998.21	1039.14	9273.17	6809.6	2303.86	0	91.4359	2.19917	13.3785	52.6912	0	0	0	0	0	0	0	0	0	0	0	0	0	0	0	0	0
																			8932.59	4928.69	5794.31	3138.28	3911.91	1016.78	8932.59	6532.7	2233.03	0	97.8047	2.43743	13.5708	53.0446	0	0	0	0	0	0	0	0	0	0	0	0	0	0	0	0	0
																			8798.98	4897.17	5726.31	3072.67	3883.88	1013.28	8798.98	6470.61	2174.38	0	81.9992	2.67304	15.5738	53.742	0	0	0	0	0	0	0	0	0	0	0	0	0	0	0	0	0
																			8121.85	4468.94	5274.67	2847.18	3555.64	913.297	8121.85	5994.7	1985.41	0	87.0475	2.1111	7.91666	44.6579	0	0	0	0	0	0	0	0	0	0	0	0	0	0	0	0	0
																			10105	5499.06	6506.69	3598.27	4355.75	1143.32	10105	7401.41	2528.14	0	105.893	2.49663	12.8156	54.2035	0	0	0	0	0	0	0	0	0	0	0	0	0	0	0	0	0
																			6807.34	3734.75	4428.3	2379.04	2976.41	758.34	6807.34	5013.39	1671.73	0	68.0418	1.88038	10.2747	42.0201	0	0	0	0	0	0	0	0	0	0	0	0	0	0	0	0	0
																			7409.55	4039.71	4802.21	2607.34	3212.72	826.985	7409.55	5450.08	1826.55	0	73.7166	2.35788	12.7259	44.1155	0	0	0	0	0	0	0	0	0	0	0	0	0	0	0	0	0
																			10148.2	5540.83	6544.86	3603.32	4390.35	1150.48	10148.2	7395.29	2552.54	0	122.193	3.6796	17.0499	57.4375	0	0	0	0	0	0	0	0	0	0	0	0	0	0	0	0	0
																			5731.24	3141.07	3736.43	1994.81	2508.1	632.972	5731.24	4232.9	1402.28	0	56.283	1.50652	3.56562	34.7113	0	0	0	0	0	0	0	0	0	0	0	0	0	0	0	0	0
																			7499.74	4142.36	4878.29	2621.46	3295.65	846.707	7499.74	5543.96	1819.34	0	80.0865	1.64707	8.89715	45.8145	0	0	0	0	0	0	0	0	0	0	0	0	0	0	0	0	0
																			8242.35	4511.29	5333.73	2908.63	3582.24	929.05	8242.35	6115.38	1966.23	0	98.6875	1.96126	10.5712	49.5174	0	0	0	0	0	0	0	0	0	0	0	0	0	0	0	0	0
																			8697.89	4868.48	5668.39	3029.5	3863.69	1004.79	8697.89	6344.85	2182.22	0	105.653	2.05306	14.188	48.9376	0	0	0	0	0	0	0	0	0	0	0	0	0	0	0	0	0
																			11541.4	6310.19	7419.17	4122.26	4986.6	1323.59	11541.4	8523.2	2798.58	0	130.926	4.35753	21.367	63.0001	0	0	0	0	0	0	0	0	0	0	0	0	0	0	0	0	0
																			9079.98	4925.95	5852.12	3227.86	3908.38	1017.57	9079.98	6695.01	2231.04	0	89.83	1.67836	11.5077	50.9165	0	0	0	0	0	0	0	0	0	0	0	0	0	0	0	0	0
																			7547.98	4182.04	4922.4	2625.58	3328.34	853.702	7547.98	5533.07	1859.89	0	90.4295	2.39414	16.3018	45.8999	0	0	0	0	0	0	0	0	0	0	0	0	0	0	0	0	0
																			7007.86	3916.86	4576.7	2431.16	3117.24	799.615	7007.86	5128.07	1750.21	0	76.2754	2.29571	8.39374	42.6172	0	0	0	0	0	0	0	0	0	0	0	0	0	0	0	0	0
																			11288.2	6042.19	7219.46	4068.72	4779.01	1263.18	11288.2	8316.51	2747.93	0	131.806	3.33762	26.2106	62.3871	0	0	0	0	0	0	0	0	0	0	0	0	0	0	0	0	0
																			6950.14	3914.49	4552.68	2397.46	3113.96	800.526	6950.14	5060.1	1735.33	0	97.7295	2.13199	12.4026	42.4421	0	0	0	0	0	0	0	0	0	0	0	0	0	0	0	0	0
																			6772.15	3693.1	4393.3	2378.85	2941.74	751.358	6772.15	4959.73	1681.62	0	74.1301	2.70419	14.3788	39.583	0	0	0	0	0	0	0	0	0	0	0	0	0	0	0	0	0
																			10801.2	5831.71	6929.78	3871.4	4614.44	1217.27	10801.2	8028.72	2581.44	0	109.051	2.70736	19.7516	59.5136	0	0	0	0	0	0	0	0	0	0	0	0	0	0	0	0	0
																			10056.7	5555.32	6511.77	3544.94	4403.79	1151.53	10056.7	7457.5	2408.25	0	116.627	3.05002	14.8745	56.4127	0	0	0	0	0	0	0	0	0	0	0	0	0	0	0	0	0
																			9387.42	5142.11	6069.52	3317.9	4073.84	1068.27	9387.42	6921.26	2309.99	0	85.0693	3.57093	14.054	53.4759	0	0	0	0	0	0	0	0	0	0	0	0	0	0	0	0	0
																			8590.16	4589.42	5514.44	3075.72	3650.66	938.761	8590.16	6344.63	2086.54	0	103.127	2.22103	6.18279	47.4555	0	0	0	0	0	0	0	0	0	0	0	0	0	0	0	0	0
																			11499.7	6173.19	7350.75	4148.94	4883.98	1289.21	11499.7	8494.04	2814.18	0	109.567	3.09395	13.5555	65.256	0	0	0	0	0	0	0	0	0	0	0	0	0	0	0	0	0
																			8118.15	4279.1	5192.56	2925.6	3401.25	877.846	8118.15	5997.46	1987.14	0	77.1314	2.54464	7.97274	45.907	0	0	0	0	0	0	0	0	0	0	0	0	0	0	0	0	0
																			8930.06	4774.92	5738.88	3191.18	3791.42	983.501	8930.06	6719.18	2054.07	0	95.7859	2.07392	9.29752	49.6556	0	0	0	0	0	0	0	0	0	0	0	0	0	0	0	0	0
																			9317.04	5148.39	6041.55	3275.49	4085.37	1063.02	9317.04	6836.2	2316.64	0	94.7873	3.2774	9.95715	56.176	0	0	0	0	0	0	0	0	0	0	0	0	0	0	0	0	0
																			9469.24	5103.01	6078.44	3390.8	4051.46	1051.55	9469.24	6914.75	2379.25	0	101.978	2.71202	18.1715	52.3834	0	0	0	0	0	0	0	0	0	0	0	0	0	0	0	0	0
																			11402.1	6252.26	7342.05	4060.06	4944.77	1307.5	11402.1	8362.92	2834.24	0	132.823	2.04597	7.28957	62.7844	0	0	0	0	0	0	0	0	0	0	0	0	0	0	0	0	0
																			4395.32	2445.91	2885.35	1509.97	1958.09	487.817	4395.32	3236.77	1082.28	0	43.6841	1.30867	3.5714	27.705	0	0	0	0	0	0	0	0	0	0	0	0	0	0	0	0	0
																			11263.2	6198.09	7271.54	3991.68	4904.28	1293.8	11263.2	8387.59	2665.5	0	129.331	3.09689	13.9134	63.7819	0	0	0	0	0	0	0	0	0	0	0	0	0	0	0	0	0
																			9790.22	5293.96	6296.72	3493.49	4200.78	1093.18	9790.22	7273.88	2334.53	0	108.878	2.09883	14.7029	56.1355	0	0	0	0	0	0	0	0	0	0	0	0	0	0	0	0	0
																			6554.2	3558.46	4245.19	2309.01	2834.73	723.728	6554.2	4855.22	1590.27	0	61.747	2.32339	6.37045	38.2679	0	0	0	0	0	0	0	0	0	0	0	0	0	0	0	0	0
																			9224.98	5037.34	5961.48	3263.5	4000.67	1036.67	9224.98	6854.42	2206.86	0	101.853	3.61381	6.67456	51.5634	0	0	0	0	0	0	0	0	0	0	0	0	0	0	0	0	0
																			8107.35	4514.82	5280.21	2827.14	3585.5	929.326	8107.35	5976.03	1987.45	0	78.607	3.18573	14.2748	47.7981	0	0	0	0	0	0	0	0	0	0	0	0	0	0	0	0	0
																			6163.85	3301.87	3973.26	2190.59	2629.01	672.869	6163.85	4582.85	1479.15	0	56.4751	1.07519	9.84998	34.4471	0	0	0	0	0	0	0	0	0	0	0	0	0	0	0	0	0
																			10312.6	5684.84	6669.4	3643.2	4500.25	1184.58	10312.6	7591.7	2527.98	0	116.105	3.16614	15.9001	57.7379	0	0	0	0	0	0	0	0	0	0	0	0	0	0	0	0	0
																			6766.23	3677.49	4378.45	2387.78	2927.7	749.789	6766.23	4988.85	1652.5	0	74.2259	1.58807	8.80984	40.2576	0	0	0	0	0	0	0	0	0	0	0	0	0	0	0	0	0
																			9071.69	4998.22	5885.71	3185.98	3969.15	1029.07	9071.69	6654.36	2249.43	0	99.5526	3.27741	9.0821	55.9866	0	0	0	0	0	0	0	0	0	0	0	0	0	0	0	0	0
																			9757.03	5306.82	6296.96	3460.07	4209.6	1097.22	9757.03	7246.12	2335	0	107.069	3.36073	12.0494	53.4364	0	0	0	0	0	0	0	0	0	0	0	0	0	0	0	0	0
																			10038.4	5524.3	6491.68	3546.75	4375.99	1148.31	10038.4	7398.35	2450.07	0	117.005	1.77209	12.6665	58.5629	0	0	0	0	0	0	0	0	0	0	0	0	0	0	0	0	0
																			9441	5059.23	6050.43	3390.56	4009.53	1049.7	9441	6947.42	2339.41	0	81.8815	2.75065	14.3036	55.2254	0	0	0	0	0	0	0	0	0	0	0	0	0	0	0	0	0
																			9452.38	5150.43	6105.35	3347.02	4090.48	1059.95	9452.38	6965.77	2328.56	0	93.7451	3.34672	10.0981	50.8572	0	0	0	0	0	0	0	0	0	0	0	0	0	0	0	0	0
																			6969.16	3887.48	4552.74	2416.42	3092.72	794.763	6969.16	5107.99	1729.17	0	80.5218	1.8267	8.30581	41.3431	0	0	0	0	0	0	0	0	0	0	0	0	0	0	0	0	0
																			11407.3	6101.11	7285.42	4121.91	4826.94	1274.16	11407.3	8468.11	2756.3	0	102.93	2.13631	15.4807	62.3728	0	0	0	0	0	0	0	0	0	0	0	0	0	0	0	0	0
																			14476.6	7856.95	9231.02	5245.54	6174.13	1682.83	14476.6	10780.7	3472.81	0	119.733	4.66494	25.2715	73.4215	0	0	0	0	0	0	0	0	0	0	0	0	0	0	0	0	0
																			10400.3	5579.85	6665.84	3734.43	4423.11	1156.74	10400.3	7788.46	2408.56	0	125.463	4.05948	15.1541	58.5728	0	0	0	0	0	0	0	0	0	0	0	0	0	0	0	0	0
																			11269	6124.69	7248.42	4020.53	4839.35	1285.34	11269	8341.25	2728.66	0	114.157	3.50942	21.2883	60.0874	0	0	0	0	0	0	0	0	0	0	0	0	0	0	0	0	0
																			6009.38	3238.41	3886.38	2123	2583.89	654.523	6009.38	4420.25	1478.8	0	66.3846	2.31728	7.14237	34.4854	0	0	0	0	0	0	0	0	0	0	0	0	0	0	0	0	0
																			11336.5	6239.62	7318.56	4017.94	4934.88	1304.74	11336.5	8426.92	2706.02	0	115.371	2.55432	17.632	68.0036	0	0	0	0	0	0	0	0	0	0	0	0	0	0	0	0	0
																			8533.95	4685	5532.42	3001.53	3722.14	962.861	8533.95	6299.33	2078.94	0	93.9699	2.11075	11.441	48.1599	0	0	0	0	0	0	0	0	0	0	0	0	0	0	0	0	0
																			8375.34	4623.28	5432.17	2943.16	3671.34	951.937	8375.34	6204.31	2016.97	0	86.8271	2.08246	17.5761	47.5691	0	0	0	0	0	0	0	0	0	0	0	0	0	0	0	0	0
																			11139.4	6086.91	7168.06	3971.29	4810.18	1276.74	11139.4	8242.92	2701.14	0	110.557	2.86351	20.8676	61.0058	0	0	0	0	0	0	0	0	0	0	0	0	0	0	0	0	0
																			8641.91	4647.42	5556.29	3085.63	3688.73	958.687	8641.91	6371.2	2111.93	0	90.2232	2.32649	14.8343	51.3973	0	0	0	0	0	0	0	0	0	0	0	0	0	0	0	0	0
																			9209.48	5061.25	5955.73	3253.75	4009.3	1051.95	9209.48	6745.53	2296.69	0	100.924	2.6948	10.5236	53.1238	0	0	0	0	0	0	0	0	0	0	0	0	0	0	0	0	0
																			8513.68	4660.65	5503.47	3010.21	3699.15	961.507	8513.68	6275.31	2066.3	0	100.564	2.64	19.1358	49.7325	0	0	0	0	0	0	0	0	0	0	0	0	0	0	0	0	0
																			6451.5	3524.98	4193.26	2258.24	2808.53	716.449	6451.5	4737.34	1597.8	0	71.4887	1.96495	4.84481	38.0636	0	0	0	0	0	0	0	0	0	0	0	0	0	0	0	0	0
																			6874.16	3786.87	4476.31	2397.85	3018.17	768.698	6874.16	5110.84	1634.83	0	77.3118	1.35228	10.8797	38.9493	0	0	0	0	0	0	0	0	0	0	0	0	0	0	0	0	0
																			9010.94	4839.39	5785.1	3225.83	3836.94	1002.45	9010.94	6633.74	2217.75	0	87.8106	2.7755	16.4681	52.3898	0	0	0	0	0	0	0	0	0	0	0	0	0	0	0	0	0
																			7189.42	3900.78	4651.25	2538.17	3102.43	798.349	7189.42	5291.34	1756.94	0	83.5174	1.888	13.6318	42.1039	0	0	0	0	0	0	0	0	0	0	0	0	0	0	0	0	0
																			9146.91	5037.9	5926.91	3220	3991.41	1046.49	9146.91	6753.38	2227.95	0	88.0958	2.80092	21.5987	53.0858	0	0	0	0	0	0	0	0	0	0	0	0	0	0	0	0	0
																			5552.73	3062.39	3628.2	1924.53	2443.54	618.847	5552.73	4049.46	1398.84	0	57.3249	2.17203	10.4213	34.5063	0	0	0	0	0	0	0	0	0	0	0	0	0	0	0	0	0
																			11176.5	5963.54	7134.66	4041.84	4714.34	1249.19	11176.5	8301.24	2691.42	0	99.353	2.17966	20.8973	61.4149	0	0	0	0	0	0	0	0	0	0	0	0	0	0	0	0	0
																			8424.09	4545.35	5427.93	2996.16	3607.69	937.658	8424.09	6316.31	1962.85	0	77.0516	1.30069	20.5884	45.9838	0	0	0	0	0	0	0	0	0	0	0	0	0	0	0	0	0
																			7584.46	4227.06	4949.39	2635.07	3362.11	864.942	7584.46	5569.15	1861.63	0	96.3547	2.49466	8.78296	46.0526	0	0	0	0	0	0	0	0	0	0	0	0	0	0	0	0	0
																			6018.74	3258.66	3899.96	2118.78	2599.53	659.128	6018.74	4416.82	1493.86	0	60.1679	2.30416	9.8736	35.7163	0	0	0	0	0	0	0	0	0	0	0	0	0	0	0	0	0
																			3860.94	2106.19	2521.99	1338.95	1687.76	418.43	3860.94	2814.72	966.679	0	48.069	1.03484	5.55139	24.8895	0	0	0	0	0	0	0	0	0	0	0	0	0	0	0	0	0
																			8691.42	4632.56	5572.1	3119.32	3682.62	949.931	8691.42	6481.97	2062.53	0	84.4231	3.64412	10.2988	48.5542	0	0	0	0	0	0	0	0	0	0	0	0	0	0	0	0	0
																			8958.38	5005.43	5831.94	3126.43	3971.17	1034.26	8958.38	6467.3	2317.94	0	108.012	1.52978	11.9656	51.6288	0	0	0	0	0	0	0	0	0	0	0	0	0	0	0	0	0
																			10292.8	5662.94	6648.7	3644.13	4482.79	1180.15	10292.8	7633.26	2488.69	0	92.4617	3.33178	15.3036	59.7895	0	0	0	0	0	0	0	0	0	0	0	0	0	0	0	0	0
																			7108.47	3856.31	4595.36	2513.12	3065.98	790.335	7108.47	5200.24	1772.02	0	76.0939	2.4201	14.7722	42.9264	0	0	0	0	0	0	0	0	0	0	0	0	0	0	0	0	0
																			8634.95	4763.98	5615.46	3019.49	3790.86	973.113	8634.95	6419.49	2069.63	0	90.1068	1.68828	5.13591	48.9023	0	0	0	0	0	0	0	0	0	0	0	0	0	0	0	0	0
																			8934.71	4924.3	5799.6	3135.11	3915.43	1008.87	8934.71	6556	2235.33	0	80.1569	2.43133	11.1398	49.6545	0	0	0	0	0	0	0	0	0	0	0	0	0	0	0	0	0
																			9239.37	5075.62	5976.78	3262.59	4022.87	1052.74	9239.37	6823.37	2260.28	0	92.1512	2.61314	9.84622	51.1115	0	0	0	0	0	0	0	0	0	0	0	0	0	0	0	0	0
																			7152.68	3928.02	4647.56	2505.12	3128.63	799.392	7152.68	5256.24	1753.84	0	82.6286	2.66116	16.0824	41.2318	0	0	0	0	0	0	0	0	0	0	0	0	0	0	0	0	0
																			5461.8	3004.55	3563.63	1898.17	2397.57	606.981	5461.8	3982.92	1372.76	0	66.2304	1.63027	6.59597	31.664	0	0	0	0	0	0	0	0	0	0	0	0	0	0	0	0	0
																			5875.35	3225.04	3819.68	2055.67	2573.1	651.946	5875.35	4349.82	1425.17	0	55.1246	1.85506	8.45574	34.9223	0	0	0	0	0	0	0	0	0	0	0	0	0	0	0	0	0
																			6393.86	3544.42	4170.8	2223.06	2826.22	718.197	6393.86	4698.52	1569.06	0	74.4226	1.17536	11.5681	39.1095	0	0	0	0	0	0	0	0	0	0	0	0	0	0	0	0	0
																			6691.32	3637.28	4332.95	2358.37	2895.32	741.955	6691.32	4959.91	1619.89	0	58.9729	1.74576	13.0209	37.7739	0	0	0	0	0	0	0	0	0	0	0	0	0	0	0	0	0
																			6894.59	3740.5	4465.73	2428.86	2982.83	757.673	6894.59	5170.47	1609.2	0	67.549	2.83963	2.98547	41.5407	0	0	0	0	0	0	0	0	0	0	0	0	0	0	0	0	0
																			7179.01	3954.67	4668.27	2510.74	3145.25	809.417	7179.01	5274.68	1774.54	0	74.5536	0.929832	11.7043	42.6057	0	0	0	0	0	0	0	0	0	0	0	0	0	0	0	0	0
																			13185.9	6978.8	8376.51	4809.34	5507.79	1471.01	13185.9	9978.45	2969.96	0	154.529	1.53586	10.4499	70.9325	0	0	0	0	0	0	0	0	0	0	0	0	0	0	0	0	0
																			8544.69	4649.12	5527.78	3016.91	3697.72	951.399	8544.69	6335.1	2049.33	0	98.4382	2.01725	12.0295	47.7744	0	0	0	0	0	0	0	0	0	0	0	0	0	0	0	0	0
																			7882.66	4256.37	5082.73	2799.93	3386.14	870.224	7882.66	5822.91	1918.23	0	80.2646	2.06212	13.1506	46.0484	0	0	0	0	0	0	0	0	0	0	0	0	0	0	0	0	0
																			4708.29	2598.85	3077.25	1631.03	2078.36	520.483	4708.29	3446.3	1176.24	0	44.2063	0.519942	11.2952	29.7265	0	0	0	0	0	0	0	0	0	0	0	0	0	0	0	0	0
																			8452.55	4635.73	5476.15	2976.4	3685.71	950.02	8452.55	6245.47	2041.27	0	103.857	2.07521	9.01829	50.8513	0	0	0	0	0	0	0	0	0	0	0	0	0	0	0	0	0
																			10083.6	5377.24	6456.27	3627.28	4258.47	1118.77	10083.6	7544.99	2360.54	0	101.214	2.48322	18.7776	55.5508	0	0	0	0	0	0	0	0	0	0	0	0	0	0	0	0	0
																			8301.93	4544.07	5374.47	2927.47	3611.68	932.383	8301.93	6081.44	2066.77	0	90.2554	1.74501	13.689	48.0353	0	0	0	0	0	0	0	0	0	0	0	0	0	0	0	0	0
																			10251	5501.78	6569.44	3681.59	4358.34	1143.44	10251	7577.16	2467.64	0	121.151	2.78219	24.9929	57.3037	0	0	0	0	0	0	0	0	0	0	0	0	0	0	0	0	0
																			5836.09	3198.6	3795.56	2040.53	2547.66	650.943	5836.09	4265.78	1463.75	0	63.699	1.5946	5.53629	35.7298	0	0	0	0	0	0	0	0	0	0	0	0	0	0	0	0	0
																			8469.29	4695.38	5498.77	2970.52	3725.28	970.104	8469.29	6225.21	2103.63	0	76.1557	3.0617	9.30507	51.93	0	0	0	0	0	0	0	0	0	0	0	0	0	0	0	0	0
																			8579.45	4703.26	5562.23	3017.22	3740.56	962.699	8579.45	6373.77	2044.63	0	91.1405	3.94449	13.3685	52.601	0	0	0	0	0	0	0	0	0	0	0	0	0	0	0	0	0
																			11955.8	6563.51	7700.3	4255.52	5187.56	1375.94	11955.8	8878.48	2876.78	0	114.113	4.09556	16.8631	65.478	0	0	0	0	0	0	0	0	0	0	0	0	0	0	0	0	0
																			2414.48	1368.75	1606.09	808.388	1102.11	266.638	2414.48	1744.3	624.455	0	24.3135	0.656811	4.20897	16.5455	0	0	0	0	0	0	0	0	0	0	0	0	0	0	0	0	0
																			9853.39	5362.37	6340.49	3512.9	4244.82	1117.55	9853.39	7276.41	2378.09	0	118.935	2.30173	21.335	56.3192	0	0	0	0	0	0	0	0	0	0	0	0	0	0	0	0	0
																			7379.73	4066.86	4794.52	2585.21	3229.58	837.285	7379.73	5434.86	1814.63	0	75.1533	1.13243	9.82181	44.1242	0	0	0	0	0	0	0	0	0	0	0	0	0	0	0	0	0
																			5234.86	2823.92	3389.56	1845.3	2253.31	570.616	5234.86	3870.77	1268.44	0	57.7826	1.53143	5.62548	30.7142	0	0	0	0	0	0	0	0	0	0	0	0	0	0	0	0	0
																			8077.55	4389.89	5218.08	2859.47	3490.17	899.725	8077.55	5954.12	1998.08	0	73.2549	1.82934	3.83064	46.4241	0	0	0	0	0	0	0	0	0	0	0	0	0	0	0	0	0
																			4577.84	2477.53	2980.81	1597.03	1982.76	494.772	4577.84	3346.98	1140.27	0	54.2196	1.48201	6.01301	28.8735	0	0	0	0	0	0	0	0	0	0	0	0	0	0	0	0	0
																			11083.5	6120.65	7161.58	3921.89	4836.58	1284.07	11083.5	8200.33	2678.02	0	119.961	3.4595	19.6085	62.0937	0	0	0	0	0	0	0	0	0	0	0	0	0	0	0	0	0
																			7712.64	4247.2	5008.73	2703.91	3379.43	867.77	7712.64	5638.74	1925.65	0	86.4848	2.9479	12.1286	46.6895	0	0	0	0	0	0	0	0	0	0	0	0	0	0	0	0	0
																			10345.6	5652.87	6667.21	3678.4	4479.43	1173.44	10345.6	7628.68	2513.03	0	117.393	3.41662	24.5097	58.5801	0	0	0	0	0	0	0	0	0	0	0	0	0	0	0	0	0
																			10274.5	5570.69	6608.55	3665.93	4412.92	1157.77	10274.5	7591.13	2500.81	0	104.288	3.34273	16.9017	58.0054	0	0	0	0	0	0	0	0	0	0	0	0	0	0	0	0	0
																			5502.12	3073.69	3612.05	1890.07	2455.96	617.737	5502.12	4006.76	1390.01	0	61.2403	1.46711	8.50027	34.143	0	0	0	0	0	0	0	0	0	0	0	0	0	0	0	0	0
																			8987.53	4908.7	5799.33	3188.2	3888.16	1020.54	8987.53	6576.49	2245.67	0	97.4585	3.12601	10.7544	54.0355	0	0	0	0	0	0	0	0	0	0	0	0	0	0	0	0	0
																			6421.11	3550.48	4182.25	2238.87	2829.37	721.112	6421.11	4749.88	1568.93	0	56.9161	1.25947	5.29383	38.8339	0	0	0	0	0	0	0	0	0	0	0	0	0	0	0	0	0
																			6291.51	3430.48	4079.52	2211.99	2734.89	695.582	6291.51	4627.76	1546.74	0	70.8688	0.872825	9.25183	36.0179	0	0	0	0	0	0	0	0	0	0	0	0	0	0	0	0	0
																			7715.31	4167.14	4974.22	2741.09	3315.18	851.962	7715.31	5676.59	1905.59	0	74.5518	3.16986	10.7132	44.7057	0	0	0	0	0	0	0	0	0	0	0	0	0	0	0	0	0
																			9136.76	4857.74	5844.67	3292.08	3849.15	1008.59	9136.76	6719.38	2236.98	0	109.714	3.63925	16.6609	50.3924	0	0	0	0	0	0	0	0	0	0	0	0	0	0	0	0	0
																			11909.2	6473.3	7641.55	4267.63	5105.42	1367.89	11909.2	8859.48	2843.85	0	110.79	4.03544	25.4643	65.5665	0	0	0	0	0	0	0	0	0	0	0	0	0	0	0	0	0
																			5962.13	3219.26	3855.88	2106.25	2568.99	650.279	5962.13	4383.36	1465.08	0	66.9148	1.35622	10.5414	34.8772	0	0	0	0	0	0	0	0	0	0	0	0	0	0	0	0	0
																			13785	7354.83	8764.91	5020.08	5796.93	1557.9	13785	10219.3	3305.97	0	167.52	4.96874	15.2786	71.9857	0	0	0	0	0	0	0	0	0	0	0	0	0	0	0	0	0
																			8281.08	4460.53	5335.65	2945.43	3541.77	918.757	8281.08	6088.06	2039.54	0	85.3531	1.84518	17.9124	48.3693	0	0	0	0	0	0	0	0	0	0	0	0	0	0	0	0	0
																			8924.33	4888.3	5767.68	3156.66	3876.37	1011.93	8924.33	6476.97	2274.16	0	101.839	2.98819	14.4314	53.9444	0	0	0	0	0	0	0	0	0	0	0	0	0	0	0	0	0
																			13911.7	7471.46	8869.16	5042.52	5887.69	1583.77	13911.7	10468.6	3246.35	0	118.204	4.504	3.96236	70.0992	0	0	0	0	0	0	0	0	0	0	0	0	0	0	0	0	0
																			10755.3	5859.68	6924.28	3830.98	4641.35	1218.34	10755.3	7902.98	2653.7	0	119.076	1.15303	16.589	61.7561	0	0	0	0	0	0	0	0	0	0	0	0	0	0	0	0	0
																			6832.79	3654.05	4403.16	2429.63	2909.73	744.315	6832.79	5084.65	1627.06	0	67.3942	1.18705	11.224	41.2747	0	0	0	0	0	0	0	0	0	0	0	0	0	0	0	0	0
																			11610.7	6056.83	7348.63	4262.05	4789.59	1267.24	11610.7	8713.46	2697.47	0	119.742	2.53538	17.4132	60.0546	0	0	0	0	0	0	0	0	0	0	0	0	0	0	0	0	0
																			11756.3	6321.02	7510.23	4246.09	4989.57	1331.46	11756.3	8650.12	2893.7	0	117.523	3.60643	25.1231	66.2523	0	0	0	0	0	0	0	0	0	0	0	0	0	0	0	0	0
																			6123.71	3396.17	4001.8	2121.91	2708.81	687.357	6123.71	4472.44	1525.88	0	72.5769	2.05704	11.4137	39.3446	0	0	0	0	0	0	0	0	0	0	0	0	0	0	0	0	0
																			11309.2	6104.17	7243.44	4065.72	4819.87	1284.3	11309.2	8400.44	2694.88	0	130.082	2.84886	23.7528	57.1499	0	0	0	0	0	0	0	0	0	0	0	0	0	0	0	0	0
																			11486.4	6397.05	7435.67	4050.68	5057.16	1339.9	11486.4	8469.08	2803.8	0	127.238	2.05858	18.8286	65.3514	0	0	0	0	0	0	0	0	0	0	0	0	0	0	0	0	0
																			11300.4	6271.16	7309.06	3991.3	4958.57	1312.59	11300.4	8344.72	2757.43	0	116.591	3.31308	16.4119	61.8965	0	0	0	0	0	0	0	0	0	0	0	0	0	0	0	0	0
																			10490.9	5774.82	6776.79	3714.11	4572.63	1202.19	10490.9	7752.17	2539.81	0	122.271	1.8389	18.8302	55.9718	0	0	0	0	0	0	0	0	0	0	0	0	0	0	0	0	0
																			9503.27	5062.05	6081.84	3421.42	4016.69	1045.35	9503.27	7077.72	2254.53	0	106.021	2.62455	9.33405	53.0377	0	0	0	0	0	0	0	0	0	0	0	0	0	0	0	0	0
																			9181.98	4931.64	5909.23	3272.75	3919.94	1011.7	9181.98	6816.96	2191.56	0	103.053	3.38695	15.3526	51.667	0	0	0	0	0	0	0	0	0	0	0	0	0	0	0	0	0
																			6979.89	3828.71	4530.01	2449.88	3047.6	781.108	6979.89	5093.52	1744.61	0	83.0145	2.3495	14.4408	41.9584	0	0	0	0	0	0	0	0	0	0	0	0	0	0	0	0	0
																			7219.93	3989.43	4700.3	2519.63	3173.41	816.02	7219.93	5278.38	1802.24	0	81.7034	1.80236	11.6334	44.1742	0	0	0	0	0	0	0	0	0	0	0	0	0	0	0	0	0
																			7621.71	4221.96	4960.53	2661.18	3357.71	864.252	7621.71	5663.03	1804.52	0	93.4371	1.88046	15.6098	43.224	0	0	0	0	0	0	0	0	0	0	0	0	0	0	0	0	0
																			7696.81	4129.18	4954.49	2742.31	3277.52	851.658	7696.81	5697.64	1859.63	0	75.6042	1.49082	18.1679	44.2723	0	0	0	0	0	0	0	0	0	0	0	0	0	0	0	0	0
																			7233.03	3909.95	4669.51	2563.52	3111.94	798.012	7233.03	5335.62	1768.53	0	74.2557	2.07538	11.3807	41.1623	0	0	0	0	0	0	0	0	0	0	0	0	0	0	0	0	0
																			6445.65	3609.6	4218.65	2227	2872.69	736.917	6445.65	4682.94	1649.93	0	61.6197	2.84995	7.77958	40.5352	0	0	0	0	0	0	0	0	0	0	0	0	0	0	0	0	0
																			7810.5	4190.7	5027.5	2783.01	3335.57	855.126	7810.5	5738.26	1931.58	0	82.214	1.03816	12.969	44.4459	0	0	0	0	0	0	0	0	0	0	0	0	0	0	0	0	0
																			8198.99	4579.2	5350.73	2848.26	3637.42	941.776	8198.99	6030.87	1997.71	0	98.1164	3.02071	19.8564	49.4124	0	0	0	0	0	0	0	0	0	0	0	0	0	0	0	0	0
																			4167.05	2291.54	2725.9	1441.15	1833.86	457.681	4167.05	3057.84	1039.24	0	36.737	1.14216	4.55779	27.5294	0	0	0	0	0	0	0	0	0	0	0	0	0	0	0	0	0
																			9872.73	5201.17	6289.93	3582.8	4128.28	1072.89	9872.73	7369.81	2339.42	0	89.6935	2.84816	16.7454	54.2151	0	0	0	0	0	0	0	0	0	0	0	0	0	0	0	0	0
																			9856.9	5477.91	6400.19	3456.72	4344.59	1133.32	9856.9	7208.68	2458.45	0	108.159	2.83013	20.2137	58.5737	0	0	0	0	0	0	0	0	0	0	0	0	0	0	0	0	0
																			3969.44	2187.85	2604.35	1365.09	1750.99	436.854	3969.44	2892.03	997.309	0	44.2094	1.3179	7.42333	27.1509	0	0	0	0	0	0	0	0	0	0	0	0	0	0	0	0	0
																			6932.22	3767.84	4488.28	2443.94	3002.94	764.902	6932.22	5051.03	1747.24	0	79.4659	1.93138	13.0405	39.5181	0	0	0	0	0	0	0	0	0	0	0	0	0	0	0	0	0
																			5801.57	3260.07	3798.94	2002.62	2596.93	663.139	5801.57	4173.72	1520.88	0	57.7257	1.18542	10.4907	37.5684	0	0	0	0	0	0	0	0	0	0	0	0	0	0	0	0	0
																			9237.44	4998.39	5952.3	3285.14	3961.66	1036.73	9237.44	6870.37	2204.03	0	92.3078	2.28443	13.3272	55.1158	0	0	0	0	0	0	0	0	0	0	0	0	0	0	0	0	0
																			10365.2	5651.78	6686.16	3679.02	4476.83	1174.95	10365.2	7775.91	2378.01	0	123.865	3.1286	29.1074	55.1506	0	0	0	0	0	0	0	0	0	0	0	0	0	0	0	0	0
																			9355.41	4948.78	5983.45	3371.96	3922.16	1026.61	9355.41	6926.81	2263.82	0	96.8591	0.89211	13.3817	53.6515	0	0	0	0	0	0	0	0	0	0	0	0	0	0	0	0	0
																			8995.1	4867.97	5794.08	3201.02	3865.74	1002.23	8995.1	6673.35	2148.23	0	105.302	3.11947	14.809	50.2891	0	0	0	0	0	0	0	0	0	0	0	0	0	0	0	0	0
																			9573.24	5213.33	6170.81	3402.43	4134.17	1079.16	9573.24	7166.56	2237.62	0	96.8829	2.85528	15.043	54.2882	0	0	0	0	0	0	0	0	0	0	0	0	0	0	0	0	0
																			6924.1	3756.1	4475.8	2448.3	2990.2	765.902	6924.1	5075.95	1706.57	0	88.1745	2.15222	12.0396	39.2099	0	0	0	0	0	0	0	0	0	0	0	0	0	0	0	0	0
																			5551.18	3119.16	3641.34	1909.83	2487.99	631.176	5551.18	4088.13	1350.17	0	64.9902	1.40118	12.6638	33.8284	0	0	0	0	0	0	0	0	0	0	0	0	0	0	0	0	0
																			10544.6	5767	6798.67	3745.94	4564.55	1202.46	10544.6	7712.58	2617.12	0	139.7	4.26442	10.5529	60.3832	0	0	0	0	0	0	0	0	0	0	0	0	0	0	0	0	0
																			8614.56	4706.09	5564.22	3050.34	3739.04	967.05	8614.56	6395.94	2073.8	0	84.1793	1.95413	9.80081	48.8869	0	0	0	0	0	0	0	0	0	0	0	0	0	0	0	0	0
																			3441.96	1893.57	2258.72	1183.24	1519.13	374.44	3441.96	2522.64	856.153	0	36.7725	0.843706	5.09566	20.4576	0	0	0	0	0	0	0	0	0	0	0	0	0	0	0	0	0
																			11651.8	6344.6	7485.12	4166.73	5013.13	1331.48	11651.8	8588.65	2853.63	0	125.665	1.8516	19.5613	62.4837	0	0	0	0	0	0	0	0	0	0	0	0	0	0	0	0	0
																			9296.71	5016.38	5987.84	3308.87	3983.11	1033.27	9296.71	6909.6	2207.62	0	112.99	0.805423	11.4998	54.2009	0	0	0	0	0	0	0	0	0	0	0	0	0	0	0	0	0
																			8809.94	4785.39	5685.4	3124.53	3797.78	987.611	8809.94	6563.01	2076.17	0	101.68	2.45253	17.5234	49.1072	0	0	0	0	0	0	0	0	0	0	0	0	0	0	0	0	0
																			5006.9	2751.91	3263.82	1743.08	2195.93	555.985	5006.9	3706.06	1206.03	0	55.7311	0.578059	7.26067	31.2496	0	0	0	0	0	0	0	0	0	0	0	0	0	0	0	0	0
																			11245	6242.53	7278.59	3966.45	4941.85	1300.68	11245	8350.32	2689.51	0	129.228	4.09211	10.261	61.6321	0	0	0	0	0	0	0	0	0	0	0	0	0	0	0	0	0
																			8676.81	4844.41	5647.14	3029.67	3845.86	998.546	8676.81	6312.71	2194.46	0	101.213	1.77179	13.6229	53.0383	0	0	0	0	0	0	0	0	0	0	0	0	0	0	0	0	0
																			5429.16	2986.98	3549.48	1879.68	2388.24	598.741	5429.16	4004.14	1328.97	0	54.9105	1.43016	6.90066	32.8023	0	0	0	0	0	0	0	0	0	0	0	0	0	0	0	0	0
																			6675.61	3665.5	4346.43	2329.17	2919.31	746.19	6675.61	4928.09	1619.67	0	74.7366	1.23539	10.8636	41.0131	0	0	0	0	0	0	0	0	0	0	0	0	0	0	0	0	0
																			7202.72	3883.9	4639.94	2562.78	3084.31	799.586	7202.72	5304.86	1768.76	0	69.2647	2.34185	14.7197	42.771	0	0	0	0	0	0	0	0	0	0	0	0	0	0	0	0	0
																			10400.7	5463.81	6613.23	3787.44	4325.3	1138.51	10400.7	7699.12	2521.83	0	107.038	2.38375	14.8311	55.464	0	0	0	0	0	0	0	0	0	0	0	0	0	0	0	0	0
																			8386.2	4495.72	5397.63	2988.57	3572.82	922.898	8386.2	6226.08	2015.89	0	76.8598	2.0255	17.7241	47.6169	0	0	0	0	0	0	0	0	0	0	0	0	0	0	0	0	0
																			6488.75	3541.09	4208.58	2280.17	2822.27	718.824	6488.75	4779.52	1577.9	0	78.0198	1.03192	12.4903	39.791	0	0	0	0	0	0	0	0	0	0	0	0	0	0	0	0	0
																			8889.04	4847.68	5744.92	3144.12	3850.38	997.297	8889.04	6527.63	2197.44	0	100.601	2.50648	10.9064	49.9522	0	0	0	0	0	0	0	0	0	0	0	0	0	0	0	0	0
																			9560.74	5249.34	6188.88	3371.86	4158.28	1091.06	9560.74	7089.37	2302.31	0	98.3039	2.54345	13.4229	54.793	0	0	0	0	0	0	0	0	0	0	0	0	0	0	0	0	0
																			8207.85	4467.03	5301.31	2906.54	3550.84	916.193	8207.85	6079.16	1991.95	0	71.7737	2.60206	15.2073	47.156	0	0	0	0	0	0	0	0	0	0	0	0	0	0	0	0	0
																			12358.7	6594.52	7880.64	4478.04	5214.23	1380.29	12358.7	9125.53	3007.05	0	148.198	5.78181	4.16021	67.9671	0	0	0	0	0	0	0	0	0	0	0	0	0	0	0	0	0
																			8414.55	4626.52	5456.52	2958.02	3676.02	950.501	8414.55	6212.1	2034.25	0	100.42	1.91069	18.4939	47.3763	0	0	0	0	0	0	0	0	0	0	0	0	0	0	0	0	0
																			7801.03	4214.93	5032.77	2768.25	3354.6	860.33	7801.03	5766.31	1888.67	0	89.1067	2.79219	10.6139	43.5344	0	0	0	0	0	0	0	0	0	0	0	0	0	0	0	0	0
																			3050.29	1658.61	1997.76	1052.52	1335.05	323.561	3050.29	2183.14	810.22	0	30.7005	1.23902	5.0529	19.9291	0	0	0	0	0	0	0	0	0	0	0	0	0	0	0	0	0
																			9000.12	4965.5	5839.62	3160.5	3944.1	1021.4	9000.12	6675.97	2172.59	0	86.1022	3.22858	9.60714	52.6188	0	0	0	0	0	0	0	0	0	0	0	0	0	0	0	0	0
																			4885.98	2641.31	3178.77	1707.21	2114.07	527.239	4885.98	3633.45	1171.24	0	46.4918	1.40854	4.75201	28.6333	0	0	0	0	0	0	0	0	0	0	0	0	0	0	0	0	0
																			9808.6	5254.09	6276.05	3532.56	4164.73	1089.36	9808.6	7108.91	2522.46	0	103.996	2.97142	14.0451	56.228	0	0	0	0	0	0	0	0	0	0	0	0	0	0	0	0	0
																			7638.82	4078.08	4918.14	2720.68	3245.18	832.894	7638.82	5672.36	1837.31	0	68.694	1.86443	12.494	46.0987	0	0	0	0	0	0	0	0	0	0	0	0	0	0	0	0	0
																			8864.03	4815.85	5718.37	3145.67	3821.93	993.918	8864.03	6498.22	2206	0	96.6991	2.1561	10.7042	50.2498	0	0	0	0	0	0	0	0	0	0	0	0	0	0	0	0	0
																			7330.4	3946.03	4731.27	2599.13	3140.3	805.736	7330.4	5382.23	1806.71	0	88.6528	2.83288	5.8799	44.0914	0	0	0	0	0	0	0	0	0	0	0	0	0	0	0	0	0
																			9534.9	5149.21	6128.96	3405.94	4085.71	1063.5	9534.9	7027.7	2333.87	0	106.756	3.16362	10.4978	52.9121	0	0	0	0	0	0	0	0	0	0	0	0	0	0	0	0	0
																			10783	5817.57	6919.94	3863.04	4606.82	1210.76	10783	8042.83	2536.31	0	126.719	3.14932	15.6126	58.3524	0	0	0	0	0	0	0	0	0	0	0	0	0	0	0	0	0
																			6840.4	3818.23	4468.29	2372.1	3041.74	776.491	6840.4	4970.62	1737.58	0	73.3562	2.02164	13.0186	43.7958	0	0	0	0	0	0	0	0	0	0	0	0	0	0	0	0	0
																			8936.42	4875.38	5781.5	3154.92	3879.49	995.891	8936.42	6600	2162.69	0	104.437	2.15598	13.4262	53.7139	0	0	0	0	0	0	0	0	0	0	0	0	0	0	0	0	0
																			11604.9	6031.26	7357.22	4247.71	4773.64	1257.62	11604.9	8852.48	2552.07	0	123.624	1.95402	11.8425	62.9616	0	0	0	0	0	0	0	0	0	0	0	0	0	0	0	0	0
																			9513.87	5126.08	6104.83	3409.05	4058.74	1067.34	9513.87	7010.71	2334.65	0	96.5402	3.26358	14.8528	53.8571	0	0	0	0	0	0	0	0	0	0	0	0	0	0	0	0	0
																			5474.56	3041.88	3584.97	1889.59	2431.93	609.951	5474.56	3977.58	1392.17	0	58.9301	1.68851	10.7219	33.4767	0	0	0	0	0	0	0	0	0	0	0	0	0	0	0	0	0
																			6140.68	3354.65	3993.76	2146.92	2676.77	677.881	6140.68	4508.27	1517.66	0	66.4413	1.43357	9.29786	37.5869	0	0	0	0	0	0	0	0	0	0	0	0	0	0	0	0	0
																			8340.82	4501.51	5366.2	2974.62	3571.35	930.162	8340.82	6135.79	2061.05	0	78.3454	2.09986	16.677	46.8567	0	0	0	0	0	0	0	0	0	0	0	0	0	0	0	0	0
																			7437.84	4140.68	4856.68	2581.16	3297.65	843.025	7437.84	5481.45	1823.43	0	76.1184	2.33594	11.084	43.4209	0	0	0	0	0	0	0	0	0	0	0	0	0	0	0	0	0
																			6627.94	3710.11	4333.66	2294.28	2954.63	755.476	6627.94	4856.89	1644.81	0	71.2842	2.32307	12.4901	40.1346	0	0	0	0	0	0	0	0	0	0	0	0	0	0	0	0	0
																			8681.77	4784.19	5631.81	3049.95	3795.7	988.485	8681.77	6350.12	2166.98	0	96.8755	3.06319	15.4168	49.3191	0	0	0	0	0	0	0	0	0	0	0	0	0	0	0	0	0
																			7038.26	3776.6	4538.23	2500.02	3008.1	768.509	7038.26	5212.29	1694.24	0	79.0586	2.09584	9.49573	41.0783	0	0	0	0	0	0	0	0	0	0	0	0	0	0	0	0	0
																			9284.26	5211.25	6044.58	3239.68	4128.12	1083.13	9284.26	6758.93	2345.12	0	104.228	2.27139	17.9317	55.7863	0	0	0	0	0	0	0	0	0	0	0	0	0	0	0	0	0
																			6835.09	3742.53	4437.51	2397.58	2980.67	761.863	6835.09	5046.33	1647.16	0	83.8754	1.68097	15.7054	40.3358	0	0	0	0	0	0	0	0	0	0	0	0	0	0	0	0	0
																			8951.92	4848.72	5766.34	3185.58	3847.14	1001.57	8951.92	6614.8	2163.04	0	109.18	1.19994	12.1772	51.5286	0	0	0	0	0	0	0	0	0	0	0	0	0	0	0	0	0
																			4190.79	2221.29	2705.51	1485.29	1775.37	445.925	4190.79	3103.12	1010.3	0	45.7688	1.18917	5.25934	25.1512	0	0	0	0	0	0	0	0	0	0	0	0	0	0	0	0	0
																			6163.82	3337.42	4005.9	2157.92	2667.78	669.636	6163.82	4541.94	1501.33	0	70.8678	1.25187	10.7621	37.6638	0	0	0	0	0	0	0	0	0	0	0	0	0	0	0	0	0
																			10151.8	5576.45	6562.52	3589.25	4413.55	1162.9	10151.8	7566.32	2407.02	0	106.358	2.28873	12.6659	57.1183	0	0	0	0	0	0	0	0	0	0	0	0	0	0	0	0	0
																			10573.6	5713.86	6797.17	3776.44	4530.03	1183.83	10573.6	7870.19	2511.71	0	108.681	3.7104	18.1328	61.1908	0	0	0	0	0	0	0	0	0	0	0	0	0	0	0	0	0
																			6458.31	3555.45	4204.88	2253.43	2832.02	723.434	6458.31	4803.16	1537.84	0	65.2522	1.35221	11.9647	38.748	0	0	0	0	0	0	0	0	0	0	0	0	0	0	0	0	0
																			11060.1	6012.88	7112.02	3948.08	4757.21	1255.68	11060.1	8201.19	2675.4	0	101.405	3.55596	18.7265	59.8302	0	0	0	0	0	0	0	0	0	0	0	0	0	0	0	0	0
																			11249.5	6110.49	7229.48	4020.06	4834.28	1276.2	11249.5	8250.9	2774.01	0	140.146	2.92067	21.7747	59.7866	0	0	0	0	0	0	0	0	0	0	0	0	0	0	0	0	0
																			8821.48	4811.49	5700.62	3120.85	3815.9	995.592	8821.48	6552.83	2110.82	0	94.396	2.26479	9.682	51.4844	0	0	0	0	0	0	0	0	0	0	0	0	0	0	0	0	0
																			10367.4	5677.06	6691.27	3676.18	4497.28	1179.78	10367.4	7735.64	2455.37	0	106.924	3.39329	8.68093	57.437	0	0	0	0	0	0	0	0	0	0	0	0	0	0	0	0	0
																			11308.7	6080.59	7241.91	4066.81	4810.5	1270.09	11308.7	8358.99	2740.21	0	133.797	4.04094	12.1915	59.4929	0	0	0	0	0	0	0	0	0	0	0	0	0	0	0	0	0
																			9896.17	5343.14	6356.5	3539.67	4236.55	1106.58	9896.17	7202.04	2503.69	0	114.722	3.07739	14.4556	58.1796	0	0	0	0	0	0	0	0	0	0	0	0	0	0	0	0	0
																			12180.2	6700.1	7839.57	4340.63	5285.79	1414.32	12180.2	8979.53	2981.66	0	127.869	4.89946	22.7001	63.5361	0	0	0	0	0	0	0	0	0	0	0	0	0	0	0	0	0
																			9410.32	5077.62	6057.57	3352.75	4037.58	1040.04	9410.32	7030	2217.14	0	94.153	2.56817	15.3239	51.1384	0	0	0	0	0	0	0	0	0	0	0	0	0	0	0	0	0
																			6747.58	3786.65	4420.27	2327.31	3015.12	771.528	6747.58	4929.66	1686.88	0	87.7913	2.08943	1.71283	39.4474	0	0	0	0	0	0	0	0	0	0	0	0	0	0	0	0	0
																			7351.24	4072.11	4786.06	2565.18	3239.52	832.585	7351.24	5316.45	1885.09	0	91.5314	2.18699	11.8923	44.09	0	0	0	0	0	0	0	0	0	0	0	0	0	0	0	0	0
																			8107.68	4442.16	5250.87	2856.81	3529.07	913.094	8107.68	5990.35	1974.23	0	78.4889	1.79533	13.9744	48.8452	0	0	0	0	0	0	0	0	0	0	0	0	0	0	0	0	0
																			10655.1	5806.85	6856.54	3798.55	4599.51	1207.34	10655.1	7912.26	2572.93	0	98.5227	4.19951	6.18802	60.9958	0	0	0	0	0	0	0	0	0	0	0	0	0	0	0	0	0
																			11796.5	6204.34	7478.92	4317.57	4903.56	1300.78	11796.5	8803.31	2790.43	0	118.301	2.0818	18.8629	63.511	0	0	0	0	0	0	0	0	0	0	0	0	0	0	0	0	0
																			6243.56	3414.88	4067.95	2175.61	2726.89	687.992	6243.56	4606.11	1528.08	0	63.8862	1.56616	6.05861	37.8571	0	0	0	0	0	0	0	0	0	0	0	0	0	0	0	0	0
																			5357.86	2894.66	3470.2	1887.65	2308.84	585.812	5357.86	3934.95	1315.48	0	65.9324	0.818523	9.37315	31.3074	0	0	0	0	0	0	0	0	0	0	0	0	0	0	0	0	0
																			8851.59	4809.21	5711.81	3139.79	3814.37	994.841	8851.59	6571.52	2117.07	0	97.4722	3.35174	13.0093	49.1777	0	0	0	0	0	0	0	0	0	0	0	0	0	0	0	0	0
																			11359.2	6196.87	7302.95	4056.27	4901.07	1295.8	11359.2	8401.44	2743.27	0	126.623	2.44684	21.3473	64.0891	0	0	0	0	0	0	0	0	0	0	0	0	0	0	0	0	0
																			7572.57	4175.6	4917.1	2655.47	3319.32	856.281	7572.57	5538.87	1892.05	0	84.1113	2.17308	10.3842	44.9889	0	0	0	0	0	0	0	0	0	0	0	0	0	0	0	0	0
																			7192.97	3891.89	4652.75	2540.22	3096.76	795.13	7192.97	5296.63	1759.86	0	81.5426	1.48477	12.2596	41.1984	0	0	0	0	0	0	0	0	0	0	0	0	0	0	0	0	0
																			8786.45	4744.48	5660.97	3125.48	3770.53	973.951	8786.45	6498.53	2133.44	0	88.6278	1.82462	14.0178	50.0059	0	0	0	0	0	0	0	0	0	0	0	0	0	0	0	0	0
																			5843.93	3230.38	3810.21	2033.72	2575.76	654.622	5843.93	4346.27	1383.77	0	66.0518	1.95412	11.4	34.4787	0	0	0	0	0	0	0	0	0	0	0	0	0	0	0	0	0
																			13100	7051.89	8366.45	4733.54	5563.98	1487.9	13100	9709.81	3165.47	0	141.724	5.59885	8.71283	68.6842	0	0	0	0	0	0	0	0	0	0	0	0	0	0	0	0	0
																			9416.02	5074	6061.33	3354.69	4028.73	1045.27	9416.02	6982.03	2247.28	0	117.153	2.28685	17.9617	49.3093	0	0	0	0	0	0	0	0	0	0	0	0	0	0	0	0	0
																			5100	2736.44	3300.01	1799.98	2183.87	552.576	5100	3800.12	1213.2	0	46.0179	1.98134	8.0951	30.5833	0	0	0	0	0	0	0	0	0	0	0	0	0	0	0	0	0
																			7431.75	4051.18	4821.66	2610.09	3222.11	829.065	7431.75	5419.66	1883.12	0	75.7545	3.23229	5.9542	44.0325	0	0	0	0	0	0	0	0	0	0	0	0	0	0	0	0	0
																			10113.2	5474.74	6508.01	3605.22	4338.46	1136.28	10113.2	7556.74	2377.71	0	122.613	1.52671	-2.29512	56.9451	0	0	0	0	0	0	0	0	0	0	0	0	0	0	0	0	0
																			8577.44	4626.07	5523.4	3054.04	3674.64	951.439	8577.44	6373.96	2054.06	0	85.6865	3.19111	12.0429	48.4972	0	0	0	0	0	0	0	0	0	0	0	0	0	0	0	0	0
																			8170.27	4522.23	5309.11	2861.15	3592.04	930.2	8170.27	5961.45	2059.38	0	86.753	2.98294	10.1556	49.5449	0	0	0	0	0	0	0	0	0	0	0	0	0	0	0	0	0
																			5338.38	2913.44	3463.1	1875.28	2321.28	592.157	5338.38	3900.81	1340.11	0	52.8767	1.63471	11.5536	31.3998	0	0	0	0	0	0	0	0	0	0	0	0	0	0	0	0	0
																			11601.1	6204.75	7407.24	4193.88	4904.96	1299.79	11601.1	8560.72	2822.17	0	127.802	3.69058	21.9892	64.7522	0	0	0	0	0	0	0	0	0	0	0	0	0	0	0	0	0
																			3800.74	2113.38	2496.99	1303.75	1692.33	421.054	3800.74	2769.08	953.484	0	44.7427	0.382449	7.87564	25.1814	0	0	0	0	0	0	0	0	0	0	0	0	0	0	0	0	0
																			2494.81	1389.67	1650.57	844.244	1116.69	272.979	2494.81	1804.25	641.582	0	28.2781	0.611875	4.05717	16.028	0	0	0	0	0	0	0	0	0	0	0	0	0	0	0	0	0
																			8114.65	4381.09	5232.25	2882.4	3482.5	898.586	8114.65	6052.29	1905.38	0	93.0924	2.93005	14.0301	46.9249	0	0	0	0	0	0	0	0	0	0	0	0	0	0	0	0	0
																			2690.1	1508.14	1783.2	906.898	1213.88	294.261	2690.1	1971.7	666.424	0	29.9011	0.270792	3.36656	18.4305	0	0	0	0	0	0	0	0	0	0	0	0	0	0	0	0	0
																			10462.3	5893.52	6813.63	3648.68	4668.78	1224.74	10462.3	7617.1	2632.94	0	131.041	3.69272	20.191	57.3449	0	0	0	0	0	0	0	0	0	0	0	0	0	0	0	0	0
																			9788.51	5337.77	6322.2	3466.31	4231.45	1106.32	9788.51	7244.37	2356.68	0	117.648	1.62427	15.3598	52.8294	0	0	0	0	0	0	0	0	0	0	0	0	0	0	0	0	0
																			8047.41	4434.05	5224.16	2823.25	3523.49	910.564	8047.41	5935.27	1963.42	0	89.1261	2.97941	9.03798	47.5756	0	0	0	0	0	0	0	0	0	0	0	0	0	0	0	0	0
																			7157.43	3928.45	4656.44	2500.98	3129.01	799.434	7157.43	5296.45	1714.24	0	91.0239	1.62995	11.2505	42.8333	0	0	0	0	0	0	0	0	0	0	0	0	0	0	0	0	0
																			8262.93	4394.71	5302.82	2960.11	3491.29	903.426	8262.93	6101.7	2009.15	0	91.0502	3.12426	10.0781	47.8201	0	0	0	0	0	0	0	0	0	0	0	0	0	0	0	0	0
																			7997.66	4448.35	5211.81	2785.84	3535.08	913.267	7997.66	5903.49	1932.83	0	96.0682	1.53754	13.6183	50.1173	0	0	0	0	0	0	0	0	0	0	0	0	0	0	0	0	0
																			6455.93	3537.14	4198.21	2257.72	2816.52	720.619	6455.93	4728.06	1625.77	0	54.3737	1.78836	6.72003	39.2139	0	0	0	0	0	0	0	0	0	0	0	0	0	0	0	0	0
																			9142.04	4938.88	5883.33	3258.71	3919.64	1019.23	9142.04	6713.57	2251.07	0	107.365	2.11913	17.2727	50.6531	0	0	0	0	0	0	0	0	0	0	0	0	0	0	0	0	0
																			12694.9	6719.95	8065.36	4629.53	5300.39	1419.56	12694.9	9463.5	3026.32	0	116.091	4.54441	16.4423	67.996	0	0	0	0	0	0	0	0	0	0	0	0	0	0	0	0	0
																			12979.7	6985.12	8278.74	4700.93	5507.37	1477.75	12979.7	9587.05	3150.03	0	148.227	3.5547	23.9145	66.8975	0	0	0	0	0	0	0	0	0	0	0	0	0	0	0	0	0
																			10784.3	5935.79	6966.59	3817.7	4700.21	1235.58	10784.3	7928.81	2653.73	0	129.279	2.04381	10.984	59.4385	0	0	0	0	0	0	0	0	0	0	0	0	0	0	0	0	0
																			7296.4	3880.88	4684.07	2612.33	3086.24	794.634	7296.4	5420.4	1759.18	0	62.9241	2.58837	8.8531	42.4605	0	0	0	0	0	0	0	0	0	0	0	0	0	0	0	0	0
																			11099.8	6041.59	7136.68	3963.16	4776.83	1264.77	11099.8	8210.2	2690.5	0	111.044	2.77146	21.9532	63.3819	0	0	0	0	0	0	0	0	0	0	0	0	0	0	0	0	0
																			12718.1	6644.34	8040.21	4677.92	5252.62	1391.71	12718.1	9429.73	3066.11	0	132.335	3.14415	18.9805	67.8289	0	0	0	0	0	0	0	0	0	0	0	0	0	0	0	0	0
																			10151.8	5616.76	6576.37	3575.45	4456.05	1160.72	10151.8	7463.01	2499.02	0	114.923	1.33599	13.0592	60.478	0	0	0	0	0	0	0	0	0	0	0	0	0	0	0	0	0
																			6705.27	3707.34	4375.72	2329.55	2955.09	752.254	6705.27	4903.98	1664.11	0	84.8495	1.26881	11.9008	39.1531	0	0	0	0	0	0	0	0	0	0	0	0	0	0	0	0	0
																			7857.45	4277.77	5082.96	2774.49	3405.15	872.617	7857.45	5717.71	1997.25	0	79.7218	1.6727	14.8826	46.2177	0	0	0	0	0	0	0	0	0	0	0	0	0	0	0	0	0
																			4734.95	2646.63	3113.86	1621.09	2118.33	528.303	4734.95	3458.16	1180.45	0	56.1091	0.941017	10.3421	28.9392	0	0	0	0	0	0	0	0	0	0	0	0	0	0	0	0	0
																			11887.6	6466.65	7632.59	4255.04	5117.56	1349.09	11887.6	8802.06	2869.37	0	134.784	4.0372	12.5405	64.8371	0	0	0	0	0	0	0	0	0	0	0	0	0	0	0	0	0
																			9901.04	5432.04	6394.2	3506.84	4303.26	1128.78	9901.04	7307.14	2410.55	0	100.266	3.81342	22.9574	56.3066	0	0	0	0	0	0	0	0	0	0	0	0	0	0	0	0	0
																			9029.84	4828.71	5801.31	3228.53	3833.57	995.139	9029.84	6696.73	2186.55	0	83.9866	2.48614	8.949	51.1287	0	0	0	0	0	0	0	0	0	0	0	0	0	0	0	0	0
																			6014.73	3298.86	3922.03	2092.7	2633.45	665.403	6014.73	4430.34	1477.36	0	63.0845	1.71524	6.32203	35.9121	0	0	0	0	0	0	0	0	0	0	0	0	0	0	0	0	0
																			5396.33	3050.69	3561.71	1834.61	2439.58	611.108	5396.33	3942.54	1349.65	0	60.0235	1.75256	8.73582	33.6332	0	0	0	0	0	0	0	0	0	0	0	0	0	0	0	0	0
																			10158.8	5423.89	6507.33	3651.43	4293.27	1130.62	10158.8	7539.67	2439.47	0	104.65	2.94006	13.9423	58.0996	0	0	0	0	0	0	0	0	0	0	0	0	0	0	0	0	0
																			8017.76	4375.38	5187.37	2830.4	3476.16	899.22	8017.76	5940.5	1921.12	0	88.4719	1.98569	18.2075	47.4767	0	0	0	0	0	0	0	0	0	0	0	0	0	0	0	0	0
																			7241.14	3975.94	4702.54	2538.6	3168.15	807.791	7241.14	5357.69	1734.14	0	86.5008	1.58485	20.034	41.1881	0	0	0	0	0	0	0	0	0	0	0	0	0	0	0	0	0
																			11896.8	6360.14	7590.89	4305.91	5022.24	1337.89	11896.8	8746.02	2939.97	0	127.008	2.06763	17.9312	63.7957	0	0	0	0	0	0	0	0	0	0	0	0	0	0	0	0	0
																			10999.1	5948.35	7064.61	3934.52	4699.51	1248.84	10999.1	8132.84	2671	0	116.622	4.45982	13.3277	60.8814	0	0	0	0	0	0	0	0	0	0	0	0	0	0	0	0	0
																			9054.61	4965.49	5858.26	3196.35	3937.28	1028.2	9054.61	6724.62	2169.13	0	88.265	3.39982	16.4785	52.7137	0	0	0	0	0	0	0	0	0	0	0	0	0	0	0	0	0
																			6636.03	3655.92	4319.01	2317.02	2912.73	743.189	6636.03	4921.72	1600.69	0	68.6712	2.03592	3.44632	39.4698	0	0	0	0	0	0	0	0	0	0	0	0	0	0	0	0	0
																			9656.92	5131.41	6186.05	3470.87	4075.95	1055.46	9656.92	7257.83	2219.5	0	122.778	2.31104	2.49772	51.9957	0	0	0	0	0	0	0	0	0	0	0	0	0	0	0	0	0
																			7787.31	4288.34	5055.74	2731.57	3410.63	877.705	7787.31	5716	1914.23	0	91.5909	2.17147	15.7902	47.5231	0	0	0	0	0	0	0	0	0	0	0	0	0	0	0	0	0
																			1922.81	1056.38	1262.04	660.767	847.29	209.089	1922.81	1402.8	485.447	0	18.4977	0.537772	2.58548	12.9368	0	0	0	0	0	0	0	0	0	0	0	0	0	0	0	0	0
																			8388.49	4579.12	5431.04	2957.45	3639.39	939.727	8388.49	6255.97	1981.01	0	91.8204	1.59488	8.91527	49.1776	0	0	0	0	0	0	0	0	0	0	0	0	0	0	0	0	0
																			12082.5	6512.63	7725.15	4357.32	5144.45	1368.18	12082.5	8969.65	2886.43	0	137.795	3.02353	20.937	64.6315	0	0	0	0	0	0	0	0	0	0	0	0	0	0	0	0	0
																			9692.87	5191.65	6210.97	3481.9	4119.55	1072.1	9692.87	7231.93	2293.27	0	91.2594	3.18229	19.5341	53.6932	0	0	0	0	0	0	0	0	0	0	0	0	0	0	0	0	0
																			8313.96	4485.54	5355.57	2958.4	3566.46	919.081	8313.96	6096.16	2061.46	0	90.901	1.93759	17.2711	46.226	0	0	0	0	0	0	0	0	0	0	0	0	0	0	0	0	0
																			10075.1	5442.96	6474.12	3601.01	4312.6	1130.36	10075.1	7493.29	2400.92	0	104.843	1.73156	18.564	55.7773	0	0	0	0	0	0	0	0	0	0	0	0	0	0	0	0	0
																			6576.37	3584.6	4270.39	2305.99	2858.93	725.669	6576.37	4822.38	1648.49	0	63.8145	2.08438	1.82589	37.782	0	0	0	0	0	0	0	0	0	0	0	0	0	0	0	0	0
																			6291.59	3492.57	4109.54	2182.05	2784.65	707.922	6291.59	4578.05	1607.77	0	55.9404	1.20683	8.30381	40.3174	0	0	0	0	0	0	0	0	0	0	0	0	0	0	0	0	0
																			9043.18	4957.95	5847.1	3196.09	3933.4	1024.55	9043.18	6585.19	2293.63	0	94.3581	3.05396	13.7847	53.169	0	0	0	0	0	0	0	0	0	0	0	0	0	0	0	0	0
																			9386.59	5164.26	6077.42	3309.17	4098.09	1066.16	9386.59	6856.52	2360.68	0	98.2356	3.14511	14.4062	53.603	0	0	0	0	0	0	0	0	0	0	0	0	0	0	0	0	0
																			8699.92	4659.38	5587.45	3112.47	3703.82	955.559	8699.92	6381.54	2143.89	0	110.156	1.83747	11.5943	50.9064	0	0	0	0	0	0	0	0	0	0	0	0	0	0	0	0	0
																			8124.49	4366.21	5235.51	2888.97	3470.44	895.774	8124.49	6053.66	1915.03	0	90.7481	3.07272	13.914	48.0611	0	0	0	0	0	0	0	0	0	0	0	0	0	0	0	0	0
																			10035.6	5352.99	6423.21	3612.41	4241.03	1111.95	10035.6	7409.08	2431.12	0	122.464	3.20439	15.6089	54.1367	0	0	0	0	0	0	0	0	0	0	0	0	0	0	0	0	0
																			12362.7	6666.69	7899.3	4463.41	5261.05	1405.64	12362.7	9205.98	2920.08	0	139.804	3.22087	25.1438	68.4794	0	0	0	0	0	0	0	0	0	0	0	0	0	0	0	0	0
																			6305.2	3410.76	4084.73	2220.47	2719.12	691.638	6305.2	4642.99	1546.18	0	64.7019	2.21126	12.5148	36.6024	0	0	0	0	0	0	0	0	0	0	0	0	0	0	0	0	0
																			9011.45	4995.59	5858	3153.44	3968.57	1027.02	9011.45	6663.75	2167.17	0	108.482	2.89103	14.4012	54.7542	0	0	0	0	0	0	0	0	0	0	0	0	0	0	0	0	0
																			8155.33	4503.77	5301.3	2854.03	3583.91	919.867	8155.33	6028.95	1974.29	0	90.1146	2.18643	10.289	49.5005	0	0	0	0	0	0	0	0	0	0	0	0	0	0	0	0	0
																			4099.51	2267.36	2692.04	1407.47	1816.37	450.989	4099.51	2973.81	1047.47	0	43.8935	1.39967	7.26561	25.6698	0	0	0	0	0	0	0	0	0	0	0	0	0	0	0	0	0
																			12131.9	6650.03	7807.31	4324.6	5258.06	1391.97	12131.9	8931.02	2978.44	0	137.07	4.25651	17.783	63.3257	0	0	0	0	0	0	0	0	0	0	0	0	0	0	0	0	0
																			11444.7	6091.91	7302.3	4142.41	4823.01	1268.9	11444.7	8406.39	2849.41	0	104.893	2.17022	19.5382	62.3095	0	0	0	0	0	0	0	0	0	0	0	0	0	0	0	0	0
																			7902.19	4419.07	5157.58	2744.6	3514.99	904.08	7902.19	5824.65	1945.16	0	66.9244	2.37784	13.3971	49.6873	0	0	0	0	0	0	0	0	0	0	0	0	0	0	0	0	0
																			10503.7	5765.8	6789.72	3713.99	4570.61	1195.19	10503.7	7759.23	2548.05	0	120.053	2.52022	13.9217	59.9257	0	0	0	0	0	0	0	0	0	0	0	0	0	0	0	0	0
																			7385.6	4054.24	4793.69	2591.91	3226.46	827.772	7385.6	5411.24	1845.22	0	70.4991	2.30531	11.263	45.0748	0	0	0	0	0	0	0	0	0	0	0	0	0	0	0	0	0
																			8279.69	4443.72	5327.7	2951.99	3530.84	912.877	8279.69	6088.75	2041.51	0	83.8637	2.55574	13.4931	49.5214	0	0	0	0	0	0	0	0	0	0	0	0	0	0	0	0	0
																			6585.34	3756.79	4336.93	2248.41	2993.53	763.258	6585.34	4814.58	1645.48	0	73.771	1.60616	9.77393	40.1263	0	0	0	0	0	0	0	0	0	0	0	0	0	0	0	0	0
																			7834.9	4260.98	5064.88	2770.02	3391.86	869.122	7834.9	5720.81	1971.17	0	85.9408	2.51719	10.0186	44.4418	0	0	0	0	0	0	0	0	0	0	0	0	0	0	0	0	0
																			6050.47	3306.62	3931.31	2119.16	2637.69	668.925	6050.47	4424.93	1512.79	0	67.805	1.2996	7.92201	35.7246	0	0	0	0	0	0	0	0	0	0	0	0	0	0	0	0	0
																			6391.93	3550.78	4168.77	2223.16	2824.54	726.238	6391.93	4740.82	1533.55	0	62.976	1.77428	14.0901	38.721	0	0	0	0	0	0	0	0	0	0	0	0	0	0	0	0	0
																			9099.27	4882.85	5848.64	3250.63	3875.49	1007.36	9099.27	6757.64	2174.18	0	100.949	2.33331	12.4459	51.724	0	0	0	0	0	0	0	0	0	0	0	0	0	0	0	0	0
																			9823.52	5201.9	6274.77	3548.75	4121.05	1080.86	9823.52	7336.23	2333.16	0	85.3274	2.28522	9.38561	57.1356	0	0	0	0	0	0	0	0	0	0	0	0	0	0	0	0	0
																			7505.52	4088.68	4858.56	2646.96	3251.42	837.261	7505.52	5531.69	1822.7	0	96.3017	2.48363	6.6053	45.7394	0	0	0	0	0	0	0	0	0	0	0	0	0	0	0	0	0
																			9397.59	5018.28	6025.15	3372.44	3986.54	1031.74	9397.59	6922.82	2304.54	0	97.6773	2.63608	14.1018	55.8142	0	0	0	0	0	0	0	0	0	0	0	0	0	0	0	0	0
																			8793.94	4726.65	5653.03	3140.91	3753.45	973.2	8793.94	6514.69	2099.96	0	100.317	2.74744	26.1293	50.0886	0	0	0	0	0	0	0	0	0	0	0	0	0	0	0	0	0
																			5859.25	3226.41	3820.24	2039.01	2578.13	648.288	5859.25	4259.28	1483.62	0	70.0864	1.68125	8.88673	35.6899	0	0	0	0	0	0	0	0	0	0	0	0	0	0	0	0	0
																			9369.13	5149.14	6070.19	3298.94	4087.19	1061.95	9369.13	6934.17	2247.84	0	112.617	3.4717	15.2452	55.7911	0	0	0	0	0	0	0	0	0	0	0	0	0	0	0	0	0
																			12423.9	6655.57	7931.85	4492.08	5250.7	1404.87	12423.9	9293.14	2897.92	0	136.263	4.99572	25.1373	66.4696	0	0	0	0	0	0	0	0	0	0	0	0	0	0	0	0	0
																			4140.85	2230.55	2687.78	1453.07	1784.44	446.114	4140.85	3018.24	1042.01	0	47.8467	1.43543	6.04522	25.2711	0	0	0	0	0	0	0	0	0	0	0	0	0	0	0	0	0
																			10019.8	5366.67	6415.71	3604.08	4246.69	1119.97	10019.8	7428.11	2395.14	0	116.931	2.61739	21.212	55.7762	0	0	0	0	0	0	0	0	0	0	0	0	0	0	0	0	0
																			10403.5	5612.27	6673.74	3729.8	4438.72	1173.55	10403.5	7693.53	2525.37	0	100.949	3.82072	24.8654	55.0048	0	0	0	0	0	0	0	0	0	0	0	0	0	0	0	0	0
																			9648.42	5205.63	6200.72	3447.69	4131.95	1073.68	9648.42	7149.73	2326.14	0	104.741	3.31216	11.0573	53.4406	0	0	0	0	0	0	0	0	0	0	0	0	0	0	0	0	0
																			11623.8	6167.72	7402.76	4221.08	4880.23	1287.49	11623.8	8678.01	2772.58	0	93.5624	4.31671	13.4372	61.9318	0	0	0	0	0	0	0	0	0	0	0	0	0	0	0	0	0
																			11401.7	6209.02	7339.65	4062.02	4913.08	1295.93	11401.7	8496.02	2707.79	0	116.649	3.62212	13.3815	64.2087	0	0	0	0	0	0	0	0	0	0	0	0	0	0	0	0	0
																			8716.06	4815.78	5658.31	3057.75	3824.83	990.945	8716.06	6395.25	2147.07	0	109.527	2.51751	9.12896	52.5618	0	0	0	0	0	0	0	0	0	0	0	0	0	0	0	0	0
																			7485.61	4017.95	4828.13	2657.49	3197.39	820.56	7485.61	5542	1795.44	0	84.9267	2.00388	17.1079	44.1341	0	0	0	0	0	0	0	0	0	0	0	0	0	0	0	0	0
																			6837.12	3697.91	4415.15	2421.97	2944.36	753.55	6837.12	4990.13	1714.52	0	79.0267	2.48853	11.8192	39.1301	0	0	0	0	0	0	0	0	0	0	0	0	0	0	0	0	0
																			7913.67	4317.11	5126.99	2786.69	3434.91	882.198	7913.67	5857.45	1910	0	83.4722	2.3289	13.1942	47.2255	0	0	0	0	0	0	0	0	0	0	0	0	0	0	0	0	0
																			8138.92	4328.43	5216.74	2922.18	3442.23	886.202	8138.92	6044.35	1941.72	0	87.9679	2.60621	13.3852	48.8977	0	0	0	0	0	0	0	0	0	0	0	0	0	0	0	0	0
																			6326.19	3411.49	4089.86	2236.33	2718	693.493	6326.19	4696.76	1511.44	0	66.3995	1.57307	11.1879	38.8258	0	0	0	0	0	0	0	0	0	0	0	0	0	0	0	0	0
																			7119.3	3916.14	4627.67	2491.62	3112.63	803.507	7119.3	5234.99	1734.16	0	91.4299	1.32626	14.6109	42.7798	0	0	0	0	0	0	0	0	0	0	0	0	0	0	0	0	0
																			9008.79	4878.34	5810.28	3198.51	3872.34	1006	9008.79	6752.08	2071.94	0	111.419	2.77902	19.5543	51.0142	0	0	0	0	0	0	0	0	0	0	0	0	0	0	0	0	0
																			7223.46	3895.46	4667.09	2556.37	3104.66	790.798	7223.46	5332.1	1750.29	0	84.9274	1.38676	10.2713	44.4856	0	0	0	0	0	0	0	0	0	0	0	0	0	0	0	0	0
																			9074.6	4846.9	5816.27	3258.33	3846.51	1000.39	9074.6	6640.15	2274.41	0	99.8614	2.91495	6.06537	51.2007	0	0	0	0	0	0	0	0	0	0	0	0	0	0	0	0	0
																			11265.7	5986.23	7182.28	4083.43	4738.13	1248.1	11265.7	8411.12	2654.41	0	109.59	3.21979	24.7019	62.672	0	0	0	0	0	0	0	0	0	0	0	0	0	0	0	0	0
																			2202.1	1221.94	1455.29	746.815	982.417	239.519	2202.1	1580.13	579.33	0	24.4305	0.672115	3.33111	14.2073	0	0	0	0	0	0	0	0	0	0	0	0	0	0	0	0	0
																			8980.17	4822.98	5776.25	3203.92	3832.98	989.997	8980.17	6645.33	2170.92	0	102.506	2.99704	8.40589	50.005	0	0	0	0	0	0	0	0	0	0	0	0	0	0	0	0	0
																			12016.9	6425.46	7662.19	4354.75	5075.06	1350.4	12016.9	8863.07	2936.5	0	127.611	4.40778	17.6866	67.6638	0	0	0	0	0	0	0	0	0	0	0	0	0	0	0	0	0
																			9466.76	5179.82	6126.62	3340.13	4106.46	1073.36	9466.76	7009.16	2270.95	0	112.291	3.26297	17.1404	53.9492	0	0	0	0	0	0	0	0	0	0	0	0	0	0	0	0	0
																			7955.05	4359.64	5155.36	2799.69	3463.86	895.777	7955.05	5863.82	1942.41	0	89.404	2.21041	11.8163	45.3881	0	0	0	0	0	0	0	0	0	0	0	0	0	0	0	0	0
																			12967	6926.8	8259.9	4707.13	5469.06	1457.73	12967	9673.81	3058.47	0	137.385	4.154	22.9473	70.2748	0	0	0	0	0	0	0	0	0	0	0	0	0	0	0	0	0
																			4419.41	2431.89	2893.24	1526.17	1948	483.893	4419.41	3211.08	1120.71	0	49.6526	1.37923	8.86297	27.7251	0	0	0	0	0	0	0	0	0	0	0	0	0	0	0	0	0
																			6508.74	3596.77	4234.7	2274.04	2865.14	731.627	6508.74	4752.52	1623.82	0	70.658	2.48337	18.1752	41.0788	0	0	0	0	0	0	0	0	0	0	0	0	0	0	0	0	0
																			10073.9	5576.5	6518.22	3555.67	4417.52	1158.98	10073.9	7424.76	2476.96	0	99.2768	2.73335	14.2703	55.886	0	0	0	0	0	0	0	0	0	0	0	0	0	0	0	0	0
																			11743.8	6468.09	7577.72	4166.12	5107.61	1360.48	11743.8	8638.23	2878.09	0	137.933	3.46406	18.1015	68.0296	0	0	0	0	0	0	0	0	0	0	0	0	0	0	0	0	0
																			10593.7	5707.03	6786.67	3807.01	4517.87	1189.16	10593.7	7802.25	2592.54	0	118.397	3.67762	18.7514	58.0629	0	0	0	0	0	0	0	0	0	0	0	0	0	0	0	0	0
																			9278.66	5025.22	5972.47	3306.19	3989.51	1035.7	9278.66	6814.05	2301.21	0	85.071	3.4212	20.0181	54.8946	0	0	0	0	0	0	0	0	0	0	0	0	0	0	0	0	0
																			3680.12	2000.48	2403.46	1276.67	1604.04	396.443	3680.12	2708.79	904.008	0	35.6482	1.61882	6.69115	23.3697	0	0	0	0	0	0	0	0	0	0	0	0	0	0	0	0	0
																			11224.3	6104.7	7219.99	4004.34	4833.07	1271.63	11224.3	8404.88	2622.06	0	110.987	3.02223	18.6365	64.7356	0	0	0	0	0	0	0	0	0	0	0	0	0	0	0	0	0
																			12701.7	6646.6	8037.3	4664.4	5248.74	1397.86	12701.7	9473.93	3007.39	0	137.399	1.81318	11.2933	69.869	0	0	0	0	0	0	0	0	0	0	0	0	0	0	0	0	0
																			9381.98	5137.55	6068.76	3313.22	4074.02	1063.54	9381.98	6952.43	2259.4	0	104.99	2.78941	8.87518	53.4907	0	0	0	0	0	0	0	0	0	0	0	0	0	0	0	0	0
																			12664.7	6849.14	8116.17	4548.54	5410.28	1438.86	12664.7	9474.31	2939.37	0	155.654	3.95201	25.1591	66.2593	0	0	0	0	0	0	0	0	0	0	0	0	0	0	0	0	0
																			11339.9	6007.46	7217.24	4122.69	4756.93	1250.53	11339.9	8399.55	2748.54	0	114.556	2.10443	12.6353	62.5417	0	0	0	0	0	0	0	0	0	0	0	0	0	0	0	0	0
																			4873.44	2677.28	3183.24	1690.2	2138.16	539.123	4873.44	3628.05	1159.12	0	46.9862	1.67895	7.06035	30.5375	0	0	0	0	0	0	0	0	0	0	0	0	0	0	0	0	0
																			1514.08	832.466	995.997	518.087	669.091	163.375	1514.08	1107.4	376.22	0	16.6423	0.325989	2.6981	10.7942	0	0	0	0	0	0	0	0	0	0	0	0	0	0	0	0	0
																			11604	6186.14	7405.14	4198.84	4892.3	1293.84	11604	8612.42	2762.46	0	147.285	2.58512	16.0897	63.1472	0	0	0	0	0	0	0	0	0	0	0	0	0	0	0	0	0
																			7057.83	3823.46	4568.41	2489.42	3046.5	776.969	7057.83	5201.64	1726.99	0	79.1814	1.91384	5.08869	43.0172	0	0	0	0	0	0	0	0	0	0	0	0	0	0	0	0	0
																			12630.1	6682.77	8028.14	4601.91	5282.59	1400.18	12630.1	9337.36	3057.58	0	148.209	2.45173	15.1388	69.3104	0	0	0	0	0	0	0	0	0	0	0	0	0	0	0	0	0
																			8461.91	4523.89	5428.84	3033.07	3589.97	933.921	8461.91	6299.84	2002.53	0	93.0394	1.02727	18.0702	47.4045	0	0	0	0	0	0	0	0	0	0	0	0	0	0	0	0	0
																			11143.5	6050.15	7154.73	3988.77	4782.99	1267.16	11143.5	8184.27	2729.81	0	148.139	4.12629	13.5468	63.6009	0	0	0	0	0	0	0	0	0	0	0	0	0	0	0	0	0
																			8229.89	4485.69	5326.2	2903.7	3567.74	917.951	8229.89	6041.49	2037.41	0	84.8723	3.16919	13.3226	49.6254	0	0	0	0	0	0	0	0	0	0	0	0	0	0	0	0	0
																			9339.57	5127.72	6044.94	3294.63	4067.94	1059.78	9339.57	6940.09	2206.86	0	119.923	2.16831	18.883	51.6503	0	0	0	0	0	0	0	0	0	0	0	0	0	0	0	0	0
																			8594.28	4773.87	5608.79	2985.49	3797.57	976.298	8594.28	6374.54	2066.79	0	92.1806	3.41445	8.05745	49.2998	0	0	0	0	0	0	0	0	0	0	0	0	0	0	0	0	0
																			10706.4	5846.38	6901.12	3805.29	4639.9	1206.48	10706.4	7937.15	2579.91	0	111.176	2.02529	17.3506	58.7959	0	0	0	0	0	0	0	0	0	0	0	0	0	0	0	0	0
																			12106.6	6377.65	7683.86	4422.79	5044.22	1333.43	12106.6	9045.09	2832.85	0	138.711	3.98708	20.4517	65.5561	0	0	0	0	0	0	0	0	0	0	0	0	0	0	0	0	0
																			8933.42	4779.83	5725.88	3207.54	3792.47	987.362	8933.42	6601.2	2159.51	0	109.518	2.82836	11.8898	48.4707	0	0	0	0	0	0	0	0	0	0	0	0	0	0	0	0	0
																			7739.1	4271.88	5029.08	2710.02	3396.12	875.754	7739.1	5710.55	1884.86	0	83.2326	3.04936	12.49	44.9145	0	0	0	0	0	0	0	0	0	0	0	0	0	0	0	0	0
																			10161.2	5504.18	6544.33	3616.83	4367.6	1136.58	10161.2	7552.8	2436.4	0	113.79	2.83142	-0.320405	55.6546	0	0	0	0	0	0	0	0	0	0	0	0	0	0	0	0	0
																			6678.28	3604.56	4318.76	2359.52	2871.3	733.262	6678.28	4927.95	1624.75	0	74.4543	2.56225	10.319	38.2445	0	0	0	0	0	0	0	0	0	0	0	0	0	0	0	0	0
																			7470.57	4080.63	4839.49	2631.08	3246.81	833.82	7470.57	5475.41	1852.25	0	84.6064	3.05157	10.7953	44.4514	0	0	0	0	0	0	0	0	0	0	0	0	0	0	0	0	0
																			10567.6	5796.01	6810.97	3756.6	4585.22	1210.79	10567.6	7697.04	2667.37	0	112.901	2.96186	29.2826	58.0245	0	0	0	0	0	0	0	0	0	0	0	0	0	0	0	0	0
																			10826.4	5936.05	6977.76	3848.61	4699.7	1236.35	10826.4	7974.07	2650.07	0	112.068	3.2865	28.6683	58.208	0	0	0	0	0	0	0	0	0	0	0	0	0	0	0	0	0
																			5660.75	3080.05	3682.94	1977.81	2459.5	620.552	5660.75	4218.71	1346.51	0	56.6894	0.704531	3.34949	34.7779	0	0	0	0	0	0	0	0	0	0	0	0	0	0	0	0	0
																			5843.61	3161.47	3787.54	2056.07	2522.15	639.322	5843.61	4265.8	1472.03	0	62.6778	1.67537	4.65676	36.7688	0	0	0	0	0	0	0	0	0	0	0	0	0	0	0	0	0
																			10498.4	5563.98	6691.77	3806.58	4399.42	1164.56	10498.4	7742.12	2561.28	0	120.968	2.32477	13.8448	57.8216	0	0	0	0	0	0	0	0	0	0	0	0	0	0	0	0	0
																			11274.9	6048.91	7213.79	4061.15	4784.41	1264.5	11274.9	8399.77	2677.11	0	119.251	2.06222	18.7625	57.9929	0	0	0	0	0	0	0	0	0	0	0	0	0	0	0	0	0
																			6824.55	3761.73	4441.2	2383.35	2995.75	765.983	6824.55	5027.5	1678.58	0	63.5494	1.44989	15.8452	37.6273	0	0	0	0	0	0	0	0	0	0	0	0	0	0	0	0	0
																			10064.4	5365.67	6434.25	3630.13	4246.74	1118.93	10064.4	7382.64	2485.13	0	121.597	2.73569	15.0256	57.2528	0	0	0	0	0	0	0	0	0	0	0	0	0	0	0	0	0
																			8647.13	4668.92	5575.2	3071.93	3709.82	959.1	8647.13	6405.74	2084.51	0	93.1828	2.64703	9.55848	51.4822	0	0	0	0	0	0	0	0	0	0	0	0	0	0	0	0	0
																			8664.27	4766.98	5618.21	3046.06	3786.67	980.313	8664.27	6381.86	2117.29	0	102.219	2.7565	9.45684	50.6824	0	0	0	0	0	0	0	0	0	0	0	0	0	0	0	0	0
																			10073.5	5530.02	6509.22	3564.3	4381.94	1148.08	10073.5	7387.08	2485.91	0	121.614	3.44579	17.5853	57.8791	0	0	0	0	0	0	0	0	0	0	0	0	0	0	0	0	0
																			7490.31	4102.24	4859.94	2630.37	3263	839.244	7490.31	5550.46	1796.16	0	84.9382	2.46051	15.0302	41.2622	0	0	0	0	0	0	0	0	0	0	0	0	0	0	0	0	0
																			11201.2	5942.22	7150.15	4051.09	4708.58	1233.64	11201.2	8339.23	2660.42	0	122.727	2.88558	15.0491	60.9271	0	0	0	0	0	0	0	0	0	0	0	0	0	0	0	0	0
																			8942.46	4837.53	5768.27	3174.19	3848.71	988.82	8942.46	6551.27	2231.31	0	100.289	1.45057	7.02279	51.1135	0	0	0	0	0	0	0	0	0	0	0	0	0	0	0	0	0
																			8777.95	4777.58	5670.51	3107.43	3794.93	982.651	8777.95	6505.54	2104.33	0	97.8255	2.48421	17.9425	49.8244	0	0	0	0	0	0	0	0	0	0	0	0	0	0	0	0	0
																			8065	4378.36	5209.95	2855.04	3479.87	898.491	8065	5974.63	1960.94	0	74.4183	3.126	5.51182	46.3673	0	0	0	0	0	0	0	0	0	0	0	0	0	0	0	0	0
																			11207.1	6105.78	7206.03	4001.12	4824.05	1281.73	11207.1	8241.91	2752.93	0	128.983	3.39678	17.1437	62.7867	0	0	0	0	0	0	0	0	0	0	0	0	0	0	0	0	0
																			9070.61	4868.15	5815.18	3255.43	3861.42	1006.72	9070.61	6690	2233.86	0	83.3971	2.38125	12.0563	48.9224	0	0	0	0	0	0	0	0	0	0	0	0	0	0	0	0	0
																			8703.37	4673	5593.43	3109.95	3709.04	963.966	8703.37	6468.28	2090.36	0	81.9394	2.7403	11.4156	48.6413	0	0	0	0	0	0	0	0	0	0	0	0	0	0	0	0	0
																			9440.82	5145.58	6087.91	3352.91	4083.38	1062.2	9440.82	7011.38	2263.05	0	95.0052	1.17432	17.3279	52.8873	0	0	0	0	0	0	0	0	0	0	0	0	0	0	0	0	0
																			10725.2	5805.16	6892.75	3832.44	4594.2	1210.96	10725.2	8020.17	2487.6	0	125.604	2.40843	30.4093	58.9962	0	0	0	0	0	0	0	0	0	0	0	0	0	0	0	0	0
																			6549.82	3642.15	4275.29	2274.53	2903.5	738.649	6549.82	4758.57	1647.77	0	89.8179	1.16538	14.8553	37.6414	0	0	0	0	0	0	0	0	0	0	0	0	0	0	0	0	0
																			9939.28	5408.4	6405.26	3534.02	4287.71	1120.69	9939.28	7377.34	2379.02	0	110.404	2.17698	16.5843	53.7533	0	0	0	0	0	0	0	0	0	0	0	0	0	0	0	0	0
																			11916.6	6350.98	7595.1	4321.49	5010.79	1340.19	11916.6	8813.11	2884.33	0	138.361	3.18799	13.9181	63.6942	0	0	0	0	0	0	0	0	0	0	0	0	0	0	0	0	0
																			12096.3	6420.44	7705.76	4390.51	5072.6	1347.83	12096.3	9011.36	2870.82	0	127.909	3.12371	18.2337	64.8223	0	0	0	0	0	0	0	0	0	0	0	0	0	0	0	0	0
																			7467.3	3897.61	4770.97	2696.34	3102.69	794.923	7467.3	5528.46	1805	0	80.855	2.71549	7.84194	42.4379	0	0	0	0	0	0	0	0	0	0	0	0	0	0	0	0	0
																			8772.61	4831.93	5689.43	3083.18	3838.86	993.078	8772.61	6472.06	2138.98	0	98.3631	2.43657	10.0934	50.6764	0	0	0	0	0	0	0	0	0	0	0	0	0	0	0	0	0
																			8843.38	4885.75	5730.41	3112.96	3877.08	1008.67	8843.38	6485.01	2196.75	0	95.8854	3.06091	11.2441	51.4304	0	0	0	0	0	0	0	0	0	0	0	0	0	0	0	0	0
																			4612.97	2522.55	3006.71	1606.26	2014.37	508.177	4612.97	3336.7	1187.03	0	50.5089	1.44586	7.03678	30.2498	0	0	0	0	0	0	0	0	0	0	0	0	0	0	0	0	0
																			9721.71	5289.85	6262.16	3459.55	4194	1095.85	9721.71	7203.31	2337.28	0	104.204	2.52417	19.4667	54.9152	0	0	0	0	0	0	0	0	0	0	0	0	0	0	0	0	0
																			2189.48	1186.62	1439.58	749.898	955.345	231.28	2189.48	1564.81	581.701	0	26.0322	0.464795	1.63162	14.8369	0	0	0	0	0	0	0	0	0	0	0	0	0	0	0	0	0
																			9632.86	5240.39	6207.05	3425.81	4153.01	1087.38	9632.86	7122.21	2348.29	0	94.1639	3.00949	13.6754	51.5128	0	0	0	0	0	0	0	0	0	0	0	0	0	0	0	0	0
																			8874.23	4777.95	5710.65	3163.58	3799.05	978.904	8874.23	6584.38	2140.26	0	83.5681	2.74398	12.5917	50.6845	0	0	0	0	0	0	0	0	0	0	0	0	0	0	0	0	0
																			8429.82	4623.1	5462.16	2967.66	3670.37	952.733	8429.82	6206.48	2066.43	0	94.2422	2.86811	10.0762	49.7178	0	0	0	0	0	0	0	0	0	0	0	0	0	0	0	0	0
																			5851.55	3222.86	3814.41	2037.14	2569.01	653.848	5851.55	4263.38	1473.41	0	69.2137	0.94301	8.08831	36.5152	0	0	0	0	0	0	0	0	0	0	0	0	0	0	0	0	0
																			9812.33	5380.03	6340.53	3471.81	4262.94	1117.08	9812.33	7207.24	2411.25	0	109.087	3.44541	24.6855	56.6254	0	0	0	0	0	0	0	0	0	0	0	0	0	0	0	0	0
																			9309.71	4988.67	5974.45	3335.26	3960.55	1028.12	9309.71	6936.86	2199.33	0	103.001	3.09474	15.0571	52.3626	0	0	0	0	0	0	0	0	0	0	0	0	0	0	0	0	0
																			10454.2	5763.29	6761.09	3693.13	4564.12	1199.18	10454.2	7625.44	2634.89	0	119.158	4.03154	9.65019	61.0477	0	0	0	0	0	0	0	0	0	0	0	0	0	0	0	0	0
																			9399.87	5232.6	6113.07	3286.8	4155.55	1077.04	9399.87	6962.18	2264.17	0	102.471	4.153	12.908	53.9862	0	0	0	0	0	0	0	0	0	0	0	0	0	0	0	0	0
																			8576.98	4642.2	5528.79	3048.19	3682.16	960.038	8576.98	6373.26	2040.48	0	99.7713	3.56569	12.1711	47.7327	0	0	0	0	0	0	0	0	0	0	0	0	0	0	0	0	0
																			7990.21	4463.62	5216.67	2773.54	3549.47	914.154	7990.21	5826.22	2016.63	0	85.0855	1.8652	12.2257	48.1797	0	0	0	0	0	0	0	0	0	0	0	0	0	0	0	0	0
																			8320.42	4509.47	5361.64	2958.78	3578.41	931.066	8320.42	6089.64	2072.77	0	82.9266	2.10726	24.0553	48.9232	0	0	0	0	0	0	0	0	0	0	0	0	0	0	0	0	0
																			8696.66	4729.71	5612.72	3083.94	3750.13	979.585	8696.66	6363.4	2179.44	0	86.9138	1.6902	14.8429	50.3753	0	0	0	0	0	0	0	0	0	0	0	0	0	0	0	0	0
																			8625.17	4628.41	5543.43	3081.74	3676.56	951.858	8625.17	6432.88	2028.34	0	91.4455	3.1107	21.7854	47.6087	0	0	0	0	0	0	0	0	0	0	0	0	0	0	0	0	0
																			5661.92	3186.63	3732.11	1929.8	2546.05	640.58	5661.92	4127.9	1416.63	0	70.5066	1.39375	8.95134	36.534	0	0	0	0	0	0	0	0	0	0	0	0	0	0	0	0	0
																			4698.39	2584.18	3066.29	1632.1	2064.35	519.831	4698.39	3457.48	1149.76	0	53.2491	1.5433	8.39386	27.9591	0	0	0	0	0	0	0	0	0	0	0	0	0	0	0	0	0
																			9307.42	4965.88	5971.78	3335.64	3950.46	1015.41	9307.42	6990.31	2157.29	0	94.3201	2.19821	8.72692	54.5693	0	0	0	0	0	0	0	0	0	0	0	0	0	0	0	0	0
																			6084.92	3390.48	3983.98	2100.94	2706.06	684.42	6084.92	4484.89	1470.92	0	73.8352	2.16067	14.6081	38.5063	0	0	0	0	0	0	0	0	0	0	0	0	0	0	0	0	0
																			6456.19	3591.34	4213.37	2242.82	2857.51	733.825	6456.19	4712.77	1627.14	0	64.5672	2.62166	11.4436	37.6415	0	0	0	0	0	0	0	0	0	0	0	0	0	0	0	0	0
																			9643.92	5256.18	6218.26	3425.65	4165.67	1090.52	9643.92	7155.22	2326.44	0	96.0165	2.4763	7.10651	56.6542	0	0	0	0	0	0	0	0	0	0	0	0	0	0	0	0	0
																			6260.74	3311.47	4020.88	2239.86	2640.58	670.893	6260.74	4678.68	1474.96	0	62.4106	0.941009	7.77691	35.9788	0	0	0	0	0	0	0	0	0	0	0	0	0	0	0	0	0
																			11386.2	6221.92	7326.09	4060.12	4917.8	1304.12	11386.2	8440.07	2731.41	0	125.067	2.22304	22.5479	64.8917	0	0	0	0	0	0	0	0	0	0	0	0	0	0	0	0	0
																			11483	6215.22	7366.47	4116.51	4917.19	1298.04	11483	8465.33	2789.39	0	136.138	4.48329	22.6043	65.0333	0	0	0	0	0	0	0	0	0	0	0	0	0	0	0	0	0
																			8927.39	4881.94	5775.55	3151.84	3877.46	1004.49	8927.39	6600.02	2169.56	0	89.1461	2.81205	14.8874	50.9714	0	0	0	0	0	0	0	0	0	0	0	0	0	0	0	0	0
																			5685.45	3186.48	3723.75	1961.7	2538.5	647.975	5685.45	4127.12	1449.36	0	65.1028	2.02452	7.15695	34.677	0	0	0	0	0	0	0	0	0	0	0	0	0	0	0	0	0
																			4504.86	2476.74	2943.89	1560.98	1980.3	496.438	4504.86	3270.79	1149.57	0	47.9948	0.761895	6.49187	29.2529	0	0	0	0	0	0	0	0	0	0	0	0	0	0	0	0	0
																			5031.67	2766.99	3287.53	1744.14	2210.18	556.813	5031.67	3694.01	1241.11	0	55.8124	1.14688	7.60459	31.9911	0	0	0	0	0	0	0	0	0	0	0	0	0	0	0	0	0
																			11456.4	6212.79	7342.96	4113.47	4904.27	1308.51	11456.4	8434.12	2822.86	0	106.232	4.19064	25.4243	63.5991	0	0	0	0	0	0	0	0	0	0	0	0	0	0	0	0	0
																			8678.44	4718.3	5598.85	3079.58	3746.69	971.611	8678.44	6450.94	2086.3	0	80.5539	2.77413	8.28221	49.5906	0	0	0	0	0	0	0	0	0	0	0	0	0	0	0	0	0
																			10087.3	5390.8	6465.48	3621.82	4269.39	1121.41	10087.3	7478.89	2430.17	0	106.035	3.3412	14.5278	54.3367	0	0	0	0	0	0	0	0	0	0	0	0	0	0	0	0	0
																			9983.92	5427.07	6432.18	3551.74	4303.17	1123.91	9983.92	7491.18	2320.2	0	101.079	2.76099	13.728	54.97	0	0	0	0	0	0	0	0	0	0	0	0	0	0	0	0	0
																			8956.24	4859	5783.21	3173.02	3864.48	994.52	8956.24	6649.29	2137.64	0	102.826	1.74284	13.3108	51.4212	0	0	0	0	0	0	0	0	0	0	0	0	0	0	0	0	0
																			5084.38	2742.92	3294.41	1789.97	2191.12	551.793	5084.38	3728.08	1271.78	0	47.3431	0.90216	6.99982	29.2675	0	0	0	0	0	0	0	0	0	0	0	0	0	0	0	0	0
																			8702.67	4727.42	5620.18	3082.49	3755.58	971.839	8702.67	6403.98	2128.3	0	100.246	1.20544	17.8812	51.061	0	0	0	0	0	0	0	0	0	0	0	0	0	0	0	0	0
																			9195	4929.31	5910.02	3284.97	3918.17	1011.14	9195	6819.04	2211.63	0	104.49	3.61893	4.43549	51.7807	0	0	0	0	0	0	0	0	0	0	0	0	0	0	0	0	0
																			8741.25	4653.83	5598.3	3142.95	3698.49	955.345	8741.25	6459.91	2130.48	0	90.6751	2.28186	10.6192	47.2812	0	0	0	0	0	0	0	0	0	0	0	0	0	0	0	0	0
																			6645.13	3628.63	4319.58	2325.55	2887.06	741.566	6645.13	4887.97	1639.99	0	67.8376	1.73485	8.98257	38.6213	0	0	0	0	0	0	0	0	0	0	0	0	0	0	0	0	0
																			8138.08	4438.51	5267.22	2870.86	3531.19	907.32	8138.08	5990.1	1975.17	0	103.614	1.96697	19.4283	47.8041	0	0	0	0	0	0	0	0	0	0	0	0	0	0	0	0	0
																			6361.54	3484.06	4144.42	2217.13	2778.63	705.43	6361.54	4695.73	1550.56	0	64.5402	2.07663	8.962	39.6729	0	0	0	0	0	0	0	0	0	0	0	0	0	0	0	0	0
																			6333.96	3541.41	4156.73	2177.24	2828.3	713.112	6333.96	4612.75	1597.68	0	75.0241	1.6725	8.16594	38.6722	0	0	0	0	0	0	0	0	0	0	0	0	0	0	0	0	0
																			8263.8	4536.6	5360.51	2903.29	3605.39	931.21	8263.8	6088.96	2031.59	0	81.3057	2.04377	11.2871	48.6093	0	0	0	0	0	0	0	0	0	0	0	0	0	0	0	0	0
																			2554.45	1396.99	1678.08	876.377	1122.72	274.271	2554.45	1874.36	635.399	0	25.9273	0.661898	1.7791	16.3244	0	0	0	0	0	0	0	0	0	0	0	0	0	0	0	0	0
																			8452.28	4546.98	5443.31	3008.97	3614.38	932.601	8452.28	6292.09	1999.11	0	94.2461	1.93857	16.0825	48.8179	0	0	0	0	0	0	0	0	0	0	0	0	0	0	0	0	0
																			10281.8	5520.32	6599.6	3682.16	4374.49	1145.83	10281.8	7634.36	2443.7	0	126.097	3.65331	18.2894	55.658	0	0	0	0	0	0	0	0	0	0	0	0	0	0	0	0	0
																			3108.43	1732.22	2047.26	1061.17	1388.16	344.06	3108.43	2234.52	812.758	0	34.8818	1.08196	5.66687	19.5235	0	0	0	0	0	0	0	0	0	0	0	0	0	0	0	0	0
																			9154.32	4949.33	5889.41	3264.91	3924.78	1024.55	9154.32	6712.22	2281.81	0	95.0241	2.7822	9.29527	53.1791	0	0	0	0	0	0	0	0	0	0	0	0	0	0	0	0	0
																			10424.7	5681.61	6709.91	3714.78	4497.86	1183.75	10424.7	7672.67	2557.95	0	107.838	2.56615	24.0737	59.5926	0	0	0	0	0	0	0	0	0	0	0	0	0	0	0	0	0
																			8389.81	4535.74	5413.62	2976.2	3605.19	930.544	8389.81	6193.69	2034.53	0	101.02	2.76175	11.1978	46.6117	0	0	0	0	0	0	0	0	0	0	0	0	0	0	0	0	0
																			3208.48	1751.66	2104.07	1104.41	1403.82	347.848	3208.48	2310.77	833.526	0	34.8019	0.838949	7.12432	21.4176	0	0	0	0	0	0	0	0	0	0	0	0	0	0	0	0	0
																			10427.6	5682	6717.44	3710.13	4495.12	1186.88	10427.6	7740.16	2502.31	0	104.895	3.60357	17.8733	58.7283	0	0	0	0	0	0	0	0	0	0	0	0	0	0	0	0	0
																			9150.22	4937.65	5882.56	3267.67	3917.51	1020.14	9150.22	6762.13	2214.37	0	101.655	3.06694	17.243	51.7655	0	0	0	0	0	0	0	0	0	0	0	0	0	0	0	0	0
																			7711.65	4155.5	4970.95	2740.7	3303.06	852.433	7711.65	5713.47	1856.45	0	85.6464	2.27274	8.92622	44.8798	0	0	0	0	0	0	0	0	0	0	0	0	0	0	0	0	0
																			10237	5522.52	6567.86	3669.11	4376.33	1146.19	10237	7603.29	2449.4	0	102.49	2.53658	21.9683	57.2828	0	0	0	0	0	0	0	0	0	0	0	0	0	0	0	0	0
																			6520.11	3522.71	4219.25	2300.86	2810.9	711.808	6520.11	4799.34	1601.17	0	74.3442	2.10344	6.11522	37.0352	0	0	0	0	0	0	0	0	0	0	0	0	0	0	0	0	0
																			10458.4	5513.83	6662.02	3796.36	4366.4	1147.43	10458.4	7798.46	2474.41	0	114.331	2.04567	12.2561	56.8803	0	0	0	0	0	0	0	0	0	0	0	0	0	0	0	0	0
																			9031.76	4856.72	5813.34	3218.42	3852.68	1004.04	9031.76	6655.46	2206.01	0	96.7083	2.89644	17.8505	52.8352	0	0	0	0	0	0	0	0	0	0	0	0	0	0	0	0	0
																			9720.38	5269.73	6251.15	3469.22	4177.78	1091.95	9720.38	7126.5	2424.43	0	96.7354	3.63962	15.0276	54.0419	0	0	0	0	0	0	0	0	0	0	0	0	0	0	0	0	0
																			4502.95	2502.66	2949.56	1553.39	1998.65	504.015	4502.95	3342.62	1075.99	0	47.7386	1.09732	7.92345	27.5805	0	0	0	0	0	0	0	0	0	0	0	0	0	0	0	0	0
																			8576.88	4617.65	5520.6	3056.28	3670.42	947.229	8576.88	6350.87	2063	0	96.1276	2.64652	16.3585	47.8812	0	0	0	0	0	0	0	0	0	0	0	0	0	0	0	0	0
																			4573.01	2548.84	3003.59	1569.42	2038.3	510.54	4573.01	3341.15	1142.44	0	52.2447	1.08474	6.46491	29.6278	0	0	0	0	0	0	0	0	0	0	0	0	0	0	0	0	0
																			12278.4	6536.18	7809.57	4468.86	5162.81	1373.37	12278.4	9074.64	2975.86	0	140.632	3.24396	18.619	65.4313	0	0	0	0	0	0	0	0	0	0	0	0	0	0	0	0	0
																			7114.3	3771.98	4568	2546.3	3003.9	768.076	7114.3	5217.75	1761.13	0	77.2548	2.15077	12.1897	43.8234	0	0	0	0	0	0	0	0	0	0	0	0	0	0	0	0	0
																			7042.5	3853.46	4567.1	2475.4	3065.45	788.006	7042.5	5151.53	1772.9	0	66.057	1.91369	7.15877	42.9433	0	0	0	0	0	0	0	0	0	0	0	0	0	0	0	0	0
																			7541.91	4040.24	4856.04	2685.87	3211.7	828.54	7541.91	5558.39	1846.83	0	81.3187	2.20106	8.51143	44.6675	0	0	0	0	0	0	0	0	0	0	0	0	0	0	0	0	0
																			12070.2	6683.25	7789.33	4280.84	5277.83	1405.41	12070.2	8858.19	2990.48	0	139.825	3.15149	11.61	66.9235	0	0	0	0	0	0	0	0	0	0	0	0	0	0	0	0	0
																			10568.3	5755.79	6808.11	3760.15	4565.26	1190.53	10568.3	7777.64	2602.62	0	111.108	5.20995	14.7741	56.9157	0	0	0	0	0	0	0	0	0	0	0	0	0	0	0	0	0
																			9767.66	5301.76	6290.87	3476.79	4208.24	1093.52	9767.66	7214.68	2398.45	0	90.7536	2.60804	5.72803	55.4418	0	0	0	0	0	0	0	0	0	0	0	0	0	0	0	0	0
																			7564.37	4085.06	4895.91	2668.46	3253.53	831.531	7564.37	5602.28	1825.39	0	83.2672	2.31252	5.55989	45.5596	0	0	0	0	0	0	0	0	0	0	0	0	0	0	0	0	0
																			9348.85	5185	6062.39	3286.46	4107.77	1077.24	9348.85	6818.86	2352.35	0	101.318	2.57679	16.8633	56.8753	0	0	0	0	0	0	0	0	0	0	0	0	0	0	0	0	0
																			11297.3	5979.34	7186.92	4110.37	4728.19	1251.15	11297.3	8395.96	2685.06	0	131.9	3.44306	20.1631	60.76	0	0	0	0	0	0	0	0	0	0	0	0	0	0	0	0	0
																			9695.36	5217.07	6213.19	3482.17	4127.6	1089.47	9695.36	7121.16	2385.21	0	111.026	2.52209	22.0825	53.3601	0	0	0	0	0	0	0	0	0	0	0	0	0	0	0	0	0
																			10314.7	5589.54	6642.61	3672.09	4433.76	1155.78	10314.7	7662.48	2464.31	0	114.161	1.43703	13.664	58.6438	0	0	0	0	0	0	0	0	0	0	0	0	0	0	0	0	0
																			12088.8	6515.84	7743.89	4344.93	5150.82	1365.03	12088.8	8985.32	2878.36	0	138.931	4.3907	16.8949	64.9108	0	0	0	0	0	0	0	0	0	0	0	0	0	0	0	0	0
																			5217.08	2820.12	3384.66	1832.42	2253.56	566.563	5217.08	3828.01	1289.09	0	56.9986	1.82627	9.15461	32.0061	0	0	0	0	0	0	0	0	0	0	0	0	0	0	0	0	0
																			4062	2189.29	2646.51	1415.5	1753.3	435.995	4062	2955.91	1023.22	0	46.4213	0.93091	11.3989	24.1174	0	0	0	0	0	0	0	0	0	0	0	0	0	0	0	0	0
																			10802.9	5973.9	6989.61	3813.31	4722.08	1251.82	10802.9	7863.01	2742.01	0	117.911	2.56418	16.1704	61.251	0	0	0	0	0	0	0	0	0	0	0	0	0	0	0	0	0
																			8872.71	4810.76	5718.6	3154.12	3820.55	990.215	8872.71	6610.02	2094.93	0	104.122	2.24746	12.4308	48.9643	0	0	0	0	0	0	0	0	0	0	0	0	0	0	0	0	0
																			9965.08	5346.15	6381.84	3583.25	4238.09	1108.05	9965.08	7350.73	2430.8	0	102.719	2.66182	19.3269	58.8467	0	0	0	0	0	0	0	0	0	0	0	0	0	0	0	0	0
																			8372.7	4580.61	5423.43	2949.27	3638.22	942.386	8372.7	6228.33	1988.73	0	93.9407	2.83496	9.60876	49.2572	0	0	0	0	0	0	0	0	0	0	0	0	0	0	0	0	0
																			15561.7	8287.8	9845.69	5715.97	6509.61	1778.18	15561.7	11635.7	3659.99	0	162.98	6.75327	20.0879	76.1559	0	0	0	0	0	0	0	0	0	0	0	0	0	0	0	0	0
																			3208.24	1786.44	2109.39	1098.85	1431.87	354.571	3208.24	2344.68	801.374	0	37.6921	1.10316	3.07797	20.3099	0	0	0	0	0	0	0	0	0	0	0	0	0	0	0	0	0
																			12008.5	6557.6	7717.92	4290.54	5186.98	1370.62	12008.5	8934.12	2856.19	0	138.784	3.14382	12.6796	63.5429	0	0	0	0	0	0	0	0	0	0	0	0	0	0	0	0	0
																			11935.9	6437.17	7654.63	4281.29	5089.88	1347.29	11935.9	8998.59	2717.25	0	141.32	3.2918	11.7605	63.7077	0	0	0	0	0	0	0	0	0	0	0	0	0	0	0	0	0
																			9529	5257.26	6172.83	3356.17	4171.37	1085.89	9529	6973.5	2384.49	0	99.5209	3.64307	13.6915	54.1562	0	0	0	0	0	0	0	0	0	0	0	0	0	0	0	0	0
																			6206.85	3336.71	4020.21	2186.64	2664.15	672.555	6206.85	4577.75	1514.39	0	68.4105	1.23902	9.20423	35.8559	0	0	0	0	0	0	0	0	0	0	0	0	0	0	0	0	0
																			6136.3	3442.94	4028.99	2107.32	2746.86	696.078	6136.3	4506.58	1510.89	0	67.2021	1.55674	13.2923	36.7777	0	0	0	0	0	0	0	0	0	0	0	0	0	0	0	0	0
																			8628.83	4781.23	5617.89	3010.94	3802.21	979.026	8628.83	6414.57	2068.3	0	90.1636	1.87018	4.9512	48.9799	0	0	0	0	0	0	0	0	0	0	0	0	0	0	0	0	0
																			9484.18	5049.05	6078.58	3405.6	4008.83	1040.21	9484.18	7090.2	2235	0	92.0614	2.9625	12.2481	51.7059	0	0	0	0	0	0	0	0	0	0	0	0	0	0	0	0	0
																			7811.93	4316.25	5074.87	2737.07	3426.76	889.483	7811.93	5770.55	1897.75	0	79.2036	2.58847	14.7646	47.0848	0	0	0	0	0	0	0	0	0	0	0	0	0	0	0	0	0
																			9302.85	4930.5	5947.1	3355.75	3907.96	1022.53	9302.85	6888.42	2257.88	0	92.242	3.2109	9.17007	51.9346	0	0	0	0	0	0	0	0	0	0	0	0	0	0	0	0	0
																			7399.2	4036.34	4801.08	2598.12	3215.92	820.417	7399.2	5407.74	1857.6	0	78.7385	1.45719	11.0337	42.6335	0	0	0	0	0	0	0	0	0	0	0	0	0	0	0	0	0
																			7673.76	4156.69	4951.57	2722.2	3304.12	852.568	7673.76	5723.61	1806.36	0	80.9273	2.15301	14.8665	45.8533	0	0	0	0	0	0	0	0	0	0	0	0	0	0	0	0	0
																			6800.2	3640.59	4391.17	2409.03	2906.95	733.638	6800.2	5019.43	1677.72	0	58.459	1.47945	4.99588	38.1168	0	0	0	0	0	0	0	0	0	0	0	0	0	0	0	0	0
																			11083.8	6104.74	7162.98	3920.78	4830.09	1274.65	11083.8	8159.88	2723.57	0	118.108	2.00888	17.1208	63.0795	0	0	0	0	0	0	0	0	0	0	0	0	0	0	0	0	0
																			8601.39	4667.65	5541.79	3059.6	3704.56	963.096	8601.39	6288.36	2156.74	0	82.5248	2.58499	20.1916	50.9852	0	0	0	0	0	0	0	0	0	0	0	0	0	0	0	0	0
																			8447.74	4627.35	5473.56	2974.17	3679.94	947.41	8447.74	6218.69	2066.1	0	102.799	1.98629	9.47248	48.6981	0	0	0	0	0	0	0	0	0	0	0	0	0	0	0	0	0
																			11459.1	6170.69	7342.01	4117.13	4871.73	1298.96	11459.1	8570.69	2686.75	0	119.219	4.18076	14.1864	64.1129	0	0	0	0	0	0	0	0	0	0	0	0	0	0	0	0	0
																			8035.83	4428.43	5220.44	2815.39	3517.95	910.475	8035.83	5928.51	1955.53	0	95.6533	1.83437	8.14105	46.1606	0	0	0	0	0	0	0	0	0	0	0	0	0	0	0	0	0
																			7591.61	4137.07	4909.93	2681.68	3288.49	848.576	7591.61	5599.85	1858.1	0	76.4747	2.50171	12.3591	42.3244	0	0	0	0	0	0	0	0	0	0	0	0	0	0	0	0	0
																			6771.38	3681.98	4381.38	2390	2930.12	751.866	6771.38	4989.68	1659.15	0	68.3778	2.06158	13.2918	38.8204	0	0	0	0	0	0	0	0	0	0	0	0	0	0	0	0	0
																			6238.6	3384.42	4047.75	2190.85	2699.22	685.2	6238.6	4598.85	1523.17	0	65.626	2.19343	11.6244	37.1296	0	0	0	0	0	0	0	0	0	0	0	0	0	0	0	0	0
																			5424.7	3031.75	3559.72	1864.98	2424.85	606.902	5424.7	3981.82	1340.56	0	58.2837	1.96847	8.23056	33.8355	0	0	0	0	0	0	0	0	0	0	0	0	0	0	0	0	0
																			7708.8	4156.81	4972.28	2736.53	3306.16	850.648	7708.8	5733.12	1835.34	0	79.0536	2.19958	14.1	44.9972	0	0	0	0	0	0	0	0	0	0	0	0	0	0	0	0	0
																			5529.56	3070.23	3613.67	1915.89	2447.8	622.425	5529.56	4121.96	1304.96	0	59.1178	1.57247	6.1128	35.8348	0	0	0	0	0	0	0	0	0	0	0	0	0	0	0	0	0
																			11954.3	6441.13	7653.29	4301.05	5091.76	1349.37	11954.3	8811.6	2924.58	0	142.459	3.41745	9.7292	62.5558	0	0	0	0	0	0	0	0	0	0	0	0	0	0	0	0	0
																			9594.26	5270.96	6202.95	3391.31	4178.97	1091.99	9594.26	6994.2	2409.89	0	112.01	2.93177	22.3622	52.8684	0	0	0	0	0	0	0	0	0	0	0	0	0	0	0	0	0
																			7823.13	4259.07	5069.62	2753.5	3388.14	870.938	7823.13	5853.09	1831.81	0	75.8644	2.97966	11.796	47.5928	0	0	0	0	0	0	0	0	0	0	0	0	0	0	0	0	0
																			6670.47	3703.76	4354.45	2316.03	2949.89	753.866	6670.47	4842.59	1698.45	0	77.9669	1.68626	8.90648	40.8782	0	0	0	0	0	0	0	0	0	0	0	0	0	0	0	0	0
																			10604.1	5645.44	6771.7	3832.45	4475.36	1170.08	10604.1	7827.66	2579.21	0	117.582	2.4485	17.9603	59.2761	0	0	0	0	0	0	0	0	0	0	0	0	0	0	0	0	0
																			9092.53	4916.34	5853.58	3238.95	3903.73	1012.61	9092.53	6749.35	2177.7	0	103.72	1.76012	9.8943	50.0965	0	0	0	0	0	0	0	0	0	0	0	0	0	0	0	0	0
																			5455.74	2968.66	3555.4	1900.35	2374.1	594.562	5455.74	4032.03	1321	0	60.9787	1.03583	7.43094	33.2682	0	0	0	0	0	0	0	0	0	0	0	0	0	0	0	0	0
																			5501.1	3008.17	3580.25	1920.85	2401.95	606.221	5501.1	3991.31	1398.18	0	67.4328	1.83667	8.23648	34.1073	0	0	0	0	0	0	0	0	0	0	0	0	0	0	0	0	0
																			6236.3	3438.24	4070.43	2165.87	2746.35	691.893	6236.3	4550.46	1569.88	0	62.7756	2.03852	13.2442	37.9075	0	0	0	0	0	0	0	0	0	0	0	0	0	0	0	0	0
																			7099.52	3792.4	4568.04	2531.48	3017.73	774.673	7099.52	5269.53	1689.72	0	85.5787	2.08182	9.94614	42.6655	0	0	0	0	0	0	0	0	0	0	0	0	0	0	0	0	0
																			8116.7	4412.47	5240.57	2876.13	3508.01	904.463	8116.7	5946.29	2031.15	0	81.0296	2.51837	7.82779	47.8802	0	0	0	0	0	0	0	0	0	0	0	0	0	0	0	0	0
																			9178.03	5027.74	5946.12	3231.91	3999.36	1028.37	9178.03	6834.04	2144.45	0	119.371	1.60814	24.2112	54.3526	0	0	0	0	0	0	0	0	0	0	0	0	0	0	0	0	0
																			7360.4	3983.91	4753.82	2606.57	3167.08	816.827	7360.4	5457.45	1778.13	0	68.034	1.76723	13.4086	41.6126	0	0	0	0	0	0	0	0	0	0	0	0	0	0	0	0	0
																			11860.2	6378.88	7592.19	4268.01	5040.23	1338.65	11860.2	8802.85	2817.08	0	149.404	4.99691	18.899	66.9672	0	0	0	0	0	0	0	0	0	0	0	0	0	0	0	0	0
																			8472.26	4727.14	5519.64	2952.62	3749.42	977.723	8472.26	6199.19	2121.35	0	90.2647	2.13358	11.2252	48.095	0	0	0	0	0	0	0	0	0	0	0	0	0	0	0	0	0
																			8185.45	4551.96	5341.02	2844.44	3616.54	935.419	8185.45	6024.71	1991.71	0	98.9421	2.90205	19.0139	48.1773	0	0	0	0	0	0	0	0	0	0	0	0	0	0	0	0	0
																			8578.37	4640.34	5541.36	3037.01	3688.69	951.657	8578.37	6368.45	2070.87	0	78.2741	2.16235	9.47309	49.1416	0	0	0	0	0	0	0	0	0	0	0	0	0	0	0	0	0
																			11203.1	6139.9	7223.63	3979.42	4859.4	1280.5	11203.1	8318.79	2708.41	0	102.369	0.751865	10.6147	62.1162	0	0	0	0	0	0	0	0	0	0	0	0	0	0	0	0	0
																			7044.24	3897.7	4592.76	2451.47	3108.07	789.632	7044.24	5195.07	1711.25	0	75.6742	3.0646	16.2927	42.8854	0	0	0	0	0	0	0	0	0	0	0	0	0	0	0	0	0
																			11991.4	6644.54	7760.43	4230.99	5246.67	1397.87	11991.4	8922.5	2857.02	0	122.921	3.40757	20.4274	65.1372	0	0	0	0	0	0	0	0	0	0	0	0	0	0	0	0	0
																			7318.38	4095.77	4789.28	2529.1	3259.64	836.137	7318.38	5372.4	1804.19	0	86.0939	1.81021	10.0994	43.7892	0	0	0	0	0	0	0	0	0	0	0	0	0	0	0	0	0
																			7385.9	4083.1	4801.84	2584.06	3247.22	835.873	7385.9	5435.72	1809.08	0	83.0362	2.20064	12.6971	43.1666	0	0	0	0	0	0	0	0	0	0	0	0	0	0	0	0	0
																			7338.4	4063.02	4777.91	2560.49	3234.36	828.664	7338.4	5346.58	1851.6	0	83.2712	1.70905	12.6132	42.6281	0	0	0	0	0	0	0	0	0	0	0	0	0	0	0	0	0
																			6994.66	3883.41	4560.08	2434.57	3093.1	790.302	6994.66	5195.15	1665.05	0	73.563	2.58774	14.3625	43.9405	0	0	0	0	0	0	0	0	0	0	0	0	0	0	0	0	0
																			9771.96	5456.78	6351.81	3420.15	4327.5	1129.28	9771.96	7191.32	2384.07	0	114.381	3.74426	21.1339	57.3082	0	0	0	0	0	0	0	0	0	0	0	0	0	0	0	0	0
																			8059.25	4367.72	5202.79	2856.46	3477.21	890.509	8059.25	5946.58	1950	0	96.0952	1.65746	17.8965	47.0175	0	0	0	0	0	0	0	0	0	0	0	0	0	0	0	0	0
																			7288.24	4032.79	4752.01	2536.23	3216.23	816.565	7288.24	5370.01	1784.71	0	77.0497	2.54008	10.6718	43.2573	0	0	0	0	0	0	0	0	0	0	0	0	0	0	0	0	0
																			10804	5785.87	6916.56	3887.46	4581.77	1204.1	10804	7969.6	2623	0	130.76	4.28881	15.297	61.0662	0	0	0	0	0	0	0	0	0	0	0	0	0	0	0	0	0
																			4694.61	2636.54	3093.88	1600.73	2109.78	526.765	4694.61	3362.64	1233.93	0	53.1131	1.15278	11.6023	32.177	0	0	0	0	0	0	0	0	0	0	0	0	0	0	0	0	0
																			9065.71	5037.42	5894.92	3170.79	3999.1	1038.33	9065.71	6634.95	2258.98	0	99.3234	1.57442	18.2477	52.6308	0	0	0	0	0	0	0	0	0	0	0	0	0	0	0	0	0
																			5569.32	3083.87	3648.22	1921.11	2460.89	622.988	5569.32	4075.26	1386.12	0	62.8934	1.08306	7.68536	36.2863	0	0	0	0	0	0	0	0	0	0	0	0	0	0	0	0	0
																			10275.8	5531.04	6596.06	3679.75	4379.95	1151.09	10275.8	7600.67	2467.63	0	125.166	2.74368	19.8109	59.7872	0	0	0	0	0	0	0	0	0	0	0	0	0	0	0	0	0
																			4628.29	2486	2994.36	1633.93	1982.89	503.104	4628.29	3406.74	1131.05	0	53.7033	1.67185	6.92397	28.1991	0	0	0	0	0	0	0	0	0	0	0	0	0	0	0	0	0
																			10730.1	5779.34	6879.76	3850.31	4570.95	1208.4	10730.1	7966.04	2581.79	0	105.841	2.37272	11.7461	62.2682	0	0	0	0	0	0	0	0	0	0	0	0	0	0	0	0	0
																			10344.9	5626.43	6662.42	3682.52	4449.79	1176.64	10344.9	7726.85	2432.68	0	103.082	3.94014	21.4652	56.9186	0	0	0	0	0	0	0	0	0	0	0	0	0	0	0	0	0
																			4848.56	2627.88	3146.78	1701.78	2098.2	529.684	4848.56	3560.23	1197.29	0	51.6464	1.86193	9.07963	28.448	0	0	0	0	0	0	0	0	0	0	0	0	0	0	0	0	0
																			8612.59	4611.52	5536.15	3076.44	3664.71	946.814	8612.59	6427.93	2029.54	0	87.8623	2.1747	16.3102	48.7713	0	0	0	0	0	0	0	0	0	0	0	0	0	0	0	0	0
																			10838.1	5909.7	6977.93	3860.12	4675.33	1234.36	10838.1	7953.55	2702.05	0	105.462	1.26734	15.9825	59.7439	0	0	0	0	0	0	0	0	0	0	0	0	0	0	0	0	0
																			11444.3	6041.18	7281.98	4162.34	4785.06	1256.12	11444.3	8534.63	2695.7	0	133.738	4.14076	13.7334	62.3805	0	0	0	0	0	0	0	0	0	0	0	0	0	0	0	0	0
																			6609.09	3654.92	4319.68	2289.41	2915.07	739.85	6609.09	4812.84	1663.44	0	77.9098	1.76301	11.6005	41.5466	0	0	0	0	0	0	0	0	0	0	0	0	0	0	0	0	0
																			10823	5891.06	6964.17	3858.86	4661.58	1229.48	10823	7966.53	2670.27	0	111.638	3.01297	11.4232	60.1474	0	0	0	0	0	0	0	0	0	0	0	0	0	0	0	0	0
																			8590.83	4632.39	5532.39	3058.44	3682.59	949.801	8590.83	6406.98	2027.65	0	95.6104	1.90954	8.64276	50.0348	0	0	0	0	0	0	0	0	0	0	0	0	0	0	0	0	0
																			12121	6604.87	7779.96	4341.01	5218.68	1386.2	12121	9014.65	2886.25	0	119.749	4.06427	28.7511	67.502	0	0	0	0	0	0	0	0	0	0	0	0	0	0	0	0	0
																			9156.42	4962.74	5893.79	3262.63	3936.99	1025.75	9156.42	6743.77	2249.57	0	92.7631	1.76033	15.9792	52.5737	0	0	0	0	0	0	0	0	0	0	0	0	0	0	0	0	0
																			9634.23	5206.58	6202.99	3431.24	4130.73	1075.85	9634.23	7069.58	2402.04	0	95.3429	2.30634	11.3901	53.5761	0	0	0	0	0	0	0	0	0	0	0	0	0	0	0	0	0
																			5379.54	2977.02	3521.94	1857.6	2376.63	600.392	5379.54	3944.06	1331.22	0	58.592	1.95759	6.99163	36.7135	0	0	0	0	0	0	0	0	0	0	0	0	0	0	0	0	0
																			8951.19	4795.15	5753.25	3197.95	3815.2	979.946	8951.19	6555.54	2225.96	0	107.199	1.80087	8.96504	51.7217	0	0	0	0	0	0	0	0	0	0	0	0	0	0	0	0	0
																			6589.71	3646.89	4301.81	2287.89	2906.71	740.183	6589.71	4845.36	1613.3	0	75.5201	2.58156	13.04	39.9135	0	0	0	0	0	0	0	0	0	0	0	0	0	0	0	0	0
																			8048.18	4319.16	5178.36	2869.83	3438.32	880.844	8048.18	5936.01	1952.21	0	94.73	2.78652	15.0858	47.3669	0	0	0	0	0	0	0	0	0	0	0	0	0	0	0	0	0
																			10040.2	5506.37	6489.06	3551.12	4363.99	1142.38	10040.2	7461.77	2402.72	0	105.4	2.65962	13.4052	54.2319	0	0	0	0	0	0	0	0	0	0	0	0	0	0	0	0	0
																			9887.24	5446.97	6398.55	3488.69	4319.65	1127.32	9887.24	7273.28	2434.44	0	97.1374	2.72069	24.5328	55.1265	0	0	0	0	0	0	0	0	0	0	0	0	0	0	0	0	0
																			8407.22	4466.62	5387.22	3020.01	3551.54	915.087	8407.22	6192.74	2064.33	0	79.9283	3.13298	18.7141	48.3851	0	0	0	0	0	0	0	0	0	0	0	0	0	0	0	0	0
																			8616.06	4615.66	5539.73	3076.32	3664.49	951.17	8616.06	6413.42	2042.89	0	99.2608	2.28574	8.58961	49.6139	0	0	0	0	0	0	0	0	0	0	0	0	0	0	0	0	0
																			9291.53	5146.6	6027.43	3264.1	4084.61	1061.99	9291.53	6856.93	2255.84	0	99.0171	2.28175	22.1988	55.2647	0	0	0	0	0	0	0	0	0	0	0	0	0	0	0	0	0
																			8191.73	4472.34	5287.83	2903.89	3550.02	922.318	8191.73	5971.26	2069.27	0	83.7242	2.90061	15.6547	48.9167	0	0	0	0	0	0	0	0	0	0	0	0	0	0	0	0	0
																			9589.64	5150.95	6152	3437.64	4081.8	1069.15	9589.64	7076.63	2337.85	0	105.023	2.26627	12.8363	55.0294	0	0	0	0	0	0	0	0	0	0	0	0	0	0	0	0	0
																			8055.91	4228.96	5148.49	2907.42	3365.51	863.444	8055.91	5911.94	1985.99	0	97.4298	2.56558	12.2147	45.775	0	0	0	0	0	0	0	0	0	0	0	0	0	0	0	0	0
																			8318.6	4535.64	5382.81	2935.79	3606.19	929.444	8318.6	6161.72	2005.29	0	93.5435	2.29068	8.4988	47.2593	0	0	0	0	0	0	0	0	0	0	0	0	0	0	0	0	0
																			6084.68	3361.9	3978.6	2106.09	2684.41	677.485	6084.68	4491.9	1480.68	0	70.1852	0.718341	5.7112	35.4864	0	0	0	0	0	0	0	0	0	0	0	0	0	0	0	0	0
																			6665.48	3690.42	4350.26	2315.22	2940.08	750.334	6665.48	4939.08	1594.06	0	80.7023	1.4618	11.3505	38.8312	0	0	0	0	0	0	0	0	0	0	0	0	0	0	0	0	0
																			10906.6	5806.68	6954.23	3952.34	4596.71	1209.97	10906.6	8041.58	2664.8	0	118.918	3.98498	19.8119	57.4686	0	0	0	0	0	0	0	0	0	0	0	0	0	0	0	0	0
																			9491.21	5146.57	6121.28	3369.93	4085.46	1061.11	9491.21	7061.75	2257.42	0	107.655	3.08253	7.22049	54.075	0	0	0	0	0	0	0	0	0	0	0	0	0	0	0	0	0
																			10723.5	5959.39	6954.11	3769.38	4716.86	1242.54	10723.5	7881.34	2656.23	0	110.876	4.6504	9.81012	60.5891	0	0	0	0	0	0	0	0	0	0	0	0	0	0	0	0	0
																			9398.51	5090.51	6046.15	3352.35	4036.37	1054.15	9398.51	6958.76	2281.61	0	93.277	2.64089	10.0723	52.1425	0	0	0	0	0	0	0	0	0	0	0	0	0	0	0	0	0
																			11617.8	6301.89	7447.96	4169.81	4981.61	1320.28	11617.8	8606.11	2803.66	0	118.897	3.07251	22.0955	63.9355	0	0	0	0	0	0	0	0	0	0	0	0	0	0	0	0	0
																			8733.2	4784.59	5659.02	3074.18	3800.6	983.99	8733.2	6453.48	2115.59	0	98.732	1.14622	13.2121	51.0451	0	0	0	0	0	0	0	0	0	0	0	0	0	0	0	0	0
																			6437.91	3471.84	4156.25	2281.66	2765.41	706.432	6437.91	4736.94	1587.86	0	65.5873	1.80455	8.32278	37.3952	0	0	0	0	0	0	0	0	0	0	0	0	0	0	0	0	0
																			9240.18	5117.73	5996.33	3243.85	4062.11	1055.63	9240.18	6827.79	2242.85	0	100.698	1.84929	12.9655	54.0346	0	0	0	0	0	0	0	0	0	0	0	0	0	0	0	0	0
																			14435.9	7586.04	9110.54	5325.33	5972.83	1613.21	14435.9	10786.2	3386.37	0	168.654	3.01383	15.5726	76.0963	0	0	0	0	0	0	0	0	0	0	0	0	0	0	0	0	0
																			567.488	309.43	385.55	181.937	253.791	55.6392	567.488	378.785	175.334	0	8.05776	0.22294	0.620626	4.46736	0	0	0	0	0	0	0	0	0	0	0	0	0	0	0	0	0
																			7481.28	4062.68	4842.65	2638.63	3235.21	827.468	7481.28	5508.23	1840.07	0	76.8035	2.14011	8.9075	45.129	0	0	0	0	0	0	0	0	0	0	0	0	0	0	0	0	0
																			6344.24	3491.4	4142.75	2201.49	2785.54	705.858	6344.24	4624.23	1605.67	0	63.2394	2.04614	10.1275	38.9219	0	0	0	0	0	0	0	0	0	0	0	0	0	0	0	0	0
																			9148.12	4937.7	5887.04	3261.08	3919.88	1017.82	9148.12	6664.25	2315.38	0	104.848	2.112	11.4558	50.0798	0	0	0	0	0	0	0	0	0	0	0	0	0	0	0	0	0
																			11614	6261.15	7436.51	4177.45	4946.28	1314.88	11614	8658.88	2716.21	0	147.885	3.52793	22.2163	65.2307	0	0	0	0	0	0	0	0	0	0	0	0	0	0	0	0	0
																			11702.6	6315.05	7496.25	4206.39	4990.9	1324.15	11702.6	8671.43	2791.55	0	148.372	3.43236	23.7814	64.0674	0	0	0	0	0	0	0	0	0	0	0	0	0	0	0	0	0
																			12669.5	6929.07	8134.6	4534.89	5467.15	1461.92	12669.5	9326.46	3126.96	0	129.581	4.01054	10.6878	71.7776	0	0	0	0	0	0	0	0	0	0	0	0	0	0	0	0	0
																			8159.27	4418.46	5281.21	2878.06	3518.31	900.151	8159.27	6044.95	1974.75	0	75.5751	2.31309	9.81636	51.8609	0	0	0	0	0	0	0	0	0	0	0	0	0	0	0	0	0
																			7127.86	3970.91	4653.17	2474.69	3161.79	809.121	7127.86	5216.22	1770.09	0	86.8046	1.47141	10.5621	42.7189	0	0	0	0	0	0	0	0	0	0	0	0	0	0	0	0	0
																			9481.34	5228.26	6143.71	3337.62	4151.68	1076.58	9481.34	7041.57	2279.22	0	80.9941	3.2801	19.203	57.0684	0	0	0	0	0	0	0	0	0	0	0	0	0	0	0	0	0
																			10795.6	5887.23	6945.65	3849.91	4655.45	1231.78	10795.6	8007.26	2600.47	0	104.092	2.45267	19.061	62.2305	0	0	0	0	0	0	0	0	0	0	0	0	0	0	0	0	0
																			9900.35	5321.34	6359.07	3541.28	4227.47	1093.87	9900.35	7335.08	2372.39	0	124.977	3.80714	8.18902	55.9024	0	0	0	0	0	0	0	0	0	0	0	0	0	0	0	0	0
																			8687.74	4672.03	5587.99	3099.75	3705.52	966.515	8687.74	6483.47	2047.87	0	94.0034	2.8785	12.1086	47.4098	0	0	0	0	0	0	0	0	0	0	0	0	0	0	0	0	0
																			11834.1	6414.18	7585.45	4248.62	5071.8	1342.38	11834.1	8666.36	2955.25	0	121.122	3.43735	22.6263	65.2693	0	0	0	0	0	0	0	0	0	0	0	0	0	0	0	0	0
																			3695.85	2039.01	2422.62	1273.23	1633.54	405.478	3695.85	2699.41	921.202	0	45.5479	1.15908	4.99573	23.5372	0	0	0	0	0	0	0	0	0	0	0	0	0	0	0	0	0
																			10831.7	5856.76	6952.01	3879.71	4636.02	1220.74	10831.7	8024.12	2614.18	0	118.146	2.47752	14.613	58.1745	0	0	0	0	0	0	0	0	0	0	0	0	0	0	0	0	0
																			5308.01	2906.83	3451.66	1856.34	2320.07	586.758	5308.01	3905.95	1293.7	0	66.6429	1.37412	7.91399	32.4231	0	0	0	0	0	0	0	0	0	0	0	0	0	0	0	0	0
																			5506.22	2930.43	3549.62	1956.6	2338.89	591.541	5506.22	4063.94	1341.37	0	58.5195	1.43277	8.84255	32.1109	0	0	0	0	0	0	0	0	0	0	0	0	0	0	0	0	0
																			10177.4	5475.45	6530.7	3646.71	4336.25	1139.2	10177.4	7581.08	2406.03	0	103.095	2.91078	29.0861	55.2144	0	0	0	0	0	0	0	0	0	0	0	0	0	0	0	0	0
																			10447	5724.71	6736.97	3709.98	4529.34	1195.37	10447	7722.81	2539.51	0	116.252	2.82753	6.44789	59.1146	0	0	0	0	0	0	0	0	0	0	0	0	0	0	0	0	0
																			8831.61	4788.48	5704.18	3127.43	3801.12	987.362	8831.61	6554.28	2102.09	0	109.195	2.50717	12.2349	51.3049	0	0	0	0	0	0	0	0	0	0	0	0	0	0	0	0	0
																			8953.04	4918.63	5793.22	3159.82	3903.29	1015.34	8953.04	6613.71	2176.79	0	95.8554	3.01551	12.777	50.8915	0	0	0	0	0	0	0	0	0	0	0	0	0	0	0	0	0
																			15407.4	8260.8	9774.17	5633.22	6492.12	1768.67	15407.4	11469.9	3670.38	0	151.256	5.98568	29.567	80.2641	0	0	0	0	0	0	0	0	0	0	0	0	0	0	0	0	0
																			11819.5	6481.96	7611.04	4208.5	5124.4	1357.56	11819.5	8720.92	2876.67	0	133.31	3.30574	21.8928	63.4423	0	0	0	0	0	0	0	0	0	0	0	0	0	0	0	0	0
																			7009.88	3828.06	4538.61	2471.27	3044.34	783.722	7009.88	5172.67	1700.44	0	77.4367	2.28933	16.6651	40.3781	0	0	0	0	0	0	0	0	0	0	0	0	0	0	0	0	0
																			7040.12	3962.28	4612.3	2427.81	3148.69	813.582	7040.12	5115.23	1778.19	0	87.7279	2.05784	15.008	41.8999	0	0	0	0	0	0	0	0	0	0	0	0	0	0	0	0	0
																			10418.8	5558.47	6651.06	3767.75	4395.51	1162.96	10418.8	7698.34	2544.58	0	98.7535	2.47719	14.2817	60.3814	0	0	0	0	0	0	0	0	0	0	0	0	0	0	0	0	0
																			7371.4	4104.51	4807.65	2563.75	3265.95	838.559	7371.4	5462.36	1774.5	0	72.2788	1.61921	16.5143	44.1237	0	0	0	0	0	0	0	0	0	0	0	0	0	0	0	0	0
																			10426	5711.29	6711.94	3714.07	4514.73	1196.56	10426	7681.23	2561.1	0	99.9258	3.66288	21.2949	58.8055	0	0	0	0	0	0	0	0	0	0	0	0	0	0	0	0	0
																			10462.5	5754	6759.8	3702.68	4550.95	1203.05	10462.5	7740.45	2539.92	0	100.819	3.46056	18.5196	59.3099	0	0	0	0	0	0	0	0	0	0	0	0	0	0	0	0	0
																			7872.16	4258.3	5093.11	2779.05	3392.73	865.569	7872.16	5840.69	1888.36	0	84.7998	3.09623	9.01206	46.2092	0	0	0	0	0	0	0	0	0	0	0	0	0	0	0	0	0
																			6759.83	3774.96	4428.03	2331.8	3011.06	763.9	6759.83	4933.87	1693.94	0	77.8398	1.69432	10.4351	42.0513	0	0	0	0	0	0	0	0	0	0	0	0	0	0	0	0	0
																			7186.02	3805.43	4606.49	2579.54	3027.24	778.186	7186.02	5320.69	1735.54	0	81.2038	2.69981	5.043	40.8423	0	0	0	0	0	0	0	0	0	0	0	0	0	0	0	0	0
																			4150.74	2312.71	2727.13	1423.62	1849.21	463.495	4150.74	3029.87	1036.64	0	47.6919	1.68323	8.1119	26.7499	0	0	0	0	0	0	0	0	0	0	0	0	0	0	0	0	0
																			6519.52	3528.13	4218.18	2301.33	2812.32	715.816	6519.52	4797.8	1600.92	0	67.8324	2.58044	12.7359	37.6533	0	0	0	0	0	0	0	0	0	0	0	0	0	0	0	0	0
																			6892.78	3841.16	4512.74	2380.04	3061.58	779.582	6892.78	5070.82	1684.75	0	83.3579	2.14238	8.32453	43.377	0	0	0	0	0	0	0	0	0	0	0	0	0	0	0	0	0
																			9463.01	5106.96	6089.75	3373.27	4048.84	1058.12	9463.01	6920.49	2356.72	0	116.11	2.8034	12.672	54.2158	0	0	0	0	0	0	0	0	0	0	0	0	0	0	0	0	0
																			2029.07	1126.43	1342.51	686.56	905.888	220.547	2029.07	1441.75	548.557	0	20.4695	0.766914	3.77939	13.751	0	0	0	0	0	0	0	0	0	0	0	0	0	0	0	0	0
																			6666.32	3581.29	4303.33	2362.99	2852.74	728.552	6666.32	4938.25	1606.3	0	68.7973	2.21132	11.2151	39.545	0	0	0	0	0	0	0	0	0	0	0	0	0	0	0	0	0
																			6823.91	3724.33	4430.76	2393.15	2968.6	755.738	6823.91	5052.19	1645.24	0	71.7398	1.7257	10.5228	42.4994	0	0	0	0	0	0	0	0	0	0	0	0	0	0	0	0	0
																			5153.32	2864.81	3377.4	1775.93	2289.97	574.841	5153.32	3747.69	1301.14	0	60.959	1.48861	9.43138	32.6087	0	0	0	0	0	0	0	0	0	0	0	0	0	0	0	0	0
																			7672.97	4157.42	4952.77	2720.2	3304.06	853.364	7672.97	5614.93	1925.52	0	74.4193	1.90572	12.1317	44.0602	0	0	0	0	0	0	0	0	0	0	0	0	0	0	0	0	0
																			11377.3	6091.22	7278.59	4098.75	4820.95	1270.27	11377.3	8507.21	2643.17	0	138.72	3.82277	23.4765	60.9395	0	0	0	0	0	0	0	0	0	0	0	0	0	0	0	0	0
																			7670.45	4141.49	4956.4	2714.05	3295	846.49	7670.45	5677.68	1842.4	0	91.2557	1.70408	11.5567	45.8515	0	0	0	0	0	0	0	0	0	0	0	0	0	0	0	0	0
																			7838.81	4216.32	5058.47	2780.34	3354.42	861.906	7838.81	5789.41	1891.89	0	95.5751	2.35113	15.9323	43.6486	0	0	0	0	0	0	0	0	0	0	0	0	0	0	0	0	0
																			7490.54	4051.81	4841.51	2649.02	3225	826.814	7490.54	5540.84	1820.53	0	76.2804	1.78105	6.49609	44.6087	0	0	0	0	0	0	0	0	0	0	0	0	0	0	0	0	0
																			6602.05	3640.44	4298.74	2303.31	2904.49	735.951	6602.05	4788.89	1688.72	0	73.8884	2.70381	8.20177	39.6462	0	0	0	0	0	0	0	0	0	0	0	0	0	0	0	0	0
																			7398.57	4038.65	4791.25	2607.32	3218.99	819.662	7398.57	5382	1881.63	0	79.5481	0.909679	11.5306	42.9471	0	0	0	0	0	0	0	0	0	0	0	0	0	0	0	0	0
																			11215.2	6111.44	7218.91	3996.29	4837.98	1273.46	11215.2	8343.4	2665.16	0	118.024	4.83261	21.4606	62.3217	0	0	0	0	0	0	0	0	0	0	0	0	0	0	0	0	0
																			10477.5	5682.77	6741.78	3735.72	4505.86	1176.91	10477.5	7752.08	2513.21	0	129.356	3.32649	21.4957	58.0412	0	0	0	0	0	0	0	0	0	0	0	0	0	0	0	0	0
																			11205.5	6044.71	7180.97	4024.57	4785.31	1259.4	11205.5	8338.4	2646.03	0	136.767	3.93965	19.0054	61.3922	0	0	0	0	0	0	0	0	0	0	0	0	0	0	0	0	0
																			9986.72	5518.38	6466.2	3520.52	4374.65	1143.73	9986.72	7314.01	2489.05	0	106.688	1.90685	15.5949	59.4734	0	0	0	0	0	0	0	0	0	0	0	0	0	0	0	0	0
																			11543.5	6243.65	7395.44	4148.09	4935.57	1308.08	11543.5	8590.7	2745.85	0	118.445	3.64575	19.8824	65.0031	0	0	0	0	0	0	0	0	0	0	0	0	0	0	0	0	0
																			9832.72	5350.11	6338.95	3493.77	4245.12	1105	9832.72	7277.36	2375.13	0	110.132	3.71652	11.8343	54.5426	0	0	0	0	0	0	0	0	0	0	0	0	0	0	0	0	0
																			8092.56	4399.89	5230.38	2862.18	3499.79	900.098	8092.56	5956.36	1969.88	0	97.6353	2.9279	18.7832	46.9747	0	0	0	0	0	0	0	0	0	0	0	0	0	0	0	0	0
																			10973.6	5825.72	7000.99	3972.58	4618.45	1207.27	10973.6	8203.68	2572.84	0	116.275	3.46993	18.0223	59.2807	0	0	0	0	0	0	0	0	0	0	0	0	0	0	0	0	0
																			7993.66	4343.75	5169.01	2824.66	3454.15	889.595	7993.66	5847.75	1992.61	0	90.4246	3.16475	12.0964	47.6271	0	0	0	0	0	0	0	0	0	0	0	0	0	0	0	0	0
																			6024.82	3279.66	3906.39	2118.43	2614.31	665.35	6024.82	4436.7	1470.92	0	69.0267	1.86081	8.91975	37.3859	0	0	0	0	0	0	0	0	0	0	0	0	0	0	0	0	0
																			8377.29	4509.82	5391.05	2986.24	3581.87	927.949	8377.29	6185.15	2044.37	0	81.7204	2.5356	16.388	47.1291	0	0	0	0	0	0	0	0	0	0	0	0	0	0	0	0	0
																			10297.4	5445.82	6575.55	3721.82	4317.58	1128.24	10297.4	7611.45	2483.04	0	128.232	2.69482	19.3596	52.5955	0	0	0	0	0	0	0	0	0	0	0	0	0	0	0	0	0
																			10728	5763.58	6873.48	3854.54	4563.63	1199.95	10728	7949.96	2574.25	0	116.462	3.15117	26.9832	57.2113	0	0	0	0	0	0	0	0	0	0	0	0	0	0	0	0	0
																			11992.8	6362.49	7627.91	4364.91	5026.75	1335.73	11992.8	8950.41	2837.09	0	116.772	2.78136	24.0168	61.7559	0	0	0	0	0	0	0	0	0	0	0	0	0	0	0	0	0
																			9719.25	5168.18	6214.41	3504.83	4095.3	1072.87	9719.25	7148.41	2409.14	0	91.9525	3.3891	13.4998	52.8506	0	0	0	0	0	0	0	0	0	0	0	0	0	0	0	0	0
																			12288.4	6523.09	7812.36	4476.02	5158.89	1364.2	12288.4	9081.61	2990.06	0	134.131	3.08802	17.6186	61.8715	0	0	0	0	0	0	0	0	0	0	0	0	0	0	0	0	0
																			8286.65	4504.48	5357.86	2928.79	3579.29	925.186	8286.65	6160.11	1970.88	0	93.0357	2.41617	9.76002	50.4495	0	0	0	0	0	0	0	0	0	0	0	0	0	0	0	0	0
																			6430.17	3547.99	4187.22	2242.95	2826.47	721.522	6430.17	4710.36	1597.13	0	67.552	2.76214	10.4826	41.8799	0	0	0	0	0	0	0	0	0	0	0	0	0	0	0	0	0
																			8579.1	4593.82	5514.82	3064.28	3652.23	941.589	8579.1	6257.99	2155.96	0	99.3454	2.59947	14.2048	48.9988	0	0	0	0	0	0	0	0	0	0	0	0	0	0	0	0	0
																			8640.33	4629.28	5544.59	3095.73	3668.47	960.811	8640.33	6428.32	2061.1	0	87.3938	1.89623	14.2695	47.3503	0	0	0	0	0	0	0	0	0	0	0	0	0	0	0	0	0
																			10438	5751.64	6746.57	3691.47	4559.59	1192.05	10438	7704.25	2559.34	0	107.404	3.21023	6.64082	57.2027	0	0	0	0	0	0	0	0	0	0	0	0	0	0	0	0	0
																			9773.79	5194.75	6245.91	3527.88	4121.61	1073.14	9773.79	7238.17	2371.08	0	89.3687	2.79632	17.853	54.5174	0	0	0	0	0	0	0	0	0	0	0	0	0	0	0	0	0
																			4460.42	2480.4	2929.71	1530.72	1983.23	497.168	4460.42	3290.65	1076.01	0	53.0338	1.41502	10.8605	28.4557	0	0	0	0	0	0	0	0	0	0	0	0	0	0	0	0	0
																			4770.68	2631.84	3117.62	1653.06	2103.9	527.939	4770.68	3490.23	1189.02	0	55.4155	1.43843	6.03689	28.5533	0	0	0	0	0	0	0	0	0	0	0	0	0	0	0	0	0
																			8549.48	4745.51	5563.89	2985.59	3767.75	977.753	8549.48	6288.53	2096.71	0	102.614	3.01196	6.96313	51.6596	0	0	0	0	0	0	0	0	0	0	0	0	0	0	0	0	0
																			5634.87	3135.56	3689.66	1945.21	2499.48	636.08	5634.87	4143.14	1385.74	0	60.9579	1.16075	10.3759	33.4964	0	0	0	0	0	0	0	0	0	0	0	0	0	0	0	0	0
																			8079.34	4325.71	5196.47	2882.87	3438	887.706	8079.34	5913.39	2020.12	0	81.0477	2.69581	15.11	46.9814	0	0	0	0	0	0	0	0	0	0	0	0	0	0	0	0	0
																			5806.87	3140.36	3765.9	2040.97	2506.91	633.446	5806.87	4286.81	1404.53	0	62.8521	1.08729	16.9061	34.6811	0	0	0	0	0	0	0	0	0	0	0	0	0	0	0	0	0
																			7633.39	4194.53	4958.36	2675.02	3336.1	858.427	7633.39	5686.58	1809.54	0	75.4815	1.22546	13.9894	46.5655	0	0	0	0	0	0	0	0	0	0	0	0	0	0	0	0	0
																			10033.2	5446.09	6449.02	3584.19	4314.03	1132.06	10033.2	7445.44	2405.94	0	102.165	2.84876	19.3228	57.4956	0	0	0	0	0	0	0	0	0	0	0	0	0	0	0	0	0
																			7672.14	4181.23	4966.84	2705.3	3332.12	849.11	7672.14	5655.93	1870.89	0	85.1861	0.808474	14.3941	44.9383	0	0	0	0	0	0	0	0	0	0	0	0	0	0	0	0	0
																			6470.79	3515.9	4197.18	2273.61	2799.89	716.012	6470.79	4741.6	1612.6	0	63.7725	1.97646	10.5053	40.3312	0	0	0	0	0	0	0	0	0	0	0	0	0	0	0	0	0
																			8776.21	4809.75	5680.95	3095.26	3817.04	992.712	8776.21	6469.87	2136.99	0	93.2484	2.26163	22.6669	51.1683	0	0	0	0	0	0	0	0	0	0	0	0	0	0	0	0	0
																			8849.12	4854.14	5720.91	3128.21	3849.47	1004.67	8849.12	6581.14	2109.23	0	85.6396	2.15845	19.1019	51.8568	0	0	0	0	0	0	0	0	0	0	0	0	0	0	0	0	0
																			4536.05	2508.87	2973.11	1562.94	2007.61	501.263	4536.05	3308.36	1144.73	0	48.5985	0.782572	4.88075	28.6902	0	0	0	0	0	0	0	0	0	0	0	0	0	0	0	0	0
																			6667.96	3624.95	4324.92	2343.04	2888.48	736.477	6667.96	4929.73	1608.17	0	73.9674	2.0244	11.3965	42.6759	0	0	0	0	0	0	0	0	0	0	0	0	0	0	0	0	0
																			9708.05	5282.69	6260.29	3447.76	4188.44	1094.25	9708.05	7249.43	2296.43	0	86.8845	2.90957	16.8727	55.5245	0	0	0	0	0	0	0	0	0	0	0	0	0	0	0	0	0
																			6824.09	3736.27	4437.55	2386.54	2977.31	758.965	6824.09	4975.1	1715.75	0	82.2605	1.8099	8.7316	40.4342	0	0	0	0	0	0	0	0	0	0	0	0	0	0	0	0	0
																			5971.92	3242.03	3866.51	2105.41	2582.02	660.014	5971.92	4379	1474.17	0	72.4135	1.51926	9.87251	34.9522	0	0	0	0	0	0	0	0	0	0	0	0	0	0	0	0	0
																			5975.55	3330.11	3919.63	2055.91	2655.73	674.378	5975.55	4378.33	1473.55	0	78.9685	2.20947	4.70669	37.778	0	0	0	0	0	0	0	0	0	0	0	0	0	0	0	0	0
																			8090.98	4378.01	5231.47	2859.51	3479.46	898.551	8090.98	6010.77	1921.68	0	97.3593	1.87274	11.7727	47.5261	0	0	0	0	0	0	0	0	0	0	0	0	0	0	0	0	0
																			9237.93	5116.03	5992.45	3245.48	4059.52	1056.51	9237.93	6802.19	2270.58	0	94.9113	2.90672	13.8859	53.4492	0	0	0	0	0	0	0	0	0	0	0	0	0	0	0	0	0
																			10802.4	5811.83	6915.5	3886.88	4597.56	1214.26	10802.4	8029.99	2595.17	0	102.664	0.77825	15.0649	58.7092	0	0	0	0	0	0	0	0	0	0	0	0	0	0	0	0	0
																			12249.6	6625.29	7835.8	4413.84	5230.26	1395.03	12249.6	9070.99	2960.23	0	135.532	3.53758	13.4629	65.8875	0	0	0	0	0	0	0	0	0	0	0	0	0	0	0	0	0
																			6825.38	3769.91	4443.88	2381.5	2997.12	772.787	6825.38	5019.56	1693.57	0	64.0713	1.64297	4.34611	42.1808	0	0	0	0	0	0	0	0	0	0	0	0	0	0	0	0	0
																			7193.61	3985.28	4684.15	2509.46	3171.56	813.721	7193.61	5313.08	1737.68	0	84.6199	1.03632	14.9448	42.2407	0	0	0	0	0	0	0	0	0	0	0	0	0	0	0	0	0
																			8645.09	4677.85	5572.72	3072.37	3716.48	961.37	8645.09	6449.1	2045.78	0	80.3213	1.93924	18.3447	49.6071	0	0	0	0	0	0	0	0	0	0	0	0	0	0	0	0	0
																			8325.94	4615.3	5420.46	2905.49	3671.77	943.524	8325.94	6051.94	2117.68	0	96.5694	1.78658	11.046	46.9141	0	0	0	0	0	0	0	0	0	0	0	0	0	0	0	0	0
																			10632.5	5801.17	6847.94	3784.57	4589.42	1211.75	10632.5	7969.43	2479.1	0	103.071	3.72372	17.8153	59.3743	0	0	0	0	0	0	0	0	0	0	0	0	0	0	0	0	0
																			10251.4	5461.2	6548.53	3702.87	4330.12	1131.08	10251.4	7533.75	2524.78	0	112.059	2.75967	19.6728	58.3772	0	0	0	0	0	0	0	0	0	0	0	0	0	0	0	0	0
																			12797.8	6926.55	8182.85	4614.96	5470.67	1455.87	12797.8	9532.77	3052.41	0	124.687	2.21883	17.2727	68.4586	0	0	0	0	0	0	0	0	0	0	0	0	0	0	0	0	0
																			4590.3	2488.84	2988.11	1602.19	1991.01	497.834	4590.3	3336.65	1173.32	0	44.7771	0.818759	5.97432	28.7591	0	0	0	0	0	0	0	0	0	0	0	0	0	0	0	0	0
																			3168.03	1764.6	2082.47	1085.56	1411.34	353.264	3168.03	2314.96	795.64	0	32.3725	0.763027	4.62623	19.671	0	0	0	0	0	0	0	0	0	0	0	0	0	0	0	0	0
																			10920.4	5853.16	6995.22	3925.15	4633.57	1219.59	10920.4	8134.27	2577.07	0	129.08	2.02318	18.8134	59.1207	0	0	0	0	0	0	0	0	0	0	0	0	0	0	0	0	0
																			7549.84	4174.16	4915.54	2634.31	3323.69	850.471	7549.84	5512.6	1891.36	0	79.5038	2.90755	17.5117	45.9618	0	0	0	0	0	0	0	0	0	0	0	0	0	0	0	0	0
																			8732.07	4831.31	5673.08	3059	3836.23	995.088	8732.07	6455.67	2121.94	0	87.2006	3.12581	14.9585	49.1772	0	0	0	0	0	0	0	0	0	0	0	0	0	0	0	0	0
																			7211.54	3981.21	4694.9	2516.64	3164.05	817.16	7211.54	5249.19	1834.72	0	72.6513	2.94898	8.57551	43.4475	0	0	0	0	0	0	0	0	0	0	0	0	0	0	0	0	0
																			10092.8	5520.26	6518.62	3574.14	4372.47	1147.79	10092.8	7435.76	2477.75	0	99.2282	3.27918	17.237	59.5149	0	0	0	0	0	0	0	0	0	0	0	0	0	0	0	0	0
																			9753.18	5362.31	6311.46	3441.72	4252.54	1109.77	9753.18	7256.67	2323.87	0	102.86	2.35718	13.6463	53.7808	0	0	0	0	0	0	0	0	0	0	0	0	0	0	0	0	0
																			9361.73	5007.79	6009.15	3352.58	3971.57	1036.22	9361.73	6947.4	2241.52	0	100.821	1.75586	17.051	53.1848	0	0	0	0	0	0	0	0	0	0	0	0	0	0	0	0	0
																			6055.31	3348.46	3959.96	2095.35	2667.13	681.33	6055.31	4403.73	1535.85	0	67.6525	2.48817	8.16661	37.4257	0	0	0	0	0	0	0	0	0	0	0	0	0	0	0	0	0
																			7712.34	4172.21	4984.9	2727.44	3322.93	849.278	7712.34	5631.34	1943.59	0	79.6944	1.76047	10.3369	45.6235	0	0	0	0	0	0	0	0	0	0	0	0	0	0	0	0	0
																			7184.88	3894.37	4643.18	2541.7	3101.96	792.406	7184.88	5315.09	1750.93	0	69.3634	1.59265	6.06701	41.8333	0	0	0	0	0	0	0	0	0	0	0	0	0	0	0	0	0
																			9671.15	5209.17	6211.07	3460.07	4127.1	1082.07	9671.15	7228.42	2269.09	0	105.842	2.87783	14.1269	50.7933	0	0	0	0	0	0	0	0	0	0	0	0	0	0	0	0	0
																			7481.77	4050.21	4835.39	2646.38	3223.52	826.694	7481.77	5569.56	1773.79	0	84.2513	2.19455	9.02821	42.9393	0	0	0	0	0	0	0	0	0	0	0	0	0	0	0	0	0
																			10856.7	6033.67	7034.82	3821.86	4770.04	1263.62	10856.7	8029.02	2618.57	0	127.876	2.84075	18.0914	60.2854	0	0	0	0	0	0	0	0	0	0	0	0	0	0	0	0	0
																			6589.93	3575.92	4272.2	2317.72	2848.47	727.451	6589.93	4845.34	1626.91	0	65.0493	1.30713	11.7535	39.5715	0	0	0	0	0	0	0	0	0	0	0	0	0	0	0	0	0
																			9569.13	5159.2	6148.14	3420.99	4094.59	1064.61	9569.13	7036.97	2349.5	0	106.983	3.63862	17.6594	54.378	0	0	0	0	0	0	0	0	0	0	0	0	0	0	0	0	0
																			10367.1	5663.04	6685.63	3681.47	4488.96	1174.08	10367.1	7722.13	2436.94	0	120.871	2.79233	24.762	59.6079	0	0	0	0	0	0	0	0	0	0	0	0	0	0	0	0	0
																			8026.74	4405.82	5203.9	2822.84	3504.52	901.3	8026.74	5901	1968.18	0	95.6099	1.36926	15.0603	45.5178	0	0	0	0	0	0	0	0	0	0	0	0	0	0	0	0	0
																			12008.5	6399.54	7647.81	4360.69	5052.56	1346.98	12008.5	8829.1	2985.72	0	114.125	3.16629	9.45449	66.9323	0	0	0	0	0	0	0	0	0	0	0	0	0	0	0	0	0
																			7391.92	4059.33	4798.29	2593.63	3229.65	829.68	7391.92	5489.48	1773.19	0	69.6502	2.15326	12.8914	44.5543	0	0	0	0	0	0	0	0	0	0	0	0	0	0	0	0	0
																			11944.6	6455.16	7650.45	4294.19	5100.94	1354.22	11944.6	8913.83	2824.85	0	108.586	2.40854	28.4342	66.5325	0	0	0	0	0	0	0	0	0	0	0	0	0	0	0	0	0
																			10116.9	5458.17	6494.51	3622.38	4324.83	1133.34	10116.9	7393.78	2527.76	0	112.7	1.13339	24.3568	57.1617	0	0	0	0	0	0	0	0	0	0	0	0	0	0	0	0	0
																			6202.97	3436.46	4048.12	2154.85	2738.3	698.155	6202.97	4560.46	1522.62	0	70.7289	1.35343	10.0192	37.7851	0	0	0	0	0	0	0	0	0	0	0	0	0	0	0	0	0
																			9623.49	5276.2	6217.05	3406.45	4186.98	1089.22	9623.49	7085.65	2349.2	0	109.725	4.58803	18.2102	56.12	0	0	0	0	0	0	0	0	0	0	0	0	0	0	0	0	0
																			12355.7	6668.53	7905.77	4449.89	5267.28	1401.25	12355.7	9198.64	2928.13	0	137.653	3.15783	20.5897	67.4921	0	0	0	0	0	0	0	0	0	0	0	0	0	0	0	0	0
																			9718.51	5214.94	6231.04	3487.46	4133.37	1081.57	9718.51	7211.39	2340.6	0	94.9457	2.59142	16.8926	52.0947	0	0	0	0	0	0	0	0	0	0	0	0	0	0	0	0	0
																			3099.01	1695.63	2039.68	1059.33	1361.29	334.341	3099.01	2269.22	772.049	0	35.21	0.880416	0.498915	21.1538	0	0	0	0	0	0	0	0	0	0	0	0	0	0	0	0	0
																			8651.09	4853.09	5652.86	2998.22	3853.5	999.597	8651.09	6388.09	2076.67	0	109.906	2.25178	24.5045	49.6698	0	0	0	0	0	0	0	0	0	0	0	0	0	0	0	0	0
																			9511.47	5215.75	6146.18	3365.29	4134.74	1081.01	9511.47	6985.21	2348.71	0	106.361	3.05392	12.0523	56.0825	0	0	0	0	0	0	0	0	0	0	0	0	0	0	0	0	0
																			7894.5	4262.42	5089.8	2804.7	3387.48	874.933	7894.5	5832.59	1906.69	0	87.4155	2.75137	16.8038	48.2529	0	0	0	0	0	0	0	0	0	0	0	0	0	0	0	0	0
																			8792.79	4827.48	5690.82	3101.97	3836.52	990.961	8792.79	6563.28	2097.79	0	77.7757	1.93496	1.55924	50.4436	0	0	0	0	0	0	0	0	0	0	0	0	0	0	0	0	0
																			7420.89	4096.76	4830.35	2590.53	3261.57	835.182	7420.89	5444.95	1831.55	0	85.4655	2.23054	12.96	43.7285	0	0	0	0	0	0	0	0	0	0	0	0	0	0	0	0	0
																			10159.1	5387.79	6483.46	3675.69	4267.55	1120.24	10159.1	7594	2392.13	0	99.368	3.45579	11.7682	58.4239	0	0	0	0	0	0	0	0	0	0	0	0	0	0	0	0	0
																			6346.93	3504.52	4138.33	2208.6	2794.66	709.86	6346.93	4645.5	1580.04	0	72.6082	1.60576	9.16262	38.0057	0	0	0	0	0	0	0	0	0	0	0	0	0	0	0	0	0
																			9874.73	5207.86	6302.04	3572.7	4130.53	1077.33	9874.73	7451.24	2251.79	0	98.3042	3.25317	15.3552	54.7943	0	0	0	0	0	0	0	0	0	0	0	0	0	0	0	0	0
																			11812.7	6319.94	7544.58	4268.08	4996.74	1323.21	11812.7	8832.92	2758.17	0	139.876	1.70128	17.2876	62.7041	0	0	0	0	0	0	0	0	0	0	0	0	0	0	0	0	0
																			9316.08	5002.19	5973.37	3342.71	3964.71	1037.48	9316.08	6872	2286.77	0	85.0547	2.00839	17.7181	52.5346	0	0	0	0	0	0	0	0	0	0	0	0	0	0	0	0	0
																			6512.1	3601.64	4252.95	2259.16	2872.95	728.692	6512.1	4775.54	1606.58	0	84.0606	1.21586	5.13423	39.5793	0	0	0	0	0	0	0	0	0	0	0	0	0	0	0	0	0
																			7978.32	4369.88	5166.1	2812.22	3469.11	900.776	7978.32	5927.15	1904.51	0	81.2567	2.44678	17.4343	45.5142	0	0	0	0	0	0	0	0	0	0	0	0	0	0	0	0	0
																			10471.2	5624.55	6708.42	3762.74	4454.11	1170.44	10471.2	7796.81	2495.99	0	107.327	2.6538	9.62848	58.7455	0	0	0	0	0	0	0	0	0	0	0	0	0	0	0	0	0
																			11871.3	6344.59	7580.03	4291.3	5017.67	1326.92	11871.3	8888.03	2771.08	0	127.117	3.59905	15.8001	65.7055	0	0	0	0	0	0	0	0	0	0	0	0	0	0	0	0	0
																			13287.6	7263.1	8517.65	4769.92	5723.9	1539.2	13287.6	9800.38	3255.14	0	134.326	3.90285	18.8114	75.0128	0	0	0	0	0	0	0	0	0	0	0	0	0	0	0	0	0
																			8602.85	4655.51	5547.24	3055.61	3695.72	959.793	8602.85	6390.18	2059.8	0	83.498	2.80414	15.882	50.6856	0	0	0	0	0	0	0	0	0	0	0	0	0	0	0	0	0
																			8592.02	4691.1	5556.14	3035.88	3726.28	964.815	8592.02	6289.38	2157.96	0	74.9951	2.34012	17.3859	49.9557	0	0	0	0	0	0	0	0	0	0	0	0	0	0	0	0	0
																			8641.68	4729.61	5594.1	3047.58	3760.36	969.247	8641.68	6405.69	2069.08	0	97.1066	2.42815	16.2808	51.0922	0	0	0	0	0	0	0	0	0	0	0	0	0	0	0	0	0
																			6773.65	3729.77	4414.15	2359.5	2967.36	762.404	6773.65	4969.91	1670.66	0	77.6569	2.17964	12.9719	40.2753	0	0	0	0	0	0	0	0	0	0	0	0	0	0	0	0	0
																			5191.29	2837.51	3377.97	1813.33	2265.22	572.286	5191.29	3796.76	1298.99	0	55.1518	1.45143	6.00981	32.9401	0	0	0	0	0	0	0	0	0	0	0	0	0	0	0	0	0
																			7800.98	4310.02	5068.83	2732.15	3428.76	881.258	7800.98	5714.51	1924.26	0	95.156	3.49218	16.8168	46.7407	0	0	0	0	0	0	0	0	0	0	0	0	0	0	0	0	0
																			7973.64	4390.67	5172.43	2801.21	3489.79	900.885	7973.64	5893.02	1944.24	0	73.8123	1.93987	15.345	45.2906	0	0	0	0	0	0	0	0	0	0	0	0	0	0	0	0	0
																			8667.9	4711.08	5603.19	3064.71	3741.29	969.79	8667.9	6423.04	2077.21	0	105.6	2.80349	9.71275	49.5331	0	0	0	0	0	0	0	0	0	0	0	0	0	0	0	0	0
																			5466.23	3058.04	3586.65	1879.58	2444.55	613.496	5466.23	4021.25	1341.04	0	62.6683	0.808234	5.78046	34.6844	0	0	0	0	0	0	0	0	0	0	0	0	0	0	0	0	0
																			8336.19	4542.91	5391.11	2945.08	3610.13	932.781	8336.19	6172.68	2005.05	0	96.9233	3.00032	10.2613	48.2773	0	0	0	0	0	0	0	0	0	0	0	0	0	0	0	0	0
																			14061.3	7499.11	8927.32	5133.98	5909.24	1589.87	14061.3	10420.1	3407.11	0	138.267	3.92611	19.3237	72.5487	0	0	0	0	0	0	0	0	0	0	0	0	0	0	0	0	0
																			2323.47	1283.02	1533.63	789.835	1032.43	250.586	2323.47	1665.16	610.925	0	27.8774	0.707597	3.12283	15.6766	0	0	0	0	0	0	0	0	0	0	0	0	0	0	0	0	0
																			11645.5	6292.92	7455.69	4189.85	4977.95	1314.98	11645.5	8533.11	2889.45	0	130.705	3.01288	26.0674	63.1993	0	0	0	0	0	0	0	0	0	0	0	0	0	0	0	0	0
																			6082.98	3354.37	3959.81	2123.17	2673.32	681.049	6082.98	4470.85	1514.72	0	50.0327	1.22352	11.0299	35.1142	0	0	0	0	0	0	0	0	0	0	0	0	0	0	0	0	0
																			4973.33	2708.37	3241.36	1731.97	2164.88	543.485	4973.33	3625.56	1251.48	0	52.1786	1.50035	11.9359	30.6753	0	0	0	0	0	0	0	0	0	0	0	0	0	0	0	0	0
																			7746.99	4158.43	4996.17	2750.81	3308.5	849.928	7746.99	5761.83	1842.94	0	83.0031	2.36053	11.2365	45.6197	0	0	0	0	0	0	0	0	0	0	0	0	0	0	0	0	0
																			3542.12	1968.39	2326.97	1215.15	1575.61	392.782	3542.12	2557.39	924.03	0	33.5451	0.66635	5.47691	21.019	0	0	0	0	0	0	0	0	0	0	0	0	0	0	0	0	0
																			6874.53	3797.27	4483.49	2391.04	3026.33	770.937	6874.53	4994.32	1736.51	0	82.948	1.83539	17.7273	41.192	0	0	0	0	0	0	0	0	0	0	0	0	0	0	0	0	0
																			8015.08	4317.67	5159.75	2855.33	3431.99	885.68	8015.08	5961.92	1909.8	0	81.8511	2.12261	9.93038	49.4482	0	0	0	0	0	0	0	0	0	0	0	0	0	0	0	0	0
																			9846.34	5381.07	6352.97	3493.37	4259.6	1121.47	9846.34	7287.66	2365.73	0	114.059	1.98803	19.354	57.5439	0	0	0	0	0	0	0	0	0	0	0	0	0	0	0	0	0
																			9038.33	4875.74	5818.86	3219.48	3870.77	1004.97	9038.33	6706.82	2165.41	0	95.4722	2.51415	17.1407	50.9738	0	0	0	0	0	0	0	0	0	0	0	0	0	0	0	0	0
																			9440.15	5218.29	6117.02	3323.13	4136.28	1082.01	9440.15	6974.83	2287.55	0	105.55	2.23587	14.8025	55.1814	0	0	0	0	0	0	0	0	0	0	0	0	0	0	0	0	0
																			7947.76	4231.03	5093.97	2853.79	3359.39	871.635	7947.76	5838.54	1964.36	0	83.9708	1.96258	13.9215	44.9985	0	0	0	0	0	0	0	0	0	0	0	0	0	0	0	0	0
																			11575.4	6372.94	7463.79	4111.58	5035.46	1337.48	11575.4	8547.32	2806.38	0	136.273	4.10091	18.0943	63.2066	0	0	0	0	0	0	0	0	0	0	0	0	0	0	0	0	0
																			5572.08	3047.27	3623.54	1948.54	2428.34	618.931	5572.08	4130.49	1342.45	0	56.3383	1.39234	7.81123	33.6007	0	0	0	0	0	0	0	0	0	0	0	0	0	0	0	0	0
																			8195.63	4497.94	5313.97	2881.66	3576.25	921.688	8195.63	6019.12	2024.8	0	87.3213	3.23955	15.0946	46.0556	0	0	0	0	0	0	0	0	0	0	0	0	0	0	0	0	0
																			8725.3	4806.97	5663.06	3062.24	3814.22	992.747	8725.3	6397	2169.44	0	101.172	2.76815	3.3163	51.6074	0	0	0	0	0	0	0	0	0	0	0	0	0	0	0	0	0
																			9406.24	5111.5	6060.14	3346.1	4051.87	1059.63	9406.24	6911.32	2311.89	0	105.858	3.19003	22.1914	51.792	0	0	0	0	0	0	0	0	0	0	0	0	0	0	0	0	0
																			7088.48	3979.59	4645.92	2442.56	3170.29	809.3	7088.48	5169.51	1769.21	0	92.8681	1.91884	10.2083	44.7734	0	0	0	0	0	0	0	0	0	0	0	0	0	0	0	0	0
																			8136.03	4463.31	5268.5	2867.53	3544.08	919.236	8136.03	5958.43	2009.2	0	96.6038	2.91694	18.8465	50.0316	0	0	0	0	0	0	0	0	0	0	0	0	0	0	0	0	0
																			11160.2	6090.3	7180.85	3979.3	4821.97	1268.34	11160.2	8252.92	2682.55	0	137.238	4.05037	20.2359	63.1693	0	0	0	0	0	0	0	0	0	0	0	0	0	0	0	0	0
																			7050.15	3872.09	4584.96	2465.19	3084.83	787.256	7050.15	5193.11	1722.71	0	76.861	2.39761	13.0903	41.9846	0	0	0	0	0	0	0	0	0	0	0	0	0	0	0	0	0
																			7788.04	4295	5061.17	2726.87	3414.65	880.348	7788.04	5685.7	1957.91	0	79.8867	3.05393	14.0181	47.4714	0	0	0	0	0	0	0	0	0	0	0	0	0	0	0	0	0
																			6822.09	3741.56	4422.95	2399.14	2978.93	762.639	6822.09	4952.63	1729.5	0	84.4802	1.59735	13.9736	39.909	0	0	0	0	0	0	0	0	0	0	0	0	0	0	0	0	0
																			7380.47	4004.51	4774.84	2605.63	3187.27	817.239	7380.47	5487.88	1752.24	0	77.5333	2.53862	18.5344	41.7339	0	0	0	0	0	0	0	0	0	0	0	0	0	0	0	0	0
																			11063.2	6119.78	7155.64	3907.57	4841.54	1278.24	11063.2	8112.92	2718.17	0	143.414	4.2442	24.1448	60.3132	0	0	0	0	0	0	0	0	0	0	0	0	0	0	0	0	0
																			7958.4	4308.29	5130.2	2828.2	3421.04	887.255	7958.4	5853.62	1960.45	0	80.6333	2.26991	15.2033	46.2197	0	0	0	0	0	0	0	0	0	0	0	0	0	0	0	0	0
																			6082.39	3297.97	3942.51	2139.88	2632.18	665.788	6082.39	4551.4	1420.36	0	62.6714	1.75076	10.6233	35.5781	0	0	0	0	0	0	0	0	0	0	0	0	0	0	0	0	0
																			8772.9	4749.49	5650.48	3122.42	3768.4	981.09	8772.9	6487.09	2136.66	0	77.1236	3.04085	17.5731	51.4181	0	0	0	0	0	0	0	0	0	0	0	0	0	0	0	0	0
																			7416.97	3978.01	4779.88	2637.09	3170.78	807.236	7416.97	5487.93	1778.71	0	88.1118	1.94502	15.7963	44.4796	0	0	0	0	0	0	0	0	0	0	0	0	0	0	0	0	0
																			7085.29	3868.75	4589.77	2495.52	3080.63	788.118	7085.29	5241.62	1711.25	0	83.0833	2.07534	6.28	40.9726	0	0	0	0	0	0	0	0	0	0	0	0	0	0	0	0	0
																			9837.55	5253.71	6305.55	3532	4175.06	1078.65	9837.55	7265.61	2385.73	0	121.735	2.60257	10.1917	51.6741	0	0	0	0	0	0	0	0	0	0	0	0	0	0	0	0	0
																			7149.93	3877.85	4638.5	2511.43	3094.93	782.922	7149.93	5305.23	1714.17	0	77.8578	1.26326	7.33563	44.0739	0	0	0	0	0	0	0	0	0	0	0	0	0	0	0	0	0
																			5130.23	2795.92	3340.03	1790.2	2235.7	560.22	5130.23	3750.43	1272.75	0	61.3594	1.30248	11.7345	32.646	0	0	0	0	0	0	0	0	0	0	0	0	0	0	0	0	0
																			6696.98	3629.71	4330.84	2366.14	2889.96	739.743	6696.98	4937.52	1629.56	0	76.1724	1.94225	12.4721	39.31	0	0	0	0	0	0	0	0	0	0	0	0	0	0	0	0	0
																			8813.94	4716	5660.33	3153.6	3748.58	967.417	8813.94	6572.29	2089.94	0	91.1727	1.48795	11.9318	47.1146	0	0	0	0	0	0	0	0	0	0	0	0	0	0	0	0	0
																			8560.71	4711.62	5548.25	3012.46	3736	975.616	8560.71	6292.05	2114.58	0	81.979	2.40836	17.7781	51.913	0	0	0	0	0	0	0	0	0	0	0	0	0	0	0	0	0
																			6019.06	3352.03	3936.55	2082.51	2674.51	677.517	6019.06	4417.15	1495.28	0	63.9806	1.58674	5.15958	35.9002	0	0	0	0	0	0	0	0	0	0	0	0	0	0	0	0	0
																			11013.4	5959.12	7067.07	3946.34	4711.32	1247.8	11013.4	8171.79	2646.33	0	112.905	3.63266	16.9709	61.7746	0	0	0	0	0	0	0	0	0	0	0	0	0	0	0	0	0
																			8848.48	4909.15	5748.99	3099.49	3897.12	1012.03	8848.48	6492.96	2180.38	0	103.461	1.55854	19.0307	51.0872	0	0	0	0	0	0	0	0	0	0	0	0	0	0	0	0	0
																			7665.03	4202.31	4976.74	2688.3	3340.47	861.838	7665.03	5625.71	1894.7	0	88.0199	1.95143	9.14853	45.5086	0	0	0	0	0	0	0	0	0	0	0	0	0	0	0	0	0
																			13961.1	7566	8909.9	5051.24	5958.73	1607.27	13961.1	10296.7	3404.6	0	153.866	4.64197	27.5772	73.7652	0	0	0	0	0	0	0	0	0	0	0	0	0	0	0	0	0
																			5737.17	3086.92	3715.84	2021.33	2466.78	620.142	5737.17	4219.87	1418.84	0	56.1827	2.44621	5.2728	34.5588	0	0	0	0	0	0	0	0	0	0	0	0	0	0	0	0	0
																			6227.25	3415.47	4045.51	2181.74	2720.99	694.479	6227.25	4543.67	1569.76	0	66.7079	1.35839	6.61555	39.1382	0	0	0	0	0	0	0	0	0	0	0	0	0	0	0	0	0
																			7286.82	4002.49	4739.11	2547.71	3184.63	817.863	7286.82	5386.05	1766.14	0	85.0985	1.98514	3.68428	43.8572	0	0	0	0	0	0	0	0	0	0	0	0	0	0	0	0	0
																			10316.7	5495.7	6601.31	3715.35	4360.31	1135.39	10316.7	7607.33	2532.76	0	105.199	2.58752	12.3758	56.4117	0	0	0	0	0	0	0	0	0	0	0	0	0	0	0	0	0
																			4931.6	2691.64	3208.74	1722.86	2150.86	540.781	4931.6	3683.95	1161.77	0	51.2183	1.73861	2.74011	30.188	0	0	0	0	0	0	0	0	0	0	0	0	0	0	0	0	0
																			8953.77	4868.45	5775.11	3178.66	3867.77	1000.67	8953.77	6614.85	2164.16	0	105.872	2.05225	13.3207	53.5135	0	0	0	0	0	0	0	0	0	0	0	0	0	0	0	0	0
																			8386.17	4542.97	5401.73	2984.44	3607.11	935.861	8386.17	6198.88	2034.13	0	87.8288	2.98314	14.2261	48.1276	0	0	0	0	0	0	0	0	0	0	0	0	0	0	0	0	0
																			9920.59	5442.32	6408.86	3511.73	4315.38	1126.94	9920.59	7282.27	2451.04	0	106.606	3.37946	18.3898	58.9028	0	0	0	0	0	0	0	0	0	0	0	0	0	0	0	0	0
																			7847.7	4219.95	5053.41	2794.29	3357.52	862.428	7847.7	5813.36	1894.89	0	81.5889	2.26453	10.2455	45.3516	0	0	0	0	0	0	0	0	0	0	0	0	0	0	0	0	0
																			11376	5986.86	7232.22	4143.73	4740.73	1246.13	11376	8507.89	2680.26	0	106.613	2.42472	15.2298	63.5332	0	0	0	0	0	0	0	0	0	0	0	0	0	0	0	0	0
																			10870.2	5934.09	7004.21	3865.94	4696.28	1237.81	10870.2	8033.08	2627.67	0	127.288	4.17136	17.3102	60.6266	0	0	0	0	0	0	0	0	0	0	0	0	0	0	0	0	0
																			9294.2	5064.18	6004.27	3289.93	4017.32	1046.87	9294.2	6814.53	2297.47	0	110.272	3.87037	14.5272	53.5291	0	0	0	0	0	0	0	0	0	0	0	0	0	0	0	0	0
																			8637.37	4686.37	5569.38	3068	3721.86	964.513	8637.37	6373.31	2113.32	0	86.2419	3.75049	9.74802	51.0049	0	0	0	0	0	0	0	0	0	0	0	0	0	0	0	0	0
																			6606.32	3686.78	4323.13	2283.19	2939.81	746.964	6606.32	4798.79	1670.22	0	84.4869	1.64116	12.0051	39.1824	0	0	0	0	0	0	0	0	0	0	0	0	0	0	0	0	0
																			8837.99	4690.97	5664.79	3173.2	3730.93	960.04	8837.99	6588.69	2115.33	0	71.8342	2.12826	9.64658	50.353	0	0	0	0	0	0	0	0	0	0	0	0	0	0	0	0	0
																			8411.18	4491.71	5393.19	3017.99	3567.1	924.608	8411.18	6177.41	2062.47	0	101.335	3.57181	18.6543	47.7477	0	0	0	0	0	0	0	0	0	0	0	0	0	0	0	0	0
																			8435.58	4666.66	5471.39	2964.19	3705.06	961.603	8435.58	6132.19	2132.73	0	98.9264	2.24465	17.5294	51.9566	0	0	0	0	0	0	0	0	0	0	0	0	0	0	0	0	0
																			10876	6032.15	7056.78	3819.21	4780.4	1251.76	10876	7953.65	2726.33	0	130.854	2.70542	3.93006	58.5293	0	0	0	0	0	0	0	0	0	0	0	0	0	0	0	0	0
																			11822.6	6512.06	7616.81	4205.82	5144.28	1367.78	11822.6	8679.6	2923.98	0	122.307	4.46755	25.9194	66.3522	0	0	0	0	0	0	0	0	0	0	0	0	0	0	0	0	0
																			7472.73	4128.65	4860.07	2612.66	3286.39	842.258	7472.73	5494.5	1849.33	0	72.3557	1.9188	9.56074	45.0651	0	0	0	0	0	0	0	0	0	0	0	0	0	0	0	0	0
																			10265.3	5568.72	6597.14	3668.12	4409.39	1159.33	10265.3	7537.9	2537.28	0	110.826	2.01042	19.5048	57.7405	0	0	0	0	0	0	0	0	0	0	0	0	0	0	0	0	0
																			5289.14	2862.87	3434.91	1854.23	2284.39	578.475	5289.14	3863.47	1331.84	0	56.0002	1.72891	3.51412	32.5862	0	0	0	0	0	0	0	0	0	0	0	0	0	0	0	0	0
																			6528.62	3591.49	4255.01	2273.62	2864.27	727.218	6528.62	4818.55	1583.99	0	73.9322	2.03963	11.5952	38.5133	0	0	0	0	0	0	0	0	0	0	0	0	0	0	0	0	0
																			7173.85	3813.61	4605.15	2568.7	3036.51	777.1	7173.85	5262.34	1785	0	78.2075	1.78185	4.90134	41.6183	0	0	0	0	0	0	0	0	0	0	0	0	0	0	0	0	0
																			8678.77	4735.08	5612.85	3065.92	3765.58	969.5	8678.77	6458	2057.93	0	96.6538	2.15525	14.763	49.2755	0	0	0	0	0	0	0	0	0	0	0	0	0	0	0	0	0
																			6782.97	3758.63	4425.31	2357.67	2995.04	763.587	6782.97	4982.81	1675.23	0	78.0086	1.1259	6.06409	39.7277	0	0	0	0	0	0	0	0	0	0	0	0	0	0	0	0	0
																			11052.9	5901.22	7069.45	3983.41	4671.58	1229.64	11052.9	8230.99	2620.13	0	122.84	3.30162	17.2604	58.3438	0	0	0	0	0	0	0	0	0	0	0	0	0	0	0	0	0
																			5479.56	2961.86	3553.22	1926.34	2363.62	598.238	5479.56	4065.54	1311.5	0	54.4775	1.46107	11.1261	35.4496	0	0	0	0	0	0	0	0	0	0	0	0	0	0	0	0	0
																			9802.42	5314.56	6318.43	3483.98	4212.42	1102.14	9802.42	7281.91	2322.73	0	121.212	1.11351	17.0868	58.3645	0	0	0	0	0	0	0	0	0	0	0	0	0	0	0	0	0
																			7591.29	4228.45	4958.55	2632.75	3367.66	860.794	7591.29	5554.13	1897.81	0	84.94	2.79531	7.00523	44.6166	0	0	0	0	0	0	0	0	0	0	0	0	0	0	0	0	0
																			8134.16	4486.19	5288.87	2845.29	3566.44	919.749	8134.16	6028.34	1966.27	0	73.6198	1.77911	17.2976	46.8629	0	0	0	0	0	0	0	0	0	0	0	0	0	0	0	0	0
																			7132.16	3907.62	4633.75	2498.42	3114.19	793.424	7132.16	5267.06	1743.31	0	68.03	1.32948	10.2196	42.21	0	0	0	0	0	0	0	0	0	0	0	0	0	0	0	0	0
																			9859.98	5376.14	6356.83	3503.15	4258.42	1117.72	9859.98	7298.42	2398.01	0	89.7831	2.4671	14.0297	57.2737	0	0	0	0	0	0	0	0	0	0	0	0	0	0	0	0	0
																			11363.3	6285.64	7349.45	4013.82	4977.35	1308.29	11363.3	8458.59	2690.99	0	123.113	2.75237	22.2668	65.5557	0	0	0	0	0	0	0	0	0	0	0	0	0	0	0	0	0
																			6168.16	3402.37	4023.04	2145.12	2715.03	687.344	6168.16	4537.48	1509.27	0	72.8166	1.12664	8.08587	39.376	0	0	0	0	0	0	0	0	0	0	0	0	0	0	0	0	0
																			11467.1	6189.56	7342.38	4124.71	4884.54	1305.02	11467.1	8486.09	2779.93	0	116.474	3.71585	18.4916	62.3877	0	0	0	0	0	0	0	0	0	0	0	0	0	0	0	0	0
																			11441	6186.16	7346.61	4094.39	4893.26	1292.9	11441	8493.45	2758.4	0	113.573	4.21363	7.91076	63.4433	0	0	0	0	0	0	0	0	0	0	0	0	0	0	0	0	0
																			2103.49	1188.97	1402.91	700.585	956.573	232.398	2103.49	1490.67	565.218	0	29.3355	0.460544	2.48566	15.3195	0	0	0	0	0	0	0	0	0	0	0	0	0	0	0	0	0
																			11410.5	5968.06	7235.61	4174.88	4727.28	1240.78	11410.5	8473.89	2731.66	0	120.362	4.03338	21.534	59.0135	0	0	0	0	0	0	0	0	0	0	0	0	0	0	0	0	0
																			11885.3	6539.34	7668.77	4216.54	5173.16	1366.19	11885.3	8775.15	2874.89	0	140.698	4.23599	23.2977	67.0284	0	0	0	0	0	0	0	0	0	0	0	0	0	0	0	0	0
																			9504.75	5252.79	6157.15	3347.6	4161.19	1091.6	9504.75	6983.03	2350.47	0	91.2494	3.52669	21.0479	55.4273	0	0	0	0	0	0	0	0	0	0	0	0	0	0	0	0	0
																			9025.5	4860.37	5807.4	3218.1	3855.57	1004.8	9025.5	6652.58	2194.48	0	102.49	2.60065	19.9549	53.3924	0	0	0	0	0	0	0	0	0	0	0	0	0	0	0	0	0
																			6900.59	3679.51	4443.14	2457.45	2929.57	749.937	6900.59	5119.78	1669.21	0	59.5669	1.94878	9.84446	40.2328	0	0	0	0	0	0	0	0	0	0	0	0	0	0	0	0	0
																			11947.1	6267.72	7579.23	4367.84	4955.37	1312.35	11947.1	8974.03	2764.36	0	125.349	2.89981	16.9602	63.4773	0	0	0	0	0	0	0	0	0	0	0	0	0	0	0	0	0
																			3902.99	2209.4	2572.58	1330.41	1766.18	443.222	3902.99	2824.16	998.56	0	47.8518	1.04705	7.69278	23.6795	0	0	0	0	0	0	0	0	0	0	0	0	0	0	0	0	0
																			10132.1	5524.2	6534.83	3597.31	4378.74	1145.46	10132.1	7548.33	2391.36	0	111.643	3.60118	21.934	55.2742	0	0	0	0	0	0	0	0	0	0	0	0	0	0	0	0	0
																			8137.33	4406.19	5252.3	2885.03	3502.11	904.078	8137.33	6023.65	1954.16	0	92.7943	2.11621	17.1738	47.4252	0	0	0	0	0	0	0	0	0	0	0	0	0	0	0	0	0
																			8978.45	4877.87	5794.98	3183.47	3873.54	1004.34	8978.45	6714.59	2100.33	0	99.0418	1.81024	11.6301	51.0412	0	0	0	0	0	0	0	0	0	0	0	0	0	0	0	0	0
																			10733.9	5811.43	6893.45	3840.41	4595.73	1215.7	10733.9	7979.48	2551.04	0	114.121	4.05874	23.2133	61.949	0	0	0	0	0	0	0	0	0	0	0	0	0	0	0	0	0
																			9066.17	4911.73	5847.3	3218.86	3897.74	1013.99	9066.17	6753.99	2149.46	0	99.7131	1.86255	10.9141	50.2317	0	0	0	0	0	0	0	0	0	0	0	0	0	0	0	0	0
																			6053.45	3349.3	3949.78	2103.67	2674.2	675.095	6053.45	4461.58	1481.07	0	65.3414	1.31369	6.52389	37.6154	0	0	0	0	0	0	0	0	0	0	0	0	0	0	0	0	0
																			5562.51	3024.33	3617.42	1945.09	2414.63	609.701	5562.51	4096.59	1358.78	0	69.4231	1.16933	4.10847	32.443	0	0	0	0	0	0	0	0	0	0	0	0	0	0	0	0	0
																			9696.34	5375.43	6291.23	3405.1	4264.1	1111.33	9696.34	7107.8	2416.38	0	100.255	2.83141	12.2319	56.8339	0	0	0	0	0	0	0	0	0	0	0	0	0	0	0	0	0
																			7341.25	3944.27	4738.71	2602.54	3143.96	800.307	7341.25	5451.93	1748.15	0	83.6072	2.46185	12.9015	42.1998	0	0	0	0	0	0	0	0	0	0	0	0	0	0	0	0	0
																			8397.61	4611.83	5447.47	2950.13	3666.32	945.503	8397.61	6143.08	2092.39	0	108.977	1.39312	3.64741	48.1206	0	0	0	0	0	0	0	0	0	0	0	0	0	0	0	0	0
																			10836.8	5883.56	6970.65	3866.15	4651.69	1231.87	10836.8	8120.04	2514.27	0	120.925	3.48389	18.1276	59.9441	0	0	0	0	0	0	0	0	0	0	0	0	0	0	0	0	0
																			8071.64	4527.72	5273.21	2798.43	3597.48	930.244	8071.64	5956.92	1969.34	0	82.1553	1.93483	12.4997	48.7904	0	0	0	0	0	0	0	0	0	0	0	0	0	0	0	0	0
																			5553.94	3077.37	3629.55	1924.39	2456.28	621.091	5553.94	4079.45	1369.24	0	61.6172	0.596237	9.66259	33.3788	0	0	0	0	0	0	0	0	0	0	0	0	0	0	0	0	0
																			12264.7	6541.14	7807.72	4456.95	5169.29	1371.85	12264.7	9193.97	2862.74	0	112.831	3.0231	27.7257	64.3718	0	0	0	0	0	0	0	0	0	0	0	0	0	0	0	0	0
																			13008	7005.69	8301.18	4706.81	5516.41	1489.29	13008	9641.52	3139.42	0	123.272	4.27743	27.7319	71.7808	0	0	0	0	0	0	0	0	0	0	0	0	0	0	0	0	0
																			11551	6315	7439.05	4111.96	4993.17	1321.84	11551	8583.55	2764.05	0	125.543	3.18889	11.5899	63.0804	0	0	0	0	0	0	0	0	0	0	0	0	0	0	0	0	0
																			6248.34	3516.25	4102.66	2145.68	2803.52	712.73	6248.34	4570.42	1556.87	0	70.5636	0.985964	9.93843	39.5614	0	0	0	0	0	0	0	0	0	0	0	0	0	0	0	0	0
																			10651.6	5721.02	6821.2	3830.43	4523.95	1197.08	10651.6	7882.62	2577.84	0	112.305	1.93553	17.9135	59.0114	0	0	0	0	0	0	0	0	0	0	0	0	0	0	0	0	0
																			6774.16	3688.21	4388.09	2386.07	2940.32	747.888	6774.16	4975.71	1669.99	0	74.5194	2.60143	10.9568	40.377	0	0	0	0	0	0	0	0	0	0	0	0	0	0	0	0	0
																			10006.3	5526.84	6474.97	3531.36	4374.89	1151.95	10006.3	7319.6	2493.44	0	118.145	3.36908	16.458	55.3245	0	0	0	0	0	0	0	0	0	0	0	0	0	0	0	0	0
																			7701.23	4200.96	4990.79	2710.43	3340.07	860.886	7701.23	5777.22	1789.06	0	76.0924	0.62765	11.2227	47.0019	0	0	0	0	0	0	0	0	0	0	0	0	0	0	0	0	0
																			5990.19	3320.96	3920.26	2069.93	2651.44	669.522	5990.19	4404.97	1465.83	0	72.2054	0.967303	10.683	35.53	0	0	0	0	0	0	0	0	0	0	0	0	0	0	0	0	0
																			11221.7	6272.14	7279.49	3942.23	4960.95	1311.19	11221.7	8219.05	2787.01	0	128.573	2.12464	20.6479	64.3137	0	0	0	0	0	0	0	0	0	0	0	0	0	0	0	0	0
																			13028	7039.81	8332.44	4695.57	5551.76	1488.04	13028	9698.77	3082.48	0	145.141	3.8	24.5451	73.2719	0	0	0	0	0	0	0	0	0	0	0	0	0	0	0	0	0
																			8687.98	4697.31	5600.26	3087.72	3727.85	969.461	8687.98	6361.02	2181.83	0	84.6031	2.47758	8.94193	49.1065	0	0	0	0	0	0	0	0	0	0	0	0	0	0	0	0	0
																			7653.06	4284.27	4995.53	2657.53	3404.32	879.95	7653.06	5667.92	1834.81	0	90.8691	2.59805	9.47765	47.3857	0	0	0	0	0	0	0	0	0	0	0	0	0	0	0	0	0
																			11611.3	6208.55	7421.41	4189.91	4915.41	1293.14	11611.3	8604.77	2808.38	0	117.926	3.2181	12.048	64.977	0	0	0	0	0	0	0	0	0	0	0	0	0	0	0	0	0
																			2037.62	1112.22	1343.9	693.718	897.288	214.931	2037.62	1446.05	547.613	0	25.5237	0.699385	3.53816	14.1925	0	0	0	0	0	0	0	0	0	0	0	0	0	0	0	0	0
																			7639.8	4283.43	4993.82	2645.98	3410.66	872.773	7639.8	5573.43	1918.19	0	84.7031	2.1739	15.4613	45.8424	0	0	0	0	0	0	0	0	0	0	0	0	0	0	0	0	0
																			6125.45	3237.3	3942.25	2183.2	2584.41	652.89	6125.45	4525.33	1491.91	0	58.9073	1.45652	11.2252	36.6203	0	0	0	0	0	0	0	0	0	0	0	0	0	0	0	0	0
																			8132.11	4513.2	5289.03	2843.08	3590.9	922.304	8132.11	5913.74	2081.15	0	70.4885	2.07887	18.043	46.602	0	0	0	0	0	0	0	0	0	0	0	0	0	0	0	0	0
																			9282.53	5157.8	6043.5	3239.03	4096.4	1061.41	9282.53	6988.1	2137.13	0	90.7115	2.921	11.9208	51.7461	0	0	0	0	0	0	0	0	0	0	0	0	0	0	0	0	0
																			6691.72	3708.63	4368.67	2323.06	2952.61	756.022	6691.72	4914.53	1637.33	0	85.6721	1.80038	11.2342	41.1544	0	0	0	0	0	0	0	0	0	0	0	0	0	0	0	0	0
																			10281.5	5453.28	6567.6	3713.92	4327.37	1125.91	10281.5	7684.51	2410.98	0	118.575	1.72129	12.187	53.5515	0	0	0	0	0	0	0	0	0	0	0	0	0	0	0	0	0
																			11091.6	6040.28	7132.95	3958.64	4776.97	1263.31	11091.6	8180.9	2722.21	0	110.589	3.70943	13.3486	60.8403	0	0	0	0	0	0	0	0	0	0	0	0	0	0	0	0	0
																			4934.74	2711.26	3215.31	1719.42	2164.28	546.985	4934.74	3622.63	1219.29	0	52.0502	0.863585	9.3309	30.5744	0	0	0	0	0	0	0	0	0	0	0	0	0	0	0	0	0
																			8876.05	4722.79	5682.71	3193.33	3744.34	978.452	8876.05	6575.92	2140.53	0	92.4254	0.682666	16.2943	50.2	0	0	0	0	0	0	0	0	0	0	0	0	0	0	0	0	0
																			6068.83	3392.81	3971.75	2097.08	2705.07	687.736	6068.83	4418.15	1535.59	0	66.4687	2.52147	5.89206	40.2066	0	0	0	0	0	0	0	0	0	0	0	0	0	0	0	0	0
																			12130.2	6653.11	7805.91	4324.33	5255.95	1397.16	12130.2	8961.6	2958.85	0	130.455	2.81686	9.69214	66.8282	0	0	0	0	0	0	0	0	0	0	0	0	0	0	0	0	0
																			11324.2	6153.27	7273.63	4050.57	4872.09	1281.18	11324.2	8401.76	2710.45	0	121.777	4.18057	22.7185	63.3137	0	0	0	0	0	0	0	0	0	0	0	0	0	0	0	0	0
																			9726.05	5208.5	6240.39	3485.66	4129.6	1078.9	9726.05	7188.56	2355.94	0	104.23	2.27729	18.7808	56.2577	0	0	0	0	0	0	0	0	0	0	0	0	0	0	0	0	0
																			5502.82	3022.98	3581.24	1921.59	2412.07	610.915	5502.82	4094.76	1303.51	0	59.1057	0.535784	13.1071	31.8019	0	0	0	0	0	0	0	0	0	0	0	0	0	0	0	0	0
																			11231.2	5938.22	7150.08	4081.14	4699.03	1239.19	11231.2	8330.79	2699.01	0	123.273	2.12403	12.3018	63.7259	0	0	0	0	0	0	0	0	0	0	0	0	0	0	0	0	0
																			12247.5	6676.96	7851.28	4396.26	5270.71	1406.25	12247.5	9003.16	2996.95	0	151.142	3.34208	25.4373	67.5078	0	0	0	0	0	0	0	0	0	0	0	0	0	0	0	0	0
																			12372.2	6564.03	7867.46	4504.79	5183.78	1380.25	12372.2	9198.6	2962.95	0	125.525	2.82688	17.9009	64.4441	0	0	0	0	0	0	0	0	0	0	0	0	0	0	0	0	0
																			9130.17	4963.9	5890.01	3240.16	3937.4	1026.51	9130.17	6706.73	2263.4	0	100.485	2.74489	4.52342	52.2826	0	0	0	0	0	0	0	0	0	0	0	0	0	0	0	0	0
																			10766.3	5747.09	6898.63	3867.66	4555.33	1191.75	10766.3	8044.13	2515.02	0	127.008	3.56936	17.8953	58.6659	0	0	0	0	0	0	0	0	0	0	0	0	0	0	0	0	0
																			10046.6	5457.16	6479.93	3566.62	4323.37	1133.78	10046.6	7532.58	2344.93	0	96.745	3.23692	10.3923	58.6667	0	0	0	0	0	0	0	0	0	0	0	0	0	0	0	0	0
																			10687.5	5735.13	6845.61	3841.89	4544.88	1190.26	10687.5	7925.12	2580.19	0	112.793	3.65923	6.40645	59.3271	0	0	0	0	0	0	0	0	0	0	0	0	0	0	0	0	0
																			8539.31	4764.99	5562.26	2977.05	3782.28	982.715	8539.31	6294.67	2084.26	0	99.906	1.81488	7.35067	51.3128	0	0	0	0	0	0	0	0	0	0	0	0	0	0	0	0	0
																			10144.6	5547.51	6549.93	3594.67	4398.46	1149.05	10144.6	7455.79	2501.31	0	118.514	0.913403	12.0569	56.0105	0	0	0	0	0	0	0	0	0	0	0	0	0	0	0	0	0
																			7975.11	4241	5118.13	2856.98	3372.58	868.425	7975.11	5919.88	1922.55	0	75.4438	2.55781	7.33355	47.3376	0	0	0	0	0	0	0	0	0	0	0	0	0	0	0	0	0
																			5402.24	2920.53	3513.56	1888.68	2331.76	588.764	5402.24	3979.42	1326.15	0	52.6509	1.44626	10.4222	32.1558	0	0	0	0	0	0	0	0	0	0	0	0	0	0	0	0	0
																			11106.8	6038.88	7140.27	3966.49	4784.98	1253.9	11106.8	8177.7	2713.91	0	133.226	4.7629	14.3832	62.7679	0	0	0	0	0	0	0	0	0	0	0	0	0	0	0	0	0
																			5925.12	3265.33	3863.86	2061.26	2604.45	660.877	5925.12	4308.47	1509.74	0	59.4332	0.799646	10.7467	35.9299	0	0	0	0	0	0	0	0	0	0	0	0	0	0	0	0	0
																			10494.4	5530.62	6684.95	3809.42	4383.22	1147.4	10494.4	7853.14	2447.57	0	115.402	3.07379	18.052	57.1361	0	0	0	0	0	0	0	0	0	0	0	0	0	0	0	0	0
																			10494.2	5653.43	6735.23	3758.92	4473.27	1180.16	10494.2	7767.36	2526.52	0	126.829	2.9193	10.9228	59.6061	0	0	0	0	0	0	0	0	0	0	0	0	0	0	0	0	0
																			7307.97	4053.92	4759.77	2548.2	3219.59	834.334	7307.97	5324.44	1844.87	0	80.6927	2.52332	10.0724	45.375	0	0	0	0	0	0	0	0	0	0	0	0	0	0	0	0	0
																			6514.53	3565.26	4226.17	2288.36	2838.6	726.667	6514.53	4772.6	1631.07	0	64.4631	1.21711	8.68929	36.4953	0	0	0	0	0	0	0	0	0	0	0	0	0	0	0	0	0
																			8279.54	4453.38	5324.52	2955.01	3537.06	916.324	8279.54	6074.09	2058.03	0	80.8117	-0.0193272	19.2923	47.3328	0	0	0	0	0	0	0	0	0	0	0	0	0	0	0	0	0
																			6190.46	3344.09	4001.69	2188.77	2664.9	679.193	6190.46	4590.4	1492.57	0	60.6947	1.63603	9.16323	35.9967	0	0	0	0	0	0	0	0	0	0	0	0	0	0	0	0	0
																			7843.99	4250.23	5070.61	2773.38	3380.23	869.995	7843.99	5850	1859.29	0	75.4441	2.63722	11.3166	45.2928	0	0	0	0	0	0	0	0	0	0	0	0	0	0	0	0	0
																			11900.3	6420.81	7618.64	4281.64	5077.81	1343	11900.3	8726.04	2964.4	0	126.63	5.10773	16.3097	61.7864	0	0	0	0	0	0	0	0	0	0	0	0	0	0	0	0	0
																			7211.89	3916.6	4664.55	2547.35	3114.37	802.234	7211.89	5333.08	1739.54	0	78.565	1.93386	14.5282	44.2497	0	0	0	0	0	0	0	0	0	0	0	0	0	0	0	0	0
																			6218.38	3367.27	4026.1	2192.28	2686.1	681.17	6218.38	4564.42	1532.72	0	71.4934	2.27541	10.9362	36.5299	0	0	0	0	0	0	0	0	0	0	0	0	0	0	0	0	0
																			9349.23	5091.43	6024.77	3324.46	4031.91	1059.51	9349.23	6813.7	2357.44	0	101.144	3.28962	20.3595	53.3044	0	0	0	0	0	0	0	0	0	0	0	0	0	0	0	0	0
																			8041.07	4380.26	5206.55	2834.53	3484.32	895.94	8041.07	5953.2	1942.06	0	83.2977	2.22943	12.3871	47.9034	0	0	0	0	0	0	0	0	0	0	0	0	0	0	0	0	0
																			5872.66	3238.26	3838.48	2034.18	2584.78	653.478	5872.66	4301.14	1452.57	0	66.7995	1.53326	13.8999	36.7138	0	0	0	0	0	0	0	0	0	0	0	0	0	0	0	0	0
																			9183.93	4939.17	5900.6	3283.33	3913.94	1025.24	9183.93	6727.26	2296.03	0	96.6682	1.56547	9.07119	53.3323	0	0	0	0	0	0	0	0	0	0	0	0	0	0	0	0	0
																			9618.74	5332.29	6247.84	3370.9	4233.19	1099.1	9618.74	7142.85	2300.83	0	103.9	1.70355	15.2165	54.2438	0	0	0	0	0	0	0	0	0	0	0	0	0	0	0	0	0
																			8494.3	4564.91	5468.39	3025.91	3625.09	939.824	8494.3	6309.64	2026.6	0	101.355	1.72598	6.55661	48.4213	0	0	0	0	0	0	0	0	0	0	0	0	0	0	0	0	0
																			12281.2	6561.6	7830.69	4450.49	5175.27	1386.33	12281.2	9200.29	2845.93	0	143.598	4.1836	18.6426	68.5453	0	0	0	0	0	0	0	0	0	0	0	0	0	0	0	0	0
																			7887.47	4248.52	5083.91	2803.56	3379.08	869.445	7887.47	5887.8	1852.78	0	87.424	2.44706	11.9592	45.0581	0	0	0	0	0	0	0	0	0	0	0	0	0	0	0	0	0
																			7191.24	4014.74	4705.24	2486	3196.62	818.118	7191.24	5308.12	1756.3	0	68.4066	2.66026	11.9883	43.7672	0	0	0	0	0	0	0	0	0	0	0	0	0	0	0	0	0
																			5640.24	3080.72	3663.34	1976.9	2455.74	624.984	5640.24	4107.66	1422.78	0	61.5777	2.14442	12.8105	33.2656	0	0	0	0	0	0	0	0	0	0	0	0	0	0	0	0	0
																			5645.84	3155.11	3704.41	1941.43	2518.33	636.778	5645.84	4133.41	1397.21	0	68.0814	1.58531	9.63054	35.9274	0	0	0	0	0	0	0	0	0	0	0	0	0	0	0	0	0
																			5678.52	3090.51	3685.56	1992.96	2465.67	624.841	5678.52	4188.28	1380.18	0	67.3201	1.50917	6.44743	34.7875	0	0	0	0	0	0	0	0	0	0	0	0	0	0	0	0	0
																			6741.87	3637.67	4365.79	2376.08	2905.42	732.244	6741.87	5013.2	1613.02	0	68.6233	1.2489	5.55665	40.234	0	0	0	0	0	0	0	0	0	0	0	0	0	0	0	0	0
																			6424.69	3442.6	4141.68	2283.01	2739.41	703.189	6424.69	4737.92	1553.95	0	78.9377	1.78412	14.3082	37.7864	0	0	0	0	0	0	0	0	0	0	0	0	0	0	0	0	0
																			10348.4	5552.55	6632.93	3715.43	4401.99	1150.56	10348.4	7675.39	2484.44	0	110.49	3.8261	14.2568	59.9697	0	0	0	0	0	0	0	0	0	0	0	0	0	0	0	0	0
																			8968.04	4818.52	5760.98	3207.06	3825.94	992.579	8968.04	6645.24	2170.57	0	79.5024	2.7257	17.1194	52.8805	0	0	0	0	0	0	0	0	0	0	0	0	0	0	0	0	0
																			8516.13	4581.32	5474.87	3041.26	3636.87	944.455	8516.13	6257.72	2110.02	0	85.1577	1.83436	12.3699	49.0228	0	0	0	0	0	0	0	0	0	0	0	0	0	0	0	0	0
																			8509.34	4527.44	5457.82	3051.52	3595.92	931.525	8509.34	6382.72	1974.38	0	93.4944	2.06056	9.50179	47.185	0	0	0	0	0	0	0	0	0	0	0	0	0	0	0	0	0
																			4415.68	2462.33	2895.87	1519.8	1965.42	496.907	4415.68	3204.23	1122.73	0	48.2487	1.25542	10.8594	28.3523	0	0	0	0	0	0	0	0	0	0	0	0	0	0	0	0	0
																			6743.36	3734.3	4395.22	2348.13	2968.1	766.2	6743.36	4939.19	1677.67	0	73.5185	2.53774	12.2855	38.1522	0	0	0	0	0	0	0	0	0	0	0	0	0	0	0	0	0
																			4417.71	2459.59	2900.37	1517.34	1968.52	491.075	4417.71	3179.57	1149.7	0	54.2792	1.65703	6.38841	26.1135	0	0	0	0	0	0	0	0	0	0	0	0	0	0	0	0	0
																			8855.15	4844.98	5726.54	3128.6	3843.8	1001.18	8855.15	6560.23	2123.65	0	99.2483	0.493987	21.1088	50.4187	0	0	0	0	0	0	0	0	0	0	0	0	0	0	0	0	0
																			7795.24	4230.08	5036.97	2758.27	3362.43	867.641	7795.24	5700.83	1965.49	0	67.5089	2.88332	13.2526	45.2742	0	0	0	0	0	0	0	0	0	0	0	0	0	0	0	0	0
																			9476.73	5187.62	6120.65	3356.08	4110.14	1077.48	9476.73	6913.37	2394.36	0	94.4395	2.03947	17.6389	54.8841	0	0	0	0	0	0	0	0	0	0	0	0	0	0	0	0	0
																			9245.27	4936.94	5929.24	3316.03	3915.58	1021.36	9245.27	6787.99	2268.88	0	114.253	3.18783	20.3334	50.6366	0	0	0	0	0	0	0	0	0	0	0	0	0	0	0	0	0
																			7157.91	3889.49	4644.06	2513.85	3100.76	788.724	7157.91	5282.44	1750.71	0	66.3803	1.50105	13.3249	43.5505	0	0	0	0	0	0	0	0	0	0	0	0	0	0	0	0	0
																			10165.2	5485.61	6539.31	3625.94	4352.92	1132.69	10165.2	7568.37	2418.06	0	109.427	4.34722	9.92752	55.1147	0	0	0	0	0	0	0	0	0	0	0	0	0	0	0	0	0
																			7625.96	4178.91	4942.35	2683.61	3324.15	854.762	7625.96	5623.29	1862.22	0	84.5709	1.63354	9.59668	44.6464	0	0	0	0	0	0	0	0	0	0	0	0	0	0	0	0	0
																			8948.41	4877.87	5782.84	3165.57	3873.44	1004.44	8948.41	6632.82	2149.48	0	98.7171	2.7755	13.3969	51.2248	0	0	0	0	0	0	0	0	0	0	0	0	0	0	0	0	0
																			8571.36	4747.18	5565.96	3005.41	3769.27	977.905	8571.36	6246.52	2150.67	0	106.991	2.54865	15.1515	49.477	0	0	0	0	0	0	0	0	0	0	0	0	0	0	0	0	0
																			8499.44	4530.72	5457.79	3041.65	3600.63	930.093	8499.44	6303.54	2042.28	0	94.4678	2.50114	7.15011	49.5046	0	0	0	0	0	0	0	0	0	0	0	0	0	0	0	0	0
																			10517.5	5558.56	6702.11	3815.43	4401.91	1156.65	10517.5	7795.03	2537.53	0	111.632	2.52621	15.0291	55.7899	0	0	0	0	0	0	0	0	0	0	0	0	0	0	0	0	0
																			7599.9	4143.24	4922.66	2677.23	3294.15	849.093	7599.9	5587.38	1879.17	0	70.8141	1.07674	16.5624	44.8961	0	0	0	0	0	0	0	0	0	0	0	0	0	0	0	0	0
																			6722.19	3676.07	4361.34	2360.85	2926.02	750.048	6722.19	4946.28	1656.19	0	66.5443	1.70013	10.1639	41.3211	0	0	0	0	0	0	0	0	0	0	0	0	0	0	0	0	0
																			7972.15	4327.97	5155.8	2816.35	3445.86	882.117	7972.15	5905.72	1925.41	0	82.6949	1.37408	10.7359	46.2219	0	0	0	0	0	0	0	0	0	0	0	0	0	0	0	0	0
																			1161.99	646.012	770.961	391.025	520.726	125.286	1161.99	819.906	319.412	0	12.2284	0.467417	2.04386	7.92788	0	0	0	0	0	0	0	0	0	0	0	0	0	0	0	0	0
																			11576.4	6439.01	7489.2	4087.24	5080	1359.01	11576.4	8557.47	2827.35	0	107.817	3.21223	17.8452	62.7536	0	0	0	0	0	0	0	0	0	0	0	0	0	0	0	0	0
																			9526.18	5220.29	6158.14	3368.04	4140.62	1079.67	9526.18	7092.57	2260.89	0	107.2	2.74012	10.6692	52.1074	0	0	0	0	0	0	0	0	0	0	0	0	0	0	0	0	0
																			9036.4	4867.79	5807.56	3228.84	3860.66	1007.14	9036.4	6694.58	2198.58	0	73.5233	3.23869	15.8241	50.6487	0	0	0	0	0	0	0	0	0	0	0	0	0	0	0	0	0
																			7878.16	4350.56	5123.05	2755.12	3462.26	888.307	7878.16	5835.8	1903.61	0	80.5107	2.1522	9.76835	46.3243	0	0	0	0	0	0	0	0	0	0	0	0	0	0	0	0	0
																			10795.4	5851.89	6938.74	3856.66	4626.97	1224.92	10795.4	8059.52	2543.29	0	104.892	3.08598	25.8906	58.7242	0	0	0	0	0	0	0	0	0	0	0	0	0	0	0	0	0
																			6239.9	3438.5	4064.07	2175.83	2740	698.495	6239.9	4605.77	1507.55	0	76.912	1.44926	10.0892	38.134	0	0	0	0	0	0	0	0	0	0	0	0	0	0	0	0	0
																			8624.67	4577.63	5524.06	3100.62	3640.53	937.1	8624.67	6369.11	2112.53	0	75.1361	1.48435	14.8032	51.6134	0	0	0	0	0	0	0	0	0	0	0	0	0	0	0	0	0
																			5867.14	3183.39	3808.76	2058.37	2541	642.394	5867.14	4257.39	1492.06	0	75.3295	0.728905	8.32516	33.3054	0	0	0	0	0	0	0	0	0	0	0	0	0	0	0	0	0
																			8475.36	4654.4	5491.57	2983.79	3701.15	953.252	8475.36	6236.11	2076.39	0	95.7386	2.87048	13.8327	50.4126	0	0	0	0	0	0	0	0	0	0	0	0	0	0	0	0	0
																			6359.36	3457.63	4129.07	2230.29	2759.36	698.276	6359.36	4724.61	1509.83	0	83.1681	1.712	2.19673	37.8506	0	0	0	0	0	0	0	0	0	0	0	0	0	0	0	0	0
																			7580.09	4175.46	4917.89	2662.2	3319.39	856.075	7580.09	5516.24	1925.21	0	81.5826	2.45746	12.7757	41.8282	0	0	0	0	0	0	0	0	0	0	0	0	0	0	0	0	0
																			8351.37	4584.95	5415.77	2935.6	3642.07	942.877	8351.37	6160.96	2027.11	0	100.416	2.90129	13.6703	46.3104	0	0	0	0	0	0	0	0	0	0	0	0	0	0	0	0	0
																			10119.5	5442.48	6500.96	3618.53	4315	1127.48	10119.5	7500.38	2433.5	0	109.423	3.0575	17.4031	55.7276	0	0	0	0	0	0	0	0	0	0	0	0	0	0	0	0	0
																			8188.52	4446.1	5296.26	2892.26	3536.5	909.601	8188.52	6123.16	1917.76	0	88.8743	2.16409	7.97315	48.5904	0	0	0	0	0	0	0	0	0	0	0	0	0	0	0	0	0
																			8601.73	4664.73	5557.77	3043.97	3710.42	954.311	8601.73	6333.92	2116.13	0	88.5516	3.21831	12.7944	47.1206	0	0	0	0	0	0	0	0	0	0	0	0	0	0	0	0	0
																			7337.2	3983.44	4754.94	2582.26	3176.75	806.69	7337.2	5403.15	1791.6	0	90.8898	1.13472	6.52205	43.8935	0	0	0	0	0	0	0	0	0	0	0	0	0	0	0	0	0
																			5505.61	3097.3	3615.97	1889.65	2469.32	627.975	5505.61	4028.11	1373.69	0	57.7125	1.22541	9.91505	34.9681	0	0	0	0	0	0	0	0	0	0	0	0	0	0	0	0	0
																			11936.5	6426.01	7652.17	4284.32	5087.65	1338.36	11936.5	8904.68	2797.73	0	151.641	3.90968	14.2264	64.3023	0	0	0	0	0	0	0	0	0	0	0	0	0	0	0	0	0
																			9165.04	5024.11	5926.25	3238.79	3986.34	1037.77	9165.04	6719.56	2267.67	0	105.199	3.38934	17.1542	52.0668	0	0	0	0	0	0	0	0	0	0	0	0	0	0	0	0	0
																			7602	4258	4975.76	2626.25	3390.68	867.322	7602	5540.48	1926.34	0	76.8287	1.79953	12.0107	44.5418	0	0	0	0	0	0	0	0	0	0	0	0	0	0	0	0	0
																			8605.83	4706.78	5566	3039.84	3734.64	972.141	8605.83	6281.72	2158.94	0	96.6686	1.71119	20.5414	46.2593	0	0	0	0	0	0	0	0	0	0	0	0	0	0	0	0	0
																			7851.59	4380.85	5126.99	2724.6	3482.23	898.625	7851.59	5775.09	1915.5	0	103.148	1.80439	6.60418	49.4446	0	0	0	0	0	0	0	0	0	0	0	0	0	0	0	0	0
																			7877.58	4228.49	5077.01	2800.56	3366.53	861.96	7877.58	5853.08	1878.29	0	87.4663	2.51344	11.7131	44.5161	0	0	0	0	0	0	0	0	0	0	0	0	0	0	0	0	0
																			10569.6	5692.14	6787.94	3781.63	4510.59	1181.55	10569.6	7846.95	2543.73	0	98.683	3.24283	17.8921	59.0688	0	0	0	0	0	0	0	0	0	0	0	0	0	0	0	0	0
																			9993.48	5515.97	6463.53	3529.96	4363.38	1152.59	9993.48	7307.55	2511.06	0	99.2686	3.7985	13.8047	58.0013	0	0	0	0	0	0	0	0	0	0	0	0	0	0	0	0	0
																			9650.25	5203.64	6200.66	3449.59	4122.67	1080.97	9650.25	7173.62	2310.94	0	86.4554	3.44617	19.9234	55.873	0	0	0	0	0	0	0	0	0	0	0	0	0	0	0	0	0
																			7560.68	4164.58	4906.27	2654.41	3307.24	857.339	7560.68	5617.41	1816.39	0	69.3844	1.85067	9.24968	46.4001	0	0	0	0	0	0	0	0	0	0	0	0	0	0	0	0	0
																			8959.99	4962.63	5823.83	3136.16	3944.49	1018.14	8959.99	6641.76	2151.65	0	98.8357	2.88485	14.3319	50.5349	0	0	0	0	0	0	0	0	0	0	0	0	0	0	0	0	0
																			8242.24	4532.15	5346.29	2895.94	3602.24	929.904	8242.24	6071.35	2008.53	0	94.8295	3.05551	14.6156	49.8596	0	0	0	0	0	0	0	0	0	0	0	0	0	0	0	0	0
																			10135	5438.09	6496.34	3638.66	4308.63	1129.46	10135	7557.36	2391.25	0	116.109	1.32053	14.9968	53.968	0	0	0	0	0	0	0	0	0	0	0	0	0	0	0	0	0
																			5835.69	3186.03	3788.28	2047.42	2537	649.032	5835.69	4309.13	1415.85	0	65.0329	1.2725	8.41443	35.9935	0	0	0	0	0	0	0	0	0	0	0	0	0	0	0	0	0
																			8459.53	4505.56	5425.04	3034.49	3576.27	929.295	8459.53	6339.53	1974.02	0	83.5391	1.18017	14.1269	47.1443	0	0	0	0	0	0	0	0	0	0	0	0	0	0	0	0	0
																			7050.25	3826.66	4558.52	2491.73	3040.82	785.845	7050.25	5173.89	1758.04	0	64.643	2.20828	9.29886	42.1677	0	0	0	0	0	0	0	0	0	0	0	0	0	0	0	0	0
																			9019.15	4980.93	5857.43	3161.71	3955.65	1025.29	9019.15	6594.57	2261.89	0	97.5219	1.58966	11.6525	51.9264	0	0	0	0	0	0	0	0	0	0	0	0	0	0	0	0	0
																			10137.7	5506.89	6531.97	3605.72	4365.31	1141.58	10137.7	7600.53	2356.35	0	108.491	3.51886	12.2153	56.5776	0	0	0	0	0	0	0	0	0	0	0	0	0	0	0	0	0
																			5373.83	2952.25	3504.57	1869.26	2358.13	594.117	5373.83	3943.31	1323.21	0	61.8648	1.53192	9.5215	34.3944	0	0	0	0	0	0	0	0	0	0	0	0	0	0	0	0	0
																			8877.68	4881.31	5751.48	3126.21	3879.07	1002.24	8877.68	6614.28	2092.49	0	99.5638	3.14461	16.3838	51.8219	0	0	0	0	0	0	0	0	0	0	0	0	0	0	0	0	0
																			9250.76	4938.99	5941.92	3308.84	3924.31	1014.68	9250.76	6909.13	2162.73	0	104.231	3.84517	17.7797	53.0447	0	0	0	0	0	0	0	0	0	0	0	0	0	0	0	0	0
																			7832.72	4200.75	5034.75	2797.97	3337.76	862.995	7832.72	5817.02	1887.44	0	70.7596	1.97897	10.3988	45.1316	0	0	0	0	0	0	0	0	0	0	0	0	0	0	0	0	0
																			9438.36	5161.65	6103.2	3335.16	4099.64	1062.01	9438.36	6964.1	2302.39	0	106.035	2.79092	7.41037	55.6322	0	0	0	0	0	0	0	0	0	0	0	0	0	0	0	0	0
																			12441.1	6680.96	7941.71	4499.42	5277.25	1403.72	12441.1	9136.29	3097.01	0	125.377	3.97384	10.4504	68.0332	0	0	0	0	0	0	0	0	0	0	0	0	0	0	0	0	0
																			8675.67	4698.11	5591.61	3084.05	3733.32	964.785	8675.67	6424.08	2094.22	0	98.0132	1.37538	9.82265	48.1541	0	0	0	0	0	0	0	0	0	0	0	0	0	0	0	0	0
																			8137.04	4363.83	5232.09	2904.95	3470.89	892.942	8137.04	6064.65	1913.97	0	89.5771	2.92033	18.1433	47.7774	0	0	0	0	0	0	0	0	0	0	0	0	0	0	0	0	0
																			10435.1	5638.93	6703.52	3731.6	4473.1	1165.83	10435.1	7735.54	2511.04	0	116.098	3.52646	11.1389	57.7824	0	0	0	0	0	0	0	0	0	0	0	0	0	0	0	0	0
																			6494.12	3559.71	4223.97	2270.15	2835.28	724.436	6494.12	4786.78	1581.65	0	72.3216	2.36424	10.5926	40.4091	0	0	0	0	0	0	0	0	0	0	0	0	0	0	0	0	0
																			10030.6	5410.64	6442.51	3588.09	4285.59	1125.05	10030.6	7413.3	2447.15	0	90.2864	2.22834	19.251	58.3798	0	0	0	0	0	0	0	0	0	0	0	0	0	0	0	0	0
																			5630.67	3099.9	3670.74	1959.92	2474.93	624.978	5630.67	4138.03	1390.14	0	59.9515	1.65515	4.68485	36.1998	0	0	0	0	0	0	0	0	0	0	0	0	0	0	0	0	0
																			8113.21	4364.46	5226.39	2886.82	3471.31	893.155	8113.21	5967.36	1987.25	0	88.5679	1.6711	19.1197	49.2366	0	0	0	0	0	0	0	0	0	0	0	0	0	0	0	0	0
																			11168.3	6015.43	7153.18	4015.14	4756.04	1259.39	11168.3	8209.41	2760.05	0	116.355	2.20353	18.8363	61.4663	0	0	0	0	0	0	0	0	0	0	0	0	0	0	0	0	0
																			5196.24	2829.68	3378.01	1818.23	2258.58	571.097	5196.24	3787.92	1309.62	0	56.9754	1.70934	8.30464	31.7188	0	0	0	0	0	0	0	0	0	0	0	0	0	0	0	0	0
																			11115	5971.26	7109.87	4005.11	4718.66	1252.6	11115	8223.27	2712.94	0	105.293	2.79805	9.09463	61.5802	0	0	0	0	0	0	0	0	0	0	0	0	0	0	0	0	0
																			6528.14	3602.37	4256.34	2271.8	2872.63	729.739	6528.14	4793.11	1609.96	0	71.3688	1.60859	11.057	41.0342	0	0	0	0	0	0	0	0	0	0	0	0	0	0	0	0	0
																			6089.44	3224.66	3920.18	2169.26	2576.13	648.532	6089.44	4549.86	1422.15	0	68.0699	1.83806	9.71145	37.7998	0	0	0	0	0	0	0	0	0	0	0	0	0	0	0	0	0
																			9153.96	4958.69	5895.99	3257.97	3936.32	1022.36	9153.96	6720.48	2261.74	0	109.68	1.93488	9.93739	50.1874	0	0	0	0	0	0	0	0	0	0	0	0	0	0	0	0	0
																			6332.05	3439.88	4103.34	2228.72	2743.06	696.818	6332.05	4574.97	1627.23	0	79.8964	1.01322	9.38418	39.5552	0	0	0	0	0	0	0	0	0	0	0	0	0	0	0	0	0
																			9571.17	5129.41	6138.74	3432.43	4062.56	1066.85	9571.17	7118.22	2290.69	0	94.9112	3.32948	10.1631	53.8623	0	0	0	0	0	0	0	0	0	0	0	0	0	0	0	0	0
																			10478.8	5582.94	6691.11	3787.64	4417.23	1165.7	10478.8	7748.3	2543.46	0	109.41	2.37138	17.1501	58.0683	0	0	0	0	0	0	0	0	0	0	0	0	0	0	0	0	0
																			10188.8	5461.39	6528.31	3660.5	4327.03	1134.36	10188.8	7587.26	2421.33	0	107.943	3.37518	12.7322	56.1593	0	0	0	0	0	0	0	0	0	0	0	0	0	0	0	0	0
																			10721.3	5752.46	6862.92	3858.39	4553.05	1199.4	10721.3	7951.84	2582.26	0	118.656	3.62615	6.38769	58.5365	0	0	0	0	0	0	0	0	0	0	0	0	0	0	0	0	0
																			11564	6082.35	7344.35	4219.68	4804.09	1278.27	11564	8571.37	2781.4	0	127.07	4.30153	20.9528	58.931	0	0	0	0	0	0	0	0	0	0	0	0	0	0	0	0	0
																			11075.2	5930.55	7077.66	3997.56	4692.16	1238.38	11075.2	8201.03	2671.37	0	127.343	2.62443	12.7455	60.1091	0	0	0	0	0	0	0	0	0	0	0	0	0	0	0	0	0
																			9332.38	5044.45	6005.14	3327.23	4001.92	1042.52	9332.38	6895.89	2276.39	0	98.6701	2.00848	7.02302	52.3952	0	0	0	0	0	0	0	0	0	0	0	0	0	0	0	0	0
																			4865.21	2723.27	3194.86	1670.35	2172.99	550.284	4865.21	3564.32	1207.04	0	51.9227	0.631174	9.3101	31.9829	0	0	0	0	0	0	0	0	0	0	0	0	0	0	0	0	0
																			7072.95	3934.62	4615.58	2457.37	3132.2	802.422	7072.95	5271.56	1671.13	0	78.8096	1.75498	10.6003	39.0904	0	0	0	0	0	0	0	0	0	0	0	0	0	0	0	0	0
																			5114.89	2816.23	3343.31	1771.58	2250.14	566.088	5114.89	3746.02	1275.56	0	56.5468	1.67361	4.77763	30.3127	0	0	0	0	0	0	0	0	0	0	0	0	0	0	0	0	0
																			8807.35	4765.08	5679.42	3127.93	3781.81	983.269	8807.35	6509.97	2122.31	0	106.398	2.92682	14.1132	51.6366	0	0	0	0	0	0	0	0	0	0	0	0	0	0	0	0	0
																			12190.1	6428.43	7732.18	4457.96	5070.13	1358.3	12190.1	9008.81	2972.87	0	126.12	3.65933	13.1994	65.4802	0	0	0	0	0	0	0	0	0	0	0	0	0	0	0	0	0
																			8267.29	4545.83	5361.83	2905.46	3610.42	935.405	8267.29	6029.31	2092.13	0	85.8661	1.52033	8.36965	50.0935	0	0	0	0	0	0	0	0	0	0	0	0	0	0	0	0	0
																			10082.9	5416.58	6471.95	3610.95	4295.74	1120.84	10082.9	7512.16	2374.7	0	127.552	2.76264	7.48337	58.243	0	0	0	0	0	0	0	0	0	0	0	0	0	0	0	0	0
																			7079.69	4023.79	4647.42	2432.27	3199.02	824.768	7079.69	5173.91	1761.98	0	78.5996	1.6692	21.3765	42.1464	0	0	0	0	0	0	0	0	0	0	0	0	0	0	0	0	0
																			7317.35	4002.94	4744.15	2573.2	3185.63	817.301	7317.35	5338.08	1834.04	0	89.2172	1.82523	10.2503	43.9382	0	0	0	0	0	0	0	0	0	0	0	0	0	0	0	0	0
																			9347.71	5006.13	6004.33	3343.38	3969.84	1036.29	9347.71	7003.88	2177.72	0	100.444	3.06342	10.3488	52.2591	0	0	0	0	0	0	0	0	0	0	0	0	0	0	0	0	0
																			8419.85	4544.76	5423.08	2996.77	3610.45	934.314	8419.85	6229.11	2029.87	0	89.2269	2.96308	19.3736	49.312	0	0	0	0	0	0	0	0	0	0	0	0	0	0	0	0	0
																			10041	5522.35	6498.32	3542.73	4378.22	1144.13	10041	7411.39	2443.71	0	113.355	3.13212	12.8775	56.5871	0	0	0	0	0	0	0	0	0	0	0	0	0	0	0	0	0
																			7534.45	4114.29	4882.96	2651.49	3271.73	842.554	7534.45	5527.45	1870.44	0	73.6995	2.09012	16.711	44.0626	0	0	0	0	0	0	0	0	0	0	0	0	0	0	0	0	0
																			10791.1	5849.3	6928.77	3862.36	4624.02	1225.29	10791.1	7953.13	2635.02	0	122.651	2.15117	18.5596	59.6077	0	0	0	0	0	0	0	0	0	0	0	0	0	0	0	0	0
																			8302.56	4513.75	5363.44	2939.12	3587.17	926.578	8302.56	6144.9	2007.64	0	86.7717	2.00396	12.1352	49.1215	0	0	0	0	0	0	0	0	0	0	0	0	0	0	0	0	0
																			9894.22	5307.43	6342.11	3552.11	4209.71	1097.72	9894.22	7265.7	2435.52	0	115.425	2.55492	22.4486	52.5718	0	0	0	0	0	0	0	0	0	0	0	0	0	0	0	0	0
																			8057.14	4425.1	5227.73	2829.4	3515.45	909.644	8057.14	5922.72	1981.95	0	90.8193	2.04229	11.3495	48.2539	0	0	0	0	0	0	0	0	0	0	0	0	0	0	0	0	0
																			9851.52	5353.53	6338.56	3512.96	4237.43	1116.1	9851.52	7298.13	2372.73	0	101.502	2.77013	23.5977	52.7915	0	0	0	0	0	0	0	0	0	0	0	0	0	0	0	0	0
																			6589.74	3557.96	4256.45	2333.29	2828.84	729.122	6589.74	4808.95	1653.8	0	76.7037	1.6214	11.002	37.6638	0	0	0	0	0	0	0	0	0	0	0	0	0	0	0	0	0
																			9545.33	5124.62	6128.53	3416.79	4071.31	1053.31	9545.33	7070.56	2306.07	0	108.881	2.81963	6.1823	50.8193	0	0	0	0	0	0	0	0	0	0	0	0	0	0	0	0	0
																			5446.39	3065.57	3589.46	1856.93	2451.79	613.774	5446.39	3955.29	1380.22	0	65.1134	1.15989	11.3413	33.2624	0	0	0	0	0	0	0	0	0	0	0	0	0	0	0	0	0
																			11301.9	5977.95	7198.22	4103.73	4726.31	1251.65	11301.9	8500.96	2609.83	0	114.955	2.67345	14.9033	58.6225	0	0	0	0	0	0	0	0	0	0	0	0	0	0	0	0	0
																			10527.6	5800.73	6809.11	3718.46	4598.22	1202.51	10527.6	7695.4	2652.2	0	104.109	2.40254	15.2083	58.2425	0	0	0	0	0	0	0	0	0	0	0	0	0	0	0	0	0
																			7805.03	4348.94	5097.09	2707.94	3458.98	889.958	7805.03	5749.5	1904.36	0	90.5972	2.7354	12.2048	45.6352	0	0	0	0	0	0	0	0	0	0	0	0	0	0	0	0	0
																			7284.53	3915.15	4695.32	2589.21	3116.36	798.792	7284.53	5322.23	1831.73	0	71.9163	1.36443	13.3824	43.9108	0	0	0	0	0	0	0	0	0	0	0	0	0	0	0	0	0
																			7327.61	3943.81	4732.63	2594.98	3141.85	801.962	7327.61	5454.66	1743.11	0	76.4662	2.01119	10.0694	41.2924	0	0	0	0	0	0	0	0	0	0	0	0	0	0	0	0	0
																			11312.4	6060.27	7237.23	4075.2	4795.2	1265.07	11312.4	8332.5	2769.86	0	124.699	1.78036	21.6541	61.9426	0	0	0	0	0	0	0	0	0	0	0	0	0	0	0	0	0
																			9122.88	4912.95	5871.81	3251.07	3904.12	1008.82	9122.88	6794.78	2151.54	0	105.152	3.20499	15.0044	53.2007	0	0	0	0	0	0	0	0	0	0	0	0	0	0	0	0	0
																			7928.69	4454.21	5190.9	2737.79	3539.16	915.043	7928.69	5841.63	1931.42	0	94.6422	1.67192	12.4482	46.8804	0	0	0	0	0	0	0	0	0	0	0	0	0	0	0	0	0
																			6325.55	3481.41	4117.9	2207.65	2777.18	704.228	6325.55	4592.9	1610.02	0	71.422	1.90933	9.13526	40.1655	0	0	0	0	0	0	0	0	0	0	0	0	0	0	0	0	0
																			9835.23	5255.02	6298.71	3536.52	4166.67	1088.35	9835.23	7318.84	2356.43	0	92.7506	3.70211	7.99182	55.5275	0	0	0	0	0	0	0	0	0	0	0	0	0	0	0	0	0
																			6710.7	3660.17	4353.92	2356.77	2917.5	742.663	6710.7	4998.07	1588.11	0	73.3151	2.04475	9.65097	39.5078	0	0	0	0	0	0	0	0	0	0	0	0	0	0	0	0	0
																			9273.49	5065.51	5992.84	3280.66	4017.47	1048.05	9273.49	6838.04	2269.28	0	96.2373	2.39071	14.2241	53.3199	0	0	0	0	0	0	0	0	0	0	0	0	0	0	0	0	0
																			9742.74	5324.52	6282.77	3459.97	4221.43	1103.09	9742.74	7155.61	2400.31	0	104.215	1.34537	27.4805	53.777	0	0	0	0	0	0	0	0	0	0	0	0	0	0	0	0	0
																			9112.49	5016.68	5902.43	3210.06	3982.1	1034.58	9112.49	6736.73	2212.83	0	89.2139	2.99431	18.7771	51.9512	0	0	0	0	0	0	0	0	0	0	0	0	0	0	0	0	0
																			6124.83	3335.25	3979.18	2145.65	2659.44	675.804	6124.83	4497.16	1509.04	0	74.9538	1.98887	4.79974	36.8855	0	0	0	0	0	0	0	0	0	0	0	0	0	0	0	0	0
																			8643.19	4677.58	5571.02	3072.17	3711.31	966.271	8643.19	6365.58	2134.56	0	79.0028	2.08267	12.3501	49.614	0	0	0	0	0	0	0	0	0	0	0	0	0	0	0	0	0
																			12049.2	6543.04	7734.45	4314.71	5166.87	1376.17	12049.2	9001.09	2834	0	127.261	2.23765	17.1414	67.4281	0	0	0	0	0	0	0	0	0	0	0	0	0	0	0	0	0
																			5094.56	2860.64	3351.81	1742.75	2286.36	574.28	5094.56	3716.17	1273.66	0	63.5175	1.66663	6.84629	32.6924	0	0	0	0	0	0	0	0	0	0	0	0	0	0	0	0	0
																			9319.16	4974.97	5976.89	3342.28	3945.01	1029.97	9319.16	6920.28	2209.7	0	119.189	1.24658	16.0102	52.7414	0	0	0	0	0	0	0	0	0	0	0	0	0	0	0	0	0
																			6778.02	3683.82	4391.46	2386.56	2930.13	753.684	6778.02	4999.93	1653.73	0	75.0216	1.67456	7.97485	39.6874	0	0	0	0	0	0	0	0	0	0	0	0	0	0	0	0	0
																			8935.22	4911.84	5777.74	3157.49	3895.87	1015.97	8935.22	6616.03	2156.45	0	93.0636	1.93847	16.3579	51.3802	0	0	0	0	0	0	0	0	0	0	0	0	0	0	0	0	0
																			3987.13	2179.55	2596.39	1390.74	1742.27	437.277	3987.13	2936.87	978.198	0	40.3826	1.0413	7.16484	23.4768	0	0	0	0	0	0	0	0	0	0	0	0	0	0	0	0	0
																			8752.91	4766.03	5660.7	3092.21	3787	979.034	8752.91	6438.93	2139.33	0	101.764	2.66526	17.1247	53.1004	0	0	0	0	0	0	0	0	0	0	0	0	0	0	0	0	0
																			12249.3	6707.53	7877.38	4371.91	5294.58	1412.95	12249.3	9191.15	2848.5	0	123.01	2.19486	16.0626	68.3722	0	0	0	0	0	0	0	0	0	0	0	0	0	0	0	0	0
																			11006.7	5931.58	7053.99	3952.67	4694.26	1237.32	11006.7	8122.23	2677.26	0	130.974	2.77346	14.2232	59.2001	0	0	0	0	0	0	0	0	0	0	0	0	0	0	0	0	0
																			10112.9	5500.14	6506.41	3606.51	4355.98	1144.15	10112.9	7481.18	2446.05	0	111.04	3.73487	16.0438	54.8737	0	0	0	0	0	0	0	0	0	0	0	0	0	0	0	0	0
																			8354.55	4557.89	5402.02	2952.53	3620.31	937.586	8354.55	6204.98	2005.51	0	83.0934	2.21571	12.121	46.6226	0	0	0	0	0	0	0	0	0	0	0	0	0	0	0	0	0
																			4771.36	2652.39	3127.43	1643.93	2122.73	529.658	4771.36	3478.39	1200.22	0	52.9947	1.78092	6.8958	31.0732	0	0	0	0	0	0	0	0	0	0	0	0	0	0	0	0	0
																			6251.09	3522.31	4108	2143.09	2807.3	715.013	6251.09	4638.5	1489.92	0	68.8837	1.85418	13.8231	38.1073	0	0	0	0	0	0	0	0	0	0	0	0	0	0	0	0	0
																			8581.93	4606.47	5515.12	3066.81	3660.6	945.863	8581.93	6385.46	2036.16	0	93.2871	3.14906	13.9363	49.9373	0	0	0	0	0	0	0	0	0	0	0	0	0	0	0	0	0
																			12560.7	6766.42	8031.32	4529.33	5341.9	1424.52	12560.7	9352.91	2974.1	0	146.362	4.25804	16.7581	66.2666	0	0	0	0	0	0	0	0	0	0	0	0	0	0	0	0	0
																			7886.82	4291.46	5108.31	2778.51	3415.24	876.222	7886.82	5843.38	1894.83	0	89.7097	1.83676	11.167	45.8914	0	0	0	0	0	0	0	0	0	0	0	0	0	0	0	0	0
																			10844.1	5982.17	7010.67	3833.47	4736.6	1245.57	10844.1	7987.98	2650.27	0	122.246	3.22158	17.7197	62.7083	0	0	0	0	0	0	0	0	0	0	0	0	0	0	0	0	0
																			9463.9	5114.58	6104.69	3359.21	4064.23	1050.35	9463.9	7066.4	2217.23	0	114.89	2.40915	8.20279	54.7659	0	0	0	0	0	0	0	0	0	0	0	0	0	0	0	0	0
																			9547.56	5188.07	6155.85	3391.71	4116.27	1071.8	9547.56	7025.49	2331.1	0	113.451	3.30261	18.2548	55.9568	0	0	0	0	0	0	0	0	0	0	0	0	0	0	0	0	0
																			5995.63	3256.21	3886.84	2108.8	2597.17	659.038	5995.63	4420.77	1464.02	0	67.0197	0.723842	7.73198	35.3572	0	0	0	0	0	0	0	0	0	0	0	0	0	0	0	0	0
																			7668.18	4176.12	4965.69	2702.49	3322.72	853.402	7668.18	5634.99	1878.9	0	91.8444	1.54697	14.9139	45.9927	0	0	0	0	0	0	0	0	0	0	0	0	0	0	0	0	0
																			12784.6	7049.06	8234.29	4550.34	5568.28	1480.78	12784.6	9497.11	3065.7	0	131.291	4.07902	16.5638	69.8784	0	0	0	0	0	0	0	0	0	0	0	0	0	0	0	0	0
																			6834.6	3679.73	4416.14	2418.46	2928.25	751.48	6834.6	5062.05	1644.14	0	73.645	2.77494	11.5349	40.4589	0	0	0	0	0	0	0	0	0	0	0	0	0	0	0	0	0
																			7462.62	4096.04	4841.48	2621.14	3255.13	840.91	7462.62	5518.52	1802.67	0	82.7248	2.10368	11.7741	44.8267	0	0	0	0	0	0	0	0	0	0	0	0	0	0	0	0	0
																			5885.37	3269.12	3848.22	2037.15	2605.86	663.258	5885.37	4310.59	1460.26	0	63.8855	1.95843	11.9858	36.6928	0	0	0	0	0	0	0	0	0	0	0	0	0	0	0	0	0
																			12112.7	6472.45	7724.08	4388.57	5104.48	1367.98	12112.7	8984.69	2913.46	0	123.719	4.66023	24.0302	62.0937	0	0	0	0	0	0	0	0	0	0	0	0	0	0	0	0	0
																			8446.97	4633.37	5472.08	2974.89	3674.93	958.446	8446.97	6276.95	2016.08	0	87.3865	3.6943	13.5514	49.3093	0	0	0	0	0	0	0	0	0	0	0	0	0	0	0	0	0
																			9170.4	4945.41	5900.76	3269.64	3921.89	1023.51	9170.4	6783.76	2210.52	0	102.092	2.40852	17.7468	53.8653	0	0	0	0	0	0	0	0	0	0	0	0	0	0	0	0	0
																			11941.2	6449.81	7644.86	4296.32	5091.42	1358.4	11941.2	8826.42	2878.4	0	142.747	3.99561	24.4148	65.2014	0	0	0	0	0	0	0	0	0	0	0	0	0	0	0	0	0
																			8764.45	4657.12	5617.58	3146.87	3704.43	952.692	8764.45	6471.05	2147.9	0	92.4786	0.973522	2.226	49.8218	0	0	0	0	0	0	0	0	0	0	0	0	0	0	0	0	0
																			7663.76	4133.38	4941.24	2722.51	3282.23	851.144	7663.76	5653.69	1873.31	0	78.977	1.29748	13.871	42.6159	0	0	0	0	0	0	0	0	0	0	0	0	0	0	0	0	0
																			10405.2	5720.69	6718.54	3686.67	4532.52	1188.17	10405.2	7637.32	2573.6	0	111.653	4.28579	19.6279	58.7234	0	0	0	0	0	0	0	0	0	0	0	0	0	0	0	0	0
																			2270.38	1272.05	1503.92	766.462	1023.77	248.278	2270.38	1656.21	566.764	0	28.3259	1.01775	2.1694	15.893	0	0	0	0	0	0	0	0	0	0	0	0	0	0	0	0	0
																			8161.68	4531.3	5312.34	2849.34	3603.08	928.22	8161.68	6000.52	2023.73	0	73.0621	2.6378	13.5323	48.1933	0	0	0	0	0	0	0	0	0	0	0	0	0	0	0	0	0
																			8729.91	4661.63	5596.2	3133.71	3701.57	960.062	8729.91	6480.83	2099.65	0	79.9325	2.93832	16.1373	50.4156	0	0	0	0	0	0	0	0	0	0	0	0	0	0	0	0	0
																			9100.48	4915.57	5855.2	3245.28	3899.89	1015.68	9100.48	6726.42	2216.74	0	94.2776	3.47223	7.44095	52.1304	0	0	0	0	0	0	0	0	0	0	0	0	0	0	0	0	0
																			10458.7	5706.6	6735.33	3723.38	4517.46	1189.14	10458.7	7713.19	2544	0	116.346	2.93526	20.6472	61.5916	0	0	0	0	0	0	0	0	0	0	0	0	0	0	0	0	0
																			8702.2	4730.02	5622.76	3079.44	3758.86	971.161	8702.2	6363.69	2173.16	0	102.583	3.12014	10.5602	49.0894	0	0	0	0	0	0	0	0	0	0	0	0	0	0	0	0	0
																			5430.99	2997.06	3553.91	1877.08	2394.33	602.725	5430.99	3974.53	1359.95	0	58.7702	1.0258	5.26457	31.4562	0	0	0	0	0	0	0	0	0	0	0	0	0	0	0	0	0
																			8002.27	4344.91	5173.98	2828.29	3450.57	894.343	8002.27	5917.96	1935.1	0	97.263	2.08825	3.36231	46.4951	0	0	0	0	0	0	0	0	0	0	0	0	0	0	0	0	0
																			4913.73	2674.46	3197.67	1716.06	2136.66	537.805	4913.73	3653.59	1160.56	0	60.1705	1.79272	8.43405	29.1858	0	0	0	0	0	0	0	0	0	0	0	0	0	0	0	0	0
																			7822.51	4324.98	5093.95	2728.56	3444.38	880.594	7822.51	5735.39	1941.77	0	88.9766	2.02487	8.51228	45.8355	0	0	0	0	0	0	0	0	0	0	0	0	0	0	0	0	0
																			8338.11	4559.42	5400.73	2937.38	3625.77	933.644	8338.11	6133.48	2041.56	0	102.122	3.07406	10.4708	47.4116	0	0	0	0	0	0	0	0	0	0	0	0	0	0	0	0	0
																			9140.67	4946.4	5883.71	3256.96	3925.36	1021.04	9140.67	6721.84	2262.01	0	90.0387	3.75613	9.91333	53.1171	0	0	0	0	0	0	0	0	0	0	0	0	0	0	0	0	0
																			11194.5	5977.6	7155.83	4038.66	4728.61	1249	11194.5	8393.89	2580.87	0	130.47	3.46858	23.0421	62.7492	0	0	0	0	0	0	0	0	0	0	0	0	0	0	0	0	0
																			3615.66	1978.71	2356.97	1258.7	1580.51	398.197	3615.66	2636.21	906.827	0	40.136	0.856253	6.96378	24.6745	0	0	0	0	0	0	0	0	0	0	0	0	0	0	0	0	0
																			9369.89	4990.23	6002.69	3367.2	3962.38	1027.86	9369.89	6973.14	2218.23	0	103.597	3.04275	17.8529	54.0274	0	0	0	0	0	0	0	0	0	0	0	0	0	0	0	0	0
																			7736.65	4355.3	5062.3	2674.35	3460.93	894.366	7736.65	5694.67	1895.1	0	87.5791	1.32536	12.3357	45.6366	0	0	0	0	0	0	0	0	0	0	0	0	0	0	0	0	0
																			8003.77	4314.22	5155.04	2848.73	3430.81	883.412	8003.77	5927.65	1934.14	0	80.9613	2.00055	13.2714	45.7532	0	0	0	0	0	0	0	0	0	0	0	0	0	0	0	0	0
																			11766.1	6266.59	7508.8	4257.3	4954.11	1312.48	11766.1	8771.52	2786.97	0	122.526	4.55622	15.4233	65.0993	0	0	0	0	0	0	0	0	0	0	0	0	0	0	0	0	0
																			8135.73	4430.87	5261.27	2874.46	3521.37	909.495	8135.73	5980.27	1998.4	0	90.448	2.5614	15.6325	48.4265	0	0	0	0	0	0	0	0	0	0	0	0	0	0	0	0	0
																			8178.03	4427.46	5275.09	2902.94	3519.57	907.899	8178.03	6022.79	2000.47	0	90.5695	0.954764	17.843	45.3941	0	0	0	0	0	0	0	0	0	0	0	0	0	0	0	0	0
																			11198.8	6099.16	7193.84	4004.95	4820.46	1278.71	11198.8	8267.52	2715.75	0	135.446	3.65835	14.5371	61.869	0	0	0	0	0	0	0	0	0	0	0	0	0	0	0	0	0
																			9588.11	5071.39	6122.01	3466.1	4018.78	1052.61	9588.11	7075.59	2333.04	0	110.772	2.49115	12.8226	53.3847	0	0	0	0	0	0	0	0	0	0	0	0	0	0	0	0	0
																			7444.9	4043.29	4810.31	2634.58	3214.23	829.06	7444.9	5491.41	1808.5	0	81.4006	2.61296	16.7587	44.2092	0	0	0	0	0	0	0	0	0	0	0	0	0	0	0	0	0
																			9422.13	5210.5	6113.59	3308.54	4138.72	1071.78	9422.13	6967.32	2269.57	0	113.289	2.74738	13.6448	55.5623	0	0	0	0	0	0	0	0	0	0	0	0	0	0	0	0	0
																			6695.46	3624.59	4331.92	2363.54	2882.97	741.615	6695.46	4977.85	1595.22	0	64.8777	2.29311	13.6737	41.5396	0	0	0	0	0	0	0	0	0	0	0	0	0	0	0	0	0
																			8301.43	4627.37	5404.46	2896.96	3671.38	955.99	8301.43	6125.53	2022.87	0	93.5841	1.28908	10.6424	47.5028	0	0	0	0	0	0	0	0	0	0	0	0	0	0	0	0	0
																			9353.15	4954.93	5974.28	3378.87	3929.8	1025.13	9353.15	7031.03	2150.84	0	94.872	2.96125	20.991	52.4558	0	0	0	0	0	0	0	0	0	0	0	0	0	0	0	0	0
																			6525.86	3588.26	4252.54	2273.32	2857.68	730.578	6525.86	4824.41	1579.6	0	69.5521	1.9264	11.985	38.3804	0	0	0	0	0	0	0	0	0	0	0	0	0	0	0	0	0
																			8828.32	4803.32	5694.46	3133.86	3810.18	993.138	8828.32	6476.46	2185.98	0	93.4585	1.82779	20.6389	49.9572	0	0	0	0	0	0	0	0	0	0	0	0	0	0	0	0	0
																			7112.62	3915.84	4633.32	2479.3	3118.32	797.518	7112.62	5311.57	1664.19	0	77.5284	1.742	14.7268	42.8691	0	0	0	0	0	0	0	0	0	0	0	0	0	0	0	0	0
																			6680.52	3640.34	4327.44	2353.08	2896.32	744.015	6680.52	4919.8	1632.89	0	74.6852	2.33781	12.4375	38.3712	0	0	0	0	0	0	0	0	0	0	0	0	0	0	0	0	0
																			8899.92	4699.57	5684.55	3215.37	3728.06	971.506	8899.92	6549.77	2173.86	0	109.596	2.29021	15.2669	49.1409	0	0	0	0	0	0	0	0	0	0	0	0	0	0	0	0	0
																			11201.8	6021.57	7160.21	4041.56	4761.18	1260.39	11201.8	8266.25	2747.58	0	106.924	4.16045	14.2196	62.6396	0	0	0	0	0	0	0	0	0	0	0	0	0	0	0	0	0
																			9612.19	5123.2	6152.77	3459.43	4061.51	1061.7	9612.19	7143.76	2292.24	0	98.9632	2.4961	20.8874	53.8425	0	0	0	0	0	0	0	0	0	0	0	0	0	0	0	0	0
																			7692.77	4263.86	5006.32	2686.45	3389.77	874.088	7692.77	5625.64	1928.36	0	75.7947	2.33893	15.6319	45.0062	0	0	0	0	0	0	0	0	0	0	0	0	0	0	0	0	0
																			9759.12	5267.73	6273.06	3486.06	4175.08	1092.65	9759.12	7199.52	2369.65	0	122.148	2.99723	9.34773	55.452	0	0	0	0	0	0	0	0	0	0	0	0	0	0	0	0	0
																			10134.9	5484.55	6516.89	3618.01	4342.02	1142.53	10134.9	7555.44	2389.62	0	112.828	3.92535	15.9269	57.1694	0	0	0	0	0	0	0	0	0	0	0	0	0	0	0	0	0
																			9677.38	5303.99	6248.47	3428.92	4203.26	1100.73	9677.38	7154.5	2341.37	0	107.305	3.00497	21.2997	49.906	0	0	0	0	0	0	0	0	0	0	0	0	0	0	0	0	0
																			8536.63	4701.78	5540.76	2995.88	3738.89	962.894	8536.63	6240.16	2128.32	0	103.22	2.43305	14.4972	47.9965	0	0	0	0	0	0	0	0	0	0	0	0	0	0	0	0	0
																			10401.2	5686.9	6713.8	3687.35	4507.88	1179.02	10401.2	7656.67	2538.73	0	120.987	4.04177	19.619	61.1008	0	0	0	0	0	0	0	0	0	0	0	0	0	0	0	0	0
																			7883.8	4329	5118.62	2765.18	3445.37	883.625	7883.8	5816.07	1913.88	0	91.6308	1.0994	13.6194	47.4982	0	0	0	0	0	0	0	0	0	0	0	0	0	0	0	0	0
																			8077.89	4507.05	5268.11	2809.77	3581.23	925.828	8077.89	5906.44	2025.49	0	87.714	2.1464	8.95949	47.1401	0	0	0	0	0	0	0	0	0	0	0	0	0	0	0	0	0
																			7247.07	4042.15	4737.61	2509.46	3217.58	824.577	7247.07	5356.38	1757.78	0	78.9341	1.44609	10.2529	42.2766	0	0	0	0	0	0	0	0	0	0	0	0	0	0	0	0	0
																			8819.03	4834.45	5712.82	3106.21	3838.61	995.84	8819.03	6484.15	2174.15	0	88.121	2.13441	16.3395	54.1317	0	0	0	0	0	0	0	0	0	0	0	0	0	0	0	0	0
																			8143.41	4418.15	5252.71	2890.7	3511.27	906.877	8143.41	5947.16	2057.87	0	82.3253	1.67541	5.26598	49.1161	0	0	0	0	0	0	0	0	0	0	0	0	0	0	0	0	0
																			11646.9	6197.44	7420.45	4226.48	4899.44	1298	11646.9	8670.96	2785.94	0	102.167	4.98783	22.4523	60.423	0	0	0	0	0	0	0	0	0	0	0	0	0	0	0	0	0
																			9584.05	5228.25	6188.48	3395.57	4150.19	1078.05	9584.05	7124.4	2263.66	0	117.061	2.8058	19.6492	56.4733	0	0	0	0	0	0	0	0	0	0	0	0	0	0	0	0	0
																			5940.15	3235.54	3863.62	2076.54	2583.64	651.906	5940.15	4405.99	1434.93	0	55.7183	1.806	5.46714	36.2391	0	0	0	0	0	0	0	0	0	0	0	0	0	0	0	0	0
																			1393.99	795.054	930.749	463.245	639.589	155.464	1393.99	987.291	374.913	0	18.4653	0.51911	3.3485	9.45759	0	0	0	0	0	0	0	0	0	0	0	0	0	0	0	0	0
																			8311.64	4536.06	5387.87	2923.77	3609.02	927.033	8311.64	6151.43	2013.38	0	84.2728	2.86902	13.1051	46.5772	0	0	0	0	0	0	0	0	0	0	0	0	0	0	0	0	0
																			5692.59	3166.59	3726.52	1966.06	2527.37	639.22	5692.59	4113.61	1470.64	0	56.8574	1.19314	15.1576	35.1252	0	0	0	0	0	0	0	0	0	0	0	0	0	0	0	0	0
																			8231.67	4597.88	5371.6	2860.07	3653.63	944.25	8231.67	6034.2	2043.84	0	89.9422	1.7564	13.3063	48.6245	0	0	0	0	0	0	0	0	0	0	0	0	0	0	0	0	0
																			11690.6	6267.92	7468.55	4222.03	4950.74	1317.18	11690.6	8694.68	2782.39	0	114.907	3.011	31.4968	64.0935	0	0	0	0	0	0	0	0	0	0	0	0	0	0	0	0	0
																			10706.6	5753.83	6854.51	3852.04	4553.21	1200.62	10706.6	7867.02	2654.36	0	100.492	3.7901	21.7487	59.1458	0	0	0	0	0	0	0	0	0	0	0	0	0	0	0	0	0
																			8521.15	4588.18	5488.61	3032.54	3647.15	941.028	8521.15	6410.34	1956.12	0	88.3544	2.7848	13.4276	50.1262	0	0	0	0	0	0	0	0	0	0	0	0	0	0	0	0	0
																			11546.3	6109.03	7343.22	4203.07	4830.6	1278.43	11546.3	8580.26	2751.46	0	127.716	1.52426	24.4013	60.9384	0	0	0	0	0	0	0	0	0	0	0	0	0	0	0	0	0
																			7255.41	4092.49	4758.46	2496.96	3257.4	835.081	7255.41	5308.24	1809.09	0	82.351	1.05006	11.9569	42.7232	0	0	0	0	0	0	0	0	0	0	0	0	0	0	0	0	0
																			11057.7	6022.52	7111.45	3946.22	4762.6	1259.92	11057.7	8105.04	2744.45	0	124.823	2.42321	19.7735	61.1606	0	0	0	0	0	0	0	0	0	0	0	0	0	0	0	0	0
																			7662.86	4199.42	4979.99	2682.87	3345.89	853.535	7662.86	5696.8	1826.12	0	84.9871	1.77302	7.97416	45.2019	0	0	0	0	0	0	0	0	0	0	0	0	0	0	0	0	0
																			5505.73	3130.85	3630.85	1874.88	2497.61	633.247	5505.73	3959.41	1442.32	0	53.643	2.05285	12.9135	35.3881	0	0	0	0	0	0	0	0	0	0	0	0	0	0	0	0	0
																			12280.7	6658.77	7867.76	4412.91	5265.15	1393.62	12280.7	9127.15	2928.74	0	128.014	2.36141	28.3006	66.1155	0	0	0	0	0	0	0	0	0	0	0	0	0	0	0	0	0
																			11658	6361.58	7499.98	4157.99	5032.58	1328.99	11658	8655.29	2780.36	0	131.468	2.78315	23.6591	64.4192	0	0	0	0	0	0	0	0	0	0	0	0	0	0	0	0	0
																			7095.58	3886.63	4608.9	2486.68	3094.83	791.798	7095.58	5207.17	1756.15	0	77.3649	2.14236	10.965	41.7773	0	0	0	0	0	0	0	0	0	0	0	0	0	0	0	0	0
																			6966.15	3803.67	4520	2446.15	3029.29	774.372	6966.15	5127.03	1705.6	0	81.4768	1.96748	9.46042	40.6027	0	0	0	0	0	0	0	0	0	0	0	0	0	0	0	0	0
																			10566.2	5795.59	6816.68	3749.47	4584.71	1210.87	10566.2	7811.4	2572.49	0	101.452	2.41223	16.1059	62.2867	0	0	0	0	0	0	0	0	0	0	0	0	0	0	0	0	0
																			4118.93	2309.4	2712.09	1406.84	1847.3	462.099	4118.93	2992.55	1044.53	0	48.8089	1.61949	5.22198	26.1967	0	0	0	0	0	0	0	0	0	0	0	0	0	0	0	0	0
																			4637.57	2555.47	3041.37	1596.2	2046.41	509.054	4637.57	3379.36	1164.83	0	56.5837	1.50418	5.57627	29.7217	0	0	0	0	0	0	0	0	0	0	0	0	0	0	0	0	0
																			6879.78	3715.96	4448.27	2431.51	2958.96	757.003	6879.78	5065.05	1674.71	0	76.5027	2.47386	16.4121	44.6377	0	0	0	0	0	0	0	0	0	0	0	0	0	0	0	0	0
																			9442.9	5089.11	6074.65	3368.25	4036.82	1052.29	9442.9	7031.47	2240.55	0	103.287	2.12578	12.0692	53.3959	0	0	0	0	0	0	0	0	0	0	0	0	0	0	0	0	0
																			7863.62	4330.35	5102.32	2761.3	3439.69	890.655	7863.62	5765.32	1949.58	0	85.8553	1.57075	16.5486	44.7426	0	0	0	0	0	0	0	0	0	0	0	0	0	0	0	0	0
																			11078.3	6046.66	7136.15	3942.19	4786.31	1260.35	11078.3	8159.7	2686.29	0	138.612	3.93394	28.623	61.1861	0	0	0	0	0	0	0	0	0	0	0	0	0	0	0	0	0
																			10164.6	5516.75	6538.53	3626.11	4365.81	1150.94	10164.6	7536.22	2448.55	0	106.465	2.61557	15.7749	55.0049	0	0	0	0	0	0	0	0	0	0	0	0	0	0	0	0	0
																			5420.63	2968.09	3526.59	1894.04	2366.21	601.888	5420.63	3987.12	1329.87	0	59.7606	2.21587	8.36409	33.2999	0	0	0	0	0	0	0	0	0	0	0	0	0	0	0	0	0
																			12147.9	6518	7756.35	4391.55	5147.31	1370.69	12147.9	8988.57	2918.26	0	139.936	3.38951	32.2275	65.5225	0	0	0	0	0	0	0	0	0	0	0	0	0	0	0	0	0
																			5413.5	2969.44	3531.06	1882.44	2373.98	595.461	5413.5	3905.98	1410.86	0	55.1467	1.49488	6.92971	33.0917	0	0	0	0	0	0	0	0	0	0	0	0	0	0	0	0	0
																			9463.69	5151.28	6102.62	3361.06	4081.94	1069.34	9463.69	7045.65	2251.75	0	97.3294	3.8063	13.3847	51.766	0	0	0	0	0	0	0	0	0	0	0	0	0	0	0	0	0
																			7348.14	4012.13	4763.57	2584.57	3191.31	820.817	7348.14	5415.4	1787.7	0	80.7574	2.643	17.739	43.8988	0	0	0	0	0	0	0	0	0	0	0	0	0	0	0	0	0
																			4447.68	2424.73	2903.6	1544.08	1941.24	483.49	4447.68	3270.24	1087.97	0	51.8826	0.874443	8.91729	27.7993	0	0	0	0	0	0	0	0	0	0	0	0	0	0	0	0	0
																			4638.15	2554.32	3031.96	1606.19	2040.57	513.744	4638.15	3446.7	1108.01	0	50.7596	1.57499	3.58479	27.5219	0	0	0	0	0	0	0	0	0	0	0	0	0	0	0	0	0
																			10680.9	5824.18	6877.2	3803.68	4607.09	1217.09	10680.9	7941.67	2548.91	0	96.3426	2.84299	31.2388	59.88	0	0	0	0	0	0	0	0	0	0	0	0	0	0	0	0	0
																			9558.58	5298.64	6201.92	3356.65	4204.95	1093.69	9558.58	6970.25	2415.36	0	105.827	3.02234	8.57044	55.5507	0	0	0	0	0	0	0	0	0	0	0	0	0	0	0	0	0
																			13959.6	7523.52	8901.13	5058.47	5926.01	1597.51	13959.6	10423.1	3282.02	0	156.633	5.60701	19.33	72.8876	0	0	0	0	0	0	0	0	0	0	0	0	0	0	0	0	0
																			8965.28	4820.31	5769.02	3196.26	3832.73	987.58	8965.28	6590.45	2219.2	0	91.3828	1.40244	13.0183	49.8196	0	0	0	0	0	0	0	0	0	0	0	0	0	0	0	0	0
																			8650.46	4636.72	5561.2	3089.25	3683.63	953.099	8650.46	6366.71	2122.02	0	95.614	2.24993	15.4867	48.3781	0	0	0	0	0	0	0	0	0	0	0	0	0	0	0	0	0
																			11367.6	6131.99	7283.06	4084.56	4849.27	1282.72	11367.6	8425.44	2738.49	0	122.675	4.17009	12.7782	64.0599	0	0	0	0	0	0	0	0	0	0	0	0	0	0	0	0	0
																			2507.37	1382.6	1649.52	857.852	1112.27	270.338	2507.37	1780.85	682.952	0	23.0612	0.409404	4.44276	15.6565	0	0	0	0	0	0	0	0	0	0	0	0	0	0	0	0	0
																			9028.99	4890.86	5817.94	3211.05	3886.42	1004.44	9028.99	6729.06	2137.08	0	105.698	3.28255	6.82968	47.0391	0	0	0	0	0	0	0	0	0	0	0	0	0	0	0	0	0
																			6149.93	3387.87	4003.31	2146.62	2699.93	687.947	6149.93	4518.05	1513.09	0	67.4973	1.18476	14.2356	35.87	0	0	0	0	0	0	0	0	0	0	0	0	0	0	0	0	0
																			6328.47	3461.18	4110.81	2217.65	2757.69	703.493	6328.47	4635.23	1570.52	0	67.2818	1.33389	14.3313	39.7625	0	0	0	0	0	0	0	0	0	0	0	0	0	0	0	0	0
																			10213.6	5677.86	6623.36	3590.2	4501.67	1176.19	10213.6	7557.45	2473.88	0	116.486	3.6767	5.21662	56.8488	0	0	0	0	0	0	0	0	0	0	0	0	0	0	0	0	0
																			10137.8	5491.78	6516.42	3621.39	4352.31	1139.47	10137.8	7512.93	2459.11	0	97.6015	3.41481	7.42981	57.3247	0	0	0	0	0	0	0	0	0	0	0	0	0	0	0	0	0
																			7856.85	4318.47	5095.37	2761.48	3434.32	884.149	7856.85	5733.97	1975.72	0	87.6031	1.36515	11.1618	47.0292	0	0	0	0	0	0	0	0	0	0	0	0	0	0	0	0	0
																			9085.06	4948.07	5867.91	3217.15	3926.47	1021.6	9085.06	6763.11	2148.35	0	107.062	2.89758	13.8599	49.7749	0	0	0	0	0	0	0	0	0	0	0	0	0	0	0	0	0
																			9391.5	5229.49	6105.39	3286.11	4152.26	1077.23	9391.5	6863.65	2347	0	116.804	2.86673	6.39151	54.7846	0	0	0	0	0	0	0	0	0	0	0	0	0	0	0	0	0
																			8846.95	4889.62	5737.47	3109.48	3881.92	1007.7	8846.95	6469.14	2215.27	0	102.413	2.58625	6.22804	51.3112	0	0	0	0	0	0	0	0	0	0	0	0	0	0	0	0	0
																			2097.44	1153.81	1377.26	720.177	926.578	227.229	2097.44	1507.52	546.422	0	25.308	0.487813	3.50713	14.1864	0	0	0	0	0	0	0	0	0	0	0	0	0	0	0	0	0
																			8382.24	4504	5394.68	2987.56	3580.75	923.249	8382.24	6187.22	2051.78	0	85.2343	2.20076	6.7939	49.0171	0	0	0	0	0	0	0	0	0	0	0	0	0	0	0	0	0
																			9348.82	5023.47	6004.26	3344.56	3985.53	1037.95	9348.82	6918.54	2268.99	0	88.1399	2.77969	18.5631	51.8019	0	0	0	0	0	0	0	0	0	0	0	0	0	0	0	0	0
																			9468.77	5113.86	6088.78	3379.99	4058.94	1054.92	9468.77	7018.48	2281.44	0	102.47	1.30018	8.86521	56.2207	0	0	0	0	0	0	0	0	0	0	0	0	0	0	0	0	0
																			10025.8	5473.98	6464.9	3560.92	4337.12	1136.87	10025.8	7434.21	2398.52	0	107.824	3.32315	24.2716	57.6871	0	0	0	0	0	0	0	0	0	0	0	0	0	0	0	0	0
																			7802.66	4138.74	5006.28	2796.38	3294.3	844.436	7802.66	5779.26	1879.12	0	87.0732	2.04546	10.2665	44.8997	0	0	0	0	0	0	0	0	0	0	0	0	0	0	0	0	0
																			5495.23	3015.47	3576.6	1918.63	2410.1	605.371	5495.23	3980.39	1406.04	0	60.7243	2.10181	11.6767	34.2923	0	0	0	0	0	0	0	0	0	0	0	0	0	0	0	0	0
																			8821.55	4746.87	5670.89	3150.66	3768.66	978.211	8821.55	6595.6	2063.6	0	89.1208	2.93074	17.9866	52.3115	0	0	0	0	0	0	0	0	0	0	0	0	0	0	0	0	0
																			12488.3	6715.8	7965.92	4522.42	5290.15	1425.65	12488.3	9184.34	3074.75	0	132.267	3.74271	27.874	65.3656	0	0	0	0	0	0	0	0	0	0	0	0	0	0	0	0	0
																			11578.2	6268.57	7428.17	4149.98	4951.81	1316.75	11578.2	8579.64	2773.31	0	136.751	4.53557	21.4923	62.4278	0	0	0	0	0	0	0	0	0	0	0	0	0	0	0	0	0
																			13267.3	7002.95	8403.79	4863.55	5517.48	1485.47	13267.3	9856.33	3176.95	0	132.714	4.91544	24.7922	71.6357	0	0	0	0	0	0	0	0	0	0	0	0	0	0	0	0	0
																			9306.56	5054.22	5993.11	3313.45	4012.86	1041.36	9306.56	6919.29	2220.39	0	94.8998	3.34174	14.6689	53.9642	0	0	0	0	0	0	0	0	0	0	0	0	0	0	0	0	0
																			3986.9	2177.09	2603.74	1383.16	1744.82	432.263	3986.9	2875.1	1034.77	0	45.3482	1.33264	5.80356	24.535	0	0	0	0	0	0	0	0	0	0	0	0	0	0	0	0	0
																			7456.49	4056.02	4829.03	2627.46	3227.58	828.436	7456.49	5504.62	1830.49	0	65.8809	2.51994	8.55758	44.4226	0	0	0	0	0	0	0	0	0	0	0	0	0	0	0	0	0
																			12090.1	6563.45	7738.9	4351.16	5181.94	1381.51	12090.1	8851.04	3012.04	0	134.273	2.00378	24.5948	66.1178	0	0	0	0	0	0	0	0	0	0	0	0	0	0	0	0	0
																			2496.72	1318.53	1620.12	876.598	1058.02	260.517	2496.72	1805.37	641.485	0	27.8224	0.68187	4.29019	17.0647	0	0	0	0	0	0	0	0	0	0	0	0	0	0	0	0	0
																			4204.66	2336.38	2766.27	1438.39	1867.15	469.235	4204.66	3069.13	1050.61	0	49.776	1.22607	6.39448	27.532	0	0	0	0	0	0	0	0	0	0	0	0	0	0	0	0	0
																			8660.36	4694.02	5587.88	3072.48	3730.36	963.668	8660.36	6446.8	2075.65	0	78.2297	3.08187	7.66058	48.9412	0	0	0	0	0	0	0	0	0	0	0	0	0	0	0	0	0
																			11576.4	6272.15	7418.01	4158.39	4954.19	1317.96	11576.4	8571.69	2788.3	0	130.507	3.133	20.4412	62.322	0	0	0	0	0	0	0	0	0	0	0	0	0	0	0	0	0
																			8291.11	4443.06	5338.09	2953.02	3533.96	909.101	8291.11	6167.4	1974.99	0	82.0061	2.44283	16.0546	48.2233	0	0	0	0	0	0	0	0	0	0	0	0	0	0	0	0	0
																			4826.97	2724.85	3182.83	1644.14	2178.29	546.563	4826.97	3509.84	1223.5	0	51.2623	1.43485	9.08978	31.8449	0	0	0	0	0	0	0	0	0	0	0	0	0	0	0	0	0
																			9503.89	5114.33	6106.33	3397.56	4057.56	1056.77	9503.89	6977.02	2343.84	0	115.209	3.42952	13.1107	51.2823	0	0	0	0	0	0	0	0	0	0	0	0	0	0	0	0	0
																			7149.48	3860.92	4613.97	2535.51	3076.12	784.797	7149.48	5249.09	1772.99	0	72.4304	2.67071	8.87867	43.4278	0	0	0	0	0	0	0	0	0	0	0	0	0	0	0	0	0
																			10036.2	5429.92	6451.22	3584.94	4300.08	1129.84	10036.2	7302.04	2539.79	0	113.574	3.3753	20.8031	56.5741	0	0	0	0	0	0	0	0	0	0	0	0	0	0	0	0	0
																			8241.34	4524.77	5344.94	2896.41	3595.29	929.474	8241.34	6079.8	2017.68	0	80.0834	2.0692	13.2726	48.4394	0	0	0	0	0	0	0	0	0	0	0	0	0	0	0	0	0
																			11511.8	6098.16	7315.89	4195.94	4818.8	1279.36	11511.8	8474.67	2830.44	0	123.836	2.33559	20.0782	60.4775	0	0	0	0	0	0	0	0	0	0	0	0	0	0	0	0	0
																			6871.51	3756.74	4455.08	2416.43	2991.1	765.636	6871.51	5013.82	1719.05	0	81.224	2.70994	12.4576	42.2531	0	0	0	0	0	0	0	0	0	0	0	0	0	0	0	0	0
																			11351.2	6044.66	7244.36	4106.8	4781.93	1262.73	11351.2	8441.29	2714.73	0	117.291	3.02982	12.2558	62.5628	0	0	0	0	0	0	0	0	0	0	0	0	0	0	0	0	0
																			6180.46	3461.88	4056.12	2124.34	2764.48	697.396	6180.46	4471.36	1596.49	0	61.4595	2.66472	8.74317	39.7455	0	0	0	0	0	0	0	0	0	0	0	0	0	0	0	0	0
																			8019.02	4408.47	5208.47	2810.55	3505.97	902.5	8019.02	5931.59	1934.82	0	92.0246	3.27446	9.26215	48.05	0	0	0	0	0	0	0	0	0	0	0	0	0	0	0	0	0
																			10250.9	5516.84	6568.3	3682.56	4367.7	1149.14	10250.9	7611.99	2453.79	0	106.985	3.44255	16.5067	58.1428	0	0	0	0	0	0	0	0	0	0	0	0	0	0	0	0	0
																			10588.7	5836.96	6842.43	3746.31	4617.23	1219.73	10588.7	7845.79	2564.4	0	111.087	2.17307	5.34049	59.9614	0	0	0	0	0	0	0	0	0	0	0	0	0	0	0	0	0
																			7353.89	4029.81	4774.87	2579.03	3205.07	824.742	7353.89	5380.72	1841.54	0	74.3389	1.89113	10.5402	44.8571	0	0	0	0	0	0	0	0	0	0	0	0	0	0	0	0	0
																			5568.57	3076.6	3634.81	1933.75	2455.83	620.771	5568.57	4074.76	1393.19	0	54.8212	1.54026	7.84551	36.4182	0	0	0	0	0	0	0	0	0	0	0	0	0	0	0	0	0
																			10969.3	5966.6	7061.75	3907.54	4719.49	1247.11	10969.3	8124.05	2636.36	0	133.915	3.59001	11.6734	59.6975	0	0	0	0	0	0	0	0	0	0	0	0	0	0	0	0	0
																			10110.9	5453.84	6489.74	3621.15	4318.56	1135.29	10110.9	7528.79	2401.53	0	107.267	3.56083	14.4276	55.3222	0	0	0	0	0	0	0	0	0	0	0	0	0	0	0	0	0
																			9092.11	4980.38	5890.87	3201.24	3956.64	1023.74	9092.11	6759.21	2162.75	0	104.864	3.18854	8.7801	53.3151	0	0	0	0	0	0	0	0	0	0	0	0	0	0	0	0	0
																			7399.52	4050.6	4804.71	2594.81	3226.12	824.48	7399.52	5461.51	1799.26	0	82.9003	0.985542	9.87458	44.9924	0	0	0	0	0	0	0	0	0	0	0	0	0	0	0	0	0
																			8736.4	4758.62	5643.08	3093.32	3776.37	982.25	8736.4	6477.62	2090.43	0	103.611	2.73407	12.0213	49.9885	0	0	0	0	0	0	0	0	0	0	0	0	0	0	0	0	0
																			5612.75	3033.68	3647	1965.75	2422.31	611.366	5612.75	4134.33	1380.07	0	58.6003	1.48345	4.59101	33.6856	0	0	0	0	0	0	0	0	0	0	0	0	0	0	0	0	0
																			7383.61	4012.75	4782.32	2601.29	3193.29	819.466	7383.61	5454.39	1773.73	0	92.5387	1.63658	16.1246	45.1966	0	0	0	0	0	0	0	0	0	0	0	0	0	0	0	0	0
																			10662.9	5770.59	6854.4	3808.5	4570.34	1200.25	10662.9	7885.98	2581.12	0	119.569	3.11235	13.9704	59.1437	0	0	0	0	0	0	0	0	0	0	0	0	0	0	0	0	0
																			5446.75	2972.55	3541.42	1905.33	2372.39	600.157	5446.75	4013.84	1325.5	0	61.3541	0.952333	12.1513	32.9544	0	0	0	0	0	0	0	0	0	0	0	0	0	0	0	0	0
																			10287.5	5482.75	6580.09	3707.41	4347.75	1135	10287.5	7693.33	2393.15	0	123.972	2.95806	19.307	54.7812	0	0	0	0	0	0	0	0	0	0	0	0	0	0	0	0	0
																			7129.16	3886.31	4612.12	2517.04	3092.76	793.554	7129.16	5263.92	1732.77	0	81.7387	1.32097	8.85687	40.5583	0	0	0	0	0	0	0	0	0	0	0	0	0	0	0	0	0
																			9240.88	4962.53	5932.21	3308.67	3938.12	1024.41	9240.88	6755.15	2318.1	0	93.0414	2.63797	18.1135	53.8389	0	0	0	0	0	0	0	0	0	0	0	0	0	0	0	0	0
																			7102.56	3784.31	4576.11	2526.45	3016.34	767.972	7102.56	5309.37	1668.16	0	74.1136	2.1841	5.72191	43.0173	0	0	0	0	0	0	0	0	0	0	0	0	0	0	0	0	0
																			13838.4	7409.72	8804.46	5033.92	5845.84	1563.87	13838.4	10390.9	3186.42	0	167.714	3.71233	14.454	75.209	0	0	0	0	0	0	0	0	0	0	0	0	0	0	0	0	0
																			4170.16	2290.11	2721.08	1449.08	1830.56	459.552	4170.16	3063.44	1028.55	0	45.6804	1.42236	3.65553	27.4073	0	0	0	0	0	0	0	0	0	0	0	0	0	0	0	0	0
																			9897.98	5297.98	6339.94	3558.04	4195.93	1102.05	9897.98	7228.71	2475.55	0	116.625	3.62548	16.1706	57.2938	0	0	0	0	0	0	0	0	0	0	0	0	0	0	0	0	0
																			7835.52	4273.7	5078.61	2756.91	3403.86	869.835	7835.52	5780.72	1908.86	0	83.9403	1.14304	15.2705	45.5944	0	0	0	0	0	0	0	0	0	0	0	0	0	0	0	0	0
																			5537.03	3003.13	3589.28	1947.75	2395.2	607.939	5537.03	4078.58	1358.13	0	56.9034	1.73117	8.78001	32.9044	0	0	0	0	0	0	0	0	0	0	0	0	0	0	0	0	0
																			7236.2	3966.07	4698.77	2537.43	3159.44	806.631	7236.2	5344.95	1756.42	0	84.5914	1.83263	4.21458	44.188	0	0	0	0	0	0	0	0	0	0	0	0	0	0	0	0	0
																			6729.25	3744.74	4394.28	2334.97	2984.12	760.616	6729.25	4931.42	1658.63	0	85.8793	2.57216	9.88254	40.8655	0	0	0	0	0	0	0	0	0	0	0	0	0	0	0	0	0
																			12766.2	6880.36	8146.17	4620.05	5423.41	1456.96	12766.2	9424.54	3111.03	0	138.176	3.47063	21.8672	67.1276	0	0	0	0	0	0	0	0	0	0	0	0	0	0	0	0	0
																			6653.55	3692.54	4340.9	2312.66	2939.25	753.293	6653.55	4825.59	1688.4	0	79.6726	1.63254	17.5667	40.6895	0	0	0	0	0	0	0	0	0	0	0	0	0	0	0	0	0
																			11818	6361.62	7554.38	4263.63	5032.24	1329.38	11818	8737.56	2900.49	0	103.36	3.08042	10.8207	62.6901	0	0	0	0	0	0	0	0	0	0	0	0	0	0	0	0	0
																			6862.14	3724.83	4449.38	2412.76	2966.01	758.813	6862.14	5077.05	1666.26	0	64.5954	1.77899	12.6894	39.7592	0	0	0	0	0	0	0	0	0	0	0	0	0	0	0	0	0
																			11282.2	6231.28	7287.18	3995.01	4929.08	1302.2	11282.2	8301.49	2766.47	0	130.023	2.59761	18.7148	62.9027	0	0	0	0	0	0	0	0	0	0	0	0	0	0	0	0	0
																			7698.7	4166.21	4980.33	2718.37	3316.33	849.875	7698.7	5720.77	1832.27	0	86.2198	1.01181	13.384	45.0452	0	0	0	0	0	0	0	0	0	0	0	0	0	0	0	0	0
																			7097.56	3882.16	4598.66	2498.9	3080.87	801.29	7097.56	5173.89	1808.56	0	58.0928	2.40839	11.496	43.1119	0	0	0	0	0	0	0	0	0	0	0	0	0	0	0	0	0
																			5835.47	3222.02	3802.11	2033.36	2567.98	654.045	5835.47	4258.92	1465.49	0	63.4038	1.41096	9.39237	36.8485	0	0	0	0	0	0	0	0	0	0	0	0	0	0	0	0	0
																			6750.51	3664.64	4371.14	2379.36	2920.72	743.921	6750.51	4972.89	1650.16	0	83.3985	2.29683	2.44506	39.3257	0	0	0	0	0	0	0	0	0	0	0	0	0	0	0	0	0
																			10013.3	5509.5	6463.2	3550.14	4364.94	1144.55	10013.3	7379.25	2456.86	0	89.3368	3.06866	24.1746	60.6492	0	0	0	0	0	0	0	0	0	0	0	0	0	0	0	0	0
																			9199.52	5022.08	5943.65	3255.87	3985.29	1036.79	9199.52	6801.72	2229.88	0	99.598	3.58446	10.7719	53.9655	0	0	0	0	0	0	0	0	0	0	0	0	0	0	0	0	0
																			6996.28	3815.9	4541.97	2454.3	3042.3	773.592	6996.28	5129.36	1737.48	0	77.3313	1.70389	7.34823	43.0565	0	0	0	0	0	0	0	0	0	0	0	0	0	0	0	0	0
																			11793.6	6408.44	7568.7	4224.89	5069.93	1338.51	11793.6	8626.6	2954.74	0	134.791	3.84295	8.13399	65.4853	0	0	0	0	0	0	0	0	0	0	0	0	0	0	0	0	0
																			8436.62	4555.01	5436.49	3000.14	3618.07	936.936	8436.62	6315.89	1968.61	0	81.596	1.49147	21.1779	47.8548	0	0	0	0	0	0	0	0	0	0	0	0	0	0	0	0	0
																			10456	5649.97	6712.8	3743.19	4478.32	1171.65	10456	7664.02	2581.62	0	130.389	3.59383	15.8562	60.5016	0	0	0	0	0	0	0	0	0	0	0	0	0	0	0	0	0
																			1252.76	681.686	827.982	424.78	549.734	131.952	1252.76	904.083	327.265	0	11.7013	0.396246	1.16516	8.15124	0	0	0	0	0	0	0	0	0	0	0	0	0	0	0	0	0
																			8690	4652.68	5582.99	3107.01	3696.63	956.044	8690	6440.98	2089.31	0	95.5919	2.39705	14.4779	47.2404	0	0	0	0	0	0	0	0	0	0	0	0	0	0	0	0	0
																			6647.61	3653.57	4320.84	2326.77	2910.15	743.415	6647.61	4903.99	1615.29	0	72.971	1.80097	12.9584	40.6029	0	0	0	0	0	0	0	0	0	0	0	0	0	0	0	0	0
																			12373.7	6667.38	7894.64	4479.08	5259.76	1407.62	12373.7	9047.27	3105.82	0	126.39	4.00132	23.1551	67.0811	0	0	0	0	0	0	0	0	0	0	0	0	0	0	0	0	0
																			6656.55	3697.55	4344.21	2312.34	2941.43	756.128	6656.55	4890.08	1642.99	0	70.8338	1.41807	12.3459	38.8776	0	0	0	0	0	0	0	0	0	0	0	0	0	0	0	0	0
																			10364.9	5681.63	6684.78	3680.08	4494.86	1186.78	10364.9	7620.52	2542.01	0	117.907	3.03914	24.4329	56.9598	0	0	0	0	0	0	0	0	0	0	0	0	0	0	0	0	0
																			8721.33	4771.78	5637.09	3084.24	3787.04	984.741	8721.33	6399.14	2177.25	0	78.9059	1.69146	13.079	51.254	0	0	0	0	0	0	0	0	0	0	0	0	0	0	0	0	0
																			10358.6	5691.44	6698.12	3660.46	4509.22	1182.23	10358.6	7689.22	2465.86	0	125.411	3.85791	20.0855	54.1474	0	0	0	0	0	0	0	0	0	0	0	0	0	0	0	0	0
																			8264.94	4413.9	5315.23	2949.71	3505.01	908.893	8264.94	6067.33	2043.13	0	95.2207	2.88817	7.18326	49.1865	0	0	0	0	0	0	0	0	0	0	0	0	0	0	0	0	0
																			10886.4	5911.17	6989.33	3897.05	4676.08	1235.09	10886.4	8068.83	2630.03	0	93.4245	3.4327	25.1118	65.5517	0	0	0	0	0	0	0	0	0	0	0	0	0	0	0	0	0
																			10769	5882.98	6934.45	3834.55	4658.4	1224.58	10769	8026.29	2542.14	0	113.185	4.0923	21.6977	61.5847	0	0	0	0	0	0	0	0	0	0	0	0	0	0	0	0	0
																			13501.4	7163.64	8576.66	4924.73	5645.28	1518.36	13501.4	10208.7	3056.09	0	141.189	2.60293	21.8311	71.0024	0	0	0	0	0	0	0	0	0	0	0	0	0	0	0	0	0
																			9688.84	5367.42	6274.41	3414.44	4250.44	1116.98	9688.84	7079.2	2422.36	0	109.671	3.79009	18.1951	55.6256	0	0	0	0	0	0	0	0	0	0	0	0	0	0	0	0	0
																			5561.69	2999.17	3610.47	1951.22	2397.21	601.957	5561.69	4075.72	1390.39	0	53.2437	2.01905	6.39164	33.919	0	0	0	0	0	0	0	0	0	0	0	0	0	0	0	0	0
																			12166	6527.63	7772.19	4393.85	5159.17	1368.47	12166	9003.4	2944.88	0	126.543	3.33726	24.2195	63.6641	0	0	0	0	0	0	0	0	0	0	0	0	0	0	0	0	0
																			10427.2	5563.21	6671.93	3755.29	4414.23	1148.98	10427.2	7848.38	2393.47	0	113.074	2.73012	11.9357	57.6187	0	0	0	0	0	0	0	0	0	0	0	0	0	0	0	0	0
																			10480.5	5670.05	6741.71	3738.82	4493.49	1176.56	10480.5	7856.53	2440.45	0	115.069	4.07858	4.00857	60.3924	0	0	0	0	0	0	0	0	0	0	0	0	0	0	0	0	0
																			9094.36	4971.93	5876.79	3217.57	3947.02	1024.91	9094.36	6753.41	2191.09	0	82.8776	1.81567	13.9608	51.2077	0	0	0	0	0	0	0	0	0	0	0	0	0	0	0	0	0
																			10281.7	5658.56	6642.15	3639.58	4485.36	1173.2	10281.7	7615.45	2474.49	0	116.129	3.11673	13.2483	59.2976	0	0	0	0	0	0	0	0	0	0	0	0	0	0	0	0	0
																			7371.72	4042.45	4778.48	2593.24	3211.95	830.495	7371.72	5436.47	1797.58	0	77.4344	1.41986	15.3127	43.5024	0	0	0	0	0	0	0	0	0	0	0	0	0	0	0	0	0
																			10663	5869.41	6885.02	3777.94	4648.07	1221.34	10663	7790.09	2676.36	0	119.578	2.2032	13.6452	61.0907	0	0	0	0	0	0	0	0	0	0	0	0	0	0	0	0	0
																			10657.1	5618.06	6782.24	3874.86	4449.59	1168.47	10657.1	7943.68	2512.27	0	124.801	3.1339	13.9029	59.3127	0	0	0	0	0	0	0	0	0	0	0	0	0	0	0	0	0
																			6519.7	3610.48	4260.31	2259.4	2880.9	729.58	6519.7	4736.39	1644.59	0	84.2455	2.50024	11.589	40.3902	0	0	0	0	0	0	0	0	0	0	0	0	0	0	0	0	0
																			9660.63	5208.5	6213.49	3447.13	4135.96	1072.53	9660.63	7112.29	2378.5	0	100.723	3.17631	7.74326	58.197	0	0	0	0	0	0	0	0	0	0	0	0	0	0	0	0	0
																			8131.19	4358.47	5225.87	2905.32	3461.74	896.734	8131.19	5943.46	2055.98	0	76.4874	3.62026	4.64053	46.994	0	0	0	0	0	0	0	0	0	0	0	0	0	0	0	0	0
																			4758.55	2569.59	3088.04	1670.52	2053.3	516.283	4758.55	3515.22	1151.08	0	54.6826	0.502032	8.62212	28.4433	0	0	0	0	0	0	0	0	0	0	0	0	0	0	0	0	0
																			7482.62	4072.82	4848.11	2634.51	3239.85	832.966	7482.62	5530.9	1814.02	0	82.3525	1.9054	9.64641	43.7987	0	0	0	0	0	0	0	0	0	0	0	0	0	0	0	0	0
																			12703.9	6817.3	8111.37	4592.56	5380.3	1437	12703.9	9449.84	3018.92	0	140.162	3.31149	22.2343	69.4684	0	0	0	0	0	0	0	0	0	0	0	0	0	0	0	0	0
																			7152.81	3912.49	4643.24	2509.56	3118.02	794.471	7152.81	5296.37	1711.43	0	83.4594	3.53232	16.0918	41.93	0	0	0	0	0	0	0	0	0	0	0	0	0	0	0	0	0
																			6346.39	3428.08	4106.63	2239.76	2731.98	696.107	6346.39	4640.06	1586.94	0	66.4039	1.21023	13.6348	38.1444	0	0	0	0	0	0	0	0	0	0	0	0	0	0	0	0	0
																			10451.8	5612.71	6686.74	3765.03	4442.04	1170.67	10451.8	7672.78	2608.46	0	94.831	3.01135	14.1375	58.557	0	0	0	0	0	0	0	0	0	0	0	0	0	0	0	0	0
																			10268.1	5517.82	6579.02	3689.04	4373.79	1144.03	10268.1	7536.06	2538.28	0	105.995	4.17167	24.3729	59.1794	0	0	0	0	0	0	0	0	0	0	0	0	0	0	0	0	0
																			9182.67	4983.84	5922.14	3260.54	3955.28	1028.56	9182.67	6786.85	2221.42	0	103.069	2.15194	17.7488	51.4317	0	0	0	0	0	0	0	0	0	0	0	0	0	0	0	0	0
																			5854.85	3198.08	3816.41	2038.44	2556.02	642.067	5854.85	4284.46	1460.86	0	64.6713	1.66515	7.13598	36.0559	0	0	0	0	0	0	0	0	0	0	0	0	0	0	0	0	0
																			8729.81	4768.95	5640.64	3089.17	3785.95	983.001	8729.81	6441.4	2143.67	0	79.1145	2.30204	11.982	51.342	0	0	0	0	0	0	0	0	0	0	0	0	0	0	0	0	0
																			8741.86	4847.33	5675.98	3065.88	3841.87	1005.46	8741.86	6345.55	2223.14	0	104.899	1.40679	16.8745	49.9848	0	0	0	0	0	0	0	0	0	0	0	0	0	0	0	0	0
																			6180.88	3335.7	4001.19	2179.69	2660.49	675.21	6180.88	4548.51	1519.22	0	65.9652	1.59346	9.77339	35.8236	0	0	0	0	0	0	0	0	0	0	0	0	0	0	0	0	0
																			8307.46	4505.26	5363.45	2944.01	3579.58	925.681	8307.46	6175.7	1980.81	0	88.2913	3.20143	8.28409	51.1714	0	0	0	0	0	0	0	0	0	0	0	0	0	0	0	0	0
																			9198.28	4979.83	5925.53	3272.75	3952.22	1027.61	9198.28	6784.92	2238.37	0	103.521	2.4149	17.2216	51.827	0	0	0	0	0	0	0	0	0	0	0	0	0	0	0	0	0
																			3578.07	1952.33	2335.98	1242.1	1565.77	386.563	3578.07	2620.34	892.088	0	37.2898	0.883761	3.21687	24.2546	0	0	0	0	0	0	0	0	0	0	0	0	0	0	0	0	0
																			10851.8	5882.49	6968.86	3882.9	4660.97	1221.52	10851.8	8002.34	2639.12	0	130.927	2.20258	17.1299	60.0389	0	0	0	0	0	0	0	0	0	0	0	0	0	0	0	0	0
																			11736.6	6342.66	7521.23	4215.34	5013.02	1329.64	11736.6	8801.82	2734.9	0	116.013	2.95923	16.6836	64.1903	0	0	0	0	0	0	0	0	0	0	0	0	0	0	0	0	0
																			6678.29	3644.54	4341.49	2336.8	2908.3	736.241	6678.29	4921.59	1633.68	0	69.2913	1.8424	11.7316	40.1647	0	0	0	0	0	0	0	0	0	0	0	0	0	0	0	0	0
																			11210.7	5957.19	7157.18	4053.54	4710.42	1246.77	11210.7	8334.36	2676.92	0	117.538	2.37702	18.0743	61.4452	0	0	0	0	0	0	0	0	0	0	0	0	0	0	0	0	0
																			8078.21	4436.53	5231.2	2847.01	3523.83	912.701	8078.21	5937.96	1995.16	0	80.3788	3.34271	13.974	47.3893	0	0	0	0	0	0	0	0	0	0	0	0	0	0	0	0	0
																			8743.35	4846.8	5677.56	3065.8	3844.42	1002.39	8743.35	6341.08	2237	0	95.5567	2.23555	15.5655	51.9232	0	0	0	0	0	0	0	0	0	0	0	0	0	0	0	0	0
																			8466.07	4462.99	5408.86	3057.21	3546.37	916.622	8466.07	6286.69	2059	0	67.0355	2.58937	3.41611	47.3375	0	0	0	0	0	0	0	0	0	0	0	0	0	0	0	0	0
																			12439.5	6686.97	7947.4	4492.14	5279.3	1407.66	12439.5	9183.95	3054.92	0	116.49	4.23609	14.4489	65.4993	0	0	0	0	0	0	0	0	0	0	0	0	0	0	0	0	0
																			8996.21	4890.66	5807.83	3188.38	3885.43	1005.22	8996.21	6618.9	2203.12	0	110.754	2.06995	11.1019	50.2609	0	0	0	0	0	0	0	0	0	0	0	0	0	0	0	0	0
																			11155	5935.35	7111.68	4043.36	4691.88	1243.48	11155	8228.71	2711.6	0	119.742	2.52979	29.223	63.2396	0	0	0	0	0	0	0	0	0	0	0	0	0	0	0	0	0
																			6665.89	3549.78	4291.4	2374.49	2830.91	718.873	6665.89	4929.25	1601.64	0	85.0608	1.04314	11.9828	36.9147	0	0	0	0	0	0	0	0	0	0	0	0	0	0	0	0	0
																			10345.4	5628.55	6650.85	3694.57	4457.83	1170.72	10345.4	7573.35	2582.06	0	115.162	1.88631	16.2938	56.6774	0	0	0	0	0	0	0	0	0	0	0	0	0	0	0	0	0
																			6922.37	3842.04	4516.03	2406.34	3055.53	786.511	6922.37	5132.48	1667.39	0	66.4836	1.95508	10.6679	43.392	0	0	0	0	0	0	0	0	0	0	0	0	0	0	0	0	0
																			9644.95	5306.77	6249.16	3395.79	4210.54	1096.23	9644.95	7153.93	2300.21	0	111.862	4.22221	16.9774	57.756	0	0	0	0	0	0	0	0	0	0	0	0	0	0	0	0	0
																			6697.07	3616.57	4334.04	2363.03	2880.1	736.477	6697.07	4938.36	1625.73	0	81.5149	2.20281	9.81491	39.4482	0	0	0	0	0	0	0	0	0	0	0	0	0	0	0	0	0
																			8134.45	4453.3	5260.9	2873.56	3537.58	915.723	8134.45	5913.34	2074.98	0	84.0881	1.7626	11.6169	48.6686	0	0	0	0	0	0	0	0	0	0	0	0	0	0	0	0	0
																			9079.69	4995.61	5879.09	3200.6	3964.06	1031.56	9079.69	6679.51	2232.5	0	99.6105	1.98915	13.6356	52.4423	0	0	0	0	0	0	0	0	0	0	0	0	0	0	0	0	0
																			7123.65	3845.03	4606.65	2517	3066.76	778.266	7123.65	5288.57	1719.94	0	74.3867	1.84124	-3.43549	42.3508	0	0	0	0	0	0	0	0	0	0	0	0	0	0	0	0	0
																			9410.82	5128.25	6075.43	3335.39	4072.01	1056.24	9410.82	6960.78	2295.02	0	89.721	3.05532	9.26825	52.9738	0	0	0	0	0	0	0	0	0	0	0	0	0	0	0	0	0
																			9478.05	5146.03	6101.24	3376.81	4082.21	1063.83	9478.05	6880.83	2421.88	0	103.38	2.40714	17.0166	52.5314	0	0	0	0	0	0	0	0	0	0	0	0	0	0	0	0	0
																			4832.04	2591.58	3129.82	1702.22	2067.72	523.859	4832.04	3527.58	1211.53	0	53.1423	2.70378	8.34564	28.7385	0	0	0	0	0	0	0	0	0	0	0	0	0	0	0	0	0
																			8061.83	4466.73	5239.52	2822.31	3549.27	917.459	8061.83	5865.13	2023.36	0	99.8615	2.798	23.0951	47.5907	0	0	0	0	0	0	0	0	0	0	0	0	0	0	0	0	0
																			14901.8	8106.26	9513.21	5388.58	6375.31	1730.95	14901.8	11127.9	3544.07	0	128.044	6.50106	17.4588	77.8433	0	0	0	0	0	0	0	0	0	0	0	0	0	0	0	0	0
																			12315.1	6609.84	7859.92	4455.2	5215.41	1394.43	12315.1	9081.06	3007.5	0	135.786	2.0082	22.7693	65.9886	0	0	0	0	0	0	0	0	0	0	0	0	0	0	0	0	0
																			12323.5	6713.07	7909.26	4414.29	5299.35	1413.73	12323.5	9151.55	2947.4	0	133.223	2.39316	21.6637	67.3226	0	0	0	0	0	0	0	0	0	0	0	0	0	0	0	0	0
																			10838.4	5937.63	6983.08	3855.33	4697.52	1240.11	10838.4	7992.82	2659.03	0	110.839	1.44432	14.1158	60.1557	0	0	0	0	0	0	0	0	0	0	0	0	0	0	0	0	0
																			7406.82	4006.36	4789.87	2616.95	3187.39	818.968	7406.82	5456.45	1813.87	0	84.8226	1.90025	5.24221	44.5335	0	0	0	0	0	0	0	0	0	0	0	0	0	0	0	0	0
																			9772.1	5397.32	6322.22	3449.88	4275.43	1121.89	9772.1	7152.76	2453.65	0	87.4434	2.3545	18.5628	57.3254	0	0	0	0	0	0	0	0	0	0	0	0	0	0	0	0	0
																			9315.75	4938.8	5961.03	3354.72	3923.19	1015.62	9315.75	6841.46	2305.15	0	100.746	2.96758	14.7039	50.7218	0	0	0	0	0	0	0	0	0	0	0	0	0	0	0	0	0
																			9589.91	5160.06	6157.5	3432.41	4093.79	1066.27	9589.91	7128.84	2265.15	0	124.05	3.57169	15.056	53.2513	0	0	0	0	0	0	0	0	0	0	0	0	0	0	0	0	0
																			3136.81	1697.27	2045.8	1091.01	1361.13	336.136	3136.81	2291.07	786.838	0	32.6524	1.07092	4.76535	20.4144	0	0	0	0	0	0	0	0	0	0	0	0	0	0	0	0	0
																			8413.28	4570.82	5439.47	2973.81	3632.45	938.371	8413.28	6312.68	1959.62	0	82.7638	2.20651	8.10977	47.91	0	0	0	0	0	0	0	0	0	0	0	0	0	0	0	0	0
																			8994.71	4798.93	5767.28	3227.43	3805.86	993.069	8994.71	6671.01	2158.42	0	96.5648	1.50211	17.2272	49.9791	0	0	0	0	0	0	0	0	0	0	0	0	0	0	0	0	0
																			5347.09	3037.81	3536.85	1810.24	2426.64	611.171	5347.09	3934.17	1313.29	0	56.323	1.04887	8.73879	33.5211	0	0	0	0	0	0	0	0	0	0	0	0	0	0	0	0	0
																			9295.18	4923.63	5939.16	3356.02	3901.08	1022.55	9295.18	6844.95	2279.66	0	102.267	2.50328	12.6055	53.1879	0	0	0	0	0	0	0	0	0	0	0	0	0	0	0	0	0
																			9792.26	5338.07	6314.86	3477.41	4235.69	1102.38	9792.26	7210.12	2407.99	0	106.903	2.7363	8.56217	55.9518	0	0	0	0	0	0	0	0	0	0	0	0	0	0	0	0	0
																			5521.03	3094.67	3621.75	1899.28	2469.14	625.535	5521.03	4009.1	1405.4	0	60.0719	1.91628	10.281	34.2607	0	0	0	0	0	0	0	0	0	0	0	0	0	0	0	0	0
																			9449.33	5105.28	6083.66	3365.67	4053	1052.28	9449.33	7019.84	2271.59	0	98.1633	2.46029	4.90772	52.362	0	0	0	0	0	0	0	0	0	0	0	0	0	0	0	0	0
																			8488.07	4765.04	5540.53	2947.54	3786.22	978.826	8488.07	6190.85	2123.87	0	104.833	3.35111	15.5217	49.6454	0	0	0	0	0	0	0	0	0	0	0	0	0	0	0	0	0
																			6524.39	3549.91	4235.29	2289.09	2827.39	722.525	6524.39	4839.91	1568.22	0	68.4024	1.36977	7.67988	38.8005	0	0	0	0	0	0	0	0	0	0	0	0	0	0	0	0	0
																			8445.62	4624.64	5470.48	2975.14	3676.44	948.194	8445.62	6095.79	2178.8	0	110.861	2.37418	11.6221	46.175	0	0	0	0	0	0	0	0	0	0	0	0	0	0	0	0	0
																			13416.9	7075.26	8504.44	4912.42	5580.62	1494.65	13416.9	10053.2	3114.01	0	160.646	3.27751	17.1892	68.4918	0	0	0	0	0	0	0	0	0	0	0	0	0	0	0	0	0
																			6921.21	3766.09	4480.35	2440.86	2996.57	769.52	6921.21	5120.88	1679.32	0	63.8318	1.39411	15.345	40.4398	0	0	0	0	0	0	0	0	0	0	0	0	0	0	0	0	0
																			10647.5	5689.68	6815.94	3831.54	4508.35	1181.32	10647.5	7961.26	2500.75	0	109.375	2.05804	15.9913	58.0376	0	0	0	0	0	0	0	0	0	0	0	0	0	0	0	0	0
																			10410.7	5629.74	6688.58	3722.15	4461	1168.74	10410.7	7681.31	2540.26	0	108.825	1.51331	20.4525	58.3615	0	0	0	0	0	0	0	0	0	0	0	0	0	0	0	0	0
																			8514.42	4606.34	5493.38	3021.04	3657.74	948.603	8514.42	6370.8	1989.65	0	90.6056	2.04882	12.3391	48.9746	0	0	0	0	0	0	0	0	0	0	0	0	0	0	0	0	0
																			9239.29	4737.58	5838.63	3400.66	3758.51	979.069	9239.29	6918.75	2171.29	0	83.4342	3.23191	14.2526	48.3367	0	0	0	0	0	0	0	0	0	0	0	0	0	0	0	0	0
																			7082.56	3945.87	4630.1	2452.47	3139.22	806.656	7082.56	5226.37	1708.05	0	88.4606	1.11764	14.9188	43.647	0	0	0	0	0	0	0	0	0	0	0	0	0	0	0	0	0
																			9510.05	5238.82	6159.64	3350.4	4161.79	1077.03	9510.05	6954.78	2374.59	0	107.393	3.23672	13.8216	56.2259	0	0	0	0	0	0	0	0	0	0	0	0	0	0	0	0	0
																			5376.27	2900.94	3487.16	1889.1	2317.99	582.946	5376.27	3949.98	1334.33	0	53.6296	1.90379	2.7078	33.7185	0	0	0	0	0	0	0	0	0	0	0	0	0	0	0	0	0
																			8555.2	4690.02	5537.38	3017.82	3720.81	969.216	8555.2	6365.71	2037.27	0	83.5628	1.82265	17.0318	49.8026	0	0	0	0	0	0	0	0	0	0	0	0	0	0	0	0	0
																			8545.28	4635.07	5515.04	3030.24	3681.86	953.213	8545.28	6280.06	2115.85	0	81.7853	2.23612	17.1615	48.1854	0	0	0	0	0	0	0	0	0	0	0	0	0	0	0	0	0
																			7365.47	4003.87	4765.96	2599.51	3182.89	820.978	7365.47	5401.37	1823.66	0	79.8072	2.13891	14.0377	44.4495	0	0	0	0	0	0	0	0	0	0	0	0	0	0	0	0	0
																			5559.4	3055.13	3622.69	1936.71	2440.43	614.705	5559.4	4142.17	1314.84	0	63.474	1.68826	4.11188	33.1248	0	0	0	0	0	0	0	0	0	0	0	0	0	0	0	0	0
																			6420.41	3505.58	4169.41	2251	2793.93	711.653	6420.41	4743.54	1557.56	0	69.2193	1.21103	9.41829	39.4579	0	0	0	0	0	0	0	0	0	0	0	0	0	0	0	0	0
																			10232	5576.38	6598.23	3633.79	4421.65	1154.73	10232	7573.59	2478.14	0	112.101	3.87443	7.50372	56.8078	0	0	0	0	0	0	0	0	0	0	0	0	0	0	0	0	0
																			10533.8	5721.72	6767.36	3766.42	4528.06	1193.66	10533.8	7752.88	2587.81	0	113.523	1.63655	19.4255	58.4988	0	0	0	0	0	0	0	0	0	0	0	0	0	0	0	0	0
																			4994.58	2699.86	3247.68	1746.91	2159.85	540.01	4994.58	3688.02	1213.13	0	50.4179	1.53723	10.0869	31.3948	0	0	0	0	0	0	0	0	0	0	0	0	0	0	0	0	0
																			10218.4	5620.61	6598.92	3619.48	4448.91	1171.7	10218.4	7550.83	2488.2	0	106.765	3.6813	12.7173	56.2121	0	0	0	0	0	0	0	0	0	0	0	0	0	0	0	0	0
																			7778.54	4353.38	5084.35	2694.19	3460.13	893.249	7778.54	5719.45	1935.7	0	70.9634	1.85624	4.336	46.2344	0	0	0	0	0	0	0	0	0	0	0	0	0	0	0	0	0
																			10284.1	5429.73	6553.24	3730.88	4298.31	1131.42	10284.1	7698.19	2388.86	0	122.976	2.86519	15.1664	56.0664	0	0	0	0	0	0	0	0	0	0	0	0	0	0	0	0	0
																			5043.84	2814.54	3301.1	1742.74	2244.29	570.25	5043.84	3707.54	1245.36	0	47.0018	1.74171	10.9143	31.2839	0	0	0	0	0	0	0	0	0	0	0	0	0	0	0	0	0
																			9344.46	5097.33	6029.81	3314.65	4042.57	1054.76	9344.46	7012.4	2148.55	0	106.058	3.25533	20.5958	53.6131	0	0	0	0	0	0	0	0	0	0	0	0	0	0	0	0	0
																			9506.69	5120.42	6106.86	3399.82	4058.16	1062.26	9506.69	7074.04	2257.15	0	97.3133	3.69861	21.7069	52.7757	0	0	0	0	0	0	0	0	0	0	0	0	0	0	0	0	0
																			8464.02	4626.46	5481.07	2982.96	3675.31	951.154	8464.02	6291.51	2015.06	0	93.7633	2.34202	13.4781	47.87	0	0	0	0	0	0	0	0	0	0	0	0	0	0	0	0	0
																			9639.96	5213.62	6204.99	3434.97	4137.08	1076.54	9639.96	7121.68	2345.76	0	94.8532	2.94041	18.8037	55.9151	0	0	0	0	0	0	0	0	0	0	0	0	0	0	0	0	0
																			8461.79	4575.36	5450.09	3011.69	3632.88	942.484	8461.79	6245.62	2066.43	0	84.7759	2.72557	13.2057	49.0231	0	0	0	0	0	0	0	0	0	0	0	0	0	0	0	0	0
																			9743.68	5357.06	6300.43	3443.25	4253.6	1103.46	9743.68	7230.68	2332.81	0	109.875	1.28717	12.7386	56.2823	0	0	0	0	0	0	0	0	0	0	0	0	0	0	0	0	0
																			9744.48	5261.87	6258.93	3485.56	4171.22	1090.65	9744.48	7212.57	2362.77	0	97.532	3.64902	16.352	51.6155	0	0	0	0	0	0	0	0	0	0	0	0	0	0	0	0	0
																			8121.85	4403.62	5234.4	2887.45	3493.52	910.1	8121.85	5981.95	1990.83	0	87.7649	1.73338	12.9771	46.5894	0	0	0	0	0	0	0	0	0	0	0	0	0	0	0	0	0
																			11565	6387.06	7459.5	4105.48	5042.23	1344.83	11565	8551.15	2800.94	0	116.297	3.49613	26.8059	66.2903	0	0	0	0	0	0	0	0	0	0	0	0	0	0	0	0	0
																			10882.6	5804	6958.43	3924.21	4600.13	1203.87	10882.6	8156.46	2551.08	0	109.062	1.90473	3.16318	60.9747	0	0	0	0	0	0	0	0	0	0	0	0	0	0	0	0	0
																			7045.78	3841.95	4567.14	2478.65	3063.04	778.909	7045.78	5227.77	1698.53	0	67.247	2.45142	9.81918	39.9725	0	0	0	0	0	0	0	0	0	0	0	0	0	0	0	0	0
																			8719.48	4691.6	5608.77	3110.72	3724.94	966.663	8719.48	6508.67	2073.27	0	70.9695	1.65209	14.8169	50.1045	0	0	0	0	0	0	0	0	0	0	0	0	0	0	0	0	0
																			8000.29	4323.24	5168.83	2831.46	3439.08	884.165	8000.29	5920.36	1930.43	0	88.0824	2.4778	11.9499	46.981	0	0	0	0	0	0	0	0	0	0	0	0	0	0	0	0	0
																			5236.21	2890.17	3430.36	1805.85	2312.26	577.905	5236.21	3834.25	1302.42	0	56.154	0.927342	9.26203	33.1881	0	0	0	0	0	0	0	0	0	0	0	0	0	0	0	0	0
																			8660.72	4790.88	5627.16	3033.56	3811.73	979.15	8660.72	6393.95	2111.5	0	88.8097	1.61825	13.1585	51.6772	0	0	0	0	0	0	0	0	0	0	0	0	0	0	0	0	0
																			9302.8	5136.93	6039.71	3263.08	4078.83	1058.1	9302.8	6906.45	2238	0	81.7652	2.26265	19.5347	54.7798	0	0	0	0	0	0	0	0	0	0	0	0	0	0	0	0	0
																			8196.08	4401.77	5274.26	2921.81	3501	900.768	8196.08	6042.72	2014.55	0	76.1878	2.30469	12.8673	47.4407	0	0	0	0	0	0	0	0	0	0	0	0	0	0	0	0	0
																			7926.27	4206.88	5085.96	2840.31	3346.24	860.648	7926.27	5945.47	1835.91	0	84.0412	2.84682	10.6238	47.3797	0	0	0	0	0	0	0	0	0	0	0	0	0	0	0	0	0
																			12168.5	6458.86	7752.4	4416.11	5104.03	1354.83	12168.5	9110.69	2850.47	0	127.838	2.16307	15.7224	61.6264	0	0	0	0	0	0	0	0	0	0	0	0	0	0	0	0	0
																			7428.22	4017.25	4790.81	2637.41	3195.81	821.444	7428.22	5482.56	1810.34	0	72.0132	2.38787	16.4484	44.4749	0	0	0	0	0	0	0	0	0	0	0	0	0	0	0	0	0
																			9931.87	5433.19	6410.36	3521.5	4306.46	1126.73	9931.87	7430.85	2343.68	0	87.9403	3.50842	8.39658	57.4916	0	0	0	0	0	0	0	0	0	0	0	0	0	0	0	0	0
																			4973.58	2704.36	3238.1	1735.49	2163.61	540.748	4973.58	3599.39	1278.42	0	52.9648	1.30617	11.1453	30.3562	0	0	0	0	0	0	0	0	0	0	0	0	0	0	0	0	0
																			7303.05	3910.36	4700.14	2602.91	3111.68	798.677	7303.05	5374.1	1806.17	0	69.2698	1.55581	8.97754	42.9832	0	0	0	0	0	0	0	0	0	0	0	0	0	0	0	0	0
																			9518.06	5192.36	6138.23	3379.83	4119.85	1072.51	9518.06	7020.78	2320.45	0	107.082	1.87648	12.5214	55.3444	0	0	0	0	0	0	0	0	0	0	0	0	0	0	0	0	0
																			8367.76	4502.4	5381.6	2986.16	3577.54	924.858	8367.76	6191.27	2016.05	0	95.9658	2.30463	14.4182	47.7511	0	0	0	0	0	0	0	0	0	0	0	0	0	0	0	0	0
																			8371.07	4573.52	5412.55	2958.52	3632.45	941.072	8371.07	6164.44	2048.36	0	97.8976	2.2864	7.60345	50.4908	0	0	0	0	0	0	0	0	0	0	0	0	0	0	0	0	0
																			10580.9	5923.19	6881.81	3699.07	4690.8	1232.39	10580.9	7835.79	2537.45	0	121.591	2.45337	22.5447	61.0451	0	0	0	0	0	0	0	0	0	0	0	0	0	0	0	0	0
																			7907.54	4295.88	5112.9	2794.63	3418.92	876.958	7907.54	5853.62	1912.65	0	80.0975	2.22688	12.3016	46.6357	0	0	0	0	0	0	0	0	0	0	0	0	0	0	0	0	0
																			6923.65	3789.63	4503.45	2420.2	3022.18	767.459	6923.65	5070.27	1726.28	0	72.8512	1.33403	10.4396	42.465	0	0	0	0	0	0	0	0	0	0	0	0	0	0	0	0	0
																			12114.3	6602.13	7790.98	4323.29	5223.23	1378.9	12114.3	9010.67	2882.19	0	136.253	4.21747	13.3699	67.5707	0	0	0	0	0	0	0	0	0	0	0	0	0	0	0	0	0
																			10383.9	5584.57	6657.18	3726.69	4419.14	1165.43	10383.9	7640.05	2555.42	0	109.56	3.6975	16.8763	58.2612	0	0	0	0	0	0	0	0	0	0	0	0	0	0	0	0	0
																			9636.09	5294.55	6233.05	3403.04	4202.4	1092.16	9636.09	7158.77	2288	0	112.901	2.99018	17.8412	55.585	0	0	0	0	0	0	0	0	0	0	0	0	0	0	0	0	0
																			3611.91	2007.3	2375.77	1236.14	1607.59	399.711	3611.91	2611.05	929.332	0	39.5514	1.09647	8.21547	22.6599	0	0	0	0	0	0	0	0	0	0	0	0	0	0	0	0	0
																			5042.81	2743.46	3281.67	1761.15	2192.84	550.615	5042.81	3702.01	1254.36	0	48.3929	0.77715	5.55307	31.7147	0	0	0	0	0	0	0	0	0	0	0	0	0	0	0	0	0
																			8675.48	4680.42	5586.81	3088.66	3719.62	960.807	8675.48	6413.98	2099.68	0	96.5438	3.24096	11.1597	50.8704	0	0	0	0	0	0	0	0	0	0	0	0	0	0	0	0	0
																			10925.9	5867.79	6995.51	3930.43	4637.39	1230.4	10925.9	8170.06	2537.43	0	130.135	3.95522	23.3629	60.9928	0	0	0	0	0	0	0	0	0	0	0	0	0	0	0	0	0
																			7844.5	4398.84	5125.71	2718.79	3495.84	902.998	7844.5	5648.1	2047	0	92.1948	2.59977	7.43202	47.178	0	0	0	0	0	0	0	0	0	0	0	0	0	0	0	0	0
																			7372.53	3997.06	4773.56	2598.97	3184.46	812.595	7372.53	5422.7	1816.94	0	80.6449	1.63552	5.45557	45.1577	0	0	0	0	0	0	0	0	0	0	0	0	0	0	0	0	0
																			10427.5	5584.59	6678.38	3749.14	4417.18	1167.41	10427.5	7638.08	2606.65	0	107.276	4.63774	13.538	57.3447	0	0	0	0	0	0	0	0	0	0	0	0	0	0	0	0	0
																			7062.71	3905.05	4595.81	2466.9	3112.84	792.213	7062.71	5134.13	1799.78	0	74.0277	2.91854	8.28977	43.564	0	0	0	0	0	0	0	0	0	0	0	0	0	0	0	0	0
																			7578.05	4188.73	4929.61	2648.44	3332.98	855.753	7578.05	5612.71	1816.98	0	85.4266	1.24398	18.3195	43.3579	0	0	0	0	0	0	0	0	0	0	0	0	0	0	0	0	0
																			5645.48	3070.83	3664.56	1980.92	2450.81	620.023	5645.48	4205.87	1339.53	0	54.8744	1.47635	8.84582	34.8878	0	0	0	0	0	0	0	0	0	0	0	0	0	0	0	0	0
																			11472.1	6204.34	7354.58	4117.52	4904.26	1300.08	11472.1	8471.66	2792.82	0	125.8	4.11577	14.3442	63.3553	0	0	0	0	0	0	0	0	0	0	0	0	0	0	0	0	0
																			6665.72	3656.95	4334.14	2331.58	2912.94	744.01	6665.72	4875.92	1664.29	0	74.0579	1.82173	9.97214	39.6614	0	0	0	0	0	0	0	0	0	0	0	0	0	0	0	0	0
																			9175.51	5040.86	5937.65	3237.86	4003.05	1037.8	9175.51	6800.63	2215.7	0	91.1022	1.785	13.0034	53.2885	0	0	0	0	0	0	0	0	0	0	0	0	0	0	0	0	0
																			10979.5	6174.57	7145.04	3834.45	4883.78	1290.8	10979.5	8142.67	2642.05	0	112.665	2.8183	15.8014	63.4792	0	0	0	0	0	0	0	0	0	0	0	0	0	0	0	0	0
																			7155.16	3863.41	4621.01	2534.16	3074.82	788.585	7155.16	5319.68	1704.31	0	77.7298	1.29844	12.3574	39.7899	0	0	0	0	0	0	0	0	0	0	0	0	0	0	0	0	0
																			6792.06	3785.04	4439.66	2352.41	3013.3	771.736	6792.06	4943.47	1698.06	0	90.9126	1.98707	15.0633	42.561	0	0	0	0	0	0	0	0	0	0	0	0	0	0	0	0	0
																			10567.6	5802.2	6819.24	3748.38	4592.28	1209.92	10567.6	7787.42	2576.43	0	120.496	3.96875	23.3019	56.0019	0	0	0	0	0	0	0	0	0	0	0	0	0	0	0	0	0
																			13138.9	6942.7	8324.16	4814.77	5469.69	1473	13138.9	9788.54	3104.76	0	150.35	3.40371	22.079	69.7968	0	0	0	0	0	0	0	0	0	0	0	0	0	0	0	0	0
																			9586.46	5204.67	6182.91	3403.54	4131.96	1072.71	9586.46	7051.98	2342.54	0	118.356	2.70988	15.9906	54.8774	0	0	0	0	0	0	0	0	0	0	0	0	0	0	0	0	0
																			4934.84	2778.87	3248.45	1686.39	2222.06	556.81	4934.84	3595.9	1245.89	0	50.5018	1.52371	8.97592	32.0433	0	0	0	0	0	0	0	0	0	0	0	0	0	0	0	0	0
																			9241.25	5029.19	5956.34	3284.91	3988.64	1040.55	9241.25	6842.65	2233.14	0	88.2076	3.20308	21.5398	52.5152	0	0	0	0	0	0	0	0	0	0	0	0	0	0	0	0	0
																			12569.4	6650.39	7986.61	4582.8	5256.67	1393.71	12569.4	9334.72	2999.4	0	149.163	3.37447	16.8606	65.8935	0	0	0	0	0	0	0	0	0	0	0	0	0	0	0	0	0
																			5085.45	2822.4	3329.83	1755.62	2254.19	568.21	5085.45	3753.56	1241.64	0	52.7239	1.53066	6.10392	29.891	0	0	0	0	0	0	0	0	0	0	0	0	0	0	0	0	0
																			12826.7	6815.58	8147.97	4678.69	5375.69	1439.89	12826.7	9389.63	3210.55	0	134.153	2.85835	21.5409	67.9427	0	0	0	0	0	0	0	0	0	0	0	0	0	0	0	0	0
																			8019.75	4374.01	5192.75	2827	3479.26	894.745	8019.75	5900.07	1969.31	0	86.1757	1.1393	13.4752	49.5821	0	0	0	0	0	0	0	0	0	0	0	0	0	0	0	0	0
																			7952.93	4378.15	5158.34	2794.59	3479.88	898.272	7952.93	5777.83	2046.74	0	68.0382	1.80727	15.8399	42.6763	0	0	0	0	0	0	0	0	0	0	0	0	0	0	0	0	0
																			9694.49	5357.49	6280.19	3414.3	4247.3	1110.19	9694.49	7141.07	2383.21	0	101.384	2.30725	12.3282	54.196	0	0	0	0	0	0	0	0	0	0	0	0	0	0	0	0	0
																			6634.9	3677.2	4336.58	2298.32	2933.38	743.82	6634.9	4868.38	1641.31	0	76.2029	1.14275	7.05574	40.8024	0	0	0	0	0	0	0	0	0	0	0	0	0	0	0	0	0
																			7596.19	4220.32	4952.12	2644.07	3360.56	859.762	7596.19	5538.89	1896.46	0	103.81	2.90017	8.56376	45.5632	0	0	0	0	0	0	0	0	0	0	0	0	0	0	0	0	0
																			6420.9	3529.11	4174.98	2245.92	2814.46	714.649	6420.9	4720.84	1582.38	0	65.144	2.16115	10.2328	40.1427	0	0	0	0	0	0	0	0	0	0	0	0	0	0	0	0	0
																			7752.03	4185.03	4997.22	2754.81	3329.34	855.69	7752.03	5769.43	1851.83	0	75.3342	2.03716	8.01876	45.3714	0	0	0	0	0	0	0	0	0	0	0	0	0	0	0	0	0
																			5158.24	2797.64	3351.88	1806.36	2235.83	561.816	5158.24	3800.96	1248.74	0	72.4347	1.11028	4.356	30.6294	0	0	0	0	0	0	0	0	0	0	0	0	0	0	0	0	0
																			9195.4	5027.34	5942.18	3253.22	3989.18	1038.16	9195.4	6856.64	2167.8	0	103.111	0.670799	12.8135	54.3677	0	0	0	0	0	0	0	0	0	0	0	0	0	0	0	0	0
																			9280.26	5094.14	6003.71	3276.55	4041.56	1052.58	9280.26	6787.38	2293.28	0	124.588	3.68055	17.5648	53.7694	0	0	0	0	0	0	0	0	0	0	0	0	0	0	0	0	0
																			11496.1	6207.76	7371.76	4124.33	4913.37	1294.39	11496.1	8573.52	2724.36	0	117.687	2.73281	16.174	61.6088	0	0	0	0	0	0	0	0	0	0	0	0	0	0	0	0	0
																			9788.93	5291.44	6297.73	3491.2	4194.11	1097.33	9788.93	7194.89	2414.38	0	104.005	3.29409	16.7142	55.6463	0	0	0	0	0	0	0	0	0	0	0	0	0	0	0	0	0
																			8848.55	4907.92	5748.95	3099.6	3895.41	1012.51	8848.55	6475.52	2207.82	0	96.2404	2.52228	15.2409	51.2116	0	0	0	0	0	0	0	0	0	0	0	0	0	0	0	0	0
																			8321.33	4504.31	5364.2	2957.14	3579.85	924.457	8321.33	6094.01	2090.28	0	74.5328	2.11812	12.6772	47.7127	0	0	0	0	0	0	0	0	0	0	0	0	0	0	0	0	0
																			7285.34	4057.59	4760.94	2524.4	3233.18	824.41	7285.34	5351.36	1793.6	0	91.772	1.19575	4.30275	43.1027	0	0	0	0	0	0	0	0	0	0	0	0	0	0	0	0	0
																			9229.36	5013.12	5954.03	3275.33	3977.34	1035.78	9229.36	6804.93	2257.85	0	99.5435	3.66126	11.1577	52.2154	0	0	0	0	0	0	0	0	0	0	0	0	0	0	0	0	0
																			7151.47	3893.43	4622.6	2528.87	3091.87	801.561	7151.47	5319.74	1711.48	0	64.9981	1.01068	13.4319	40.8072	0	0	0	0	0	0	0	0	0	0	0	0	0	0	0	0	0
																			7368.06	4016.93	4774.85	2593.2	3194.08	822.855	7368.06	5423.39	1807.3	0	78.1604	2.2204	12.4054	44.5751	0	0	0	0	0	0	0	0	0	0	0	0	0	0	0	0	0
																			9605.78	5094.08	6142.01	3463.77	4045.62	1048.46	9605.78	7077.16	2345.33	0	110.192	1.82942	18.0236	53.2472	0	0	0	0	0	0	0	0	0	0	0	0	0	0	0	0	0
																			8778.61	4678.89	5625.61	3153	3717.66	961.233	8778.61	6445.56	2173.73	0	97.7504	1.7446	10.369	49.4539	0	0	0	0	0	0	0	0	0	0	0	0	0	0	0	0	0
																			9847.67	5278.89	6321.38	3526.29	4183.84	1095.05	9847.67	7362.89	2315.05	0	101.768	0.99274	13.2555	53.7137	0	0	0	0	0	0	0	0	0	0	0	0	0	0	0	0	0
																			13091.7	7058.61	8361.18	4730.52	5569.02	1489.59	13091.7	9732.67	3124.64	0	144.959	3.56478	14.3548	71.5074	0	0	0	0	0	0	0	0	0	0	0	0	0	0	0	0	0
																			11606	6374.28	7479.7	4126.28	5039.02	1335.25	11606	8549.24	2858.14	0	108.758	3.72464	23.9529	62.1722	0	0	0	0	0	0	0	0	0	0	0	0	0	0	0	0	0
																			7177.41	3826.75	4612.76	2564.64	3045.74	781.009	7177.41	5320.99	1724.96	0	72.7987	2.54111	12.7067	43.4096	0	0	0	0	0	0	0	0	0	0	0	0	0	0	0	0	0
																			7970.31	4401.28	5184.47	2785.83	3497.4	903.879	7970.31	5857.36	1950.66	0	90.4241	1.10032	20.3767	50.3891	0	0	0	0	0	0	0	0	0	0	0	0	0	0	0	0	0
																			7517.48	3971.62	4809.37	2708.11	3153.33	818.286	7517.48	5588.88	1784.56	0	81.1044	1.74343	17.5579	43.6309	0	0	0	0	0	0	0	0	0	0	0	0	0	0	0	0	0
																			6239.19	3309.94	4013.41	2225.78	2640.69	669.248	6239.19	4625.28	1495.26	0	70.5377	0.496258	11.5525	36.0599	0	0	0	0	0	0	0	0	0	0	0	0	0	0	0	0	0
																			12223.9	6602.52	7824.01	4399.88	5212.08	1390.43	12223.9	9023.28	2951.34	0	147.685	3.59158	29.3932	68.5939	0	0	0	0	0	0	0	0	0	0	0	0	0	0	0	0	0
																			8237.8	4449.74	5319.24	2918.55	3537	912.743	8237.8	6108.11	1976.56	0	92.1969	2.5131	12.7982	45.6175	0	0	0	0	0	0	0	0	0	0	0	0	0	0	0	0	0
																			11049.8	6000.93	7094.27	3955.52	4742.07	1258.86	11049.8	8185.5	2685.33	0	100.73	3.83486	12.6964	61.6971	0	0	0	0	0	0	0	0	0	0	0	0	0	0	0	0	0
																			10767.2	5740.01	6882.26	3884.95	4543.86	1196.15	10767.2	7859.13	2700.4	0	129.069	2.77845	16.2797	59.5481	0	0	0	0	0	0	0	0	0	0	0	0	0	0	0	0	0
																			4988.66	2780.7	3273.44	1715.22	2220.96	559.741	4988.66	3639.13	1246.95	0	60.8166	0.940107	8.9489	31.8796	0	0	0	0	0	0	0	0	0	0	0	0	0	0	0	0	0
																			5666.93	3061.27	3679.2	1987.73	2446.76	614.513	5666.93	4156.81	1400.88	0	70.1422	1.65917	6.00163	31.4395	0	0	0	0	0	0	0	0	0	0	0	0	0	0	0	0	0
																			11685.3	6330.65	7491.49	4193.76	5001.65	1329	11685.3	8615.58	2854.34	0	128.647	2.08585	18.1727	66.4207	0	0	0	0	0	0	0	0	0	0	0	0	0	0	0	0	0
																			11037.1	5945.49	7083.31	3953.84	4712.02	1233.48	11037.1	8154.03	2673.98	0	125.436	2.56643	17.8664	63.2706	0	0	0	0	0	0	0	0	0	0	0	0	0	0	0	0	0
																			8920.42	4766.68	5730.3	3190.12	3793.23	973.458	8920.42	6667.68	2095.73	0	89.927	2.43831	13.8323	50.8051	0	0	0	0	0	0	0	0	0	0	0	0	0	0	0	0	0
																			9799.89	5321.67	6312.35	3487.54	4219.69	1101.98	9799.89	7222.31	2398.95	0	98.421	3.64974	20.6686	55.8851	0	0	0	0	0	0	0	0	0	0	0	0	0	0	0	0	0
																			8960.76	4855.02	5785.03	3175.73	3856.01	999.009	8960.76	6674.14	2134.36	0	88.2386	3.07235	10.3378	50.6092	0	0	0	0	0	0	0	0	0	0	0	0	0	0	0	0	0
																			5601.11	2990.76	3612.57	1988.54	2387.89	602.876	5601.11	4118.16	1380.21	0	60.712	1.9344	7.42377	32.6719	0	0	0	0	0	0	0	0	0	0	0	0	0	0	0	0	0
																			5595.63	3002.11	3611.26	1984.37	2394.32	607.786	5595.63	4132.38	1356.44	0	62.428	1.72215	10.1188	32.5414	0	0	0	0	0	0	0	0	0	0	0	0	0	0	0	0	0
																			9962.98	5415.98	6427.6	3535.38	4297.16	1118.82	9962.98	7337.29	2448.55	0	105.981	2.75502	13.229	55.1681	0	0	0	0	0	0	0	0	0	0	0	0	0	0	0	0	0
																			5649.49	3075.41	3677.49	1972	2458.47	616.938	5649.49	4181.7	1365.63	0	63.5376	1.51867	2.54044	34.5606	0	0	0	0	0	0	0	0	0	0	0	0	0	0	0	0	0
																			6540.66	3567.85	4251.55	2289.11	2848.02	719.829	6540.66	4828.68	1590.97	0	71.3025	1.25189	9.38102	39.0813	0	0	0	0	0	0	0	0	0	0	0	0	0	0	0	0	0
																			6519.65	3606.66	4252.38	2267.27	2875.12	731.546	6519.65	4759.98	1649.16	0	58.502	2.41963	8.60336	40.9833	0	0	0	0	0	0	0	0	0	0	0	0	0	0	0	0	0
																			7938.4	4345	5146.03	2792.37	3456.36	888.639	7938.4	5889.6	1883.52	0	97.5756	1.97871	19.9553	45.7661	0	0	0	0	0	0	0	0	0	0	0	0	0	0	0	0	0
																			3576.69	2018.75	2359.94	1216.74	1615.05	403.709	3576.69	2583.85	926.508	0	38.0498	1.22489	3.28422	23.7729	0	0	0	0	0	0	0	0	0	0	0	0	0	0	0	0	0
																			6531.07	3570.89	4244.67	2286.4	2845.28	725.606	6531.07	4821.8	1587.32	0	70.5479	1.74184	10.5039	39.1544	0	0	0	0	0	0	0	0	0	0	0	0	0	0	0	0	0
																			8005.41	4443.93	5210.61	2794.8	3528.98	914.953	8005.41	5941.37	1930.95	0	75.1462	1.91081	6.7142	49.3321	0	0	0	0	0	0	0	0	0	0	0	0	0	0	0	0	0
																			5930.08	3237.1	3855.08	2075	2583.79	653.319	5930.08	4336.29	1481.11	0	63.2816	1.14527	11.773	36.4777	0	0	0	0	0	0	0	0	0	0	0	0	0	0	0	0	0
																			8122.51	4534.26	5293.96	2828.55	3600.2	934.058	8122.51	5964.91	2002.71	0	89.862	2.75998	14.1549	48.1169	0	0	0	0	0	0	0	0	0	0	0	0	0	0	0	0	0
																			8268.64	4528.33	5356.17	2912.47	3598.93	929.403	8268.64	6114.97	2011.99	0	85.6691	2.18397	4.574	49.2499	0	0	0	0	0	0	0	0	0	0	0	0	0	0	0	0	0
																			6083.39	3345.03	3957.79	2125.6	2667.59	677.445	6083.39	4447.63	1513.3	0	70.7498	1.77682	12.6074	37.3247	0	0	0	0	0	0	0	0	0	0	0	0	0	0	0	0	0
																			8578.96	4748.57	5576.8	3002.16	3778.22	970.353	8578.96	6261.92	2146.3	0	98.8455	3.3725	17.7729	50.755	0	0	0	0	0	0	0	0	0	0	0	0	0	0	0	0	0
																			8915.1	4945.21	5793.48	3121.62	3928.13	1017.08	8915.1	6552.6	2201.33	0	96.7799	1.83088	13.0752	49.483	0	0	0	0	0	0	0	0	0	0	0	0	0	0	0	0	0
																			8184.75	4511.39	5313.34	2871.41	3581.35	930.04	8184.75	6051.4	1971.13	0	101.079	2.24616	10.644	48.2583	0	0	0	0	0	0	0	0	0	0	0	0	0	0	0	0	0
																			3409.75	1893.91	2242.04	1167.71	1515.52	378.393	3409.75	2515.98	832.896	0	35.2878	0.960716	3.45937	21.1652	0	0	0	0	0	0	0	0	0	0	0	0	0	0	0	0	0
																			9536.5	5088.35	6107.46	3429.04	4036.21	1052.14	9536.5	7118.74	2253.81	0	100.13	2.4025	8.22674	53.1943	0	0	0	0	0	0	0	0	0	0	0	0	0	0	0	0	0
																			5990.34	3255.49	3882.05	2108.29	2594.48	661.008	5990.34	4448.34	1436.49	0	62.051	1.72774	5.9577	35.7765	0	0	0	0	0	0	0	0	0	0	0	0	0	0	0	0	0
																			6845.34	3819.5	4470.79	2374.55	3043.08	776.422	6845.34	4994.87	1724.27	0	70.2114	1.40518	12.4325	42.1498	0	0	0	0	0	0	0	0	0	0	0	0	0	0	0	0	0
																			7110.28	3887.87	4615.6	2494.68	3090.97	796.897	7110.28	5199.12	1780.25	0	77.8173	2.21046	8.87589	42.0044	0	0	0	0	0	0	0	0	0	0	0	0	0	0	0	0	0
																			11237.1	6095.15	7211.28	4025.78	4823	1272.14	11237.1	8328.38	2697.42	0	118.552	3.25438	27.2431	62.2006	0	0	0	0	0	0	0	0	0	0	0	0	0	0	0	0	0
																			8210.56	4411.52	5287.22	2923.35	3505.22	906.304	8210.56	6099.61	1965.57	0	87.9938	1.73468	8.54246	47.1168	0	0	0	0	0	0	0	0	0	0	0	0	0	0	0	0	0
																			4214.19	2311.48	2746.73	1467.47	1845.51	465.977	4214.19	3099.74	1036.1	0	46.5017	0.885397	5.07229	25.8943	0	0	0	0	0	0	0	0	0	0	0	0	0	0	0	0	0
																			4058.75	2283.91	2679.09	1379.66	1828.24	455.672	4058.75	2877.94	1097.07	0	48.5642	1.291	6.27303	27.612	0	0	0	0	0	0	0	0	0	0	0	0	0	0	0	0	0
																			6103.38	3306.37	3955.71	2147.67	2634.41	671.952	6103.38	4531.43	1455.29	0	68.9989	1.49748	10.3215	35.8399	0	0	0	0	0	0	0	0	0	0	0	0	0	0	0	0	0
																			5224.97	2857.91	3409.5	1815.48	2285.59	572.325	5224.97	3805.67	1323	0	53.2891	1.28868	9.17306	32.5573	0	0	0	0	0	0	0	0	0	0	0	0	0	0	0	0	0
																			8801.16	4759.29	5673.78	3127.38	3780.59	978.707	8801.16	6541.8	2093.23	0	93.7019	2.38741	17.8326	52.2005	0	0	0	0	0	0	0	0	0	0	0	0	0	0	0	0	0
																			7739.57	4235.24	5028.48	2711.09	3374.68	860.56	7739.57	5663.89	1920.78	0	92.9315	0.840442	12.5438	48.583	0	0	0	0	0	0	0	0	0	0	0	0	0	0	0	0	0
																			9714	5285.57	6269.93	3444.07	4196.84	1088.73	9714	7173.56	2370.34	0	103.073	1.25214	13.6829	52.0888	0	0	0	0	0	0	0	0	0	0	0	0	0	0	0	0	0
																			6657.89	3627.64	4321.6	2336.29	2892.12	735.522	6657.89	4884.64	1647.29	0	75.0084	0.684071	12.108	38.1553	0	0	0	0	0	0	0	0	0	0	0	0	0	0	0	0	0
																			5930.9	3274.56	3874.82	2056.08	2614.43	660.134	5930.9	4301.04	1520.67	0	60.9065	0.812191	11.2706	36.2001	0	0	0	0	0	0	0	0	0	0	0	0	0	0	0	0	0
																			6946.07	3759.15	4489.02	2457.05	2991.72	767.43	6946.07	5139.38	1695.29	0	61.5471	1.69706	6.6106	41.543	0	0	0	0	0	0	0	0	0	0	0	0	0	0	0	0	0
																			6710.16	3687.02	4362.09	2348.08	2937.76	749.252	6710.16	4925.83	1664.8	0	66.1226	2.12201	12.0792	39.2147	0	0	0	0	0	0	0	0	0	0	0	0	0	0	0	0	0
																			9307.82	5048.34	5993.69	3314.13	4004.28	1044.06	9307.82	6862	2287.58	0	91.9117	2.65515	10.3504	53.3236	0	0	0	0	0	0	0	0	0	0	0	0	0	0	0	0	0
																			8944.78	4861.92	5767.16	3177.62	3854.53	1007.39	8944.78	6585.78	2193.45	0	97.2095	3.36443	11.1128	53.8719	0	0	0	0	0	0	0	0	0	0	0	0	0	0	0	0	0
																			5920.35	3241.69	3859.76	2060.59	2588.74	652.948	5920.35	4336.4	1486.14	0	57.5423	2.31754	2.14897	35.7948	0	0	0	0	0	0	0	0	0	0	0	0	0	0	0	0	0
																			8569.49	4677.53	5542.89	3026.61	3719.4	958.132	8569.49	6285.24	2108.46	0	101.128	2.07367	22.2064	50.3837	0	0	0	0	0	0	0	0	0	0	0	0	0	0	0	0	0
																			5938.89	3232.71	3854.17	2084.72	2578	654.715	5938.89	4317.69	1499.83	0	71.9875	1.75182	12.4176	35.2227	0	0	0	0	0	0	0	0	0	0	0	0	0	0	0	0	0
																			5596.14	3081.26	3649.14	1947.01	2455.85	625.407	5596.14	4116.85	1374.67	0	62.569	1.67354	5.80091	34.5814	0	0	0	0	0	0	0	0	0	0	0	0	0	0	0	0	0
																			7024.06	3945.15	4599.11	2424.95	3139.81	805.333	7024.06	5127.9	1758.57	0	80.4668	2.33705	10.126	44.6617	0	0	0	0	0	0	0	0	0	0	0	0	0	0	0	0	0
																			5543.99	3037.51	3619.49	1924.5	2428.85	608.661	5543.99	4073.22	1358.8	0	65.2244	1.43489	11.6547	33.6642	0	0	0	0	0	0	0	0	0	0	0	0	0	0	0	0	0
																			8546.44	4731.62	5564.07	2982.37	3761.48	970.139	8546.44	6274.25	2115.69	0	97.5906	1.9787	6.68264	50.2494	0	0	0	0	0	0	0	0	0	0	0	0	0	0	0	0	0
																			8481.92	4649.74	5496.32	2985.6	3695.96	953.781	8481.92	6279.32	2035.53	0	105.82	2.33138	10.6387	48.2713	0	0	0	0	0	0	0	0	0	0	0	0	0	0	0	0	0
																			5338.76	2941.77	3489.07	1849.69	2346.41	595.352	5338.76	3914.17	1325.71	0	56.6868	1.68747	8.26991	32.2374	0	0	0	0	0	0	0	0	0	0	0	0	0	0	0	0	0
																			6614.64	3652.85	4310.62	2304.02	2910.86	741.992	6614.64	4821.62	1660.57	0	77.1408	2.63409	9.86498	42.8191	0	0	0	0	0	0	0	0	0	0	0	0	0	0	0	0	0
																			6673.26	3659.68	4339.21	2334.05	2916.31	743.369	6673.26	4893.81	1659.24	0	72.0561	1.42801	7.11864	39.6141	0	0	0	0	0	0	0	0	0	0	0	0	0	0	0	0	0
																			6392.04	3432.79	4130.46	2261.59	2737.9	694.896	6392.04	4736.75	1542.65	0	59.8916	2.67095	11.2188	38.8619	0	0	0	0	0	0	0	0	0	0	0	0	0	0	0	0	0
																			10330.6	5689.66	6682.06	3648.51	4511.62	1178.04	10330.6	7655.11	2471.44	0	125.889	1.31162	19.5225	57.2974	0	0	0	0	0	0	0	0	0	0	0	0	0	0	0	0	0
																			5629.26	3072.69	3668.66	1960.6	2457.26	615.422	5629.26	4157.96	1358.36	0	65.7895	1.15222	11.0105	34.9873	0	0	0	0	0	0	0	0	0	0	0	0	0	0	0	0	0
																			5732.91	3161.02	3748.49	1984.41	2524.06	636.953	5732.91	4226.83	1387.13	0	70.3322	1.55079	10.2643	36.8088	0	0	0	0	0	0	0	0	0	0	0	0	0	0	0	0	0
																			9079.36	4944.8	5869.26	3210.1	3926.41	1018.4	9079.36	6658.18	2254.5	0	101.818	2.24583	10.6506	51.971	0	0	0	0	0	0	0	0	0	0	0	0	0	0	0	0	0
																			7819.6	4347.32	5103.69	2715.91	3457.55	889.774	7819.6	5795.78	1869.83	0	96.6285	2.94965	9.05031	45.3637	0	0	0	0	0	0	0	0	0	0	0	0	0	0	0	0	0
																			8663.53	4796.31	5625.92	3037.61	3802.39	993.919	8663.53	6416.02	2089.92	0	95.243	1.70931	9.35168	51.2852	0	0	0	0	0	0	0	0	0	0	0	0	0	0	0	0	0
																			12123.8	6546.57	7766	4357.76	5172.84	1373.72	12123.8	8901.37	2987.46	0	140.935	4.14387	23.7091	66.1471	0	0	0	0	0	0	0	0	0	0	0	0	0	0	0	0	0
																			8877.19	4854.77	5741.37	3135.82	3852.48	1002.29	8877.19	6439.07	2267.06	0	104.045	1.163	12.4255	53.4276	0	0	0	0	0	0	0	0	0	0	0	0	0	0	0	0	0
																			5713.44	3162.78	3735.7	1977.74	2522.61	640.165	5713.44	4178.61	1430.46	0	63.5685	1.36902	5.74294	33.6843	0	0	0	0	0	0	0	0	0	0	0	0	0	0	0	0	0
																			6024.42	3346.61	3939.71	2084.7	2669.15	677.465	6024.42	4396.96	1507.15	0	68.0544	2.68849	13.2195	36.3486	0	0	0	0	0	0	0	0	0	0	0	0	0	0	0	0	0
																			11880.3	6231.25	7532.84	4347.48	4925.59	1305.66	11880.3	8907.09	2780.38	0	119.175	4.33028	9.80691	59.5484	0	0	0	0	0	0	0	0	0	0	0	0	0	0	0	0	0
																			5958.34	3266.61	3870.63	2087.71	2601.79	664.817	5958.34	4411.04	1420.06	0	76.4015	1.78924	13.1766	35.8745	0	0	0	0	0	0	0	0	0	0	0	0	0	0	0	0	0
																			8636.62	4710.28	5574.15	3062.47	3740.31	969.972	8636.62	6373.33	2096.05	0	100.66	1.21526	14.2941	51.0754	0	0	0	0	0	0	0	0	0	0	0	0	0	0	0	0	0
																			11044.3	5961.99	7085.06	3959.21	4723.24	1238.75	11044.3	8234.56	2627.58	0	103.966	2.7612	12.1397	63.2523	0	0	0	0	0	0	0	0	0	0	0	0	0	0	0	0	0
																			9339.51	5078.69	6023.68	3315.83	4030.86	1047.83	9339.51	6921.55	2250.74	0	96.0097	2.70376	13.1375	55.3727	0	0	0	0	0	0	0	0	0	0	0	0	0	0	0	0	0
																			4358.21	2401.38	2847.77	1510.44	1917.28	484.103	4358.21	3162.56	1105.61	0	52.6471	1.86103	8.95323	26.5838	0	0	0	0	0	0	0	0	0	0	0	0	0	0	0	0	0
																			11403.8	6137.75	7300.96	4102.83	4849.12	1288.63	11403.8	8500.84	2702.85	0	119.531	2.72506	15.0021	62.853	0	0	0	0	0	0	0	0	0	0	0	0	0	0	0	0	0
																			2833.51	1554.9	1859.83	973.687	1248.56	306.336	2833.51	2038.16	739.97	0	32.1583	0.833966	3.34808	19.0406	0	0	0	0	0	0	0	0	0	0	0	0	0	0	0	0	0
																			6253.5	3440.21	4076.45	2177.05	2744.24	695.967	6253.5	4545.75	1596.44	0	64.234	1.29832	8.66388	37.1151	0	0	0	0	0	0	0	0	0	0	0	0	0	0	0	0	0
																			10115.8	5408.08	6478.19	3637.61	4284.54	1123.54	10115.8	7524.66	2392.4	0	121.584	2.20423	16.2208	58.7286	0	0	0	0	0	0	0	0	0	0	0	0	0	0	0	0	0
																			7632.99	4224.84	4966.98	2666.01	3358.46	866.373	7632.99	5561.42	1926.77	0	80.4337	2.28274	16.4418	45.6399	0	0	0	0	0	0	0	0	0	0	0	0	0	0	0	0	0
																			9341.06	5195.57	6076.43	3264.63	4124.3	1071.28	9341.06	6883	2276.56	0	105.902	2.92762	17.0747	55.5989	0	0	0	0	0	0	0	0	0	0	0	0	0	0	0	0	0
																			9626.5	5227.35	6202.74	3423.76	4146.22	1081.12	9626.5	7076.03	2377.67	0	99.9358	3.74394	11.9853	57.1336	0	0	0	0	0	0	0	0	0	0	0	0	0	0	0	0	0
																			6266	3413.65	4062.84	2203.16	2717.88	695.77	6266	4589.47	1563.02	0	63.4541	2.08369	10.312	37.6549	0	0	0	0	0	0	0	0	0	0	0	0	0	0	0	0	0
																			10771	5842.04	6920.22	3850.74	4625.94	1216.1	10771	7987.96	2572.09	0	115.756	3.8227	28.4177	62.9154	0	0	0	0	0	0	0	0	0	0	0	0	0	0	0	0	0
																			7603.07	4129.41	4914.98	2688.09	3284.49	844.925	7603.07	5592.24	1888.21	0	70.1786	2.18515	9.85576	40.4083	0	0	0	0	0	0	0	0	0	0	0	0	0	0	0	0	0
																			14571.9	7996.88	9334.84	5237.04	6295.28	1701.61	14571.9	10867.8	3447.5	0	153.8	4.48118	22.9609	75.3621	0	0	0	0	0	0	0	0	0	0	0	0	0	0	0	0	0
																			10951.8	5864.12	7002.16	3949.63	4642.02	1222.09	10951.8	8086.65	2679.3	0	100.579	3.80723	21.2739	60.1952	0	0	0	0	0	0	0	0	0	0	0	0	0	0	0	0	0
																			11735.5	6397.91	7545.2	4190.3	5062.03	1335.88	11735.5	8812.95	2701.84	0	128.692	3.22548	23.4875	65.3103	0	0	0	0	0	0	0	0	0	0	0	0	0	0	0	0	0
																			10685.2	5774.78	6863.09	3822.13	4575.51	1199.27	10685.2	7970.26	2519.84	0	109.534	3.33277	20.2149	62.0398	0	0	0	0	0	0	0	0	0	0	0	0	0	0	0	0	0
																			10358.5	5610.47	6651.14	3707.31	4436.34	1174.13	10358.5	7630.52	2533.46	0	113.515	2.46053	22.3496	56.1463	0	0	0	0	0	0	0	0	0	0	0	0	0	0	0	0	0
																			9294.38	5120.18	6015.45	3278.93	4055.36	1064.83	9294.38	6775.65	2339.5	0	105.903	3.10104	16.6871	53.5346	0	0	0	0	0	0	0	0	0	0	0	0	0	0	0	0	0
																			10445.5	5589.13	6689.64	3755.82	4426.3	1162.83	10445.5	7727.24	2517.33	0	124.253	1.95606	16.2025	58.4626	0	0	0	0	0	0	0	0	0	0	0	0	0	0	0	0	0
																			10725.4	5747.8	6867.74	3857.65	4554.02	1193.78	10725.4	7993.96	2548.57	0	108.17	3.60668	12.1513	58.9272	0	0	0	0	0	0	0	0	0	0	0	0	0	0	0	0	0
																			4464.02	2410.85	2905.12	1558.9	1929.03	481.813	4464.02	3262.66	1114.73	0	47.9393	1.38971	8.72445	28.5788	0	0	0	0	0	0	0	0	0	0	0	0	0	0	0	0	0
																			6880.63	3772.07	4464.46	2416.17	3000.75	771.31	6880.63	5105.44	1645.3	0	71.8199	2.75269	15.4748	39.8474	0	0	0	0	0	0	0	0	0	0	0	0	0	0	0	0	0
																			9466.66	5083.28	6073.36	3393.31	4035.44	1047.84	9466.66	6972.44	2329.06	0	99.578	1.88874	10.4257	53.2762	0	0	0	0	0	0	0	0	0	0	0	0	0	0	0	0	0
																			10269.1	5543.62	6586.97	3682.12	4391.07	1152.55	10269.1	7580.99	2506.57	0	106.647	2.65811	17.6216	54.6021	0	0	0	0	0	0	0	0	0	0	0	0	0	0	0	0	0
																			4436.73	2518.76	2931.95	1504.79	2013.18	505.582	4436.73	3205.59	1136.71	0	59.9928	2.03375	4.06216	28.3423	0	0	0	0	0	0	0	0	0	0	0	0	0	0	0	0	0
																			11693.8	6169.83	7437.42	4256.42	4873.29	1296.55	11693.8	8772.02	2704.82	0	132.09	3.67788	15.853	65.3847	0	0	0	0	0	0	0	0	0	0	0	0	0	0	0	0	0
																			7355.34	3988.07	4758.64	2596.7	3178.9	809.166	7355.34	5449.04	1778.34	0	71.6536	2.00126	8.10411	46.2033	0	0	0	0	0	0	0	0	0	0	0	0	0	0	0	0	0
																			11186.1	6020.81	7153.14	4032.98	4757.98	1262.84	11186.1	8211.99	2772.76	0	118.978	3.94069	17.7647	60.6955	0	0	0	0	0	0	0	0	0	0	0	0	0	0	0	0	0
																			6750.13	3721.26	4392.21	2357.91	2961.72	759.543	6750.13	4932.03	1698.59	0	69.7983	1.72768	6.93768	41.0408	0	0	0	0	0	0	0	0	0	0	0	0	0	0	0	0	0
																			8229.16	4579.43	5356.76	2872.41	3643.48	935.956	8229.16	6049.74	2030.69	0	84.1551	1.18214	13.5737	49.8254	0	0	0	0	0	0	0	0	0	0	0	0	0	0	0	0	0
																			5816.47	3194.87	3790.56	2025.9	2548.77	646.097	5816.47	4324.3	1390.47	0	56.9864	1.55894	8.37008	34.7787	0	0	0	0	0	0	0	0	0	0	0	0	0	0	0	0	0
																			9692.09	5234.49	6234.58	3457.51	4150.31	1084.18	9692.09	7129.86	2387.75	0	99.1933	1.42633	19.2829	54.5772	0	0	0	0	0	0	0	0	0	0	0	0	0	0	0	0	0
																			7889.15	4331.33	5123.64	2765.5	3442.69	888.641	7889.15	5760.17	1973.98	0	91.9675	2.62844	15.8525	44.5522	0	0	0	0	0	0	0	0	0	0	0	0	0	0	0	0	0
																			7263.4	3909.33	4688.89	2574.51	3112.62	796.716	7263.4	5386.69	1753.97	0	64.5055	2.85594	11.598	43.7704	0	0	0	0	0	0	0	0	0	0	0	0	0	0	0	0	0
																			9678.62	5307.75	6261.76	3416.87	4207.58	1100.18	9678.62	7089.81	2395.58	0	121.218	0.985026	14.8237	56.2091	0	0	0	0	0	0	0	0	0	0	0	0	0	0	0	0	0
																			7928.09	4288.29	5111.19	2816.89	3414.52	873.768	7928.09	5866.86	1915.98	0	86.9028	1.82737	10.2411	46.2774	0	0	0	0	0	0	0	0	0	0	0	0	0	0	0	0	0
																			9165.37	4996.23	5924.26	3241.11	3965.83	1030.4	9165.37	6830.77	2167.47	0	106.242	2.56026	5.42393	52.9073	0	0	0	0	0	0	0	0	0	0	0	0	0	0	0	0	0
																			5420.41	2968.95	3533.66	1886.75	2373.89	595.062	5420.41	4038.55	1281.74	0	58.8144	1.48638	7.50676	32.3095	0	0	0	0	0	0	0	0	0	0	0	0	0	0	0	0	0
																			9814.03	5208.49	6270.37	3543.67	4131.28	1077.22	9814.03	7292.67	2348.5	0	98.5464	2.26785	16.7052	55.3512	0	0	0	0	0	0	0	0	0	0	0	0	0	0	0	0	0
																			12354.1	6657.73	7904	4450.06	5263.84	1393.88	12354.1	9303.66	2812.51	0	143.96	4.10151	23.6177	66.2081	0	0	0	0	0	0	0	0	0	0	0	0	0	0	0	0	0
																			7878.64	4276.17	5094.96	2783.68	3400.78	875.391	7878.64	5845.08	1888.09	0	90.1492	1.67587	10.0321	43.6142	0	0	0	0	0	0	0	0	0	0	0	0	0	0	0	0	0
																			7118.57	3866.6	4604.59	2513.98	3078.16	788.439	7118.57	5249.05	1740.08	0	68.7464	1.6511	16.2064	42.8331	0	0	0	0	0	0	0	0	0	0	0	0	0	0	0	0	0
																			8390.18	4531.17	5412.39	2977.8	3603.45	927.729	8390.18	6167.79	2062.58	0	96.2434	2.98044	12.0487	48.5387	0	0	0	0	0	0	0	0	0	0	0	0	0	0	0	0	0
																			11845.9	6287.31	7545.34	4300.54	4970.87	1316.44	11845.9	8733.55	2894.54	0	136.693	2.92345	10.6786	67.4922	0	0	0	0	0	0	0	0	0	0	0	0	0	0	0	0	0
																			1601.99	896.603	1065.49	536.502	721.115	175.488	1601.99	1146.88	424.074	0	15.6812	0.344467	3.96948	11.0485	0	0	0	0	0	0	0	0	0	0	0	0	0	0	0	0	0
																			7429.22	4034.84	4807.05	2622.18	3210.25	824.584	7429.22	5523.35	1770.79	0	79.1622	1.71012	10.9056	43.3063	0	0	0	0	0	0	0	0	0	0	0	0	0	0	0	0	0
																			9391.53	5177.46	6079.17	3312.36	4103.42	1074.03	9391.53	6875.36	2347.23	0	103.712	1.52747	13.2994	50.4039	0	0	0	0	0	0	0	0	0	0	0	0	0	0	0	0	0
																			9791.45	5246.93	6276.62	3514.83	4161.87	1085.06	9791.45	7254.29	2371.51	0	99.8842	2.75105	8.53819	54.4696	0	0	0	0	0	0	0	0	0	0	0	0	0	0	0	0	0
																			10580.3	5853.04	6842.58	3737.71	4631.92	1221.12	10580.3	7790.83	2603.5	0	105.117	1.19044	19.5023	60.1457	0	0	0	0	0	0	0	0	0	0	0	0	0	0	0	0	0
																			6871.12	3760.68	4457.45	2413.67	2991.25	769.425	6871.12	5054.71	1687.82	0	76.7586	1.89413	9.66548	40.2659	0	0	0	0	0	0	0	0	0	0	0	0	0	0	0	0	0
																			5737.18	3141.54	3743.05	1994.13	2506.49	635.056	5737.18	4208.54	1412.53	0	64.5581	2.34472	12.7013	36.5002	0	0	0	0	0	0	0	0	0	0	0	0	0	0	0	0	0
																			8156.76	4493.63	5296.14	2860.62	3575.28	918.344	8156.76	5965.42	2027.9	0	93.5314	1.8224	20.8643	47.2177	0	0	0	0	0	0	0	0	0	0	0	0	0	0	0	0	0
																			9283.26	5096.21	6009.67	3273.59	4042.36	1053.85	9283.26	6899.43	2226.25	0	91.2183	2.76846	11.3864	52.1971	0	0	0	0	0	0	0	0	0	0	0	0	0	0	0	0	0
																			4236.16	2375.35	2796.62	1439.55	1903.86	471.498	4236.16	3107.89	1039.64	0	52.6913	1.31857	6.07343	28.555	0	0	0	0	0	0	0	0	0	0	0	0	0	0	0	0	0
																			11174.6	6253.26	7245.89	3928.7	4940.28	1312.98	11174.6	8169.48	2820.38	0	107.947	4.38896	10.2724	62.1166	0	0	0	0	0	0	0	0	0	0	0	0	0	0	0	0	0
																			5725.39	3151.57	3742.58	1982.81	2517.58	633.989	5725.39	4217.55	1395.05	0	63.1848	1.69779	12.5686	35.3395	0	0	0	0	0	0	0	0	0	0	0	0	0	0	0	0	0
																			8901.63	4782.47	5726.37	3175.26	3802.6	979.869	8901.63	6586.28	2172.62	0	79.0438	2.32942	9.92298	51.435	0	0	0	0	0	0	0	0	0	0	0	0	0	0	0	0	0
																			9474.23	5258.95	6147.84	3326.38	4167.32	1091.63	9474.23	6950.84	2348.39	0	105.186	3.95149	11.0015	54.8555	0	0	0	0	0	0	0	0	0	0	0	0	0	0	0	0	0
																			11806.3	6469.29	7598.96	4207.34	5110.75	1358.54	11806.3	8783.61	2813.51	0	118.463	2.75129	25.602	62.363	0	0	0	0	0	0	0	0	0	0	0	0	0	0	0	0	0
																			8074.97	4457.63	5246.56	2828.4	3534.27	923.358	8074.97	5996.07	1940.47	0	78.0766	2.07318	10.8481	47.4217	0	0	0	0	0	0	0	0	0	0	0	0	0	0	0	0	0
																			6608.38	3590.65	4294.73	2313.64	2869.54	721.113	6608.38	4876.42	1596.85	0	87.3061	1.16843	6.6151	40.0191	0	0	0	0	0	0	0	0	0	0	0	0	0	0	0	0	0
																			6627.15	3718.2	4347.41	2279.74	2962.42	755.78	6627.15	4848.92	1638.1	0	86.711	2.45782	10.444	40.522	0	0	0	0	0	0	0	0	0	0	0	0	0	0	0	0	0
																			6489.46	3625.97	4246.22	2243.24	2888.32	737.648	6489.46	4828.45	1543.13	0	68.9943	1.24383	8.00458	39.6383	0	0	0	0	0	0	0	0	0	0	0	0	0	0	0	0	0
																			7831.5	4353.01	5102.64	2728.86	3458.35	894.66	7831.5	5685.01	1997.56	0	88.2382	1.44885	10.1638	49.0751	0	0	0	0	0	0	0	0	0	0	0	0	0	0	0	0	0
																			10218.4	5281.82	6475.14	3743.23	4188.07	1093.75	10218.4	7584.95	2471.29	0	91.4486	3.02927	11.6804	55.9801	0	0	0	0	0	0	0	0	0	0	0	0	0	0	0	0	0
																			11515.9	6214.17	7378.03	4137.89	4913.69	1300.47	11515.9	8557.43	2757.11	0	118.84	4.17157	16.5628	61.8063	0	0	0	0	0	0	0	0	0	0	0	0	0	0	0	0	0
																			9782.53	5440.07	6343.22	3439.31	4308.69	1131.38	9782.53	7145.63	2465.2	0	98.5384	3.0293	13.4461	56.685	0	0	0	0	0	0	0	0	0	0	0	0	0	0	0	0	0
																			8959.73	4795.38	5741.33	3218.41	3806.67	988.712	8959.73	6580.5	2208.87	0	102.852	1.33942	17.7449	48.4211	0	0	0	0	0	0	0	0	0	0	0	0	0	0	0	0	0
																			8304.58	4552.33	5387.09	2917.48	3617.54	934.796	8304.58	6134.87	2022.75	0	81.1909	2.76153	12.5804	50.4293	0	0	0	0	0	0	0	0	0	0	0	0	0	0	0	0	0
																			8625.77	4761.9	5599.26	3026.5	3784.78	977.12	8625.77	6349.55	2115.2	0	96.8997	2.55492	10.6327	50.9271	0	0	0	0	0	0	0	0	0	0	0	0	0	0	0	0	0
																			6327.68	3489.58	4132.62	2195.06	2785.25	704.331	6327.68	4703.59	1501.91	0	79.4277	1.07032	4.99722	36.6798	0	0	0	0	0	0	0	0	0	0	0	0	0	0	0	0	0
																			6641.07	3641.33	4319.62	2321.45	2901.56	739.765	6641.07	4859.23	1662.23	0	72.4308	0.973767	7.44748	38.7581	0	0	0	0	0	0	0	0	0	0	0	0	0	0	0	0	0
																			6500.75	3527.19	4214.5	2286.25	2809.26	717.923	6500.75	4728.1	1638.11	0	74.5073	1.23724	17.3033	41.489	0	0	0	0	0	0	0	0	0	0	0	0	0	0	0	0	0
																			5383.97	3007.59	3527.13	1856.84	2399.83	607.757	5383.97	3917.96	1358.61	0	61.6223	2.21307	11.0419	32.5173	0	0	0	0	0	0	0	0	0	0	0	0	0	0	0	0	0
																			8366.8	4547.87	5399.79	2967.01	3613.02	934.846	8366.8	6160.81	2046.45	0	96.9704	2.20738	10.6872	49.6766	0	0	0	0	0	0	0	0	0	0	0	0	0	0	0	0	0
																			8521.73	4654.08	5515.14	3006.58	3695.49	958.583	8521.73	6272.43	2094.94	0	84.5626	2.10159	17.5602	50.125	0	0	0	0	0	0	0	0	0	0	0	0	0	0	0	0	0
																			4676.31	2567.41	3047.48	1628.83	2049.2	518.209	4676.31	3463.47	1129.12	0	50.8422	1.88847	3.96509	27.0159	0	0	0	0	0	0	0	0	0	0	0	0	0	0	0	0	0
																			10679.5	5584.66	6773.47	3906.05	4421.14	1163.52	10679.5	7908.92	2581.17	0	108.89	3.39413	19.6121	57.5316	0	0	0	0	0	0	0	0	0	0	0	0	0	0	0	0	0
																			9338.28	5114.87	6033.45	3304.83	4050.79	1064.08	9338.28	6889.4	2267.09	0	108.692	2.48082	15.3201	55.2953	0	0	0	0	0	0	0	0	0	0	0	0	0	0	0	0	0
																			9927.31	5345.74	6367.52	3559.79	4227.42	1118.33	9927.31	7381.14	2389.01	0	85.5222	2.82682	14.9688	53.8348	0	0	0	0	0	0	0	0	0	0	0	0	0	0	0	0	0
																			10547.1	5690.97	6774.17	3772.9	4509.12	1181.85	10547.1	7765.33	2601.37	0	106.667	3.55176	11.0357	59.1026	0	0	0	0	0	0	0	0	0	0	0	0	0	0	0	0	0
																			9645.03	5181.83	6187.65	3457.38	4103.48	1078.35	9645.03	7125.07	2342.98	0	111.096	2.43324	11.9491	51.5041	0	0	0	0	0	0	0	0	0	0	0	0	0	0	0	0	0
																			3667.05	1961.84	2380.74	1286.3	1574.97	386.873	3667.05	2690.35	911.718	0	36.2205	0.912139	4.44758	23.3967	0	0	0	0	0	0	0	0	0	0	0	0	0	0	0	0	0
																			7058.34	3851.96	4572.77	2485.57	3058.74	793.222	7058.34	5176.21	1745.61	0	79.0317	2.18708	14.1831	41.1141	0	0	0	0	0	0	0	0	0	0	0	0	0	0	0	0	0
																			7159.29	4028.35	4683.25	2476.05	3200.32	828.029	7159.29	5317.7	1705	0	75.8274	3.37387	14.1659	43.229	0	0	0	0	0	0	0	0	0	0	0	0	0	0	0	0	0
																			10959.6	6061.25	7075.39	3884.25	4794.69	1266.57	10959.6	8038.11	2711.38	0	127.594	2.4063	19.6587	60.4915	0	0	0	0	0	0	0	0	0	0	0	0	0	0	0	0	0
																			6195.38	3415.87	4033.76	2161.62	2723.46	692.413	6195.38	4506.51	1563.5	0	76.8122	0.317386	10.7549	37.4814	0	0	0	0	0	0	0	0	0	0	0	0	0	0	0	0	0
																			9572.87	5239.35	6184.47	3388.41	4157.48	1081.86	9572.87	7124.09	2268.15	0	107.163	3.23144	14.8268	55.4128	0	0	0	0	0	0	0	0	0	0	0	0	0	0	0	0	0
																			9570.95	5266.27	6186.73	3384.22	4168.82	1097.45	9570.95	6983.69	2416.75	0	93.6659	2.30016	15.7091	58.8287	0	0	0	0	0	0	0	0	0	0	0	0	0	0	0	0	0
																			8304.87	4480.55	5351.5	2953.36	3563.8	916.754	8304.87	6109.53	2055.28	0	71.919	2.83425	15.9064	49.3986	0	0	0	0	0	0	0	0	0	0	0	0	0	0	0	0	0
																			7999.63	4330.19	5167.06	2832.57	3448.97	881.216	7999.63	5879.14	1980.96	0	83.9522	2.37169	7.44274	45.7597	0	0	0	0	0	0	0	0	0	0	0	0	0	0	0	0	0
																			6870.35	3727.66	4447.79	2422.56	2971.68	755.982	6870.35	5081.18	1665.25	0	74.3676	1.06738	9.35497	39.125	0	0	0	0	0	0	0	0	0	0	0	0	0	0	0	0	0
																			9122.18	5064.61	5931.98	3190.2	4021.27	1043.34	9122.18	6665.6	2306.67	0	93.6156	2.72937	2.92706	50.6413	0	0	0	0	0	0	0	0	0	0	0	0	0	0	0	0	0
																			8329.66	4641.4	5419.99	2909.67	3680.65	960.755	8329.66	6100.44	2070.44	0	89.0842	1.15055	18.5976	49.9472	0	0	0	0	0	0	0	0	0	0	0	0	0	0	0	0	0
																			6968.51	3796.44	4510.54	2457.97	3021.4	775.044	6968.51	5140.21	1712.41	0	64.8457	1.64235	7.0442	42.3497	0	0	0	0	0	0	0	0	0	0	0	0	0	0	0	0	0
																			10485.8	5745.97	6760.75	3725.09	4547.68	1198.29	10485.8	7685.66	2606.55	0	109.879	2.78455	20.5449	60.421	0	0	0	0	0	0	0	0	0	0	0	0	0	0	0	0	0
																			8490.9	4657.04	5501.06	2989.84	3700.44	956.596	8490.9	6230.57	2108.64	0	84.9552	2.74648	15.088	48.8956	0	0	0	0	0	0	0	0	0	0	0	0	0	0	0	0	0
																			10981.8	5911.76	7040.98	3940.78	4685.94	1225.83	10981.8	8137.01	2649.82	0	120.159	2.76339	12.3316	59.6778	0	0	0	0	0	0	0	0	0	0	0	0	0	0	0	0	0
[truncated: 3,002 more rows]
[truncated: 12 more columns]

## Sheet: Parameters
No	Mean:	Standard deviation:	Distributon	Randomised Estimate	CI low	CI high	Mean	SD	Original Estimate	Lower limit of estimate	Upper limit of estimate	Meta-analysis Reference
DIET
CHD relative risk per 106g increase in fruit intake	0.93	0.0179	Lognormal	0.93	0.89	0.96	-0.0725707	0.0193142	0.93	0	530	Dauchet L, Amouyel P, Hercberg S, Dallongeville J. Fruit and vegetable consumption and risk of coronary heart disease: a meta-analysis of cohort studies. J Nutr. 2006 Oct;136(10):2588-93.
CHD relative risk per 106g increase in vegetable intake	0.89	0.0306122	Lognormal	0.89	0.83	0.95	-0.116534	0.034448	0.89	0	583	Dauchet L, Amouyel P, Hercberg S, Dallongeville J. Fruit and vegetable consumption and risk of coronary heart disease: a meta-analysis of cohort studies. J Nutr. 2006 Oct;136(10):2588-93.
Stroke relative risk per 106g increase in fruit intake	0.89	0.0204	Lognormal	0.89	0.85	0.93	-0.116534	0.022946	0.89	0	530	Dauchet L, Amouyel P, Dallongeville J. Fruit and vegetable consumption and risk of stroke: a meta-analysis of cohort studies. Neurology. 2005 Oct 25;65(8):1193-7.
Lung cancer reduction per 80g increase in fruit intake	-0.0619	0.0191	Lognormal	0.939977	0.9	0.97	-0.0619	0.0191075	0.939977	0	400	World Cancer Research Fund/American Institute for Cancer Research. Food, Nutrition, Physical Activity, and the Prevention of Cancer: a Global Perspective. Washington DC: AICR, 2007. pg 97
Blood pressure (mmHg) reduction for 6g salt / day reduction	2.5	0.1786	Normal	5.8	2.5	9.2	5.8	1.70918	5.8	?	?	He FJ, Li J, MacGregor GA. Effect of longer term modest salt reduction on blood pressure: Cochrane systematic review and meta-analysis of randomised trials. BMJ 2013;346:f1325. doi: 10.1136/bmj.f1325
<40: CHD relative risk for 20mmHg reduction in BP	-0.7133	0.0417	Lognormal	0.490024	0.45	0.53	-0.7133	0.0417422	0.490024	?	?	Prospective Studies Collaboration. Age-specific relevance of usual blood pressure to vascular mortality: a meta-analysis of individual data for one million adults in 61 prospective studies. Lancer 2002; 360:1903-13
40-49: CHD relative risk for 20mmHg reduction in BP	-0.7133	0.0417	Lognormal	0.490024	0.45	0.53	-0.7133	0.0417422	0.490024	?	?	Prospective Studies Collaboration. Age-specific relevance of usual blood pressure to vascular mortality: a meta-analysis of individual data for one million adults in 61 prospective studies. Lancer 2002; 360:1903-14
50-59: CHD relative risk for 20mmHg reduction in BP	-0.6931	0.0152	Lognormal	0.500024	0.49	0.52	-0.6931	0.015159	0.500024	?	?	Prospective Studies Collaboration. Age-specific relevance of usual blood pressure to vascular mortality: a meta-analysis of individual data for one million adults in 61 prospective studies. Lancer 2002; 360:1903-15
60-69: CHD relative risk for 20mmHg reduction in BP	-0.6162	0.0094	Lognormal	0.539993	0.53	0.55	-0.6162	0.0094493	0.539993	?	?	Prospective Studies Collaboration. Age-specific relevance of usual blood pressure to vascular mortality: a meta-analysis of individual data for one million adults in 61 prospective studies. Lancer 2002; 360:1903-16
70-79: CHD relative risk for 20mmHg reduction in BP	-0.5108	0.0129	Lognormal	0.600015	0.58	0.61	-0.5108	0.012865	0.600015	?	?	Prospective Studies Collaboration. Age-specific relevance of usual blood pressure to vascular mortality: a meta-analysis of individual data for one million adults in 61 prospective studies. Lancer 2002; 360:1903-17
80-89: CHD relative risk for 20mmHg reduction in BP	-0.4005	0.0229	Lognormal	0.669985	0.64	0.7	-0.4005	0.0228602	0.669985	?	?	Prospective Studies Collaboration. Age-specific relevance of usual blood pressure to vascular mortality: a meta-analysis of individual data for one million adults in 61 prospective studies. Lancer 2002; 360:1903-18
90+: CHD relative risk for 20mmHg reduction in BP	-0.4005	0.0229	Lognormal	0.669985	0.64	0.7	-0.4005	0.0228602	0.669985	?	?	Prospective Studies Collaboration. Age-specific relevance of usual blood pressure to vascular mortality: a meta-analysis of individual data for one million adults in 61 prospective studies. Lancer 2002; 360:1903-19
<40: Stroke relative risk for 20mmHg reduction in BP	-1.0217	0.0569	Lognormal	0.359982	0.32	0.4	-1.0217	0.0569244	0.359982	?	?	Prospective Studies Collaboration. Age-specific relevance of usual blood pressure to vascular mortality: a meta-analysis of individual data for one million adults in 61 prospective studies. Lancer 2002; 360:1903-20
40-49: Stroke relative risk for 20mmHg reduction in BP	-1.0217	0.0569	Lognormal	0.359982	0.32	0.4	-1.0217	0.0569244	0.359982	?	?	Prospective Studies Collaboration. Age-specific relevance of usual blood pressure to vascular mortality: a meta-analysis of individual data for one million adults in 61 prospective studies. Lancer 2002; 360:1903-21
50-59: Stroke relative risk for 20mmHg reduction in BP	-0.9676	0.0341	Lognormal	0.379994	0.35	0.4	-0.9676	0.0340641	0.379994	?	?	Prospective Studies Collaboration. Age-specific relevance of usual blood pressure to vascular mortality: a meta-analysis of individual data for one million adults in 61 prospective studies. Lancer 2002; 360:1903-22
60-69: Stroke relative risk for 20mmHg reduction in BP	-0.844	0.0237	Lognormal	0.429987	0.41	0.45	-0.844	0.0237476	0.429987	?	?	Prospective Studies Collaboration. Age-specific relevance of usual blood pressure to vascular mortality: a meta-analysis of individual data for one million adults in 61 prospective studies. Lancer 2002; 360:1903-23
70-79: Stroke relative risk for 20mmHg reduction in BP	-0.6931	0.0204	Lognormal	0.500024	0.48	0.52	-0.6931	0.0204191	0.500024	?	?	Prospective Studies Collaboration. Age-specific relevance of usual blood pressure to vascular mortality: a meta-analysis of individual data for one million adults in 61 prospective studies. Lancer 2002; 360:1903-24
80-89: Stroke relative risk for 20mmHg reduction in BP	-0.4005	0.0305	Lognormal	0.669985	0.63	0.71	-0.4005	0.0304962	0.669985	?	?	Prospective Studies Collaboration. Age-specific relevance of usual blood pressure to vascular mortality: a meta-analysis of individual data for one million adults in 61 prospective studies. Lancer 2002; 360:1903-25
90+: Stroke relative risk for 20mmHg reduction in BP	-0.4005	0.0305	Lognormal	0.669985	0.63	0.71	-0.4005	0.0304962	0.669985	?	?	Prospective Studies Collaboration. Age-specific relevance of usual blood pressure to vascular mortality: a meta-analysis of individual data for one million adults in 61 prospective studies. Lancer 2002; 360:1903-26
Heart failure RR for 20mmHg reduction in BP	-0.6349	0.0526	Lognormal	0.529988	0.48	0.59	-0.6349	0.0526368	0.529988	?	?	Prospective Studies Collaboration. Age-specific relevance of usual blood pressure to vascular mortality: a meta-analysis of individual data for one million adults in 61 prospective studies. Lancer 2002; 360:1903-27
Aortic aneurysm RR for 20mmHg reduction in BP	-0.5978	0.06	Lognormal	0.55002	0.49	0.62	-0.5978	0.0600291	0.55002	?	?	Prospective Studies Collaboration. Age-specific relevance of usual blood pressure to vascular mortality: a meta-analysis of individual data for one million adults in 61 prospective studies. Lancer 2002; 360:1903-28
Hypertensive disease RR for 20mmHg reduction in BP	-1.5141	0.0569	Lognormal	0.220006	0.2	0.25	-1.5141	0.0569244	0.220006	?	?	Prospective Studies Collaboration. Age-specific relevance of usual blood pressure to vascular mortality: a meta-analysis of individual data for one million adults in 61 prospective studies. Lancer 2002; 360:1903-29
Rheumatic heart disease RR for 20mmHg reduction in BP	-0.3011	0.0964	Lognormal	0.740004	0.61	0.89	-0.3011	0.096368	0.740004	?	?	Prospective Studies Collaboration. Age-specific relevance of usual blood pressure to vascular mortality: a meta-analysis of individual data for one million adults in 61 prospective studies. Lancer 2002; 360:1903-30
Pulmonary embolism RR for 20mmHg reduction in BP	-0.3285	0.0948	Lognormal	0.720003	0.6	0.87	-0.3285	0.0947866	0.720003	?	?	Prospective Studies Collaboration. Age-specific relevance of usual blood pressure to vascular mortality: a meta-analysis of individual data for one million adults in 61 prospective studies. Lancer 2002; 360:1903-31
Decrease in Total Serum Cholesterol (mmol/l) for a 1% decrease in total fat as a % of total energy	0.02	0.005	Normal	0.02	0.0102	0.0298	0.02	0.005	0.02	?	?	Clarke R, Frost C, Collins R, Appleby P, Peto R. Dietary lipids and blood cholesterol: quantitative analysis of metabolic ward studies. BMJ 1997; 314
Decrease in Total Serum Cholesterol (mmol/l) for a 1% decrease in saturated fat as a % of total energy	0.052	0.003	Normal	0.052	0.04612	0.05788	0.052	0.003	0.052	?	?	Clarke R, Frost C, Collins R, Appleby P, Peto R. Dietary lipids and blood cholesterol: quantitative analysis of metabolic ward studies. BMJ 1997; 315
Decrease in Total Serum Cholesterol (mmol/l) for a 1% decrease in PUFA as a % of total energy	-0.026	0.004	Normal	-0.026	-0.03384	-0.01816	-0.026	0.004	-0.026	?	?	Clarke R, Frost C, Collins R, Appleby P, Peto R. Dietary lipids and blood cholesterol: quantitative analysis of metabolic ward studies. BMJ 1997; 316
Decrease in Total Serum Cholesterol (mmol/l) for a 1% decrease in MUFA as a % of total energy	0.005	0.003	Normal	0.005	-0.00088	0.01088	0.005	0.003	0.005	?	?	Clarke R, Frost C, Collins R, Appleby P, Peto R. Dietary lipids and blood cholesterol: quantitative analysis of metabolic ward studies. BMJ 1997; 317
Decrease in Total Serum Cholesterol (mmol/l) for a 1mg/d decrease in dietary cholesterol	0.0007	0.0001	Normal	0.0007	0.000504	0.000896	0.0007	0.0001	0.0007	?	?	Clarke R, Frost C, Collins R, Appleby P, Peto R. Dietary lipids and blood cholesterol: quantitative analysis of metabolic ward studies. BMJ 1997; 318
<40: CHD relative risk for 1 mmol/l decrease in Total Serum Cholesterol	-0.821	0.0341	Lognormal	0.439991	0.42	0.48	-0.821	0.0340641	0.439991	?	?	Prospective studies collaboration. Blood cholesterol and vascular mortality by age, sex, and blood pressure: a meta-analysis of individual data from 61 prosspective studies with 55000 vascular deaths. Lancet 2007; 370:1829-39
40-49: CHD relative risk for 1 mmol/l decrease in Total Serum Cholesterol	-0.821	0.0341	Lognormal	0.439991	0.42	0.48	-0.821	0.0340641	0.439991	?	?	Prospective studies collaboration. Blood cholesterol and vascular mortality by age, sex, and blood pressure: a meta-analysis of individual data from 61 prosspective studies with 55000 vascular deaths. Lancet 2007; 370:1829-40
50-59: CHD relative risk for 1 mmol/l decrease in Total Serum Cholesterol	-0.5447	0.0218	Lognormal	0.580016	0.56	0.61	-0.5447	0.0218169	0.580016	?	?	Prospective studies collaboration. Blood cholesterol and vascular mortality by age, sex, and blood pressure: a meta-analysis of individual data from 61 prosspective studies with 55000 vascular deaths. Lancet 2007; 370:1829-41
60-69: CHD relative risk for 1 mmol/l decrease in Total Serum Cholesterol	-0.3285	0.0178	Lognormal	0.720003	0.69	0.74	-0.3285	0.0178466	0.720003	?	?	Prospective studies collaboration. Blood cholesterol and vascular mortality by age, sex, and blood pressure: a meta-analysis of individual data from 61 prosspective studies with 55000 vascular deaths. Lancet 2007; 370:1829-42
70-79: CHD relative risk for 1 mmol/l decrease in Total Serum Cholesterol	-0.1985	0.0155	Lognormal	0.81996	0.8	0.85	-0.1985	0.0154655	0.81996	?	?	Prospective studies collaboration. Blood cholesterol and vascular mortality by age, sex, and blood pressure: a meta-analysis of individual data from 61 prosspective studies with 55000 vascular deaths. Lancet 2007; 370:1829-43
80-89: CHD relative risk for 1 mmol/l decrease in Total Serum Cholesterol	-0.1625	0.0209	Lognormal	0.850016	0.82	0.89	-0.1625	0.0208972	0.850016	?	?	Prospective studies collaboration. Blood cholesterol and vascular mortality by age, sex, and blood pressure: a meta-analysis of individual data from 61 prosspective studies with 55000 vascular deaths. Lancet 2007; 370:1829-44
90+: CHD relative risk for 1 mmol/l decrease in Total Serum Cholesterol	-0.1625	0.0209	Lognormal	0.850016	0.82	0.89	-0.1625	0.0208972	0.850016	?	?	Prospective studies collaboration. Blood cholesterol and vascular mortality by age, sex, and blood pressure: a meta-analysis of individual data from 61 prosspective studies with 55000 vascular deaths. Lancet 2007; 370:1829-45
<40: Stroke relative risk for 1 mmol/l decrease in Total Serum Cholesterol	-0.1054	0.0367	Lognormal	0.899964	0.84	0.97	-0.1054	0.0367077	0.899964	?	?	Prospective studies collaboration. Blood cholesterol and vascular mortality by age, sex, and blood pressure: a meta-analysis of individual data from 61 prosspective studies with 55000 vascular deaths. Lancet 2007; 370:1829-46
40-49: Stroke relative risk for 1 mmol/l decrease in Total Serum Cholesterol	-0.1054	0.0367	Lognormal	0.899964	0.84	0.97	-0.1054	0.0367077	0.899964	?	?	Prospective studies collaboration. Blood cholesterol and vascular mortality by age, sex, and blood pressure: a meta-analysis of individual data from 61 prosspective studies with 55000 vascular deaths. Lancet 2007; 370:1829-47
50-59: Stroke relative risk for 1 mmol/l decrease in Total Serum Cholesterol	0.0198	0.0274	Lognormal	0.9	0.84	0.97	-0.105361	0.0367077	0.9	?	?	Prospective studies collaboration. Blood cholesterol and vascular mortality by age, sex, and blood pressure: a meta-analysis of individual data from 61 prosspective studies with 55000 vascular deaths. Lancet 2007; 370:1829-48
60-69: Stroke relative risk for 1 mmol/l decrease in Total Serum Cholesterol	0.0198	0.0274	Lognormal	1.02	0.97	1.08	0.0198	0.0274031	1.02	?	?	Prospective studies collaboration. Blood cholesterol and vascular mortality by age, sex, and blood pressure: a meta-analysis of individual data from 61 prosspective studies with 55000 vascular deaths. Lancet 2007; 370:1829-49
70-79: Stroke relative risk for 1 mmol/l decrease in Total Serum Cholesterol	0.0392	0.0245	Lognormal	1.03998	0.99	1.09	0.0392	0.024548	1.03998	?	?	Prospective studies collaboration. Blood cholesterol and vascular mortality by age, sex, and blood pressure: a meta-analysis of individual data from 61 prosspective studies with 55000 vascular deaths. Lancet 2007; 370:1829-50
80-89: Stroke relative risk for 1 mmol/l decrease in Total Serum Cholesterol	0.0583	0.0312	Lognormal	1.06003	1	1.13	0.0583	0.031178	1.06003	?	?	Prospective studies collaboration. Blood cholesterol and vascular mortality by age, sex, and blood pressure: a meta-analysis of individual data from 61 prosspective studies with 55000 vascular deaths. Lancet 2007; 370:1829-51
90+: Stroke relative risk for 1 mmol/l decrease in Total Serum Cholesterol	0.0583	0.0312	Lognormal	1.06003	1	1.13	0.0583	0.031178	1.06003	?	?	Prospective studies collaboration. Blood cholesterol and vascular mortality by age, sex, and blood pressure: a meta-analysis of individual data from 61 prosspective studies with 55000 vascular deaths. Lancet 2007; 370:1829-52
OBESITY				Estimate	CI low	CI high	Mean	SD	Estimate
CHD RR for 5 BMI increase: BMI 15-25, men	0.239	0.0461	Lognormal	1.26998	1.16	1.39	0.239	0.0461438	1.26998	0	50	Prospective studies collaboration. Body-mass index and cause specific mortality in 900000 adults: collaborative analyses of 57 prospective studies. Lancet 2009; 373:1083-96
CHD RR for 5 BMI increase: BMI 15-25, women	0.01	0.0807	Lognormal	1.01005	0.86	1.18	0.01	0.0806983	1.01005	0	50	Prospective studies collaboration. Body-mass index and cause specific mortality in 900000 adults: collaborative analyses of 57 prospective studies. Lancet 2009; 373:1083-97
CHD RR for 5 BMI increase: BMI 25-50, men	0.3507	0.0235	Lognormal	1.42006	1.35	1.48	0.3507	0.0234534	1.42006	0	50	Prospective studies collaboration. Body-mass index and cause specific mortality in 900000 adults: collaborative analyses of 57 prospective studies. Lancet 2009; 373:1083-98
CHD RR for 5 BMI increase: BMI 25-50, women	0.3001	0.0283	Lognormal	1.34999	1.28	1.43	0.3001	0.028269	1.34999	0	50	Prospective studies collaboration. Body-mass index and cause specific mortality in 900000 adults: collaborative analyses of 57 prospective studies. Lancet 2009; 373:1083-99
Stroke RR for 5 BMI increase: BMI 15-25	-0.0834	0.0582	Lognormal	0.919983	0.82	1.03	-0.0834	0.0581658	0.919983	0	50	Prospective studies collaboration. Body-mass index and cause specific mortality in 900000 adults: collaborative analyses of 57 prospective studies. Lancet 2009; 373:1083-100
Stroke RR for 5 BMI increase: BMI 25-50	0.3293	0.0311	Lognormal	1.38999	1.31	1.48	0.3293	0.0311263	1.38999	0	50	Prospective studies collaboration. Body-mass index and cause specific mortality in 900000 adults: collaborative analyses of 57 prospective studies. Lancet 2009; 373:1083-101
Heart failure RR for 5 BMI increase: BMI 15-25	-0.0726	0.171	Lognormal	0.929973	0.66	1.29	-0.0726	0.170959	0.929973	0	50	Prospective studies collaboration. Body-mass index and cause specific mortality in 900000 adults: collaborative analyses of 57 prospective studies. Lancet 2009; 373:1083-102
Heart failure RR for 5 BMI increase: BMI 25-50	0.6206	0.0928	Lognormal	1.86004	1.55	2.23	0.6206	0.0927925	1.86004	0	50	Prospective studies collaboration. Body-mass index and cause specific mortality in 900000 adults: collaborative analyses of 57 prospective studies. Lancet 2009; 373:1083-103
Hypertensive disease RR for 5 BMI increase: BMI 15-25	0.157	0.2109	Lognormal	1.17	0.77	1.76	0.157	0.210887	1.17	0	50	Prospective studies collaboration. Body-mass index and cause specific mortality in 900000 adults: collaborative analyses of 57 prospective studies. Lancet 2009; 373:1083-104
Hypertensive disease RR for 5 BMI increase: BMI 25-50	0.708	0.0763	Lognormal	2.02993	1.75	2.36	0.708	0.0762872	2.02993	0	50	Prospective studies collaboration. Body-mass index and cause specific mortality in 900000 adults: collaborative analyses of 57 prospective studies. Lancet 2009; 373:1083-105
Diabetes RR for 5 BMI increase: BMI 15-25	-0.0408	0.2464	Lognormal	0.960021	0.59	1.55	-0.0408	0.2464	0.960021	0	50	Prospective studies collaboration. Body-mass index and cause specific mortality in 900000 adults: collaborative analyses of 57 prospective studies. Lancet 2009; 373:1083-106
Diabetes RR for 5 BMI increase: BMI 25-50	0.7701	0.0672	Lognormal	2.15998	1.89	2.46	0.7701	0.0672409	2.15998	0	50	Prospective studies collaboration. Body-mass index and cause specific mortality in 900000 adults: collaborative analyses of 57 prospective studies. Lancet 2009; 373:1083-107
Kidney disease RR for 5 BMI increase: BMI 15-25	0.131	0.2225	Lognormal	1.13997	0.74	1.77	0.131	0.222471	1.13997	0	50	Prospective studies collaboration. Body-mass index and cause specific mortality in 900000 adults: collaborative analyses of 57 prospective studies. Lancet 2009; 373:1083-108
Kidney disease RR for 5 BMI increase: BMI 25-50	0.4637	0.1146	Lognormal	1.58995	1.27	1.99	0.4637	0.114571	1.58995	0	50	Prospective studies collaboration. Body-mass index and cause specific mortality in 900000 adults: collaborative analyses of 57 prospective studies. Lancet 2009; 373:1083-109
Liver disease RR for 5 BMI increase: BMI 15-25	-0.3147	0.1572	Lognormal	0.730008	0.54	1	-0.3147	0.15719	0.730008	0	50	Prospective studies collaboration. Body-mass index and cause specific mortality in 900000 adults: collaborative analyses of 57 prospective studies. Lancet 2009; 373:1083-110
Liver disease RR for 5 BMI increase: BMI 25-50	0.5822	0.0767	Lognormal	1.78997	1.54	2.08	0.5822	0.07668	1.78997	0	50	Prospective studies collaboration. Body-mass index and cause specific mortality in 900000 adults: collaborative analyses of 57 prospective studies. Lancet 2009; 373:1083-111
Pancreas cancer relative risk for 5.0 BMI increase	0.131	0.0335	Lognormal	1.1	1.02	1.19	0.0953102	0.0393242	1.1	0	50	Norat T, Aune D, Vieira AR, Chan D, Rosenblatt DN, Vieira R. WCRF/AICR Systematic Literature Review Continuous Update Project Report: The Associations between Food, Nutrition and Physical Activity and the Risk of Pancreatic Cancer (2011)
Colorectal cancer relative risk for 1.0 BMI increase	0.0296	0.005	Lognormal	1.03004	1.02	1.04	0.0296	0.00495359	1.03004	0	50	World Cancer Research Fund/American Institute for Cancer Research. Food, Nutrition, Physical Activity, and the Prevention of Cancer: a Global Perspective. Washington DC: AICR, 2007. pg 216
Breast cancer relative risk for 2.0 BMI increase, premenopausal (under 60)	-0.0619	0.0082	Lognormal	0.94	0.92	0.95	-0.0618754	0.00818579	0.94	0	50	World Cancer Research Fund/American Institute for Cancer Research. Food, Nutrition, Physical Activity, and the Prevention of Cancer: a Global Perspective. Washington DC: AICR, 2007. pg 220
Breast cancer relative risk for 2.0 BMI increase, postmenopausal (over 60)	0.0296	0.0075	Lognormal	1.03	1.01	1.04	0.0295588	0.00746693	1.03	0	50	World Cancer Research Fund/American Institute for Cancer Research. Food, Nutrition, Physical Activity, and the Prevention of Cancer: a Global Perspective. Washington DC: AICR, 2007. pg 219
Endometrial cancer relative risk for 5.0 BMI increase	0.4187	0.0618	Lognormal	1.51998	1.35	1.72	0.4187	0.0617907	1.51998	0	50	World Cancer Research Fund/American Institute for Cancer Research. Food, Nutrition, Physical Activity, and the Prevention of Cancer: a Global Perspective. Washington DC: AICR, 2007. pg 221
Gallbladder cancer relative risk for 5.0 BMI increase	0.207	0.0352	Lognormal	1.22998	1.15	1.32	0.207	0.0351709	1.22998	0	50	World Cancer Research Fund/American Institute for Cancer Research. Food, Nutrition, Physical Activity, and the Prevention of Cancer: a Global Perspective. Washington DC: AICR, 2007. pg 223
Kidney cancer relative risk for 5.0 BMI increase	0.27	0.0291	Lognormal	1.30996	1.24	1.39	0.27	0.0291307	1.30996	0	50	World Cancer Research Fund/American Institute for Cancer Research. Food, Nutrition, Physical Activity, and the Prevention of Cancer: a Global Perspective. Washington DC: AICR, 2007. pg 223
Colorectal cancer relative risk for 10g/day fibre increase (men)			Lognormal	0.88	0.78	0.99	-0.127833	0.0608191	0.88	0	50	Norat T, Chan D, Lau R, Aune D, Vieira R. WCRF/AICR Systematic Literature Review Continuous Update Project Report: The Associations between Food, Nutrition and Physical Activity and the Risk of Colorectal Cancer (2010)
Colorectal cancer relative risk for 10g/day fibre increase (women)			Lognormal	0.92	0.87	0.98	-0.0833816	0.0303723	0.92	0	50	Norat T, Chan D, Lau R, Aune D, Vieira R. WCRF/AICR Systematic Literature Review Continuous Update Project Report: The Associations between Food, Nutrition and Physical Activity and the Risk of Colorectal Cancer (2010)
First stroke incidence relative risk for 7g/day increase in fibre			Lognormal	0.93	0.88	0.98	-0.0725707	0.0274568	0.93	5	35	Threapleton DE, Greenwood DC, Evans CE, Cleghorn CL, Nykjaer C, Woodhead C, Cade JE, Gale CP, Burley VJ. Dietary fiber intake and risk of first stroke: a systematic review and meta-analysis. Stroke 2013; 44:1360-1368
CHD mortality relative risk for 10g/day increase in dietary fibre	-0.2107	0.0625	Lognormal	0.810017	0.72	0.92	-0.2107	0.0625312	0.810017	12	27	Pereira M, O'Reilly E, Augustsson K, Fraser GE, Goldbourt U, Heitmann BL, Hallmans G, Knekt P, Pietinen P, Spiegelman D, Stevens J, Virtamo J, Willett WC, Ascherio A. Dietary fiber and risk of coronary heart disease: a pooled analysis of cohort studies. Arch Int Med. 2004;164(4):370-6
SMOKING				Estimate	CI low	CI high	Mean	SD	Estimate
COPD relative risk for male current smokers	2.37955	0.128484	Lognormal	10.8	8.4	13.9	2.37955	0.128484	10.8	cat	cat	Thun MJ, Apicella LF, Henley SJ. Smoking vs other risk factors as the cause of smoking-attributable deaths: confounding in the courtroom. JAMA. 2000 Aug 9;284(6):706-12.
COPD relative risk for male former smokers	2.05412	0.120942	Lognormal	7.8	6.1	9.8	2.05412	0.120942	7.8	cat	cat	Thun MJ, Apicella LF, Henley SJ. Smoking vs other risk factors as the cause of smoking-attributable deaths: confounding in the courtroom. JAMA. 2000 Aug 9;284(6):706-12.
COPD relative risk for female current smokers	2.5096	0.109378	Lognormal	12.3	9.9	15.2	2.5096	0.109378	12.3	cat	cat	Thun MJ, Apicella LF, Henley SJ. Smoking vs other risk factors as the cause of smoking-attributable deaths: confounding in the courtroom. JAMA. 2000 Aug 9;284(6):706-12.
COPD relative risk for female former smokers	2.18605	0.113992	Lognormal	8.9	7.1	11.1	2.18605	0.113992	8.9	cat	cat	Thun MJ, Apicella LF, Henley SJ. Smoking vs other risk factors as the cause of smoking-attributable deaths: confounding in the courtroom. JAMA. 2000 Aug 9;284(6):706-12.
IHD relative risk 35-64y males current smokers	0.955511	0.048276	Lognormal	2.6	2.4	2.9	0.955511	0.048276	2.6	cat	cat	Thun MJ, Apicella LF, Henley SJ. Smoking vs other risk factors as the cause of smoking-attributable deaths: confounding in the courtroom. JAMA. 2000 Aug 9;284(6):706-12.
IHD relative risk 35-64y males former smokers	0.470004	0.0495296	Lognormal	1.6	1.4	1.7	0.470004	0.0495296	1.6	cat	cat	Thun MJ, Apicella LF, Henley SJ. Smoking vs other risk factors as the cause of smoking-attributable deaths: confounding in the courtroom. JAMA. 2000 Aug 9;284(6):706-12.
IHD relative risk >65y males current smokers	0.405465	0.0529692	Lognormal	1.5	1.3	1.6	0.405465	0.0529692	1.5	cat	cat	Thun MJ, Apicella LF, Henley SJ. Smoking vs other risk factors as the cause of smoking-attributable deaths: confounding in the courtroom. JAMA. 2000 Aug 9;284(6):706-12.
IHD relative risk >65y males former smokers	0.182322	0.0221968	Lognormal	1.2	1.1	1.2	0.182322	0.0221968	1.2	cat	cat	Thun MJ, Apicella LF, Henley SJ. Smoking vs other risk factors as the cause of smoking-attributable deaths: confounding in the courtroom. JAMA. 2000 Aug 9;284(6):706-12.
IHD relative risk 35-64y females current smokers	1.16315	0.0641108	Lognormal	3.2	2.8	3.6	1.16315	0.0641108	3.2	cat	cat	Thun MJ, Apicella LF, Henley SJ. Smoking vs other risk factors as the cause of smoking-attributable deaths: confounding in the courtroom. JAMA. 2000 Aug 9;284(6):706-12.
IHD relative risk 35-64y females former smokers	0.336472	0.0888537	Lognormal	1.4	1.2	1.7	0.336472	0.0888537	1.4	cat	cat	Thun MJ, Apicella LF, Henley SJ. Smoking vs other risk factors as the cause of smoking-attributable deaths: confounding in the courtroom. JAMA. 2000 Aug 9;284(6):706-12.
IHD relative risk >65y females current smokers	0.530628	0.0438394	Lognormal	1.7	1.6	1.9	0.530628	0.0438394	1.7	cat	cat	Thun MJ, Apicella LF, Henley SJ. Smoking vs other risk factors as the cause of smoking-attributable deaths: confounding in the courtroom. JAMA. 2000 Aug 9;284(6):706-12.
IHD relative risk >65y females former smokers	0.336472	0.0365053	Lognormal	1.4	1.3	1.5	0.336472	0.0365053	1.4	cat	cat	Thun MJ, Apicella LF, Henley SJ. Smoking vs other risk factors as the cause of smoking-attributable deaths: confounding in the courtroom. JAMA. 2000 Aug 9;284(6):706-12.
Stroke relative risk 35-64y males current smokers	0.875469	0.130313	Lognormal	2.4	1.8	3	0.875469	0.130313	2.4	cat	cat	Thun MJ, Apicella LF, Henley SJ. Smoking vs other risk factors as the cause of smoking-attributable deaths: confounding in the courtroom. JAMA. 2000 Aug 9;284(6):706-12.
Stroke relative risk 35-64y males former smokers	0	0.142759	Lognormal	1	0.8	1.4	0	0.142759	1	cat	cat	Thun MJ, Apicella LF, Henley SJ. Smoking vs other risk factors as the cause of smoking-attributable deaths: confounding in the courtroom. JAMA. 2000 Aug 9;284(6):706-12.
Stroke relative risk >65y males current smokers	0.405465	0.103435	Lognormal	1.5	1.2	1.8	0.405465	0.103435	1.5	cat	cat	Thun MJ, Apicella LF, Henley SJ. Smoking vs other risk factors as the cause of smoking-attributable deaths: confounding in the courtroom. JAMA. 2000 Aug 9;284(6):706-12.
Stroke relative risk >65y males former smokers	0	0.0733883	Lognormal	1	0.9	1.2	0	0.0733883	1	cat	cat	Thun MJ, Apicella LF, Henley SJ. Smoking vs other risk factors as the cause of smoking-attributable deaths: confounding in the courtroom. JAMA. 2000 Aug 9;284(6):706-12.
Stroke relative risk 35-64y females current smokers	1.335	0.106163	Lognormal	3.8	3.1	4.7	1.335	0.106163	3.8	cat	cat	Thun MJ, Apicella LF, Henley SJ. Smoking vs other risk factors as the cause of smoking-attributable deaths: confounding in the courtroom. JAMA. 2000 Aug 9;284(6):706-12.
Stroke relative risk 35-64y females former smokers	0.405465	0.152509	Lognormal	1.5	1.1	2	0.405465	0.152509	1.5	cat	cat	Thun MJ, Apicella LF, Henley SJ. Smoking vs other risk factors as the cause of smoking-attributable deaths: confounding in the courtroom. JAMA. 2000 Aug 9;284(6):706-12.
Stroke relative risk >65y females current smokers	0.470004	0.0779035	Lognormal	1.6	1.4	1.9	0.470004	0.0779035	1.6	cat	cat	Thun MJ, Apicella LF, Henley SJ. Smoking vs other risk factors as the cause of smoking-attributable deaths: confounding in the courtroom. JAMA. 2000 Aug 9;284(6):706-12.
Stroke relative risk >65y females former smokers	0.182322	0.0858348	Lognormal	1.2	1	1.4	0.182322	0.0858348	1.2	cat	cat	Thun MJ, Apicella LF, Henley SJ. Smoking vs other risk factors as the cause of smoking-attributable deaths: confounding in the courtroom. JAMA. 2000 Aug 9;284(6):706-12.
Diabetes relative risk current smokers	0.364643	0.0478055	Lognormal	1.44	1.31	1.58	0.364643	0.0478055	1.44	cat	cat	Willi C, Bodenmann P, Ghali WA, Faris PD, Cornuz J. Active smoking and the risk of type 2 diabetes: a systematic review and meta-analysis. JAMA. 2007 Dec 12;298(22):2654-64.
Diabetes relative risk former smokers	0.207014	0.0393242	Lognormal	1.23	1.14	1.33	0.207014	0.0393242	1.23	cat	cat	Willi C, Bodenmann P, Ghali WA, Faris PD, Cornuz J. Active smoking and the risk of type 2 diabetes: a systematic review and meta-analysis. JAMA. 2007 Dec 12;298(22):2654-64.
Ca Lung relative risk current smokers	2.19277	0.149651	Lognormal	8.96	6.73	12.1	2.19277	0.149651	8.96	cat	cat	Gandini S, Botteri E, Iodice S, Boniol M, Lowenfels AB, Maisonneuve P, Boyle P. Tobacco smoking and cancer: a meta-analysis. Int J Cancer. 2008 Jan 1;122(1):155-64.
Ca Lung relative risk former smokers	1.34807	0.167443	Lognormal	3.85	2.77	5.34	1.34807	0.167443	3.85	cat	cat	Gandini S, Botteri E, Iodice S, Boniol M, Lowenfels AB, Maisonneuve P, Boyle P. Tobacco smoking and cancer: a meta-analysis. Int J Cancer. 2008 Jan 1;122(1):155-64.
Ca Upper digestive relative risk current smokers	1.27257	0.135877	Lognormal	3.57	2.63	4.48	1.27257	0.135877	3.57	cat	cat	Gandini S, Botteri E, Iodice S, Boniol M, Lowenfels AB, Maisonneuve P, Boyle P. Tobacco smoking and cancer: a meta-analysis. Int J Cancer. 2008 Jan 1;122(1):155-64.
Ca Upper digestive relative risk former smokers	0.165514	0.245361	Lognormal	1.18	0.73	1.91	0.165514	0.245361	1.18	cat	cat	Gandini S, Botteri E, Iodice S, Boniol M, Lowenfels AB, Maisonneuve P, Boyle P. Tobacco smoking and cancer: a meta-analysis. Int J Cancer. 2008 Jan 1;122(1):155-64.
Ca Larynx relative risk current smokers	1.94305	0.4073	Lognormal	6.98	3.14	15.5	1.94305	0.4073	6.98	cat	cat	Gandini S, Botteri E, Iodice S, Boniol M, Lowenfels AB, Maisonneuve P, Boyle P. Tobacco smoking and cancer: a meta-analysis. Int J Cancer. 2008 Jan 1;122(1):155-64.
Ca Larynx relative risk former smokers	1.53687	0.167122	Lognormal	4.65	3.35	6.45	1.53687	0.167122	4.65	cat	cat	Gandini S, Botteri E, Iodice S, Boniol M, Lowenfels AB, Maisonneuve P, Boyle P. Tobacco smoking and cancer: a meta-analysis. Int J Cancer. 2008 Jan 1;122(1):155-64.
Ca Stomach relative risk current smokers	0.494696	0.0900558	Lognormal	1.64	1.37	1.95	0.494696	0.0900558	1.64	cat	cat	Gandini S, Botteri E, Iodice S, Boniol M, Lowenfels AB, Maisonneuve P, Boyle P. Tobacco smoking and cancer: a meta-analysis. Int J Cancer. 2008 Jan 1;122(1):155-64.
Ca Stomach relative risk former smokers	0.270027	0.0564879	Lognormal	1.31	1.17	1.46	0.270027	0.0564879	1.31	cat	cat	Gandini S, Botteri E, Iodice S, Boniol M, Lowenfels AB, Maisonneuve P, Boyle P. Tobacco smoking and cancer: a meta-analysis. Int J Cancer. 2008 Jan 1;122(1):155-64.
Ca Liver relative risk current smokers	0.444686	0.0947184	Lognormal	1.56	1.29	1.87	0.444686	0.0947184	1.56	cat	cat	Lee YC, Cohet C, Yang YC, Stayner L, Hashibe M, Straif K. Meta-analysis of epidemiologic studies on cigarette smoking and liver cancer. Int J Epidemiol. 2009 Dec;38(6):1497-511. doi: 10.1093/ije/dyp280. Epub 2009 Aug 31.
Ca Liver relative risk former smokers	0.398776	0.174405	Lognormal	1.49	1.06	2.1	0.398776	0.174405	1.49	cat	cat	Lee YC, Cohet C, Yang YC, Stayner L, Hashibe M, Straif K. Meta-analysis of epidemiologic studies on cigarette smoking and liver cancer. Int J Epidemiol. 2009 Dec;38(6):1497-511. doi: 10.1093/ije/dyp280. Epub 2009 Aug 31.
Ca Pancreas relative risk current smokers	0.530628	0.0599473	Lognormal	1.7	1.51	1.91	0.530628	0.0599473	1.7	cat	cat	Gandini S, Botteri E, Iodice S, Boniol M, Lowenfels AB, Maisonneuve P, Boyle P. Tobacco smoking and cancer: a meta-analysis. Int J Cancer. 2008 Jan 1;122(1):155-64.
Ca Pancreas relative risk former smokers	0.165514	0.0627444	Lognormal	1.18	1.04	1.33	0.165514	0.0627444	1.18	cat	cat	Gandini S, Botteri E, Iodice S, Boniol M, Lowenfels AB, Maisonneuve P, Boyle P. Tobacco smoking and cancer: a meta-analysis. Int J Cancer. 2008 Jan 1;122(1):155-64.
Ca Endometrium relative risk current smokers	-0.301105	0.0693708	Lognormal	0.74	0.64	0.84	-0.301105	0.0693708	0.74	cat	cat	Zhou B, Yang L, Sun Q, Cong R, Gu H, Tang N, Zhu H, Wang B. Cigarette smoking and the risk of endometrial cancer: a meta-analysis. Am J Med. 2008 Jun;121(6):501-508.e3. doi: 10.1016/j.amjmed.2008.01.044.
Ca Endometrium relative risk former smokers	-0.127833	0.0608191	Lognormal	0.88	0.78	0.99	-0.127833	0.0608191	0.88	cat	cat	Zhou B, Yang L, Sun Q, Cong R, Gu H, Tang N, Zhu H, Wang B. Cigarette smoking and the risk of endometrial cancer: a meta-analysis. Am J Med. 2008 Jun;121(6):501-508.e3. doi: 10.1016/j.amjmed.2008.01.044.
Ca Kidney relative risk current smokers	0.41871	0.0685475	Lognormal	1.52	1.33	1.74	0.41871	0.0685475	1.52	cat	cat	Gandini S, Botteri E, Iodice S, Boniol M, Lowenfels AB, Maisonneuve P, Boyle P. Tobacco smoking and cancer: a meta-analysis. Int J Cancer. 2008 Jan 1;122(1):155-64.
Ca Kidney relative risk former smokers	0.223144	0.0468833	Lognormal	1.25	1.14	1.37	0.223144	0.0468833	1.25	cat	cat	Gandini S, Botteri E, Iodice S, Boniol M, Lowenfels AB, Maisonneuve P, Boyle P. Tobacco smoking and cancer: a meta-analysis. Int J Cancer. 2008 Jan 1;122(1):155-64.
Ca Cervix relative risk current smokers	0.604316	0.097164	Lognormal	1.83	1.51	2.21	0.604316	0.097164	1.83	cat	cat	Gandini S, Botteri E, Iodice S, Boniol M, Lowenfels AB, Maisonneuve P, Boyle P. Tobacco smoking and cancer: a meta-analysis. Int J Cancer. 2008 Jan 1;122(1):155-64.
Ca Cervix relative risk former smokers	0.231112	0.0628308	Lognormal	1.26	1.11	1.42	0.231112	0.0628308	1.26	cat	cat	Gandini S, Botteri E, Iodice S, Boniol M, Lowenfels AB, Maisonneuve P, Boyle P. Tobacco smoking and cancer: a meta-analysis. Int J Cancer. 2008 Jan 1;122(1):155-64.
Ca Lower urinary (bladder) relative risk current smokers	1.01885	0.124847	Lognormal	2.77	2.17	3.54	1.01885	0.124847	2.77	cat	cat	Gandini S, Botteri E, Iodice S, Boniol M, Lowenfels AB, Maisonneuve P, Boyle P. Tobacco smoking and cancer: a meta-analysis. Int J Cancer. 2008 Jan 1;122(1):155-64.
Ca Lower urinary (bladder) relative risk former smokers	0.542324	0.085335	Lognormal	1.72	1.46	2.04	0.542324	0.085335	1.72	cat	cat	Gandini S, Botteri E, Iodice S, Boniol M, Lowenfels AB, Maisonneuve P, Boyle P. Tobacco smoking and cancer: a meta-analysis. Int J Cancer. 2008 Jan 1;122(1):155-64.
ALCOHOL				Estimate	CI low	CI high	Mean	SD	Estimate
CHD Mortality RR for 0-2.5g/day alcohol	-0.0833816	0.0717889	Lognormal	0.92	0.8	1.06	-0.0833816	0.0717889	0.92	cat	cat	Ronksley PE, Brien SE, Turner BJ, Mukamal KJ, Ghali WA. Association of alcohol consumption with selected cardiovascular disease outcomes: a systematic review and meta-analysis. BMJ 2011;342.
CHD Mortality RR for 2.5-15g/day alcohol	-0.235722	0.0418081	Lognormal	0.79	0.73	0.86	-0.235722	0.0418081	0.79	cat	cat	Ronksley PE, Brien SE, Turner BJ, Mukamal KJ, Ghali WA. Association of alcohol consumption with selected cardiovascular disease outcomes: a systematic review and meta-analysis. BMJ 2011;342.
CHD Mortality RR for 15-30g/day alcohol	-0.235722	0.0547594	Lognormal	0.79	0.71	0.88	-0.235722	0.0547594	0.79	cat	cat	Ronksley PE, Brien SE, Turner BJ, Mukamal KJ, Ghali WA. Association of alcohol consumption with selected cardiovascular disease outcomes: a systematic review and meta-analysis. BMJ 2011;342.
CHD Mortality RR for 30-60g/day alcohol	-0.261365	0.036269	Lognormal	0.77	0.72	0.83	-0.261365	0.036269	0.77	cat	cat	Ronksley PE, Brien SE, Turner BJ, Mukamal KJ, Ghali WA. Association of alcohol consumption with selected cardiovascular disease outcomes: a systematic review and meta-analysis. BMJ 2011;342.
CHD Mortality RR for >60g/day alcohol	-0.287682	0.132231	Lognormal	0.75	0.53	0.89	-0.287682	0.132231	0.75	cat	cat	Ronksley PE, Brien SE, Turner BJ, Mukamal KJ, Ghali WA. Association of alcohol consumption with selected cardiovascular disease outcomes: a systematic review and meta-analysis. BMJ 2011;342.
Stroke Mortality RR for 0-2.5g/day alcohol	0	0.148049	Lognormal	1	0.75	1.34	0	0.148049	1	cat	cat	Ronksley PE, Brien SE, Turner BJ, Mukamal KJ, Ghali WA. Association of alcohol consumption with selected cardiovascular disease outcomes: a systematic review and meta-analysis. BMJ 2011;342.
Stroke Mortality RR for 2.5-15g/day alcohol	-0.150823	0.0708244	Lognormal	0.86	0.75	0.99	-0.150823	0.0708244	0.86	cat	cat	Ronksley PE, Brien SE, Turner BJ, Mukamal KJ, Ghali WA. Association of alcohol consumption with selected cardiovascular disease outcomes: a systematic review and meta-analysis. BMJ 2011;342.
Stroke Mortality RR for 15-30g/day alcohol	0.139762	0.148624	Lognormal	1.15	0.86	1.54	0.139762	0.148624	1.15	cat	cat	Ronksley PE, Brien SE, Turner BJ, Mukamal KJ, Ghali WA. Association of alcohol consumption with selected cardiovascular disease outcomes: a systematic review and meta-analysis. BMJ 2011;342.
Stroke Mortality RR for 30-60g/day alcohol	0.0953102	0.136246	Lognormal	1.1	0.85	1.45	0.0953102	0.136246	1.1	cat	cat	Ronksley PE, Brien SE, Turner BJ, Mukamal KJ, Ghali WA. Association of alcohol consumption with selected cardiovascular disease outcomes: a systematic review and meta-analysis. BMJ 2011;342.
Stroke Mortality RR for >60g/day alcohol	0.364643	0.191834	Lognormal	1.44	0.99	2.1	0.364643	0.191834	1.44	cat	cat	Ronksley PE, Brien SE, Turner BJ, Mukamal KJ, Ghali WA. Association of alcohol consumption with selected cardiovascular disease outcomes: a systematic review and meta-analysis. BMJ 2011;342.
Diabetes RR for <6g/day alcohol	-0.127833	0.0438394	Lognormal	0.88	0.8	0.95	-0.127833	0.0438394	0.88	cat	cat	Baliunas DO, Taylor BJ, Irving H, Roerecke M, Patra J, Mohapatra S, Rehm J. Alcohol as a risk factor for type 2 diabetes: a systematic review and meta-analysis. Diabetes Care 2009; 32(11)
Diabetes RR for 6-12g/day alcohol	-0.314711	0.0834727	Lognormal	0.73	0.62	0.86	-0.314711	0.0834727	0.73	cat	cat	Baliunas DO, Taylor BJ, Irving H, Roerecke M, Patra J, Mohapatra S, Rehm J. Alcohol as a risk factor for type 2 diabetes: a systematic review and meta-analysis. Diabetes Care 2009; 32(11)
Diabetes RR for 12-24g/day alcohol	-0.415515	0.0612119	Lognormal	0.66	0.59	0.75	-0.415515	0.0612119	0.66	cat	cat	Baliunas DO, Taylor BJ, Irving H, Roerecke M, Patra J, Mohapatra S, Rehm J. Alcohol as a risk factor for type 2 diabetes: a systematic review and meta-analysis. Diabetes Care 2009; 32(11)
Diabetes RR for 24-48g/day alcohol	-0.301105	0.0852556	Lognormal	0.74	0.63	0.88	-0.301105	0.0852556	0.74	cat	cat	Baliunas DO, Taylor BJ, Irving H, Roerecke M, Patra J, Mohapatra S, Rehm J. Alcohol as a risk factor for type 2 diabetes: a systematic review and meta-analysis. Diabetes Care 2009; 32(11)
Diabetes RR for >48g/day alcohol	-0.0725707	0.119036	Lognormal	0.93	0.74	1.18	-0.0725707	0.119036	0.93	cat	cat	Baliunas DO, Taylor BJ, Irving H, Roerecke M, Patra J, Mohapatra S, Rehm J. Alcohol as a risk factor for type 2 diabetes: a systematic review and meta-analysis. Diabetes Care 2009; 32(11)
Liver cirrhosis RR for <12g/day alcohol women	0.641854	0.264309	Lognormal	1.9	1.1	3.1	0.641854	0.264309	1.9	cat	cat	Rehm J, Taylor B, Mohapatra S, Irving H, Baliunas D, Patra J, Roerecke M. Alcohol as a risk factor for liver cirrhosis: a systematic review and meta-analysis. Drug and Alcohol Review 2010; 29:437-445
Liver cirrhosis RR for 12-24g/day alcohol women	1.72277	0.109042	Lognormal	5.6	4.5	6.9	1.72277	0.109042	5.6	cat	cat	Rehm J, Taylor B, Mohapatra S, Irving H, Baliunas D, Patra J, Roerecke M. Alcohol as a risk factor for liver cirrhosis: a systematic review and meta-analysis. Drug and Alcohol Review 2010; 29:437-446
Liver cirrhosis RR for 24-36g/day alcohol women	2.04122	0.104781	Lognormal	7.7	6.3	9.5	2.04122	0.104781	7.7	cat	cat	Rehm J, Taylor B, Mohapatra S, Irving H, Baliunas D, Patra J, Roerecke M. Alcohol as a risk factor for liver cirrhosis: a systematic review and meta-analysis. Drug and Alcohol Review 2010; 29:437-447
Liver cirrhosis RR for 36-48g/day alcohol women	2.31254	0.149946	Lognormal	10.1	7.5	13.5	2.31254	0.149946	10.1	cat	cat	Rehm J, Taylor B, Mohapatra S, Irving H, Baliunas D, Patra J, Roerecke M. Alcohol as a risk factor for liver cirrhosis: a systematic review and meta-analysis. Drug and Alcohol Review 2010; 29:437-448
Liver cirrhosis RR for 48-60g/day alcohol women	2.68785	0.147356	Lognormal	14.7	11	19.6	2.68785	0.147356	14.7	cat	cat	Rehm J, Taylor B, Mohapatra S, Irving H, Baliunas D, Patra J, Roerecke M. Alcohol as a risk factor for liver cirrhosis: a systematic review and meta-analysis. Drug and Alcohol Review 2010; 29:437-449
Liver cirrhosis RR for >60g/day alcohol women	3.12236	0.142759	Lognormal	22.7	17.2	30.1	3.12236	0.142759	22.7	cat	cat	Rehm J, Taylor B, Mohapatra S, Irving H, Baliunas D, Patra J, Roerecke M. Alcohol as a risk factor for liver cirrhosis: a systematic review and meta-analysis. Drug and Alcohol Review 2010; 29:437-450
Liver cirrhosis RR for <12g/day alcohol men	0	0.250212	Lognormal	1	0.6	1.6	0	0.250212	1	cat	cat	Rehm J, Taylor B, Mohapatra S, Irving H, Baliunas D, Patra J, Roerecke M. Alcohol as a risk factor for liver cirrhosis: a systematic review and meta-analysis. Drug and Alcohol Review 2010; 29:437-451
Liver cirrhosis RR for 12-24g/day alcohol men	0.470004	0.0909885	Lognormal	1.6	1.4	2	0.470004	0.0909885	1.6	cat	cat	Rehm J, Taylor B, Mohapatra S, Irving H, Baliunas D, Patra J, Roerecke M. Alcohol as a risk factor for liver cirrhosis: a systematic review and meta-analysis. Drug and Alcohol Review 2010; 29:437-452
Liver cirrhosis RR for 24-36g/day alcohol men	1.02962	0.0997108	Lognormal	2.8	2.3	3.4	1.02962	0.0997108	2.8	cat	cat	Rehm J, Taylor B, Mohapatra S, Irving H, Baliunas D, Patra J, Roerecke M. Alcohol as a risk factor for liver cirrhosis: a systematic review and meta-analysis. Drug and Alcohol Review 2010; 29:437-453
Liver cirrhosis RR for 36-48g/day alcohol men	1.72277	0.112712	Lognormal	5.6	4.5	7	1.72277	0.112712	5.6	cat	cat	Rehm J, Taylor B, Mohapatra S, Irving H, Baliunas D, Patra J, Roerecke M. Alcohol as a risk factor for liver cirrhosis: a systematic review and meta-analysis. Drug and Alcohol Review 2010; 29:437-454
Liver cirrhosis RR for 48-60g/day alcohol men	1.94591	0.0975021	Lognormal	7	5.8	8.5	1.94591	0.0975021	7	cat	cat	Rehm J, Taylor B, Mohapatra S, Irving H, Baliunas D, Patra J, Roerecke M. Alcohol as a risk factor for liver cirrhosis: a systematic review and meta-analysis. Drug and Alcohol Review 2010; 29:437-455
Liver cirrhosis RR for >60g/day alcohol men	2.63906	0.0907704	Lognormal	14	11.7	16.7	2.63906	0.0907704	14	cat	cat	Rehm J, Taylor B, Mohapatra S, Irving H, Baliunas D, Patra J, Roerecke M. Alcohol as a risk factor for liver cirrhosis: a systematic review and meta-analysis. Drug and Alcohol Review 2010; 29:437-456
Ca Liver RR per 10g/day alcohol	0.0953102	0.0350003	Lognormal	1.1	1.02	1.17	0.0953102	0.0350003	1.1	0	100	World Cancer Research Fund/American Institute for Cancer Research. Food, Nutrition, Physical Activity, and the Prevention of Cancer: a Global Perspective. Washington DC: AICR, 2007. pg 168
Ca Mouth, pharynx and larynx RR per drink per week	0.215111	0.0247066	Lognormal	1.24	1.18	1.3	0.215111	0.0247066	1.24	0	150	World Cancer Research Fund/American Institute for Cancer Research. Food, Nutrition, Physical Activity, and the Prevention of Cancer: a Global Perspective. Washington DC: AICR, 2007. pg 160
Ca Colorectum RR per 10g/day alcohol	0.0861777	0.0258851	Lognormal	1.09	1.03	1.14	0.0861777	0.0258851	1.09	0	40	World Cancer Research Fund/American Institute for Cancer Research. Food, Nutrition, Physical Activity, and the Prevention of Cancer: a Global Perspective. Washington DC: AICR, 2007. pg 164
Ca Breast RR per 10g/day alcohol	0.0953	0.0186	Lognormal	1.1	1.06	1.14	0.0953102	0.0185611	1.1	0	280	World Cancer Research Fund/American Institute for Cancer Research. Food, Nutrition, Physical Activity, and the Prevention of Cancer: a Global Perspective. Washington DC: AICR, 2007. pg 167
PHYSICAL ACTIVITY				Estimate	CI low	CI high	Mean	SD	Estimate
CHD incidence for 11.25METhrs/wk increase			Lognormal	0.81	0.75	0.87	-0.210721	0.0378622	0.81	0	35	Manek N, Nichols M, Kelly P, Foster C, Webster P, Rayner M, Scarborough P. Quantifying the association between physical activity and cardiovascular disease, cancer and all-cause mortality: a systematic review and meta-analyses.
Stroke incidence for 11.25METhrs/wk increase			Lognormal	0.79	0.68	0.92	-0.235722	0.0771125	0.79	0	35	Manek N, Nichols M, Kelly P, Foster C, Webster P, Rayner M, Scarborough P. Quantifying the association between physical activity and cardiovascular disease, cancer and all-cause mortality: a systematic review and meta-analyses.
Heart failure incidence for 11.25METhrs/wk increase			Lognormal	0.86	0.82	0.89	-0.150823	0.0208972	0.86	0	35	Manek N, Nichols M, Kelly P, Foster C, Webster P, Rayner M, Scarborough P. Quantifying the association between physical activity and cardiovascular disease, cancer and all-cause mortality: a systematic review and meta-analyses.
Breast cancer incidence for 22.5METhrs/wk increase			Lognormal	0.91	0.87	0.95	-0.0943107	0.022441	0.91	0	35	Manek N, Nichols M, Kelly P, Foster C, Webster P, Rayner M, Scarborough P. Quantifying the association between physical activity and cardiovascular disease, cancer and all-cause mortality: a systematic review and meta-analyses.
Lung cancer incidence for 22.5METhrs/wk increase			Lognormal	0.74	0.63	0.86	-0.301105	0.079391	0.74	0	35	Manek N, Nichols M, Kelly P, Foster C, Webster P, Rayner M, Scarborough P. Quantifying the association between physical activity and cardiovascular disease, cancer and all-cause mortality: a systematic review and meta-analyses.
Stomach cancer incidence for 22.5METhrs/wk increase			Lognormal	0.74	0.64	0.85	-0.301105	0.0723898	0.74	0	35	Manek N, Nichols M, Kelly P, Foster C, Webster P, Rayner M, Scarborough P. Quantifying the association between physical activity and cardiovascular disease, cancer and all-cause mortality: a systematic review and meta-analyses.

## Sheet: FruitVeg
No
	Population Characteristics
		Population	Baseline												Counterfactual												Baseline fruit distribution (g/day)																					Counterfactual fruit distribution (g/day)
			Mean Fruit (g/d) Consumers	SD Fruit (g/d) Consumers	% consuming <1 fruit portion daily	No. fruit non-consumers	Mean log Fruit (g/d) Consumers	SD log Fruit (g/d) Consumers	Mean Veg (g/d) Consumers	SD Veg (g/d) Consumers	% consuming <1 veg portion daily	No. non-veg consumers	Mean log Veg (g/d) Consumers	SD log Veg (g/d) Consumers	Mean Fruit (g/d) Consumers	SD Fruit (g/d) Consumers	% consuming <1 fruit portion daily	No. non-fruit consumers	Mean log Fruit (g/d) Consumers	SD log Fruit (g/d) Consumers	Mean Veg (g/d) Consumers	SD Veg (g/d) Consumers	% consuming <1 veg portion daily	No. non-veg consumers	Mean log Veg (g/d) Consumers	SD log Veg (g/d) Consumers	<80	80-120	120-160	160-200	200-240	240-280	280-320	320-360	360-400	400-440	440-480	480-520	520-560	560-600	600-640	640-680	680-720	720-760	760-800	>800	Check	<80	80-120
	M15-19	232987	1	1	1	2329.87	-0.346574	0.832555	1	1	1	2329.87	-0.346574	0.832555	1	1	1	2329.87	-0.346574	0.832555	1	1	1	2329.87	-0.346574	0.832555	232987	0.00147635	7.19065e-05	7.158e-06	1.08711e-06	2.19026e-07	5.41099e-08	1.55953e-08	5.0704e-09	1.84378e-09	6.91418e-10	3.07297e-10	1.2804e-10	7.68243e-11	2.56081e-11	0	2.56081e-11	0	0	0	.	232987	0.00147635
	M20-24	263427	1	1	1	2634.27	-0.346574	0.832555	1	1	1	2634.27	-0.346574	0.832555	1	1	1	2634.27	-0.346574	0.832555	1	1	1	2634.27	-0.346574	0.832555	263427	0.00166924	8.13011e-05	8.0932e-06	1.22915e-06	2.47642e-07	6.11794e-08	1.76329e-08	5.73285e-09	2.08467e-09	7.81753e-10	3.47446e-10	1.44769e-10	8.68614e-11	2.89538e-11	0	2.89538e-11	0	0	0	.	263427	0.00166924
	M25-29	365053	1	1	1	3650.53	-0.346574	0.832555	1	1	1	3650.53	-0.346574	0.832555	1	1	1	3650.53	-0.346574	0.832555	1	1	1	3650.53	-0.346574	0.832555	365053	0.0023132	0.000112666	1.12154e-05	1.70333e-06	3.43178e-07	8.47815e-08	2.44354e-08	7.9445e-09	2.88891e-09	1.08334e-09	4.81485e-10	2.00619e-10	1.20371e-10	4.01237e-11	0	4.01237e-11	0	0	0	.	365053	0.0023132
	M30-34	397622	1	1	1	3976.22	-0.346574	0.832555	1	1	1	3976.22	-0.346574	0.832555	1	1	1	3976.22	-0.346574	0.832555	1	1	1	3976.22	-0.346574	0.832555	397622	0.00251958	0.000122718	1.2216e-05	1.8553e-06	3.73796e-07	9.23454e-08	2.66154e-08	8.65329e-09	3.14665e-09	1.17999e-09	5.24442e-10	2.18517e-10	1.3111e-10	4.37035e-11	0	4.37035e-11	0	0	0	.	397622	0.00251958
	M35-39	349879	1	1	1	3498.79	-0.346574	0.832555	1	1	1	3498.79	-0.346574	0.832555	1	1	1	3498.79	-0.346574	0.832555	1	1	1	3498.79	-0.346574	0.832555	349879	0.00221705	0.000107983	1.07492e-05	1.63253e-06	3.28914e-07	8.12574e-08	2.34197e-08	7.61427e-09	2.76883e-09	1.03831e-09	4.61471e-10	1.9228e-10	1.15368e-10	3.84559e-11	0	3.84559e-11	0	0	0	.	349879	0.00221705
	M40-44	318786	1	1	1	3187.86	-0.346574	0.832555	1	1	1	3187.86	-0.346574	0.832555	1	1	1	3187.86	-0.346574	0.832555	1	1	1	3187.86	-0.346574	0.832555	318786	0.00202003	9.83865e-05	9.79398e-06	1.48745e-06	2.99684e-07	7.40362e-08	2.13384e-08	6.93761e-09	2.52277e-09	9.46038e-10	4.20461e-10	1.75192e-10	1.05115e-10	3.50384e-11	0	3.50384e-11	0	0	0	.	318786	0.00202003
	M45-49	303200	1	1	1	3032	-0.346574	0.832555	1	1	1	3032	-0.346574	0.832555	1	1	1	3032	-0.346574	0.832555	1	1	1	3032	-0.346574	0.832555	303200	0.00192127	9.35762e-05	9.31513e-06	1.41473e-06	2.85032e-07	7.04164e-08	2.02951e-08	6.59842e-09	2.39942e-09	8.99784e-10	3.99904e-10	1.66627e-10	9.9976e-11	3.33253e-11	0	3.33253e-11	0	0	0	.	303200	0.00192127
	M50-54	308180	1	1	1	3081.8	-0.346574	0.832555	1	1	1	3081.8	-0.346574	0.832555	1	1	1	3081.8	-0.346574	0.832555	1	1	1	3081.8	-0.346574	0.832555	308180	0.00195282	9.51132e-05	9.46813e-06	1.43796e-06	2.89713e-07	7.1573e-08	2.06285e-08	6.7068e-09	2.43883e-09	9.14563e-10	4.06472e-10	1.69364e-10	1.01618e-10	3.38727e-11	0	3.38727e-11	0	0	0	.	308180	0.00195282
	M55-59	335591	1	1	1	3355.91	-0.346574	0.832555	1	1	1	3355.91	-0.346574	0.832555	1	1	1	3355.91	-0.346574	0.832555	1	1	1	3355.91	-0.346574	0.832555	335591	0.00212651	0.000103573	1.03103e-05	1.56586e-06	3.15482e-07	7.79391e-08	2.24633e-08	7.30333e-09	2.65576e-09	9.95909e-10	4.42626e-10	1.84428e-10	1.10657e-10	3.68855e-11	0	3.68855e-11	0	0	0	.	335591	0.00212651
	M60-64	263836	1	1	1	2638.36	-0.346574	0.832555	1	1	1	2638.36	-0.346574	0.832555	1	1	1	2638.36	-0.346574	0.832555	1	1	1	2638.36	-0.346574	0.832555	263836	0.00167183	8.14274e-05	8.10576e-06	1.23106e-06	2.48026e-07	6.12744e-08	1.76602e-08	5.74176e-09	2.08791e-09	7.82967e-10	3.47985e-10	1.44994e-10	8.69963e-11	2.89988e-11	0	2.89988e-11	0	0	0	.	263836	0.00167183
	M65-69	195226	1	1	1	1952.26	-0.346574	0.832555	1	1	1	1952.26	-0.346574	0.832555	1	1	1	1952.26	-0.346574	0.832555	1	1	1	1952.26	-0.346574	0.832555	195226	0.00123707	6.02524e-05	5.99788e-06	9.10922e-07	1.83528e-07	4.53401e-08	1.30677e-08	4.24862e-09	1.54495e-09	5.79358e-10	2.57492e-10	1.07288e-10	6.43731e-11	2.14577e-11	0	2.14577e-11	0	0	0	.	195226	0.00123707
	M70-74	267163	1	1	1	2671.63	-0.346574	0.832555	1	1	1	2671.63	-0.346574	0.832555	1	1	1	2671.63	-0.346574	0.832555	1	1	1	2671.63	-0.346574	0.832555	267163	0.00169291	8.24542e-05	8.20798e-06	1.24658e-06	2.51154e-07	6.20471e-08	1.78829e-08	5.81416e-09	2.11424e-09	7.9284e-10	3.52373e-10	1.46822e-10	8.80933e-11	2.93644e-11	0	2.93644e-11	0	0	0	.	267163	0.00169291
	M75-79	267163	1	1	1	2671.63	-0.346574	0.832555	1	1	1	2671.63	-0.346574	0.832555	1	1	1	2671.63	-0.346574	0.832555	1	1	1	2671.63	-0.346574	0.832555	267163	0.00169291	8.24542e-05	8.20798e-06	1.24658e-06	2.51154e-07	6.20471e-08	1.78829e-08	5.81416e-09	2.11424e-09	7.9284e-10	3.52373e-10	1.46822e-10	8.80933e-11	2.93644e-11	0	2.93644e-11	0	0	0	.	267163	0.00169291
	M80-84	267163	1	1	1	2671.63	-0.346574	0.832555	1	1	1	2671.63	-0.346574	0.832555	1	1	1	2671.63	-0.346574	0.832555	1	1	1	2671.63	-0.346574	0.832555	267163	0.00169291	8.24542e-05	8.20798e-06	1.24658e-06	2.51154e-07	6.20471e-08	1.78829e-08	5.81416e-09	2.11424e-09	7.9284e-10	3.52373e-10	1.46822e-10	8.80933e-11	2.93644e-11	0	2.93644e-11	0	0	0	.	267163	0.00169291
	M85+	267163	1	1	1	2671.63	-0.346574	0.832555	1	1	1	2671.63	-0.346574	0.832555	1	1	1	2671.63	-0.346574	0.832555	1	1	1	2671.63	-0.346574	0.832555	267163	0.00169291	8.24542e-05	8.20798e-06	1.24658e-06	2.51154e-07	6.20471e-08	1.78829e-08	5.81416e-09	2.11424e-09	7.9284e-10	3.52373e-10	1.46822e-10	8.80933e-11	2.93644e-11	0	2.93644e-11	0	0	0	.	267163	0.00169291
	F15-19	220281	1	1	1	2202.81	-0.346574	0.832555	1	1	1	2202.81	-0.346574	0.832555	1	1	1	2202.81	-0.346574	0.832555	1	1	1	2202.81	-0.346574	0.832555	220281	0.00139584	6.7985e-05	6.76763e-06	1.02783e-06	2.07081e-07	5.1159e-08	1.47448e-08	4.79389e-09	1.74323e-09	6.53712e-10	2.90539e-10	1.21058e-10	7.26346e-11	2.42115e-11	0	2.42115e-11	0	0	0	.	220281	0.00139584
	F20-24	249213	1	1	1	2492.13	-0.346574	0.832555	1	1	1	2492.13	-0.346574	0.832555	1	1	1	2492.13	-0.346574	0.832555	1	1	1	2492.13	-0.346574	0.832555	249213	0.00157917	7.69143e-05	7.6565e-06	1.16282e-06	2.3428e-07	5.78783e-08	1.66814e-08	5.42352e-09	1.97219e-09	7.39571e-10	3.28698e-10	1.36958e-10	8.21746e-11	2.73915e-11	0	2.73915e-11	0	0	0	.	249213	0.00157917
	F25-29	348588	1	1	1	3485.88	-0.346574	0.832555	1	1	1	3485.88	-0.346574	0.832555	1	1	1	3485.88	-0.346574	0.832555	1	1	1	3485.88	-0.346574	0.832555	348588	0.00220887	0.000107584	1.07096e-05	1.62651e-06	3.277e-07	8.09575e-08	2.33332e-08	7.58618e-09	2.75861e-09	1.03448e-09	4.59768e-10	1.9157e-10	1.14942e-10	3.8314e-11	0	3.8314e-11	0	0	0	.	348588	0.00220887
	F30-34	384216	1	1	1	3842.16	-0.346574	0.832555	1	1	1	3842.16	-0.346574	0.832555	1	1	1	3842.16	-0.346574	0.832555	1	1	1	3842.16	-0.346574	0.832555	384216	0.00243463	0.00011858	1.18042e-05	1.79275e-06	3.61193e-07	8.92319e-08	2.57181e-08	8.36154e-09	3.04056e-09	1.14021e-09	5.0676e-10	2.1115e-10	1.2669e-10	4.223e-11	0	4.223e-11	0	0	0	.	384216	0.00243463
	F35-39	350574	1	1	1	3505.74	-0.346574	0.832555	1	1	1	3505.74	-0.346574	0.832555	1	1	1	3505.74	-0.346574	0.832555	1	1	1	3505.74	-0.346574	0.832555	350574	0.00222146	0.000108197	1.07706e-05	1.63577e-06	3.29567e-07	8.14188e-08	2.34662e-08	7.6294e-09	2.77433e-09	1.04037e-09	4.62388e-10	1.92662e-10	1.15597e-10	3.85323e-11	0	3.85323e-11	0	0	0	.	350574	0.00222146
	F40-44	335305	1	1	1	3353.05	-0.346574	0.832555	1	1	1	3353.05	-0.346574	0.832555	1	1	1	3353.05	-0.346574	0.832555	1	1	1	3353.05	-0.346574	0.832555	335305	0.0021247	0.000103485	1.03015e-05	1.56453e-06	3.15213e-07	7.78726e-08	2.24441e-08	7.29711e-09	2.65349e-09	9.9506e-10	4.42249e-10	1.8427e-10	1.10562e-10	3.68541e-11	0	3.68541e-11	0	0	0	.	335305	0.0021247
	F45-49	334221	1	1	1	3342.21	-0.346574	0.832555	1	1	1	3342.21	-0.346574	0.832555	1	1	1	3342.21	-0.346574	0.832555	1	1	1	3342.21	-0.346574	0.832555	334221	0.00211783	0.00010315	1.02682e-05	1.55947e-06	3.14194e-07	7.76209e-08	2.23716e-08	7.27352e-09	2.64491e-09	9.91843e-10	4.40819e-10	1.83675e-10	1.10205e-10	3.67349e-11	0	3.67349e-11	0	0	0	.	334221	0.00211783
	F50-54	352950	1	1	1	3529.5	-0.346574	0.832555	1	1	1	3529.5	-0.346574	0.832555	1	1	1	3529.5	-0.346574	0.832555	1	1	1	3529.5	-0.346574	0.832555	352950	0.00223651	0.000108931	1.08436e-05	1.64686e-06	3.31801e-07	8.19706e-08	2.36252e-08	7.68111e-09	2.79313e-09	1.04742e-09	4.65522e-10	1.93967e-10	1.1638e-10	3.87935e-11	0	3.87935e-11	0	0	0	.	352950	0.00223651
	F55-59	405702	1	1	1	4057.02	-0.346574	0.832555	1	1	1	4057.02	-0.346574	0.832555	1	1	1	4057.02	-0.346574	0.832555	1	1	1	4057.02	-0.346574	0.832555	405702	0.00257078	0.000125211	1.24643e-05	1.893e-06	3.81392e-07	9.42219e-08	2.71563e-08	8.82913e-09	3.21059e-09	1.20397e-09	5.35099e-10	2.22958e-10	1.33775e-10	4.45916e-11	0	4.45916e-11	0	0	0	.	405702	0.00257078
	F60-64	357615	1	1	1	3576.15	-0.346574	0.832555	1	1	1	3576.15	-0.346574	0.832555	1	1	1	3576.15	-0.346574	0.832555	1	1	1	3576.15	-0.346574	0.832555	357615	0.00226607	0.00011037	1.09869e-05	1.66863e-06	3.36186e-07	8.3054e-08	2.39375e-08	7.78263e-09	2.83005e-09	1.06127e-09	4.71674e-10	1.96531e-10	1.17919e-10	3.93062e-11	0	3.93062e-11	0	0	0	.	357615	0.00226607
	F65-69	303984	1	1	1	3039.84	-0.346574	0.832555	1	1	1	3039.84	-0.346574	0.832555	1	1	1	3039.84	-0.346574	0.832555	1	1	1	3039.84	-0.346574	0.832555	303984	0.00192623	9.38182e-05	9.33922e-06	1.41839e-06	2.85769e-07	7.05985e-08	2.03476e-08	6.61548e-09	2.40563e-09	9.02111e-10	4.00938e-10	1.67058e-10	1.00235e-10	3.34115e-11	0	3.34115e-11	0	0	0	.	303984	0.00192623
	F70-74	653288	1	1	1	6532.88	-0.346574	0.832555	1	1	1	6532.88	-0.346574	0.832555	1	1	1	6532.88	-0.346574	0.832555	1	1	1	6532.88	-0.346574	0.832555	653288	0.00413964	0.000201623	2.00708e-05	3.04823e-06	6.14142e-07	1.51722e-07	4.37288e-08	1.42172e-08	5.16991e-09	1.93871e-09	8.61651e-10	3.59021e-10	2.15413e-10	7.18042e-11	0	7.18042e-11	0	0	0	.	653288	0.00413964
	F75-79	653288	1	1	1	6532.88	-0.346574	0.832555	1	1	1	6532.88	-0.346574	0.832555	1	1	1	6532.88	-0.346574	0.832555	1	1	1	6532.88	-0.346574	0.832555	653288	0.00413964	0.000201623	2.00708e-05	3.04823e-06	6.14142e-07	1.51722e-07	4.37288e-08	1.42172e-08	5.16991e-09	1.93871e-09	8.61651e-10	3.59021e-10	2.15413e-10	7.18042e-11	0	7.18042e-11	0	0	0	.	653288	0.00413964
	F80-84	653288	1	1	1	6532.88	-0.346574	0.832555	1	1	1	6532.88	-0.346574	0.832555	1	1	1	6532.88	-0.346574	0.832555	1	1	1	6532.88	-0.346574	0.832555	653288	0.00413964	0.000201623	2.00708e-05	3.04823e-06	6.14142e-07	1.51722e-07	4.37288e-08	1.42172e-08	5.16991e-09	1.93871e-09	8.61651e-10	3.59021e-10	2.15413e-10	7.18042e-11	0	7.18042e-11	0	0	0	.	653288	0.00413964
	F85+	653288	1	1	1	6532.88	-0.346574	0.832555	1	1	1	6532.88	-0.346574	0.832555	1	1	1	6532.88	-0.346574	0.832555	1	1	1	6532.88	-0.346574	0.832555	653288	0.00413964	0.000201623	2.00708e-05	3.04823e-06	6.14142e-07	1.51722e-07	4.37288e-08	1.42172e-08	5.16991e-09	1.93871e-09	8.61651e-10	3.59021e-10	2.15413e-10	7.18042e-11	0	7.18042e-11	0	0	0	.	653288	0.00413964
	CHD
	fruit
				0	100	140	180	220	260	300	340	380	420	460	500	540	580	620	660	700	740	780	800
				Relative risk of CHD by fruit consumption																				Death rate per 1000 from CHD by fruit consumption																				Baseline CHD deaths (fruit)
		CHD mortality	CHD RR for 106g increase in fruit intake	<80	80-120	120-160	160-200	200-240	240-280	280-320	320-360	360-400	400-440	440-480	480-520	520-560	560-600	600-640	640-680	680-720	720-760	760-800	>800	<80	80-120	120-160	160-200	200-240	240-280	280-320	320-360	360-400	400-440	440-480	480-520	520-560	560-600	600-640	640-680	680-720	720-760	760-800	>800	<80	80-120	120-160	160-200	200-240	240-280
	M15-19	0	0.93	1	0.933828	0.908602	0.884057	0.860176	0.836939	0.814331	0.792333	0.770929	0.750103	0.72984	0.710125	0.690942	0.690942	0.690942	0.690942	0.690942	0.690942	0.690942	0.690942	0	0	0	0	0	0	0	0	0	0	0	0	0	0	0	0	0	0	0	0	0	0	0	0	0	0
	M20-24	6	0.93	1	0.933828	0.908602	0.884057	0.860176	0.836939	0.814331	0.792333	0.770929	0.750103	0.72984	0.710125	0.690942	0.690942	0.690942	0.690942	0.690942	0.690942	0.690942	0.690942	0.0227767	0.0212695	0.020695	0.0201359	0.019592	0.0190627	0.0185478	0.0180467	0.0175592	0.0170849	0.0166234	0.0161743	0.0157374	0.0157374	0.0157374	0.0157374	0.0157374	0.0157374	0.0157374	0.0157374	6	3.55039e-08	1.68252e-09	1.62964e-10	2.40814e-11	4.72073e-12
	M25-29	16	0.93	1	0.933828	0.908602	0.884057	0.860176	0.836939	0.814331	0.792333	0.770929	0.750103	0.72984	0.710125	0.690942	0.690942	0.690942	0.690942	0.690942	0.690942	0.690942	0.690942	0.0438293	0.040929	0.0398233	0.0387476	0.0377009	0.0366824	0.0356915	0.0347273	0.0337892	0.0328765	0.0319884	0.0311242	0.0302835	0.0302835	0.0302835	0.0302835	0.0302835	0.0302835	0.0302835	0.0302835	16	9.46771e-08	4.48673e-09	4.34571e-10	6.42171e-11	1.25886e-11
[truncated: 165 more rows]
[truncated: 61 more columns]

## Sheet: Fibre
No
	Population Characteristics
		Population	Baseline		Counterfactual		Baseline fibre distribution (g/day)																										Counterfactual fibre distribution (g/day)
[truncated: 167 more rows]
[truncated: 58 more columns]

## Sheet: Fibre ONLY
No
	Population Characteristics
[truncated: 168 more rows]
[truncated: 58 more columns]

## Sheet: Salt
No
	Population Characteristics
[truncated: 317 more rows]
[truncated: 58 more columns]

## Sheet: Salt ONLY
No
	Population Characteristics
[truncated: 317 more rows]
[truncated: 58 more columns]

[truncated: 13 more sheets: Fats, Fats ONLY, BMI, BMI ONLY, PA, PA ONLY, BMI and PA ONLY, Alcohol, Alcohol ONLY, Smoking, Smoking ONLY, Notes, Names]
