# Supplementary material for: Evaluating the role of salt intake in achieving WHO NCD targets in the Eurasian Economic Union: A PRIME modeling study
Source: PLoS One. 2023 Jul 21;18(7):e0289112. doi: 10.1371/journal.pone.0289112 (PMC10361522; doi:10.1371/journal.pone.0289112)
Supplement: S1 File — (ZIP) [file pone.0289112.s012.zip › Kazakhstan 2016 Salt & 2017 Population-Mortality.xlsm]

## Sheet: Baseline & Counterfactual
	Baseline															Counterfactual
		Mean Total Energy Intake (kcal/day)	Mean Fruit (g/d) Consumers	SD Fruit (g/d) Consumers	% consuming <1 fruit portion daily	Mean Veg (g/d) Consumers	SD Veg (g/d) Consumers	% consuming <1 veg portion daily	Mean Fibre (g/d)	SD Fibre (g/d)	Mean Salt (g/d)	SD Salt (g/d)					Mean Total Energy Intake (kcal/day)	Mean Fruit (g/d) Consumers	SD Fruit (g/d) Consumers	% consuming <1 fruit portion daily	Mean Veg (g/d) Consumers	SD FVeg (g/d) Consumers	% consuming <1 veg portion daily	Mean Fibre (g/d)	SD Fibre (g/d)	Mean Salt (g/d)	SD Salt (g/d)		Monte Carlo Analysis?
	M15-19	1	1	1	1	1	1	1	1	1	18.51	8.63				M15-19	1	1	1	1	1	1	1	1	1	12.957	8.63		No
	M20-24	1	1	1	1	1	1	1	1	1	18.51	8.63				M20-24	1	1	1	1	1	1	1	1	1	12.957	8.63
	M25-29	1	1	1	1	1	1	1	1	1	18.51	8.63				M25-29	1	1	1	1	1	1	1	1	1	12.957	8.63
	M30-34	1	1	1	1	1	1	1	1	1	18.51	8.63				M30-34	1	1	1	1	1	1	1	1	1	12.957	8.63
	M35-39	1	1	1	1	1	1	1	1	1	18.51	8.63				M35-39	1	1	1	1	1	1	1	1	1	12.957	8.63
	M40-44	1	1	1	1	1	1	1	1	1	18.51	8.63				M40-44	1	1	1	1	1	1	1	1	1	12.957	8.63
	M45-49	1	1	1	1	1	1	1	1	1	18.51	8.63				M45-49	1	1	1	1	1	1	1	1	1	12.957	8.63
	M50-54	1	1	1	1	1	1	1	1	1	18.51	8.63				M50-54	1	1	1	1	1	1	1	1	1	12.957	8.63
	M55-59	1	1	1	1	1	1	1	1	1	18.51	8.63				M55-59	1	1	1	1	1	1	1	1	1	12.957	8.63
	M60-64	1	1	1	1	1	1	1	1	1	18.51	8.63				M60-64	1	1	1	1	1	1	1	1	1	12.957	8.63
	M65-69	1	1	1	1	1	1	1	1	1	18.51	8.63				M65-69	1	1	1	1	1	1	1	1	1	12.957	8.63
	M70-74	1	1	1	1	1	1	1	1	1	18.51	8.63				M70-74	1	1	1	1	1	1	1	1	1	12.957	8.63
	M75-79	1	1	1	1	1	1	1	1	1	18.51	8.63				M75-79	1	1	1	1	1	1	1	1	1	12.957	8.63
	M80-84	1	1	1	1	1	1	1	1	1	18.51	8.63				M80-84	1	1	1	1	1	1	1	1	1	12.957	8.63
	M85+	1	1	1	1	1	1	1	1	1	18.51	8.63				M85+	1	1	1	1	1	1	1	1	1	12.957	8.63
	F15-19	1	1	1	1	1	1	1	1	1	16.14	7.48				F15-19	1	1	1	1	1	1	1	1	1	11.298	7.48
	F20-24	1	1	1	1	1	1	1	1	1	16.14	7.48				F20-24	1	1	1	1	1	1	1	1	1	11.298	7.48
	F25-29	1	1	1	1	1	1	1	1	1	16.14	7.48				F25-29	1	1	1	1	1	1	1	1	1	11.298	7.48
	F30-34	1	1	1	1	1	1	1	1	1	16.14	7.48				F30-34	1	1	1	1	1	1	1	1	1	11.298	7.48
	F35-39	1	1	1	1	1	1	1	1	1	16.14	7.48				F35-39	1	1	1	1	1	1	1	1	1	11.298	7.48
	F40-44	1	1	1	1	1	1	1	1	1	16.14	7.48				F40-44	1	1	1	1	1	1	1	1	1	11.298	7.48
	F45-49	1	1	1	1	1	1	1	1	1	16.14	7.48				F45-49	1	1	1	1	1	1	1	1	1	11.298	7.48
	F50-54	1	1	1	1	1	1	1	1	1	16.14	7.48				F50-54	1	1	1	1	1	1	1	1	1	11.298	7.48
	F55-59	1	1	1	1	1	1	1	1	1	16.14	7.48				F55-59	1	1	1	1	1	1	1	1	1	11.298	7.48
	F60-64	1	1	1	1	1	1	1	1	1	16.14	7.48				F60-64	1	1	1	1	1	1	1	1	1	11.298	7.48
	F65-69	1	1	1	1	1	1	1	1	1	16.14	7.48				F65-69	1	1	1	1	1	1	1	1	1	11.298	7.48
	F70-74	1	1	1	1	1	1	1	1	1	16.14	7.48				F70-74	1	1	1	1	1	1	1	1	1	11.298	7.48
	F75-79	1	1	1	1	1	1	1	1	1	16.14	7.48				F75-79	1	1	1	1	1	1	1	1	1	11.298	7.48
	F80-84	1	1	1	1	1	1	1	1	1	16.14	7.48				F80-84	1	1	1	1	1	1	1	1	1	11.298	7.48
	F85+	1	1	1	1	1	1	1	1	1	16.14	7.48				F85+	1	1	1	1	1	1	1	1	1	11.298	7.48
		Mean Total fat (% total energy)	SD Total fat (% total energy)	Mean Saturated fat (% total energy)	SD Saturated fat (% total energy)	Mean MUFA (% total energy)	SD MUFA (% total energy)	Mean PUFA (% total energy)	SD PUFA (% total energy)	Mean Dietary cholesterol (mg/d)	SD Dietary cholesterol (mg/d)						Mean Total fat (% total energy)	SD Total fat (% total energy)	Mean Saturated fat (% total energy)	SD Saturated fat (% total energy)	Mean MUFA (% total energy)	SD MUFA (% total energy)	Mean PUFA (% total energy)	SD PUFA (% total energy)	Mean Dietary cholesterol (mg/d)	SD Dietary cholesterol (mg/d)
	M15-19	1	1	1	1	1	1	1	1	1	1					M15-19	1	1	1	1	1	1	1	1	1	1
	M20-24	1	1	1	1	1	1	1	1	1	1					M20-24	1	1	1	1	1	1	1	1	1	1
	M25-29	1	1	1	1	1	1	1	1	1	1					M25-29	1	1	1	1	1	1	1	1	1	1
	M30-34	1	1	1	1	1	1	1	1	1	1					M30-34	1	1	1	1	1	1	1	1	1	1
	M35-39	1	1	1	1	1	1	1	1	1	1					M35-39	1	1	1	1	1	1	1	1	1	1
	M40-44	1	1	1	1	1	1	1	1	1	1					M40-44	1	1	1	1	1	1	1	1	1	1
	M45-49	1	1	1	1	1	1	1	1	1	1					M45-49	1	1	1	1	1	1	1	1	1	1
	M50-54	1	1	1	1	1	1	1	1	1	1					M50-54	1	1	1	1	1	1	1	1	1	1
	M55-59	1	1	1	1	1	1	1	1	1	1					M55-59	1	1	1	1	1	1	1	1	1	1
	M60-64	1	1	1	1	1	1	1	1	1	1					M60-64	1	1	1	1	1	1	1	1	1	1
	M65-69	1	1	1	1	1	1	1	1	1	1					M65-69	1	1	1	1	1	1	1	1	1	1
	M70-74	1	1	1	1	1	1	1	1	1	1					M70-74	1	1	1	1	1	1	1	1	1	1
	M75-79	1	1	1	1	1	1	1	1	1	1					M75-79	1	1	1	1	1	1	1	1	1	1
	M80-84	1	1	1	1	1	1	1	1	1	1					M80-84	1	1	1	1	1	1	1	1	1	1
	M85+	1	1	1	1	1	1	1	1	1	1					M85+	1	1	1	1	1	1	1	1	1	1
	F15-19	1	1	1	1	1	1	1	1	1	1					F15-19	1	1	1	1	1	1	1	1	1	1
	F20-24	1	1	1	1	1	1	1	1	1	1					F20-24	1	1	1	1	1	1	1	1	1	1
	F25-29	1	1	1	1	1	1	1	1	1	1					F25-29	1	1	1	1	1	1	1	1	1	1
	F30-34	1	1	1	1	1	1	1	1	1	1					F30-34	1	1	1	1	1	1	1	1	1	1
	F35-39	1	1	1	1	1	1	1	1	1	1					F35-39	1	1	1	1	1	1	1	1	1	1
	F40-44	1	1	1	1	1	1	1	1	1	1					F40-44	1	1	1	1	1	1	1	1	1	1
	F45-49	1	1	1	1	1	1	1	1	1	1					F45-49	1	1	1	1	1	1	1	1	1	1
	F50-54	1	1	1	1	1	1	1	1	1	1					F50-54	1	1	1	1	1	1	1	1	1	1
	F55-59	1	1	1	1	1	1	1	1	1	1					F55-59	1	1	1	1	1	1	1	1	1	1
	F60-64	1	1	1	1	1	1	1	1	1	1					F60-64	1	1	1	1	1	1	1	1	1	1
	F65-69	1	1	1	1	1	1	1	1	1	1					F65-69	1	1	1	1	1	1	1	1	1	1
	F70-74	1	1	1	1	1	1	1	1	1	1					F70-74	1	1	1	1	1	1	1	1	1	1
	F75-79	1	1	1	1	1	1	1	1	1	1					F75-79	1	1	1	1	1	1	1	1	1	1
	F80-84	1	1	1	1	1	1	1	1	1	1					F80-84	1	1	1	1	1	1	1	1	1	1
	F85+	1	1	1	1	1	1	1	1	1	1					F85+	1	1	1	1	1	1	1	1	1	1
	Physical Activity (hrs/week) and Energy Balance	Mean METhrs/wk in active pop	SD METhrs/wk in active pop	% sedentary	MET value for non-MVPA time	MET value for MVPA time	Mean height (m)	Mean BMI	SD BMI		Disable obesity?					Physical Activity (hrs/week) and Energy Balance	Mean METhrs/wk in active pop	SD METhrs/wk in active pop	% sedentary	MET value for non-MVPA time	MET value for MVPA time
	M15-19	1	1	1	1	1	1	1	1		No					M15-19	1	1	1	1	1
	M20-24	1	1	1	1	1	1	1	1							M20-24	1	1	1	1	1
	M25-29	1	1	1	1	1	1	1	1							M25-29	1	1	1	1	1
	M30-34:	1	1	1	1	1	1	1	1							M30-34:	1	1	1	1	1
	M35-39	1	1	1	1	1	1	1	1							M35-39	1	1	1	1	1
	M40-44	1	1	1	1	1	1	1	1							M40-44	1	1	1	1	1
	M45-49	1	1	1	1	1	1	1	1							M45-49	1	1	1	1	1
	M50-54	1	1	1	1	1	1	1	1							M50-54	1	1	1	1	1
	M55-59	1	1	1	1	1	1	1	1							M55-59	1	1	1	1	1
	M60-64	1	1	1	1	1	1	1	1							M60-64	1	1	1	1	1
	M65-69	1	1	1	1	1	1	1	1							M65-69	1	1	1	1	1
	M70-74	1	1	1	1	1	1	1	1							M70-74	1	1	1	1	1
	M75-79	1	1	1	1	1	1	1	1							M75-79	1	1	1	1	1
	M80-84	1	1	1	1	1	1	1	1							M80-84	1	1	1	1	1
	M85+	1	1	1	1	1	1	1	1							M85+	1	1	1	1	1
	F15-19	1	1	1	1	1	1	1	1							F15-19	1	1	1	1	1
	F20-24	1	1	1	1	1	1	1	1							F20-24	1	1	1	1	1
	F25-29	1	1	1	1	1	1	1	1							F25-29	1	1	1	1	1
	F30-34	1	1	1	1	1	1	1	1							F30-34	1	1	1	1	1
	F35-39	1	1	1	1	1	1	1	1							F35-39	1	1	1	1	1
	F40-44	1	1	1	1	1	1	1	1							F40-44	1	1	1	1	1
	F45-49	1	1	1	1	1	1	1	1							F45-49	1	1	1	1	1
	F50-54	1	1	1	1	1	1	1	1							F50-54	1	1	1	1	1
	F55-59	1	1	1	1	1	1	1	1							F55-59	1	1	1	1	1
	F60-64	1	1	1	1	1	1	1	1							F60-64	1	1	1	1	1
	F65-69	1	1	1	1	1	1	1	1							F65-69	1	1	1	1	1
	F70-74	1	1	1	1	1	1	1	1							F70-74	1	1	1	1	1
	F75-79	1	1	1	1	1	1	1	1							F75-79	1	1	1	1	1
	F80-84	1	1	1	1	1	1	1	1							F80-84	1	1	1	1	1
	F85+	1	1	1	1	1	1	1	1							F85+	1	1	1	1	1
	Alcohol consumption (g/day)	% low alcohol consumers (<1g/d)	Mean alcohol consumption (g/d), drinkers	SD alcohol consumption (g/d), drinkers		Smoking prevalence (%)	Never smoked	Former smokers	Current smokers							Alcohol consumption (g/day)	% low alcohol consumers (<1g/d)	Mean alcohol consumption (g/d), drinkers	SD alcohol consumption (g/d), drinkers		Smoking prevalence (%)	Never smoked	Former smokers	Current smokers
	M15-19	1	1	1		M15-19	1	1	1							M15-19	1	1	1		M15-19	1	1	1
	M20-24	1	1	1		M20-24	1	1	1							M20-24	1	1	1		M20-24	1	1	1
	M25-29	1	1	1		M25-29	1	1	1							M25-29	1	1	1		M25-29	1	1	1
	M30-34:	1	1	1		M30-34:	1	1	1							M30-34:	1	1	1		M30-34:	1	1	1
	M35-39	1	1	1		M35-39	1	1	1							M35-39	1	1	1		M35-39	1	1	1
	M40-44	1	1	1		M40-44	1	1	1							M40-44	1	1	1		M40-44	1	1	1
	M45-49	1	1	1		M45-49	1	1	1							M45-49	1	1	1		M45-49	1	1	1
	M50-54	1	1	1		M50-54	1	1	1							M50-54	1	1	1		M50-54	1	1	1
	M55-59	1	1	1		M55-59	1	1	1							M55-59	1	1	1		M55-59	1	1	1
	M60-64	1	1	1		M60-64	1	1	1							M60-64	1	1	1		M60-64	1	1	1
	M65-69	1	1	1		M65-69	1	1	1							M65-69	1	1	1		M65-69	1	1	1
	M70-74	1	1	1		M70-74	1	1	1							M70-74	1	1	1		M70-74	1	1	1
	M75-79	1	1	1		M75-79	1	1	1							M75-79	1	1	1		M75-79	1	1	1
	M80-84	1	1	1		M80-84	1	1	1							M80-84	1	1	1		M80-84	1	1	1
	M85+	1	1	1		M85+	1	1	1							M85+	1	1	1		M85+	1	1	1
	F15-19	1	1	1		F15-19	1	1	1							F15-19	1	1	1		F15-19	1	1	1
	F20-24	1	1	1		F20-24	1	1	1							F20-24	1	1	1		F20-24	1	1	1
	F25-29	1	1	1		F25-29	1	1	1							F25-29	1	1	1		F25-29	1	1	1
	F30-34	1	1	1		F30-34	1	1	1							F30-34	1	1	1		F30-34	1	1	1
	F35-39	1	1	1		F35-39	1	1	1							F35-39	1	1	1		F35-39	1	1	1
	F40-44	1	1	1		F40-44	1	1	1							F40-44	1	1	1		F40-44	1	1	1
	F45-49	1	1	1		F45-49	1	1	1							F45-49	1	1	1		F45-49	1	1	1
	F50-54	1	1	1		F50-54	1	1	1							F50-54	1	1	1		F50-54	1	1	1
	F55-59	1	1	1		F55-59	1	1	1							F55-59	1	1	1		F55-59	1	1	1
	F60-64	1	1	1		F60-64	1	1	1							F60-64	1	1	1		F60-64	1	1	1
	F65-69	1	1	1		F65-69	1	1	1							F65-69	1	1	1		F65-69	1	1	1
	F70-74	1	1	1		F70-74	1	1	1							F70-74	1	1	1		F70-74	1	1	1
	F75-79	1	1	1		F75-79	1	1	1							F75-79	1	1	1		F75-79	1	1	1
	F80-84	1	1	1		F80-84	1	1	1							F80-84	1	1	1		F80-84	1	1	1
	F85+	1	1	1		F85+	1	1	1							F85+	1	1	1		F85+	1	1	1

## Sheet: Population & Mortality
No
Population:
	Male	Female
15-19	567277	542223
20-24	690952	666951
25-29	803792	821277
30-34	723674	738732
35-39	610981	631231
40-44	551728	593373
45-49	503869	549310
50-54	482777	550722
55-59	431261	520895
60-64	295471	398685
65-69	202643	310749
70-74	88761	151689
75-79	100584	205010
80-84	41164	95125
85+	22183	61692
Mortality:
	I60-I69: Cerebrovascular diseases	I20-I25: Ischaemic heart diseases	C00-C14: Lip, oral cavity and pharynx	C15: Oesophagus	C16: Stomach	C34: Bronchus and lung	C25: Pancreas	C18-20: Colorectum	C50: Breast	C54.1: Endometrium	C23: Gallbladder	C64: Kidney	I10-I15: Hypertensive disease	E11,E14: Diabetes	C67: Bladder cancer	C22: Liver cancer	C53: Cervix cancer	J40-J44: Chronic obstructive pulmonary disease	K70, K74: Liver disease	I50: Heart failure	I71: Aortic aneurysm	I26: Pulmonary embolism	I05-09: Rheumatic heart disease	N18: Chronic renal failure	Total
M15-19	9	0	1	0	0	0	0	0	0	0	0	0	1	0	0	0	0	4	1	2	0	0	0	1	19
M20-24	18	3	2	1	1	0	0	2	0	0	0	0	0	2	0	0	0	5	4	2	0	0	0	4	44
M25-29	24	22	0	0	5	3	2	4	0	0	0	2	1	3	0	2	0	11	30	8	2	6	1	6	132
M30-34	56	38	3	1	11	8	3	4	0	0	0	1	2	1	0	3	0	22	77	7	3	3	1	10	254
M35-39	99	98	7	1	27	8	5	8	0	0	0	4	10	1	1	1	0	49	193	18	6	9	2	18	565
M40-44	181	196	7	6	27	32	11	17	0	0	0	11	13	8	7	7	0	65	283	16	6	18	10	17	938
M45-49	314	372	21	21	50	65	24	33	0	0	1	11	21	33	8	15	0	126	358	32	11	17	7	26	1566
M50-54	481	644	36	19	97	178	49	63	0	0	2	35	43	61	11	34	0	232	447	46	20	25	16	44	2583
M55-59	747	985	65	73	180	359	77	92	0	0	4	44	52	124	21	62	0	481	573	77	35	32	23	56	4162
M60-64	782	1037	63	89	199	443	89	128	0	0	4	54	77	192	39	75	0	785	613	73	34	37	23	70	4906
M65-69	880	1081	59	88	200	442	80	149	0	0	2	36	80	208	33	68	0	1022	541	93	30	34	10	95	5231
M70-74	577	621	26	44	106	187	39	84	1	0	2	19	34	148	21	35	0	868	305	73	17	24	9	61	3301
M75-79	864	860	19	55	120	203	36	99	1	0	0	16	51	236	33	47	0	1523	374	113	26	20	6	98	4800
M80-84	495	480	11	18	55	63	16	48	0	0	0	8	38	126	25	15	0	1014	188	47	7	4	1	62	2721
M85+	332	334	2	13	16	15	2	17	0	0	0	4	24	61	15	9	0	618	59	33	6	4	1	28	1593
Total	5859	6771	322	429	1094	2006	433	748	2	0	15	245	447	1204	214	373	0	6825	4046	640	203	233	110	596	32815
F15-19	2	0	0	0	0	0	0	0	0	0	0	0	0	0	0	0	0	2	0	2	0	0	2	0	8
F20-24	3	2	0	0	1	0	0	3	2	0	0	0	0	1	0	1	1	2	4	3	0	0	0	0	23
F25-29	7	5	4	4	8	1	2	5	4	1	0	0	0	4	0	1	13	8	17	2	0	0	3	4	93
F30-34	28	15	2	2	16	5	2	8	18	2	0	1	0	3	0	3	22	7	41	3	1	4	3	5	191
F35-39	58	17	2	1	9	11	5	16	47	1	1	2	5	4	1	5	52	17	84	6	3	4	4	9	364
F40-44	90	43	12	6	17	14	8	18	62	2	1	4	6	6	0	5	75	20	149	10	3	8	4	12	575
F45-49	156	79	17	12	29	21	11	30	128	6	2	4	12	15	1	16	92	54	163	10	3	10	8	23	902
F50-54	255	145	15	23	46	31	24	42	145	19	5	6	13	37	1	19	92	96	221	15	10	11	11	28	1310
F55-59	386	250	29	31	63	57	62	68	200	37	8	10	38	127	3	30	67	169	353	36	16	19	12	49	2120
F60-64	476	376	22	39	77	81	58	113	172	46	5	17	37	224	4	45	65	266	405	51	11	24	26	54	2694
F65-69	675	558	24	57	118	64	76	123	173	44	8	17	53	353	3	55	48	441	404	69	21	29	21	72	3506
F70-74	505	401	10	37	68	62	39	76	85	32	3	11	41	294	4	33	36	438	286	64	9	14	11	51	2610
F75-79	1228	1054	11	69	107	61	63	127	110	22	12	23	92	546	14	49	30	1237	515	107	12	27	26	93	5635
F80-84	995	843	10	27	48	33	26	66	40	15	4	9	53	389	7	24	14	1064	299	78	5	14	9	79	4151
F85+	1105	905	8	13	14	13	9	32	28	4	1	2	59	276	4	14	3	1196	234	87	2	10	0	64	4083
Total	5969	4693	166	321	621	454	385	727	1214	231	50	106	409	2279	42	300	610	5017	3175	543	96	174	140	543	28265

## Sheet: Results
No
											I60-I69: Cerebrovascular diseases		I20-I25: Ischaemic heart diseases		C00-C14: Lip, oral cavity and pharynx		C15: Oesophagus		C16: Stomach		C34: Bronchus and lung		C25: Pancreas		C18-20: Colorectum		C50: Breast		C54.1: Endometrium		C23: Gallbladder		C64: Kidney		I10-I15: Hypertensive disease		E11,E14: Diabetes		C67: Bladder cancer		C22: Liver cancer		C53: Cervix cancer		J40-J44: Chronic obstructive pulmonary disease		K70, K74: Liver disease		I50: Heart failure
Deaths averted or delayed:			Deaths averted or delayed by cause:			Deaths averted or delayed by behavioural risk factor:				M15-19	9	7.18465	0	0	1	1	0	0	0	0	0	0	0	0	0	0	0	0	0	0	0	0	0	0	1	0.724079	0	0	0	0	0	0	0	0	4	4	1	1	2
Total	3514.69		Cardiovascular disease	3514.69		Diet (excluding obesity)	3514.69			M20-24	18	14.3693	3	2.573	2	2	1	1	1	1	0	0	0	0	2	2	0	0	0	0	0	0	0	0	0	0	2	2	0	0	0	0	0	0	5	5	4	4	2
Under 75	2397.4		Coronary heart disease	1311.34		Diet (including obesity)	3514.69			M25-29	24	19.1591	22	18.8687	0	0	0	0	5	5	3	3	2	2	4	4	0	0	0	0	0	0	2	2	1	0.724079	3	3	0	0	2	2	0	0	11	11	30	30	8
			Stroke	1733.83		Fruit and vegetables	0			M30-34	56	44.7045	38	32.5913	3	3	1	1	11	11	8	8	3	3	4	4	0	0	0	0	0	0	1	1	2	1.44816	1	1	0	0	3	3	0	0	22	22	77	77	7
Male	2042.53		Heart failure	154.852		Fibre	0			M35-39	99	79.0312	98	84.0514	7	7	1	1	27	27	8	8	5	5	8	8	0	0	0	0	0	0	4	4	10	7.24079	1	1	1	1	1	1	0	0	49	49	193	193	18
Female	1472.15		Aortic aneurysm	37.3618		Fats	-38.1437			M40-44	181	144.491	196	168.103	7	7	6	6	27	27	32	32	11	11	17	17	0	0	0	0	0	0	11	11	13	9.41303	8	8	7	7	7	7	0	0	65	65	283	283	16
			Pulmonary embolism	28.9443		Salt	3547.7			M45-49	314	250.665	372	319.052	21	21	21	21	50	50	65	65	24	24	33	33	0	0	0	0	1	1	11	11	21	15.2057	33	33	8	8	15	15	0	0	126	126	358	358	32
Male under 75	1615		Rheumatic heart disease	16.2203						M50-54	481	388.294	644	553.437	36	36	19	19	97	97	178	178	49	49	63	63	0	0	0	0	2	2	35	35	43	31.1354	61	61	11	11	34	34	0	0	232	232	447	447	46
Female under 75	782.397		Hypertensive disease	232.135		Physical activity (excluding obesity)	0			M55-59	747	603.026	985	846.484	65	65	73	73	180	180	359	359	77	77	92	92	0	0	0	0	4	4	44	44	52	37.6521	124	124	21	21	62	62	0	0	481	481	573	573	77
						Physical activity (including obesity)	0			M60-64	782	646.996	1037	904.4	63	63	89	89	199	199	443	443	89	89	128	128	0	0	0	0	4	4	54	54	77	55.7541	192	192	39	39	75	75	0	0	785	785	613	613	73
			Diabetes	0						M65-69	880	728.077	1081	942.774	59	59	88	88	200	200	442	442	80	80	149	149	0	0	0	0	2	2	36	36	80	57.9264	208	208	33	33	68	68	0	0	1022	1022	541	541	93
						Obesity	0			M70-74	577	492.979	621	553.63	26	26	44	44	106	106	187	187	39	39	84	84	1	1	0	0	2	2	19	19	34	24.6187	148	148	21	21	35	35	0	0	868	868	305	305	73
			Cancer	0						M75-79	864	738.188	860	766.702	19	19	55	55	120	120	203	203	36	36	99	99	1	1	0	0	0	0	16	16	51	36.9281	236	236	33	33	47	47	0	0	1523	1523	374	374	113
			Mouth, larynx and pharynx	0		Alcohol consumption	0			M80-84	495	451.111	480	438.465	11	11	18	18	55	55	63	63	16	16	48	48	0	0	0	0	0	0	8	8	38	27.515	126	126	25	25	15	15	0	0	1014	1014	188	188	47
			Oesophagus	0						M85+	332	302.563	334	305.099	2	2	13	13	16	16	15	15	2	2	17	17	0	0	0	0	0	0	4	4	24	17.3779	61	61	15	15	9	9	0	0	618	618	59	59	33
			Stomach	0		Smoking	0			M Total	5859	4910.84	6771	5936.23	322	322	429	429	1094	1094	2006	2006	433	433	748	748	2	2	0	0	15	15	245	245	447	323.663	1204	1204	214	214	373	373	0	0	6825	6825	4046	4046	640
			Lung	0
			Pancreas	0						F15-19	2	1.61556	0	0	0	0	0	0	0	0	0	0	0	0	0	0	0	0	0	0	0	0	0	0	0	0	0	0	0	0	0	0	0	0	2	2	0	0	2
			Colorectum	0						F20-24	3	2.42334	2	1.73158	0	0	0	0	1	1	0	0	0	0	3	3	2	2	0	0	0	0	0	0	0	0	1	1	0	0	1	1	1	1	2	2	4	4	3
			Breast	0						F25-29	7	5.65447	5	4.32896	4	4	4	4	8	8	1	1	2	2	5	5	4	4	1	1	0	0	0	0	0	0	4	4	0	0	1	1	13	13	8	8	17	17	2
			Endometrium	0						F30-34	28	22.6179	15	12.9869	2	2	2	2	16	16	5	5	2	2	8	8	18	18	2	2	0	0	1	1	0	0	3	3	0	0	3	3	22	22	7	7	41	41	3
			Gallbladder	0						F35-39	58	46.8513	17	14.7185	2	2	1	1	9	9	11	11	5	5	16	16	47	47	1	1	1	1	2	2	5	3.66994	4	4	1	1	5	5	52	52	17	17	84	84	6
			Kidney	0						F40-44	90	72.7003	43	37.229	12	12	6	6	17	17	14	14	8	8	18	18	62	62	2	2	1	1	4	4	6	4.40393	6	6	0	0	5	5	75	75	20	20	149	149	10
			Bladder	0						F45-49	156	126.014	79	68.3975	17	17	12	12	29	29	21	21	11	11	30	30	128	128	6	6	2	2	4	4	12	8.80786	15	15	1	1	16	16	92	92	54	54	163	163	10
			Liver	0						F50-54	255	208.227	145	125.766	15	15	23	23	46	46	31	31	24	24	42	42	145	145	19	19	5	5	6	6	13	9.54185	37	37	1	1	19	19	92	92	96	96	221	221	15
			Cervix	0						F55-59	386	315.198	250	216.837	29	29	31	31	63	63	57	57	62	62	68	68	200	200	37	37	8	8	10	10	38	27.8916	127	127	3	3	30	30	67	67	169	169	353	353	36
										F60-64	476	398.006	376	330.709	22	22	39	39	77	77	81	81	58	58	113	113	172	172	46	46	5	5	17	17	37	27.1576	224	224	4	4	45	45	65	65	266	266	405	405	51
			Chronic obstructive pulmonary disease	0						F65-69	675	564.399	558	490.786	24	24	57	57	118	118	64	64	76	76	123	123	173	173	44	44	8	8	17	17	53	38.9014	353	353	3	3	55	55	48	48	441	441	404	404	69
										F70-74	505	435.467	401	360.117	10	10	37	37	68	68	62	62	39	39	76	76	85	85	32	32	3	3	11	11	41	30.0935	294	294	4	4	33	33	36	36	438	438	286	286	64
			Kidney disease	0						F75-79	1228	1058.92	1054	946.542	11	11	69	69	107	107	61	61	63	63	127	127	110	110	22	22	12	12	23	23	92	67.527	546	546	14	14	49	49	30	30	1237	1237	515	515	107
										F80-84	995	912.196	843	774.655	10	10	27	27	48	48	33	33	26	26	66	66	40	40	15	15	4	4	9	9	53	38.9014	389	389	7	7	24	24	14	14	1064	1064	299	299	78
			Liver disease	0						F85+	1105	1013.04	905	831.629	8	8	13	13	14	14	13	13	9	9	32	32	28	28	4	4	1	1	2	2	59	43.3053	276	276	4	4	14	14	3	3	1196	1196	234	234	87
										F Total	5969	5183.33	4693	4216.43	166	166	321	321	621	621	454	454	385	385	727	727	1214	1214	231	231	50	50	106	106	409	300.201	2279	2279	42	42	300	300	610	610	5017	5017	3175	3175	543
										Total	11828	10094.2	11464	10152.7	488	488	750	750	1715	1715	2460	2460	818	818	1475	1475	1216	1216	231	231	65	65	351	351	856	623.865	3483	3483	256	256	673	673	610	610	11842	11842	7221	7221	1183
[truncated: 12 more columns]

## Sheet: MC_Results
No																		Results	Total	Under 75	Male	Female	Male under 75	Female under 75	Cardiovascular disease	Coronary heart disease	Stroke	Heart failure	Aortic aneurysm	Pulmonary embolism	Rheumatic heart disease	Hypertensive disease	Diabetes	Cancer	Mouth, larynx and pharynx	Oesophagus	Stomach	Lung	Pancreas	Colorectum	Breast	Endometrium	Gallbladder	Kidney	Bladder	Liver	Cervix	Chronic obstructive pulmonary disease	Kidney disease
Deaths averted or delayed:					Deaths averted or delayed by cause:					Deaths averted or delayed by behavioural risk factor:									3514.69	2397.4	2042.53	1472.15	1615	782.397	3514.69	1311.34	1733.83	154.852	37.3618	28.9443	16.2203	232.135	0	0	0	0	0	0	0	0	0	0	0	0	0	0	0	0	0
	2.5th	Mean	97.5th			2.5th	Mean	97.5th			2.5th	Mean	97.5th						1990.95	1366.54	1163.05	827.898	922.963	443.58	1990.95	723.826	988.906	96.7345	18.2731	16.1604	6.63176	140.421	0	0	0	0	0	0	0	0	0	0	0	0	0	0	0	0	0
Total	1506.34	3515.94	5209.09		Cardiovascular disease	1506.34	3515.94	5209.09		Diet (excluding obesity)	1506.34	3515.94	5209.09						3083.7	2098.44	1788.17	1295.53	1411.34	687.096	3083.7	1143.83	1529.26	132.465	32.4582	21.3477	19.3197	205.026	0	0	0	0	0	0	0	0	0	0	0	0	0	0	0	0	0
Under 75	1033.89	2400.95	3537.71		Coronary heart disease	542.135	1313.69	1986.15		Diet (including obesity)	1506.34	3515.94	5209.09						2560.97	1745.35	1488.58	1072.39	1176.4	568.95	2560.97	912.096	1305.98	108.84	24.2752	17.4709	11.9357	180.363	0	0	0	0	0	0	0	0	0	0	0	0	0	0	0	0	0
					Stroke	758.79	1738.23	2557.24		Fruit and vegetables	0	0	0						4665.69	3175.95	2704.55	1961.14	2136.56	1039.39	4665.69	1765.12	2279.44	227.296	42.4258	45.6614	16.3718	289.368	0	0	0	0	0	0	0	0	0	0	0	0	0	0	0	0	0
Male	882.124	2044.34	3016		Heart failure	65.1735	154.026	236.805		Fibre	0	0	0						3158.03	2174.29	1844.43	1313.6	1467.58	706.707	3158.03	1181.14	1543.9	144.249	36.4671	28.399	11.8578	212.02	0	0	0	0	0	0	0	0	0	0	0	0	0	0	0	0	0
Female	631.316	1472.26	2201.93		Aortic aneurysm	15.7523	37.1174	58.1886		Fats	-64.6742	-37.7587	-13.695						5050.63	3469.29	2935.61	2115.02	2329.84	1139.45	5050.63	1898.57	2490.39	224.309	58.1886	49.2711	14.9795	314.927	0	0	0	0	0	0	0	0	0	0	0	0	0	0	0	0	0
					Pulmonary embolism	8.724	28.4359	53.7454		Salt	1546.66	3551.9	5236.64						3094.42	2138.43	1809.63	1284.79	1441.68	696.752	3094.42	1162.69	1502.26	135.147	40.7895	28.8114	14.7259	209.992	0	0	0	0	0	0	0	0	0	0	0	0	0	0	0	0	0
Male under 75	697.813	1617.35	2377.63		Rheumatic heart disease	4.59484	15.674	30.9304											4103.95	2809.42	2389.06	1714.89	1892.71	916.706	4103.95	1534.96	2021.8	175.514	48.7103	40.2799	14.7656	267.922	0	0	0	0	0	0	0	0	0	0	0	0	0	0	0	0	0
Female under 75	335.687	782.876	1160.52		Hypertensive disease	109.434	231.984	319.013		Physical activity (excluding obesity)	0	0	0						3430.5	2335.69	1989.61	1440.89	1571.89	763.792	3430.5	1251.29	1717.9	145.333	36.731	31.3953	21.5137	226.332	0	0	0	0	0	0	0	0	0	0	0	0	0	0	0	0	0
										Physical activity (including obesity)	0	0	0						3051.39	2087.78	1779.22	1272.17	1408.57	679.213	3051.39	1138.33	1490.71	135.776	33.8727	29.1594	11.839	211.703	0	0	0	0	0	0	0	0	0	0	0	0	0	0	0	0	0
					Diabetes	0	0	0											4165.77	2814.69	2415.3	1750.48	1897.8	916.89	4165.77	1607.23	2034.97	175.442	43.0357	39.5456	8.5084	257.042	0	0	0	0	0	0	0	0	0	0	0	0	0	0	0	0	0
										Obesity	0	0	0						1384.84	946.844	808.165	576.678	640.03	306.813	1384.84	502.178	697.006	53.6198	14.2608	9.85843	6.36492	101.556	0	0	0	0	0	0	0	0	0	0	0	0	0	0	0	0	0
					Cancer	0	0	0		Alcohol consumption	0	0	0						3051.12	2094.53	1780.45	1270.67	1413.07	681.46	3051.12	1168.18	1489.55	118.455	27.6126	30.2294	14.8151	202.272	0	0	0	0	0	0	0	0	0	0	0	0	0	0	0	0	0
					Mouth, larynx and pharynx	0	0	0											3436.05	2331.17	1990.47	1445.58	1569.5	761.674	3436.05	1277.02	1684.1	166.336	36.1976	35.1518	20.1446	217.105	0	0	0	0	0	0	0	0	0	0	0	0	0	0	0	0	0
					Oesophagus	0	0	0		Smoking	0	0	0						4222.76	2895.13	2452.22	1770.54	1943.88	951.25	4222.76	1565.14	2093.68	177.45	43.213	44.424	21.316	277.543	0	0	0	0	0	0	0	0	0	0	0	0	0	0	0	0	0
					Stomach	0	0	0											4789.78	3259.33	2777.6	2012.18	2193.73	1065.6	4789.78	1813.51	2347.16	215.393	47.6483	38.4287	21.7558	305.88	0	0	0	0	0	0	0	0	0	0	0	0	0	0	0	0	0
					Lung	0	0	0											3754.84	2553.43	2178.59	1576.25	1720.37	833.054	3754.84	1409.92	1827.24	163.908	37.9394	35.297	30.3738	250.156	0	0	0	0	0	0	0	0	0	0	0	0	0	0	0	0	0
					Pancreas	0	0	0											4386.9	2989.33	2541.32	1845.59	2010.69	978.636	4386.9	1625.47	2183.83	203.722	41.0507	34.2953	14.2714	284.264	0	0	0	0	0	0	0	0	0	0	0	0	0	0	0	0	0
					Colorectum	0	0	0											3489.36	2364.43	2022.4	1466.96	1592.86	771.562	3489.36	1303.39	1720.96	140.759	37.248	27.7306	15.7888	243.483	0	0	0	0	0	0	0	0	0	0	0	0	0	0	0	0	0
					Breast	0	0	0											2703.41	1851.57	1575.38	1128.03	1248.69	602.886	2703.41	1004.96	1302.42	134.907	28.6424	31.6191	12.3446	188.512	0	0	0	0	0	0	0	0	0	0	0	0	0	0	0	0	0
					Endometrium	0	0	0											3621.48	2496.59	2111.28	1510.2	1679.09	817.5	3621.48	1349.36	1771.1	161.778	36.3249	43.4769	21.0235	238.411	0	0	0	0	0	0	0	0	0	0	0	0	0	0	0	0	0
					Gallbladder	0	0	0											2493.33	1716.74	1455.98	1037.35	1157.18	559.557	2493.33	906.193	1257.7	97.3544	28.8776	16.2984	15.2089	171.698	0	0	0	0	0	0	0	0	0	0	0	0	0	0	0	0	0
					Kidney	0	0	0											2995.54	2057.71	1745.04	1250.49	1386.56	671.15	2995.54	1120.46	1480.03	115.467	34.1856	21.7876	12.9112	210.695	0	0	0	0	0	0	0	0	0	0	0	0	0	0	0	0	0
					Bladder	0	0	0											3060.33	2106.09	1785.5	1274.83	1418.43	687.659	3060.33	1135.61	1499.26	132.498	31.5239	43.6672	17.7785	199.993	0	0	0	0	0	0	0	0	0	0	0	0	0	0	0	0	0
					Liver	0	0	0											4383.07	2967.28	2538.45	1844.62	2000.31	966.969	4383.07	1673.01	2159.99	175.899	45.2083	38.3198	21.4705	269.181	0	0	0	0	0	0	0	0	0	0	0	0	0	0	0	0	0
					Cervix	0	0	0				NOTE: TO STOP MONTE CARLO ANALYSIS PRESS ESC							2209.17	1517.44	1291.21	917.959	1024.13	493.312	2209.17	814.034	1090.8	108.675	22.8506	13.8856	5.99643	152.927	0	0	0	0	0	0	0	0	0	0	0	0	0	0	0	0	0
																			4545.13	3096.87	2636.52	1908.61	2083.8	1013.07	4545.13	1710.93	2237.99	219.571	45.8006	38.0742	16.0024	276.766	0	0	0	0	0	0	0	0	0	0	0	0	0	0	0	0	0
					Chronic obstructive pulmonary disease	0	0	0											3315.84	2253.85	1928.5	1387.34	1521.74	732.102	3315.84	1274.66	1601.78	151.805	28.3441	28.2416	13.066	217.951	0	0	0	0	0	0	0	0	0	0	0	0	0	0	0	0	0
																			3690.33	2509.7	2143.86	1546.47	1690.51	819.196	3690.33	1382.86	1818.16	173.66	41.9625	15.5294	12.8369	245.326	0	0	0	0	0	0	0	0	0	0	0	0	0	0	0	0	0
					Kidney disease	0	0	0											3841.21	2630.44	2235.74	1605.46	1770.81	859.626	3841.21	1482.28	1855.78	152.747	44.866	28.2897	27.2824	249.956	0	0	0	0	0	0	0	0	0	0	0	0	0	0	0	0	0
																			2975.11	2050.63	1738.73	1236.38	1382.36	668.27	2975.11	1107.38	1443.7	146.165	28.5407	27.9994	11.746	209.575	0	0	0	0	0	0	0	0	0	0	0	0	0	0	0	0	0
					Liver disease	0	0	0											2024.11	1384.78	1180.75	843.358	934.353	450.423	2024.11	739.226	1015.03	78.1939	25.1994	16.0992	9.44228	140.92	0	0	0	0	0	0	0	0	0	0	0	0	0	0	0	0	0
																			1806.14	1244.69	1055.36	750.784	839.944	404.742	1806.14	653.714	902.748	75.6367	17.796	14.3443	7.14963	134.756	0	0	0	0	0	0	0	0	0	0	0	0	0	0	0	0	0
																			2817.14	1918.8	1637.33	1179.81	1292.7	626.103	2817.14	1043.76	1395.16	125.002	31.378	23.0285	15.1454	183.676	0	0	0	0	0	0	0	0	0	0	0	0	0	0	0	0	0
																			3529.76	2389.5	2043.74	1486.02	1610.75	778.747	3529.76	1298.04	1744.91	169.591	31.9397	26.9388	18.036	240.303	0	0	0	0	0	0	0	0	0	0	0	0	0	0	0	0	0
																			4027.17	2766.84	2342.87	1684.3	1857.3	909.541	4027.17	1516.58	1968.19	173.367	37.7448	44.3262	18.8632	268.097	0	0	0	0	0	0	0	0	0	0	0	0	0	0	0	0	0
																			4664.75	3181.96	2708.37	1956.38	2142.89	1039.08	4664.75	1778.19	2286.11	209.797	51.4991	42.4474	20.4165	276.293	0	0	0	0	0	0	0	0	0	0	0	0	0	0	0	0	0
																			4146.73	2810.25	2404.53	1742.19	1894.83	915.414	4146.73	1581.04	2008.53	194.141	43.5694	38.2251	12.439	268.775	0	0	0	0	0	0	0	0	0	0	0	0	0	0	0	0	0
																			3902.11	2633.42	2252.22	1649.89	1771.76	861.658	3902.11	1450	1948.9	162.101	43.3302	26.4352	24.3191	247.018	0	0	0	0	0	0	0	0	0	0	0	0	0	0	0	0	0
																			2355.64	1623.54	1376.71	978.927	1095.18	528.365	2355.64	866.574	1174.53	108.733	22.3056	8.36669	14.4402	160.693	0	0	0	0	0	0	0	0	0	0	0	0	0	0	0	0	0
																			3152.68	2162.93	1837.36	1315.33	1456.64	706.29	3152.68	1160.69	1560.42	140.132	30.2696	27.6795	15.105	218.395	0	0	0	0	0	0	0	0	0	0	0	0	0	0	0	0	0
																			2961.14	2036.08	1728.56	1232.57	1374.45	661.628	2961.14	1098.95	1459.88	135.122	35.6285	33.8125	14.2654	183.475	0	0	0	0	0	0	0	0	0	0	0	0	0	0	0	0	0
																			4758.76	3223.28	2752.99	2005.77	2171.56	1051.72	4758.76	1808.94	2348.95	193.113	51.0004	27.8584	30.001	298.893	0	0	0	0	0	0	0	0	0	0	0	0	0	0	0	0	0
																			3133.18	2128.2	1816.54	1316.64	1433.4	694.804	3133.18	1150.1	1546.41	148.914	32.0488	25.2877	20.4959	209.913	0	0	0	0	0	0	0	0	0	0	0	0	0	0	0	0	0
																			3820.79	2609.6	2227.07	1593.72	1764.1	845.495	3820.79	1469.89	1839.21	170.502	44.8083	36.7973	13.2643	246.312	0	0	0	0	0	0	0	0	0	0	0	0	0	0	0	0	0
																			5271.69	3589.08	3050.78	2220.91	2407.31	1181.77	5271.69	1975.35	2602.78	240.687	51.1294	57.1791	28.011	316.558	0	0	0	0	0	0	0	0	0	0	0	0	0	0	0	0	0
																			3278.8	2252.92	1913.92	1364.88	1521.58	731.341	3278.8	1249.55	1579.46	138.212	33.1443	32.9217	13.8652	231.643	0	0	0	0	0	0	0	0	0	0	0	0	0	0	0	0	0
																			1241.97	849.257	723.393	518.581	572.813	276.445	1241.97	443.077	629.372	52.6158	13.9669	5.19471	6.91827	90.8291	0	0	0	0	0	0	0	0	0	0	0	0	0	0	0	0	0
																			3296.86	2249.83	1915.4	1381.46	1514.86	734.974	3296.86	1212.25	1641.38	138.244	39.6938	30.0298	17.0899	218.17	0	0	0	0	0	0	0	0	0	0	0	0	0	0	0	0	0
																			4103.14	2805.35	2380.55	1722.59	1884.41	920.944	4103.14	1533.7	2029.11	173.674	40.077	32.9164	30.415	263.246	0	0	0	0	0	0	0	0	0	0	0	0	0	0	0	0	0
																			4836.61	3282.27	2801.67	2034.94	2211.02	1071.25	4836.61	1832.8	2374.27	224.352	48.5876	45.3174	12.1287	299.162	0	0	0	0	0	0	0	0	0	0	0	0	0	0	0	0	0
																			4787.39	3260.98	2768.96	2018.43	2187.11	1073.88	4787.39	1765.61	2362.61	215.083	52.613	55.4657	30.2241	305.787	0	0	0	0	0	0	0	0	0	0	0	0	0	0	0	0	0
																			5174.69	3503.25	2983.57	2191.12	2350.55	1152.7	5174.69	1923.84	2609.04	214.071	47.0452	35.3943	27.3252	317.975	0	0	0	0	0	0	0	0	0	0	0	0	0	0	0	0	0
																			3261.55	2240.92	1904.66	1356.89	1512.57	728.347	3261.55	1243.38	1584.65	143.007	35.4778	23.7478	13.0186	218.278	0	0	0	0	0	0	0	0	0	0	0	0	0	0	0	0	0
																			3960.62	2696.57	2296.73	1663.89	1815.9	880.667	3960.62	1470.82	1977.37	168.03	38.6638	39.9364	14.1045	251.69	0	0	0	0	0	0	0	0	0	0	0	0	0	0	0	0	0
																			1320.52	906.904	773.375	547.141	613.077	293.827	1320.52	485.751	642.022	56.8443	15.5042	14.2913	7.28785	98.8147	0	0	0	0	0	0	0	0	0	0	0	0	0	0	0	0	0
																			2768.92	1875.61	1608.92	1160	1265.98	609.633	2768.92	1034.79	1372.1	113.35	29.3693	20.3352	10.2465	188.726	0	0	0	0	0	0	0	0	0	0	0	0	0	0	0	0	0
																			3242.12	2200.11	1880.58	1361.54	1484.62	715.493	3242.12	1191.18	1626.45	132.959	36.3351	24.8109	9.21272	221.173	0	0	0	0	0	0	0	0	0	0	0	0	0	0	0	0	0
																			3431.05	2352.41	2001.18	1429.87	1586.98	765.434	3431.05	1308.22	1672.24	139.899	39.9572	27.4252	14.8281	228.48	0	0	0	0	0	0	0	0	0	0	0	0	0	0	0	0	0
																			3308.05	2272.7	1929.27	1378.78	1531.64	741.062	3308.05	1255.23	1627.16	131.927	37.6646	21.467	9.88104	224.716	0	0	0	0	0	0	0	0	0	0	0	0	0	0	0	0	0
																			2532.52	1722.36	1473.3	1059.22	1161.82	560.542	2532.52	929.226	1264.39	109.701	25.5738	15.8213	13.9145	173.886	0	0	0	0	0	0	0	0	0	0	0	0	0	0	0	0	0
																			3224.37	2192.59	1871.1	1353.27	1477.07	715.518	3224.37	1175.96	1630.93	132.935	28.244	28.7546	14.2998	213.248	0	0	0	0	0	0	0	0	0	0	0	0	0	0	0	0	0
																			5344.51	3590.88	3078.43	2266.08	2414.84	1176.04	5344.51	2063.99	2633.45	209.911	62.1164	21.0438	25.4142	328.593	0	0	0	0	0	0	0	0	0	0	0	0	0	0	0	0	0
																			1577.39	1082.34	920.336	657.054	729.231	353.107	1577.39	561.235	805.357	64.9181	13.8648	8.90037	5.66209	117.452	0	0	0	0	0	0	0	0	0	0	0	0	0	0	0	0	0
																			2558.28	1748.73	1489.09	1069.19	1178.6	570.135	2558.28	919.771	1285.69	111.901	30.6902	19.8765	11.1616	179.196	0	0	0	0	0	0	0	0	0	0	0	0	0	0	0	0	0
																			2466.07	1679.96	1432.65	1033.42	1130.48	549.486	2466.07	883.1	1253.88	114.869	25.9238	14.462	6.94105	166.896	0	0	0	0	0	0	0	0	0	0	0	0	0	0	0	0	0
																			3872.9	2630.45	2243.75	1629.16	1769	861.449	3872.9	1454.21	1914.12	169.248	31.8052	35.9317	16.0017	251.585	0	0	0	0	0	0	0	0	0	0	0	0	0	0	0	0	0
																			4736.01	3212.36	2738.01	1998	2158.42	1053.94	4736.01	1793.51	2333.08	217.271	48.0024	34.304	18.6514	291.194	0	0	0	0	0	0	0	0	0	0	0	0	0	0	0	0	0
																			3073.85	2116.06	1794.58	1279.27	1427.29	688.771	3073.85	1134.78	1545.38	137.984	25.3988	16.5545	4.83953	208.908	0	0	0	0	0	0	0	0	0	0	0	0	0	0	0	0	0
																			4537.41	3099.82	2630.49	1906.92	2083.58	1016.24	4537.41	1708.72	2250.53	184.35	43.3166	27.6514	32.0916	290.75	0	0	0	0	0	0	0	0	0	0	0	0	0	0	0	0	0
																			4580.39	3104.63	2648.04	1932.35	2085.47	1019.15	4580.39	1732.3	2245.01	210.473	53.6493	28.7965	25.8132	284.343	0	0	0	0	0	0	0	0	0	0	0	0	0	0	0	0	0
																			3198.59	2215.79	1872.92	1325.67	1493.49	722.291	3198.59	1183.02	1564.19	151.104	34.1063	37.3756	17.301	211.497	0	0	0	0	0	0	0	0	0	0	0	0	0	0	0	0	0
																			4401.2	3023.49	2563.72	1837.48	2035.33	988.156	4401.2	1683.54	2145.83	189.738	47.7022	34.0358	21.0566	279.302	0	0	0	0	0	0	0	0	0	0	0	0	0	0	0	0	0
																			3801.07	2596.41	2207.96	1593.12	1747.17	849.249	3801.07	1422.63	1894.66	151.057	35.9536	37.104	22.251	237.422	0	0	0	0	0	0	0	0	0	0	0	0	0	0	0	0	0
																			3279.82	2247.38	1910.77	1369.06	1514.87	732.5	3279.82	1201.26	1647.84	138.543	30.756	32.2978	11.2509	217.871	0	0	0	0	0	0	0	0	0	0	0	0	0	0	0	0	0
																			3513.75	2392.33	2039.34	1474.41	1609	783.332	3513.75	1304.9	1697.83	186.034	33.6982	31.1103	20.483	239.699	0	0	0	0	0	0	0	0	0	0	0	0	0	0	0	0	0
																			3170.08	2168.06	1845.45	1324.63	1460.03	708.028	3170.08	1183.92	1542.4	159.661	33.7116	17.9146	14.8594	217.615	0	0	0	0	0	0	0	0	0	0	0	0	0	0	0	0	0
																			3410.21	2315.21	1978.39	1431.82	1559.79	755.422	3410.21	1252.36	1699.2	161.833	38.8691	20.5444	18.1731	219.233	0	0	0	0	0	0	0	0	0	0	0	0	0	0	0	0	0
																			3955.33	2707.46	2299.34	1655.98	1820.62	886.833	3955.33	1466.33	1960.55	186.823	41.7751	23.4655	16.3405	260.035	0	0	0	0	0	0	0	0	0	0	0	0	0	0	0	0	0
																			4159.25	2853.43	2420.82	1738.43	1918.09	935.342	4159.25	1541.02	2049.21	198.21	42.7265	35.7245	12.359	279.995	0	0	0	0	0	0	0	0	0	0	0	0	0	0	0	0	0
																			4292.53	2892.52	2473.3	1819.23	1941.24	951.283	4292.53	1573.16	2135.19	204.434	43.7462	50.0561	15.7894	270.154	0	0	0	0	0	0	0	0	0	0	0	0	0	0	0	0	0
																			4305.39	2908.64	2491.88	1813.51	1958.41	950.228	4305.39	1639.81	2091.84	205.203	50.8533	30.1886	14.7695	272.725	0	0	0	0	0	0	0	0	0	0	0	0	0	0	0	0	0
																			4737.48	3193.26	2728.94	2008.54	2142.97	1050.29	4737.48	1766.82	2353.86	215.919	48.6687	27.5903	20.0612	304.562	0	0	0	0	0	0	0	0	0	0	0	0	0	0	0	0	0
																			2991.9	2026.79	1732.05	1259.85	1363.3	663.483	2991.9	1082.41	1497.22	116.821	32.2898	41.4629	20.0243	201.671	0	0	0	0	0	0	0	0	0	0	0	0	0	0	0	0	0
																			4426.06	3017.95	2567.01	1859.04	2029.99	987.965	4426.06	1651.07	2169.5	217.052	48.5445	35.3374	25.9762	278.581	0	0	0	0	0	0	0	0	0	0	0	0	0	0	0	0	0
																			3896.6	2634.91	2253.8	1642.8	1773.17	861.749	3896.6	1463.39	1914.24	181.236	33.2223	39.9137	21.6034	242.991	0	0	0	0	0	0	0	0	0	0	0	0	0	0	0	0	0
																			2692.54	1830.17	1564.92	1127.62	1234.35	595.818	2692.54	977.468	1337.24	122.886	27.2176	22.8058	10.9054	194.022	0	0	0	0	0	0	0	0	0	0	0	0	0	0	0	0	0
																			2587.25	1775.13	1511.12	1076.13	1199.79	575.332	2587.25	962.594	1274.25	114.513	32.3798	19.0322	12.4951	171.99	0	0	0	0	0	0	0	0	0	0	0	0	0	0	0	0	0
																			4294.02	2955.87	2501.38	1792.64	1989.63	966.246	4294.02	1607.66	2078.76	208.379	47.808	51.8632	23.681	275.864	0	0	0	0	0	0	0	0	0	0	0	0	0	0	0	0	0
																			3783.57	2606.23	2206.63	1576.94	1756.78	849.448	3783.57	1412.36	1873.29	160.895	50.8089	20.0372	16.4881	249.691	0	0	0	0	0	0	0	0	0	0	0	0	0	0	0	0	0
																			3990.12	2726.65	2315.69	1674.43	1832.33	894.327	3990.12	1449.51	1992.49	196.603	40.59	37.4896	24.7997	248.638	0	0	0	0	0	0	0	0	0	0	0	0	0	0	0	0	0
																			2807.74	1917.39	1634	1173.74	1291.35	626.043	2807.74	1019.4	1398.53	124.733	33.6585	27.3587	13.1175	190.949	0	0	0	0	0	0	0	0	0	0	0	0	0	0	0	0	0
																			2283.16	1554.2	1329.76	953.393	1051.04	503.156	2283.16	843.096	1156.9	86.442	30.1693	6.87412	5.84882	153.826	0	0	0	0	0	0	0	0	0	0	0	0	0	0	0	0	0
																			3474.92	2386.22	2023.27	1451.65	1606.34	779.878	3474.92	1288.75	1727.1	151.108	34.6561	34.7313	14.975	223.597	0	0	0	0	0	0	0	0	0	0	0	0	0	0	0	0	0
																			3267.81	2236.89	1903.77	1364.04	1506.99	729.907	3267.81	1203.82	1625.2	147.855	34.1246	24.6705	16.5975	215.544	0	0	0	0	0	0	0	0	0	0	0	0	0	0	0	0	0
																			2741.63	1907.9	1609.91	1131.72	1287.98	619.92	2741.63	1018.39	1362.83	114.404	27.7706	20.2369	11.3049	186.694	0	0	0	0	0	0	0	0	0	0	0	0	0	0	0	0	0
																			3530.86	2389.26	2046.64	1484.22	1608.65	780.614	3530.86	1324.47	1729.24	159.961	39.6623	31.7753	8.06644	237.685	0	0	0	0	0	0	0	0	0	0	0	0	0	0	0	0	0
																			3837.68	2632.87	2237.96	1599.72	1776.26	856.608	3837.68	1453.99	1872.16	177.886	38.2621	32.1147	20.124	243.146	0	0	0	0	0	0	0	0	0	0	0	0	0	0	0	0	0
																			4331.52	2909.24	2497.47	1834.05	1957.81	951.428	4331.52	1654.84	2127.19	184.387	40.8001	36.5689	17.4394	270.288	0	0	0	0	0	0	0	0	0	0	0	0	0	0	0	0	0
																			2988.11	2037.15	1738.72	1249.39	1376.87	660.285	2988.11	1113.22	1475.58	128.999	33.6505	19.1309	17.339	200.18	0	0	0	0	0	0	0	0	0	0	0	0	0	0	0	0	0
																			3769.46	2570.83	2188.66	1580.8	1730.12	840.714	3769.46	1426.68	1819.78	172.477	42.5382	44.5248	19.1225	244.333	0	0	0	0	0	0	0	0	0	0	0	0	0	0	0	0	0
																			4207.85	2870.03	2443.45	1764.41	1932.49	937.536	4207.85	1619.24	2071.5	157.308	44.7544	38.7001	14.0193	262.333	0	0	0	0	0	0	0	0	0	0	0	0	0	0	0	0	0
																			4486.3	3015.33	2586.48	1899.82	2031.31	984.021	4486.3	1689.08	2242.03	186.349	44.1348	33.5576	13.4592	277.69	0	0	0	0	0	0	0	0	0	0	0	0	0	0	0	0	0
																			2636.95	1792.63	1532.82	1104.13	1211.2	581.423	2636.95	998.913	1302.87	87.3843	30.8539	20.2655	14.5157	182.144	0	0	0	0	0	0	0	0	0	0	0	0	0	0	0	0	0
																			2171.35	1457.5	1253.75	917.6	981.852	475.645	2171.35	774.158	1079.96	98.2116	24.9377	33.5609	7.3126	153.211	0	0	0	0	0	0	0	0	0	0	0	0	0	0	0	0	0
																			3306.42	2278.65	1932.42	1374	1537.2	741.455	3306.42	1232.61	1619.88	173.735	32.217	22.7972	12.1673	213.011	0	0	0	0	0	0	0	0	0	0	0	0	0	0	0	0	0
																			3375.65	2336.68	1974.54	1401.11	1574.23	762.448	3375.65	1264.9	1672.81	127.697	35.3061	27.2754	15.5062	232.151	0	0	0	0	0	0	0	0	0	0	0	0	0	0	0	0	0
																			4567.85	3106.94	2643.33	1924.52	2088.04	1018.9	4567.85	1720.02	2254.99	177.661	52.5107	44.4948	22.047	296.132	0	0	0	0	0	0	0	0	0	0	0	0	0	0	0	0	0
																			5171.47	3508.15	2987.11	2184.36	2355.27	1152.88	5171.47	1939.06	2557.24	226.094	55.5688	51.2025	27.9783	314.324	0	0	0	0	0	0	0	0	0	0	0	0	0	0	0	0	0
																			3363.28	2316.52	1964.34	1398.94	1565.45	751.071	3363.28	1230.41	1683.46	148.356	36.7711	37.6234	16.0756	210.585	0	0	0	0	0	0	0	0	0	0	0	0	0	0	0	0	0
																			2831.81	1947.08	1652.26	1179.55	1311.6	635.476	2831.81	1046.17	1396.65	127.07	21.0698	36.8399	10.2649	193.746	0	0	0	0	0	0	0	0	0	0	0	0	0	0	0	0	0
																			4015.37	2725.04	2329.96	1685.41	1837.33	887.711	4015.37	1523.78	1982.2	176.255	36.8341	31.8524	17.6598	246.787	0	0	0	0	0	0	0	0	0	0	0	0	0	0	0	0	0
																			3417.62	2340.61	1988.82	1428.8	1574.53	766.083	3417.62	1249.04	1712.45	163.809	29.9605	20.0234	20.0726	222.261	0	0	0	0	0	0	0	0	0	0	0	0	0	0	0	0	0
																			3996.58	2745.51	2325.53	1671.06	1845.72	899.783	3996.58	1493.87	1948.08	183.87	42.9078	59.5824	17.5928	250.679	0	0	0	0	0	0	0	0	0	0	0	0	0	0	0	0	0
																			2535.57	1739.34	1479.63	1055.94	1173.72	565.622	2535.57	929.046	1259.44	121.678	28.7532	11.9262	11.5417	173.191	0	0	0	0	0	0	0	0	0	0	0	0	0	0	0	0	0
																			2106.51	1431.02	1222.55	883.956	963.978	467.041	2106.51	750.294	1073.43	89.9143	25.2233	19.2446	7.90858	140.492	0	0	0	0	0	0	0	0	0	0	0	0	0	0	0	0	0
																			2862.11	1940.98	1662.07	1200.05	1309.45	631.53	2862.11	1073.76	1425.5	119.714	28.0398	19.6117	8.75586	186.735	0	0	0	0	0	0	0	0	0	0	0	0	0	0	0	0	0
																			4115.42	2840.91	2407.16	1708.26	1914.55	926.368	4115.42	1592.09	1968.28	190.039	40.6611	38.5993	13.7475	272.005	0	0	0	0	0	0	0	0	0	0	0	0	0	0	0	0	0
																			3384.55	2305.46	1968.51	1416.03	1553.77	751.685	3384.55	1284.81	1641.08	155.832	35.9493	24.9193	16.4441	225.507	0	0	0	0	0	0	0	0	0	0	0	0	0	0	0	0	0
																			3221.35	2192.94	1871.59	1349.76	1478.51	714.425	3221.35	1200.56	1585.88	149.067	31.258	28.1852	12.283	214.121	0	0	0	0	0	0	0	0	0	0	0	0	0	0	0	0	0
																			3865.87	2646.38	2247.27	1618.6	1779.29	867.09	3865.87	1449.42	1910.96	163.47	40.366	41.8235	18.5552	241.282	0	0	0	0	0	0	0	0	0	0	0	0	0	0	0	0	0
																			3529.36	2415.49	2050.11	1479.25	1626.15	789.346	3529.36	1294.63	1786.2	137.298	37.7443	31.8009	10.1064	231.583	0	0	0	0	0	0	0	0	0	0	0	0	0	0	0	0	0
																			3169.99	2165.85	1847.03	1322.96	1462.46	703.396	3169.99	1207.26	1541.96	134.133	40.3745	23.3191	12.9024	210.034	0	0	0	0	0	0	0	0	0	0	0	0	0	0	0	0	0
																			3310.28	2256.04	1920.63	1389.65	1519.32	736.713	3310.28	1230.62	1616.34	159.754	31.4621	28.4895	21.0336	222.581	0	0	0	0	0	0	0	0	0	0	0	0	0	0	0	0	0
																			2866.52	1970.03	1670.54	1195.98	1327.13	642.899	2866.52	1036.33	1444.78	114.134	29.6429	34.5605	22.2645	184.818	0	0	0	0	0	0	0	0	0	0	0	0	0	0	0	0	0
																			3018.4	2081.81	1760.53	1257.86	1401.2	680.601	3018.4	1123.18	1501.14	114.836	35.0716	21.7114	21.5942	200.859	0	0	0	0	0	0	0	0	0	0	0	0	0	0	0	0	0
																			3498.78	2392.65	2036.05	1462.72	1612	780.646	3498.78	1311.64	1743.98	137.318	35.6606	21.7054	19.928	228.549	0	0	0	0	0	0	0	0	0	0	0	0	0	0	0	0	0
																			3504.37	2385.81	2033.81	1470.57	1606.23	779.577	3504.37	1291.48	1748.73	149.347	33.4188	35.9342	21.4155	224.048	0	0	0	0	0	0	0	0	0	0	0	0	0	0	0	0	0
																			4706.12	3188.37	2717.78	1988.34	2140.64	1047.74	4706.12	1726.43	2328.34	239.771	45.7642	52.5664	16.5559	296.682	0	0	0	0	0	0	0	0	0	0	0	0	0	0	0	0	0
																			3391.89	2312.66	1974.19	1417.7	1561.3	751.358	3391.89	1268.87	1662.88	164.579	34.3344	26.4499	15.5166	219.263	0	0	0	0	0	0	0	0	0	0	0	0	0	0	0	0	0
																			3156.69	2162.73	1837.35	1319.35	1457.03	705.704	3156.69	1154.25	1569.3	156.695	34.7194	17.2627	14.1878	210.275	0	0	0	0	0	0	0	0	0	0	0	0	0	0	0	0	0
																			4779.42	3243.22	2765.51	2013.9	2181.34	1061.88	4779.42	1797	2362.4	194.257	60.1821	52.4543	16.5476	296.57	0	0	0	0	0	0	0	0	0	0	0	0	0	0	0	0	0
																			5267.49	3584.96	3046.68	2220.81	2406.19	1178.76	5267.49	1972.13	2590.99	245.849	55.5605	61.1752	29.0775	312.705	0	0	0	0	0	0	0	0	0	0	0	0	0	0	0	0	0
																			3900.62	2652.64	2262.54	1638.08	1786.31	866.329	3900.62	1462.44	1925.1	165.01	44.7348	23.9658	18.3949	260.974	0	0	0	0	0	0	0	0	0	0	0	0	0	0	0	0	0
																			5688.13	3832.44	3275.72	2412.41	2573.49	1258.95	5688.13	2174.55	2769.78	269.583	59.2669	50.0008	23.7823	341.163	0	0	0	0	0	0	0	0	0	0	0	0	0	0	0	0	0
																			3235.55	2197.99	1877.52	1358.03	1482.36	715.631	3235.55	1198.71	1592.08	152.529	40.4154	30.2071	10.631	210.983	0	0	0	0	0	0	0	0	0	0	0	0	0	0	0	0	0
																			2137.75	1431.81	1235.16	902.594	964.941	466.87	2137.75	776.738	1065.02	100.229	22.5381	12.6913	9.83437	150.704	0	0	0	0	0	0	0	0	0	0	0	0	0	0	0	0	0
																			1916.52	1308.53	1121.08	795.439	886.82	421.707	1916.52	727.911	933.716	84.1759	19.6331	15.5533	2.69904	132.833	0	0	0	0	0	0	0	0	0	0	0	0	0	0	0	0	0
																			2309.4	1585.88	1344.84	964.551	1067.13	518.756	2309.4	843.668	1157.39	80.6038	24.3572	26.6458	14.8443	161.885	0	0	0	0	0	0	0	0	0	0	0	0	0	0	0	0	0
																			4948.26	3358.4	2866.2	2082.06	2259.76	1098.63	4948.26	1922.29	2387.82	223.582	53.2159	25.9038	25.6832	309.771	0	0	0	0	0	0	0	0	0	0	0	0	0	0	0	0	0
																			3722.49	2527.69	2160.25	1562.24	1704.78	822.917	3722.49	1405.33	1860.81	142.469	37.1086	22.0224	12.5052	242.251	0	0	0	0	0	0	0	0	0	0	0	0	0	0	0	0	0
																			3558.47	2432.77	2072.86	1485.61	1642.67	790.106	3558.47	1351.19	1733.75	156.309	42.5331	35.5186	7.55062	231.611	0	0	0	0	0	0	0	0	0	0	0	0	0	0	0	0	0
																			4720.51	3207.66	2729.96	1990.56	2155.15	1052.52	4720.51	1771.11	2335.96	207.535	48.8338	36.5075	24.8731	295.696	0	0	0	0	0	0	0	0	0	0	0	0	0	0	0	0	0
																			3422.2	2316.4	1981.65	1440.55	1559.71	756.695	3422.2	1263.27	1719.08	143.673	35.4304	23.2677	16.6892	220.8	0	0	0	0	0	0	0	0	0	0	0	0	0	0	0	0	0
																			3080.34	2107.09	1794.68	1285.65	1421.62	685.476	3080.34	1151.96	1538.04	116.689	31.4031	29.3338	13.2367	199.676	0	0	0	0	0	0	0	0	0	0	0	0	0	0	0	0	0
																			5143.83	3486.3	2973.25	2170.58	2343.91	1142.39	5143.83	1955.51	2481.08	249.365	56.3063	54.9637	28.1828	318.41	0	0	0	0	0	0	0	0	0	0	0	0	0	0	0	0	0
																			2874.58	1962.52	1671.3	1203.28	1322.42	640.096	2874.58	1039.4	1437.41	123.99	33.2509	19.2901	14.2691	206.974	0	0	0	0	0	0	0	0	0	0	0	0	0	0	0	0	0
																			2690.68	1838.05	1566.56	1124.12	1239.74	598.307	2690.68	997.099	1337.47	103.804	26.6669	26.2429	15.8558	183.545	0	0	0	0	0	0	0	0	0	0	0	0	0	0	0	0	0
																			3925.72	2680.1	2282.24	1643.47	1807.41	872.692	3925.72	1484.32	1920.74	170.782	43.9557	28.5556	24.1834	253.179	0	0	0	0	0	0	0	0	0	0	0	0	0	0	0	0	0
																			3942.13	2660.45	2274.62	1667.51	1788.77	871.68	3942.13	1464.6	1968.78	153.856	40.2228	33.4359	27.5449	253.691	0	0	0	0	0	0	0	0	0	0	0	0	0	0	0	0	0
																			4968.18	3384.37	2876.85	2091.34	2273.6	1110.77	4968.18	1905.82	2446.83	197.411	53.6106	34.4593	19.4099	310.645	0	0	0	0	0	0	0	0	0	0	0	0	0	0	0	0	0
																			3407.24	2311.34	1972.96	1434.28	1554.65	756.692	3407.24	1248.6	1706.18	139.24	39.5015	32.8917	13.3795	227.445	0	0	0	0	0	0	0	0	0	0	0	0	0	0	0	0	0
																			3898.37	2665.52	2267.73	1630.63	1795.79	869.723	3898.37	1459.4	1926.98	172.4	42.1877	32.3004	11.138	253.954	0	0	0	0	0	0	0	0	0	0	0	0	0	0	0	0	0
																			3544.85	2395.84	2054.68	1490.18	1615.74	780.092	3544.85	1341.37	1741.61	150.136	38.9998	23.3186	17.891	231.531	0	0	0	0	0	0	0	0	0	0	0	0	0	0	0	0	0
																			4167.74	2846.25	2422.05	1745.69	1918.55	927.7	4167.74	1586.98	2070.52	156.243	44.9066	29.6066	13.8407	265.649	0	0	0	0	0	0	0	0	0	0	0	0	0	0	0	0	0
																			4567.1	3107.9	2647.39	1919.71	2090.92	1016.98	4567.1	1738.17	2242.44	194.645	51.8839	37.4709	22.3452	280.151	0	0	0	0	0	0	0	0	0	0	0	0	0	0	0	0	0
																			5366.92	3633.38	3101.02	2265.91	2442.36	1191.02	5366.92	2083.09	2648.46	225.13	51.5354	24.5778	16.5033	317.632	0	0	0	0	0	0	0	0	0	0	0	0	0	0	0	0	0
																			3566.45	2436.8	2074.54	1491.91	1642.88	793.925	3566.45	1345	1728.66	156.588	42.8064	20.9446	27.3349	245.127	0	0	0	0	0	0	0	0	0	0	0	0	0	0	0	0	0
																			2059.01	1405.36	1199.63	859.38	949.289	456.074	2059.01	762.118	1012.36	87.3632	21.386	16.5848	12.091	147.11	0	0	0	0	0	0	0	0	0	0	0	0	0	0	0	0	0
																			5276.6	3573.57	3045.65	2230.95	2399.78	1173.79	5276.6	1983.01	2575.92	251.652	58.6344	44.7709	34.033	328.581	0	0	0	0	0	0	0	0	0	0	0	0	0	0	0	0	0
																			3250.51	2232.76	1895.73	1354.77	1505.1	727.664	3250.51	1221.58	1602.34	128.332	34.9054	32.3689	12.1117	218.866	0	0	0	0	0	0	0	0	0	0	0	0	0	0	0	0	0
																			4643.15	3127.82	2677.79	1965.37	2104.6	1023.22	4643.15	1758.78	2268.55	194.59	50.1666	52.061	22.1786	296.826	0	0	0	0	0	0	0	0	0	0	0	0	0	0	0	0	0
																			3404.43	2303.52	1975.04	1429.39	1552.58	750.939	3404.43	1288.64	1639.63	162.873	36.0229	26.998	16.0117	234.254	0	0	0	0	0	0	0	0	0	0	0	0	0	0	0	0	0
																			5249.53	3552.02	3026.6	2222.93	2380.22	1171.79	5249.53	1971.62	2612.28	229.377	61.5593	24.2649	31.4083	319.013	0	0	0	0	0	0	0	0	0	0	0	0	0	0	0	0	0
																			3490.81	2392.04	2033.76	1457.05	1614.3	777.739	3490.81	1329.14	1707.72	142.987	37.0758	31.3032	12.1051	230.474	0	0	0	0	0	0	0	0	0	0	0	0	0	0	0	0	0
																			4217.18	2908.41	2456.77	1760.4	1955.56	952.855	4217.18	1551.27	2114.51	183.016	44.9436	22.1491	26.4935	274.797	0	0	0	0	0	0	0	0	0	0	0	0	0	0	0	0	0
																			3309.61	2252.46	1920.69	1388.91	1516.33	736.124	3309.61	1248.21	1628.53	147.958	34.772	17.4576	23.3902	209.293	0	0	0	0	0	0	0	0	0	0	0	0	0	0	0	0	0
																			3343.4	2298.52	1950.49	1392.9	1548.69	749.829	3343.4	1246.53	1637.49	163.177	33.4482	25.1638	12.8921	224.7	0	0	0	0	0	0	0	0	0	0	0	0	0	0	0	0	0
																			3726.04	2567.76	2172.98	1553.06	1728.24	839.522	3726.04	1371.67	1852.49	169.535	42.3264	19.564	18.3715	252.082	0	0	0	0	0	0	0	0	0	0	0	0	0	0	0	0	0
																			3643.68	2495.98	2122.59	1521.09	1681.97	814.014	3643.68	1368	1788.83	168.409	40.7009	16.7445	10.711	250.281	0	0	0	0	0	0	0	0	0	0	0	0	0	0	0	0	0
																			2370.66	1634.92	1386.09	984.569	1103.49	531.436	2370.66	868.897	1162.49	104.349	27.3957	21.4061	9.4444	176.674	0	0	0	0	0	0	0	0	0	0	0	0	0	0	0	0	0
																			4172.77	2854.68	2426.86	1745.9	1924.53	930.144	4172.77	1598	2038.85	190.994	35.5808	33.0289	16.0664	260.244	0	0	0	0	0	0	0	0	0	0	0	0	0	0	0	0	0
																			3828.58	2597.25	2216.48	1612.1	1747.71	849.541	3828.58	1439.19	1904.21	149.877	37.4717	16.2454	33.8376	247.749	0	0	0	0	0	0	0	0	0	0	0	0	0	0	0	0	0
																			1738.71	1191.85	1015.35	723.356	805.982	385.872	1738.71	630.243	874.381	71.6492	16.0635	13.4701	9.65774	123.242	0	0	0	0	0	0	0	0	0	0	0	0	0	0	0	0	0
																			2908.71	1978.92	1688.95	1219.76	1333.37	645.548	2908.71	1076.82	1435.28	123.045	28.4757	26.3506	17.1149	201.621	0	0	0	0	0	0	0	0	0	0	0	0	0	0	0	0	0
																			4408.21	2986.35	2547.48	1860.74	2005.17	981.182	4408.21	1644.09	2179.15	190.823	49.9667	33.5003	29.553	281.139	0	0	0	0	0	0	0	0	0	0	0	0	0	0	0	0	0
																			3343.23	2303.89	1953.7	1389.53	1552.73	751.16	3343.23	1260.02	1627.5	158.875	33.4142	30.9906	7.1414	225.295	0	0	0	0	0	0	0	0	0	0	0	0	0	0	0	0	0
																			4464.9	3004.93	2569.9	1894.99	2014.06	990.865	4464.9	1654.12	2239.75	192.528	45.5899	29.2274	22.1323	281.556	0	0	0	0	0	0	0	0	0	0	0	0	0	0	0	0	0
																			1949.77	1347.75	1142.07	807.706	909.586	438.168	1949.77	709.786	955.903	94.3951	23.1345	14.1468	10.2588	142.147	0	0	0	0	0	0	0	0	0	0	0	0	0	0	0	0	0
																			3733.57	2553.72	2170.17	1563.4	1720.09	833.626	3733.57	1392.82	1822.72	158.582	40.1373	43.7003	30.2025	245.411	0	0	0	0	0	0	0	0	0	0	0	0	0	0	0	0	0
																			3236.31	2219.62	1884.23	1352.07	1494.25	725.37	3236.31	1193.12	1603.92	137.497	31.644	36.8878	23.4467	209.788	0	0	0	0	0	0	0	0	0	0	0	0	0	0	0	0	0
																			3203.76	2182.07	1863.73	1340.03	1472.53	709.542	3203.76	1189.53	1574.59	132.028	39.2932	35.4357	17.057	215.828	0	0	0	0	0	0	0	0	0	0	0	0	0	0	0	0	0
																			3775.73	2560.7	2186.53	1589.19	1721.11	839.598	3775.73	1400.58	1845.65	169.574	42.8914	49.1368	15.2432	252.656	0	0	0	0	0	0	0	0	0	0	0	0	0	0	0	0	0
																			3645.28	2495.23	2120.14	1525.14	1678.45	816.78	3645.28	1366.18	1810.58	150.991	37.0946	19.6733	12.7469	248.003	0	0	0	0	0	0	0	0	0	0	0	0	0	0	0	0	0
																			2721.6	1860.47	1583.58	1138.02	1254.49	605.977	2721.6	990.167	1371.2	115.136	30.5014	10.6203	14.2223	189.751	0	0	0	0	0	0	0	0	0	0	0	0	0	0	0	0	0
																			2618.77	1785.24	1520.84	1097.93	1201.54	583.697	2618.77	944.811	1304.88	122.29	28.3851	27.8867	5.84948	184.658	0	0	0	0	0	0	0	0	0	0	0	0	0	0	0	0	0
																			1880.88	1283.77	1096.32	784.565	866.834	416.931	1880.88	688.973	919.325	81.3348	19.9194	22.1684	10.1354	139.025	0	0	0	0	0	0	0	0	0	0	0	0	0	0	0	0	0
																			2686.42	1833.66	1563.28	1123.14	1234.95	598.711	2686.42	984.985	1340.23	118.429	30.644	19.758	11.0872	181.283	0	0	0	0	0	0	0	0	0	0	0	0	0	0	0	0	0
																			3977.63	2694.63	2300.77	1676.86	1812.12	882.511	3977.63	1483.06	1958.2	177.884	40.1907	39.6645	24.3707	254.271	0	0	0	0	0	0	0	0	0	0	0	0	0	0	0	0	0
																			4288.02	2889.06	2474.65	1813.36	1942.62	946.434	4288.02	1607.46	2154.52	175.527	48.2804	24.1096	12.0947	266.031	0	0	0	0	0	0	0	0	0	0	0	0	0	0	0	0	0
																			3610.68	2478.41	2100.29	1510.39	1668.56	809.843	3610.68	1354.72	1799.25	118.954	35.7406	39.7749	17.7033	244.541	0	0	0	0	0	0	0	0	0	0	0	0	0	0	0	0	0
																			4604.67	3141.36	2671.36	1933.32	2113.26	1028.09	4604.67	1757.96	2259.11	197.838	47.5894	38.3986	12.9685	290.812	0	0	0	0	0	0	0	0	0	0	0	0	0	0	0	0	0
																			4173.07	2844.71	2424.15	1748.93	1917.15	927.559	4173.07	1559.04	2052.21	196.112	48.2438	31.3635	17.6159	268.482	0	0	0	0	0	0	0	0	0	0	0	0	0	0	0	0	0
																			4340.7	2919.04	2506.65	1834.05	1966.06	952.982	4340.7	1670.97	2098.8	190.335	47.0655	45.0433	19.0964	269.388	0	0	0	0	0	0	0	0	0	0	0	0	0	0	0	0	0
																			4311.96	2926.01	2499.76	1812.2	1971.7	954.309	4311.96	1617.27	2148.12	188.095	57.2618	32.795	10.3853	258.039	0	0	0	0	0	0	0	0	0	0	0	0	0	0	0	0	0
																			3073.85	2066.72	1775.24	1298.61	1390.96	675.762	3073.85	1146.43	1511.11	132.761	31.9159	22.1287	18.9308	210.57	0	0	0	0	0	0	0	0	0	0	0	0	0	0	0	0	0
																			2837.72	1937.94	1651.26	1186.46	1304.41	633.525	2837.72	1046.64	1396.19	131.468	34.5642	27.0746	17.3646	184.424	0	0	0	0	0	0	0	0	0	0	0	0	0	0	0	0	0
																			3802.99	2557.41	2193.63	1609.36	1719.58	837.825	3802.99	1390.94	1887.98	173.867	40.8605	46.8544	11.1251	251.374	0	0	0	0	0	0	0	0	0	0	0	0	0	0	0	0	0
																			4236.43	2875.64	2449.49	1786.94	1931.3	944.339	4236.43	1561.26	2110.56	197.88	48.9836	38.3463	19.0907	260.306	0	0	0	0	0	0	0	0	0	0	0	0	0	0	0	0	0
																			4223.19	2853.86	2443.15	1780.04	1924.17	929.698	4223.19	1595.94	2070.02	177.751	45.9321	45.2962	17.2424	271.006	0	0	0	0	0	0	0	0	0	0	0	0	0	0	0	0	0
																			3879.6	2671.18	2261.21	1618.4	1797.85	873.333	3879.6	1443.01	1947.49	162.095	37.602	33.404	9.48926	246.507	0	0	0	0	0	0	0	0	0	0	0	0	0	0	0	0	0
																			2955.17	2014.32	1713.64	1241.53	1354.81	659.507	2955.17	1083.34	1490.72	125.363	25.9845	16.5075	20.8196	192.431	0	0	0	0	0	0	0	0	0	0	0	0	0	0	0	0	0
																			4154.34	2802.18	2396.87	1757.47	1884.27	917.912	4154.34	1529.25	2070.74	203.884	41.7094	32.7061	17.1905	258.856	0	0	0	0	0	0	0	0	0	0	0	0	0	0	0	0	0
																			4483.06	3060.83	2599.84	1883.22	2057.83	1003	4483.06	1682.69	2222.7	189.308	49.7824	40.7796	22.351	275.448	0	0	0	0	0	0	0	0	0	0	0	0	0	0	0	0	0
																			2406.3	1646.8	1401.73	1004.57	1109.56	537.242	2406.3	877.276	1190.75	99.5065	23.5283	25.5842	15.154	174.5	0	0	0	0	0	0	0	0	0	0	0	0	0	0	0	0	0
																			4857.04	3292.6	2809.58	2047.46	2214.48	1078.13	4857.04	1812.88	2398.4	220.483	61.1301	42.9415	17.3301	303.876	0	0	0	0	0	0	0	0	0	0	0	0	0	0	0	0	0
																			4135.06	2822.83	2398.89	1736.17	1896.35	926.477	4135.06	1524.39	2030.86	189.743	50.6209	46.4143	21.3789	271.658	0	0	0	0	0	0	0	0	0	0	0	0	0	0	0	0	0
																			2780.7	1895.44	1617.4	1163.31	1277.29	618.145	2780.7	1010.57	1398.32	126.147	29.2699	17.3556	8.90765	190.132	0	0	0	0	0	0	0	0	0	0	0	0	0	0	0	0	0
																			4297.92	2926.28	2494.4	1803.52	1972.34	953.939	4297.92	1625.47	2138.93	175.296	49.49	25.8268	19.3876	263.52	0	0	0	0	0	0	0	0	0	0	0	0	0	0	0	0	0
																			4688.93	3188.62	2713.76	1975.17	2142.15	1046.46	4688.93	1722.28	2324.79	225.674	52.9236	48.2604	24.0578	290.947	0	0	0	0	0	0	0	0	0	0	0	0	0	0	0	0	0
																			2520.95	1723.7	1472	1048.95	1166.07	557.634	2520.95	951.106	1229.33	113.005	27.1135	20.8377	5.61892	173.945	0	0	0	0	0	0	0	0	0	0	0	0	0	0	0	0	0
																			2648.17	1795.89	1537.49	1110.68	1212.16	583.736	2648.17	994.471	1299.4	99.3812	25.9173	26.5598	14.2499	188.188	0	0	0	0	0	0	0	0	0	0	0	0	0	0	0	0	0
																			4095.45	2813.79	2387.8	1707.65	1897.86	915.929	4095.45	1568.04	1981.83	187.646	47.3281	18.4433	25.6407	266.521	0	0	0	0	0	0	0	0	0	0	0	0	0	0	0	0	0
																			3241.78	2207.22	1883.04	1358.74	1486.89	720.33	3241.78	1204.9	1596.82	140.501	32.7933	24.0154	16.4143	226.343	0	0	0	0	0	0	0	0	0	0	0	0	0	0	0	0	0
																			1423.31	973.68	831.033	592.279	657.263	316.417	1423.31	515.13	715.365	54.3667	15.2647	12.5128	8.10581	102.567	0	0	0	0	0	0	0	0	0	0	0	0	0	0	0	0	0
																			4221.49	2869.54	2449.93	1771.56	1932.19	937.345	4221.49	1600.34	2070.97	187.795	49.663	27.7902	21.5262	263.405	0	0	0	0	0	0	0	0	0	0	0	0	0	0	0	0	0
																			2909.59	1990.01	1693.35	1216.24	1340	650.016	2909.59	1068.17	1437.91	126.795	35.6507	21.5484	19.2315	200.284	0	0	0	0	0	0	0	0	0	0	0	0	0	0	0	0	0
																			1542.64	1059.55	903.022	639.617	715.549	344.003	1542.64	564.786	767.087	66.7576	14.0227	16.5473	1.46863	111.97	0	0	0	0	0	0	0	0	0	0	0	0	0	0	0	0	0
																			2173.21	1485.14	1263.58	909.631	998.847	486.297	2173.21	781.276	1086.29	97.2016	22.6807	22.4378	11.5843	151.733	0	0	0	0	0	0	0	0	0	0	0	0	0	0	0	0	0
																			2924.43	2027.8	1715.4	1209.03	1369.22	658.575	2924.43	1106.41	1437.82	112.947	28.8277	21.0333	15.6738	201.714	0	0	0	0	0	0	0	0	0	0	0	0	0	0	0	0	0
																			3237.17	2237.32	1888.61	1348.55	1503.97	733.352	3237.17	1155.52	1633.98	164.103	35.8163	18.5305	17.6091	211.606	0	0	0	0	0	0	0	0	0	0	0	0	0	0	0	0	0
																			3957.71	2670.75	2286.85	1670.86	1797.12	873.63	3957.71	1489.73	1958.44	166.277	42.9796	35.5687	21.8735	242.84	0	0	0	0	0	0	0	0	0	0	0	0	0	0	0	0	0
																			5047.8	3413.02	2916.89	2130.91	2291.74	1121.28	5047.8	1930.74	2475.93	235.914	51.5916	28.0242	19.3216	306.282	0	0	0	0	0	0	0	0	0	0	0	0	0	0	0	0	0
																			3412.96	2317.76	1980.69	1432.27	1560.78	756.983	3412.96	1262.97	1696.47	154.026	42.0528	27.3824	8.33667	221.726	0	0	0	0	0	0	0	0	0	0	0	0	0	0	0	0	0
																			4297.04	2946.9	2504.63	1792.41	1985.57	961.331	4297.04	1651.62	2113.11	173.708	54.7244	31.8471	11.3165	260.71	0	0	0	0	0	0	0	0	0	0	0	0	0	0	0	0	0
																			2966.32	2043.24	1734.68	1231.64	1380.27	662.975	2966.32	1123.1	1448.44	134.143	26.1926	32.3633	9.51702	192.564	0	0	0	0	0	0	0	0	0	0	0	0	0	0	0	0	0
																			3482.79	2363.04	2013.18	1469.61	1588.97	774.069	3482.79	1259.88	1749.77	148.754	34.645	31.9878	13.6802	244.084	0	0	0	0	0	0	0	0	0	0	0	0	0	0	0	0	0
																			3106.11	2100.73	1802.34	1303.77	1417.57	683.158	3106.11	1183.41	1509.43	139.44	31.7433	37.2376	10.4544	194.397	0	0	0	0	0	0	0	0	0	0	0	0	0	0	0	0	0
																			3230.79	2215.71	1881.04	1349.75	1490.75	724.955	3230.79	1192.84	1627.38	131.737	35.3124	23.6531	13.7876	206.07	0	0	0	0	0	0	0	0	0	0	0	0	0	0	0	0	0
																			2063.01	1400.35	1199.43	863.581	946.221	454.127	2063.01	762.78	1028.82	85.7405	20.272	15.8229	8.53176	141.044	0	0	0	0	0	0	0	0	0	0	0	0	0	0	0	0	0
																			2395.8	1630.98	1391.69	1004.11	1099.8	531.178	2395.8	888.521	1181.65	114.355	22.6474	14.88	16.7768	156.963	0	0	0	0	0	0	0	0	0	0	0	0	0	0	0	0	0
																			4271.01	2876.28	2468.16	1802.84	1939.09	937.189	4271.01	1645.29	2085.57	180.361	43.2401	17.2308	25.0638	274.25	0	0	0	0	0	0	0	0	0	0	0	0	0	0	0	0	0
																			4955.51	3367.34	2865.88	2089.63	2260.38	1106.96	4955.51	1863.41	2428.32	222.201	52.3479	55.3685	29.696	304.165	0	0	0	0	0	0	0	0	0	0	0	0	0	0	0	0	0
																			-375.172	-263.237	-223.733	-151.439	-180.361	-82.8766	-375.172	-153.452	-175.305	-14.4278	-3.29382	-1.53742	-2.3091	-24.8472	0	0	0	0	0	0	0	0	0	0	0	0	0	0	0	0	0
																			1962.43	1340.47	1144.45	817.984	905.812	434.66	1962.43	712.762	982.397	90.4301	18.4535	12.3194	3.59327	142.477	0	0	0	0	0	0	0	0	0	0	0	0	0	0	0	0	0
																			4152.86	2848.74	2420.03	1732.83	1919.61	929.13	4152.86	1581.24	2005.44	199.054	45.4621	36.4778	8.20938	276.978	0	0	0	0	0	0	0	0	0	0	0	0	0	0	0	0	0
																			4713.32	3180.92	2718.77	1994.55	2135.13	1045.79	4713.32	1788.46	2295.44	208.816	53.7339	47.4993	14.185	305.189	0	0	0	0	0	0	0	0	0	0	0	0	0	0	0	0	0
																			4534.91	3038.98	2610.77	1924.14	2042.89	996.094	4534.91	1697.17	2234.81	219.667	48.9119	37.3056	24.5542	272.482	0	0	0	0	0	0	0	0	0	0	0	0	0	0	0	0	0
																			3053.83	2065.75	1768.6	1285.22	1394.05	671.705	3053.83	1136.38	1522.42	133.997	31.9851	20.4133	15.0929	193.537	0	0	0	0	0	0	0	0	0	0	0	0	0	0	0	0	0
																			2111.35	1447.94	1234.79	876.561	979.013	468.923	2111.35	788.838	1033.12	89.8377	23.333	18.6451	9.11582	148.467	0	0	0	0	0	0	0	0	0	0	0	0	0	0	0	0	0
																			4204.86	2844.01	2432.55	1772.32	1914.92	929.096	4204.86	1597.85	2080.39	185.413	39.51	11.7374	19.8278	270.132	0	0	0	0	0	0	0	0	0	0	0	0	0	0	0	0	0
																			5500.84	3713.67	3172.58	2328.26	2491.63	1222.04	5500.84	2091.75	2681.39	248.204	61.916	56.9065	36.854	323.826	0	0	0	0	0	0	0	0	0	0	0	0	0	0	0	0	0
																			2195.85	1502.09	1278.21	917.638	1012.3	489.782	2195.85	793.15	1108.96	96.6595	18.8122	21.1804	9.04192	148.049	0	0	0	0	0	0	0	0	0	0	0	0	0	0	0	0	0
																			4022.22	2710.9	2326.77	1695.45	1827.67	883.236	4022.22	1538.44	1947.37	183.464	46.2551	34.7058	15.4463	256.536	0	0	0	0	0	0	0	0	0	0	0	0	0	0	0	0	0
																			2493.89	1683.28	1443.94	1049.96	1133.21	550.077	2493.89	909.277	1238.94	114.663	24.7693	23.7436	9.59249	172.911	0	0	0	0	0	0	0	0	0	0	0	0	0	0	0	0	0
																			3438.76	2339.24	1992.51	1446.24	1574.59	764.654	3438.76	1275.82	1706.86	138.331	28.841	43.9332	16.8855	228.089	0	0	0	0	0	0	0	0	0	0	0	0	0	0	0	0	0
																			4100.4	2796.51	2381.15	1719.25	1881.01	915.503	4100.4	1555.37	2006.04	185.335	42.7587	28.1603	24.1416	258.599	0	0	0	0	0	0	0	0	0	0	0	0	0	0	0	0	0
																			3615.83	2445.15	2095.2	1520.63	1651.74	793.405	3615.83	1364.22	1787.82	152.338	31.8561	27.9804	10.5195	241.094	0	0	0	0	0	0	0	0	0	0	0	0	0	0	0	0	0
																			2835.94	1956.08	1658.76	1177.18	1319.24	636.834	2835.94	1054.26	1374.97	135.266	29.9626	24.3031	22.4248	194.755	0	0	0	0	0	0	0	0	0	0	0	0	0	0	0	0	0
																			4514.97	3102.43	2628.38	1886.58	2085.03	1017.39	4514.97	1687.5	2225.27	204.794	54.1334	40.6356	11.3022	291.332	0	0	0	0	0	0	0	0	0	0	0	0	0	0	0	0	0
																			2584.47	1777.44	1507.66	1076.81	1196.94	580.502	2584.47	936.267	1280.85	117.168	28.2312	27.3406	8.64685	185.967	0	0	0	0	0	0	0	0	0	0	0	0	0	0	0	0	0
																			4136.94	2831.06	2407.25	1729.69	1904.25	926.806	4136.94	1535.39	2047.96	176.109	51.4886	50.0826	15.2043	260.702	0	0	0	0	0	0	0	0	0	0	0	0	0	0	0	0	0
																			4030.09	2762.42	2348.92	1681.18	1862.92	899.508	4030.09	1533.11	2006.32	155.062	47.1575	31.1943	8.11545	249.126	0	0	0	0	0	0	0	0	0	0	0	0	0	0	0	0	0
																			4860.03	3296.39	2808.6	2051.42	2215.07	1081.32	4860.03	1814.24	2442.42	192.549	52.9142	49.2182	26.7704	281.916	0	0	0	0	0	0	0	0	0	0	0	0	0	0	0	0	0
																			3033.32	2097.22	1773.82	1259.5	1412.53	684.69	3033.32	1127.2	1519.21	114.069	38.3612	19.1808	14.2272	201.064	0	0	0	0	0	0	0	0	0	0	0	0	0	0	0	0	0
																			3606.49	2474.65	2100.79	1505.7	1667.25	807.401	3606.49	1335.78	1759.99	172.885	39.6274	34.8566	19.4162	243.93	0	0	0	0	0	0	0	0	0	0	0	0	0	0	0	0	0
																			3028.05	2066.22	1760.69	1267.36	1392.6	673.62	3028.05	1128.08	1478.2	144.963	33.5104	26.598	15.8453	200.849	0	0	0	0	0	0	0	0	0	0	0	0	0	0	0	0	0
																			3795.1	2602.97	2213.19	1581.91	1753.75	849.214	3795.1	1439.89	1840.69	180.685	42.3641	35.5628	14.8371	241.076	0	0	0	0	0	0	0	0	0	0	0	0	0	0	0	0	0
																			3195.03	2181.49	1861.65	1333.39	1471.49	710.003	3195.03	1212.56	1544.02	146.169	35.8146	32.0695	11.4762	212.923	0	0	0	0	0	0	0	0	0	0	0	0	0	0	0	0	0
																			2724.91	1866.42	1588.54	1136.37	1258.3	608.117	2724.91	985.979	1340.51	146.412	26.1412	31.5171	12.0946	182.253	0	0	0	0	0	0	0	0	0	0	0	0	0	0	0	0	0
																			2675.38	1823.9	1554.77	1120.61	1229.28	594.619	2675.38	987.309	1329.47	124.645	22.4427	16.9135	16.874	177.725	0	0	0	0	0	0	0	0	0	0	0	0	0	0	0	0	0
																			3303.54	2245.68	1921.53	1382.01	1515.13	730.558	3303.54	1265.25	1607.23	134.624	36.8677	18.1469	13.591	227.817	0	0	0	0	0	0	0	0	0	0	0	0	0	0	0	0	0
																			3280.96	2253.4	1913.33	1367.63	1518.31	735.087	3280.96	1225.63	1611.51	149.907	32.8642	24.0592	18.3486	218.636	0	0	0	0	0	0	0	0	0	0	0	0	0	0	0	0	0
																			2790.56	1918.1	1631.4	1159.16	1295.52	622.573	2790.56	1047.02	1382.02	110.066	28.3615	24.1533	10.8968	188.039	0	0	0	0	0	0	0	0	0	0	0	0	0	0	0	0	0
																			3843.97	2607.47	2225.79	1618.18	1756.62	850.85	3843.97	1415.65	1927.99	180.412	36.6386	23.022	23.6488	236.606	0	0	0	0	0	0	0	0	0	0	0	0	0	0	0	0	0
																			4433.44	2995.56	2562.15	1871.28	2015.25	980.314	4433.44	1683.73	2182.57	177.084	46.0251	44.4496	20.3797	279.201	0	0	0	0	0	0	0	0	0	0	0	0	0	0	0	0	0
																			2742.6	1852.59	1589.57	1153.03	1248.94	603.651	2742.6	1012.83	1354.26	134.842	31.0901	20.6147	9.57699	179.391	0	0	0	0	0	0	0	0	0	0	0	0	0	0	0	0	0
																			3853.44	2649.53	2243.43	1610.01	1783.63	865.901	3853.44	1431.97	1882.6	179.636	43.9885	43.5693	23.9657	247.711	0	0	0	0	0	0	0	0	0	0	0	0	0	0	0	0	0
																			3068.32	2098.6	1789.44	1278.88	1416.72	681.879	3068.32	1172.98	1484.09	140.175	37.3049	17.783	12.9662	203.017	0	0	0	0	0	0	0	0	0	0	0	0	0	0	0	0	0
																			596.828	407.242	346.843	249.984	273.558	133.685	596.828	201.029	311.016	26.5411	6.28403	6.19402	2.67232	43.0915	0	0	0	0	0	0	0	0	0	0	0	0	0	0	0	0	0
																			5133.82	3443.43	2953.36	2180.46	2312.59	1130.84	5133.82	1914.12	2528.75	242.374	50.4933	48.6619	25.9365	323.483	0	0	0	0	0	0	0	0	0	0	0	0	0	0	0	0	0
																			2331.63	1590.17	1357.82	973.813	1073.74	516.428	2331.63	855.714	1162.3	104.803	25.9208	15.5711	9.46567	157.854	0	0	0	0	0	0	0	0	0	0	0	0	0	0	0	0	0
																			3729.95	2514.78	2156.89	1573.06	1690.12	824.656	3729.95	1393.31	1830.48	179.295	37.5882	29.4405	16.5505	243.291	0	0	0	0	0	0	0	0	0	0	0	0	0	0	0	0	0
																			3266.18	2236.96	1902.52	1363.67	1507.39	729.573	3266.18	1238.26	1593.55	151.042	32.874	25.4156	15.7491	209.298	0	0	0	0	0	0	0	0	0	0	0	0	0	0	0	0	0
																			3978.38	2686.96	2303.44	1674.94	1811.56	875.402	3978.38	1479.74	1981.97	170.406	43.8567	38.0201	6.41673	257.965	0	0	0	0	0	0	0	0	0	0	0	0	0	0	0	0	0
																			1955.5	1337.55	1139.8	815.695	901.606	435.944	1955.5	705.706	983.156	93.96	18.9255	9.59787	6.09812	138.053	0	0	0	0	0	0	0	0	0	0	0	0	0	0	0	0	0
																			3719.69	2558.6	2167.42	1552.27	1720.61	837.995	3719.69	1384.8	1814.83	177.1	41.7984	26.3101	27.9793	246.874	0	0	0	0	0	0	0	0	0	0	0	0	0	0	0	0	0
																			3011.71	2095	1767.03	1244.69	1409.55	685.445	3011.71	1111.32	1491.78	131.733	36.9865	22.6018	12.1548	205.14	0	0	0	0	0	0	0	0	0	0	0	0	0	0	0	0	0
																			2912.59	1996.19	1698.14	1214.45	1345.24	650.949	2912.59	1085.26	1419.78	130.501	28.2782	31.0027	20.9581	196.812	0	0	0	0	0	0	0	0	0	0	0	0	0	0	0	0	0
																			2811.23	1916.53	1632.36	1178.87	1290.34	626.184	2811.23	1005.55	1421.66	121.918	27.786	23.9508	15.861	194.511	0	0	0	0	0	0	0	0	0	0	0	0	0	0	0	0	0
																			2839.73	1936.87	1652.03	1187.7	1305.22	631.649	2839.73	1073.87	1382.63	121.781	30.6421	9.3711	14.563	206.874	0	0	0	0	0	0	0	0	0	0	0	0	0	0	0	0	0
																			3062.61	2118.48	1791.13	1271.48	1428.73	689.748	3062.61	1127.92	1510.02	130.146	34.1185	34.3982	10.7779	215.229	0	0	0	0	0	0	0	0	0	0	0	0	0	0	0	0	0
																			3460.4	2341.1	2004.49	1455.92	1577.23	763.868	3460.4	1287.71	1720.86	153.842	31.1578	24.2753	11.048	231.513	0	0	0	0	0	0	0	0	0	0	0	0	0	0	0	0	0
																			4636.41	3128.44	2681.02	1955.38	2106.67	1021.77	4636.41	1781.13	2253.64	203.062	52.0977	35.8371	18.6648	291.981	0	0	0	0	0	0	0	0	0	0	0	0	0	0	0	0	0
																			2840.83	1924.87	1647.95	1192.88	1296.78	628.092	2840.83	1047.32	1415.26	125.274	24.736	22.824	10.4451	194.966	0	0	0	0	0	0	0	0	0	0	0	0	0	0	0	0	0
																			2601.95	1765.91	1510.79	1091.16	1189.8	576.113	2601.95	945.718	1297.72	131.321	28.0554	18.382	9.22416	171.529	0	0	0	0	0	0	0	0	0	0	0	0	0	0	0	0	0
																			4066.22	2755.93	2353.41	1712.81	1854.96	900.973	4066.22	1541.73	2007.35	185.101	33.8681	28.812	18.2578	251.096	0	0	0	0	0	0	0	0	0	0	0	0	0	0	0	0	0
																			3251.52	2210.32	1888.08	1363.44	1488.9	721.419	3251.52	1218.92	1582.14	158.22	34.4102	25.2243	18.0601	214.548	0	0	0	0	0	0	0	0	0	0	0	0	0	0	0	0	0
																			1036.01	701.147	601.233	434.777	472.024	229.123	1036.01	361.553	529.919	45.67	9.92734	7.30068	3.64423	77.9957	0	0	0	0	0	0	0	0	0	0	0	0	0	0	0	0	0
																			5015.24	3403.89	2895.8	2119.44	2285.31	1118.57	5015.24	1877.45	2449.53	224.025	53.3293	67.5451	28.4114	314.961	0	0	0	0	0	0	0	0	0	0	0	0	0	0	0	0	0
																			4455.11	3026.05	2582.59	1872.53	2035.49	990.557	4455.11	1688.64	2138.06	225.386	53.0008	46.1197	25.0312	278.88	0	0	0	0	0	0	0	0	0	0	0	0	0	0	0	0	0
																			3821.77	2606.51	2218.78	1602.99	1753.38	853.137	3821.77	1429.28	1864.7	180.529	33.4593	41.1035	13.8527	258.841	0	0	0	0	0	0	0	0	0	0	0	0	0	0	0	0	0
																			2881.53	1986.78	1687.17	1194.36	1342.96	643.815	2881.53	1076.03	1443.11	128.684	27.9261	3.40195	10.2378	192.14	0	0	0	0	0	0	0	0	0	0	0	0	0	0	0	0	0
																			3822.81	2585.71	2211.95	1610.86	1740.86	844.852	3822.81	1424.38	1916.82	159.216	43.8925	18.6974	19.2478	240.555	0	0	0	0	0	0	0	0	0	0	0	0	0	0	0	0	0
																			3172.82	2143.58	1835.88	1336.94	1442.65	700.931	3172.82	1174.32	1555.53	149.206	34.8912	27.0433	22.6292	209.2	0	0	0	0	0	0	0	0	0	0	0	0	0	0	0	0	0
																			5548.79	3724.72	3192.55	2356.25	2504.45	1220.27	5548.79	2116.56	2711.23	240.603	60.9309	58.3916	27.9054	333.175	0	0	0	0	0	0	0	0	0	0	0	0	0	0	0	0	0
																			3381.45	2307.44	1964.97	1416.48	1554.15	753.291	3381.45	1250.34	1663.64	143.259	33.8876	36.5586	10.0517	243.716	0	0	0	0	0	0	0	0	0	0	0	0	0	0	0	0	0
																			3873.05	2626.64	2244.84	1628.21	1769.77	856.871	3873.05	1448.6	1892.41	169.544	43.3889	31.4995	23.1684	264.44	0	0	0	0	0	0	0	0	0	0	0	0	0	0	0	0	0
																			1769.97	1190.87	1024.08	745.893	802.169	388.701	1769.97	638.187	883.995	59.3144	20.3215	23.896	11.437	132.823	0	0	0	0	0	0	0	0	0	0	0	0	0	0	0	0	0
																			3383.61	2307.31	1966.48	1417.13	1556.03	751.28	3383.61	1264.77	1676.4	133.637	36.2783	28.6438	19.4156	224.465	0	0	0	0	0	0	0	0	0	0	0	0	0	0	0	0	0
																			4299.63	2938.94	2500.63	1799	1981.69	957.245	4299.63	1633.77	2102.38	192.948	51.7184	20.3235	20.5604	277.924	0	0	0	0	0	0	0	0	0	0	0	0	0	0	0	0	0
																			3281.79	2251.86	1911.57	1370.21	1516.44	735.425	3281.79	1230.02	1611.06	150.878	28.0967	15.7185	18.5671	227.445	0	0	0	0	0	0	0	0	0	0	0	0	0	0	0	0	0
																			1888.26	1288.19	1100.85	787.417	870.417	417.774	1888.26	700.983	922.226	86.3967	20.9532	11.3181	10.0934	136.294	0	0	0	0	0	0	0	0	0	0	0	0	0	0	0	0	0
																			1883.53	1301.27	1100.98	782.554	877.532	423.743	1883.53	662.229	968.281	81.7299	18.1448	13.3207	5.25255	134.573	0	0	0	0	0	0	0	0	0	0	0	0	0	0	0	0	0
																			1386.87	957.304	811.439	575.431	645.663	311.641	1386.87	492.785	706.778	64.3111	13.3588	7.73088	5.68224	96.2234	0	0	0	0	0	0	0	0	0	0	0	0	0	0	0	0	0
																			3663.92	2495.59	2127.44	1536.49	1680.45	815.142	3663.92	1368.04	1789.43	180.613	36.7517	24.0706	21.8626	243.156	0	0	0	0	0	0	0	0	0	0	0	0	0	0	0	0	0
																			971.357	665.867	567.097	404.259	449.872	215.995	971.357	353.258	487.862	34.3475	10.7888	5.15441	6.71895	73.2268	0	0	0	0	0	0	0	0	0	0	0	0	0	0	0	0	0
																			3507.62	2402.65	2043.56	1464.06	1621.8	780.851	3507.62	1325.22	1724.76	155.752	36.4172	14.7362	16.7126	234.025	0	0	0	0	0	0	0	0	0	0	0	0	0	0	0	0	0
																			2208.73	1522.27	1292.84	915.884	1027.44	494.828	2208.73	822.368	1102.31	87.6195	23.7124	8.41599	10.0862	154.22	0	0	0	0	0	0	0	0	0	0	0	0	0	0	0	0	0
																			3286.34	2249.72	1914.87	1371.47	1517.38	732.342	3286.34	1246.87	1612.44	131.917	34.4566	28.2423	11.8893	220.519	0	0	0	0	0	0	0	0	0	0	0	0	0	0	0	0	0
																			2875.79	1948.6	1665.17	1210.62	1311.28	637.314	2875.79	1032.46	1461.77	125.681	29.5828	26.0676	10.4788	189.745	0	0	0	0	0	0	0	0	0	0	0	0	0	0	0	0	0
																			4755.9	3237.19	2759.01	1996.89	2179.82	1057.37	4755.9	1829.73	2328.42	194.01	38.1997	46.0434	27.7396	291.761	0	0	0	0	0	0	0	0	0	0	0	0	0	0	0	0	0
																			3533.31	2400.24	2050.65	1482.67	1616.09	784.155	3533.31	1320.11	1743.56	154.207	38.739	25.2581	10.0965	241.342	0	0	0	0	0	0	0	0	0	0	0	0	0	0	0	0	0
																			3855.02	2598.78	2226.84	1628.18	1749.51	849.265	3855.02	1447.36	1895.61	184.483	38.3375	24.6442	21.6357	242.95	0	0	0	0	0	0	0	0	0	0	0	0	0	0	0	0	0
																			4295.95	2908.48	2487.15	1808.8	1960.04	948.444	4295.95	1594.59	2128.35	207.726	41.3994	41.7776	8.45611	273.655	0	0	0	0	0	0	0	0	0	0	0	0	0	0	0	0	0
																			3009.86	2062.64	1754.61	1255.25	1389.03	673.61	3009.86	1113.85	1470.7	153.552	30.2173	28.7191	10.9803	201.845	0	0	0	0	0	0	0	0	0	0	0	0	0	0	0	0	0
																			4341.08	2923.66	2506.5	1834.58	1968.18	955.488	4341.08	1645.61	2152.1	176.812	44.0206	28.7494	19.6776	274.118	0	0	0	0	0	0	0	0	0	0	0	0	0	0	0	0	0
																			955.396	647.048	553.27	402.126	434.914	212.134	955.396	321.162	502.452	39.7586	8.87153	4.25453	7.38339	71.513	0	0	0	0	0	0	0	0	0	0	0	0	0	0	0	0	0
																			4062.38	2759.23	2350.56	1711.82	1851.32	907.906	4062.38	1499.63	1994.33	216.852	44.9657	35.5322	29.7024	241.361	0	0	0	0	0	0	0	0	0	0	0	0	0	0	0	0	0
																			1707.44	1172.25	996.431	711.008	790.884	381.362	1707.44	605.968	863.37	84.4428	17.5161	12.3793	6.06188	117.701	0	0	0	0	0	0	0	0	0	0	0	0	0	0	0	0	0
																			4036.52	2754.4	2341.47	1695.05	1853.7	900.705	4036.52	1493.33	2003.01	183.454	43.9432	29.3393	25.0784	258.37	0	0	0	0	0	0	0	0	0	0	0	0	0	0	0	0	0
																			4547.44	3089.39	2630.45	1916.99	2077.11	1012.28	4547.44	1727.75	2224.7	178.854	47.8473	49.6719	34.9985	283.621	0	0	0	0	0	0	0	0	0	0	0	0	0	0	0	0	0
																			4266.07	2905.41	2471.39	1794.68	1955.07	950.334	4266.07	1616.05	2110.54	163.315	39.6557	36.1611	26.7753	273.573	0	0	0	0	0	0	0	0	0	0	0	0	0	0	0	0	0
																			3686	2524.52	2146.78	1539.22	1701.06	823.459	3686	1390.5	1793.07	162.928	39.5527	37.5436	13.52	248.876	0	0	0	0	0	0	0	0	0	0	0	0	0	0	0	0	0
																			2826.64	1923.45	1640.48	1186.16	1293.84	629.607	2826.64	1034.6	1402.26	134.796	27.1884	23.6626	20.8703	183.266	0	0	0	0	0	0	0	0	0	0	0	0	0	0	0	0	0
																			3567.93	2416.05	2065.08	1502.85	1628.33	787.721	3567.93	1319.4	1776.7	145.847	37.3498	31.1427	25.6475	231.847	0	0	0	0	0	0	0	0	0	0	0	0	0	0	0	0	0
																			3226.5	2214.3	1882.17	1344.33	1493.41	720.891	3226.5	1188.67	1613.15	141.559	33.8651	19.695	11.0699	218.494	0	0	0	0	0	0	0	0	0	0	0	0	0	0	0	0	0
																			3770.19	2552.29	2185.39	1584.81	1720.38	831.916	3770.19	1441.98	1843.84	167.436	38.0134	22.1175	15.1258	241.681	0	0	0	0	0	0	0	0	0	0	0	0	0	0	0	0	0
																			2299.23	1587.69	1344.69	954.548	1071.23	516.461	2299.23	842.682	1124.66	106.276	23.9515	20.8443	16.5897	164.231	0	0	0	0	0	0	0	0	0	0	0	0	0	0	0	0	0
																			3072.56	2108.48	1789.91	1282.65	1419.89	688.585	3072.56	1135.89	1519.65	133.914	31.9413	30.72	18.1567	202.292	0	0	0	0	0	0	0	0	0	0	0	0	0	0	0	0	0
																			2860.57	1975.95	1670.23	1190.34	1329.63	646.322	2860.57	1044.99	1425.55	119.48	28.4086	22.4897	13.8421	205.818	0	0	0	0	0	0	0	0	0	0	0	0	0	0	0	0	0
																			3915.1	2680.56	2278.77	1636.33	1806.97	873.591	3915.1	1485.9	1906.68	187.796	39.6477	18.6708	19.8625	256.536	0	0	0	0	0	0	0	0	0	0	0	0	0	0	0	0	0
																			1004.68	687.266	586.589	418.09	464.701	222.564	1004.68	356.651	511.376	43.5266	11.5511	2.58021	4.8108	74.183	0	0	0	0	0	0	0	0	0	0	0	0	0	0	0	0	0
																			4885.02	3356.05	2841.04	2043.98	2256.47	1099.58	4885.02	1847.94	2412.66	210.363	51.1346	28.576	22.7684	311.579	0	0	0	0	0	0	0	0	0	0	0	0	0	0	0	0	0
																			4317.22	2931.92	2500.1	1817.12	1974.07	957.849	4317.22	1624.17	2115.86	195.342	45.2689	39.2313	20.2771	277.069	0	0	0	0	0	0	0	0	0	0	0	0	0	0	0	0	0
																			2566.25	1769.05	1502.99	1063.26	1196.59	572.46	2566.25	958.509	1274.02	104.687	29.5275	16.3234	7.26613	175.916	0	0	0	0	0	0	0	0	0	0	0	0	0	0	0	0	0
																			3923.96	2660.4	2272.65	1651.31	1789.88	870.522	3923.96	1452.33	1930.9	188.699	41.4778	42.0746	17.7242	250.752	0	0	0	0	0	0	0	0	0	0	0	0	0	0	0	0	0
																			3235.08	2201.38	1877.14	1357.93	1482.78	718.601	3235.08	1196.4	1613.72	140.616	33.7355	31.1695	7.81139	211.625	0	0	0	0	0	0	0	0	0	0	0	0	0	0	0	0	0
																			4064.66	2735.05	2343.84	1720.82	1839.22	895.837	4064.66	1521.86	2015.97	193.183	39.3432	8.63035	31.7292	253.94	0	0	0	0	0	0	0	0	0	0	0	0	0	0	0	0	0
																			3447.67	2378.63	2018.79	1428.88	1605.5	773.126	3447.67	1316.62	1676.49	157.598	36.7457	23.3812	7.34892	229.488	0	0	0	0	0	0	0	0	0	0	0	0	0	0	0	0	0
																			3310.33	2273.35	1929.55	1380.78	1532.66	740.695	3310.33	1231.59	1635.92	157.815	29.4681	21.4241	15.7968	218.311	0	0	0	0	0	0	0	0	0	0	0	0	0	0	0	0	0
																			3359.71	2300.09	1958.17	1401.54	1551.55	748.539	3359.71	1248.43	1653.91	146.452	36.3081	35.4405	11.9814	227.18	0	0	0	0	0	0	0	0	0	0	0	0	0	0	0	0	0
																			4095.15	2770.05	2367.41	1727.75	1865.83	904.222	4095.15	1509.51	2037.88	184.468	44.8752	34.4127	25.1307	258.874	0	0	0	0	0	0	0	0	0	0	0	0	0	0	0	0	0
																			3540.14	2384.61	2042.63	1497.52	1604.21	780.394	3540.14	1288.32	1792.67	156.19	40.5987	10.6847	20.3622	231.325	0	0	0	0	0	0	0	0	0	0	0	0	0	0	0	0	0
																			3793.38	2604.57	2209.2	1584.18	1753.26	851.31	3793.38	1409.71	1877.01	170.32	34.7063	27.8228	18.0118	255.807	0	0	0	0	0	0	0	0	0	0	0	0	0	0	0	0	0
																			3728.69	2550.77	2168.32	1560.37	1717	833.776	3728.69	1384.53	1827.59	171.474	43.4478	30.3917	23.8407	247.409	0	0	0	0	0	0	0	0	0	0	0	0	0	0	0	0	0
																			2521.3	1721.84	1465.93	1055.37	1160.02	561.818	2521.3	906.111	1276.32	104.617	26.8009	25.2046	11.4526	170.795	0	0	0	0	0	0	0	0	0	0	0	0	0	0	0	0	0
																			3991.72	2708.85	2313.75	1677.97	1823.28	885.577	3991.72	1483.31	1983.2	177.683	38.3925	42.0927	10.8602	256.19	0	0	0	0	0	0	0	0	0	0	0	0	0	0	0	0	0
																			3090.48	2118.2	1800.66	1289.82	1427.54	690.66	3090.48	1136.8	1530.33	151.206	37.3847	16.1459	8.45253	210.151	0	0	0	0	0	0	0	0	0	0	0	0	0	0	0	0	0
																			2873.64	1970.48	1677.04	1196.6	1331.89	638.582	2873.64	1094.92	1406.03	121.594	30.6868	19.2396	16.758	184.408	0	0	0	0	0	0	0	0	0	0	0	0	0	0	0	0	0
																			2295.31	1562.92	1333.27	962.037	1053.73	509.194	2295.31	825.961	1145.74	98.4752	21.9972	25.8137	13.9423	163.379	0	0	0	0	0	0	0	0	0	0	0	0	0	0	0	0	0
																			2340.28	1586.64	1359.09	981.195	1069.05	517.591	2340.28	854.453	1163.65	102.991	22.5871	16.0322	14.164	166.405	0	0	0	0	0	0	0	0	0	0	0	0	0	0	0	0	0
																			2690.9	1862.54	1574.68	1116.22	1255.34	607.202	2690.9	976.248	1342.26	119.876	27.9536	29	15.1013	180.461	0	0	0	0	0	0	0	0	0	0	0	0	0	0	0	0	0
																			3465.42	2363.63	2015.12	1450.3	1593.88	769.755	3465.42	1299.77	1712.76	151.577	33.4968	34.8303	16.3895	216.587	0	0	0	0	0	0	0	0	0	0	0	0	0	0	0	0	0
																			2816.52	1943.59	1645.12	1171.4	1310.38	633.209	2816.52	1013.82	1423.18	123.588	32.4769	14.5257	12.9402	195.992	0	0	0	0	0	0	0	0	0	0	0	0	0	0	0	0	0
																			2339.03	1613.34	1370.97	968.066	1090.63	522.702	2339.03	869.57	1157.64	100.568	24.3611	16.8761	3.17719	166.839	0	0	0	0	0	0	0	0	0	0	0	0	0	0	0	0	0
																			1740.37	1182.8	1011.33	729.04	797.874	384.923	1740.37	634.922	861.552	73.8375	19.4845	11.1709	13.036	126.367	0	0	0	0	0	0	0	0	0	0	0	0	0	0	0	0	0
																			3568.06	2448.46	2078.03	1490.03	1647.61	800.846	3568.06	1301.27	1762.46	178.3	40.229	39.1177	9.16009	237.525	0	0	0	0	0	0	0	0	0	0	0	0	0	0	0	0	0
																			3688.15	2514.16	2147.87	1540.28	1697.62	816.549	3688.15	1417.15	1784.54	165.201	37.3532	30.3097	14.3257	239.273	0	0	0	0	0	0	0	0	0	0	0	0	0	0	0	0	0
																			2895.18	1986.89	1688.81	1206.37	1340.25	646.642	2895.18	1063.56	1446.63	129.806	30.4293	22.226	10.571	191.95	0	0	0	0	0	0	0	0	0	0	0	0	0	0	0	0	0
																			4607.12	3078.54	2651.95	1955.17	2071.4	1007.14	4607.12	1772.97	2229.81	212.8	43.4809	42.4757	14.2672	291.32	0	0	0	0	0	0	0	0	0	0	0	0	0	0	0	0	0
																			1587.02	1081.66	924.703	662.319	730.007	351.656	1587.02	572.388	791.688	74.1015	16.72	11.4604	5.24497	115.418	0	0	0	0	0	0	0	0	0	0	0	0	0	0	0	0	0
																			3155.66	2148.92	1833.78	1321.87	1449.49	699.429	3155.66	1166.4	1559.81	141.38	34.6587	37.907	13.8369	201.67	0	0	0	0	0	0	0	0	0	0	0	0	0	0	0	0	0
																			2292.33	1548.76	1328.49	963.842	1044.75	504.015	2292.33	836.04	1144.39	100.714	21.8777	17.1709	10.1799	161.958	0	0	0	0	0	0	0	0	0	0	0	0	0	0	0	0	0
																			4560.05	3123.51	2649.01	1911.04	2100.05	1023.45	4560.05	1717.59	2254.71	195.993	42.0271	45.0181	22.5954	282.121	0	0	0	0	0	0	0	0	0	0	0	0	0	0	0	0	0
																			3451.34	2375.35	2017.54	1433.8	1603.81	771.532	3451.34	1310.07	1681.53	142.867	41.1527	35.0929	12.6797	227.939	0	0	0	0	0	0	0	0	0	0	0	0	0	0	0	0	0
																			2486.57	1705.79	1449.91	1036.65	1149.06	556.734	2486.57	917.437	1245.93	97.2703	22.8949	18.2114	10.8056	174.02	0	0	0	0	0	0	0	0	0	0	0	0	0	0	0	0	0
																			4004.33	2748.85	2333.13	1671.19	1851.68	897.169	4004.33	1501.45	1978.05	187.278	41.4511	23.4909	11.0123	261.591	0	0	0	0	0	0	0	0	0	0	0	0	0	0	0	0	0
																			3515.73	2407.36	2044.28	1471.45	1618.71	788.653	3515.73	1301.31	1754.65	148.986	41.6751	24.1999	18.068	226.833	0	0	0	0	0	0	0	0	0	0	0	0	0	0	0	0	0
																			4391.57	3037.99	2566.27	1825.31	2044.69	993.299	4391.57	1625.81	2158.58	203.856	50.8367	64.5827	8.6691	279.235	0	0	0	0	0	0	0	0	0	0	0	0	0	0	0	0	0
																			1717.44	1173.87	1000.65	716.794	791.717	382.153	1717.44	619.707	862.747	71.2582	18.3653	13.239	7.88252	124.244	0	0	0	0	0	0	0	0	0	0	0	0	0	0	0	0	0
																			1396.09	949.713	812.945	583.147	640.203	309.51	1396.09	496.948	715.134	64.155	15.1181	1.82143	6.01067	96.9047	0	0	0	0	0	0	0	0	0	0	0	0	0	0	0	0	0
																			3511.55	2399.77	2046.32	1465.23	1618.5	781.274	3511.55	1340.21	1678.44	158.717	43.703	35.6865	17.0402	237.757	0	0	0	0	0	0	0	0	0	0	0	0	0	0	0	0	0
																			4544.41	3104.69	2636.91	1907.5	2087.75	1016.94	4544.41	1703.42	2248.06	188.267	46.3949	42.8027	24.6156	290.851	0	0	0	0	0	0	0	0	0	0	0	0	0	0	0	0	0
																			4046.14	2761.96	2354.92	1691.22	1863.53	898.427	4046.14	1567.58	1918.69	183.403	41.1559	45.7474	21.9251	267.643	0	0	0	0	0	0	0	0	0	0	0	0	0	0	0	0	0
																			4234.14	2878.73	2454.37	1779.77	1939.26	939.461	4234.14	1595.66	2080.96	196.765	41.0542	29.2354	25.1612	265.312	0	0	0	0	0	0	0	0	0	0	0	0	0	0	0	0	0
																			2276.18	1557.71	1329.38	946.798	1052.37	505.341	2276.18	842.749	1109.31	118.598	25.4676	13.5785	8.20409	158.273	0	0	0	0	0	0	0	0	0	0	0	0	0	0	0	0	0
																			2031.31	1401.5	1189.78	841.535	947.811	453.688	2031.31	744.681	1007.7	92.3167	18.364	13.1726	10.6104	144.466	0	0	0	0	0	0	0	0	0	0	0	0	0	0	0	0	0
																			2057.78	1409.7	1201.68	856.097	951.927	457.777	2057.78	750.282	1043.44	73.9053	20.9153	16.2158	6.05978	146.955	0	0	0	0	0	0	0	0	0	0	0	0	0	0	0	0	0
																			3745.34	2527.92	2167.85	1577.49	1705.14	822.785	3745.34	1423.74	1844.07	143.641	38.2585	28.197	7.96909	259.457	0	0	0	0	0	0	0	0	0	0	0	0	0	0	0	0	0
																			3344.07	2278.58	1943.28	1400.8	1534.47	744.113	3344.07	1251.6	1641.69	140.874	39.4703	32.7192	19.2774	218.445	0	0	0	0	0	0	0	0	0	0	0	0	0	0	0	0	0
																			4531.46	3046.78	2609.59	1921.87	2045.92	1000.87	4531.46	1690.42	2254.19	197.977	44.0843	40.5003	27.7688	276.516	0	0	0	0	0	0	0	0	0	0	0	0	0	0	0	0	0
																			1603.37	1097.16	935.931	667.44	740.318	356.839	1603.37	581.9	799.126	71.7232	15.1361	10.5353	6.74719	118.202	0	0	0	0	0	0	0	0	0	0	0	0	0	0	0	0	0
																			3534.77	2420.39	2056	1478.77	1629.09	791.299	3534.77	1328.07	1721.44	164.633	30.9369	45.732	19.5447	224.419	0	0	0	0	0	0	0	0	0	0	0	0	0	0	0	0	0
																			3672.19	2519.77	2141.4	1530.79	1699.07	820.7	3672.19	1376.84	1822.41	154.093	37.0659	27.303	13.6525	240.822	0	0	0	0	0	0	0	0	0	0	0	0	0	0	0	0	0
																			3692.56	2518.51	2142.24	1550.33	1694.12	824.391	3692.56	1386.46	1801.1	161.211	42.1296	32.961	27.0964	241.604	0	0	0	0	0	0	0	0	0	0	0	0	0	0	0	0	0
																			3453.79	2331.75	1998.2	1455.59	1569.76	761.989	3453.79	1284.48	1701.6	157.861	39.4937	26.0577	16.5356	227.769	0	0	0	0	0	0	0	0	0	0	0	0	0	0	0	0	0
																			2564.91	1768.04	1498.29	1066.63	1190.03	578.006	2564.91	932.953	1287.35	104.549	28.5148	18.6314	11.417	181.504	0	0	0	0	0	0	0	0	0	0	0	0	0	0	0	0	0
																			4256.56	2921.82	2473.23	1783.33	1964.09	957.739	4256.56	1590.97	2104.34	186.362	44.1682	45.2755	26.5204	258.927	0	0	0	0	0	0	0	0	0	0	0	0	0	0	0	0	0
																			2815.78	1923.98	1640.35	1175.43	1298.81	625.168	2815.78	1058.94	1381.55	128.864	30.7047	21.5028	8.90074	185.316	0	0	0	0	0	0	0	0	0	0	0	0	0	0	0	0	0
																			5164.03	3509.69	2983.43	2180.6	2352.38	1157.32	5164.03	1927.01	2542.63	252.111	58.3674	35.9018	25.8946	322.118	0	0	0	0	0	0	0	0	0	0	0	0	0	0	0	0	0
																			4312.1	2931.85	2498.57	1813.52	1970.84	961.018	4312.1	1612.85	2115.83	181.242	48.4732	45.483	18.9816	289.236	0	0	0	0	0	0	0	0	0	0	0	0	0	0	0	0	0
																			3827.84	2586.83	2212.29	1615.54	1738.98	847.857	3827.84	1406.38	1913.08	175.108	41.714	19.6713	20.3072	251.574	0	0	0	0	0	0	0	0	0	0	0	0	0	0	0	0	0
																			4514.34	3059.43	2613.58	1900.77	2058.36	1001.07	4514.34	1716.16	2206.21	209.19	45.1259	42.9411	19.719	275	0	0	0	0	0	0	0	0	0	0	0	0	0	0	0	0	0
																			3347.34	2290.49	1950.27	1397.07	1543.79	746.701	3347.34	1250.07	1654.81	145.901	38.2975	33.5711	10.4282	214.262	0	0	0	0	0	0	0	0	0	0	0	0	0	0	0	0	0
																			2292.49	1550.2	1328.91	963.586	1044.61	505.594	2292.49	828.572	1131.52	104.311	25.426	29.3294	10.8638	162.473	0	0	0	0	0	0	0	0	0	0	0	0	0	0	0	0	0
																			2837.91	1949.64	1658.53	1179.38	1316.77	632.87	2837.91	1063.88	1406.75	120.522	27.6723	18.2537	10.1978	190.629	0	0	0	0	0	0	0	0	0	0	0	0	0	0	0	0	0
																			2153.96	1485.8	1260.82	893.134	1002.03	483.769	2153.96	779.79	1059.48	112.115	24.1709	15.8183	11.4464	151.136	0	0	0	0	0	0	0	0	0	0	0	0	0	0	0	0	0
																			4043.13	2763.08	2350.06	1693.06	1861.52	901.561	4043.13	1510.71	2005.73	157.19	42.7451	36.4171	23.5086	266.828	0	0	0	0	0	0	0	0	0	0	0	0	0	0	0	0	0
																			3611.35	2484.21	2105.77	1505.58	1672.86	811.353	3611.35	1332.62	1783.06	166.233	37.7635	28.1731	18.9859	244.505	0	0	0	0	0	0	0	0	0	0	0	0	0	0	0	0	0
																			4157.04	2814.31	2405.56	1751.48	1894.09	920.219	4157.04	1558.06	2050.49	182.869	37.8155	43.4904	15.5975	268.719	0	0	0	0	0	0	0	0	0	0	0	0	0	0	0	0	0
																			3317.22	2273.38	1933.02	1384.2	1533.71	739.67	3317.22	1241.35	1652.96	141.208	31.836	13.1787	17.7636	218.921	0	0	0	0	0	0	0	0	0	0	0	0	0	0	0	0	0
																			4120.56	2794.08	2388.79	1731.76	1882.55	911.531	4120.56	1573.49	2011.3	166.563	44.0116	35.1047	10.5827	279.507	0	0	0	0	0	0	0	0	0	0	0	0	0	0	0	0	0
																			4987.62	3376.1	2882.69	2104.92	2267.43	1108.67	4987.62	1866.06	2480.91	237.311	56.4977	29.9294	16.5545	300.356	0	0	0	0	0	0	0	0	0	0	0	0	0	0	0	0	0
																			3804.71	2600.41	2209.99	1594.72	1747.5	852.914	3804.71	1420.46	1879.05	170.082	41.5906	27.0359	24.1664	242.315	0	0	0	0	0	0	0	0	0	0	0	0	0	0	0	0	0
																			4392.26	2993.74	2553.22	1839.04	2018.58	975.156	4392.26	1719.97	2123.54	167.629	43.1244	41.9296	6.32263	289.745	0	0	0	0	0	0	0	0	0	0	0	0	0	0	0	0	0
																			4299.93	2928.32	2489.76	1810.18	1965.86	962.455	4299.93	1586.34	2143.37	181.095	54.131	41.5147	30.1309	263.347	0	0	0	0	0	0	0	0	0	0	0	0	0	0	0	0	0
																			3584.54	2474.44	2095.86	1488.68	1668.55	805.882	3584.54	1355.04	1754.63	162.007	36.1484	28.3839	10.6577	237.677	0	0	0	0	0	0	0	0	0	0	0	0	0	0	0	0	0
																			2767.45	1880.75	1608.44	1159	1267.43	613.323	2767.45	1029.83	1351.69	126.356	30.1946	28.3609	9.20505	191.81	0	0	0	0	0	0	0	0	0	0	0	0	0	0	0	0	0
																			3038.26	2089.16	1773.43	1264.83	1409.7	679.458	3038.26	1117.19	1512.01	135.805	35.5153	25.4436	13.67	198.628	0	0	0	0	0	0	0	0	0	0	0	0	0	0	0	0	0
																			2945.4	2037.8	1727.59	1217.8	1376.84	660.953	2945.4	1116.21	1458.17	119.898	28.8194	23.1582	3.89862	195.238	0	0	0	0	0	0	0	0	0	0	0	0	0	0	0	0	0
																			3325.04	2259.77	1926.85	1398.19	1521.11	738.659	3325.04	1226.26	1644.88	148.087	32.5819	28.4791	18.3539	226.398	0	0	0	0	0	0	0	0	0	0	0	0	0	0	0	0	0
																			4847.5	3270.69	2796.12	2051.37	2197.69	1073.01	4847.5	1839.67	2417.14	186.269	53.574	41.0806	16.3233	293.442	0	0	0	0	0	0	0	0	0	0	0	0	0	0	0	0	0
																			2845.07	1944.79	1654.29	1190.78	1311.35	633.441	2845.07	1033.03	1433.24	106.177	30.1522	30.9255	17.0947	194.442	0	0	0	0	0	0	0	0	0	0	0	0	0	0	0	0	0
																			3911.16	2652.06	2263.6	1647.56	1785.9	866.165	3911.16	1442	1934.71	178.394	43.5848	41.7295	14.384	256.35	0	0	0	0	0	0	0	0	0	0	0	0	0	0	0	0	0
																			2432.11	1673.83	1421.85	1010.26	1129.74	544.093	2432.11	908.311	1218	100.1	21.6842	6.55467	9.17104	168.292	0	0	0	0	0	0	0	0	0	0	0	0	0	0	0	0	0
																			3242.03	2203.9	1880.44	1361.59	1483.16	720.748	3242.03	1172.23	1617.56	143.044	39.2257	32.3204	16.9707	220.679	0	0	0	0	0	0	0	0	0	0	0	0	0	0	0	0	0
																			3641.99	2481.66	2116.16	1525.83	1671.61	810.055	3641.99	1355.24	1802.09	160.484	41.3623	37.9038	9.56035	235.354	0	0	0	0	0	0	0	0	0	0	0	0	0	0	0	0	0
																			3567.6	2431.35	2067.14	1500.46	1633.43	797.914	3567.6	1293.37	1790.12	163.065	35.6786	35.8905	21.5733	227.903	0	0	0	0	0	0	0	0	0	0	0	0	0	0	0	0	0
																			2975.9	2030.4	1732.04	1243.85	1370	660.395	2975.9	1114.41	1451.16	130.437	27.6485	26.1933	16.3264	209.721	0	0	0	0	0	0	0	0	0	0	0	0	0	0	0	0	0
																			4290.18	2964.11	2506.34	1783.84	1995.53	968.578	4290.18	1616.94	2095.1	186.16	45.7422	48.3348	19.6132	278.286	0	0	0	0	0	0	0	0	0	0	0	0	0	0	0	0	0
																			3880.53	2612.93	2240.44	1640.08	1757.98	854.949	3880.53	1423.65	1951.09	170.372	45.3201	20.7722	20.4095	248.92	0	0	0	0	0	0	0	0	0	0	0	0	0	0	0	0	0
																			3135.46	2161.55	1830.33	1305.13	1456.75	704.801	3135.46	1150.34	1564.81	133.276	33.109	23.2155	18.1186	212.594	0	0	0	0	0	0	0	0	0	0	0	0	0	0	0	0	0
																			4834.59	3281.74	2791.96	2042.63	2199.69	1082.05	4834.59	1823.75	2373.97	219.035	50.9295	33.7925	32.303	300.81	0	0	0	0	0	0	0	0	0	0	0	0	0	0	0	0	0
																			1747.8	1208.04	1023.45	724.35	814.477	393.567	1747.8	630.065	861.16	76.7485	18.7052	20.9448	9.40377	130.774	0	0	0	0	0	0	0	0	0	0	0	0	0	0	0	0	0
																			1611.1	1095.32	937.641	673.464	739.062	356.26	1611.1	593.235	799.704	59.8994	18.9282	14.9244	6.45813	117.956	0	0	0	0	0	0	0	0	0	0	0	0	0	0	0	0	0
																			4750.89	3216.51	2742.55	2008.35	2160.7	1055.81	4750.89	1790.25	2364.99	185.457	49.4968	40.7543	22.9691	296.976	0	0	0	0	0	0	0	0	0	0	0	0	0	0	0	0	0
																			2558.06	1744.52	1487.86	1070.2	1176.6	567.926	2558.06	938.735	1275.73	110.146	27.3302	21.9043	18.0094	166.206	0	0	0	0	0	0	0	0	0	0	0	0	0	0	0	0	0
																			5233.9	3532.46	3022.32	2211.58	2375.75	1156.71	5233.9	2016.56	2553.17	198.37	61.459	61.2661	22.0259	321.043	0	0	0	0	0	0	0	0	0	0	0	0	0	0	0	0	0
																			3753.52	2530.52	2170.33	1583.19	1704.75	825.769	3753.52	1400.11	1850.86	158.619	47.5842	34.679	18.5386	243.12	0	0	0	0	0	0	0	0	0	0	0	0	0	0	0	0	0
																			4721.53	3195.74	2727.02	1994.5	2145.22	1050.52	4721.53	1744.45	2370.27	211.978	52.0264	32.9153	19.5597	290.322	0	0	0	0	0	0	0	0	0	0	0	0	0	0	0	0	0
																			3684.1	2511.14	2138.32	1545.77	1689.52	821.62	3684.1	1365.9	1836.81	153.358	34.6952	34.9669	16.0512	242.319	0	0	0	0	0	0	0	0	0	0	0	0	0	0	0	0	0
																			3110.67	2110.27	1805.7	1304.96	1423.29	686.979	3110.67	1157.2	1532.3	126.48	35.541	28.3093	18.763	212.075	0	0	0	0	0	0	0	0	0	0	0	0	0	0	0	0	0
																			4066.46	2760.47	2355.63	1710.83	1858.26	902.215	4066.46	1517.15	2004.24	163.494	44.9597	49.4143	26.5899	260.603	0	0	0	0	0	0	0	0	0	0	0	0	0	0	0	0	0
																			3883.5	2672.91	2266.6	1616.9	1802.58	870.326	3883.5	1480.3	1892.76	165.128	40.1415	35.1767	17.942	252.06	0	0	0	0	0	0	0	0	0	0	0	0	0	0	0	0	0
																			2771.37	1895.01	1614.86	1156.51	1278.41	616.596	2771.37	1034.09	1363.35	120.67	27.9988	22.4496	11.0678	191.747	0	0	0	0	0	0	0	0	0	0	0	0	0	0	0	0	0
																			3171.09	2154.71	1837.25	1333.84	1449.16	705.55	3171.09	1163.91	1568.22	134.045	35.6647	28.1881	23.7816	217.277	0	0	0	0	0	0	0	0	0	0	0	0	0	0	0	0	0
																			3916.68	2677.47	2278.3	1638.37	1801.77	875.699	3916.68	1447.12	1948.72	175.458	45.7451	28.2891	15.0163	256.33	0	0	0	0	0	0	0	0	0	0	0	0	0	0	0	0	0
																			3193.77	2214.88	1870.59	1323.19	1493.46	721.426	3193.77	1155.13	1601.48	145.842	37.6885	26.9671	7.72295	218.948	0	0	0	0	0	0	0	0	0	0	0	0	0	0	0	0	0
																			3851.36	2600.45	2227.5	1623.86	1751.26	849.186	3851.36	1462.06	1882.84	165.256	35.3904	29.9086	20.8597	255.037	0	0	0	0	0	0	0	0	0	0	0	0	0	0	0	0	0
																			4404.29	2976.52	2542.9	1861.39	1998.62	977.901	4404.29	1667.79	2157.47	190.121	44.2631	50.7624	25.4573	268.42	0	0	0	0	0	0	0	0	0	0	0	0	0	0	0	0	0
																			2279.29	1552.33	1324.06	955.229	1046.21	506.117	2279.29	811.79	1136.21	108.658	22.3107	27.0444	9.01714	164.259	0	0	0	0	0	0	0	0	0	0	0	0	0	0	0	0	0
																			4117.61	2828.69	2401.56	1716.05	1907.75	920.934	4117.61	1569.8	2002.73	178.333	40.9673	40.6895	5.74021	279.35	0	0	0	0	0	0	0	0	0	0	0	0	0	0	0	0	0
																			3021.18	2069	1759.6	1261.58	1394.33	674.675	3021.18	1104.6	1503.01	136.548	33.3882	29.7557	7.57498	206.309	0	0	0	0	0	0	0	0	0	0	0	0	0	0	0	0	0
																			3300.19	2235.19	1909.44	1390.75	1504.67	730.525	3300.19	1188.24	1652.19	158.314	34.3177	26.5154	26.3448	214.271	0	0	0	0	0	0	0	0	0	0	0	0	0	0	0	0	0
																			3441.72	2368.39	2008.71	1433	1593.86	774.522	3441.72	1280.53	1707.41	158.961	35.0642	31.6938	3.54443	224.514	0	0	0	0	0	0	0	0	0	0	0	0	0	0	0	0	0
																			4315.17	2917.52	2493.95	1821.23	1962.43	955.089	4315.17	1616.43	2140.36	186.785	43.346	44.7528	13.6037	269.903	0	0	0	0	0	0	0	0	0	0	0	0	0	0	0	0	0
																			2837.07	1928.11	1647.64	1189.43	1299.52	628.591	2837.07	1043.01	1407.14	131.871	28.0774	20.8694	12.9874	193.112	0	0	0	0	0	0	0	0	0	0	0	0	0	0	0	0	0
																			3899.6	2679.36	2274.07	1625.53	1806.64	872.713	3899.6	1499.55	1893.75	172.522	46.7954	18.3131	23.823	244.847	0	0	0	0	0	0	0	0	0	0	0	0	0	0	0	0	0
																			3154.69	2165.43	1842.17	1312.52	1462.77	702.668	3154.69	1198.37	1549.93	120.829	29.3479	22.5333	15.6838	218.006	0	0	0	0	0	0	0	0	0	0	0	0	0	0	0	0	0
																			4387.01	3020.81	2554.15	1832.86	2030.26	990.548	4387.01	1620.37	2167.54	213.859	42.1568	40.7214	21.4559	280.906	0	0	0	0	0	0	0	0	0	0	0	0	0	0	0	0	0
																			3273.1	2221.78	1900.98	1372.12	1500.01	721.769	3273.1	1226.13	1619.76	140.508	33.9935	17.5794	10.6905	224.436	0	0	0	0	0	0	0	0	0	0	0	0	0	0	0	0	0
																			3497.06	2386.22	2033.83	1463.23	1607.45	778.77	3497.06	1312.36	1700.51	170.262	36.0988	32.3983	15.712	229.726	0	0	0	0	0	0	0	0	0	0	0	0	0	0	0	0	0
																			4398.66	2984.43	2545	1853.66	2006.96	977.473	4398.66	1667.44	2174.07	168.751	49.7609	35.7233	31.7027	271.216	0	0	0	0	0	0	0	0	0	0	0	0	0	0	0	0	0
																			3260.87	2243.85	1904.01	1356.86	1515.29	728.566	3260.87	1241.22	1616.41	116.678	36.3105	17.9754	10.7499	221.524	0	0	0	0	0	0	0	0	0	0	0	0	0	0	0	0	0
																			3298.73	2224.51	1906.28	1392.45	1496.5	728.015	3298.73	1222.02	1635.24	142.277	31.9772	36.2735	17.7051	213.231	0	0	0	0	0	0	0	0	0	0	0	0	0	0	0	0	0
																			2316.22	1592.8	1356.82	959.403	1078.22	514.581	2316.22	882.31	1138.36	93.6076	24.5568	12.1723	10.795	154.421	0	0	0	0	0	0	0	0	0	0	0	0	0	0	0	0	0
																			3658.01	2512.41	2127.49	1530.52	1690.19	822.22	3658.01	1368.43	1826.82	130.239	36.7617	37.9365	21.3302	236.498	0	0	0	0	0	0	0	0	0	0	0	0	0	0	0	0	0
																			874.103	593.852	508.337	365.766	400.123	193.728	874.103	298.781	451.585	34.0487	12.0578	6.43481	2.22855	68.9672	0	0	0	0	0	0	0	0	0	0	0	0	0	0	0	0	0
																			3609.89	2466.2	2101.99	1507.9	1662.81	803.386	3609.89	1371.89	1741.46	174.233	40.2956	22.2309	20.0796	239.702	0	0	0	0	0	0	0	0	0	0	0	0	0	0	0	0	0
																			3879.18	2679.93	2264.93	1614.25	1803.82	876.115	3879.18	1455.53	1901.53	171.456	38.4565	43.7133	16.8656	251.628	0	0	0	0	0	0	0	0	0	0	0	0	0	0	0	0	0
																			3171.33	2148.08	1837.7	1333.63	1446.48	701.604	3171.33	1165.81	1573.86	144.274	33.6697	29.1272	11.5499	213.046	0	0	0	0	0	0	0	0	0	0	0	0	0	0	0	0	0
																			3990.12	2704.99	2309.09	1681.03	1820.13	884.853	3990.12	1478.21	1987.88	178.091	43.1052	29.0477	20.5719	253.207	0	0	0	0	0	0	0	0	0	0	0	0	0	0	0	0	0
																			3703.61	2529.81	2156.46	1547.15	1706.42	823.396	3703.61	1421.27	1794.7	168.842	38.7428	31.7993	19.7383	228.521	0	0	0	0	0	0	0	0	0	0	0	0	0	0	0	0	0
																			3482.97	2360.54	2018.99	1463.97	1586.53	774.001	3482.97	1292.36	1713.39	158.295	44.0777	29.1556	14.0648	231.623	0	0	0	0	0	0	0	0	0	0	0	0	0	0	0	0	0
																			2798.8	1889.04	1624.27	1174.53	1276.18	612.858	2798.8	1061.47	1366.5	118.546	34.4188	10.8769	9.31488	197.664	0	0	0	0	0	0	0	0	0	0	0	0	0	0	0	0	0
																			2455.91	1677.92	1431.06	1024.85	1133.03	544.884	2455.91	927.078	1199.01	102.938	24.4939	15.746	15.5699	171.07	0	0	0	0	0	0	0	0	0	0	0	0	0	0	0	0	0
																			3489.07	2412.27	2038.92	1450.16	1623.94	788.33	3489.07	1308.08	1693.51	171.588	36.6535	40.656	18.9339	219.646	0	0	0	0	0	0	0	0	0	0	0	0	0	0	0	0	0
																			4078.85	2771.14	2362.65	1716.21	1864.9	906.237	4078.85	1545.17	1991.25	179.676	41.2576	36.2315	24.7672	260.495	0	0	0	0	0	0	0	0	0	0	0	0	0	0	0	0	0
																			3551.57	2393.79	2055.13	1496.43	1614.4	779.389	3551.57	1341.98	1748.75	145.059	37.0224	23.5365	12.6749	242.551	0	0	0	0	0	0	0	0	0	0	0	0	0	0	0	0	0
																			4729.76	3216.69	2739.7	1990.06	2165.56	1051.13	4729.76	1819.85	2290.56	202.119	54.47	37.679	21.6109	303.469	0	0	0	0	0	0	0	0	0	0	0	0	0	0	0	0	0
																			2755.32	1875.66	1600.19	1155.13	1265.14	610.523	2755.32	1024.31	1348.28	111.933	26.5938	35.238	23.5228	185.439	0	0	0	0	0	0	0	0	0	0	0	0	0	0	0	0	0
																			2844.96	1946.98	1656.35	1188.61	1312.21	634.767	2844.96	1052.19	1407.97	119.951	30.0907	21.138	16.9762	196.642	0	0	0	0	0	0	0	0	0	0	0	0	0	0	0	0	0
																			4641.79	3157.09	2685.59	1956.2	2119.7	1037.39	4641.79	1739.72	2305.25	199.229	52.9749	32.7172	22.6539	289.241	0	0	0	0	0	0	0	0	0	0	0	0	0	0	0	0	0
																			3896.37	2670.82	2268.14	1628.23	1798.55	872.263	3896.37	1419.29	1938.7	200.324	36.5765	33.3763	19.9099	248.196	0	0	0	0	0	0	0	0	0	0	0	0	0	0	0	0	0
																			3387.68	2312.22	1966.23	1421.45	1556.33	755.888	3387.68	1253.52	1678.11	142.738	33.8123	28.6633	27.2046	223.634	0	0	0	0	0	0	0	0	0	0	0	0	0	0	0	0	0
																			3686.81	2516.04	2145.1	1541.71	1697.96	818.081	3686.81	1391.83	1801.21	173.565	37.6403	37.3982	14.3894	230.781	0	0	0	0	0	0	0	0	0	0	0	0	0	0	0	0	0
																			2123.87	1461.17	1243.2	880.675	989.283	471.889	2123.87	780.768	1072.49	88.4193	23.556	7.84404	3.41198	147.38	0	0	0	0	0	0	0	0	0	0	0	0	0	0	0	0	0
																			2785.14	1906.15	1621.61	1163.53	1284.74	621.411	2785.14	1037.15	1374.21	116.053	28.2975	28.0727	13.7043	187.652	0	0	0	0	0	0	0	0	0	0	0	0	0	0	0	0	0
																			3996.66	2723.73	2318.15	1678.52	1830.41	893.323	3996.66	1475.52	2009.12	171.865	45.3476	24.4291	18.6633	251.716	0	0	0	0	0	0	0	0	0	0	0	0	0	0	0	0	0
																			3448.91	2350.71	2001.73	1447.18	1582.59	768.122	3448.91	1274.61	1713.9	133.696	34.3291	45.9646	16.8338	229.576	0	0	0	0	0	0	0	0	0	0	0	0	0	0	0	0	0
																			3299.85	2235.88	1909.72	1390.13	1505.51	730.375	3299.85	1217.04	1644.9	128.379	33.9568	32.3284	15.674	227.565	0	0	0	0	0	0	0	0	0	0	0	0	0	0	0	0	0
																			3763.35	2565.26	2186.55	1576.8	1727.32	837.949	3763.35	1412.66	1866.96	140.428	43.1994	37.1943	12.3297	250.585	0	0	0	0	0	0	0	0	0	0	0	0	0	0	0	0	0
																			2111	1444.2	1229.06	881.936	972.735	471.469	2111	761.711	1053.34	96.5835	24.4503	10.5121	13.6115	150.789	0	0	0	0	0	0	0	0	0	0	0	0	0	0	0	0	0
																			4227.07	2889.59	2454.62	1772.46	1943.07	946.522	4227.07	1560.07	2107.33	197.082	45.3527	30.0911	17.3508	269.799	0	0	0	0	0	0	0	0	0	0	0	0	0	0	0	0	0
																			4166.92	2813.83	2406.98	1759.94	1891.61	922.215	4166.92	1548.04	2068.63	191.165	41.1151	39.0676	13.8395	265.061	0	0	0	0	0	0	0	0	0	0	0	0	0	0	0	0	0
																			2269.45	1560.05	1325.49	943.963	1053.48	506.562	2269.45	824.347	1119.93	109.279	22.7933	18.7324	10.6356	163.731	0	0	0	0	0	0	0	0	0	0	0	0	0	0	0	0	0
																			4032.63	2759.08	2346.63	1686	1859.42	899.659	4032.63	1512.37	2012.94	176.411	44.5713	17.4875	13.4768	255.364	0	0	0	0	0	0	0	0	0	0	0	0	0	0	0	0	0
																			4393.97	2942.99	2533.31	1860.66	1983.62	959.363	4393.97	1687.04	2170.51	175.288	42.6401	34.17	17.4358	266.883	0	0	0	0	0	0	0	0	0	0	0	0	0	0	0	0	0
																			5060.68	3429.61	2922.65	2138.03	2303.88	1125.73	5060.68	1894.28	2504.53	224.929	59.6449	41.4446	25.6071	310.251	0	0	0	0	0	0	0	0	0	0	0	0	0	0	0	0	0
																			4521.11	3102.41	2629.5	1891.61	2085.3	1017.11	4521.11	1707.96	2242.71	191.023	39.5915	30.5823	19.9492	289.285	0	0	0	0	0	0	0	0	0	0	0	0	0	0	0	0	0
																			1731.01	1185.67	1009.15	721.853	798.763	386.907	1731.01	625.622	867.641	72.6277	16.0729	20.5611	8.48998	119.994	0	0	0	0	0	0	0	0	0	0	0	0	0	0	0	0	0
																			3467.12	2384.62	2022.91	1444.21	1607.62	777.005	3467.12	1293.16	1708.86	156.338	30.4058	33.4138	11.3234	233.62	0	0	0	0	0	0	0	0	0	0	0	0	0	0	0	0	0
																			2965.68	2038.23	1729.13	1236.55	1373.08	665.147	2965.68	1101.34	1457.36	134.776	34.3162	18.304	22.744	196.842	0	0	0	0	0	0	0	0	0	0	0	0	0	0	0	0	0
																			3279.89	2246.91	1911.07	1368.82	1515.65	731.263	3279.89	1222.81	1640.08	128.451	32.5895	40.4221	10.6057	204.924	0	0	0	0	0	0	0	0	0	0	0	0	0	0	0	0	0
																			4156.4	2865.78	2422.52	1733.88	1927.61	938.171	4156.4	1548.78	2049.6	202.066	40.7879	24.1064	24.7739	266.287	0	0	0	0	0	0	0	0	0	0	0	0	0	0	0	0	0
																			4368.14	2967.69	2529.21	1838.93	1993.37	974.322	4368.14	1633.25	2156.77	208.552	46.4598	33.487	14.5111	275.115	0	0	0	0	0	0	0	0	0	0	0	0	0	0	0	0	0
																			3502.37	2369.52	2030.87	1471.5	1597.81	771.713	3502.37	1315.61	1771.84	133.479	39.2964	9.85267	9.73882	222.551	0	0	0	0	0	0	0	0	0	0	0	0	0	0	0	0	0
																			3087.56	2119.53	1797.14	1290.42	1425.51	694.019	3087.56	1144.46	1532.87	124.008	31.2891	28.0701	17.2332	209.629	0	0	0	0	0	0	0	0	0	0	0	0	0	0	0	0	0
																			1612.29	1116.86	945.741	666.552	754.121	362.737	1612.29	582.668	808.651	68.649	17.9181	13.5737	5.49087	115.342	0	0	0	0	0	0	0	0	0	0	0	0	0	0	0	0	0
																			5347.9	3590.78	3078.92	2268.98	2414.47	1176.31	5347.9	2028.28	2622.17	258.817	57.9974	52.7755	19.3608	308.498	0	0	0	0	0	0	0	0	0	0	0	0	0	0	0	0	0
																			5110.73	3462.19	2953.74	2156.98	2327.45	1134.74	5110.73	1958.7	2491.38	235.037	51.7944	35.9137	21.7539	316.149	0	0	0	0	0	0	0	0	0	0	0	0	0	0	0	0	0
																			4121.67	2805.78	2387.42	1734.25	1884.88	920.894	4121.67	1526.9	2015.17	204.808	40.1848	33.6089	30.43	270.576	0	0	0	0	0	0	0	0	0	0	0	0	0	0	0	0	0
																			1539.62	1082.6	907.64	631.978	729.739	352.858	1539.62	552.858	771.097	62.7406	14.6547	17.208	6.72656	114.332	0	0	0	0	0	0	0	0	0	0	0	0	0	0	0	0	0
																			4638.33	3156.86	2684.85	1953.49	2119.64	1037.22	4638.33	1730.84	2284.26	207.869	47.2111	42.1548	32.9868	293.009	0	0	0	0	0	0	0	0	0	0	0	0	0	0	0	0	0
																			4114	2790.64	2384.05	1729.95	1877.96	912.681	4114	1565.38	2005.54	193.646	39.0491	33.2042	19.2411	257.94	0	0	0	0	0	0	0	0	0	0	0	0	0	0	0	0	0
																			3390.36	2291.88	1963.93	1426.44	1544.55	747.33	3390.36	1278.08	1678.22	141.866	30.9281	17.2425	6.26597	237.76	0	0	0	0	0	0	0	0	0	0	0	0	0	0	0	0	0
																			3377.11	2274.51	1953.48	1423.63	1534.39	740.116	3377.11	1257.17	1675.84	153.335	41.1398	18.1629	12.1226	219.338	0	0	0	0	0	0	0	0	0	0	0	0	0	0	0	0	0
																			3741.19	2560.91	2174.55	1566.64	1723.51	837.397	3741.19	1357.95	1873.19	181.911	43.833	26.1298	18.0115	240.162	0	0	0	0	0	0	0	0	0	0	0	0	0	0	0	0	0
																			4162.61	2820.98	2407.64	1754.97	1896.24	924.745	4162.61	1581.29	2037.05	182.965	37.8779	35.6338	21.9076	265.888	0	0	0	0	0	0	0	0	0	0	0	0	0	0	0	0	0
																			2549.28	1743.27	1483.61	1065.67	1173.66	569.602	2549.28	922.156	1277.2	117.207	29.7782	9.04817	10.2297	183.652	0	0	0	0	0	0	0	0	0	0	0	0	0	0	0	0	0
																			1306.61	893.76	762.53	544.08	603.417	290.343	1306.61	472.038	655.663	58.6317	12.8634	8.49444	4.4768	94.4433	0	0	0	0	0	0	0	0	0	0	0	0	0	0	0	0	0
																			3702.98	2515.4	2146.79	1556.19	1693.11	822.29	3702.98	1373.69	1835.84	163.859	39.634	35.3149	19.0031	235.637	0	0	0	0	0	0	0	0	0	0	0	0	0	0	0	0	0
																			4370.87	2975.43	2530.81	1840.06	1997.14	978.285	4370.87	1610.19	2168.49	181.788	55.6275	42.7871	24.6786	287.307	0	0	0	0	0	0	0	0	0	0	0	0	0	0	0	0	0
																			1607.01	1102.25	937.758	669.25	743.174	359.081	1607.01	573.555	816.937	75.3456	16.1798	10.5101	10.6089	103.871	0	0	0	0	0	0	0	0	0	0	0	0	0	0	0	0	0
																			2841.49	1937.7	1654.09	1187.4	1307.36	630.34	2841.49	1051.91	1389.82	133.483	31.3444	27.5768	10.6203	196.732	0	0	0	0	0	0	0	0	0	0	0	0	0	0	0	0	0
																			4099.75	2788.92	2379.57	1720.18	1875.29	913.625	4099.75	1550.65	1966.63	217.864	46.0901	26.4297	21.6969	270.384	0	0	0	0	0	0	0	0	0	0	0	0	0	0	0	0	0
																			5215.55	3545.44	3017.2	2198.35	2383.38	1162.06	5215.55	2001.12	2595.37	202.92	49.4846	31.1631	18.3416	317.156	0	0	0	0	0	0	0	0	0	0	0	0	0	0	0	0	0
																			4399.33	3005.35	2556.14	1843.18	2024.83	980.526	4399.33	1692.19	2135.03	177.241	49.9152	30.4784	27.9257	286.538	0	0	0	0	0	0	0	0	0	0	0	0	0	0	0	0	0
																			2292.08	1548.59	1330.77	961.303	1044.49	504.091	2292.08	834.876	1143.13	105.258	28.7615	9.59008	6.05286	164.409	0	0	0	0	0	0	0	0	0	0	0	0	0	0	0	0	0
																			4254.3	2914.17	2478.61	1775.69	1964.5	949.669	4254.3	1608.51	2091.32	179.603	46.8592	46.4625	12.5931	268.945	0	0	0	0	0	0	0	0	0	0	0	0	0	0	0	0	0
																			4406.6	2960.72	2541.39	1865.21	1991.05	969.666	4406.6	1678.52	2171.68	157.696	52.8459	40.5001	19.3966	285.956	0	0	0	0	0	0	0	0	0	0	0	0	0	0	0	0	0
																			2515.61	1703.79	1456.2	1059.4	1146.36	557.433	2515.61	899.711	1258.15	119.153	26.761	24.3545	14.0314	173.446	0	0	0	0	0	0	0	0	0	0	0	0	0	0	0	0	0
																			2940.42	2016.99	1714.13	1226.29	1358.71	658.281	2940.42	1107.11	1414.46	125.662	34.0091	36.2227	11.5174	211.439	0	0	0	0	0	0	0	0	0	0	0	0	0	0	0	0	0
																			2974.3	2027.79	1732.48	1241.83	1368.62	659.165	2974.3	1104.28	1464.04	130.155	36.2282	27.3313	15.3483	196.917	0	0	0	0	0	0	0	0	0	0	0	0	0	0	0	0	0
																			4335.94	2982.42	2525.64	1810.29	2006.11	976.306	4335.94	1639.21	2120.06	191.458	49.0268	47.391	15.1887	273.608	0	0	0	0	0	0	0	0	0	0	0	0	0	0	0	0	0
																			4484.37	3052.07	2599.86	1884.51	2052.18	999.892	4484.37	1719.26	2212.21	181.525	42.0514	34.4162	19.8099	275.099	0	0	0	0	0	0	0	0	0	0	0	0	0	0	0	0	0
																			4343.04	2949.94	2514.6	1828.44	1982.53	967.407	4343.04	1647.69	2112.45	183.42	53.007	56.3871	26.1738	263.91	0	0	0	0	0	0	0	0	0	0	0	0	0	0	0	0	0
																			4190.36	2851.07	2432.62	1757.74	1921.05	930.029	4190.36	1594.32	2055.54	174.188	48.5413	29.5589	31.0942	257.117	0	0	0	0	0	0	0	0	0	0	0	0	0	0	0	0	0
																			1566.4	1080.97	915.916	650.486	727.651	353.322	1566.4	553.632	785.787	81.5852	17.1386	12.9384	8.62655	106.696	0	0	0	0	0	0	0	0	0	0	0	0	0	0	0	0	0
																			3947.37	2702.14	2294.06	1653.31	1819.04	883.098	3947.37	1468.06	1933.81	194.39	39.4859	33.7712	26.3328	251.521	0	0	0	0	0	0	0	0	0	0	0	0	0	0	0	0	0
																			1908.42	1289.78	1104.43	803.989	868.468	421.317	1908.42	672.523	969.008	86.0539	19.4868	13.9246	8.91233	138.516	0	0	0	0	0	0	0	0	0	0	0	0	0	0	0	0	0
																			3730	2541.63	2164.86	1565.14	1711.06	830.575	3730	1400.07	1824.17	146.964	43.4326	30.75	26.0088	258.603	0	0	0	0	0	0	0	0	0	0	0	0	0	0	0	0	0
																			3194.04	2188.18	1859.53	1334.5	1474.29	713.896	3194.04	1173.4	1589.59	143.209	33.4753	30.7219	16.3566	207.282	0	0	0	0	0	0	0	0	0	0	0	0	0	0	0	0	0
																			4440.87	3013.98	2571.85	1869.01	2025.39	988.594	4440.87	1691.2	2152.07	206.043	43.2554	29.7721	27.881	290.645	0	0	0	0	0	0	0	0	0	0	0	0	0	0	0	0	0
																			3703.69	2536.39	2153.42	1550.27	1707.14	829.248	3703.69	1375.8	1876.27	137.886	41.9887	14.4739	12.6567	244.613	0	0	0	0	0	0	0	0	0	0	0	0	0	0	0	0	0
																			2863.79	1949.23	1666.32	1197.47	1315.96	633.277	2863.79	1085.73	1387.8	116.497	34.1669	18.9016	22.1835	198.505	0	0	0	0	0	0	0	0	0	0	0	0	0	0	0	0	0
																			3079.17	2099.95	1792.41	1286.76	1415.96	683.992	3079.17	1120.96	1548.28	145.22	35.4683	19.0659	2.08087	208.089	0	0	0	0	0	0	0	0	0	0	0	0	0	0	0	0	0
																			4157.86	2827.94	2407.71	1750.14	1900.07	927.867	4157.86	1550.24	2031.17	193.409	41.771	43.0554	20.7988	277.419	0	0	0	0	0	0	0	0	0	0	0	0	0	0	0	0	0
																			3305.57	2255.44	1923.99	1381.58	1520.79	734.651	3305.57	1229.6	1620.96	157.947	34.5448	30.5849	10.6732	221.262	0	0	0	0	0	0	0	0	0	0	0	0	0	0	0	0	0
																			5376.42	3617.6	3099.82	2276.59	2435.96	1181.64	5376.42	2063.2	2651.59	212.917	59.4097	40.9293	26.3151	322.065	0	0	0	0	0	0	0	0	0	0	0	0	0	0	0	0	0
																			2214.68	1520.41	1292.77	921.91	1027.09	493.323	2214.68	814.857	1107.07	89.2451	24.7334	16.5626	15.7155	146.496	0	0	0	0	0	0	0	0	0	0	0	0	0	0	0	0	0
																			3080.42	2096.6	1787.29	1293.13	1411.87	684.73	3080.42	1139.81	1520.57	129.144	31.8084	25.2024	22.942	210.944	0	0	0	0	0	0	0	0	0	0	0	0	0	0	0	0	0
																			1838.27	1256.15	1071.49	766.774	847.416	408.732	1838.27	673.371	906.232	77.4892	19.492	19.964	4.91411	136.805	0	0	0	0	0	0	0	0	0	0	0	0	0	0	0	0	0
																			2627.55	1776.09	1523.33	1104.21	1198.45	577.639	2627.55	962.111	1311.59	114.438	30.0878	18.7205	6.91139	183.69	0	0	0	0	0	0	0	0	0	0	0	0	0	0	0	0	0
																			3607.4	2448.21	2090.04	1517.36	1648.43	799.781	3607.4	1324.73	1793.06	164.483	37.4385	31.6558	14.436	241.584	0	0	0	0	0	0	0	0	0	0	0	0	0	0	0	0	0
																			3134.88	2158.16	1832.26	1302.62	1457.81	700.355	3134.88	1188.23	1524.13	147.387	30.5885	8.11223	15.5006	220.929	0	0	0	0	0	0	0	0	0	0	0	0	0	0	0	0	0
																			3913.69	2653.16	2266.45	1647.24	1786.3	866.862	3913.69	1456.86	1931.75	164.306	35.9313	39.0382	27.5505	258.259	0	0	0	0	0	0	0	0	0	0	0	0	0	0	0	0	0
																			4483.61	3054.39	2598.67	1884.94	2053.68	1000.71	4483.61	1666.61	2234.96	190.281	51.8248	38.2623	18.0535	283.616	0	0	0	0	0	0	0	0	0	0	0	0	0	0	0	0	0
																			3771.68	2525.23	2171.05	1600.63	1697.28	827.947	3771.68	1383.3	1890.83	167.244	40.223	28.8175	23.1925	238.07	0	0	0	0	0	0	0	0	0	0	0	0	0	0	0	0	0
																			5140.5	3464.33	2956.67	2183.83	2323.87	1140.46	5140.5	1902.47	2568.92	228.543	49.8124	56.218	16.5261	318.009	0	0	0	0	0	0	0	0	0	0	0	0	0	0	0	0	0
																			4357.9	2961.22	2526.74	1831.16	1992.63	968.598	4357.9	1692.17	2096.42	183.754	37.8163	51.1095	23.1298	273.498	0	0	0	0	0	0	0	0	0	0	0	0	0	0	0	0	0
																			2672.19	1833.11	1556.99	1115.21	1233.7	599.417	2672.19	972.333	1319.36	125.559	28.6296	25.7156	13.3067	187.285	0	0	0	0	0	0	0	0	0	0	0	0	0	0	0	0	0
																			2619.92	1795.56	1529.31	1090.61	1210.43	585.126	2619.92	966.68	1282.23	122.795	25.9665	26.1103	8.86001	187.275	0	0	0	0	0	0	0	0	0	0	0	0	0	0	0	0	0
																			2089.8	1416.79	1213.97	875.824	956.61	460.177	2089.8	756.483	1040.13	91.6266	26.3685	19.3694	7.70409	148.117	0	0	0	0	0	0	0	0	0	0	0	0	0	0	0	0	0
																			2784.96	1920.05	1628.57	1156.39	1295.49	624.562	2784.96	1025.05	1394.83	117.004	30.4389	20.0796	10.6656	186.888	0	0	0	0	0	0	0	0	0	0	0	0	0	0	0	0	0
																			4024.83	2730.53	2331.38	1693.45	1839.68	890.857	4024.83	1523.82	1995.33	170.962	36.0821	33.8286	19.385	245.419	0	0	0	0	0	0	0	0	0	0	0	0	0	0	0	0	0
																			2754.74	1887.02	1606.72	1148.01	1274.4	612.613	2754.74	1032.74	1336.16	121.859	28.1226	30.9288	10.7658	194.165	0	0	0	0	0	0	0	0	0	0	0	0	0	0	0	0	0
																			4537.17	3053.24	2621.06	1916.12	2058.68	994.555	4537.17	1741.32	2205.53	184.137	47.33	51.0567	17.0971	290.703	0	0	0	0	0	0	0	0	0	0	0	0	0	0	0	0	0
																			3605.29	2463.1	2095.88	1509.41	1658.52	804.583	3605.29	1358.49	1756.96	162.682	34.266	35.9499	25.2693	231.673	0	0	0	0	0	0	0	0	0	0	0	0	0	0	0	0	0
																			1522.99	1038.52	887.297	635.694	701.391	337.131	1522.99	550.191	765.302	62.2565	15.3982	11.8062	8.58121	109.456	0	0	0	0	0	0	0	0	0	0	0	0	0	0	0	0	0
																			3092.6	2138.03	1813.06	1279.54	1443.69	694.34	3092.6	1163.99	1503.62	148.172	31.5827	29.8196	10.9389	204.479	0	0	0	0	0	0	0	0	0	0	0	0	0	0	0	0	0
																			2838.47	1941.57	1650.58	1187.89	1307.03	634.537	2838.47	1044.3	1424.57	114.04	28.0821	22.1927	14.6798	190.606	0	0	0	0	0	0	0	0	0	0	0	0	0	0	0	0	0
																			3347.76	2283.91	1949.64	1398.12	1541.19	742.722	3347.76	1271.18	1637.06	137.715	32.4362	26.0113	11.7745	231.582	0	0	0	0	0	0	0	0	0	0	0	0	0	0	0	0	0
																			2363.75	1617.31	1378.05	985.697	1090.95	526.355	2363.75	857.589	1191.4	85.1401	29.6843	25.7257	9.96481	164.24	0	0	0	0	0	0	0	0	0	0	0	0	0	0	0	0	0
																			3209.16	2173.75	1859.53	1349.63	1464.79	708.962	3209.16	1186.34	1592.41	148.132	38.882	22.5271	18.6089	202.26	0	0	0	0	0	0	0	0	0	0	0	0	0	0	0	0	0
																			4009.22	2724.03	2321.21	1688.01	1831.44	892.594	4009.22	1477.19	2004.7	164.314	38.1251	43.2874	17.2672	264.335	0	0	0	0	0	0	0	0	0	0	0	0	0	0	0	0	0
																			3965.43	2707.34	2305.78	1659.65	1823.16	884.187	3965.43	1491.5	1950.66	174.852	40.2724	38.7886	11.4436	257.913	0	0	0	0	0	0	0	0	0	0	0	0	0	0	0	0	0
																			3577.58	2451.55	2084.72	1492.85	1652.91	798.639	3577.58	1357.85	1740.52	144.38	40.798	29.4159	19.1724	245.436	0	0	0	0	0	0	0	0	0	0	0	0	0	0	0	0	0
																			4819.88	3279.19	2791.86	2028.02	2205.66	1073.53	4819.88	1835.27	2339.74	210.819	49.4573	48.4191	28.8899	307.288	0	0	0	0	0	0	0	0	0	0	0	0	0	0	0	0	0
																			4531.17	3069.92	2623.99	1907.19	2067.11	1002.81	4531.17	1760.73	2198.38	178.686	49.9637	37.7185	20.854	284.839	0	0	0	0	0	0	0	0	0	0	0	0	0	0	0	0	0
																			4326.54	2926.43	2501.05	1825.49	1967.67	958.765	4326.54	1623.93	2135.32	189.416	42.1516	51.3733	19.9891	264.363	0	0	0	0	0	0	0	0	0	0	0	0	0	0	0	0	0
																			3890.43	2644.12	2258.62	1631.81	1781.62	862.5	3890.43	1479.1	1906.69	165.992	36.0906	34.356	10.3454	257.854	0	0	0	0	0	0	0	0	0	0	0	0	0	0	0	0	0
																			3593.28	2452.29	2086	1507.28	1649.14	803.153	3593.28	1326.04	1770.8	158.538	37.9577	35.5372	20.2762	244.127	0	0	0	0	0	0	0	0	0	0	0	0	0	0	0	0	0
																			1491.03	1017.58	868.385	622.646	685.986	331.597	1491.03	535.554	758.79	61.7116	14.5592	8.85919	6.06246	105.495	0	0	0	0	0	0	0	0	0	0	0	0	0	0	0	0	0
																			3077.66	2103.06	1792.13	1285.53	1419.07	683.992	3077.66	1146.62	1515.16	130.758	31.251	31.2266	13.602	209.052	0	0	0	0	0	0	0	0	0	0	0	0	0	0	0	0	0
																			2748.57	1903.75	1611.51	1137.06	1285.5	618.244	2748.57	1008.85	1361.53	116.19	30.0726	32.6254	12.1029	187.201	0	0	0	0	0	0	0	0	0	0	0	0	0	0	0	0	0
																			3408.12	2334.08	1982.06	1426.06	1571.44	762.641	3408.12	1265.27	1675.28	166.49	38.5957	24.2886	23.525	214.672	0	0	0	0	0	0	0	0	0	0	0	0	0	0	0	0	0
																			3008.07	2060.8	1753.08	1254.99	1389.91	670.885	3008.07	1103.83	1503.77	126.461	31.1741	29.791	13.3181	199.721	0	0	0	0	0	0	0	0	0	0	0	0	0	0	0	0	0
																			3447.65	2342.38	2000.79	1446.86	1577.18	765.202	3447.65	1309.2	1688.21	145.264	36.6898	18.0157	17.3909	232.883	0	0	0	0	0	0	0	0	0	0	0	0	0	0	0	0	0
																			1763.66	1217.46	1031.11	732.554	820.224	397.236	1763.66	639.785	889.899	68.5653	14.8681	13.9296	6.45943	130.155	0	0	0	0	0	0	0	0	0	0	0	0	0	0	0	0	0
																			3394.21	2355.53	1989.52	1404.69	1586.67	768.854	3394.21	1279.05	1673.87	138.093	42.3954	16.7218	14.1007	229.99	0	0	0	0	0	0	0	0	0	0	0	0	0	0	0	0	0
																			684.065	466.724	397.481	286.583	313.756	152.968	684.065	226.606	354.608	30.784	7.84839	7.44673	2.88506	53.8867	0	0	0	0	0	0	0	0	0	0	0	0	0	0	0	0	0
																			2526	1736.53	1473.94	1052.06	1171.2	565.325	2526	938.986	1265.25	103.855	23.1669	11.8952	15.4177	167.426	0	0	0	0	0	0	0	0	0	0	0	0	0	0	0	0	0
																			4016.05	2756.05	2335.01	1681.04	1853.8	902.254	4016.05	1482.73	2014.67	156.042	41.2277	46.5974	11.1822	263.596	0	0	0	0	0	0	0	0	0	0	0	0	0	0	0	0	0
																			4549.27	3108.45	2638.95	1910.33	2087.58	1020.86	4549.27	1718	2249.04	181.527	46.0451	50.1293	20.1526	284.373	0	0	0	0	0	0	0	0	0	0	0	0	0	0	0	0	0
																			2091.88	1429.72	1220.86	871.015	965.04	464.681	2091.88	778.781	1033.23	94.2394	22.7265	8.36916	7.3214	147.21	0	0	0	0	0	0	0	0	0	0	0	0	0	0	0	0	0
																			2752.89	1884.28	1606.21	1146.68	1273.68	610.599	2752.89	1021.76	1357.81	126.354	29.9085	20.6902	11.9316	184.432	0	0	0	0	0	0	0	0	0	0	0	0	0	0	0	0	0
																			1782.28	1217.57	1038.8	743.484	821.855	395.711	1782.28	643.31	896.291	88.9726	16.4016	5.87159	7.42543	124.009	0	0	0	0	0	0	0	0	0	0	0	0	0	0	0	0	0
																			5028.13	3434.48	2916.15	2111.98	2307.33	1127.15	5028.13	1888.56	2450.99	250.119	49.195	51.7119	26.3475	311.211	0	0	0	0	0	0	0	0	0	0	0	0	0	0	0	0	0
																			3608.3	2466.79	2097.04	1511.26	1657.88	808.914	3608.3	1314.08	1790.98	171.674	39.2324	31.7224	16.685	243.93	0	0	0	0	0	0	0	0	0	0	0	0	0	0	0	0	0
																			1907.31	1297.8	1109.31	798.007	877.116	420.685	1907.31	705.205	958.535	82.8637	21.0549	6.04261	9.68716	123.925	0	0	0	0	0	0	0	0	0	0	0	0	0	0	0	0	0
																			4252.11	2874.64	2458.73	1793.39	1937.15	937.495	4252.11	1636.44	2073.29	157.902	43.489	46.0182	25.4396	269.537	0	0	0	0	0	0	0	0	0	0	0	0	0	0	0	0	0
																			4530.76	3065.33	2618.91	1911.85	2059.4	1005.93	4530.76	1715.84	2236.07	202.453	50.9279	27.7001	15.7672	282.003	0	0	0	0	0	0	0	0	0	0	0	0	0	0	0	0	0
																			2181.56	1481.51	1266.97	914.585	998.724	482.781	2181.56	795.811	1100.08	93.6442	23.6341	15.6654	11.2901	141.437	0	0	0	0	0	0	0	0	0	0	0	0	0	0	0	0	0
																			2587.44	1760.85	1501.16	1086.28	1185.75	575.095	2587.44	950.642	1283.83	112.599	25.2487	21.0962	13.1246	180.895	0	0	0	0	0	0	0	0	0	0	0	0	0	0	0	0	0
																			5830.36	3959.68	3371.19	2459.17	2663.02	1296.66	5830.36	2223.47	2845.31	274.457	70.5583	52.7272	30.6338	333.199	0	0	0	0	0	0	0	0	0	0	0	0	0	0	0	0	0
																			3696.42	2507.78	2137.86	1558.56	1685.51	822.267	3696.42	1356.14	1840.51	167.146	30.0435	52.3866	15.5661	234.625	0	0	0	0	0	0	0	0	0	0	0	0	0	0	0	0	0
																			2882.46	1984.87	1685.54	1196.91	1338.59	646.276	2882.46	1092.53	1395.38	123.922	30.3738	26.121	11.6784	202.45	0	0	0	0	0	0	0	0	0	0	0	0	0	0	0	0	0
																			3318.06	2277.77	1934.7	1383.35	1535.9	741.873	3318.06	1247.89	1628.74	141.512	32.2529	31.9822	17.3563	218.323	0	0	0	0	0	0	0	0	0	0	0	0	0	0	0	0	0
																			3064.14	2098.35	1782.04	1282.09	1411.33	687.026	3064.14	1107.2	1542.44	145.096	33.0919	25.3784	15.5686	195.361	0	0	0	0	0	0	0	0	0	0	0	0	0	0	0	0	0
																			4776.55	3207.4	2747.01	2029.54	2154.1	1053.3	4776.55	1792.01	2391.44	174.831	47.2415	32.1034	30.0279	308.9	0	0	0	0	0	0	0	0	0	0	0	0	0	0	0	0	0
																			4933.14	3363.02	2856.96	2076.18	2258.7	1104.32	4933.14	1871.93	2409.31	221.198	49.0313	44.2969	31.3604	306.018	0	0	0	0	0	0	0	0	0	0	0	0	0	0	0	0	0
																			3373.58	2289.78	1957.34	1416.24	1544.28	745.499	3373.58	1253.1	1692.13	120.158	29.3299	21.3362	18.4614	239.058	0	0	0	0	0	0	0	0	0	0	0	0	0	0	0	0	0
																			2791.16	1903.77	1624.43	1166.73	1283.94	619.828	2791.16	1034.08	1388.37	113.986	31.5937	13.448	13.3849	196.3	0	0	0	0	0	0	0	0	0	0	0	0	0	0	0	0	0
																			4881.28	3351.5	2835.1	2046.18	2248.71	1102.79	4881.28	1873.29	2356.6	188.696	52.5473	58.2624	40.202	311.689	0	0	0	0	0	0	0	0	0	0	0	0	0	0	0	0	0
																			3265.34	2248.15	1904.94	1360.4	1512.85	735.292	3265.34	1206.58	1628.03	135.108	35.9804	25.8402	11.5317	222.261	0	0	0	0	0	0	0	0	0	0	0	0	0	0	0	0	0
																			1961.44	1331.59	1137.93	823.516	897.364	434.222	1961.44	706.459	984.199	85.1205	17.5036	13.5829	11.9095	142.67	0	0	0	0	0	0	0	0	0	0	0	0	0	0	0	0	0
																			3519.58	2403.76	2045.18	1474.4	1620	783.755	3519.58	1326.29	1721.24	147.902	37.0577	19.8928	26.9782	240.219	0	0	0	0	0	0	0	0	0	0	0	0	0	0	0	0	0
																			3714.69	2528.35	2154.83	1559.86	1700.33	828.017	3714.69	1385.96	1798.62	193.072	44.7834	40.2392	19.6386	232.373	0	0	0	0	0	0	0	0	0	0	0	0	0	0	0	0	0
																			3386.98	2331.29	1978.07	1408.92	1571.93	759.365	3386.98	1268.87	1672.38	143.692	31.0622	34.6228	8.34619	228.006	0	0	0	0	0	0	0	0	0	0	0	0	0	0	0	0	0
																			5574.79	3765.16	3220.34	2354.45	2533.99	1231.17	5574.79	2181.15	2665.04	247.932	63.208	53.4737	29.2147	334.765	0	0	0	0	0	0	0	0	0	0	0	0	0	0	0	0	0
																			3517.17	2406.24	2046.59	1470.58	1620.31	785.93	3517.17	1311.46	1723.21	174.454	33.3887	30.8922	15.5319	228.244	0	0	0	0	0	0	0	0	0	0	0	0	0	0	0	0	0
																			4960.66	3357.93	2863.76	2096.9	2255.39	1102.55	4960.66	1904.31	2376.1	230.736	51.2283	52.0048	32.8263	313.461	0	0	0	0	0	0	0	0	0	0	0	0	0	0	0	0	0
																			3988.94	2738.48	2323.36	1665.58	1842.9	895.581	3988.94	1521.93	1922.14	179.657	36.7318	36.5499	27.7067	264.223	0	0	0	0	0	0	0	0	0	0	0	0	0	0	0	0	0
																			2171.04	1485.22	1264.68	906.362	1000.95	484.271	2171.04	775.713	1102.56	91.9473	21.8907	21.0352	1.96522	155.931	0	0	0	0	0	0	0	0	0	0	0	0	0	0	0	0	0
																			4245.58	2898.76	2466.41	1779.17	1950.37	948.39	4245.58	1595.25	2084.66	196.68	48.6675	39.154	13.7193	267.449	0	0	0	0	0	0	0	0	0	0	0	0	0	0	0	0	0
																			4195.45	2823.06	2420.36	1775.09	1900.92	922.14	4195.45	1581.35	2061.74	176.964	46.9763	48.4446	27.6339	252.345	0	0	0	0	0	0	0	0	0	0	0	0	0	0	0	0	0
																			3408.72	2328.39	1983.26	1425.46	1569.68	758.705	3408.72	1282.35	1670.97	141.252	34.6796	34.1167	17.2169	228.143	0	0	0	0	0	0	0	0	0	0	0	0	0	0	0	0	0
																			3067.79	2097.41	1782.74	1285.04	1410.22	687.185	3067.79	1126.2	1524.39	131.819	35.4993	24.6663	17.673	207.541	0	0	0	0	0	0	0	0	0	0	0	0	0	0	0	0	0
																			2869.33	1974.17	1678.08	1191.25	1331.29	642.881	2869.33	1063.95	1399.39	146.59	30.0791	24.1249	8.50087	196.698	0	0	0	0	0	0	0	0	0	0	0	0	0	0	0	0	0
																			3642.2	2505.55	2126.77	1515.44	1690.41	815.141	3642.2	1380.67	1784.1	164.127	36.5047	20.2345	20.4887	236.088	0	0	0	0	0	0	0	0	0	0	0	0	0	0	0	0	0
																			3736.15	2547.82	2173.35	1562.79	1717.84	829.98	3736.15	1411.36	1827.09	176.557	39.6718	25.1339	18.7921	237.54	0	0	0	0	0	0	0	0	0	0	0	0	0	0	0	0	0
																			3755.2	2554.64	2178.13	1577.07	1719.17	835.461	3755.2	1388.38	1843.7	182.901	44.0222	27.2346	22.9193	246.05	0	0	0	0	0	0	0	0	0	0	0	0	0	0	0	0	0
																			4152.99	2858.97	2421.47	1731.52	1921.84	937.13	4152.99	1582.15	2017.35	178.178	51.915	18.6028	24.6466	280.154	0	0	0	0	0	0	0	0	0	0	0	0	0	0	0	0	0
																			3904.51	2664.71	2267.83	1636.68	1793.98	870.728	3904.51	1454.19	1956.07	162.43	45.6898	31.7486	12.291	242.091	0	0	0	0	0	0	0	0	0	0	0	0	0	0	0	0	0
																			3196.64	2193.52	1859.64	1337	1476.45	717.073	3196.64	1178.29	1582.8	146.183	36.5631	33.1614	19.6965	199.942	0	0	0	0	0	0	0	0	0	0	0	0	0	0	0	0	0
																			3112.67	2115.74	1810.07	1302.6	1428.7	687.045	3112.67	1175.25	1513.64	132.017	36.3734	26.8331	14.3346	214.218	0	0	0	0	0	0	0	0	0	0	0	0	0	0	0	0	0
																			5026.51	3410.3	2904.56	2121.95	2291.98	1118.32	5026.51	1913.98	2474.17	198.36	49.916	43.7892	27.6851	318.62	0	0	0	0	0	0	0	0	0	0	0	0	0	0	0	0	0
																			4557.43	3123.12	2648.56	1908.86	2098.92	1024.2	4557.43	1746.44	2211.72	185.73	53.1576	48.8937	20.4565	291.032	0	0	0	0	0	0	0	0	0	0	0	0	0	0	0	0	0
																			2416.73	1658.43	1411.95	1004.78	1117.93	540.501	2416.73	884.2	1192.76	105.542	29.0336	22.2711	11.3839	171.536	0	0	0	0	0	0	0	0	0	0	0	0	0	0	0	0	0
																			5116.65	3497.15	2971.78	2144.88	2351.9	1145.25	5116.65	1939.06	2491.29	255.84	58.2072	39.6814	20.0545	312.526	0	0	0	0	0	0	0	0	0	0	0	0	0	0	0	0	0
																			3383.61	2328.26	1973.91	1409.7	1568.85	759.405	3383.61	1253.55	1670.67	140.959	39.2131	30.0312	13.4111	235.775	0	0	0	0	0	0	0	0	0	0	0	0	0	0	0	0	0
																			3565.69	2410.43	2065.75	1499.94	1626.32	784.108	3565.69	1343.67	1749.54	156.302	36.5348	25.7203	18.5426	235.377	0	0	0	0	0	0	0	0	0	0	0	0	0	0	0	0	0
																			3196.14	2174.19	1853.62	1342.52	1463.1	711.089	3196.14	1182.52	1592.36	134.674	38.3125	31.5988	15.8655	200.808	0	0	0	0	0	0	0	0	0	0	0	0	0	0	0	0	0
																			2244.58	1527.87	1306.54	938.036	1030.7	497.172	2244.58	826.502	1108.19	103.365	23.068	21.7851	9.97134	151.694	0	0	0	0	0	0	0	0	0	0	0	0	0	0	0	0	0
																			3739.86	2551.46	2175.84	1564.02	1719.71	831.748	3739.86	1414.95	1824.9	166.23	42.9056	30.4943	13.2675	247.11	0	0	0	0	0	0	0	0	0	0	0	0	0	0	0	0	0
																			3366.1	2305.47	1961.18	1404.92	1553.92	751.544	3366.1	1280.41	1635.6	149.712	38.6924	28.8895	17.2222	215.583	0	0	0	0	0	0	0	0	0	0	0	0	0	0	0	0	0
																			3923.63	2632.41	2262.55	1661.08	1771.64	860.773	3923.63	1465.41	1954.03	164.625	43.5285	32.3324	14.5169	249.191	0	0	0	0	0	0	0	0	0	0	0	0	0	0	0	0	0
																			4548.67	3087.28	2634.58	1914.09	2074.92	1012.36	4548.67	1717.38	2202.47	216.727	55.285	48.8706	22.392	285.545	0	0	0	0	0	0	0	0	0	0	0	0	0	0	0	0	0
																			3364.32	2282.08	1948.92	1415.4	1537.35	744.732	3364.32	1241.08	1678.74	136.208	35.0818	25.5593	19.6877	227.959	0	0	0	0	0	0	0	0	0	0	0	0	0	0	0	0	0
																			3042.39	2076.02	1771.88	1270.51	1402.01	674.009	3042.39	1129.5	1507.28	128.075	33.4918	31.9307	3.28947	208.81	0	0	0	0	0	0	0	0	0	0	0	0	0	0	0	0	0
																			3123.39	2155.63	1825.5	1297.89	1453.95	701.681	3123.39	1150.04	1536.44	153.764	37.59	26.1632	11.752	207.646	0	0	0	0	0	0	0	0	0	0	0	0	0	0	0	0	0
																			3923.15	2684.82	2282.48	1640.66	1809.25	875.57	3923.15	1475.2	1941.95	179.08	38.0492	20.4224	16.0137	252.432	0	0	0	0	0	0	0	0	0	0	0	0	0	0	0	0	0
																			2756.49	1882.09	1603.35	1153.13	1268.57	613.513	2756.49	1002.44	1379.45	114.696	33.3698	25.6525	9.40555	191.475	0	0	0	0	0	0	0	0	0	0	0	0	0	0	0	0	0
																			4645.86	3134.63	2686.08	1959.78	2111.53	1023.09	4645.86	1790.38	2259.43	218.3	45.8667	25.5524	22.7302	283.595	0	0	0	0	0	0	0	0	0	0	0	0	0	0	0	0	0
																			1310.45	897.242	765.932	544.516	606.829	290.414	1310.45	478.817	651.356	59.9846	12.805	5.46883	6.92266	95.0938	0	0	0	0	0	0	0	0	0	0	0	0	0	0	0	0	0
																			2493.32	1706.79	1454.38	1038.95	1151.23	555.568	2493.32	949.848	1201.52	110.871	24.0827	19.4713	14.0816	173.447	0	0	0	0	0	0	0	0	0	0	0	0	0	0	0	0	0
																			1214.39	837.172	710.133	504.26	563.932	273.24	1214.39	422.36	618.923	53.9797	12.3071	9.14071	4.55675	93.126	0	0	0	0	0	0	0	0	0	0	0	0	0	0	0	0	0
																			2375.75	1626.45	1385.18	990.564	1097.14	529.312	2375.75	878.412	1157.42	107.045	26.6287	19.7958	18.4635	167.981	0	0	0	0	0	0	0	0	0	0	0	0	0	0	0	0	0
																			3207.1	2175.3	1861.48	1345.62	1467.96	707.342	3207.1	1175.7	1602.85	143.979	33.6473	28.6297	16.5388	205.752	0	0	0	0	0	0	0	0	0	0	0	0	0	0	0	0	0
																			3669.96	2508.18	2137.33	1532.63	1692.49	815.692	3669.96	1398.68	1809.69	148.801	41.1281	31.2068	12.4286	228.038	0	0	0	0	0	0	0	0	0	0	0	0	0	0	0	0	0
																			3820.11	2587.26	2214.52	1605.6	1742.95	844.308	3820.11	1434.48	1888.1	155.863	48.1194	32.712	10.9881	249.848	0	0	0	0	0	0	0	0	0	0	0	0	0	0	0	0	0
																			3257.67	2234.19	1899.9	1357.77	1504.84	729.35	3257.67	1209.02	1595.45	151.791	33.9543	32.0933	19.4679	215.9	0	0	0	0	0	0	0	0	0	0	0	0	0	0	0	0	0
																			2815.28	1907.55	1630.51	1184.77	1283.91	623.641	2815.28	1041.99	1399.55	119.226	29.5235	25.2571	13.5371	186.194	0	0	0	0	0	0	0	0	0	0	0	0	0	0	0	0	0
																			3538.17	2411.26	2051.47	1486.7	1620.35	790.91	3538.17	1289.59	1769.14	156.939	33.2529	31.5102	17.6997	240.036	0	0	0	0	0	0	0	0	0	0	0	0	0	0	0	0	0
																			3986.41	2724.88	2313.75	1672.66	1831.53	893.353	3986.41	1466.64	1994.65	177.822	46.3318	28.8825	23.5813	248.497	0	0	0	0	0	0	0	0	0	0	0	0	0	0	0	0	0
																			3659.04	2516.96	2134.19	1524.86	1696.18	820.782	3659.04	1394.11	1787.2	146.238	37.1743	37.6461	23.7124	232.961	0	0	0	0	0	0	0	0	0	0	0	0	0	0	0	0	0
																			3560.89	2401.26	2059.55	1501.34	1619.09	782.166	3560.89	1325.03	1765.87	165.798	36.768	21.3552	13.7479	232.321	0	0	0	0	0	0	0	0	0	0	0	0	0	0	0	0	0
																			3628.5	2494.28	2117.25	1511.25	1680.28	813.998	3628.5	1394.94	1751.45	160.326	36.9216	26.8144	16.5398	241.51	0	0	0	0	0	0	0	0	0	0	0	0	0	0	0	0	0
																			2103.28	1442.59	1229.13	874.151	974.032	468.556	2103.28	768.485	1052.1	103.275	20.9544	18.4204	8.38293	131.663	0	0	0	0	0	0	0	0	0	0	0	0	0	0	0	0	0
																			4368.25	2958.7	2526.19	1842.06	1989.59	969.107	4368.25	1627.19	2133.06	203.098	52.5818	44.5913	19.619	288.11	0	0	0	0	0	0	0	0	0	0	0	0	0	0	0	0	0
																			3829.84	2617.27	2229.33	1600.51	1763.57	853.699	3829.84	1456.95	1855.82	167.369	42.9458	35.5211	12.7141	258.523	0	0	0	0	0	0	0	0	0	0	0	0	0	0	0	0	0
																			4084.37	2782.37	2369.91	1714.45	1871.19	911.172	4084.37	1533.1	2019.42	188.406	43.7365	21.9398	16.1501	261.606	0	0	0	0	0	0	0	0	0	0	0	0	0	0	0	0	0
																			2314.5	1579.9	1348.43	966.07	1067.73	512.175	2314.5	847.872	1157.37	95.4875	26.0341	10.5111	14.4907	162.738	0	0	0	0	0	0	0	0	0	0	0	0	0	0	0	0	0
																			4361.46	2987.2	2536.89	1824.57	2012.34	974.859	4361.46	1654.95	2107.69	200.93	50.4828	26.5992	26.8636	293.943	0	0	0	0	0	0	0	0	0	0	0	0	0	0	0	0	0
																			4534.67	3070.33	2623.66	1911.01	2067.4	1002.93	4534.67	1697.94	2250.7	199.724	51.9975	43.2965	20.0257	270.985	0	0	0	0	0	0	0	0	0	0	0	0	0	0	0	0	0
																			1272.4	876.335	744.945	527.452	592.265	284.071	1272.4	449.909	642.908	60.5485	15.4429	5.5713	7.25846	90.759	0	0	0	0	0	0	0	0	0	0	0	0	0	0	0	0	0
																			4166.58	2846.74	2420.45	1746.13	1915.4	931.341	4166.58	1570.24	2033.57	172.415	41.1779	56.2964	19.046	273.829	0	0	0	0	0	0	0	0	0	0	0	0	0	0	0	0	0
																			4357.8	2929.25	2515.31	1842.49	1970.75	958.492	4357.8	1661.97	2123.73	200.535	44.862	40.444	18.0148	268.248	0	0	0	0	0	0	0	0	0	0	0	0	0	0	0	0	0
																			1639.91	1124.71	957.061	682.849	760.282	364.431	1639.91	589.651	834.179	59.0873	17.2849	9.21185	11.4216	119.074	0	0	0	0	0	0	0	0	0	0	0	0	0	0	0	0	0
																			3144.36	2150.99	1832.17	1312.19	1448.4	702.59	3144.36	1175.56	1530.42	131.292	36.8661	33.4259	10.4387	226.359	0	0	0	0	0	0	0	0	0	0	0	0	0	0	0	0	0
																			3433.28	2328.67	1992.55	1440.73	1569.37	759.299	3433.28	1285.24	1679.35	159.671	36.6257	32.9382	14.9375	224.523	0	0	0	0	0	0	0	0	0	0	0	0	0	0	0	0	0
																			3254.02	2217.65	1891.13	1362.88	1493.12	724.524	3254.02	1203.8	1607.58	146.542	34.1322	22.7881	15.8865	223.28	0	0	0	0	0	0	0	0	0	0	0	0	0	0	0	0	0
																			5098.54	3448.66	2946.19	2152.35	2319.37	1129.29	5098.54	1971.89	2447.62	229.217	60.4263	50.1706	32.2342	306.985	0	0	0	0	0	0	0	0	0	0	0	0	0	0	0	0	0
																			3056.36	2100.37	1782.95	1273.41	1414.9	685.47	3056.36	1117.7	1494.58	143.53	38.205	33.5071	17.8725	210.959	0	0	0	0	0	0	0	0	0	0	0	0	0	0	0	0	0
																			5232.73	3555.78	3025.25	2207.47	2387.94	1167.85	5232.73	1960.19	2593.19	216.568	55.0757	63.1642	18.7101	325.825	0	0	0	0	0	0	0	0	0	0	0	0	0	0	0	0	0
																			3337.84	2289.1	1944.3	1393.54	1541.56	747.541	3337.84	1225.98	1664.65	145.121	35.1842	27.1748	14.7722	224.966	0	0	0	0	0	0	0	0	0	0	0	0	0	0	0	0	0
																			3584.3	2462.32	2088.11	1496.19	1656.16	806.159	3584.3	1328.31	1765.65	160.181	38.2153	43.7642	18.4638	229.714	0	0	0	0	0	0	0	0	0	0	0	0	0	0	0	0	0
																			4941.6	3345.22	2853.21	2088.39	2248.07	1097.14	4941.6	1853.83	2449.58	218.825	55.1246	42.5504	16.5662	305.128	0	0	0	0	0	0	0	0	0	0	0	0	0	0	0	0	0
																			3438.59	2337.9	1993.85	1444.74	1574.34	763.558	3438.59	1282.84	1700.39	147.815	38.0794	27.8651	20.9117	220.688	0	0	0	0	0	0	0	0	0	0	0	0	0	0	0	0	0
																			5588.39	3793.25	3229.21	2359.18	2546.71	1246.54	5588.39	2163.71	2748.16	215.177	63.4339	41.5744	31.4025	324.939	0	0	0	0	0	0	0	0	0	0	0	0	0	0	0	0	0
																			5089.8	3442.35	2934.34	2155.46	2306.72	1135.64	5089.8	1880.96	2533.91	245.793	42.0275	47.7236	20.5205	318.862	0	0	0	0	0	0	0	0	0	0	0	0	0	0	0	0	0
																			2754.9	1901.25	1613.69	1141.21	1282.84	618.415	2754.9	1021.83	1363.14	119.741	34.5025	18.0744	4.30034	193.31	0	0	0	0	0	0	0	0	0	0	0	0	0	0	0	0	0
																			3452.12	2355.28	2005.22	1446.91	1585.14	770.145	3452.12	1283.04	1717.75	149.438	37.5977	25.8502	12.2203	226.232	0	0	0	0	0	0	0	0	0	0	0	0	0	0	0	0	0
																			3990.54	2742.87	2323.07	1667.46	1844.24	898.63	3990.54	1498.77	1974.11	180.299	36.0056	21.2418	20.5543	259.558	0	0	0	0	0	0	0	0	0	0	0	0	0	0	0	0	0
																			4467.2	3035.8	2587.39	1879.81	2041.84	993.956	4467.2	1693.49	2172.36	188.318	55.4418	49.6835	15.7804	292.127	0	0	0	0	0	0	0	0	0	0	0	0	0	0	0	0	0
																			4020.27	2717.77	2328.08	1692.19	1832.7	885.075	4020.27	1522.58	1979.64	172.362	39.8517	32.7127	19.4918	253.638	0	0	0	0	0	0	0	0	0	0	0	0	0	0	0	0	0
																			3799.54	2618.39	2215.07	1584.47	1760.55	857.838	3799.54	1426.04	1847.7	178.38	35.2061	32.8157	20.6917	258.715	0	0	0	0	0	0	0	0	0	0	0	0	0	0	0	0	0
																			3700.76	2503.38	2140.24	1560.53	1684.15	819.236	3700.76	1380.42	1840.91	145.272	31.5603	33.306	23.8646	245.429	0	0	0	0	0	0	0	0	0	0	0	0	0	0	0	0	0
																			3232.01	2213.69	1882.47	1349.54	1491.16	722.535	3232.01	1196.28	1596.17	138.06	39.7139	26.7857	15.2958	219.693	0	0	0	0	0	0	0	0	0	0	0	0	0	0	0	0	0
																			4340.49	2948.61	2511.54	1828.95	1981.42	967.187	4340.49	1636.38	2152.34	170.457	47.5925	30.3322	20.0715	283.327	0	0	0	0	0	0	0	0	0	0	0	0	0	0	0	0	0
																			4577.8	3115.96	2655.13	1922.67	2096.72	1019.23	4577.8	1736.64	2245.92	204.32	48.2891	19.0248	23.768	299.836	0	0	0	0	0	0	0	0	0	0	0	0	0	0	0	0	0
																			3393.27	2314.06	1969.09	1424.18	1555.43	758.625	3393.27	1248.27	1677.04	144.902	37.3899	26.2111	18.1077	241.355	0	0	0	0	0	0	0	0	0	0	0	0	0	0	0	0	0
																			5005.73	3433.64	2910.94	2094.79	2312.97	1120.67	5005.73	1895.99	2480.45	220.441	52.1468	39.0295	18.9474	298.727	0	0	0	0	0	0	0	0	0	0	0	0	0	0	0	0	0
																			3706.85	2530.73	2152.12	1554.73	1702.39	828.334	3706.85	1378.21	1844.71	156.572	44.9287	23.0888	20.3371	239.002	0	0	0	0	0	0	0	0	0	0	0	0	0	0	0	0	0
																			4558.25	3088.01	2636.69	1921.56	2074.59	1013.42	4558.25	1714.89	2233.94	192.094	50.4881	60.9231	18.9992	286.915	0	0	0	0	0	0	0	0	0	0	0	0	0	0	0	0	0
																			3331.94	2267.41	1932.7	1399.24	1525.82	741.589	3331.94	1210.26	1665.72	152.191	38.2839	24.8673	13.1532	227.464	0	0	0	0	0	0	0	0	0	0	0	0	0	0	0	0	0
																			2972.81	2038.09	1730.97	1241.84	1373.95	664.139	2972.81	1085.48	1482.41	130.311	27.6679	27.9598	21.5889	197.395	0	0	0	0	0	0	0	0	0	0	0	0	0	0	0	0	0
																			4920.85	3336.47	2845.36	2075.49	2243.45	1093.02	4920.85	1832.61	2419.28	242.059	50.7387	44.6445	26.4355	305.092	0	0	0	0	0	0	0	0	0	0	0	0	0	0	0	0	0
																			2556.81	1735.4	1484.86	1071.95	1171.6	563.795	2556.81	944.916	1266.01	108.944	30.3321	18.1064	14.4254	174.077	0	0	0	0	0	0	0	0	0	0	0	0	0	0	0	0	0
																			2720.97	1864.66	1588.16	1132.81	1258.93	605.728	2720.97	1028.17	1341.72	112.638	28.808	6.88981	18.3492	184.396	0	0	0	0	0	0	0	0	0	0	0	0	0	0	0	0	0
																			3017.97	2067.03	1759.6	1258.38	1393.35	673.678	3017.97	1142.21	1461.84	146.186	29.7756	19.17	20.4876	198.304	0	0	0	0	0	0	0	0	0	0	0	0	0	0	0	0	0
																			2930.15	1979.2	1700.15	1230	1335.4	643.796	2930.15	1094.96	1450.8	128.982	37.2701	10.1736	15.5871	192.37	0	0	0	0	0	0	0	0	0	0	0	0	0	0	0	0	0
																			2830.32	1930.01	1645.71	1184.62	1301.7	628.316	2830.32	1042.79	1415.78	120.79	28.4655	32.4884	10.1179	179.89	0	0	0	0	0	0	0	0	0	0	0	0	0	0	0	0	0
																			4031.28	2739.87	2335.72	1695.56	1843.87	896.004	4031.28	1524.29	2007.8	140.907	40.3695	42	19.0319	256.873	0	0	0	0	0	0	0	0	0	0	0	0	0	0	0	0	0
																			4431.3	3022.95	2573.97	1857.32	2035.91	987.04	4431.3	1711.12	2156.99	173.08	52.1823	13.1193	25.3576	299.448	0	0	0	0	0	0	0	0	0	0	0	0	0	0	0	0	0
																			3430.03	2344.66	1994.52	1435.51	1578.55	766.118	3430.03	1275.16	1674.57	150.568	38.5775	37.6562	16.5255	236.977	0	0	0	0	0	0	0	0	0	0	0	0	0	0	0	0	0
																			5054.13	3408.64	2920.02	2134.11	2292.94	1115.7	5054.13	1937.86	2459.52	244.75	53.2679	35.6836	27.6852	295.36	0	0	0	0	0	0	0	0	0	0	0	0	0	0	0	0	0
																			4284.21	2890.07	2474.58	1809.63	1943.27	946.792	4284.21	1597.05	2128.22	179.871	48.9331	41.463	22.0953	266.572	0	0	0	0	0	0	0	0	0	0	0	0	0	0	0	0	0
																			4024.33	2752.44	2338.59	1685.75	1852.06	900.376	4024.33	1501.37	1993.91	173.345	41.0486	35.4337	19.6046	259.614	0	0	0	0	0	0	0	0	0	0	0	0	0	0	0	0	0
																			3558.64	2403.18	2056.67	1501.97	1617.35	785.838	3558.64	1314.09	1766.33	152.61	39.4605	32.1161	22.4406	231.591	0	0	0	0	0	0	0	0	0	0	0	0	0	0	0	0	0
																			4519.67	3089.36	2628.42	1891.25	2080.5	1008.86	4519.67	1736.23	2184.5	205.477	54.1562	32.9585	19.775	286.568	0	0	0	0	0	0	0	0	0	0	0	0	0	0	0	0	0
																			3174.29	2181.21	1851.12	1323.16	1470.5	710.705	3174.29	1196.65	1559.51	133.947	30.5937	31.0132	14.3355	208.239	0	0	0	0	0	0	0	0	0	0	0	0	0	0	0	0	0
																			4264.4	2902.28	2468.64	1795.76	1950.26	952.019	4264.4	1573.71	2129.12	189.841	44.4945	42.1008	17.518	267.607	0	0	0	0	0	0	0	0	0	0	0	0	0	0	0	0	0
																			3998.37	2717.22	2315.16	1683.21	1825.97	891.254	3998.37	1510.42	1957.62	179.111	39.7378	30.3633	24.5225	256.595	0	0	0	0	0	0	0	0	0	0	0	0	0	0	0	0	0
																			4129.12	2803.14	2392.01	1737.11	1885.8	917.336	4129.12	1554.36	2023.1	194.397	52.4365	27.0798	7.82604	269.912	0	0	0	0	0	0	0	0	0	0	0	0	0	0	0	0	0
																			4304.23	2900.87	2482.99	1821.25	1951.74	949.129	4304.23	1597.92	2143.94	191.306	44.2099	40.0331	17.2198	269.61	0	0	0	0	0	0	0	0	0	0	0	0	0	0	0	0	0
																			3715.43	2528.81	2159.67	1555.77	1706.51	822.299	3715.43	1405.3	1817.61	168.26	35.524	36.212	20.5279	232.005	0	0	0	0	0	0	0	0	0	0	0	0	0	0	0	0	0
																			1146.03	773.419	664.132	481.902	521.64	251.779	1146.03	400.182	583.831	55.9557	10.9357	7.62938	3.92065	83.5797	0	0	0	0	0	0	0	0	0	0	0	0	0	0	0	0	0
																			4374.86	3004.95	2547.83	1827.03	2022.17	982.786	4374.86	1651.96	2148.87	198.804	43.9733	23.0952	18.1454	290.009	0	0	0	0	0	0	0	0	0	0	0	0	0	0	0	0	0
																			1685.09	1168.81	990.211	694.875	789.58	379.232	1685.09	625.149	817.348	82.5807	19.2652	10.6826	7.69485	122.365	0	0	0	0	0	0	0	0	0	0	0	0	0	0	0	0	0
																			3448.89	2351.76	2003.68	1445.21	1585.57	766.191	3448.89	1277.18	1708.51	154.165	38.9131	27.764	9.61371	232.747	0	0	0	0	0	0	0	0	0	0	0	0	0	0	0	0	0
																			2648.63	1803.14	1542.58	1106.05	1218.24	584.891	2648.63	990.873	1295.42	126.34	28.7733	9.22704	14.2862	183.713	0	0	0	0	0	0	0	0	0	0	0	0	0	0	0	0	0
																			3704.01	2510.84	2144.47	1559.55	1688.48	822.36	3704.01	1380.9	1834.61	162.803	40.5627	21.3875	18.7287	245.03	0	0	0	0	0	0	0	0	0	0	0	0	0	0	0	0	0
																			3925.96	2652.31	2275.17	1650.79	1788.87	863.442	3925.96	1517.78	1913.78	165.577	34.4501	27.1862	7.35571	259.82	0	0	0	0	0	0	0	0	0	0	0	0	0	0	0	0	0
																			3984.06	2697.15	2307.08	1676.98	1817.46	879.693	3984.06	1512.9	1961.14	168.448	43.0584	26.9662	16.8953	254.646	0	0	0	0	0	0	0	0	0	0	0	0	0	0	0	0	0
																			2268.62	1546.94	1319.92	948.701	1043.39	503.544	2268.62	821.093	1130.82	97.6347	28.6966	14.035	12.3436	164.003	0	0	0	0	0	0	0	0	0	0	0	0	0	0	0	0	0
																			3414.58	2319.13	1979.38	1435.21	1559.48	759.652	3414.58	1260.38	1701.26	138.73	35.2131	31.9309	22.3922	224.674	0	0	0	0	0	0	0	0	0	0	0	0	0	0	0	0	0
																			5167.88	3513.55	2994.14	2173.74	2362.14	1151.41	5167.88	1966.27	2524.64	236.364	64.5525	33.8916	20.6029	321.551	0	0	0	0	0	0	0	0	0	0	0	0	0	0	0	0	0
																			2652.58	1824.88	1546.28	1106.3	1228.53	596.35	2652.58	950.073	1336.18	116.324	32.0567	22.6684	12.0696	183.209	0	0	0	0	0	0	0	0	0	0	0	0	0	0	0	0	0
																			3060.26	2114.3	1790.29	1269.97	1425.07	689.234	3060.26	1148.75	1490.22	144.139	27.1205	21.4368	21.4131	207.179	0	0	0	0	0	0	0	0	0	0	0	0	0	0	0	0	0
																			4664.08	3164.01	2699.97	1964.11	2130.83	1033.18	4664.08	1739.74	2336.98	190.416	48.0906	35.2039	13.3299	300.32	0	0	0	0	0	0	0	0	0	0	0	0	0	0	0	0	0
																			4824.53	3268.21	2790.75	2033.78	2198.85	1069.36	4824.53	1838.96	2354.72	213.584	49.2278	46.9747	13.1726	307.89	0	0	0	0	0	0	0	0	0	0	0	0	0	0	0	0	0
																			5037.3	3417.76	2915.8	2121.5	2298.64	1119.11	5037.3	1944.9	2457.5	194.955	55.4421	51.7074	28.4985	304.298	0	0	0	0	0	0	0	0	0	0	0	0	0	0	0	0	0
																			2880.42	1964.97	1678.2	1202.22	1327.51	637.469	2880.42	1084.87	1409.85	117.517	31.3825	31.8404	9.951	195.002	0	0	0	0	0	0	0	0	0	0	0	0	0	0	0	0	0
																			2744.64	1889.23	1601.02	1143.63	1271.32	617.906	2744.64	995.393	1363.76	137.2	25.7885	25.4555	17.1018	179.947	0	0	0	0	0	0	0	0	0	0	0	0	0	0	0	0	0
																			4456.78	3028.82	2578.94	1877.84	2036.81	992.011	4456.78	1675.36	2183.54	207.203	44.0438	47.0958	32.3206	267.23	0	0	0	0	0	0	0	0	0	0	0	0	0	0	0	0	0
																			4061.35	2758.17	2353.19	1708.16	1852.03	906.138	4061.35	1515.09	1991.86	196.171	41.8105	37.1681	21.629	257.623	0	0	0	0	0	0	0	0	0	0	0	0	0	0	0	0	0
																			2623.37	1772.65	1520.01	1103.36	1195.81	576.846	2623.37	965.875	1314.22	103.701	25.6542	19.5995	9.89023	184.43	0	0	0	0	0	0	0	0	0	0	0	0	0	0	0	0	0
																			3591.84	2447.2	2085.56	1506.28	1647	800.201	3591.84	1342.96	1763.29	163.63	40.3617	37.8698	13.3094	230.424	0	0	0	0	0	0	0	0	0	0	0	0	0	0	0	0	0
																			2521.63	1715.03	1462.87	1058.77	1153.07	561.953	2521.63	922.052	1247.43	112.921	26.0098	21.0693	13.554	178.595	0	0	0	0	0	0	0	0	0	0	0	0	0	0	0	0	0
																			2705.58	1834.4	1571.7	1133.88	1237.23	597.17	2705.58	1003.96	1356.36	111.05	27.0141	23.8605	2.82337	180.519	0	0	0	0	0	0	0	0	0	0	0	0	0	0	0	0	0
																			3912.8	2673.6	2275.64	1637.16	1800.93	872.675	3912.8	1484.75	1942.28	143.386	41.1099	27.8738	25.0094	248.39	0	0	0	0	0	0	0	0	0	0	0	0	0	0	0	0	0
																			2904.77	1967.91	1683.24	1221.53	1326.77	641.137	2904.77	1069.27	1448.23	131.281	28.2163	16.0284	17.5677	194.173	0	0	0	0	0	0	0	0	0	0	0	0	0	0	0	0	0
																			3110.66	2109.56	1807.25	1303.41	1423.88	685.682	3110.66	1176.01	1540.47	126.924	35.9775	14.0194	5.92063	211.335	0	0	0	0	0	0	0	0	0	0	0	0	0	0	0	0	0
																			2782.19	1894.3	1614	1168.18	1274.04	620.265	2782.19	1010.54	1412.71	112.146	30.4788	5.22227	18.3528	192.733	0	0	0	0	0	0	0	0	0	0	0	0	0	0	0	0	0
																			3450.29	2344.55	2000.92	1449.38	1579.28	765.273	3450.29	1267.76	1710.58	162.059	32.0951	22.8208	21.5403	233.442	0	0	0	0	0	0	0	0	0	0	0	0	0	0	0	0	0
																			3207.69	2191.15	1869.32	1338.37	1478.45	712.705	3207.69	1189.47	1578.54	151.267	37.9982	32.4726	9.88482	208.062	0	0	0	0	0	0	0	0	0	0	0	0	0	0	0	0	0
																			3076.36	2128.21	1803.23	1273.14	1436.87	691.333	3076.36	1177.27	1490.86	140.603	38.1565	8.44578	12.0894	208.94	0	0	0	0	0	0	0	0	0	0	0	0	0	0	0	0	0
																			3073.28	2101.12	1786.8	1286.48	1415.42	685.706	3073.28	1131.29	1514.71	147.287	27.464	21.5943	11.5328	219.403	0	0	0	0	0	0	0	0	0	0	0	0	0	0	0	0	0
																			3859.58	2608.88	2231.17	1628.41	1754.07	854.806	3859.58	1434.4	1905.49	181.876	44.753	35.5307	22.7174	234.816	0	0	0	0	0	0	0	0	0	0	0	0	0	0	0	0	0
																			2449.26	1664.57	1422.04	1027.22	1121.47	543.102	2449.26	889.664	1252.27	85.793	23.5472	23.787	13.2267	160.976	0	0	0	0	0	0	0	0	0	0	0	0	0	0	0	0	0
																			3340.53	2319.15	1958.56	1381.96	1565.6	753.546	3340.53	1271.28	1608.26	164.301	37.5415	27.0604	14.7865	217.296	0	0	0	0	0	0	0	0	0	0	0	0	0	0	0	0	0
																			1457.51	1005.02	853.315	604.196	677.442	327.58	1457.51	520.21	733.327	57.6868	15.6849	14.2691	4.29878	112.034	0	0	0	0	0	0	0	0	0	0	0	0	0	0	0	0	0
																			4419.05	3017.18	2564.36	1854.69	2030.96	986.22	4419.05	1679.09	2159.33	177.79	41.5983	49.0145	23.8593	288.363	0	0	0	0	0	0	0	0	0	0	0	0	0	0	0	0	0
																			2666.87	1804.99	1547.95	1118.92	1217.9	587.095	2666.87	979.61	1315.41	130.418	29.9033	24.2972	8.2147	179.012	0	0	0	0	0	0	0	0	0	0	0	0	0	0	0	0	0
																			3155.06	2150.9	1835.47	1319.59	1450.7	700.197	3155.06	1181.3	1574.52	132.845	31.525	19.1101	14.0259	201.734	0	0	0	0	0	0	0	0	0	0	0	0	0	0	0	0	0
																			3695.99	2516.57	2145.21	1550.78	1695.66	820.909	3695.99	1396.09	1800.36	159.88	42.6221	40.3702	15.1035	241.555	0	0	0	0	0	0	0	0	0	0	0	0	0	0	0	0	0
																			2577.78	1777.48	1505.44	1072.34	1196.35	581.135	2577.78	946.747	1275.78	111.837	30.2501	31.8821	13.5589	167.725	0	0	0	0	0	0	0	0	0	0	0	0	0	0	0	0	0
																			3809.28	2595.06	2207.64	1601.64	1745.38	849.684	3809.28	1417.07	1888.81	155.584	38.5833	33.936	24.3813	250.919	0	0	0	0	0	0	0	0	0	0	0	0	0	0	0	0	0
																			2584.18	1782.34	1511.53	1072.64	1201.57	580.771	2584.18	947.127	1278.02	104.028	32.1923	29.2753	13.3128	180.221	0	0	0	0	0	0	0	0	0	0	0	0	0	0	0	0	0
																			3241.12	2199.29	1881.51	1359.6	1482.12	717.167	3241.12	1190.97	1614.37	157.558	33.7552	13.2945	8.01455	223.152	0	0	0	0	0	0	0	0	0	0	0	0	0	0	0	0	0
																			3354.23	2294.24	1952.12	1402.11	1544.24	750	3354.23	1244.88	1635.28	159.976	41.1044	35.3063	18.5523	219.134	0	0	0	0	0	0	0	0	0	0	0	0	0	0	0	0	0
																			3244.54	2222.65	1891.73	1352.81	1498.8	723.852	3244.54	1223.36	1562.35	156.882	37.8865	30.4342	15.331	218.304	0	0	0	0	0	0	0	0	0	0	0	0	0	0	0	0	0
																			4192.38	2800.19	2410.47	1781.91	1884.93	915.254	4192.38	1559.52	2114.37	152.09	45.8871	33.0316	19.3292	268.145	0	0	0	0	0	0	0	0	0	0	0	0	0	0	0	0	0
																			1534.23	1039.01	889.989	644.239	699.986	339.025	1534.23	541.482	780.117	69.9406	17.0197	12.174	7.33468	106.16	0	0	0	0	0	0	0	0	0	0	0	0	0	0	0	0	0
																			4285.31	2874.4	2465.69	1819.61	1931.48	942.924	4285.31	1617.96	2117.2	169.375	45.6748	50.1999	19.6384	265.258	0	0	0	0	0	0	0	0	0	0	0	0	0	0	0	0	0
																			3285.98	2259.65	1918.05	1367.93	1523.17	736.479	3285.98	1232.37	1618.34	147.336	31.4487	33.0429	7.40928	216.038	0	0	0	0	0	0	0	0	0	0	0	0	0	0	0	0	0
																			2266.58	1565.5	1328.02	938.56	1057.5	508.003	2266.58	835.186	1116.89	94.4621	24.8379	24.376	9.34912	161.481	0	0	0	0	0	0	0	0	0	0	0	0	0	0	0	0	0
																			2932.55	2022.11	1715.73	1216.82	1363.7	658.405	2932.55	1104.2	1453.78	116.145	35.7269	14.1039	9.52297	199.072	0	0	0	0	0	0	0	0	0	0	0	0	0	0	0	0	0
																			3020.64	2057.21	1758.61	1262.02	1389.09	668.117	3020.64	1123.36	1498.12	121.325	31.5178	30.7842	6.42553	209.106	0	0	0	0	0	0	0	0	0	0	0	0	0	0	0	0	0
																			3339.77	2259.09	1935.06	1404.71	1523.28	735.807	3339.77	1251.81	1659.16	151.791	29.6054	21.4577	11.6203	214.335	0	0	0	0	0	0	0	0	0	0	0	0	0	0	0	0	0
																			2805.24	1891.72	1620.61	1184.64	1272.23	619.494	2805.24	1022.31	1402.89	122.982	28.6911	16.812	13.9655	197.598	0	0	0	0	0	0	0	0	0	0	0	0	0	0	0	0	0
																			4770.16	3259.56	2768.05	2002.1	2193.18	1066.38	4770.16	1825.68	2341.49	197.404	51.6216	17.4572	31.1786	305.316	0	0	0	0	0	0	0	0	0	0	0	0	0	0	0	0	0
																			2215.07	1530.29	1295.17	919.898	1031.63	498.654	2215.07	813.613	1097.38	95.6137	25.6092	10.9323	14.5257	157.397	0	0	0	0	0	0	0	0	0	0	0	0	0	0	0	0	0
																			2006.67	1366.68	1167.56	839.112	921.716	444.965	2006.67	731.502	992.825	89.4351	17.9572	17.6583	13.9124	143.378	0	0	0	0	0	0	0	0	0	0	0	0	0	0	0	0	0
																			4146.54	2852.04	2412.07	1734.47	1916.13	935.912	4146.54	1565.82	2020.92	182.555	43.2557	38.4761	25.1178	270.398	0	0	0	0	0	0	0	0	0	0	0	0	0	0	0	0	0
																			3548.87	2433.41	2068.68	1480.2	1640.82	792.591	3548.87	1316.23	1766.21	145.825	42.2091	31.0096	7.52167	239.866	0	0	0	0	0	0	0	0	0	0	0	0	0	0	0	0	0
																			2388.88	1635.69	1393.37	995.516	1104.12	531.571	2388.88	871.475	1177.5	103.819	28.3925	23.8019	13.3817	170.511	0	0	0	0	0	0	0	0	0	0	0	0	0	0	0	0	0
																			3580.19	2424.32	2074.37	1505.82	1634.76	789.565	3580.19	1348.98	1785.42	125.585	35.0503	23.7428	16.6323	244.787	0	0	0	0	0	0	0	0	0	0	0	0	0	0	0	0	0
																			4698.32	3198.67	2723.38	1974.94	2153.78	1044.9	4698.32	1793.09	2277.28	195.855	46.1386	57.5233	37.3863	291.047	0	0	0	0	0	0	0	0	0	0	0	0	0	0	0	0	0
																			3291.23	2242.46	1913.98	1377.25	1512.25	730.207	3291.23	1241.37	1598.69	143.201	34.9464	40.3578	8.77763	223.885	0	0	0	0	0	0	0	0	0	0	0	0	0	0	0	0	0
																			4215.7	2900.34	2455.2	1760.5	1951.43	948.916	4215.7	1600.04	2029.42	188.275	41.4273	48.5696	32.9705	274.994	0	0	0	0	0	0	0	0	0	0	0	0	0	0	0	0	0
																			4489.98	3031.74	2594.81	1895.17	2039.64	992.096	4489.98	1701.14	2212.67	204.294	40.3775	38.3777	18.6501	274.474	0	0	0	0	0	0	0	0	0	0	0	0	0	0	0	0	0
																			3366.37	2285.38	1954.71	1411.65	1541.3	744.081	3366.37	1254.25	1651.41	145.409	40.051	25.0611	20.4986	229.69	0	0	0	0	0	0	0	0	0	0	0	0	0	0	0	0	0
																			4914.94	3307.29	2837.31	2077.63	2226.99	1080.3	4914.94	1905.91	2377.77	222.188	47.6748	41.4244	23.8416	296.14	0	0	0	0	0	0	0	0	0	0	0	0	0	0	0	0	0
																			2451.55	1686.63	1430.89	1020.67	1136.42	550.215	2451.55	874.138	1231.02	113.396	27.6309	24.7147	9.17258	171.483	0	0	0	0	0	0	0	0	0	0	0	0	0	0	0	0	0
																			2382.23	1624.51	1386.83	995.402	1096.39	528.115	2382.23	886.864	1177.9	95.8161	23.9199	15.9145	13.543	168.268	0	0	0	0	0	0	0	0	0	0	0	0	0	0	0	0	0
																			2852.17	1945.68	1660.3	1191.87	1312.36	633.315	2852.17	1069.38	1394.86	134.843	26.6552	27.0358	11.6235	187.773	0	0	0	0	0	0	0	0	0	0	0	0	0	0	0	0	0
																			4167.33	2857.63	2426.04	1741.28	1926.41	931.221	4167.33	1581.63	2037.32	175.352	50.7539	27.372	15.5865	279.309	0	0	0	0	0	0	0	0	0	0	0	0	0	0	0	0	0
																			3155.41	2153.75	1835.34	1320.06	1451.94	701.803	3155.41	1152.6	1587.25	126.773	30.4373	31.3077	12.6631	214.379	0	0	0	0	0	0	0	0	0	0	0	0	0	0	0	0	0
																			3041.75	2063.99	1762.09	1279.67	1388.35	675.634	3041.75	1097.37	1535.04	149.122	28.3662	26.5595	6.00384	199.29	0	0	0	0	0	0	0	0	0	0	0	0	0	0	0	0	0
																			3502.44	2422.65	2046.75	1455.68	1630.91	791.746	3502.44	1298.2	1708.56	160.364	39.4253	37.217	21.5674	237.1	0	0	0	0	0	0	0	0	0	0	0	0	0	0	0	0	0
																			4037.69	2780.38	2356.05	1681.64	1873.15	907.234	4037.69	1532.19	1950.55	193.231	40.0573	37.6744	19.2528	264.736	0	0	0	0	0	0	0	0	0	0	0	0	0	0	0	0	0
																			3839.29	2604.65	2227.17	1612.13	1755.34	849.31	3839.29	1463	1860.61	163.22	41.7045	43.924	20.593	246.248	0	0	0	0	0	0	0	0	0	0	0	0	0	0	0	0	0
																			3298.67	2273.18	1926.52	1372.15	1531.83	741.354	3298.67	1215.42	1631.87	150.063	34.8072	34.0056	14.3093	218.193	0	0	0	0	0	0	0	0	0	0	0	0	0	0	0	0	0
																			4855.8	3293.34	2807.93	2047.87	2212.18	1081.16	4855.8	1829.97	2403.46	218.188	52.5336	29.4179	25.4865	296.752	0	0	0	0	0	0	0	0	0	0	0	0	0	0	0	0	0
																			3861.85	2645.12	2249.59	1612.26	1781.34	863.78	3861.85	1453.65	1874.31	179.29	40.1922	31.8617	31.6363	250.91	0	0	0	0	0	0	0	0	0	0	0	0	0	0	0	0	0
																			4689.6	3197.45	2717.9	1971.7	2147.29	1050.17	4689.6	1788.39	2281.68	206.112	53.2377	35.6641	21.5876	302.923	0	0	0	0	0	0	0	0	0	0	0	0	0	0	0	0	0
																			2759.32	1875.96	1602.91	1156.41	1264.63	611.324	2759.32	1021.77	1364.93	117.898	30.9794	31.6266	10.3192	181.795	0	0	0	0	0	0	0	0	0	0	0	0	0	0	0	0	0
																			4472.63	3068.84	2599.08	1873.55	2063.06	1005.78	4472.63	1661.17	2247.8	200.314	39.6972	20.4402	18.4829	284.718	0	0	0	0	0	0	0	0	0	0	0	0	0	0	0	0	0
																			4671.92	3183.98	2711.38	1960.54	2140.7	1043.28	4671.92	1776.71	2297.26	200.193	53.7372	36.4904	6.45701	301.067	0	0	0	0	0	0	0	0	0	0	0	0	0	0	0	0	0
																			4840.07	3325.15	2816.08	2023.99	2235.4	1089.76	4840.07	1824.52	2388.97	202.012	60.5314	44.8424	16.2255	302.964	0	0	0	0	0	0	0	0	0	0	0	0	0	0	0	0	0
																			3540.66	2388.45	2045.02	1495.64	1606.16	782.29	3540.66	1297.84	1745.56	163.054	48.251	22.2702	25.7384	237.944	0	0	0	0	0	0	0	0	0	0	0	0	0	0	0	0	0
																			4576.28	3106.09	2647.64	1928.64	2088.22	1017.87	4576.28	1699.02	2266.46	223.761	46.1624	50.8104	6.84592	283.216	0	0	0	0	0	0	0	0	0	0	0	0	0	0	0	0	0
																			4175.44	2818.02	2412.93	1762.51	1898.5	919.522	4175.44	1583.14	2071	167.678	41.3514	36.2566	20.172	255.846	0	0	0	0	0	0	0	0	0	0	0	0	0	0	0	0	0
																			6007.79	4025.28	3450.87	2556.92	2702.27	1323	6007.79	2315.37	2961.34	260.785	62.2242	29.2644	36.3854	342.412	0	0	0	0	0	0	0	0	0	0	0	0	0	0	0	0	0
																			3530.96	2416.95	2055.87	1475.08	1630.21	786.737	3530.96	1333.16	1734.81	147.755	40.5348	26.0993	17.7687	230.83	0	0	0	0	0	0	0	0	0	0	0	0	0	0	0	0	0
																			3717.99	2556.1	2166.15	1551.84	1718.72	837.379	3717.99	1391.82	1841.84	176.577	42.5167	22.9699	12.5505	229.721	0	0	0	0	0	0	0	0	0	0	0	0	0	0	0	0	0
																			3396.03	2319.84	1971.35	1424.68	1559.15	760.695	3396.03	1215.3	1721.14	145.107	32.6316	35.3963	12.851	233.6	0	0	0	0	0	0	0	0	0	0	0	0	0	0	0	0	0
																			2628.48	1823.32	1540.6	1087.88	1230.12	593.204	2628.48	974.73	1285.68	120.874	30.1422	17.5075	17.5919	181.952	0	0	0	0	0	0	0	0	0	0	0	0	0	0	0	0	0
																			2974.67	2024.83	1726.67	1248	1365.13	659.697	2974.67	1106.29	1486.4	120.13	27.4017	27.5546	13.6645	193.238	0	0	0	0	0	0	0	0	0	0	0	0	0	0	0	0	0
																			3284.34	2252.02	1915.47	1368.87	1517.96	734.056	3284.34	1221.99	1639	144.552	34.8375	14.609	10.4055	218.949	0	0	0	0	0	0	0	0	0	0	0	0	0	0	0	0	0
																			3514.89	2409.64	2047.26	1467.64	1624.19	785.449	3514.89	1328.16	1719.36	141.643	37.8816	37.0718	13.6786	237.096	0	0	0	0	0	0	0	0	0	0	0	0	0	0	0	0	0
																			2362.03	1598.61	1372.37	989.665	1080.07	518.538	2362.03	881.491	1147.48	117.546	24.2994	8.57735	13.8315	168.809	0	0	0	0	0	0	0	0	0	0	0	0	0	0	0	0	0
																			2516.08	1722.59	1468.28	1047.8	1162.92	559.668	2516.08	931.884	1230.92	116.256	22.6014	23.8329	8.87486	181.718	0	0	0	0	0	0	0	0	0	0	0	0	0	0	0	0	0
																			3609.83	2460.72	2100.99	1508.84	1662.66	798.061	3609.83	1346.5	1799.07	148.516	44.319	26.9335	10.9248	233.566	0	0	0	0	0	0	0	0	0	0	0	0	0	0	0	0	0
																			2673.57	1818.21	1553.68	1119.9	1224.66	593.553	2673.57	986.039	1329.28	112.699	29.3781	11.4176	15.3005	189.456	0	0	0	0	0	0	0	0	0	0	0	0	0	0	0	0	0
																			5481.48	3689.96	3158.74	2322.74	2481.45	1208.51	5481.48	2097.79	2678.45	253.894	51.9252	47.0578	22.9579	329.412	0	0	0	0	0	0	0	0	0	0	0	0	0	0	0	0	0
																			3660.04	2483.94	2123.65	1536.39	1672.24	811.696	3660.04	1365.95	1818.64	160.811	40.8074	30.6396	10.3758	232.812	0	0	0	0	0	0	0	0	0	0	0	0	0	0	0	0	0
																			2545.4	1740.21	1483.82	1061.57	1175.53	564.681	2545.4	946.967	1247.79	118.634	27.0858	18.3072	9.95769	176.656	0	0	0	0	0	0	0	0	0	0	0	0	0	0	0	0	0
																			2721.29	1862.67	1582.91	1138.38	1254.48	608.187	2721.29	980.021	1362.4	112.403	31.0539	38.2289	16.1459	181.043	0	0	0	0	0	0	0	0	0	0	0	0	0	0	0	0	0
																			2954.01	2038.21	1725.32	1228.7	1374.74	663.471	2954.01	1098.31	1454.95	121.047	29.9908	34.5323	8.74194	206.439	0	0	0	0	0	0	0	0	0	0	0	0	0	0	0	0	0
																			3517.27	2412.22	2046.83	1470.44	1623.12	789.104	3517.27	1316.58	1738.74	148.304	32.5411	29.7714	18.9884	232.351	0	0	0	0	0	0	0	0	0	0	0	0	0	0	0	0	0
																			4502.59	3061.66	2605.97	1896.62	2056.92	1004.74	4502.59	1676.91	2241.99	178.459	46.0734	50.0399	19.7647	289.343	0	0	0	0	0	0	0	0	0	0	0	0	0	0	0	0	0
																			4013.51	2742.66	2333.24	1680.27	1846.96	895.696	4013.51	1499.17	1966.6	177.904	45.8691	45.2237	19.6524	259.085	0	0	0	0	0	0	0	0	0	0	0	0	0	0	0	0	0
																			3204.98	2168.94	1855.37	1349.61	1462.83	706.112	3204.98	1221.32	1566.53	125.184	27.4414	26.837	19.7164	217.953	0	0	0	0	0	0	0	0	0	0	0	0	0	0	0	0	0
																			4233.58	2855.8	2446.03	1787.55	1922.46	933.334	4233.58	1611.64	2065.88	189.485	44.2092	37.8	20.8353	263.732	0	0	0	0	0	0	0	0	0	0	0	0	0	0	0	0	0
																			3866.74	2623.22	2240.34	1626.39	1764.91	858.315	3866.74	1454.44	1895.56	168.026	38.3444	41.1958	26.1012	243.072	0	0	0	0	0	0	0	0	0	0	0	0	0	0	0	0	0
																			2984.42	2031.09	1734.27	1250.16	1368.64	662.451	2984.42	1101.24	1484.92	131.03	31.3969	15.7371	18.3895	201.712	0	0	0	0	0	0	0	0	0	0	0	0	0	0	0	0	0
																			3954.42	2695.27	2293.52	1660.9	1813.89	881.375	3954.42	1489.1	1927.24	180.844	40.5335	38.8243	19.9895	257.884	0	0	0	0	0	0	0	0	0	0	0	0	0	0	0	0	0
																			4123.46	2822.11	2397.78	1725.67	1901.91	920.199	4123.46	1553.09	2034.83	179.37	38.2542	29.2201	27.8417	260.855	0	0	0	0	0	0	0	0	0	0	0	0	0	0	0	0	0
																			3472.43	2353.85	2011.91	1460.53	1584.3	769.549	3472.43	1290.41	1717.57	150.841	37.1055	28.6079	10.2766	237.621	0	0	0	0	0	0	0	0	0	0	0	0	0	0	0	0	0
																			1096.59	745.402	637.484	459.109	502.739	242.663	1096.59	382.558	567.018	49.7089	9.69403	7.80089	1.58907	78.2249	0	0	0	0	0	0	0	0	0	0	0	0	0	0	0	0	0
																			2652.09	1794.05	1535.9	1116.19	1208.82	585.229	2652.09	964.184	1330.89	124.342	22.3707	20.7394	12.0085	177.555	0	0	0	0	0	0	0	0	0	0	0	0	0	0	0	0	0
																			4671.72	3137.63	2691.49	1980.23	2110.34	1027.29	4671.72	1769.21	2303.05	192.837	52.0884	33.754	20.0902	300.692	0	0	0	0	0	0	0	0	0	0	0	0	0	0	0	0	0
																			5456.8	3678.14	3140.83	2315.97	2469.1	1209.04	5456.8	2060.92	2670.99	238.979	58.2654	72.7896	29.2586	325.606	0	0	0	0	0	0	0	0	0	0	0	0	0	0	0	0	0
																			3025.77	2050.97	1755.44	1270.33	1383.82	667.148	3025.77	1126.8	1510.32	133.622	30.4285	11.086	12.9194	200.594	0	0	0	0	0	0	0	0	0	0	0	0	0	0	0	0	0
																			2241.77	1526.32	1303.25	938.521	1028.88	497.442	2241.77	826.018	1114.48	96.8904	21.5485	18.2147	9.67417	154.941	0	0	0	0	0	0	0	0	0	0	0	0	0	0	0	0	0
																			2907.97	1982.47	1691.71	1216.26	1338.91	643.563	2907.97	1081.04	1448.29	120.44	30.9159	23.8423	6.88763	196.554	0	0	0	0	0	0	0	0	0	0	0	0	0	0	0	0	0
																			3874.9	2626.52	2243.54	1631.36	1766.76	859.763	3874.9	1447.25	1894.94	183.198	48.9997	24.4066	21.5249	254.578	0	0	0	0	0	0	0	0	0	0	0	0	0	0	0	0	0
																			2132.52	1451.22	1238.68	893.838	977.793	473.422	2132.52	762.97	1079.07	85.4398	21.2316	23.1398	11.072	149.603	0	0	0	0	0	0	0	0	0	0	0	0	0	0	0	0	0
																			2173.1	1469.79	1258.68	914.416	989.822	479.964	2173.1	779.736	1099.58	90.4437	22.5307	19.5871	11.1093	150.113	0	0	0	0	0	0	0	0	0	0	0	0	0	0	0	0	0
																			4803.37	3255.04	2777.39	2025.99	2187.76	1067.29	4803.37	1842.59	2345.85	214.475	50.2682	22.179	38.5596	289.445	0	0	0	0	0	0	0	0	0	0	0	0	0	0	0	0	0
																			2864.86	1949.49	1664.98	1199.88	1313.56	635.929	2864.86	1073.73	1407.65	121.91	27.2902	29.9283	7.84629	196.506	0	0	0	0	0	0	0	0	0	0	0	0	0	0	0	0	0
																			1624.36	1119.85	950.75	673.608	755.729	364.124	1624.36	591.559	804.873	71.6554	17.2585	14.8106	6.473	117.728	0	0	0	0	0	0	0	0	0	0	0	0	0	0	0	0	0
																			4763.48	3259.87	2763.36	2000.12	2192.24	1067.63	4763.48	1791.84	2335.68	226.499	49.8751	35.9235	26.9415	296.721	0	0	0	0	0	0	0	0	0	0	0	0	0	0	0	0	0
																			1908.95	1314.69	1116.86	792.094	887.761	426.932	1908.95	698.309	951.876	73.6364	21.0966	23.6997	10.6096	129.723	0	0	0	0	0	0	0	0	0	0	0	0	0	0	0	0	0
																			5039.25	3437.36	2923.58	2115.68	2311.94	1125.42	5039.25	1920.96	2463.43	228.941	56.4044	45.9011	28.3535	295.26	0	0	0	0	0	0	0	0	0	0	0	0	0	0	0	0	0
																			3474.88	2362.64	2016.64	1458.24	1593.09	769.546	3474.88	1317.4	1697.84	148.697	38.2832	28.4626	14.3697	229.819	0	0	0	0	0	0	0	0	0	0	0	0	0	0	0	0	0
																			1976.37	1353.59	1152.64	823.724	913.281	440.306	1976.37	709.758	996.787	85.7116	23.356	12.9265	10.8153	137.012	0	0	0	0	0	0	0	0	0	0	0	0	0	0	0	0	0
																			3746.09	2544.54	2176.04	1570.05	1717.48	827.051	3746.09	1415.13	1847.25	177.568	31.8571	11.7335	13.5392	249.003	0	0	0	0	0	0	0	0	0	0	0	0	0	0	0	0	0
																			3633.43	2491.51	2113.76	1519.67	1674.66	816.843	3633.43	1352.72	1788.83	179.292	35.8614	20.1415	17.9628	238.618	0	0	0	0	0	0	0	0	0	0	0	0	0	0	0	0	0
																			3215.54	2195.07	1872.83	1342.71	1482.26	712.809	3215.54	1196.87	1575.79	146.548	39.8858	22.225	10.1823	224.044	0	0	0	0	0	0	0	0	0	0	0	0	0	0	0	0	0
																			3529.68	2374.28	2038.49	1491.19	1599.82	774.468	3529.68	1321.5	1761.74	142.599	38.7225	26.7108	8.6011	229.814	0	0	0	0	0	0	0	0	0	0	0	0	0	0	0	0	0
																			5084.62	3496.51	2958.96	2125.66	2351.38	1145.12	5084.62	1941.01	2475.88	212.976	64.2926	46.8861	26.5822	316.988	0	0	0	0	0	0	0	0	0	0	0	0	0	0	0	0	0
																			3607.44	2440.98	2090.53	1516.92	1645.74	795.238	3607.44	1346.31	1791.6	180.146	38.6889	14.4998	12.3815	223.815	0	0	0	0	0	0	0	0	0	0	0	0	0	0	0	0	0
																			4713.39	3216.08	2738.39	1975.01	2165.65	1050.43	4713.39	1794.94	2326.21	192.937	54.2322	26.6273	19.3518	299.088	0	0	0	0	0	0	0	0	0	0	0	0	0	0	0	0	0
																			3554.55	2490.22	2086.85	1467.7	1676.59	813.632	3554.55	1312.34	1746.32	161.403	39.7152	41.1211	22.3793	231.27	0	0	0	0	0	0	0	0	0	0	0	0	0	0	0	0	0
																			2975.22	2024.29	1728.46	1246.77	1364.68	659.606	2975.22	1105.53	1476.06	124.622	31.2774	26.8882	15.5085	195.337	0	0	0	0	0	0	0	0	0	0	0	0	0	0	0	0	0
																			3564.82	2419.5	2067.38	1497.44	1629.09	790.41	3564.82	1336.74	1771.1	144.716	32.1433	32.825	10.3637	236.928	0	0	0	0	0	0	0	0	0	0	0	0	0	0	0	0	0
																			4280.27	2922.1	2487.93	1792.34	1970.04	952.062	4280.27	1631.72	2105.11	183.198	39.4248	35.531	19.433	265.854	0	0	0	0	0	0	0	0	0	0	0	0	0	0	0	0	0
																			3080.69	2127.4	1802.52	1278.17	1434.5	692.905	3080.69	1160.57	1503.07	140.101	30.3808	29.4698	12.201	204.893	0	0	0	0	0	0	0	0	0	0	0	0	0	0	0	0	0
																			4248.72	2911.25	2470.5	1778.22	1959.81	951.442	4248.72	1591.91	2077.98	211.411	45.7077	25.2921	24.7412	271.682	0	0	0	0	0	0	0	0	0	0	0	0	0	0	0	0	0
																			2748.78	1886.82	1604.21	1144.56	1272.76	614.061	2748.78	998.535	1354.81	134.291	33.7581	25.1543	10.9727	191.259	0	0	0	0	0	0	0	0	0	0	0	0	0	0	0	0	0
																			3707.64	2540.69	2156.08	1551.55	1710.14	830.546	3707.64	1359.96	1853.66	162.824	33.6933	29.6495	18.4527	249.4	0	0	0	0	0	0	0	0	0	0	0	0	0	0	0	0	0
																			2385.85	1643.76	1397.7	988.148	1110.4	533.365	2385.85	882.58	1178.76	111.282	26.0469	17.0733	2.78522	167.322	0	0	0	0	0	0	0	0	0	0	0	0	0	0	0	0	0
																			3220.86	2203.69	1876.38	1344.48	1487.26	716.425	3220.86	1197.08	1607.11	135.276	39.7191	13.5771	9.10808	218.989	0	0	0	0	0	0	0	0	0	0	0	0	0	0	0	0	0
																			2628.33	1795.33	1529.68	1098.65	1210.22	585.107	2628.33	965.304	1305.98	108.136	28.1072	30.9863	9.96384	179.856	0	0	0	0	0	0	0	0	0	0	0	0	0	0	0	0	0
																			2864.24	1954.94	1668.12	1196.12	1319.67	635.269	2864.24	1050.15	1414.59	133.99	26.9688	29.7967	12.7973	195.95	0	0	0	0	0	0	0	0	0	0	0	0	0	0	0	0	0
																			4411.64	2996.71	2555.73	1855.91	2015.77	980.944	4411.64	1679.81	2127.87	208.649	47.9797	42.4292	30.5153	274.393	0	0	0	0	0	0	0	0	0	0	0	0	0	0	0	0	0
																			2943.97	2013.89	1714.86	1229.11	1358.12	655.764	2943.97	1102.7	1451.45	118.486	34.5383	16.8497	11.5299	208.413	0	0	0	0	0	0	0	0	0	0	0	0	0	0	0	0	0
																			4612.19	3156.01	2678.59	1933.6	2122.41	1033.61	4612.19	1735.56	2258.95	198.363	50.1855	47.9248	21.0994	300.112	0	0	0	0	0	0	0	0	0	0	0	0	0	0	0	0	0
																			4128.91	2820.83	2398.83	1730.08	1899.63	921.2	4128.91	1543.06	2052.77	170.614	39.9133	33.8327	23.3636	265.359	0	0	0	0	0	0	0	0	0	0	0	0	0	0	0	0	0
																			3846.88	2616.83	2232.29	1614.59	1761.58	855.256	3846.88	1445.16	1901.55	176.597	39.9263	19.1343	15.0541	249.455	0	0	0	0	0	0	0	0	0	0	0	0	0	0	0	0	0
																			2546.63	1747.79	1484.84	1061.78	1179.27	568.517	2546.63	931.628	1263.9	119.254	29.1146	12.5845	13.6692	176.477	0	0	0	0	0	0	0	0	0	0	0	0	0	0	0	0	0
																			4086.29	2805.4	2383.18	1703.11	1890.39	915.012	4086.29	1566.02	2006.42	166.156	47.7415	28.8008	4.41652	266.739	0	0	0	0	0	0	0	0	0	0	0	0	0	0	0	0	0
																			4919.35	3328.62	2839.78	2079.56	2237.98	1090.64	4919.35	1856.66	2402.07	247.954	40.9216	32.2771	26.457	313.008	0	0	0	0	0	0	0	0	0	0	0	0	0	0	0	0	0
																			4254.92	2883.33	2461.7	1793.23	1939.14	944.191	4254.92	1603.76	2102.12	188.37	44.8847	28.2735	24.5371	262.973	0	0	0	0	0	0	0	0	0	0	0	0	0	0	0	0	0
																			3789.9	2575.3	2196.27	1593.63	1731.81	843.491	3789.9	1434.41	1862.93	164.114	37.4428	20.1621	17.6091	253.242	0	0	0	0	0	0	0	0	0	0	0	0	0	0	0	0	0
																			2878.98	1969.74	1673.97	1205.01	1326.59	643.149	2878.98	1055.53	1405.52	131.856	33.8273	28.0821	22.4858	201.682	0	0	0	0	0	0	0	0	0	0	0	0	0	0	0	0	0
																			4745.38	3240.22	2758.27	1987.12	2181.87	1058.36	4745.38	1811.58	2302.31	230.665	55.5605	32.0061	29.5992	283.663	0	0	0	0	0	0	0	0	0	0	0	0	0	0	0	0	0
																			3534.55	2420.65	2060.05	1474.5	1632.53	788.118	3534.55	1317.09	1740.12	152.501	34.4782	31.8227	15.1565	243.382	0	0	0	0	0	0	0	0	0	0	0	0	0	0	0	0	0
																			4993.98	3363.34	2879.9	2114.09	2260.93	1102.41	4993.98	1915.83	2425.68	247.801	48.1491	32.4508	22.4153	301.658	0	0	0	0	0	0	0	0	0	0	0	0	0	0	0	0	0
																			2315.25	1583.34	1352.58	962.674	1071.31	512.027	2315.25	873.542	1143.32	91.9341	22.5363	17.7985	3.07542	163.049	0	0	0	0	0	0	0	0	0	0	0	0	0	0	0	0	0
																			4539.31	3114.41	2642.85	1896.47	2097.8	1016.61	4539.31	1737.55	2229.89	205.421	50.4221	16.888	9.00994	290.127	0	0	0	0	0	0	0	0	0	0	0	0	0	0	0	0	0
																			4183.79	2850.76	2427.57	1756.22	1915.7	935.052	4183.79	1573.12	2084.78	164.114	44.7217	28.3752	21.0148	267.659	0	0	0	0	0	0	0	0	0	0	0	0	0	0	0	0	0
																			4715.46	3198.08	2727.02	1988.44	2150.34	1047.74	4715.46	1762.42	2287	233.482	51.5209	37.9473	34.4599	308.635	0	0	0	0	0	0	0	0	0	0	0	0	0	0	0	0	0
																			3103.42	2120.3	1807.21	1296.22	1429.16	691.138	3103.42	1170.06	1487.06	147.027	37.8495	30.282	18.1273	213.027	0	0	0	0	0	0	0	0	0	0	0	0	0	0	0	0	0
																			3365.53	2296.27	1955.94	1409.59	1547.42	748.842	3365.53	1248.01	1673.55	134.453	32.5751	35.0277	15.5577	226.352	0	0	0	0	0	0	0	0	0	0	0	0	0	0	0	0	0
																			3841.58	2612.67	2227.62	1613.97	1757.86	854.811	3841.58	1436.57	1847.49	194.011	44.2901	44.6285	23.297	251.298	0	0	0	0	0	0	0	0	0	0	0	0	0	0	0	0	0
																			4627.21	3147.02	2682.35	1944.86	2118.32	1028.7	4627.21	1763	2249.05	199.741	49.7267	40.7115	20.6072	304.375	0	0	0	0	0	0	0	0	0	0	0	0	0	0	0	0	0
																			3880.25	2640.37	2249.35	1630.9	1778.64	861.731	3880.25	1438.61	1919.49	176.164	33.6851	40.4372	8.62196	263.243	0	0	0	0	0	0	0	0	0	0	0	0	0	0	0	0	0
																			3186.91	2163.91	1849.55	1337.36	1456.86	707.042	3186.91	1186.25	1587.12	134.301	34.081	23.0895	15.3952	206.673	0	0	0	0	0	0	0	0	0	0	0	0	0	0	0	0	0
																			2752.45	1855.02	1590.36	1162.09	1247.52	607.498	2752.45	991.496	1370.67	127.418	26.5369	32.1529	8.43925	195.738	0	0	0	0	0	0	0	0	0	0	0	0	0	0	0	0	0
																			4175	2852.85	2424.66	1750.34	1919.17	933.682	4175	1568.26	2035.49	184.052	45.18	42.065	17.3264	282.622	0	0	0	0	0	0	0	0	0	0	0	0	0	0	0	0	0
																			3736.85	2550.93	2172.5	1564.35	1717.53	833.4	3736.85	1424.88	1847.99	148.234	43.8877	17.829	11.0237	243.001	0	0	0	0	0	0	0	0	0	0	0	0	0	0	0	0	0
																			2133.04	1465.18	1246.52	886.522	987.87	477.306	2133.04	778.891	1042.87	111.149	23.6403	19.4762	5.93694	151.082	0	0	0	0	0	0	0	0	0	0	0	0	0	0	0	0	0
																			4352.3	2961.29	2521.57	1830.73	1990.71	970.582	4352.3	1607.77	2132.06	220.154	45.9118	53.5753	18.1057	274.721	0	0	0	0	0	0	0	0	0	0	0	0	0	0	0	0	0
																			3771.97	2574.02	2190.29	1581.68	1730.89	843.129	3771.97	1386.13	1882.79	170.639	39.3544	35.359	13.0951	244.605	0	0	0	0	0	0	0	0	0	0	0	0	0	0	0	0	0
																			2703.5	1836.64	1569.97	1133.53	1238.42	598.224	2703.5	1004.42	1330.16	120.92	29.5005	26.938	9.7775	181.781	0	0	0	0	0	0	0	0	0	0	0	0	0	0	0	0	0
																			4863.32	3322.34	2824.65	2038.68	2236	1086.33	4863.32	1882.93	2360.98	203.218	56.2138	39.6764	25.628	294.675	0	0	0	0	0	0	0	0	0	0	0	0	0	0	0	0	0
																			3756.77	2569.57	2189.67	1567.09	1734.72	834.852	3756.77	1437.1	1844.35	155.39	40.0834	25.7483	10.8634	243.226	0	0	0	0	0	0	0	0	0	0	0	0	0	0	0	0	0
																			4324.39	2946.69	2511.15	1813.24	1981.88	964.809	4324.39	1652.21	2092.33	194.765	46.8875	42.1924	17.2665	278.732	0	0	0	0	0	0	0	0	0	0	0	0	0	0	0	0	0
																			4250.45	2874.6	2462.78	1787.67	1935.75	938.856	4250.45	1644.27	2023.22	190.458	44.3603	50.7585	20.939	276.444	0	0	0	0	0	0	0	0	0	0	0	0	0	0	0	0	0
																			5026.27	3420.07	2916.22	2110.06	2301.64	1118.43	5026.27	1961.45	2419.18	240.802	59.5199	39.2104	6.121	299.985	0	0	0	0	0	0	0	0	0	0	0	0	0	0	0	0	0
																			4602.35	3162.93	2684.39	1917.97	2131.43	1031.5	4602.35	1802.83	2222.62	194.757	44.3023	30.9609	17.7862	289.103	0	0	0	0	0	0	0	0	0	0	0	0	0	0	0	0	0
																			3938.11	2680.44	2284.2	1653.92	1802.29	878.147	3938.11	1488.11	1930.63	174.662	38.3164	40.5605	18.9985	246.84	0	0	0	0	0	0	0	0	0	0	0	0	0	0	0	0	0
																			3192.94	2158	1849.69	1343.24	1455.12	702.877	3192.94	1187.52	1569.88	149.119	32.4732	22.7085	16.9523	214.281	0	0	0	0	0	0	0	0	0	0	0	0	0	0	0	0	0
																			3698.68	2555.44	2159.12	1539.56	1720.38	835.057	3698.68	1362.46	1836.38	158.463	44.1939	39.0479	20.506	237.628	0	0	0	0	0	0	0	0	0	0	0	0	0	0	0	0	0
																			4745.06	3202.76	2734.58	2010.48	2148.62	1054.15	4745.06	1763.31	2352.91	205.288	53.7868	45.7006	25.6822	298.38	0	0	0	0	0	0	0	0	0	0	0	0	0	0	0	0	0
																			5302.79	3566.18	3053.51	2249.27	2396.42	1169.77	5302.79	2025.63	2592.95	222.601	63.3232	52.5502	27.6888	318.034	0	0	0	0	0	0	0	0	0	0	0	0	0	0	0	0	0
																			3904.59	2664.3	2264.67	1639.92	1792.01	872.29	3904.59	1444.1	1974.24	147.308	39.7521	24.3488	21.6876	253.15	0	0	0	0	0	0	0	0	0	0	0	0	0	0	0	0	0
																			4908.43	3312.5	2835.59	2072.85	2228.99	1083.51	4908.43	1876.2	2398.9	201.455	56.0716	50.8606	25.5562	299.391	0	0	0	0	0	0	0	0	0	0	0	0	0	0	0	0	0
																			3347.2	2300.13	1956.24	1390.96	1552.55	747.582	3347.2	1275.03	1629.77	129.239	40.9556	33.2985	16.694	222.213	0	0	0	0	0	0	0	0	0	0	0	0	0	0	0	0	0
																			4369.23	3009.92	2548.3	1820.93	2023.91	986.004	4369.23	1628.84	2137.26	226.898	46.6661	38.9519	14.5908	276.025	0	0	0	0	0	0	0	0	0	0	0	0	0	0	0	0	0
																			3438.12	2349.63	2001.22	1436.9	1585.01	764.617	3438.12	1304.63	1633.08	173.466	34.578	34.4475	19.7074	238.216	0	0	0	0	0	0	0	0	0	0	0	0	0	0	0	0	0
																			3819.41	2587.82	2213.24	1606.17	1741.71	846.11	3819.41	1444.4	1886.61	172.79	44.4173	22.5248	18.0071	230.664	0	0	0	0	0	0	0	0	0	0	0	0	0	0	0	0	0
																			4410.07	2997.87	2555.74	1854.33	2018.15	979.72	4410.07	1656.34	2170.12	186.445	48.8017	41.8521	26.8052	279.701	0	0	0	0	0	0	0	0	0	0	0	0	0	0	0	0	0
																			4586.27	3124.45	2664.82	1921.46	2104.68	1019.77	4586.27	1781.47	2193.48	217.685	46.8856	33.6327	9.95721	303.163	0	0	0	0	0	0	0	0	0	0	0	0	0	0	0	0	0
																			4296.34	2926.54	2493.3	1803.04	1966.99	959.543	4296.34	1604.84	2149.57	180.659	44.8572	23.2164	14.9741	278.224	0	0	0	0	0	0	0	0	0	0	0	0	0	0	0	0	0
																			2756.53	1879.34	1600.3	1156.23	1264.78	614.555	2756.53	982.664	1381.13	121.267	31.155	29.6261	17.907	192.774	0	0	0	0	0	0	0	0	0	0	0	0	0	0	0	0	0
																			3464.45	2395.69	2026.2	1438.25	1615.95	779.739	3464.45	1299.52	1692.72	148.351	36.8286	36.9018	13.815	236.319	0	0	0	0	0	0	0	0	0	0	0	0	0	0	0	0	0
																			3281.71	2238.36	1907.39	1374.32	1508.88	729.483	3281.71	1209.29	1660.86	134.937	27.6105	22.4888	11.3296	215.187	0	0	0	0	0	0	0	0	0	0	0	0	0	0	0	0	0
																			4532.95	3087.88	2625.45	1907.5	2075.44	1012.44	4532.95	1684.02	2252.14	178.271	55.8642	51.6723	26.9423	284.035	0	0	0	0	0	0	0	0	0	0	0	0	0	0	0	0	0
																			2303.21	1570.5	1340.99	962.216	1059.99	510.51	2303.21	858.236	1137.04	97.8996	25.3511	18.5505	9.06837	157.064	0	0	0	0	0	0	0	0	0	0	0	0	0	0	0	0	0
																			3915.14	2681.04	2279	1636.13	1806.24	874.802	3915.14	1478.84	1921.33	164.446	42.9108	33.4327	23.8687	250.31	0	0	0	0	0	0	0	0	0	0	0	0	0	0	0	0	0
																			3645.67	2476.01	2111.18	1534.48	1665.24	810.767	3645.67	1350.43	1795.95	164.467	35.423	33.0228	19.5767	246.799	0	0	0	0	0	0	0	0	0	0	0	0	0	0	0	0	0
																			2658.95	1861.73	1563.21	1095.75	1253.73	608	2658.95	960.978	1334.09	133.534	25.7917	25.0503	6.43531	173.077	0	0	0	0	0	0	0	0	0	0	0	0	0	0	0	0	0
																			5060.56	3500.42	2951.22	2109.35	2353.67	1146.75	5060.56	1903.69	2479.6	218.385	55.9772	66.0521	26.736	310.125	0	0	0	0	0	0	0	0	0	0	0	0	0	0	0	0	0
																			2816.07	1947.12	1650.03	1166.04	1314.95	632.167	2816.07	1049.61	1404.83	111.247	30.3294	22.994	6.74869	190.309	0	0	0	0	0	0	0	0	0	0	0	0	0	0	0	0	0
																			1882.09	1284.91	1098.71	783.385	868.489	416.42	1882.09	691.024	935.816	83.5147	21.1544	10.9902	6.22797	133.364	0	0	0	0	0	0	0	0	0	0	0	0	0	0	0	0	0
																			4989.8	3384.89	2885.2	2104.6	2273.77	1111.12	4989.8	1882.49	2449.64	225.809	57.4276	50.154	14.0481	310.243	0	0	0	0	0	0	0	0	0	0	0	0	0	0	0	0	0
																			4064.59	2765.8	2358.53	1706.05	1863.94	901.868	4064.59	1532.53	2019.22	174.153	46.9159	17.2157	21.7128	252.847	0	0	0	0	0	0	0	0	0	0	0	0	0	0	0	0	0
																			3053.27	2074.25	1769.71	1283.56	1394.74	679.515	3053.27	1130.55	1507.36	127.478	33.9256	27.7312	15.6094	210.615	0	0	0	0	0	0	0	0	0	0	0	0	0	0	0	0	0
																			3777.46	2560.74	2187.66	1589.8	1723.41	837.332	3777.46	1414.31	1857.48	171.904	36.0155	29.4529	15.01	253.287	0	0	0	0	0	0	0	0	0	0	0	0	0	0	0	0	0
																			3788.3	2593.17	2204.5	1583.8	1747.65	845.522	3788.3	1444.68	1850.48	155.073	45.4101	23.8687	23.4847	245.31	0	0	0	0	0	0	0	0	0	0	0	0	0	0	0	0	0
																			1359.09	928.475	791.788	567.306	626.459	302.016	1359.09	479.478	693.242	60.9179	10.9425	6.85049	10.0736	97.5891	0	0	0	0	0	0	0	0	0	0	0	0	0	0	0	0	0
																			4798.58	3280.18	2785.29	2013.29	2204.22	1075.96	4798.58	1822.75	2318.22	230.561	48.5532	66.4936	26.3876	285.618	0	0	0	0	0	0	0	0	0	0	0	0	0	0	0	0	0
																			4877.81	3318.88	2827.14	2050.67	2231.39	1087.49	4877.81	1890.73	2326.78	240.006	47.4335	52.8247	27.0218	293.012	0	0	0	0	0	0	0	0	0	0	0	0	0	0	0	0	0
																			3772.66	2565.01	2190.75	1581.91	1729.27	835.732	3772.66	1432.61	1853.77	152.528	41.3388	37.2176	16.6189	238.574	0	0	0	0	0	0	0	0	0	0	0	0	0	0	0	0	0
																			2136.04	1453.97	1242.4	893.646	981.292	472.681	2136.04	792.352	1046.8	91.5556	21.7746	14.0036	12.2277	157.328	0	0	0	0	0	0	0	0	0	0	0	0	0	0	0	0	0
																			6202.01	4199.59	3572.93	2629.08	2815.67	1383.92	6202.01	2375.76	3029.22	274.867	60.8127	61.5066	32.0109	367.839	0	0	0	0	0	0	0	0	0	0	0	0	0	0	0	0	0
																			2518.85	1745.18	1477.23	1041.62	1178.68	566.505	2518.85	932.96	1225.86	118.549	29.9678	24.3585	15.064	172.091	0	0	0	0	0	0	0	0	0	0	0	0	0	0	0	0	0
																			3808.08	2593.34	2210.1	1597.98	1747.31	846.032	3808.08	1420.71	1876.55	166.856	39.8378	34.8833	18.029	251.211	0	0	0	0	0	0	0	0	0	0	0	0	0	0	0	0	0
																			4194.97	2857.33	2435.14	1759.83	1923.5	933.829	4194.97	1572.5	2031.17	206.73	43.3299	55.734	14.916	270.583	0	0	0	0	0	0	0	0	0	0	0	0	0	0	0	0	0
																			4336.22	2926.06	2502.82	1833.39	1965.99	960.066	4336.22	1626.31	2118.73	190.232	48.678	41.6076	27.2155	283.446	0	0	0	0	0	0	0	0	0	0	0	0	0	0	0	0	0
																			2830.51	1957.25	1657.46	1173.05	1322.05	635.196	2830.51	1065.47	1370.5	124.806	28.3279	25.982	20.3324	195.092	0	0	0	0	0	0	0	0	0	0	0	0	0	0	0	0	0
																			2561.15	1751.23	1490.77	1070.39	1180.46	570.773	2561.15	945.756	1275.78	99.8347	23.2187	28.9866	12.9535	174.621	0	0	0	0	0	0	0	0	0	0	0	0	0	0	0	0	0
																			4857.52	3270.29	2804.98	2052.54	2203	1067.3	4857.52	1871.56	2333.23	244.461	42.7099	52.9937	20.2693	292.294	0	0	0	0	0	0	0	0	0	0	0	0	0	0	0	0	0
																			3744.39	2532.5	2165.89	1578.5	1705.06	827.438	3744.39	1383.94	1856.58	171.284	38.3837	40.1284	13.2127	240.861	0	0	0	0	0	0	0	0	0	0	0	0	0	0	0	0	0
																			3533.79	2377.66	2039.41	1494.38	1601.19	776.472	3533.79	1306.85	1736.77	151.912	37.0335	44.0562	20.6312	236.535	0	0	0	0	0	0	0	0	0	0	0	0	0	0	0	0	0
																			3269.9	2222.83	1896.55	1373.35	1495.47	727.363	3269.9	1225.24	1620.09	144.21	31.7754	29.8488	14.6583	204.073	0	0	0	0	0	0	0	0	0	0	0	0	0	0	0	0	0
																			3559.06	2428.75	2068.57	1490.49	1636.88	791.87	3559.06	1327.62	1760.49	155.783	37.7846	24.3095	11.5083	241.558	0	0	0	0	0	0	0	0	0	0	0	0	0	0	0	0	0
																			3935.19	2693.31	2285.17	1650.03	1809.21	884.096	3935.19	1458.31	1982.08	148.255	43.8323	42.3679	27.4157	232.936	0	0	0	0	0	0	0	0	0	0	0	0	0	0	0	0	0
																			5276.32	3582.57	3048.99	2227.33	2404.26	1178.3	5276.32	1996.29	2579.14	245.123	60.1342	49.9068	25.4555	320.27	0	0	0	0	0	0	0	0	0	0	0	0	0	0	0	0	0
																			5458.33	3668.68	3144.51	2313.82	2464.82	1203.85	5458.33	2078.33	2695.94	228.164	61.1371	52.6152	8.41256	333.729	0	0	0	0	0	0	0	0	0	0	0	0	0	0	0	0	0
																			1031.23	704.727	601.243	429.985	475.631	229.096	1031.23	358.586	523.292	48.5733	10.1048	8.94872	5.23316	76.4891	0	0	0	0	0	0	0	0	0	0	0	0	0	0	0	0	0
																			1998.8	1387.38	1173.88	824.914	937.498	449.883	1998.8	722.029	1003.08	86.6785	19.8346	18.7809	5.61012	142.782	0	0	0	0	0	0	0	0	0	0	0	0	0	0	0	0	0
																			2400.85	1659.93	1404.77	996.078	1119.64	540.29	2400.85	873.256	1219.46	104.014	23.5878	16.0929	14.2903	150.143	0	0	0	0	0	0	0	0	0	0	0	0	0	0	0	0	0
																			1886.04	1279.82	1094.84	791.199	862.427	417.396	1886.04	675.384	960.168	83.2619	18.1889	17.4783	0.789965	130.771	0	0	0	0	0	0	0	0	0	0	0	0	0	0	0	0	0
																			3986.47	2724.07	2316.67	1669.81	1833.29	890.776	3986.47	1504.84	1963.78	169.612	41.4649	29.0221	19.0246	258.731	0	0	0	0	0	0	0	0	0	0	0	0	0	0	0	0	0
																			3577.78	2407.78	2066.11	1511.67	1620.57	787.214	3577.78	1327.7	1783.26	153.672	42.4851	15.6821	16.0257	238.957	0	0	0	0	0	0	0	0	0	0	0	0	0	0	0	0	0
																			2840.81	1953.57	1657.63	1183.18	1317.02	636.549	2840.81	1028.87	1436.98	123.236	28.6652	16.4376	12.4847	194.135	0	0	0	0	0	0	0	0	0	0	0	0	0	0	0	0	0
																			2552.9	1749.09	1490.26	1062.64	1180.86	568.234	2552.9	935.634	1260.5	112.82	28.9571	27.4112	7.28682	180.292	0	0	0	0	0	0	0	0	0	0	0	0	0	0	0	0	0
																			1288.91	879.573	752.307	536.603	593.939	285.634	1288.91	453.222	653.54	67.5428	14.2242	6.05497	4.08216	90.2439	0	0	0	0	0	0	0	0	0	0	0	0	0	0	0	0	0
																			3429.23	2362.04	2000.54	1428.69	1592.59	769.45	3429.23	1276.43	1711.63	152.549	37.5387	21.1026	13.6783	216.298	0	0	0	0	0	0	0	0	0	0	0	0	0	0	0	0	0
																			3497.27	2374.84	2026.94	1470.33	1597.89	776.945	3497.27	1270.04	1769.37	153.022	44.1671	20.0721	13.1155	227.479	0	0	0	0	0	0	0	0	0	0	0	0	0	0	0	0	0
																			4364.95	2966.16	2524.22	1840.72	1994.64	971.524	4364.95	1604.47	2151.32	209.512	54.8471	57.9841	18.0763	268.737	0	0	0	0	0	0	0	0	0	0	0	0	0	0	0	0	0
																			3552.11	2445.29	2067.92	1484.19	1646	799.284	3552.11	1309.68	1779.4	153.907	31.1159	27.052	14.4668	236.498	0	0	0	0	0	0	0	0	0	0	0	0	0	0	0	0	0
																			4329.43	2959.14	2511.32	1818.11	1988.77	970.369	4329.43	1635.95	2146.55	166.477	45.9989	31.637	27.0347	275.779	0	0	0	0	0	0	0	0	0	0	0	0	0	0	0	0	0
																			4354.13	2964.94	2524.34	1829.78	1994.21	970.73	4354.13	1633.53	2133.14	182.72	48.6811	55.8417	23.4258	276.789	0	0	0	0	0	0	0	0	0	0	0	0	0	0	0	0	0
																			3268.13	2232.75	1904.05	1364.08	1507.31	725.444	3268.13	1244.47	1606.28	129.31	34.4585	15.9687	12.3462	225.288	0	0	0	0	0	0	0	0	0	0	0	0	0	0	0	0	0
																			4066.49	2770.44	2360.41	1706.08	1866.04	904.397	4066.49	1508.88	2019.07	185.108	47.3762	30.2452	13.4141	262.406	0	0	0	0	0	0	0	0	0	0	0	0	0	0	0	0	0
																			4779.65	3229.71	2760.46	2019.19	2171.15	1058.56	4779.65	1816.4	2365.47	205.119	54.691	33.2559	21.5159	283.204	0	0	0	0	0	0	0	0	0	0	0	0	0	0	0	0	0
																			2588.26	1775.89	1511.92	1076.34	1198.22	577.67	2588.26	953.783	1265.29	117.962	32.1825	28.1751	9.85778	181.003	0	0	0	0	0	0	0	0	0	0	0	0	0	0	0	0	0
																			3159.67	2174.26	1847.28	1312.39	1467.6	706.651	3159.67	1209.23	1522.98	146.914	30.3531	32.6948	9.99015	207.505	0	0	0	0	0	0	0	0	0	0	0	0	0	0	0	0	0
																			2789.08	1911.96	1628.54	1160.54	1290.81	621.15	2789.08	1018.34	1385.07	135.006	30.2771	28.0125	8.05884	184.32	0	0	0	0	0	0	0	0	0	0	0	0	0	0	0	0	0
																			4545.61	3082.53	2631.21	1914.41	2074.75	1007.78	4545.61	1746.09	2215.33	206.745	43.5068	45.0108	22.5643	266.37	0	0	0	0	0	0	0	0	0	0	0	0	0	0	0	0	0
																			4085.16	2789.5	2375.47	1709.69	1879.83	909.675	4085.16	1572.35	1982.24	175.623	39.9066	40.6763	19.5927	254.771	0	0	0	0	0	0	0	0	0	0	0	0	0	0	0	0	0
																			3692.34	2517.03	2146.05	1546.29	1698.53	818.497	3692.34	1385.67	1815.09	161.935	39.8622	26.4893	12.2617	251.023	0	0	0	0	0	0	0	0	0	0	0	0	0	0	0	0	0
																			3325.01	2250.5	1927.18	1397.83	1517.87	732.63	3325.01	1255.88	1652.63	126.481	35.4323	24.5331	12.4274	217.625	0	0	0	0	0	0	0	0	0	0	0	0	0	0	0	0	0
																			2479.3	1688.57	1438.92	1040.38	1136.09	552.483	2479.3	889.944	1239.42	110.594	22.8871	26.8899	12.9837	176.586	0	0	0	0	0	0	0	0	0	0	0	0	0	0	0	0	0
																			5862.1	3943.03	3372.71	2489.38	2649.1	1293.93	5862.1	2257.87	2868.11	263.479	57.6354	51.3814	28.5446	335.072	0	0	0	0	0	0	0	0	0	0	0	0	0	0	0	0	0
																			4853.62	3289.38	2806.35	2047.27	2212.94	1076.43	4853.62	1819.18	2411.28	226.39	53.7105	26.2308	22.5145	294.319	0	0	0	0	0	0	0	0	0	0	0	0	0	0	0	0	0
																			4239.2	2866.64	2453.23	1785.97	1926.12	940.523	4239.2	1616.33	2056.54	202.192	40.3473	19.4319	24.9006	279.454	0	0	0	0	0	0	0	0	0	0	0	0	0	0	0	0	0
																			3190.71	2156.81	1846.81	1343.9	1454.44	702.373	3190.71	1168.12	1594.61	144.667	36.3225	27.5275	10.9718	208.486	0	0	0	0	0	0	0	0	0	0	0	0	0	0	0	0	0
																			3663.76	2490.64	2126.09	1537.67	1678.03	812.61	3663.76	1369.14	1830.7	163.234	39.7979	20.0011	15.7052	225.185	0	0	0	0	0	0	0	0	0	0	0	0	0	0	0	0	0
																			3499.9	2401.47	2040.21	1459.69	1618	783.472	3499.9	1305.4	1707.2	168.717	34.5034	34.1822	20.5415	229.354	0	0	0	0	0	0	0	0	0	0	0	0	0	0	0	0	0
																			3428.26	2323.94	1984.98	1443.29	1563.63	760.309	3428.26	1264.51	1715.1	132.362	36.1664	37.2346	17.1855	225.702	0	0	0	0	0	0	0	0	0	0	0	0	0	0	0	0	0
																			3145.44	2171.57	1839.17	1306.28	1463.94	707.632	3145.44	1188.34	1549.87	129.46	30.7296	19.0428	17.9065	210.099	0	0	0	0	0	0	0	0	0	0	0	0	0	0	0	0	0
																			3333.01	2269.57	1933.24	1399.77	1528.26	741.309	3333.01	1212.7	1682.67	146.459	33.6476	25.3846	14.9447	217.201	0	0	0	0	0	0	0	0	0	0	0	0	0	0	0	0	0
																			4509.46	3055.14	2609.43	1900.03	2058.7	996.439	4509.46	1709.03	2202.1	190.519	45.4293	54.1787	27.2989	280.914	0	0	0	0	0	0	0	0	0	0	0	0	0	0	0	0	0
																			1764.19	1208.3	1029	735.183	815.292	393.011	1764.19	645.654	883.74	69.5902	17.9688	11.6709	6.13313	129.43	0	0	0	0	0	0	0	0	0	0	0	0	0	0	0	0	0
																			3519.74	2415.1	2049.17	1470.57	1625.09	790.019	3519.74	1316.59	1731.53	150.909	37.9309	37.6119	13.205	231.953	0	0	0	0	0	0	0	0	0	0	0	0	0	0	0	0	0
																			2779.57	1884.52	1612.54	1167.03	1271.06	613.462	2779.57	1015.16	1369.43	136.641	27.4262	26.3892	9.82488	194.695	0	0	0	0	0	0	0	0	0	0	0	0	0	0	0	0	0
																			4741.67	3203.32	2740.29	2001.38	2153.06	1050.26	4741.67	1804.16	2330.47	218.818	46.5455	31.7465	22.7339	287.191	0	0	0	0	0	0	0	0	0	0	0	0	0	0	0	0	0
																			3042.34	2071.54	1769.43	1272.91	1396.6	674.948	3042.34	1153.91	1484.17	112.76	37.1174	28.7359	12.3901	213.257	0	0	0	0	0	0	0	0	0	0	0	0	0	0	0	0	0
																			4723.94	3235.37	2742.43	1981.52	2174.05	1061.32	4723.94	1777.48	2359.92	196.83	50.8841	33.0809	19.3179	286.431	0	0	0	0	0	0	0	0	0	0	0	0	0	0	0	0	0
																			2941.95	2022.15	1715.67	1226.28	1362.51	659.641	2941.95	1081.97	1439.12	131.624	33.4659	30.134	22.235	203.405	0	0	0	0	0	0	0	0	0	0	0	0	0	0	0	0	0
																			3077.5	2101.13	1789.49	1288.01	1414.95	686.172	3077.5	1152.02	1521.67	117.88	32.19	21.4448	15.8441	216.447	0	0	0	0	0	0	0	0	0	0	0	0	0	0	0	0	0
																			2505.1	1695.47	1455.06	1050.04	1142.82	552.649	2505.1	934.522	1225.09	118.786	29.916	16.343	9.8179	170.628	0	0	0	0	0	0	0	0	0	0	0	0	0	0	0	0	0
																			3828.88	2599.99	2225.76	1603.12	1756.99	842.996	3828.88	1489.88	1829.79	167.524	43.9147	33.5763	13.1087	251.088	0	0	0	0	0	0	0	0	0	0	0	0	0	0	0	0	0
																			1503.37	1035.24	879.872	623.5	699.819	335.42	1503.37	541.411	745.837	65.7153	17.2227	14.5656	5.7188	112.902	0	0	0	0	0	0	0	0	0	0	0	0	0	0	0	0	0
																			2167.79	1488.45	1264.66	903.13	1003.37	485.081	2167.79	787.254	1068.07	100.206	21.7155	25.4508	13.3925	151.706	0	0	0	0	0	0	0	0	0	0	0	0	0	0	0	0	0
																			4469.73	3069.54	2605.9	1863.83	2069.38	1000.16	4469.73	1721.57	2166.44	183.088	53.2767	53.8698	12.5841	278.896	0	0	0	0	0	0	0	0	0	0	0	0	0	0	0	0	0
																			3380.14	2299.79	1961.37	1418.77	1548.87	750.918	3380.14	1291.38	1679.22	117.053	30.6862	24.1855	18.8134	218.798	0	0	0	0	0	0	0	0	0	0	0	0	0	0	0	0	0
																			4131.01	2784.45	2385.58	1745.43	1875.63	908.824	4131.01	1553.56	2056.19	170.577	41.653	26.4987	17.8042	264.73	0	0	0	0	0	0	0	0	0	0	0	0	0	0	0	0	0
																			4484.07	3027.97	2590.79	1893.28	2038.21	989.766	4484.07	1692.57	2206.22	210.151	48.7169	37.4971	20.5251	268.387	0	0	0	0	0	0	0	0	0	0	0	0	0	0	0	0	0
																			3094.84	2115.25	1800.06	1294.79	1424.11	691.135	3094.84	1132.02	1561.56	136.307	32.4986	9.97754	14.9168	207.559	0	0	0	0	0	0	0	0	0	0	0	0	0	0	0	0	0
																			3018.54	2079	1762.2	1256.34	1400.98	678.019	3018.54	1131.31	1493.51	104.996	31.6813	26.5209	15.143	215.374	0	0	0	0	0	0	0	0	0	0	0	0	0	0	0	0	0
																			3722.72	2538.09	2160.79	1561.93	1707.49	830.608	3722.72	1391.95	1824.22	174.763	38.191	35.9369	11.8112	245.851	0	0	0	0	0	0	0	0	0	0	0	0	0	0	0	0	0
																			4005.71	2687.1	2307.37	1698.35	1808.08	879.025	4005.71	1481.32	1994.1	178.648	39.6614	19.2066	23.477	269.303	0	0	0	0	0	0	0	0	0	0	0	0	0	0	0	0	0
																			3419.16	2340.39	1991.84	1427.32	1576.74	763.65	3419.16	1277.48	1679.06	157.236	35.402	27.7451	17.2744	224.962	0	0	0	0	0	0	0	0	0	0	0	0	0	0	0	0	0
																			3764.01	2574.55	2189.57	1574.44	1735.18	839.368	3764.01	1404.63	1856.81	152.597	46.802	36.0533	23.8449	243.267	0	0	0	0	0	0	0	0	0	0	0	0	0	0	0	0	0
																			4306.55	2916.07	2490.36	1816.19	1959.76	956.308	4306.55	1608.07	2131.8	194.609	41.4603	34.4031	16.8867	279.33	0	0	0	0	0	0	0	0	0	0	0	0	0	0	0	0	0
																			4310.17	2924.07	2496.53	1813.64	1967.86	956.207	4310.17	1598.37	2139.51	195.95	50.7382	31.3559	25.5274	268.73	0	0	0	0	0	0	0	0	0	0	0	0	0	0	0	0	0
																			2553.74	1762.47	1496.42	1057.32	1190.04	572.43	2553.74	966.107	1248.88	106.227	22.5074	22.4629	12.2424	175.309	0	0	0	0	0	0	0	0	0	0	0	0	0	0	0	0	0
																			2586.88	1772.66	1509.72	1077.17	1197.09	575.572	2586.88	951.663	1261.77	126.226	31.4711	19.16	13.4302	183.165	0	0	0	0	0	0	0	0	0	0	0	0	0	0	0	0	0
																			5017.83	3382.72	2892.74	2125.09	2271.59	1111.13	5017.83	1891.15	2477.69	230.524	55.6041	39.9343	26.3318	296.595	0	0	0	0	0	0	0	0	0	0	0	0	0	0	0	0	0
																			4696.27	3203	2724.26	1972.01	2155.76	1047.24	4696.27	1787.7	2330.8	186.189	55.7487	26.3232	19.3454	290.16	0	0	0	0	0	0	0	0	0	0	0	0	0	0	0	0	0
																			3633.65	2450.36	2099.58	1534.08	1649.5	800.852	3633.65	1345.64	1785.33	175.281	41.6217	29.1393	15.3759	241.261	0	0	0	0	0	0	0	0	0	0	0	0	0	0	0	0	0
																			4692.86	3197.37	2722.48	1970.39	2151.45	1045.92	4692.86	1750.03	2308.88	200.872	60.5534	61.1264	11.9619	299.437	0	0	0	0	0	0	0	0	0	0	0	0	0	0	0	0	0
																			3349.91	2291.09	1950.82	1399.09	1543.43	747.658	3349.91	1248.16	1667.06	139.627	32.9281	38.1489	9.97872	214.01	0	0	0	0	0	0	0	0	0	0	0	0	0	0	0	0	0
																			3396.49	2315.46	1972.8	1423.69	1559.83	755.628	3396.49	1268.44	1673.14	151.791	36.0895	31.4068	8.47547	227.136	0	0	0	0	0	0	0	0	0	0	0	0	0	0	0	0	0
																			2204.29	1529.78	1295.2	909.094	1033.98	495.796	2204.29	826.777	1072.17	97.1157	27.0037	19.4814	5.20128	156.539	0	0	0	0	0	0	0	0	0	0	0	0	0	0	0	0	0
																			3127.85	2167.47	1831.36	1296.49	1461.48	705.991	3127.85	1180.12	1501.19	148.414	33.9014	31.7659	26.1071	206.351	0	0	0	0	0	0	0	0	0	0	0	0	0	0	0	0	0
																			1522.97	1050.34	891.657	631.316	709.08	341.26	1522.97	556.008	754.436	62.4886	15.7523	15.9133	12.0178	106.358	0	0	0	0	0	0	0	0	0	0	0	0	0	0	0	0	0
																			2844.73	1964.1	1661.68	1183.05	1322.73	641.366	2844.73	1027.08	1422.02	135.683	30.5036	22.7713	14.5063	192.161	0	0	0	0	0	0	0	0	0	0	0	0	0	0	0	0	0
																			1810.18	1236.2	1054.5	755.686	833.009	403.195	1810.18	644.418	909.121	80.9748	17.8239	13.062	8.80323	135.979	0	0	0	0	0	0	0	0	0	0	0	0	0	0	0	0	0
																			2445.16	1661.8	1420.06	1025.1	1120.43	541.377	2445.16	882.814	1235	125.848	23.8826	8.51925	10.1699	158.926	0	0	0	0	0	0	0	0	0	0	0	0	0	0	0	0	0
																			4445.36	3051.53	2594.18	1851.18	2057.06	994.467	4445.36	1733.11	2107.44	213.838	52.2874	28.4676	18.5242	291.69	0	0	0	0	0	0	0	0	0	0	0	0	0	0	0	0	0
																			2451.69	1678.83	1427.12	1024.58	1131.22	547.605	2451.69	896.719	1232.78	94.8647	26.1641	18.9109	12.4442	169.807	0	0	0	0	0	0	0	0	0	0	0	0	0	0	0	0	0
																			3791.26	2611.34	2213.25	1578	1758.81	852.53	3791.26	1433.13	1859.56	166.466	44.344	27.7986	15.1386	244.821	0	0	0	0	0	0	0	0	0	0	0	0	0	0	0	0	0
																			3950.33	2655.92	2277.61	1672.71	1787.18	868.734	3950.33	1481.03	1951.57	182.95	37.158	31.0679	12.8569	253.685	0	0	0	0	0	0	0	0	0	0	0	0	0	0	0	0	0
																			3042.03	2067.61	1764.48	1277.55	1392.86	674.75	3042.03	1123.58	1498.75	141.305	34.687	29.875	21.4006	192.436	0	0	0	0	0	0	0	0	0	0	0	0	0	0	0	0	0
																			3997.12	2723.62	2322.26	1674.86	1835.73	887.885	3997.12	1495.82	1970.74	164.898	46.4158	29.758	19.9107	269.569	0	0	0	0	0	0	0	0	0	0	0	0	0	0	0	0	0
																			2037.33	1395.72	1190.35	846.973	942.469	453.247	2037.33	756.118	997.87	97.0606	19.6637	17.8437	6.42579	142.345	0	0	0	0	0	0	0	0	0	0	0	0	0	0	0	0	0
																			4031.64	2748.8	2342.37	1689.27	1851.74	897.059	4031.64	1492.98	1981.5	189.997	42.4989	46.0446	10.3371	268.286	0	0	0	0	0	0	0	0	0	0	0	0	0	0	0	0	0
																			3094.88	2105.95	1798.39	1296.48	1418.68	687.276	3094.88	1134.62	1538.35	140.415	31.1435	33.0128	11.4406	205.889	0	0	0	0	0	0	0	0	0	0	0	0	0	0	0	0	0
																			2862.59	1958.17	1664.88	1197.71	1318.88	639.288	2862.59	1052.58	1404.94	132.724	28.3558	33.6013	17.5508	192.837	0	0	0	0	0	0	0	0	0	0	0	0	0	0	0	0	0
																			5035.77	3404.95	2900.14	2135.63	2281.05	1123.9	5035.77	1870.01	2495.82	252.567	47.7848	42.4256	31.2217	295.938	0	0	0	0	0	0	0	0	0	0	0	0	0	0	0	0	0
																			4657.61	3156.63	2688.74	1968.87	2117.34	1039.29	4657.61	1730.51	2312.5	207.847	44.4599	36.7111	31.4333	294.145	0	0	0	0	0	0	0	0	0	0	0	0	0	0	0	0	0
																			3665.15	2485.99	2125.14	1540.01	1675.2	810.792	3665.15	1384.66	1812.7	144.666	42.1072	34.2572	15.2165	231.537	0	0	0	0	0	0	0	0	0	0	0	0	0	0	0	0	0
																			3364.23	2300.27	1961.21	1403.02	1552.28	747.997	3364.23	1253.72	1642.48	169.063	32.5012	34.5372	15.0173	216.911	0	0	0	0	0	0	0	0	0	0	0	0	0	0	0	0	0
																			2943.18	2010.17	1709.71	1233.47	1352.52	657.648	2943.18	1059.44	1474.03	142.22	32.8517	31.0236	11.8285	191.79	0	0	0	0	0	0	0	0	0	0	0	0	0	0	0	0	0
																			4104.54	2792.78	2376.69	1727.84	1876.26	916.524	4104.54	1517.62	2024.25	193.809	46.3101	21.4232	26.5742	274.55	0	0	0	0	0	0	0	0	0	0	0	0	0	0	0	0	0
																			3585.78	2435.52	2077.15	1508.63	1638.63	796.884	3585.78	1317.71	1774.89	144.876	35.6277	38.3288	24.6416	249.706	0	0	0	0	0	0	0	0	0	0	0	0	0	0	0	0	0
																			4131.7	2784.49	2385.32	1746.38	1873.91	910.583	4131.7	1559.09	2029.4	189.446	44.6338	32.278	20.2729	256.572	0	0	0	0	0	0	0	0	0	0	0	0	0	0	0	0	0
																			4462.7	3064.93	2597.81	1864.89	2064.25	1000.68	4462.7	1727.15	2152.82	179.202	47.3925	45.2044	24.3102	286.614	0	0	0	0	0	0	0	0	0	0	0	0	0	0	0	0	0
																			4814.51	3264.02	2786.31	2028.2	2194.09	1069.93	4814.51	1838.32	2365.3	199.92	53.4194	45.9837	18.1132	293.454	0	0	0	0	0	0	0	0	0	0	0	0	0	0	0	0	0
																			2403.62	1644.24	1401.86	1001.76	1109.94	534.295	2403.62	879.978	1201.51	103.165	26.1678	21.872	11.0409	159.884	0	0	0	0	0	0	0	0	0	0	0	0	0	0	0	0	0
																			3486.69	2381.37	2026.65	1460.04	1602.04	779.329	3486.69	1298.6	1735.53	155.296	32.3168	30.8387	11.3635	222.747	0	0	0	0	0	0	0	0	0	0	0	0	0	0	0	0	0
																			4154.11	2842.87	2415.84	1738.27	1912.06	930.815	4154.11	1574.27	2030.11	182.068	38.8294	41.4403	24.6616	262.721	0	0	0	0	0	0	0	0	0	0	0	0	0	0	0	0	0
																			1462.64	1001.96	853.396	609.24	675.78	326.176	1462.64	514.689	748.012	61.5623	15.2593	11.2678	5.37048	106.475	0	0	0	0	0	0	0	0	0	0	0	0	0	0	0	0	0
																			4536.14	3076.82	2627.31	1908.83	2073.02	1003.81	4536.14	1736.11	2207.86	196.412	43.8059	37.1336	23.4436	291.381	0	0	0	0	0	0	0	0	0	0	0	0	0	0	0	0	0
																			3675.88	2494.78	2129.41	1546.47	1678.81	815.977	3675.88	1367.3	1824.57	169.485	36.0764	31.8206	9.20383	237.43	0	0	0	0	0	0	0	0	0	0	0	0	0	0	0	0	0
																			3758.89	2575.67	2189	1569.89	1734.58	841.089	3758.89	1410.18	1818.69	172.207	43.0026	39.5073	12.3878	262.914	0	0	0	0	0	0	0	0	0	0	0	0	0	0	0	0	0
																			2216.52	1525.67	1297.42	919.103	1031.39	494.278	2216.52	822.874	1093.58	86.4768	23.9622	17.8096	8.41518	163.403	0	0	0	0	0	0	0	0	0	0	0	0	0	0	0	0	0
																			5860.87	3964.93	3383.96	2476.9	2663.7	1301.23	5860.87	2275.08	2867.38	247.802	71.7363	45.7732	19.1234	333.971	0	0	0	0	0	0	0	0	0	0	0	0	0	0	0	0	0
																			5126.15	3489.29	2969.24	2156.9	2344.4	1144.9	5126.15	1986.15	2495.79	190.617	57.2759	34.4949	27.6282	334.196	0	0	0	0	0	0	0	0	0	0	0	0	0	0	0	0	0
																			3223.26	2171.15	1861.57	1361.68	1463.76	707.386	3223.26	1181.91	1603.51	140.068	34.5804	29.1539	17.0041	217.03	0	0	0	0	0	0	0	0	0	0	0	0	0	0	0	0	0
																			4209.29	2879.99	2450.64	1758.66	1940.92	939.075	4209.29	1606.92	2032.89	198.889	44.7397	34.1056	26.3814	265.368	0	0	0	0	0	0	0	0	0	0	0	0	0	0	0	0	0
																			2916.46	1993.38	1696.13	1220.33	1342.45	650.928	2916.46	1055.6	1473.31	128.153	32.6935	29.5853	2.24507	194.878	0	0	0	0	0	0	0	0	0	0	0	0	0	0	0	0	0
																			4388.44	2987.68	2544.57	1843.87	2007.95	979.728	4388.44	1673.56	2146.25	161.629	51.8445	44.0131	29.4846	281.666	0	0	0	0	0	0	0	0	0	0	0	0	0	0	0	0	0
																			1872.73	1280.45	1091.24	781.486	863.448	417.004	1872.73	671.387	937.423	81.6226	20.5042	22.4366	6.76726	132.588	0	0	0	0	0	0	0	0	0	0	0	0	0	0	0	0	0
																			4729.88	3179.96	2723.25	2006.63	2136.15	1043.81	4729.88	1765.01	2337.41	207.946	49.1351	54.7407	15.3839	300.257	0	0	0	0	0	0	0	0	0	0	0	0	0	0	0	0	0
																			2160.99	1482.03	1259.79	901.2	998.689	483.34	2160.99	775.935	1090.29	96.1781	22.2903	18.0859	7.24801	150.97	0	0	0	0	0	0	0	0	0	0	0	0	0	0	0	0	0
																			1666.24	1128.94	966.784	699.453	760.335	368.61	1666.24	583.555	840.299	82.0051	20.8619	12.0601	6.63272	120.824	0	0	0	0	0	0	0	0	0	0	0	0	0	0	0	0	0
																			4116.92	2802.76	2381.32	1735.6	1882.74	920.014	4116.92	1530.71	2010.72	199.891	47.1431	32.6284	31.4783	264.344	0	0	0	0	0	0	0	0	0	0	0	0	0	0	0	0	0
																			635.779	429.128	368.716	267.063	288.645	140.483	635.779	217.823	320.436	33.1754	7.24695	3.50772	2.83546	50.7538	0	0	0	0	0	0	0	0	0	0	0	0	0	0	0	0	0
																			3727.38	2544.92	2162.67	1564.71	1711.85	833.067	3727.38	1381.52	1861.97	155.478	37.8267	36.4913	21.0701	233.024	0	0	0	0	0	0	0	0	0	0	0	0	0	0	0	0	0
																			4316.79	2950.56	2510.61	1806.18	1986.62	963.94	4316.79	1646.39	2093.62	196.686	46.6838	53.0228	14.7755	265.61	0	0	0	0	0	0	0	0	0	0	0	0	0	0	0	0	0
																			3482.25	2387.4	2029.92	1452.33	1608.94	778.458	3482.25	1294.82	1718.97	162.513	33.8584	35.8578	10.7487	225.485	0	0	0	0	0	0	0	0	0	0	0	0	0	0	0	0	0
																			5521.55	3743.63	3194.31	2327.24	2517.6	1226.03	5521.55	2128.93	2667.29	261.28	57.5342	69.9806	20.7565	315.78	0	0	0	0	0	0	0	0	0	0	0	0	0	0	0	0	0
																			3858.73	2614.04	2235.23	1623.5	1763.82	850.218	3858.73	1447.14	1895.5	164.957	39.9521	37.1687	23.0835	250.928	0	0	0	0	0	0	0	0	0	0	0	0	0	0	0	0	0
																			3762.38	2602.39	2201.61	1560.78	1754.03	848.36	3762.38	1405	1870.3	157.559	44.0383	34.6773	4.41371	246.395	0	0	0	0	0	0	0	0	0	0	0	0	0	0	0	0	0
																			5234.85	3526.91	3017.05	2217.8	2370.2	1156.71	5234.85	2010.02	2587.54	216.126	46.2652	37.0596	26.8947	310.938	0	0	0	0	0	0	0	0	0	0	0	0	0	0	0	0	0
																			4057.37	2729.3	2338.95	1718.43	1834.29	895.011	4057.37	1494.19	2031.55	187.711	45.5461	32.0964	13.412	252.864	0	0	0	0	0	0	0	0	0	0	0	0	0	0	0	0	0
																			3093.33	2085.2	1787.66	1305.67	1405.04	680.165	3093.33	1127	1545.07	132.372	37.3007	19.6487	14.3807	217.559	0	0	0	0	0	0	0	0	0	0	0	0	0	0	0	0	0
																			2510.85	1718.11	1464.43	1046.42	1158.93	559.186	2510.85	923.072	1252.62	119.429	29.7743	13.5407	10.4924	161.92	0	0	0	0	0	0	0	0	0	0	0	0	0	0	0	0	0
																			2047.52	1398.26	1190.62	856.903	941.813	456.448	2047.52	737.355	1033	88.6689	22.5246	12.6929	10.9435	142.333	0	0	0	0	0	0	0	0	0	0	0	0	0	0	0	0	0
																			4049.17	2711.17	2330.5	1718.66	1824.71	886.459	4049.17	1526.72	2008.43	149.399	47.623	32.9669	18.5966	265.427	0	0	0	0	0	0	0	0	0	0	0	0	0	0	0	0	0
																			4989.38	3379.55	2881.93	2107.46	2267.73	1111.82	4989.38	1873.4	2426.99	235.628	56.5399	63.3296	19.9117	313.58	0	0	0	0	0	0	0	0	0	0	0	0	0	0	0	0	0
																			2673.22	1823.04	1556.67	1116.55	1229.65	593.392	2673.22	993.75	1305.18	134.791	29.7121	20.3634	16.1175	173.311	0	0	0	0	0	0	0	0	0	0	0	0	0	0	0	0	0
																			3990.33	2699.24	2309.23	1681.1	1817.26	881.982	3990.33	1481.85	1944.96	196.141	46.2605	36.9064	23.9915	260.218	0	0	0	0	0	0	0	0	0	0	0	0	0	0	0	0	0
																			3990.71	2718.81	2316.29	1674.41	1830.75	888.053	3990.71	1509.1	1954.13	173.307	48.0863	32.2896	20.8925	252.902	0	0	0	0	0	0	0	0	0	0	0	0	0	0	0	0	0
																			3555.81	2416.24	2065.44	1490.37	1630.49	785.754	3555.81	1357.53	1775.34	133.456	30.5645	21.2499	7.85881	229.807	0	0	0	0	0	0	0	0	0	0	0	0	0	0	0	0	0
																			3472.51	2338.58	2003.33	1469.18	1572.49	766.088	3472.51	1270.94	1749.15	142.67	36.3994	23.56	11.6537	238.132	0	0	0	0	0	0	0	0	0	0	0	0	0	0	0	0	0
																			2032.67	1385.15	1183.13	849.545	933.738	451.411	2032.67	752.972	1012.73	81.1422	18.4335	17.857	8.42515	141.108	0	0	0	0	0	0	0	0	0	0	0	0	0	0	0	0	0
																			3760.35	2550.86	2177.64	1582.72	1715.03	835.829	3760.35	1385.83	1869.25	185.92	32.5881	31.7309	10.9459	244.089	0	0	0	0	0	0	0	0	0	0	0	0	0	0	0	0	0
																			3982.87	2672.59	2295.1	1687.77	1796.23	876.362	3982.87	1474.14	1958.94	196.727	38.6428	27.7888	22.1691	264.472	0	0	0	0	0	0	0	0	0	0	0	0	0	0	0	0	0
																			3667.79	2523.33	2140.75	1527.04	1699.8	823.533	3667.79	1363.16	1789.11	171.308	37.8144	56.7006	13.5716	236.128	0	0	0	0	0	0	0	0	0	0	0	0	0	0	0	0	0
																			3573.74	2446.72	2079.34	1494.4	1648.25	798.472	3573.74	1342.74	1752.43	142.826	35.4766	34.1271	21.228	244.912	0	0	0	0	0	0	0	0	0	0	0	0	0	0	0	0	0
																			3606.8	2443.42	2084.97	1521.83	1644.31	799.107	3606.8	1314.83	1809.78	145.428	39.7309	29.1285	21.2025	246.693	0	0	0	0	0	0	0	0	0	0	0	0	0	0	0	0	0
																			3827.75	2625.61	2229.65	1598.1	1768.47	857.14	3827.75	1447.7	1862.17	168.876	43.4783	26.9119	25.3759	253.238	0	0	0	0	0	0	0	0	0	0	0	0	0	0	0	0	0
																			3390.39	2298.57	1965.69	1424.7	1548.21	750.36	3390.39	1268.1	1664.81	150.677	37.6626	22.2792	22.1134	224.749	0	0	0	0	0	0	0	0	0	0	0	0	0	0	0	0	0
																			4859.83	3286.18	2810.11	2049.72	2211.24	1074.94	4859.83	1881.28	2363.91	202.15	55.2362	39.3452	25.4206	292.482	0	0	0	0	0	0	0	0	0	0	0	0	0	0	0	0	0
																			4546.93	3079.52	2631.73	1915.19	2071.64	1007.88	4546.93	1711.88	2228.79	218.013	46.2702	38.6273	23.9843	279.357	0	0	0	0	0	0	0	0	0	0	0	0	0	0	0	0	0
																			2592.09	1784.84	1513.53	1078.56	1203.33	581.511	2592.09	947.206	1278.23	119.877	28.0217	24.3705	8.37433	186.005	0	0	0	0	0	0	0	0	0	0	0	0	0	0	0	0	0
																			3018.32	2049.79	1752.14	1266.18	1382.02	667.769	3018.32	1110.32	1524.16	118.02	32.9892	16.5551	14.0535	202.213	0	0	0	0	0	0	0	0	0	0	0	0	0	0	0	0	0
																			2872.07	1964.01	1675.61	1196.46	1326.17	637.837	2872.07	1082.28	1400.03	134.462	26.7455	19.6218	11.6365	197.306	0	0	0	0	0	0	0	0	0	0	0	0	0	0	0	0	0
																			4037.58	2747.12	2347.16	1690.42	1854.3	892.817	4037.58	1537.47	1986.6	183.868	38.7029	32.7816	5.61364	252.544	0	0	0	0	0	0	0	0	0	0	0	0	0	0	0	0	0
																			4830.31	3279.95	2787.01	2043.31	2199.51	1080.44	4830.31	1746.88	2449.79	189.903	59.5565	58.6091	24.8318	300.737	0	0	0	0	0	0	0	0	0	0	0	0	0	0	0	0	0
																			4371.76	3016.09	2552.84	1818.92	2032.12	983.972	4371.76	1692.79	2104.35	191.47	46.819	35.7805	23.3499	277.203	0	0	0	0	0	0	0	0	0	0	0	0	0	0	0	0	0
																			4845.42	3290.1	2805.25	2040.16	2211.35	1078.75	4845.42	1867.17	2378.16	205.895	45.7957	22.2917	25.5169	300.585	0	0	0	0	0	0	0	0	0	0	0	0	0	0	0	0	0
																			3331.39	2282.95	1941.27	1390.12	1538.64	744.309	3331.39	1240.58	1635.96	134.387	42.7087	30.3514	24.2105	223.199	0	0	0	0	0	0	0	0	0	0	0	0	0	0	0	0	0
																			2898.73	1976.06	1684.94	1213.79	1331.4	644.66	2898.73	1074.77	1446.03	126.284	31.2228	17.5246	13.7589	189.134	0	0	0	0	0	0	0	0	0	0	0	0	0	0	0	0	0
																			4122.41	2809.18	2394.72	1727.7	1891.48	917.7	4122.41	1553.16	2047.54	181.25	52.2337	11.22	17.9291	259.083	0	0	0	0	0	0	0	0	0	0	0	0	0	0	0	0	0
																			4068.74	2760.13	2356.07	1712.67	1857.2	902.928	4068.74	1539.38	2005.4	171.56	41.4337	30.1099	22.363	258.5	0	0	0	0	0	0	0	0	0	0	0	0	0	0	0	0	0
																			4972.89	3344.99	2865.2	2107.69	2251.66	1093.33	4972.89	1897.01	2432.32	222.695	51.0756	48.2916	20.9107	300.585	0	0	0	0	0	0	0	0	0	0	0	0	0	0	0	0	0
																			3710.57	2526.04	2150.4	1560.18	1699.68	826.363	3710.57	1383.05	1846.54	147.068	42.1695	17.6388	22.2663	251.842	0	0	0	0	0	0	0	0	0	0	0	0	0	0	0	0	0
																			3021.57	2067.18	1760.09	1261.48	1393.96	673.22	3021.57	1120.08	1520.15	118.918	34.2891	24.9586	8.49243	194.678	0	0	0	0	0	0	0	0	0	0	0	0	0	0	0	0	0
																			3600.79	2481.79	2104.1	1496.69	1674.53	807.259	3600.79	1370.18	1770.66	148.528	37.4919	39.2125	14.7628	219.946	0	0	0	0	0	0	0	0	0	0	0	0	0	0	0	0	0
																			4975.21	3408.98	2889.92	2085.3	2291.66	1117.32	4975.21	1908.08	2449.2	218.493	45.3564	51.1149	8.86582	294.104	0	0	0	0	0	0	0	0	0	0	0	0	0	0	0	0	0
																			3870.35	2609.8	2237.23	1633.12	1759.58	850.224	3870.35	1444.88	1907.27	166.247	39.8385	37.7632	11.0063	263.345	0	0	0	0	0	0	0	0	0	0	0	0	0	0	0	0	0
																			2904.52	1976.87	1690.32	1214.2	1334.94	641.93	2904.52	1082.15	1433.28	127.331	25.2789	30.3927	1.27659	204.802	0	0	0	0	0	0	0	0	0	0	0	0	0	0	0	0	0
																			3620.41	2446.33	2096.58	1523.84	1648.95	797.374	3620.41	1390.67	1774.53	150.415	39.9666	21.2197	11.05	232.558	0	0	0	0	0	0	0	0	0	0	0	0	0	0	0	0	0
																			2509.88	1732.78	1467.57	1042.31	1168.04	564.747	2509.88	930.86	1254.66	104.679	24.181	13.8125	9.17632	172.513	0	0	0	0	0	0	0	0	0	0	0	0	0	0	0	0	0
																			4115.05	2806.89	2392.31	1722.74	1890.17	916.72	4115.05	1559.94	2028.1	170.805	40.9499	39.5089	8.34164	267.408	0	0	0	0	0	0	0	0	0	0	0	0	0	0	0	0	0
																			3075.73	2091.72	1789.22	1286.51	1412.4	679.324	3075.73	1168.09	1501.56	126.944	28.728	34.097	14.7571	201.556	0	0	0	0	0	0	0	0	0	0	0	0	0	0	0	0	0
																			2574.91	1766.05	1502.86	1072.05	1192.77	573.275	2574.91	963.531	1260.8	114.891	28.9095	25.5086	6.77004	174.495	0	0	0	0	0	0	0	0	0	0	0	0	0	0	0	0	0
																			3818.19	2595.38	2214.31	1603.89	1746.76	848.616	3818.19	1423.35	1886.38	162.201	43.8813	28.3528	22.8798	251.153	0	0	0	0	0	0	0	0	0	0	0	0	0	0	0	0	0
																			4194.78	2879.25	2441.61	1753.17	1936.91	942.336	4194.78	1564.75	2045.5	203.481	48.7502	37.9237	15.291	279.078	0	0	0	0	0	0	0	0	0	0	0	0	0	0	0	0	0
																			4715.37	3202.53	2729.67	1985.7	2153.9	1048.63	4715.37	1782.27	2305.59	222.841	52.1306	34.6703	27.9764	289.897	0	0	0	0	0	0	0	0	0	0	0	0	0	0	0	0	0
																			4071.18	2793.55	2370.29	1700.89	1882.7	910.848	4071.18	1527.26	2008.16	180.737	47.7461	27.3796	24.6928	255.205	0	0	0	0	0	0	0	0	0	0	0	0	0	0	0	0	0
																			3594.05	2473.18	2095.36	1498.69	1664.61	808.575	3594.05	1326.44	1788.92	170.292	38.4469	22.218	18.6221	229.11	0	0	0	0	0	0	0	0	0	0	0	0	0	0	0	0	0
																			2615.12	1766.22	1516.28	1098.83	1191.84	574.38	2615.12	962.415	1315.25	104.491	29.8201	14.7449	2.87616	185.521	0	0	0	0	0	0	0	0	0	0	0	0	0	0	0	0	0
																			4637.22	3131.51	2679.08	1958.14	2107.95	1023.56	4637.22	1774.55	2278.69	178.107	52.4914	31.6335	28.9363	292.813	0	0	0	0	0	0	0	0	0	0	0	0	0	0	0	0	0
																			1895.47	1303.72	1109.15	786.322	880.013	423.703	1895.47	691.93	928.402	95.2906	20.8861	15.0057	6.50873	137.447	0	0	0	0	0	0	0	0	0	0	0	0	0	0	0	0	0
																			2796.39	1916.41	1631.85	1164.54	1293.74	622.667	2796.39	1041.94	1365.25	133.595	31.6487	23.4051	14.8127	185.74	0	0	0	0	0	0	0	0	0	0	0	0	0	0	0	0	0
																			3855.69	2618.97	2231.3	1624.4	1759.97	858.994	3855.69	1430.97	1918.57	162.539	32.5919	34.222	23.492	253.301	0	0	0	0	0	0	0	0	0	0	0	0	0	0	0	0	0
																			2835.48	1937.79	1650.38	1185.1	1305.56	632.228	2835.48	1043.4	1404.52	117.22	22.8631	36.5321	13.5538	197.385	0	0	0	0	0	0	0	0	0	0	0	0	0	0	0	0	0
																			4883.09	3320.47	2828.62	2054.47	2232.48	1087.99	4883.09	1844.6	2399.41	231.863	56.8727	32.4351	14.3028	303.606	0	0	0	0	0	0	0	0	0	0	0	0	0	0	0	0	0
																			4521.37	3093.13	2632.86	1888.51	2084.66	1008.48	4521.37	1734.82	2188.68	207.51	51.1413	44.2117	22.3008	272.72	0	0	0	0	0	0	0	0	0	0	0	0	0	0	0	0	0
																			5206.98	3529.13	3013.04	2193.93	2375.39	1153.74	5206.98	2016.52	2543.06	231.851	50.1224	30.8416	17.1561	317.427	0	0	0	0	0	0	0	0	0	0	0	0	0	0	0	0	0
																			2604.61	1780	1518.01	1086.59	1201.67	578.322	2604.61	951.905	1305.16	113.446	27.9842	19.5396	12.7407	173.832	0	0	0	0	0	0	0	0	0	0	0	0	0	0	0	0	0
																			4196.03	2867.51	2442.02	1754.02	1932.79	934.724	4196.03	1612.3	2044.48	170.814	40.6879	47.098	18.0842	262.572	0	0	0	0	0	0	0	0	0	0	0	0	0	0	0	0	0
																			4756.34	3218.67	2748.88	2007.46	2163.53	1055.14	4756.34	1787.85	2361.04	193.139	51.0678	56.3899	17.4255	289.421	0	0	0	0	0	0	0	0	0	0	0	0	0	0	0	0	0
																			3457.64	2356.87	2008.44	1449.2	1585.88	770.984	3457.64	1252.05	1748.21	165.602	36.1643	17.0851	9.21121	229.323	0	0	0	0	0	0	0	0	0	0	0	0	0	0	0	0	0
																			2759.16	1896.71	1609.74	1149.42	1277.39	619.317	2759.16	999.661	1366.81	141.269	30.187	20.1975	11.8948	189.142	0	0	0	0	0	0	0	0	0	0	0	0	0	0	0	0	0
																			3581.87	2447.95	2080.23	1501.65	1648.04	799.918	3581.87	1321.65	1811.58	135.583	33.8604	28.9135	16.45	233.842	0	0	0	0	0	0	0	0	0	0	0	0	0	0	0	0	0
																			5185.16	3497.25	2989.95	2195.21	2352.36	1144.89	5185.16	1955.74	2535.11	239.037	58.0894	47.8648	29.21	320.112	0	0	0	0	0	0	0	0	0	0	0	0	0	0	0	0	0
																			3316.41	2240.36	1921.74	1394.67	1510.82	729.534	3316.41	1245.96	1624.84	143.702	35.4487	35.7578	10.4917	220.21	0	0	0	0	0	0	0	0	0	0	0	0	0	0	0	0	0
																			3821.29	2610.08	2225.22	1596.07	1762.79	847.29	3821.29	1456.18	1843.47	167.887	45.8299	34.2168	22.1995	251.51	0	0	0	0	0	0	0	0	0	0	0	0	0	0	0	0	0
																			4371.15	2966.51	2535.08	1836.06	1999.48	967.034	4371.15	1667.69	2125.12	193.07	51.8152	28.0498	21.6277	283.77	0	0	0	0	0	0	0	0	0	0	0	0	0	0	0	0	0
																			3430.41	2357.16	2000.41	1429.99	1587.3	769.863	3430.41	1269.65	1712.98	141.911	40.5234	35.4524	9.16037	220.73	0	0	0	0	0	0	0	0	0	0	0	0	0	0	0	0	0
																			4273.76	2909.9	2480.44	1793.32	1958.02	951.882	4273.76	1619.11	2106.01	193.671	37.3649	24.2654	25.7394	267.596	0	0	0	0	0	0	0	0	0	0	0	0	0	0	0	0	0
																			3081.59	2107.82	1794.67	1286.93	1422.33	685.493	3081.59	1147.09	1546.55	118.966	33.7964	5.96457	15.1989	214.028	0	0	0	0	0	0	0	0	0	0	0	0	0	0	0	0	0
																			3509.9	2390.08	2037.64	1472.26	1609.8	780.281	3509.9	1326.77	1738.23	150.034	30.7837	22.8254	14.4927	226.772	0	0	0	0	0	0	0	0	0	0	0	0	0	0	0	0	0
																			683.039	459.435	393.54	289.499	307.631	151.804	683.039	215.42	365.737	32.5406	7.61564	6.89557	3.27747	51.5525	0	0	0	0	0	0	0	0	0	0	0	0	0	0	0	0	0
																			4016.26	2708.47	2321.61	1694.66	1822.43	886.035	4016.26	1525.22	1970.34	187.087	35.8755	26.8263	15.0369	255.879	0	0	0	0	0	0	0	0	0	0	0	0	0	0	0	0	0
																			2502.52	1721.8	1461.7	1040.82	1162.47	559.337	2502.52	921.051	1245.85	105.871	22.6105	21.7307	11.1762	174.227	0	0	0	0	0	0	0	0	0	0	0	0	0	0	0	0	0
																			3602.25	2443.8	2089.43	1512.81	1644.87	798.934	3602.25	1344.38	1792.23	160.675	38.2383	24.6804	6.60361	235.44	0	0	0	0	0	0	0	0	0	0	0	0	0	0	0	0	0
																			3259.69	2234.97	1899.53	1360.16	1507.13	727.847	3259.69	1195.25	1628.75	142.428	34.215	34.6051	9.28728	215.148	0	0	0	0	0	0	0	0	0	0	0	0	0	0	0	0	0
																			4175.84	2841.54	2422.94	1752.9	1912.71	928.833	4175.84	1562.84	2028.44	199.321	46.0937	44.4385	27.2337	267.477	0	0	0	0	0	0	0	0	0	0	0	0	0	0	0	0	0
																			3539.01	2398.37	2052.6	1486.41	1616.15	782.221	3539.01	1331.52	1731.57	166.539	44.4406	33.7788	12.1722	218.982	0	0	0	0	0	0	0	0	0	0	0	0	0	0	0	0	0
																			3246.75	2213.12	1888.19	1358.56	1491.5	721.624	3246.75	1224.91	1579.15	146.538	37.4821	23.9988	9.93834	224.727	0	0	0	0	0	0	0	0	0	0	0	0	0	0	0	0	0
																			2918.02	1985.52	1699.4	1218.61	1341.98	643.543	2918.02	1114.63	1436.62	121.542	28.8155	16.5699	8.54346	191.288	0	0	0	0	0	0	0	0	0	0	0	0	0	0	0	0	0
																			3519.37	2424.04	2054.58	1464.79	1631.68	792.361	3519.37	1325.72	1699.67	158.933	42.9024	38.26	17.8469	236.038	0	0	0	0	0	0	0	0	0	0	0	0	0	0	0	0	0
																			3044.36	2089.65	1770.8	1273.56	1405.71	683.941	3044.36	1091.87	1540.59	139.991	32.1598	18.1937	20.4072	201.15	0	0	0	0	0	0	0	0	0	0	0	0	0	0	0	0	0
																			4341.63	2928.58	2503.88	1837.75	1967.68	960.901	4341.63	1645.22	2159.66	175.447	50.1365	17.1188	21.7557	272.284	0	0	0	0	0	0	0	0	0	0	0	0	0	0	0	0	0
																			3328.19	2256.09	1925.95	1402.24	1516.72	739.372	3328.19	1212.94	1657.22	143.58	37.8644	43.7156	15.9622	216.912	0	0	0	0	0	0	0	0	0	0	0	0	0	0	0	0	0
																			3711.53	2531.05	2155.47	1556.06	1701.95	829.108	3711.53	1401.18	1822.76	163.113	34.3809	40.3755	15.9432	233.783	0	0	0	0	0	0	0	0	0	0	0	0	0	0	0	0	0
																			3381.41	2333.61	1974.42	1406.98	1571.23	762.377	3381.41	1259.25	1676.65	156.251	35.2827	12.2137	16.947	224.812	0	0	0	0	0	0	0	0	0	0	0	0	0	0	0	0	0
																			3950.32	2647.74	2277.41	1672.91	1784.32	863.419	3950.32	1488.19	1952.63	175.895	38.0693	31.0158	18.3865	246.129	0	0	0	0	0	0	0	0	0	0	0	0	0	0	0	0	0
																			2278.35	1576.23	1333.85	944.505	1063.71	512.518	2278.35	840.293	1104.53	104.321	27.3285	20.9791	14.1041	166.794	0	0	0	0	0	0	0	0	0	0	0	0	0	0	0	0	0
																			3510.41	2413.86	2046.24	1464.17	1624.6	789.257	3510.41	1287.13	1757.04	148.621	35.3043	29.9783	16.5432	235.783	0	0	0	0	0	0	0	0	0	0	0	0	0	0	0	0	0
																			3160.12	2151.03	1834.82	1325.29	1448.92	702.102	3160.12	1164.8	1576.13	136.496	32.1647	27.3501	14.9735	208.205	0	0	0	0	0	0	0	0	0	0	0	0	0	0	0	0	0
																			1413.76	976.675	829.725	584.035	659.988	316.688	1413.76	510.406	707.27	65.4205	17.6852	5.0531	6.85907	101.067	0	0	0	0	0	0	0	0	0	0	0	0	0	0	0	0	0
																			2638.9	1814.46	1543.91	1094.98	1227.58	586.876	2638.9	1001.09	1298.32	108.689	28.5543	13.1084	4.6139	184.524	0	0	0	0	0	0	0	0	0	0	0	0	0	0	0	0	0
																			3380.71	2342.75	1978.8	1401.9	1579.17	763.576	3380.71	1245.28	1673.12	138.715	40.6937	29.509	15.059	238.33	0	0	0	0	0	0	0	0	0	0	0	0	0	0	0	0	0
																			5397.37	3658.88	3112.85	2284.52	2454.52	1204.36	5397.37	2024.31	2652.22	249.801	58.1548	56.6564	34.8674	321.363	0	0	0	0	0	0	0	0	0	0	0	0	0	0	0	0	0
																			1893.47	1290.94	1102.29	791.181	871.077	419.867	1893.47	695.572	939.223	79.9601	19.457	15.5047	8.44868	135.303	0	0	0	0	0	0	0	0	0	0	0	0	0	0	0	0	0
																			4391.07	3015.27	2551.71	1839.36	2025.01	990.251	4391.07	1622.34	2207.39	192.502	51.8115	20.6971	17.5571	278.769	0	0	0	0	0	0	0	0	0	0	0	0	0	0	0	0	0
																			5198.7	3582.09	3027.07	2171.63	2408.05	1174.04	5198.7	2004.42	2521.01	231.629	63.1153	33.8991	25.2729	319.351	0	0	0	0	0	0	0	0	0	0	0	0	0	0	0	0	0
																			4247.55	2913.79	2468.83	1778.72	1955.99	957.804	4247.55	1583.83	2095.48	190.014	48.4062	30.5512	22.3072	276.967	0	0	0	0	0	0	0	0	0	0	0	0	0	0	0	0	0
																			2325.35	1595.06	1354.84	970.502	1074.03	521.027	2325.35	834.874	1152.44	116.032	20.2494	15.7912	17.7895	168.171	0	0	0	0	0	0	0	0	0	0	0	0	0	0	0	0	0
																			2953.25	1997.4	1710.18	1243.07	1344.62	652.778	2953.25	1094.46	1457.72	138.145	26.9755	17.7487	18.0584	200.136	0	0	0	0	0	0	0	0	0	0	0	0	0	0	0	0	0
																			3185.28	2165.76	1850.84	1334.43	1460.87	704.892	3185.28	1179.03	1572.7	143.495	33.1983	38.2754	10.786	207.791	0	0	0	0	0	0	0	0	0	0	0	0	0	0	0	0	0
																			3973.04	2691.87	2299.08	1673.96	1810.93	880.94	3973.04	1473.03	1954.01	177.738	47.535	39.0613	21.7775	259.892	0	0	0	0	0	0	0	0	0	0	0	0	0	0	0	0	0
																			4324.97	2932.23	2502.98	1821.99	1972.02	960.209	4324.97	1619.93	2129.31	191.038	53.1315	40.1782	22.2022	269.183	0	0	0	0	0	0	0	0	0	0	0	0	0	0	0	0	0
																			3016.79	2059.18	1757.05	1259.74	1390.37	668.808	3016.79	1131.84	1494.23	125.114	32.7731	17.5013	8.31716	207.014	0	0	0	0	0	0	0	0	0	0	0	0	0	0	0	0	0
																			5783.83	3877.89	3320.81	2463.01	2601.57	1276.32	5783.83	2178.39	2860.26	267.467	59.799	42.4301	28.3856	347.098	0	0	0	0	0	0	0	0	0	0	0	0	0	0	0	0	0
																			3274.39	2228.25	1900.48	1373.91	1501.26	726.989	3274.39	1223.43	1621.66	136.352	37.2849	27.2743	12.7129	215.673	0	0	0	0	0	0	0	0	0	0	0	0	0	0	0	0	0
																			3094.51	2091.85	1794.53	1299.98	1411.13	680.723	3094.51	1158.68	1517.14	133.134	32.5973	29.9768	11.545	211.443	0	0	0	0	0	0	0	0	0	0	0	0	0	0	0	0	0
																			2888.03	1991.5	1685.5	1202.54	1341.57	649.926	2888.03	1073.94	1420.07	121.41	27.5714	27.7262	24.7382	192.573	0	0	0	0	0	0	0	0	0	0	0	0	0	0	0	0	0
																			2419.34	1655.02	1409.63	1009.71	1115.23	539.788	2419.34	879.904	1207.11	105.216	26.0322	20.1325	12.2994	168.639	0	0	0	0	0	0	0	0	0	0	0	0	0	0	0	0	0
																			3098.25	2104.33	1799.61	1298.63	1419.18	685.149	3098.25	1151.03	1544.14	138.34	37.2015	6.80082	13.8654	206.873	0	0	0	0	0	0	0	0	0	0	0	0	0	0	0	0	0
																			3024.2	2052.84	1757.29	1266.91	1384.4	668.434	3024.2	1136.91	1475.23	140.952	30.4383	20.4192	14.4325	205.827	0	0	0	0	0	0	0	0	0	0	0	0	0	0	0	0	0
																			3515.36	2397.45	2039.24	1476.12	1614.12	783.329	3515.36	1286.72	1785.57	123.81	35.8955	26.1508	19.9477	237.255	0	0	0	0	0	0	0	0	0	0	0	0	0	0	0	0	0
																			3515.8	2402.16	2043.97	1471.83	1617.18	784.979	3515.8	1302.59	1760.83	138.98	30.2715	36.5955	15.9551	230.573	0	0	0	0	0	0	0	0	0	0	0	0	0	0	0	0	0
																			3760.59	2590.07	2191.95	1568.64	1742.5	847.576	3760.59	1377.98	1886.15	165.153	39.9393	32.5461	19.7051	239.12	0	0	0	0	0	0	0	0	0	0	0	0	0	0	0	0	0
																			2648.22	1790.33	1534.73	1113.49	1205.83	584.498	2648.22	974.116	1318.37	122.955	25.4862	16.3001	12.3679	178.624	0	0	0	0	0	0	0	0	0	0	0	0	0	0	0	0	0
																			2930.59	2007.2	1708.31	1222.28	1354.63	652.57	2930.59	1108.27	1418.92	121.798	29.0889	38.1671	11.6313	202.71	0	0	0	0	0	0	0	0	0	0	0	0	0	0	0	0	0
																			2636.29	1820.23	1541.59	1094.7	1227.54	592.698	2636.29	978.702	1313.23	100.152	24.3412	24.5651	12.6803	182.619	0	0	0	0	0	0	0	0	0	0	0	0	0	0	0	0	0
																			4127.56	2794.03	2393	1734.56	1883.94	910.085	4127.56	1591.63	2011.42	182.924	43.6777	21.5373	17.1364	259.235	0	0	0	0	0	0	0	0	0	0	0	0	0	0	0	0	0
																			3550.22	2406.52	2055.19	1495.03	1620.52	786.007	3550.22	1306.54	1781.31	140.9	38.388	19.2985	33.458	230.328	0	0	0	0	0	0	0	0	0	0	0	0	0	0	0	0	0
																			2484.69	1687.65	1439.52	1045.16	1133.11	554.548	2484.69	891.679	1230.99	108.927	24.7945	28.4112	17.9958	181.888	0	0	0	0	0	0	0	0	0	0	0	0	0	0	0	0	0
																			4195.86	2819.81	2420.81	1775.04	1898.04	921.764	4195.86	1574.51	2053.51	207.653	45.3864	30.1079	17.1278	267.561	0	0	0	0	0	0	0	0	0	0	0	0	0	0	0	0	0
																			3779.97	2556.65	2190.36	1589.61	1722.49	834.152	3779.97	1449.88	1828.26	169.206	34.776	22.5958	23.5964	251.655	0	0	0	0	0	0	0	0	0	0	0	0	0	0	0	0	0
																			3597.75	2464.18	2097.17	1500.58	1662.03	802.148	3597.75	1351.88	1762.41	149.085	46.7216	38.6879	13.2153	235.75	0	0	0	0	0	0	0	0	0	0	0	0	0	0	0	0	0
																			3867.87	2649.63	2253.93	1613.95	1785.93	863.701	3867.87	1483.47	1859.78	168.352	41.4901	40.0173	21.6913	253.079	0	0	0	0	0	0	0	0	0	0	0	0	0	0	0	0	0
																			529.636	361.145	308.223	221.413	242.53	118.615	529.636	180.335	270.654	25.9059	6.4544	5.17226	1.80405	39.3108	0	0	0	0	0	0	0	0	0	0	0	0	0	0	0	0	0
																			4550.47	3054.86	2622	1928.47	2053.71	1001.15	4550.47	1710.52	2244.62	210.818	50.1279	39.1252	5.67116	289.579	0	0	0	0	0	0	0	0	0	0	0	0	0	0	0	0	0
																			4365.79	2941.37	2516.26	1849.53	1976.06	965.315	4365.79	1628.59	2151.34	196.369	52.7553	35.7638	25.0979	275.88	0	0	0	0	0	0	0	0	0	0	0	0	0	0	0	0	0
																			4308.66	2926.19	2498.49	1810.17	1970.2	955.994	4308.66	1641.97	2106.07	183.493	48.4066	37.7113	14.159	276.845	0	0	0	0	0	0	0	0	0	0	0	0	0	0	0	0	0
																			4724.04	3226.46	2740.9	1983.14	2167.81	1058.65	4724.04	1772.84	2313.45	208.626	60.1285	42.2405	31.6148	295.143	0	0	0	0	0	0	0	0	0	0	0	0	0	0	0	0	0
																			2826.01	1930.32	1646.39	1179.62	1303.23	627.09	2826.01	1033.15	1395.24	132.4	25.7399	35.4522	5.43092	198.598	0	0	0	0	0	0	0	0	0	0	0	0	0	0	0	0	0
																			2949.81	2031.47	1723.73	1226.08	1370.57	660.897	2949.81	1109.44	1449.58	127.548	27.714	26.351	10.6155	198.553	0	0	0	0	0	0	0	0	0	0	0	0	0	0	0	0	0
																			4077.16	2786.46	2371.11	1706.05	1875.64	910.821	4077.16	1541.3	1996.98	191.273	39.6022	28.4713	17.83	261.694	0	0	0	0	0	0	0	0	0	0	0	0	0	0	0	0	0
																			1891.37	1272.68	1094.34	797.034	858.281	414.402	1891.37	676.314	957.495	78.1011	18.5474	11.4952	7.33147	142.091	0	0	0	0	0	0	0	0	0	0	0	0	0	0	0	0	0
																			2794.31	1918.22	1628.34	1165.97	1293.36	624.857	2794.31	1014.46	1398.46	125.431	32.6228	26.4924	15.6668	181.173	0	0	0	0	0	0	0	0	0	0	0	0	0	0	0	0	0
																			5435.92	3674.5	3134.69	2301.23	2465.96	1208.55	5435.92	2056.96	2673.68	253.905	57.6304	53.7165	19.7333	320.291	0	0	0	0	0	0	0	0	0	0	0	0	0	0	0	0	0
																			4523.24	3081.98	2624.88	1898.36	2075.27	1006.71	4523.24	1713.86	2237.6	201.299	47.9746	26.8091	17.0682	278.629	0	0	0	0	0	0	0	0	0	0	0	0	0	0	0	0	0
																			3333.31	2271.98	1937.91	1395.4	1531.2	740.778	3333.31	1260.76	1625.83	132.842	34.8749	32.9962	16.1077	229.903	0	0	0	0	0	0	0	0	0	0	0	0	0	0	0	0	0
																			3602.64	2464.7	2095.53	1507.11	1662.56	802.141	3602.64	1369.33	1767.53	143.548	33.0056	29.4511	23.4766	236.295	0	0	0	0	0	0	0	0	0	0	0	0	0	0	0	0	0
																			2994.53	2071.81	1751.95	1242.58	1396.63	675.177	2994.53	1103.54	1457.82	139.838	35.6469	24.3144	16.6767	216.696	0	0	0	0	0	0	0	0	0	0	0	0	0	0	0	0	0
																			3829.65	2586.33	2209.82	1619.83	1736.79	849.538	3829.65	1415.3	1918.74	159.289	41.6324	28.1711	19.092	247.42	0	0	0	0	0	0	0	0	0	0	0	0	0	0	0	0	0
																			4413.51	3007.48	2565.79	1847.72	2028.57	978.905	4413.51	1703.65	2147.45	197.595	48.896	32.0121	13.5032	270.406	0	0	0	0	0	0	0	0	0	0	0	0	0	0	0	0	0
																			3222.28	2198.98	1873.81	1348.46	1483.37	715.606	3222.28	1239.58	1569.28	126.46	31.4192	24.2096	13.3094	218.019	0	0	0	0	0	0	0	0	0	0	0	0	0	0	0	0	0
																			3360.17	2282.04	1949.34	1410.83	1536.84	745.2	3360.17	1255.27	1660.63	139.48	34.6114	31.7413	16.9576	221.484	0	0	0	0	0	0	0	0	0	0	0	0	0	0	0	0	0
																			5159.27	3493.97	2981.56	2177.71	2348.55	1145.42	5159.27	1948.88	2537.73	239.113	54.0028	48.7788	23.7513	307.016	0	0	0	0	0	0	0	0	0	0	0	0	0	0	0	0	0
																			3383.61	2314.67	1970.73	1412.88	1560.48	754.187	3383.61	1249.69	1672.55	164.136	32.4962	24.2522	14.9631	225.522	0	0	0	0	0	0	0	0	0	0	0	0	0	0	0	0	0
																			4340.79	2959.7	2520.95	1819.84	1992.62	967.083	4340.79	1625.63	2170.81	178.051	48.5515	24.256	10.9204	282.573	0	0	0	0	0	0	0	0	0	0	0	0	0	0	0	0	0
																			2568.44	1766.14	1500.59	1067.85	1191.3	574.843	2568.44	954.656	1266.62	110.442	29.3514	26.1292	1.74902	179.492	0	0	0	0	0	0	0	0	0	0	0	0	0	0	0	0	0
																			4799.87	3248.42	2773.89	2025.98	2184.61	1063.81	4799.87	1810.55	2356.93	222.592	54.3411	33.4047	28.175	293.875	0	0	0	0	0	0	0	0	0	0	0	0	0	0	0	0	0
																			4155.79	2844.58	2416.9	1738.88	1914.68	929.903	4155.79	1569.55	2044.42	176.767	41.2917	32.8399	17.9426	272.984	0	0	0	0	0	0	0	0	0	0	0	0	0	0	0	0	0
																			2661.73	1834.76	1556.94	1104.8	1237.55	597.203	2661.73	979.531	1303.74	129.928	30.7084	20.8009	15.7911	181.238	0	0	0	0	0	0	0	0	0	0	0	0	0	0	0	0	0
																			4246.52	2878.5	2455.97	1790.56	1934.78	943.725	4246.52	1585.8	2091.59	215.779	43.5759	30.1006	16.914	262.771	0	0	0	0	0	0	0	0	0	0	0	0	0	0	0	0	0
																			3565.06	2431.22	2074.05	1491.01	1638.25	792.969	3565.06	1329.61	1752.88	171.788	35.107	32.7923	8.71817	234.164	0	0	0	0	0	0	0	0	0	0	0	0	0	0	0	0	0
																			4886.92	3285.97	2816.39	2070.53	2210.22	1075.76	4886.92	1846.05	2411.2	226.845	51.2128	32.986	22.9825	295.64	0	0	0	0	0	0	0	0	0	0	0	0	0	0	0	0	0
																			3236.48	2220.73	1884.68	1351.8	1496.24	724.491	3236.48	1213.77	1580.93	132.776	38.7066	36.1804	15.3105	218.803	0	0	0	0	0	0	0	0	0	0	0	0	0	0	0	0	0
																			2163.68	1484.69	1265.33	898.349	1001.86	482.829	2163.68	799.507	1066.6	99.711	21.4763	14.4987	9.90225	151.976	0	0	0	0	0	0	0	0	0	0	0	0	0	0	0	0	0
																			2979.17	2020.33	1725.79	1253.37	1361	659.333	2979.17	1097.52	1471.07	124.326	25.5599	31.5553	19.7907	209.352	0	0	0	0	0	0	0	0	0	0	0	0	0	0	0	0	0
																			3129.35	2137.65	1822.25	1307.1	1443.15	694.495	3129.35	1192.57	1534.14	122.887	34.9647	23.1301	13.9523	207.708	0	0	0	0	0	0	0	0	0	0	0	0	0	0	0	0	0
																			3033.92	2054.86	1759.24	1274.68	1386.85	668.009	3033.92	1119.74	1532.64	118.681	28.0678	14.4969	14.7152	205.576	0	0	0	0	0	0	0	0	0	0	0	0	0	0	0	0	0
																			5037.23	3383.77	2901.29	2135.93	2274.35	1109.42	5037.23	1921.43	2465.33	215.348	52.8687	39.6778	17.5034	325.068	0	0	0	0	0	0	0	0	0	0	0	0	0	0	0	0	0
																			4948.49	3367.26	2861.19	2087.3	2262.51	1104.75	4948.49	1853.76	2432.46	238.453	42.0183	41.2347	30.1356	310.432	0	0	0	0	0	0	0	0	0	0	0	0	0	0	0	0	0
																			2633.69	1802.95	1532.04	1101.65	1213.33	589.619	2633.69	936.662	1347.63	112.008	25.7928	11.5069	8.99176	191.102	0	0	0	0	0	0	0	0	0	0	0	0	0	0	0	0	0
																			3553.91	2427.05	2062.18	1491.73	1631.7	795.341	3553.91	1294.42	1772.18	170.974	37.2491	28.11	19.8245	231.147	0	0	0	0	0	0	0	0	0	0	0	0	0	0	0	0	0
																			3464.44	2368.64	2013.42	1451.03	1590.14	778.505	3464.44	1292.7	1681.83	169.479	37.0711	35.7694	15.0566	232.531	0	0	0	0	0	0	0	0	0	0	0	0	0	0	0	0	0
																			3074.26	2081.92	1782.46	1291.81	1404.97	676.958	3074.26	1126.28	1539.47	128.193	33.2115	26.3699	19.9145	200.822	0	0	0	0	0	0	0	0	0	0	0	0	0	0	0	0	0
																			6042.9	4086.46	3488.25	2554.65	2743.77	1342.69	6042.9	2351.55	2908.91	269.757	75.8681	55.8839	20.5725	360.363	0	0	0	0	0	0	0	0	0	0	0	0	0	0	0	0	0
																			3730.34	2545.97	2168.11	1562.23	1714.76	831.212	3730.34	1404.37	1828.11	164.002	36.4511	32.897	13.3354	251.178	0	0	0	0	0	0	0	0	0	0	0	0	0	0	0	0	0
																			4265.9	2896.56	2471.02	1794.88	1947.28	949.282	4265.9	1580.86	2115.72	205.816	47.9769	34.2696	19.794	261.463	0	0	0	0	0	0	0	0	0	0	0	0	0	0	0	0	0
																			2632.84	1803.46	1533.78	1099.06	1216.71	586.744	2632.84	962.907	1303.95	115.677	22.238	27.0971	15.49	185.487	0	0	0	0	0	0	0	0	0	0	0	0	0	0	0	0	0
																			2616.11	1794.96	1523.48	1092.64	1209.69	585.267	2616.11	950.89	1315.35	110.138	24.3429	22.3972	15.6357	177.361	0	0	0	0	0	0	0	0	0	0	0	0	0	0	0	0	0
																			3037.51	2093.91	1773.9	1263.61	1409.77	684.137	3037.51	1113.15	1502.93	133.671	34.9142	26.9454	14.8852	211.012	0	0	0	0	0	0	0	0	0	0	0	0	0	0	0	0	0
																			4844.27	3293.72	2807.61	2036.66	2218.4	1075.32	4844.27	1843.79	2382.28	211.57	46.4144	37.4021	23.0114	299.805	0	0	0	0	0	0	0	0	0	0	0	0	0	0	0	0	0
																			4389.31	2979.72	2546.32	1842.99	2007.68	972.037	4389.31	1656.3	2143.61	202.748	43.1919	43.4199	24.521	275.523	0	0	0	0	0	0	0	0	0	0	0	0	0	0	0	0	0
																			2362.05	1598.49	1369.65	992.397	1079.11	519.382	2362.05	864.291	1184.12	98.089	23.3127	22.9432	5.26111	164.028	0	0	0	0	0	0	0	0	0	0	0	0	0	0	0	0	0
																			2241.57	1535.53	1307.43	934.144	1036.2	499.338	2241.57	827.573	1102.14	93.1453	25.4053	25.2368	8.5796	159.487	0	0	0	0	0	0	0	0	0	0	0	0	0	0	0	0	0
																			2936.77	2013.53	1711.55	1225.22	1356.11	657.415	2936.77	1085.63	1451.89	131.415	28.3539	16.0444	9.37793	214.051	0	0	0	0	0	0	0	0	0	0	0	0	0	0	0	0	0
																			4951.53	3340.98	2854.54	2096.99	2243.16	1097.81	4951.53	1859.89	2414.3	231.413	57.873	43.8899	28.7456	315.41	0	0	0	0	0	0	0	0	0	0	0	0	0	0	0	0	0
																			1905.3	1296.85	1106.87	798.433	872.963	423.888	1905.3	690.392	953.436	88.943	20.8329	7.79637	8.89317	135.009	0	0	0	0	0	0	0	0	0	0	0	0	0	0	0	0	0
																			3093.39	2099.97	1793.16	1300.23	1415.65	684.321	3093.39	1129.19	1553.26	125.767	37.2731	12.6159	22.7016	212.58	0	0	0	0	0	0	0	0	0	0	0	0	0	0	0	0	0
																			3868.68	2641.58	2249.75	1618.93	1780.23	861.355	3868.68	1458.06	1877.35	170.608	44.0372	37.3341	23.5589	257.729	0	0	0	0	0	0	0	0	0	0	0	0	0	0	0	0	0
																			3629.53	2471.08	2107.83	1521.7	1664.16	806.917	3629.53	1366.76	1764.73	159.572	41.9552	37.1834	22.2756	237.05	0	0	0	0	0	0	0	0	0	0	0	0	0	0	0	0	0
																			3103.62	2111.07	1800.47	1303.15	1423.48	687.591	3103.62	1136.87	1558.96	115.833	32.7507	31.922	12.1897	215.1	0	0	0	0	0	0	0	0	0	0	0	0	0	0	0	0	0
																			2860.32	1948.66	1662.24	1198.07	1311.47	637.184	2860.32	1039.75	1419.42	133.203	29.6395	26.0226	13.2751	199.014	0	0	0	0	0	0	0	0	0	0	0	0	0	0	0	0	0
																			4230.45	2847	2442.83	1787.62	1917.92	929.076	4230.45	1619.34	2046.9	193.532	44.9898	35.0473	17.9313	272.714	0	0	0	0	0	0	0	0	0	0	0	0	0	0	0	0	0
																			5055.01	3411.05	2916.93	2138.08	2291.12	1119.93	5055.01	1927.75	2487.13	222.293	54.9021	43.8311	18.7122	300.39	0	0	0	0	0	0	0	0	0	0	0	0	0	0	0	0	0
																			4204.29	2862.37	2434.71	1769.58	1924.62	937.752	4204.29	1570.1	2104.92	174.196	37.9326	22.4263	22.5806	272.14	0	0	0	0	0	0	0	0	0	0	0	0	0	0	0	0	0
																			3992.48	2701.65	2309.75	1682.73	1817.89	883.755	3992.48	1503.57	1940.12	191.17	35.6706	47.5772	12.5085	261.859	0	0	0	0	0	0	0	0	0	0	0	0	0	0	0	0	0
																			3624.08	2463.11	2105.97	1518.11	1660.52	802.585	3624.08	1351.78	1768.48	178.626	42.28	34.381	9.78623	238.753	0	0	0	0	0	0	0	0	0	0	0	0	0	0	0	0	0
																			4386.95	2993.34	2546.71	1840.23	2013.96	979.384	4386.95	1663.83	2150.58	201.999	44.4277	22.3479	24.0426	279.728	0	0	0	0	0	0	0	0	0	0	0	0	0	0	0	0	0
																			733.008	499.361	426.177	306.831	335.96	163.401	733.008	244.85	381.114	35.9013	7.54202	5.60692	3.18161	54.8123	0	0	0	0	0	0	0	0	0	0	0	0	0	0	0	0	0
																			2656.64	1815.8	1547.53	1109.11	1224.81	590.984	2656.64	992.082	1314.83	110.519	31.4033	21.0462	7.09713	179.662	0	0	0	0	0	0	0	0	0	0	0	0	0	0	0	0	0
																			4188.74	2878.55	2435.52	1753.22	1933.14	945.403	4188.74	1533.92	2116.51	177.652	44.2788	37.2569	16.1906	262.922	0	0	0	0	0	0	0	0	0	0	0	0	0	0	0	0	0
																			2294.87	1568.59	1338.25	956.628	1060.2	508.388	2294.87	859.084	1123.69	100.15	22.5244	23.9329	11.0146	154.478	0	0	0	0	0	0	0	0	0	0	0	0	0	0	0	0	0
																			5538.17	3707.96	3189.67	2348.5	2497.02	1210.94	5538.17	2167.16	2717.61	219.69	55.1307	34.7129	15.8403	328.035	0	0	0	0	0	0	0	0	0	0	0	0	0	0	0	0	0
																			4152.01	2818.38	2406.79	1745.23	1896.6	921.783	4152.01	1585.64	2024.91	193.967	37.6374	22.8656	16.3134	270.685	0	0	0	0	0	0	0	0	0	0	0	0	0	0	0	0	0
																			3033.82	2061.6	1758.91	1274.91	1387.09	674.508	3033.82	1093.96	1503.83	159.729	34.7629	30.2904	9.98246	201.259	0	0	0	0	0	0	0	0	0	0	0	0	0	0	0	0	0
																			4341.94	2939.7	2511.96	1829.97	1977.2	962.495	4341.94	1621.32	2179.78	170.417	45.6172	29.4672	24.1863	271.154	0	0	0	0	0	0	0	0	0	0	0	0	0	0	0	0	0
																			3431.96	2324.09	1986.1	1445.86	1563.46	760.626	3431.96	1271.75	1706.74	146.655	38.0267	14.9149	18.751	235.123	0	0	0	0	0	0	0	0	0	0	0	0	0	0	0	0	0
																			3805.34	2615.97	2214.48	1590.86	1759.49	856.479	3805.34	1390.37	1892.18	174.9	39.0203	33.4342	24.354	251.075	0	0	0	0	0	0	0	0	0	0	0	0	0	0	0	0	0
																			858.797	576.151	495.713	363.085	387.359	188.792	858.797	284.679	455.472	37.8045	8.67849	1.12153	3.38944	67.6518	0	0	0	0	0	0	0	0	0	0	0	0	0	0	0	0	0
																			4874.59	3297.58	2813.54	2061.06	2214.64	1082.95	4874.59	1850.44	2414.07	198.718	52.4246	37.6898	26.738	294.51	0	0	0	0	0	0	0	0	0	0	0	0	0	0	0	0	0
																			4047.25	2771.21	2352.92	1694.33	1863.27	907.944	4047.25	1514.02	2004.98	170.013	40.9446	31.5692	22.9761	262.745	0	0	0	0	0	0	0	0	0	0	0	0	0	0	0	0	0
																			2841.47	1937.14	1656.09	1185.38	1308.44	628.704	2841.47	1084.5	1372.54	128.323	30.0966	21.1337	14.9291	189.943	0	0	0	0	0	0	0	0	0	0	0	0	0	0	0	0	0
																			3852.47	2629.58	2236.41	1616.06	1769.46	860.117	3852.47	1441.85	1922.07	153.626	38.0677	33.3238	13.94	249.592	0	0	0	0	0	0	0	0	0	0	0	0	0	0	0	0	0
																			3134.56	2133.24	1818.77	1315.79	1436.8	696.446	3134.56	1132.6	1575.71	140.464	35.4126	29.9476	18.2958	202.13	0	0	0	0	0	0	0	0	0	0	0	0	0	0	0	0	0
																			3189.9	2186.88	1858.46	1331.44	1472.98	713.901	3189.9	1181.93	1545.95	153.835	37.785	25.8628	19.364	225.163	0	0	0	0	0	0	0	0	0	0	0	0	0	0	0	0	0
																			4223.98	2897.03	2456.95	1767.04	1949.3	947.734	4223.98	1563.57	2099.88	186.836	48.9623	40.5263	11.0617	273.146	0	0	0	0	0	0	0	0	0	0	0	0	0	0	0	0	0
																			3035.81	2065.84	1762.28	1273.53	1389.6	676.239	3035.81	1115.86	1491.87	141.494	29.0137	22.1777	21.3131	214.082	0	0	0	0	0	0	0	0	0	0	0	0	0	0	0	0	0
																			5659.74	3822.51	3260.97	2398.77	2562.59	1259.92	5659.74	2136.05	2801.93	243.716	63.7506	44.3151	29.1238	340.858	0	0	0	0	0	0	0	0	0	0	0	0	0	0	0	0	0
																			3349.19	2294.86	1951.24	1397.96	1547.03	747.827	3349.19	1250.84	1662.33	137.446	37.0777	25.8259	12.2292	223.449	0	0	0	0	0	0	0	0	0	0	0	0	0	0	0	0	0
																			2692.26	1842.31	1569.13	1123.12	1242.41	599.893	2692.26	981.946	1356.39	114.224	27.6545	22.0541	12.7356	177.255	0	0	0	0	0	0	0	0	0	0	0	0	0	0	0	0	0
																			2610.98	1790.77	1521.7	1089.28	1206.65	584.123	2610.98	954.759	1300.3	108.195	27.1837	22.389	11.6101	186.543	0	0	0	0	0	0	0	0	0	0	0	0	0	0	0	0	0
																			3990.53	2716.6	2315.2	1675.33	1830.31	886.284	3990.53	1488.04	1973.63	171.673	41.5062	40.3509	17.5996	257.723	0	0	0	0	0	0	0	0	0	0	0	0	0	0	0	0	0
																			3512	2379	2034.99	1477.01	1602.8	776.205	3512	1303.07	1743.56	164.154	33.0334	20.6166	11.7778	235.795	0	0	0	0	0	0	0	0	0	0	0	0	0	0	0	0	0
																			3154.29	2165.51	1836.8	1317.49	1457.06	708.449	3154.29	1141.23	1579.88	150.1	33.8023	21.2652	12.9478	215.06	0	0	0	0	0	0	0	0	0	0	0	0	0	0	0	0	0
																			3442.07	2360.15	2002.49	1439.58	1589.3	770.855	3442.07	1262.18	1720.25	141.562	38.007	27.0543	16.4931	236.526	0	0	0	0	0	0	0	0	0	0	0	0	0	0	0	0	0
																			3651.8	2469.56	2111.34	1540.45	1661.86	807.7	3651.8	1357.49	1776.65	164.236	45.0239	50.8618	24.9594	232.577	0	0	0	0	0	0	0	0	0	0	0	0	0	0	0	0	0
																			3100.74	2143.34	1812.58	1288.17	1443.64	699.693	3100.74	1145.71	1547.31	118.645	31.9418	28.862	17.9345	210.341	0	0	0	0	0	0	0	0	0	0	0	0	0	0	0	0	0
																			3505.72	2386.2	2032.24	1473.49	1606.46	779.748	3505.72	1295.14	1740.19	148.751	35.7963	33.9277	19.4	232.514	0	0	0	0	0	0	0	0	0	0	0	0	0	0	0	0	0
																			3891.65	2644.32	2258.17	1633.48	1782.2	862.114	3891.65	1491.96	1892.18	169.509	43.8277	25.4181	20.0248	248.74	0	0	0	0	0	0	0	0	0	0	0	0	0	0	0	0	0
																			4742.82	3195.57	2733.1	2009.72	2142.76	1052.81	4742.82	1764.87	2329.27	218.386	51.6802	56.9873	31.3889	290.246	0	0	0	0	0	0	0	0	0	0	0	0	0	0	0	0	0
																			3590.33	2457.25	2086.14	1504.18	1654.22	803.028	3590.33	1322.9	1799.87	147.502	39.51	30.1617	20.6596	229.722	0	0	0	0	0	0	0	0	0	0	0	0	0	0	0	0	0
																			2857.93	1969.11	1668.02	1189.91	1327.36	641.751	2857.93	1070.3	1396.98	120.221	30.8683	29.7276	9.90089	199.926	0	0	0	0	0	0	0	0	0	0	0	0	0	0	0	0	0
																			3116.47	2123.14	1808.73	1307.74	1430.08	693.057	3116.47	1163.51	1523.91	138.275	34.6042	29.2803	18.1954	208.699	0	0	0	0	0	0	0	0	0	0	0	0	0	0	0	0	0
																			2284.92	1563.37	1332.52	952.397	1056.42	506.951	2284.92	828.864	1149.95	105.193	25.254	16.9348	9.54227	149.183	0	0	0	0	0	0	0	0	0	0	0	0	0	0	0	0	0
																			2658.52	1819.35	1548.45	1110.07	1225.89	593.462	2658.52	978.718	1301.59	118.231	31.5055	24.0912	14.6543	189.736	0	0	0	0	0	0	0	0	0	0	0	0	0	0	0	0	0
																			3210.29	2180.28	1865.35	1344.94	1470.05	710.232	3210.29	1203.85	1565.49	151.874	36.8964	25.6356	7.46804	219.084	0	0	0	0	0	0	0	0	0	0	0	0	0	0	0	0	0
																			4189.42	2881.54	2440.08	1749.34	1935.94	945.601	4189.42	1579.13	2036.96	205.341	44.0847	29.3529	22.369	272.191	0	0	0	0	0	0	0	0	0	0	0	0	0	0	0	0	0
																			3512.9	2398.18	2045.42	1467.47	1616.08	782.101	3512.9	1308.92	1714.57	192.937	37.6012	20.7224	15.107	223.044	0	0	0	0	0	0	0	0	0	0	0	0	0	0	0	0	0
																			4180.01	2854.38	2423.44	1756.57	1917.18	937.199	4180.01	1530.44	2107.01	179.216	45.3863	45.6251	17.3248	255.01	0	0	0	0	0	0	0	0	0	0	0	0	0	0	0	0	0
																			4018.27	2755.33	2339.19	1679.08	1855	900.331	4018.27	1487.12	1985.93	181.469	46.2968	36.2704	23.4325	257.753	0	0	0	0	0	0	0	0	0	0	0	0	0	0	0	0	0
																			2228.61	1507.07	1293.88	934.723	1016.79	490.271	2228.61	823.335	1109.93	96.4387	22.8982	14.7371	6.15551	155.108	0	0	0	0	0	0	0	0	0	0	0	0	0	0	0	0	0
																			4401.2	3012.7	2554.16	1847.04	2026.9	985.807	4401.2	1645.17	2181.01	197.85	42.7315	30.0753	20.6939	283.666	0	0	0	0	0	0	0	0	0	0	0	0	0	0	0	0	0
																			3031.25	2092.61	1770.96	1260.29	1408.29	684.314	3031.25	1100.22	1508.62	148.563	37.2095	4.59913	19.3405	212.699	0	0	0	0	0	0	0	0	0	0	0	0	0	0	0	0	0
																			3906.34	2686.11	2275.45	1630.89	1809.02	877.09	3906.34	1442.01	1944.01	168.794	42.1694	37.3016	20.6761	251.372	0	0	0	0	0	0	0	0	0	0	0	0	0	0	0	0	0
																			2102.8	1440.8	1223.46	879.343	969.47	471.33	2102.8	749.702	1059.27	93.1025	19.7201	14.0362	12.0295	154.945	0	0	0	0	0	0	0	0	0	0	0	0	0	0	0	0	0
																			3699.84	2528.11	2151.22	1548.61	1703.77	824.346	3699.84	1388.18	1821.87	170.268	36.5853	36.9795	13.3896	232.562	0	0	0	0	0	0	0	0	0	0	0	0	0	0	0	0	0
																			4132.66	2824.49	2400.71	1731.95	1898.35	926.135	4132.66	1559.52	1996.17	190.202	50.3148	39.4647	33.0227	263.974	0	0	0	0	0	0	0	0	0	0	0	0	0	0	0	0	0
																			2483.4	1683.1	1442.6	1040.81	1136.51	546.592	2483.4	918.843	1226.9	105.547	24.7388	20.9874	8.965	177.422	0	0	0	0	0	0	0	0	0	0	0	0	0	0	0	0	0
																			2935.17	2009.26	1710.41	1224.76	1354.5	654.759	2935.17	1092.51	1449.01	120.74	30.5379	20.0806	19.252	203.038	0	0	0	0	0	0	0	0	0	0	0	0	0	0	0	0	0
																			3033.33	2073.22	1765.59	1267.74	1396.38	676.843	3033.33	1109.16	1522.45	125.244	34.1116	27.3826	6.70258	208.274	0	0	0	0	0	0	0	0	0	0	0	0	0	0	0	0	0
																			3431.88	2358.45	2002.99	1428.89	1592.82	765.629	3431.88	1288.58	1702.34	153.226	37.8064	17.7847	10.9365	221.207	0	0	0	0	0	0	0	0	0	0	0	0	0	0	0	0	0
																			4041.24	2768.59	2349.91	1691.33	1863.9	904.693	4041.24	1517.38	2009.22	164.044	44.3207	35.0949	19.5041	251.674	0	0	0	0	0	0	0	0	0	0	0	0	0	0	0	0	0
																			2650.81	1805.67	1540.85	1109.96	1217.71	587.958	2650.81	967.91	1333.95	108.292	28.6879	17.598	10.9672	183.403	0	0	0	0	0	0	0	0	0	0	0	0	0	0	0	0	0
																			2058.07	1393.57	1193.73	864.341	939.172	454.396	2058.07	758.295	1018.37	91.2205	21.3609	15.1338	13.9974	139.695	0	0	0	0	0	0	0	0	0	0	0	0	0	0	0	0	0
																			4337.23	2941.91	2508.83	1828.4	1973.96	967.947	4337.23	1600.06	2142.63	207.993	48.5911	45.8846	29.4133	262.652	0	0	0	0	0	0	0	0	0	0	0	0	0	0	0	0	0
																			2608.33	1803.44	1525.74	1082.59	1216.85	586.591	2608.33	959.391	1299.46	107.728	27.3718	26.2911	17.5815	170.511	0	0	0	0	0	0	0	0	0	0	0	0	0	0	0	0	0
																			5004.19	3369.02	2880.72	2123.47	2262.66	1106.35	5004.19	1877.22	2498.66	208.668	54.268	40.2112	24.8942	300.262	0	0	0	0	0	0	0	0	0	0	0	0	0	0	0	0	0
																			3376.27	2326.22	1972.85	1403.42	1567.29	758.932	3376.27	1253.86	1680.36	152.905	34.6343	19.6229	13.1352	221.756	0	0	0	0	0	0	0	0	0	0	0	0	0	0	0	0	0
																			3007.56	2073.95	1758.49	1249.06	1398.16	675.785	3007.56	1078.3	1516.02	122.808	36.0334	32.905	12.8462	208.639	0	0	0	0	0	0	0	0	0	0	0	0	0	0	0	0	0
																			3224.21	2185.66	1870.87	1353.34	1474	711.662	3224.21	1206.65	1606.32	132.07	32.7031	27.0139	11.3016	208.159	0	0	0	0	0	0	0	0	0	0	0	0	0	0	0	0	0
																			3764.09	2559.68	2182.73	1581.36	1723.32	836.364	3764.09	1387.99	1870.61	183.784	33.9915	33.5343	7.34546	246.828	0	0	0	0	0	0	0	0	0	0	0	0	0	0	0	0	0
																			5747.87	3882.9	3309.09	2438.79	2605.93	1276.97	5747.87	2164.28	2863.91	243.666	64.6808	39.9088	24.0187	347.406	0	0	0	0	0	0	0	0	0	0	0	0	0	0	0	0	0
																			2371.58	1603.13	1374.25	997.324	1079.51	523.613	2371.58	858.526	1189.19	110.727	19.3265	18.0585	15.4555	160.291	0	0	0	0	0	0	0	0	0	0	0	0	0	0	0	0	0
																			4122.37	2790.18	2386.11	1736.26	1880.05	910.127	4122.37	1570.73	2017.72	189.078	39.5001	47.1026	5.77843	252.453	0	0	0	0	0	0	0	0	0	0	0	0	0	0	0	0	0
																			3609.55	2460.27	2100.68	1508.86	1658.86	801.409	3609.55	1380.09	1774.77	155.337	40.9146	24.6948	9.40438	224.34	0	0	0	0	0	0	0	0	0	0	0	0	0	0	0	0	0
																			3847.83	2602.15	2224.02	1623.81	1747.6	854.547	3847.83	1404.54	1929.54	176.536	40.0376	33.7398	13.9647	249.467	0	0	0	0	0	0	0	0	0	0	0	0	0	0	0	0	0
																			1504.56	1020.36	872.721	631.834	686.723	333.635	1504.56	531.387	761.536	64.0014	15.1174	12.2303	6.64765	113.635	0	0	0	0	0	0	0	0	0	0	0	0	0	0	0	0	0
																			4528.84	3062.79	2621.21	1907.63	2061.56	1001.23	4528.84	1738.22	2230.9	185.431	48.7109	33.2122	10.3392	282.023	0	0	0	0	0	0	0	0	0	0	0	0	0	0	0	0	0
																			3910.88	2627.97	2257.56	1653.32	1771.81	856.154	3910.88	1459.55	1924.63	178.773	41.4802	34.8462	17.4109	254.182	0	0	0	0	0	0	0	0	0	0	0	0	0	0	0	0	0
																			3945.64	2682.62	2287	1658.64	1806.86	875.758	3945.64	1465.84	1924.14	187.285	42.7685	39.7411	22.6754	263.186	0	0	0	0	0	0	0	0	0	0	0	0	0	0	0	0	0
																			3891.99	2664.92	2266.69	1625.3	1799.34	865.571	3891.99	1506.49	1867.98	172.144	40.3042	29.2365	26.1083	249.725	0	0	0	0	0	0	0	0	0	0	0	0	0	0	0	0	0
																			3060.17	2125.94	1796.36	1263.8	1432.87	693.073	3060.17	1143.17	1501.11	141.695	29.8357	26.9243	6.34439	211.088	0	0	0	0	0	0	0	0	0	0	0	0	0	0	0	0	0
																			3048.43	2075.61	1772.11	1276.32	1400.34	675.272	3048.43	1129.96	1496.33	145.306	32.1608	16.9015	16.0265	211.748	0	0	0	0	0	0	0	0	0	0	0	0	0	0	0	0	0
																			4022.55	2725.64	2331.69	1690.86	1836.96	888.673	4022.55	1542.49	1954.21	178.914	39.4918	44.9864	14.0681	248.395	0	0	0	0	0	0	0	0	0	0	0	0	0	0	0	0	0
																			3378.24	2297.21	1958.5	1419.74	1546.28	750.929	3378.24	1218.12	1697.09	146.171	46.5932	25.6078	18.9323	225.729	0	0	0	0	0	0	0	0	0	0	0	0	0	0	0	0	0
																			3763.23	2581.37	2188.09	1575.13	1735.49	845.88	3763.23	1404.62	1845.31	166.423	47.9194	29.1105	24.5257	245.317	0	0	0	0	0	0	0	0	0	0	0	0	0	0	0	0	0
																			2786.49	1887.43	1614.68	1171.81	1271.36	616.065	2786.49	1016.96	1370.51	131.057	32.4277	31.9644	14.329	189.239	0	0	0	0	0	0	0	0	0	0	0	0	0	0	0	0	0
																			3418.19	2325.79	1982.84	1435.35	1565.54	760.247	3418.19	1256.96	1683.38	165.066	36.3947	35.9205	20.2625	220.212	0	0	0	0	0	0	0	0	0	0	0	0	0	0	0	0	0
																			3793.43	2557.5	2194.68	1598.75	1723.46	834.032	3793.43	1417.13	1831.7	183.791	45.0056	33.5784	20.1191	262.111	0	0	0	0	0	0	0	0	0	0	0	0	0	0	0	0	0
																			3014.43	2058.9	1752.11	1262.32	1386.76	672.134	3014.43	1106.8	1514.17	120.791	27.7858	23.7682	15.0335	206.082	0	0	0	0	0	0	0	0	0	0	0	0	0	0	0	0	0
																			4506.73	3054.92	2610.57	1896.15	2057.33	997.589	4506.73	1726.43	2195.53	208.785	51.8072	33.0808	7.47311	283.628	0	0	0	0	0	0	0	0	0	0	0	0	0	0	0	0	0
																			2308.43	1563.55	1335.91	972.52	1051.46	512.085	2308.43	825.076	1155.97	103.252	18.9804	20.9317	15.7714	168.441	0	0	0	0	0	0	0	0	0	0	0	0	0	0	0	0	0
																			3690.88	2499.6	2137.83	1553.05	1681.17	818.433	3690.88	1360.83	1825.17	172.597	36.4911	26.0566	21.859	247.873	0	0	0	0	0	0	0	0	0	0	0	0	0	0	0	0	0
																			2652.83	1813.88	1548.03	1104.81	1225.09	588.789	2652.83	989.746	1298.74	133.416	24.6943	15.7553	5.43945	185.041	0	0	0	0	0	0	0	0	0	0	0	0	0	0	0	0	0
																			3714.67	2541.43	2157.38	1557.29	1708.71	832.719	3714.67	1383.3	1845.32	155.557	36.1648	35.4616	18.2214	240.657	0	0	0	0	0	0	0	0	0	0	0	0	0	0	0	0	0
																			2734.79	1884.02	1600.17	1134.62	1274.19	609.832	2734.79	1029.39	1331.42	110.393	28.216	31.6671	12.6782	191.027	0	0	0	0	0	0	0	0	0	0	0	0	0	0	0	0	0
																			2922.1	1991.87	1700.3	1221.8	1341.98	649.893	2922.1	1088.66	1430.37	130.13	27.1817	34.3307	15.8373	195.59	0	0	0	0	0	0	0	0	0	0	0	0	0	0	0	0	0
																			4830.93	3287.07	2794.31	2036.62	2203.95	1083.12	4830.93	1812.51	2379.97	218.201	42.9978	43.9876	22.4337	310.836	0	0	0	0	0	0	0	0	0	0	0	0	0	0	0	0	0
																			2492.82	1695.53	1447.95	1044.87	1142.7	552.828	2492.82	905.441	1250.19	106.593	29.3523	14.7068	15.5362	170.997	0	0	0	0	0	0	0	0	0	0	0	0	0	0	0	0	0
																			3158.2	2141.3	1828.93	1329.27	1440.63	700.672	3158.2	1190.92	1534.38	138.837	27.6489	26.014	21.0957	219.304	0	0	0	0	0	0	0	0	0	0	0	0	0	0	0	0	0
																			3220.64	2197.33	1872.4	1348.24	1479.98	717.345	3220.64	1190.36	1591.37	143.743	39.6958	23.7639	17.2861	214.428	0	0	0	0	0	0	0	0	0	0	0	0	0	0	0	0	0
																			3250.29	2230.01	1897.47	1352.81	1504.91	725.1	3250.29	1246.73	1576.07	142.841	29.1953	29.3716	8.37727	217.701	0	0	0	0	0	0	0	0	0	0	0	0	0	0	0	0	0
																			1736.11	1177.56	1007.71	728.404	793.949	383.614	1736.11	614.501	881.758	77.7783	19.7403	12.7182	7.05334	122.562	0	0	0	0	0	0	0	0	0	0	0	0	0	0	0	0	0
																			4037.15	2721.9	2333.32	1703.83	1833.99	887.909	4037.15	1490.62	2002.37	190.574	47.1651	34.7061	5.39589	266.317	0	0	0	0	0	0	0	0	0	0	0	0	0	0	0	0	0
																			3698.39	2517.02	2148.42	1549.96	1696.06	820.959	3698.39	1394.83	1833.94	155.828	39.5577	27.9728	7.32371	238.927	0	0	0	0	0	0	0	0	0	0	0	0	0	0	0	0	0
																			5368.5	3637.26	3100.13	2268.37	2441.04	1196.22	5368.5	2035.65	2664.27	221.736	56.3448	36.653	18.3272	335.521	0	0	0	0	0	0	0	0	0	0	0	0	0	0	0	0	0
																			2962.21	2020.47	1725.41	1236.79	1365.08	655.39	2962.21	1129.84	1421.9	131.307	31.2695	27.0141	20.2532	200.626	0	0	0	0	0	0	0	0	0	0	0	0	0	0	0	0	0
																			3950.12	2708.97	2297.79	1652.34	1822.75	886.217	3950.12	1476.66	1953.37	177.361	35.8629	35.9519	23.5862	247.329	0	0	0	0	0	0	0	0	0	0	0	0	0	0	0	0	0
																			2934.83	2036.86	1723.57	1211.25	1377.04	659.815	2934.83	1117.84	1428.9	125.787	33.3298	9.6531	13.8459	205.47	0	0	0	0	0	0	0	0	0	0	0	0	0	0	0	0	0
																			3222.74	2199.69	1874.16	1348.58	1482.09	717.601	3222.74	1193.4	1582.16	148.996	34.8883	36.0565	17.7998	209.443	0	0	0	0	0	0	0	0	0	0	0	0	0	0	0	0	0
																			3586.22	2454.4	2080.43	1505.79	1649.12	805.276	3586.22	1291.22	1814.2	161.208	36.7634	34.7938	10.9844	237.05	0	0	0	0	0	0	0	0	0	0	0	0	0	0	0	0	0
																			4430.08	3000.9	2562.71	1867.37	2016.75	984.153	4430.08	1667.31	2194.02	194.961	44.742	23.3602	33.0876	272.598	0	0	0	0	0	0	0	0	0	0	0	0	0	0	0	0	0
																			3457.72	2357.66	2004.99	1452.73	1586.43	771.227	3457.72	1256.93	1751.61	147.027	31.2896	37.2842	9.73044	223.844	0	0	0	0	0	0	0	0	0	0	0	0	0	0	0	0	0
																			4378.47	2954.25	2525.8	1852.67	1986.72	967.529	4378.47	1642.07	2175.48	184.889	41.1725	39.403	21.8759	273.575	0	0	0	0	0	0	0	0	0	0	0	0	0	0	0	0	0
																			1946.11	1340.07	1138.54	807.571	904.219	435.847	1946.11	700.142	970.601	92.5179	20.3833	17.0028	6.90799	138.552	0	0	0	0	0	0	0	0	0	0	0	0	0	0	0	0	0
																			2908.22	2017.1	1703.85	1204.37	1361.26	655.842	2908.22	1085.92	1427.22	122.519	33.0004	24.064	22.1119	193.388	0	0	0	0	0	0	0	0	0	0	0	0	0	0	0	0	0
																			2108.83	1435.39	1225.91	882.915	968.051	467.341	2108.83	741.659	1062.82	102.577	22.2567	19.0217	7.98102	152.512	0	0	0	0	0	0	0	0	0	0	0	0	0	0	0	0	0
																			2786.7	1919.32	1629.47	1157.23	1296.09	623.232	2786.7	1045	1367.18	124.932	28.2564	15.805	13.5529	191.967	0	0	0	0	0	0	0	0	0	0	0	0	0	0	0	0	0
																			3511.05	2404.54	2044.25	1466.8	1620.18	784.368	3511.05	1328.67	1703.84	154.925	36.5466	38.8294	13.6619	234.573	0	0	0	0	0	0	0	0	0	0	0	0	0	0	0	0	0
																			2689.16	1845.57	1564.71	1124.44	1240.84	604.726	2689.16	957.663	1347.13	135.501	29.8199	26.6925	12.5335	179.818	0	0	0	0	0	0	0	0	0	0	0	0	0	0	0	0	0
																			4427.24	3017.65	2567.41	1859.83	2030.12	987.53	4427.24	1661.21	2189.93	206.625	40.5834	34.9717	13.9708	279.946	0	0	0	0	0	0	0	0	0	0	0	0	0	0	0	0	0
																			4582.88	3110.87	2654.83	1928.05	2093.66	1017.2	4582.88	1741.21	2252.77	194.307	55.6179	25.4796	29.7597	283.738	0	0	0	0	0	0	0	0	0	0	0	0	0	0	0	0	0
																			3585.9	2426.85	2074.35	1511.54	1634	792.846	3585.9	1333.52	1770.96	161.8	39.8841	39.8802	16.2201	223.635	0	0	0	0	0	0	0	0	0	0	0	0	0	0	0	0	0
																			3399.83	2300.17	1968.01	1431.82	1548.34	751.834	3399.83	1245.39	1690.12	149.055	38.5803	35.4842	18.0057	223.193	0	0	0	0	0	0	0	0	0	0	0	0	0	0	0	0	0
																			2004.67	1372.25	1167.39	837.279	926.363	445.884	2004.67	715.824	1014.49	89.134	20.4456	16.9815	12.2456	135.551	0	0	0	0	0	0	0	0	0	0	0	0	0	0	0	0	0
																			1350.56	910.541	780.97	569.586	611.413	299.127	1350.56	465.479	692.452	59.2242	13.5022	12.3396	5.75226	101.807	0	0	0	0	0	0	0	0	0	0	0	0	0	0	0	0	0
																			4061.1	2778.63	2361.41	1699.69	1869.53	909.105	4061.1	1528.53	1998.11	170.231	46.387	26.5401	22.629	268.673	0	0	0	0	0	0	0	0	0	0	0	0	0	0	0	0	0
																			3638.29	2492.05	2121.81	1516.48	1679.59	812.466	3638.29	1375.19	1772.88	171.031	38.4482	30.8657	8.94717	240.93	0	0	0	0	0	0	0	0	0	0	0	0	0	0	0	0	0
																			3565.52	2462.54	2083.22	1482.3	1658.77	803.766	3565.52	1314.72	1779.97	151.116	39.9161	21.0075	14.0899	244.702	0	0	0	0	0	0	0	0	0	0	0	0	0	0	0	0	0
																			4048.62	2752.65	2349.01	1699.61	1853	899.655	4048.62	1547.06	2001.77	173.411	34.6052	7.89592	21.2257	262.648	0	0	0	0	0	0	0	0	0	0	0	0	0	0	0	0	0
																			3738.97	2579.89	2185.11	1553.86	1740.33	839.562	3738.97	1440.82	1823.48	153.266	46.2684	8.7916	14.5101	251.826	0	0	0	0	0	0	0	0	0	0	0	0	0	0	0	0	0
																			4430.94	3003.74	2561.92	1869.02	2019.33	984.415	4430.94	1675.75	2138.6	199.591	50.1784	33.7155	34.8069	298.291	0	0	0	0	0	0	0	0	0	0	0	0	0	0	0	0	0
																			3917.47	2655.14	2267.18	1650.3	1784.22	870.913	3917.47	1475.55	1923.17	172.342	38.8162	32.452	18.7713	256.378	0	0	0	0	0	0	0	0	0	0	0	0	0	0	0	0	0
																			4590.12	3103.09	2653.17	1936.95	2086.19	1016.91	4590.12	1688.79	2264.68	208.856	55.3734	59.0142	24.9056	288.505	0	0	0	0	0	0	0	0	0	0	0	0	0	0	0	0	0
																			3047.96	2071.31	1766.39	1281.57	1391.69	679.618	3047.96	1107.42	1511.17	138.454	31.6422	31.5374	18.0321	209.703	0	0	0	0	0	0	0	0	0	0	0	0	0	0	0	0	0
																			4887.19	3330.38	2838.34	2048.84	2243.8	1086.57	4887.19	1905.61	2333.35	206.837	53.9712	64.8555	22.9888	299.568	0	0	0	0	0	0	0	0	0	0	0	0	0	0	0	0	0
																			3578.95	2417.98	2070.19	1508.76	1626.46	791.515	3578.95	1314.5	1787.36	153.026	42.1424	39.7744	11.0096	231.14	0	0	0	0	0	0	0	0	0	0	0	0	0	0	0	0	0
																			3468.92	2354.84	2011.97	1456.95	1587.91	766.927	3468.92	1284.71	1691.37	164.705	36.5743	47.3177	20.0761	224.162	0	0	0	0	0	0	0	0	0	0	0	0	0	0	0	0	0
																			3027.87	2086.79	1768.55	1259.32	1407.9	678.884	3027.87	1123.06	1494.83	138.431	30.7025	20.6949	16.4093	203.733	0	0	0	0	0	0	0	0	0	0	0	0	0	0	0	0	0
																			4099.47	2783.73	2379.27	1720.19	1875.87	907.86	4099.47	1540.47	1994.81	201.608	46.1661	23.4817	15.3144	277.614	0	0	0	0	0	0	0	0	0	0	0	0	0	0	0	0	0
																			2699.1	1834.64	1567.79	1131.31	1237.11	597.522	2699.1	977.727	1362.35	113.764	28.0898	21.6651	11.674	183.828	0	0	0	0	0	0	0	0	0	0	0	0	0	0	0	0	0
																			4143.61	2835.36	2413.35	1730.27	1912.3	923.061	4143.61	1606.78	1981.28	187.22	43.5266	47.841	12.0577	264.908	0	0	0	0	0	0	0	0	0	0	0	0	0	0	0	0	0
																			4104.19	2765.26	2369.65	1734.53	1859.98	905.284	4104.19	1551.38	2022.63	166.014	41.1425	29.956	26.0406	267.017	0	0	0	0	0	0	0	0	0	0	0	0	0	0	0	0	0
																			2822.63	1924.29	1642.57	1180.06	1300.23	624.066	2822.63	1047.85	1407.37	132.242	26.27	17.0571	12.3176	179.522	0	0	0	0	0	0	0	0	0	0	0	0	0	0	0	0	0
																			3812.07	2587.74	2208.79	1603.27	1741.16	846.578	3812.07	1410.89	1848.91	190.099	37.4216	50.3627	23.6098	250.779	0	0	0	0	0	0	0	0	0	0	0	0	0	0	0	0	0
																			4470.17	3072.32	2604.58	1865.59	2066.98	1005.34	4470.17	1730.02	2161.45	174.256	55.1146	37.0551	27.1515	285.121	0	0	0	0	0	0	0	0	0	0	0	0	0	0	0	0	0
																			2117.08	1458.32	1238.81	878.271	985.312	473.013	2117.08	792.046	1025.52	89.9791	22.0461	21.6301	13.9141	151.942	0	0	0	0	0	0	0	0	0	0	0	0	0	0	0	0	0
																			3661.87	2489.67	2124.66	1537.21	1676.51	813.159	3661.87	1377.29	1789	163.743	38.1665	34.3103	16.9731	242.381	0	0	0	0	0	0	0	0	0	0	0	0	0	0	0	0	0
																			4228.65	2926.76	2474.17	1754.47	1972.61	954.154	4228.65	1604.35	2031.07	213.147	45.496	36.8623	17.4784	280.237	0	0	0	0	0	0	0	0	0	0	0	0	0	0	0	0	0
																			4720.88	3224.48	2737.91	1982.98	2165.92	1058.56	4720.88	1748.05	2355.54	206.659	50.7774	59.5376	4.12996	296.184	0	0	0	0	0	0	0	0	0	0	0	0	0	0	0	0	0
																			3793.6	2593.3	2202.27	1591.33	1743.79	849.515	3793.6	1395.93	1910.79	153.898	37.9214	36.6787	17.1593	241.219	0	0	0	0	0	0	0	0	0	0	0	0	0	0	0	0	0
																			4260.08	2858.99	2456.77	1803.31	1922.38	936.606	4260.08	1604.48	2082.66	194.41	45.4562	33.6988	17.6449	281.728	0	0	0	0	0	0	0	0	0	0	0	0	0	0	0	0	0
																			3407.17	2366.25	2001.47	1405.7	1596.19	770.057	3407.17	1316.16	1633.2	148.404	32.5188	31.1877	8.44974	237.249	0	0	0	0	0	0	0	0	0	0	0	0	0	0	0	0	0
																			4236.34	2881.64	2452.07	1784.27	1934.71	946.921	4236.34	1594.92	2087.33	181.744	41.9559	36.3298	25.0836	268.982	0	0	0	0	0	0	0	0	0	0	0	0	0	0	0	0	0
																			4989.01	3361.25	2878.37	2110.64	2258.88	1102.38	4989.01	1886.55	2472.05	212.939	60.8674	30.1376	12.3275	314.143	0	0	0	0	0	0	0	0	0	0	0	0	0	0	0	0	0
																			3574.5	2471.04	2087.86	1486.64	1661.65	809.39	3574.5	1337.39	1753.75	162.403	38.3249	26.2796	18.0663	238.289	0	0	0	0	0	0	0	0	0	0	0	0	0	0	0	0	0
																			4564.69	3097.49	2647.13	1917.56	2084.77	1012.72	4564.69	1764.84	2206.57	186.509	49.0112	32.6544	25.0811	300.026	0	0	0	0	0	0	0	0	0	0	0	0	0	0	0	0	0
																			2873.62	1975.32	1677.97	1195.65	1331.9	643.411	2873.62	1063.46	1418.24	131.472	31.1981	32.6885	9.8044	186.757	0	0	0	0	0	0	0	0	0	0	0	0	0	0	0	0	0
																			3721.64	2511.36	2151.95	1569.69	1693.43	817.923	3721.64	1384.83	1862.52	162.657	43.28	24.877	11.3665	232.109	0	0	0	0	0	0	0	0	0	0	0	0	0	0	0	0	0
																			4763.11	3220.21	2752.35	2010.76	2167.23	1052.98	4763.11	1806.45	2360.58	198.749	51.4688	32.5053	11.1005	302.252	0	0	0	0	0	0	0	0	0	0	0	0	0	0	0	0	0
																			3877.6	2674.07	2260.4	1617.2	1799.02	875.051	3877.6	1401.6	1933.64	169.514	45.2631	42.737	15.7183	269.13	0	0	0	0	0	0	0	0	0	0	0	0	0	0	0	0	0
																			3033.64	2050.72	1758.47	1275.17	1382.87	667.85	3033.64	1144.95	1488.57	137.584	31.0516	22.6095	7.62834	201.249	0	0	0	0	0	0	0	0	0	0	0	0	0	0	0	0	0
																			5019.51	3392.09	2901.36	2118.14	2282.68	1109.41	5019.51	1909.03	2486.78	198.097	57.9155	46.7963	19.4166	301.475	0	0	0	0	0	0	0	0	0	0	0	0	0	0	0	0	0
																			4800.29	3246.29	2778.19	2022.1	2187.19	1059.1	4800.29	1863.67	2332.31	198.37	47.6666	47.3098	17.1522	293.808	0	0	0	0	0	0	0	0	0	0	0	0	0	0	0	0	0
																			2583.91	1753.06	1501.47	1082.44	1184.34	568.715	2583.91	955.469	1286.91	116.288	22.5064	9.48101	8.53349	184.72	0	0	0	0	0	0	0	0	0	0	0	0	0	0	0	0	0
																			3428.64	2340.49	1991.12	1437.52	1574.63	765.863	3428.64	1267.38	1689.16	158.53	39.4499	23.4072	17.5995	233.112	0	0	0	0	0	0	0	0	0	0	0	0	0	0	0	0	0
																			4357.69	2934.76	2510.26	1847.43	1970.52	964.236	4357.69	1601.38	2188.13	197.744	46.6626	39.7397	21.6173	262.419	0	0	0	0	0	0	0	0	0	0	0	0	0	0	0	0	0
																			930.401	642.218	545.141	385.261	433.797	208.42	930.401	335.953	466.452	40.3954	9.5178	8.85473	4.39228	64.8364	0	0	0	0	0	0	0	0	0	0	0	0	0	0	0	0	0
																			3799.05	2558.09	2193.2	1605.86	1720.61	837.479	3799.05	1410.58	1910.37	162.329	41.316	10.1746	15.7995	248.487	0	0	0	0	0	0	0	0	0	0	0	0	0	0	0	0	0
																			4262.18	2876.58	2457.99	1804.19	1931.93	944.652	4262.18	1607.82	2093.77	177.971	45.587	38.8531	27.7041	270.466	0	0	0	0	0	0	0	0	0	0	0	0	0	0	0	0	0
																			3253.76	2202.63	1886.15	1367.61	1486.2	716.424	3253.76	1217.57	1623.76	127.828	35.4317	22.9226	12.7279	213.513	0	0	0	0	0	0	0	0	0	0	0	0	0	0	0	0	0
																			3987.56	2723.77	2315.71	1671.84	1833.4	890.375	3987.56	1499.78	1988.19	151.641	47.3115	34.3849	12.1324	254.12	0	0	0	0	0	0	0	0	0	0	0	0	0	0	0	0	0
																			3233.42	2232.38	1891.82	1341.6	1507.01	725.376	3233.42	1221.55	1584.42	132.588	36.1855	27.8337	14.7883	216.05	0	0	0	0	0	0	0	0	0	0	0	0	0	0	0	0	0
																			3444.76	2352.78	2001.48	1443.28	1584.77	768.008	3444.76	1274.65	1704.06	152.665	29.6514	38.6181	17.0828	228.033	0	0	0	0	0	0	0	0	0	0	0	0	0	0	0	0	0
																			3239.38	2190.2	1873.29	1366.1	1473.85	716.352	3239.38	1192.95	1592.06	149.423	31.8067	36.8641	16.1634	220.116	0	0	0	0	0	0	0	0	0	0	0	0	0	0	0	0	0
																			1627.17	1106.61	944.711	682.456	744.725	361.883	1627.17	576.929	816.428	76.7671	18.8164	10.1683	8.68107	119.377	0	0	0	0	0	0	0	0	0	0	0	0	0	0	0	0	0
																			3764.39	2532.11	2175	1589.39	1704.13	827.975	3764.39	1418.54	1845.27	184.03	37.2061	27.0369	14.5268	237.773	0	0	0	0	0	0	0	0	0	0	0	0	0	0	0	0	0
																			4450.21	3020.64	2576.15	1874.07	2029.04	991.601	4450.21	1673.53	2170.24	196.337	42.8767	44.1381	27.9268	295.167	0	0	0	0	0	0	0	0	0	0	0	0	0	0	0	0	0
																			2701.36	1853.71	1575.76	1125.6	1251.02	602.686	2701.36	984.176	1347.85	115.535	28.8471	23.1069	13.1804	188.664	0	0	0	0	0	0	0	0	0	0	0	0	0	0	0	0	0
																			5140.86	3508.83	2983.8	2157.06	2360.06	1148.77	5140.86	1963.34	2502.12	236.163	58.341	46.8702	18.782	315.25	0	0	0	0	0	0	0	0	0	0	0	0	0	0	0	0	0
																			4113.83	2792.9	2384.86	1728.97	1880.27	912.63	4113.83	1535.39	2023.8	195.177	43.8786	31.4239	19.682	264.47	0	0	0	0	0	0	0	0	0	0	0	0	0	0	0	0	0
																			3205.67	2195.86	1869.09	1336.58	1480.99	714.864	3205.67	1201.25	1579.2	138.158	30.0119	36.0076	5.72887	215.317	0	0	0	0	0	0	0	0	0	0	0	0	0	0	0	0	0
																			3342.3	2271.22	1938.05	1404.25	1529.16	742.064	3342.3	1240.81	1670.5	136.418	32.181	21.8034	17.7839	222.801	0	0	0	0	0	0	0	0	0	0	0	0	0	0	0	0	0
																			2609	1787.57	1520.14	1088.86	1205.37	582.197	2609	938.675	1314.33	103.746	27.108	18.4485	15.3204	191.368	0	0	0	0	0	0	0	0	0	0	0	0	0	0	0	0	0
																			3400.93	2333.59	1984.16	1416.77	1573.77	759.822	3400.93	1308.07	1661.9	140.064	32.9399	34.512	15.2217	208.219	0	0	0	0	0	0	0	0	0	0	0	0	0	0	0	0	0
																			3448.85	2334.4	1998.14	1450.71	1570.89	763.512	3448.85	1276.89	1698.58	152.723	38.9787	31.3117	13.6059	236.765	0	0	0	0	0	0	0	0	0	0	0	0	0	0	0	0	0
																			4823.49	3314.35	2810.69	2012.8	2235.06	1079.29	4823.49	1867.26	2361.01	190.597	54.244	34.8497	20.9416	294.602	0	0	0	0	0	0	0	0	0	0	0	0	0	0	0	0	0
																			2556.56	1767.96	1494.44	1062.11	1190.66	577.309	2556.56	922.11	1273.16	127.619	26.9454	25.0316	11.5286	170.16	0	0	0	0	0	0	0	0	0	0	0	0	0	0	0	0	0
																			4823.66	3272.36	2794.36	2029.3	2203.53	1068.84	4823.66	1885.12	2318.53	211.941	49.8567	27.0457	20.7041	310.462	0	0	0	0	0	0	0	0	0	0	0	0	0	0	0	0	0
																			3871.27	2646.7	2248.31	1622.96	1780.81	865.891	3871.27	1428.11	1914.57	187.665	39.1263	30.1952	24.8329	246.773	0	0	0	0	0	0	0	0	0	0	0	0	0	0	0	0	0
																			2753.61	1880.81	1604.1	1149.5	1269.43	611.378	2753.61	1015.24	1354.14	131.907	31.9385	22.1067	12.9464	185.33	0	0	0	0	0	0	0	0	0	0	0	0	0	0	0	0	0
																			4693.84	3187.05	2716.97	1976.86	2143.66	1043.39	4693.84	1783.43	2294.07	197.96	47.9781	56.7868	31.2859	282.324	0	0	0	0	0	0	0	0	0	0	0	0	0	0	0	0	0
																			2538.84	1747.38	1483.11	1055.73	1177.72	569.658	2538.84	928.408	1247.38	122.533	29.1279	26.312	8.54083	176.541	0	0	0	0	0	0	0	0	0	0	0	0	0	0	0	0	0
																			4549.42	3110.94	2644.32	1905.1	2093.96	1016.98	4549.42	1721.4	2211.41	215.802	50.7334	50.1288	19.6956	280.238	0	0	0	0	0	0	0	0	0	0	0	0	0	0	0	0	0
																			3917.71	2664.7	2273.75	1643.97	1800.19	864.506	3917.71	1505.25	1926.78	160.23	47.0368	22.2154	8.45542	247.742	0	0	0	0	0	0	0	0	0	0	0	0	0	0	0	0	0
																			1813.24	1236.86	1055.8	757.435	835.053	401.807	1813.24	668.551	900.913	74.3463	15.5407	15.7777	7.53589	130.572	0	0	0	0	0	0	0	0	0	0	0	0	0	0	0	0	0
																			3917.51	2658.96	2268.96	1648.56	1788.21	870.745	3917.51	1476.25	1898.11	168.332	47.8005	51.6763	24.3782	250.966	0	0	0	0	0	0	0	0	0	0	0	0	0	0	0	0	0
																			3889.53	2665.02	2263.6	1625.93	1793.6	871.424	3889.53	1449.47	1899.26	184.739	43.716	33.0982	29.135	250.115	0	0	0	0	0	0	0	0	0	0	0	0	0	0	0	0	0
																			2762.49	1891.46	1612.49	1150	1276.86	614.604	2762.49	1026.45	1361.56	109.508	31.5989	33.1702	3.94545	196.256	0	0	0	0	0	0	0	0	0	0	0	0	0	0	0	0	0
																			3893.7	2673.22	2266.78	1626.92	1800.07	873.155	3893.7	1454.53	1930.41	160.187	43.1314	34.3222	9.50694	261.614	0	0	0	0	0	0	0	0	0	0	0	0	0	0	0	0	0
																			3291.61	2249.27	1919.71	1371.9	1519.85	729.421	3291.61	1275.26	1575.51	150.677	35.0119	28.3136	11.0871	215.754	0	0	0	0	0	0	0	0	0	0	0	0	0	0	0	0	0
																			2510.85	1722.22	1463.65	1047.2	1160.02	562.205	2510.85	902.31	1251.79	110.07	32.7558	25.507	11.2368	177.189	0	0	0	0	0	0	0	0	0	0	0	0	0	0	0	0	0
																			3102.43	2118.53	1806.38	1296.04	1429	689.53	3102.43	1166.39	1530.16	122.443	38.1073	17.6763	17.5252	210.124	0	0	0	0	0	0	0	0	0	0	0	0	0	0	0	0	0
																			3633.99	2481.55	2111.5	1522.49	1671.47	810.082	3633.99	1370.11	1804.88	146.296	40.6413	27.4496	14.3931	230.226	0	0	0	0	0	0	0	0	0	0	0	0	0	0	0	0	0
																			3369.06	2292.59	1955.16	1413.9	1544.14	748.455	3369.06	1257.55	1656.75	150.693	33.6962	28.5365	18.6244	223.214	0	0	0	0	0	0	0	0	0	0	0	0	0	0	0	0	0
																			2967.2	2011.57	1720.87	1246.33	1355.41	656.156	2967.2	1081.72	1477.81	138.658	31.8391	21.9035	15.3157	199.955	0	0	0	0	0	0	0	0	0	0	0	0	0	0	0	0	0
																			4957.19	3342.56	2855.96	2101.22	2244.05	1098.51	4957.19	1842.84	2454.91	214.211	60.0168	50.4651	21.9292	312.816	0	0	0	0	0	0	0	0	0	0	0	0	0	0	0	0	0
																			3596.62	2497.61	2108.75	1487.87	1685.71	811.902	3596.62	1380.74	1735.26	150.974	38.3773	31.0743	17.9597	242.236	0	0	0	0	0	0	0	0	0	0	0	0	0	0	0	0	0
																			3503.56	2375.09	2029.23	1474.32	1599.54	775.551	3503.56	1303.4	1729.84	159.761	35.7287	34.9014	20.2668	219.662	0	0	0	0	0	0	0	0	0	0	0	0	0	0	0	0	0
																			3455.78	2339.95	1999.72	1456.06	1574.78	765.176	3455.78	1274.31	1725.96	145.237	40.2418	17.4982	19.3287	233.205	0	0	0	0	0	0	0	0	0	0	0	0	0	0	0	0	0
																			4186.65	2845.46	2427.35	1759.3	1913.68	931.777	4186.65	1584.53	2074.77	167.333	35.1089	39.5601	7.94038	277.397	0	0	0	0	0	0	0	0	0	0	0	0	0	0	0	0	0
																			2165.76	1469.56	1258.93	906.827	992.873	476.689	2165.76	791.271	1090.87	94.1513	23.5679	13.3969	6.5463	145.959	0	0	0	0	0	0	0	0	0	0	0	0	0	0	0	0	0
																			3113.08	2140.22	1815.11	1297.97	1441.32	698.905	3113.08	1152.68	1541.78	137.018	31.046	22.0612	20.9588	207.525	0	0	0	0	0	0	0	0	0	0	0	0	0	0	0	0	0
																			2676.53	1813.56	1553.09	1123.45	1224.07	589.489	2676.53	986.698	1329.21	116.808	32.4972	14.384	10.1535	186.786	0	0	0	0	0	0	0	0	0	0	0	0	0	0	0	0	0
																			2941.74	2024.79	1716.92	1224.82	1364.93	659.853	2941.74	1070.97	1471.13	133.244	29.3795	21.9114	10.1293	204.972	0	0	0	0	0	0	0	0	0	0	0	0	0	0	0	0	0
																			3778.73	2576.21	2195.23	1583.5	1734.03	842.186	3778.73	1419.23	1860.89	150.803	43.7205	21.4829	22.2107	260.392	0	0	0	0	0	0	0	0	0	0	0	0	0	0	0	0	0
																			3599.53	2455.85	2095.96	1503.57	1656.18	799.67	3599.53	1341.01	1788.59	165.461	39.9709	21.7468	7.49373	235.263	0	0	0	0	0	0	0	0	0	0	0	0	0	0	0	0	0
																			3195.05	2166.2	1854.37	1340.69	1460.51	705.689	3195.05	1191.43	1575.68	142.726	33.6781	23.7604	9.106	218.673	0	0	0	0	0	0	0	0	0	0	0	0	0	0	0	0	0
																			2559.67	1764.67	1492.15	1067.53	1186.33	578.342	2559.67	915.995	1298.97	101.663	28.4281	21.3217	16.465	176.828	0	0	0	0	0	0	0	0	0	0	0	0	0	0	0	0	0
																			2729.1	1854.61	1582.9	1146.19	1249.56	605.049	2729.1	985.006	1380.29	120.692	29.369	24.0651	11.0573	178.618	0	0	0	0	0	0	0	0	0	0	0	0	0	0	0	0	0
																			3054.48	2062.88	1768.95	1285.53	1389.76	673.115	3054.48	1136.45	1487.81	149.536	34.9286	25.8933	16.51	203.352	0	0	0	0	0	0	0	0	0	0	0	0	0	0	0	0	0
																			2938.56	2008.69	1711.53	1227.03	1354.11	654.582	2938.56	1102.55	1439.06	133.458	32.0823	8.50532	17.2587	205.642	0	0	0	0	0	0	0	0	0	0	0	0	0	0	0	0	0
																			2933.46	1979.93	1695.94	1237.52	1332.06	647.868	2933.46	1090.95	1443.96	120.049	28.9041	27.9789	14.2927	207.318	0	0	0	0	0	0	0	0	0	0	0	0	0	0	0	0	0
																			4086.3	2771.12	2366.4	1719.9	1865.41	905.716	4086.3	1536.65	2031.8	163.248	42.3152	36.9288	9.28547	266.067	0	0	0	0	0	0	0	0	0	0	0	0	0	0	0	0	0
																			3080.75	2088.62	1781.66	1299.09	1403.63	684.988	3080.75	1118.72	1542.91	124.413	28.7663	27.4913	20.4384	218.013	0	0	0	0	0	0	0	0	0	0	0	0	0	0	0	0	0
																			4335.84	2929.55	2504.12	1831.72	1968.99	960.557	4335.84	1618.03	2141.1	208.022	40.2711	31.6734	21.1406	275.603	0	0	0	0	0	0	0	0	0	0	0	0	0	0	0	0	0
																			3732.34	2550.64	2170.36	1561.99	1717.51	833.138	3732.34	1401.69	1859.46	147.479	40.9759	16.2777	13.4988	252.962	0	0	0	0	0	0	0	0	0	0	0	0	0	0	0	0	0
																			3999.37	2719.68	2322.18	1677.18	1833.24	886.433	3999.37	1527.83	1943.34	168.682	42.987	49.7876	20.0323	246.705	0	0	0	0	0	0	0	0	0	0	0	0	0	0	0	0	0
																			1716.47	1188.11	1006.61	709.857	802.032	386.075	1716.47	625.511	857.706	74.6769	19.5964	8.5694	10.9252	119.482	0	0	0	0	0	0	0	0	0	0	0	0	0	0	0	0	0
																			3340.48	2264.39	1934.47	1406.01	1522.61	741.773	3340.48	1241.27	1653.35	149.483	38.5996	38.2328	16.6083	202.936	0	0	0	0	0	0	0	0	0	0	0	0	0	0	0	0	0
																			3130.99	2142.64	1822.35	1308.63	1441.68	700.962	3130.99	1164.97	1548.59	132.071	27.7707	28.1531	15.8521	213.576	0	0	0	0	0	0	0	0	0	0	0	0	0	0	0	0	0
																			2628.21	1826.39	1538.77	1089.44	1230.03	596.354	2628.21	953.384	1316.89	108.005	31.6888	21.5224	12.2105	184.504	0	0	0	0	0	0	0	0	0	0	0	0	0	0	0	0	0
																			3752.86	2551.55	2176.38	1576.48	1718.55	833.006	3752.86	1404.88	1867.61	138.832	42.8471	47.2419	16.4506	234.989	0	0	0	0	0	0	0	0	0	0	0	0	0	0	0	0	0
																			3925.39	2675.99	2279.11	1646.28	1801.43	874.56	3925.39	1489.17	1919.24	162.975	44.3967	36.0553	19.9046	253.645	0	0	0	0	0	0	0	0	0	0	0	0	0	0	0	0	0
																			3212.21	2170.92	1857.85	1354.36	1463.12	707.801	3212.21	1181.22	1601.54	149.543	34.2394	17.0958	17.1721	211.399	0	0	0	0	0	0	0	0	0	0	0	0	0	0	0	0	0
																			2160.61	1469.89	1253.3	907.309	989.022	480.871	2160.61	761.5	1097.79	93.1833	23.3707	18.2286	11.3137	155.224	0	0	0	0	0	0	0	0	0	0	0	0	0	0	0	0	0
																			2594.21	1782.41	1517.97	1076.24	1205.03	577.376	2594.21	962.32	1290.3	123.397	31.0511	15.2213	5.44893	166.476	0	0	0	0	0	0	0	0	0	0	0	0	0	0	0	0	0
																			2075.31	1417.99	1208.85	866.462	956.882	461.11	2075.31	760.918	1029.65	92.5444	22.864	10.0199	13.5513	145.763	0	0	0	0	0	0	0	0	0	0	0	0	0	0	0	0	0
																			4387.65	2979.98	2537.23	1850.42	2000.58	979.404	4387.65	1663.3	2140.86	195.793	40.4552	29.9936	31.8618	285.389	0	0	0	0	0	0	0	0	0	0	0	0	0	0	0	0	0
																			1812.06	1237.72	1055.52	756.532	835.295	402.422	1812.06	653.212	904.034	76.1501	20.4541	16.9016	13.4918	127.812	0	0	0	0	0	0	0	0	0	0	0	0	0	0	0	0	0
																			1800.04	1231.49	1049.31	750.729	830.102	401.384	1800.04	645.383	906.515	75.9962	20.703	19.1636	9.26628	123.016	0	0	0	0	0	0	0	0	0	0	0	0	0	0	0	0	0
																			3335.34	2273.78	1943.68	1391.66	1533.7	740.084	3335.34	1297.01	1598.43	142.706	35.9584	29.4319	13.676	218.134	0	0	0	0	0	0	0	0	0	0	0	0	0	0	0	0	0
																			3103.87	2119.29	1806.84	1297.03	1429.07	690.228	3103.87	1147.89	1548.63	136.531	31.9442	11.3216	12.9088	214.646	0	0	0	0	0	0	0	0	0	0	0	0	0	0	0	0	0
																			3562.18	2439.69	2078.21	1483.96	1647.97	791.722	3562.18	1372.68	1691.19	167.162	37.0563	23.8072	25.5986	244.684	0	0	0	0	0	0	0	0	0	0	0	0	0	0	0	0	0
																			2386.13	1646.46	1394.4	991.731	1109.13	537.332	2386.13	878.988	1187.64	98.5235	24.3962	23.5096	9.96612	163.112	0	0	0	0	0	0	0	0	0	0	0	0	0	0	0	0	0
																			4156.83	2815.67	2406.57	1750.26	1895.96	919.714	4156.83	1569.75	2029.05	181.61	43.4441	53.658	16.3327	262.986	0	0	0	0	0	0	0	0	0	0	0	0	0	0	0	0	0
																			3516.16	2386.74	2036.01	1480.15	1604.52	782.212	3516.16	1306.03	1749.8	155.941	33.5588	22.5725	19.7378	228.519	0	0	0	0	0	0	0	0	0	0	0	0	0	0	0	0	0
																			2136.72	1457.6	1244.35	892.367	982.815	474.788	2136.72	788.45	1069.24	92.7406	20.9574	16.1468	9.15826	140.025	0	0	0	0	0	0	0	0	0	0	0	0	0	0	0	0	0
																			1518.74	1033.89	882.124	636.617	695.798	338.093	1518.74	534.777	773.011	71.788	16.5799	9.8766	5.25133	107.458	0	0	0	0	0	0	0	0	0	0	0	0	0	0	0	0	0
																			1402.13	952.432	814.321	587.807	643.02	309.412	1402.13	505.645	705.295	56.6194	14.3881	15.7046	5.14272	99.3326	0	0	0	0	0	0	0	0	0	0	0	0	0	0	0	0	0
																			2300.69	1577.06	1347.1	953.59	1068.95	508.111	2300.69	879.713	1113.83	100.985	23.9916	21.0069	1.08585	160.073	0	0	0	0	0	0	0	0	0	0	0	0	0	0	0	0	0
																			2591.45	1750.98	1502.56	1088.89	1181.95	569.026	2591.45	949.34	1295.47	116.641	24.6607	16.2526	7.07895	182.014	0	0	0	0	0	0	0	0	0	0	0	0	0	0	0	0	0
																			3227.7	2193.23	1871.18	1356.52	1475.82	717.41	3227.7	1187.01	1618.26	142.039	33.447	13.0259	18.224	215.691	0	0	0	0	0	0	0	0	0	0	0	0	0	0	0	0	0
																			3618.35	2471.19	2105.48	1512.88	1665.54	805.659	3618.35	1350.15	1782.51	156.476	39.1199	42.8496	8.63456	238.614	0	0	0	0	0	0	0	0	0	0	0	0	0	0	0	0	0
																			4201.38	2835.99	2423.83	1777.56	1905.66	930.333	4201.38	1532.06	2109.71	184.12	46.0141	43.5408	18.1518	267.785	0	0	0	0	0	0	0	0	0	0	0	0	0	0	0	0	0
																			3285.89	2262.48	1918.3	1367.59	1523.46	739.024	3285.89	1218.7	1624.47	136.47	35.7908	31.5456	6.12557	232.781	0	0	0	0	0	0	0	0	0	0	0	0	0	0	0	0	0
																			4550.76	3117.61	2647.26	1903.5	2098.95	1018.65	4550.76	1735.53	2221.71	188.268	50.4307	52.7209	15.4324	286.67	0	0	0	0	0	0	0	0	0	0	0	0	0	0	0	0	0
																			2699.6	1838.4	1572.12	1127.48	1243.2	595.205	2699.6	998.374	1330.86	114.772	30.2233	28.4359	9.08911	187.841	0	0	0	0	0	0	0	0	0	0	0	0	0	0	0	0	0
																			3959.04	2707.27	2301.22	1657.81	1821.71	885.563	3959.04	1493.58	1954.92	165.528	38.3279	42.528	10.7044	253.45	0	0	0	0	0	0	0	0	0	0	0	0	0	0	0	0	0
																			3687.85	2493.85	2135.23	1552.62	1679.7	814.153	3687.85	1398.99	1817.59	146.202	35.7115	40.6747	7.24859	241.429	0	0	0	0	0	0	0	0	0	0	0	0	0	0	0	0	0
																			3747.52	2562.06	2180.46	1567.06	1725.54	836.52	3747.52	1414.05	1836.31	162.003	41.0501	32.1351	16.9564	245.01	0	0	0	0	0	0	0	0	0	0	0	0	0	0	0	0	0
																			4130.34	2793.54	2389.68	1740.66	1883	910.542	4130.34	1560.9	2039.51	167.146	46.6999	41.5485	16.5866	257.943	0	0	0	0	0	0	0	0	0	0	0	0	0	0	0	0	0
																			2473.86	1677.32	1435.5	1038.36	1131.9	545.422	2473.86	910.282	1231.93	108.105	26.18	17.4836	13.321	166.557	0	0	0	0	0	0	0	0	0	0	0	0	0	0	0	0	0
																			3203.31	2191.47	1863.87	1339.43	1475.41	716.059	3203.31	1174.52	1573.88	159.498	32.8851	29.1254	18.5543	214.847	0	0	0	0	0	0	0	0	0	0	0	0	0	0	0	0	0
																			3490.18	2368.24	2022.77	1467.41	1595.36	772.881	3490.18	1301.36	1740.92	145.049	39.1795	31.5976	20.7773	211.299	0	0	0	0	0	0	0	0	0	0	0	0	0	0	0	0	0
																			3443.27	2346.98	1998.85	1444.42	1578.92	768.057	3443.27	1277.17	1685.87	149.828	45.533	28.8637	24.583	231.427	0	0	0	0	0	0	0	0	0	0	0	0	0	0	0	0	0
																			4007.73	2753.52	2330.55	1677.19	1853	900.523	4007.73	1505.39	1971.5	165.148	38.6782	40.1532	23.6206	263.239	0	0	0	0	0	0	0	0	0	0	0	0	0	0	0	0	0
																			3856.54	2622.18	2237.47	1619.07	1767.89	854.29	3856.54	1423.8	1919.36	173.32	43.2711	25.251	18.24	253.291	0	0	0	0	0	0	0	0	0	0	0	0	0	0	0	0	0
																			3134.66	2127.58	1818.43	1316.23	1434.45	693.131	3134.66	1151.56	1569.45	138.774	33.5019	19.1252	15.3834	206.862	0	0	0	0	0	0	0	0	0	0	0	0	0	0	0	0	0
																			3115.66	2132.2	1815.99	1299.67	1439.8	692.4	3115.66	1162.4	1543.8	131.353	37.7285	15.9168	10.135	214.32	0	0	0	0	0	0	0	0	0	0	0	0	0	0	0	0	0
																			3354.44	2301.57	1952.96	1401.49	1550.34	751.226	3354.44	1250.65	1654.09	133.402	29.901	35.9875	24.6607	225.752	0	0	0	0	0	0	0	0	0	0	0	0	0	0	0	0	0
																			3546.1	2441.91	2067.08	1479.01	1642.82	799.085	3546.1	1309.64	1747.96	161.398	39.9049	24.9685	27.1373	235.085	0	0	0	0	0	0	0	0	0	0	0	0	0	0	0	0	0
																			3264.13	2259.27	1915.02	1349.12	1527.23	732.043	3264.13	1241.4	1593.1	139.743	37.1292	32.6414	5.62148	214.499	0	0	0	0	0	0	0	0	0	0	0	0	0	0	0	0	0
																			1857.98	1273.03	1084.3	773.682	859.221	413.808	1857.98	668.543	927.139	83.9129	20.4191	19.6558	4.18578	134.124	0	0	0	0	0	0	0	0	0	0	0	0	0	0	0	0	0
																			4000.66	2742.89	2326.43	1674.24	1843.13	899.768	4000.66	1496.3	1942.3	192.461	45.8573	39.3385	21.7614	262.646	0	0	0	0	0	0	0	0	0	0	0	0	0	0	0	0	0
																			4315.4	2958.59	2508.48	1806.92	1989.36	969.224	4315.4	1627.01	2106.56	196.943	44.5281	37.3526	21.9461	281.07	0	0	0	0	0	0	0	0	0	0	0	0	0	0	0	0	0
																			4373.42	2986.64	2535.89	1837.52	2004.48	982.154	4373.42	1639.29	2114.73	233.845	47.9189	31.5334	29.8272	276.275	0	0	0	0	0	0	0	0	0	0	0	0	0	0	0	0	0
																			3387.72	2304.4	1967.55	1420.16	1552.05	752.347	3387.72	1268.46	1670.03	144.926	37.5717	34.2691	15.9553	216.503	0	0	0	0	0	0	0	0	0	0	0	0	0	0	0	0	0
																			3788.48	2583.89	2204.08	1584.39	1741.41	842.481	3788.48	1422.47	1887.46	170.558	37.596	22.9996	8.97766	238.42	0	0	0	0	0	0	0	0	0	0	0	0	0	0	0	0	0
																			3900.39	2665.85	2265.92	1634.47	1794.88	870.966	3900.39	1460.01	1933.01	174.658	38.0261	22.6422	23.5861	248.462	0	0	0	0	0	0	0	0	0	0	0	0	0	0	0	0	0
																			4451.84	3022.46	2578.12	1873.73	2033.07	989.391	4451.84	1691.97	2145.94	198.452	48.6161	53.7454	29.5503	283.566	0	0	0	0	0	0	0	0	0	0	0	0	0	0	0	0	0
																			4233.16	2868.54	2450.33	1782.83	1931.79	936.754	4233.16	1585.88	2074.47	180.415	52.4169	55.1188	16.971	267.892	0	0	0	0	0	0	0	0	0	0	0	0	0	0	0	0	0
																			3096.71	2097.64	1797.06	1299.66	1415.8	681.847	3096.71	1168.84	1527.39	130.581	32.7289	21.5774	12.2352	203.352	0	0	0	0	0	0	0	0	0	0	0	0	0	0	0	0	0
																			3756.88	2549.54	2174.2	1582.68	1713.24	836.303	3756.88	1357.71	1901	158.847	33.8344	33.8496	12.5378	259.101	0	0	0	0	0	0	0	0	0	0	0	0	0	0	0	0	0
																			3395.2	2320.83	1976.76	1418.44	1566.04	754.799	3395.2	1264.18	1634.97	163.892	37.661	45.8167	16.6957	231.983	0	0	0	0	0	0	0	0	0	0	0	0	0	0	0	0	0
																			4381.09	2959.43	2532.86	1848.23	1990.63	968.804	4381.09	1645.21	2184.61	190.847	46.7413	23.193	11.0264	279.458	0	0	0	0	0	0	0	0	0	0	0	0	0	0	0	0	0
																			2093.55	1421.16	1215.21	878.34	957.114	464.044	2093.55	755.489	1047.67	97.9241	18.6754	22.1857	13.032	138.577	0	0	0	0	0	0	0	0	0	0	0	0	0	0	0	0	0
																			5331.79	3606.18	3075.17	2256.62	2421.61	1184.57	5331.79	2022.5	2612.15	232.939	57.3117	54.1554	37.9375	314.801	0	0	0	0	0	0	0	0	0	0	0	0	0	0	0	0	0
																			1819.26	1220.16	1051.18	768.081	822.654	397.504	1819.26	648.091	935.241	80.9017	17.8661	14.7869	4.27437	118.099	0	0	0	0	0	0	0	0	0	0	0	0	0	0	0	0	0
																			2155.51	1477.1	1260.48	895.026	998.933	478.17	2155.51	807.889	1070.83	87.7028	19.812	9.80488	7.80138	151.662	0	0	0	0	0	0	0	0	0	0	0	0	0	0	0	0	0
																			3871.44	2606.1	2234.86	1636.58	1754.06	852.033	3871.44	1441.89	1919.83	154.336	45.0276	36.238	23.4564	250.665	0	0	0	0	0	0	0	0	0	0	0	0	0	0	0	0	0
																			3229.43	2217.66	1886.03	1343.39	1496.59	721.07	3229.43	1236.15	1563.12	139.639	38.0426	18.1862	18.4356	215.857	0	0	0	0	0	0	0	0	0	0	0	0	0	0	0	0	0
																			3285.07	2252.16	1915.76	1369.3	1519.24	732.912	3285.07	1229.58	1624.14	143.09	34.3443	19.9926	9.72533	224.195	0	0	0	0	0	0	0	0	0	0	0	0	0	0	0	0	0
																			3586.4	2422.68	2076.26	1510.14	1631.47	791.204	3586.4	1330.89	1782.04	146.05	42.0242	40.6708	14.4454	230.289	0	0	0	0	0	0	0	0	0	0	0	0	0	0	0	0	0
																			4340.99	2947.93	2513.66	1827.33	1985.61	962.321	4340.99	1620.46	2150.44	197.756	45.4735	42.5215	17.4665	266.864	0	0	0	0	0	0	0	0	0	0	0	0	0	0	0	0	0
																			2133.42	1455.31	1241.09	892.33	982.118	473.191	2133.42	769.632	1069.8	90.2833	23.3458	24.9186	9.12949	146.307	0	0	0	0	0	0	0	0	0	0	0	0	0	0	0	0	0
																			3380.17	2326.68	1973.32	1406.85	1568.43	758.251	3380.17	1273.81	1669.62	127.675	31.1344	45.2869	13.3347	219.309	0	0	0	0	0	0	0	0	0	0	0	0	0	0	0	0	0
																			3555.35	2429.84	2066.65	1488.7	1634.93	794.903	3555.35	1319.73	1737.44	176.448	38.8967	21.8682	22.9739	237.995	0	0	0	0	0	0	0	0	0	0	0	0	0	0	0	0	0
																			3627.67	2461.57	2102.78	1524.89	1655.23	806.336	3627.67	1347.42	1794.88	162.793	33.1198	22.9343	22.6664	243.858	0	0	0	0	0	0	0	0	0	0	0	0	0	0	0	0	0
																			3581.37	2471.41	2090.04	1491.33	1662.85	808.558	3581.37	1339.03	1754.16	164.752	30.2719	42.3508	18.0894	232.717	0	0	0	0	0	0	0	0	0	0	0	0	0	0	0	0	0
																			2867.5	1975.37	1674.21	1193.29	1330.87	644.499	2867.5	1062.91	1415.43	127.464	30.0402	30.5029	13.8889	187.265	0	0	0	0	0	0	0	0	0	0	0	0	0	0	0	0	0
																			2538.02	1732.23	1477.86	1060.17	1168.96	563.267	2538.02	928.914	1271.99	116.469	23.7786	13.977	9.74428	173.152	0	0	0	0	0	0	0	0	0	0	0	0	0	0	0	0	0
																			1395.96	964.588	816.169	579.79	649.34	315.247	1395.96	486.325	710.017	70.0888	13.4173	9.63038	7.17942	99.3012	0	0	0	0	0	0	0	0	0	0	0	0	0	0	0	0	0
																			5013.8	3379.38	2891.87	2121.92	2271.52	1107.86	5013.8	1920.64	2463.2	215.947	52.6069	29.4504	20.0904	311.862	0	0	0	0	0	0	0	0	0	0	0	0	0	0	0	0	0
																			3240.08	2221.75	1889.59	1350.49	1499.82	721.933	3240.08	1212.88	1611.76	131.426	36.459	25.8362	10.0628	211.651	0	0	0	0	0	0	0	0	0	0	0	0	0	0	0	0	0
																			4577.88	3113.64	2651.42	1926.46	2090.37	1023.27	4577.88	1688.86	2319.01	183.426	48.0223	33.6406	15.8765	289.039	0	0	0	0	0	0	0	0	0	0	0	0	0	0	0	0	0
																			3826.44	2564.55	2207.67	1618.76	1729.19	835.352	3826.44	1447.25	1890.48	165.276	34.447	22.3069	12.694	253.981	0	0	0	0	0	0	0	0	0	0	0	0	0	0	0	0	0
																			3221.75	2182.52	1867.84	1353.91	1469.79	712.732	3221.75	1191.44	1612.34	149.027	32.478	16.4056	7.72486	212.335	0	0	0	0	0	0	0	0	0	0	0	0	0	0	0	0	0
																			3154.72	2164.47	1839.65	1315.06	1457.84	706.632	3154.72	1171.35	1543.6	137.252	42.0401	29.2567	14.4412	216.777	0	0	0	0	0	0	0	0	0	0	0	0	0	0	0	0	0
																			4226.9	2891.77	2458.69	1768.21	1949.12	942.65	4226.9	1592.15	2067.47	171.746	45.7797	50.9909	15.5832	283.186	0	0	0	0	0	0	0	0	0	0	0	0	0	0	0	0	0
																			4337.06	2950.94	2509.11	1827.95	1978.84	972.1	4337.06	1591.99	2162.85	213.444	44.0883	34.6936	22.098	267.903	0	0	0	0	0	0	0	0	0	0	0	0	0	0	0	0	0
																			4528.7	3087.83	2629.43	1899.27	2077.55	1010.28	4528.7	1760.58	2179.88	200.546	41.2174	40.5991	22.9265	282.945	0	0	0	0	0	0	0	0	0	0	0	0	0	0	0	0	0
																			4199.39	2851.44	2433.23	1766.16	1918.23	933.205	4199.39	1605.4	2075.98	176.57	41.5569	19.2796	20.532	260.066	0	0	0	0	0	0	0	0	0	0	0	0	0	0	0	0	0
																			2119.6	1437.23	1232.55	887.047	969.554	467.674	2119.6	788.941	1040.36	86.1385	23.1792	19.5096	8.36097	153.11	0	0	0	0	0	0	0	0	0	0	0	0	0	0	0	0	0
																			2724.71	1886.1	1597.1	1127.61	1273.85	612.25	2724.71	1015.56	1347.34	98.3343	30.8988	32.3667	11.3959	188.812	0	0	0	0	0	0	0	0	0	0	0	0	0	0	0	0	0
																			4211.03	2824.24	2422.74	1788.29	1897.49	926.755	4211.03	1598.05	2084.94	186.728	43.8128	19.4831	22.2515	255.761	0	0	0	0	0	0	0	0	0	0	0	0	0	0	0	0	0
																			3892.92	2637.83	2259.83	1633.09	1779.53	858.297	3892.92	1470.92	1901.31	171.13	44.7541	35.5882	9.46964	259.757	0	0	0	0	0	0	0	0	0	0	0	0	0	0	0	0	0
																			3802.8	2601.33	2209.79	1593.01	1750.88	850.452	3802.8	1432.96	1877.21	157.693	38.9027	37.5207	24.6721	233.836	0	0	0	0	0	0	0	0	0	0	0	0	0	0	0	0	0
																			2251.03	1519.25	1302.67	948.361	1022.98	496.27	2251.03	814.221	1117.13	101.776	20.7697	27.2606	12.4907	157.385	0	0	0	0	0	0	0	0	0	0	0	0	0	0	0	0	0
																			2886.27	1974.2	1682.06	1204.22	1332.3	641.904	2886.27	1075.39	1449.83	114.493	29.8514	15.6122	7.16437	193.925	0	0	0	0	0	0	0	0	0	0	0	0	0	0	0	0	0
																			4471.67	3038.16	2588.26	1883.41	2042.57	995.587	4471.67	1699.46	2177.51	207.521	41.7802	39.6539	15.8958	289.846	0	0	0	0	0	0	0	0	0	0	0	0	0	0	0	0	0
																			2585.31	1773.28	1508.56	1076.75	1195.57	577.706	2585.31	959.241	1276.95	114.86	27.0583	21.376	6.08182	179.741	0	0	0	0	0	0	0	0	0	0	0	0	0	0	0	0	0
																			4280.25	2914.39	2481.91	1798.34	1962.22	952.17	4280.25	1596.94	2127.03	181.751	40.1924	38.3401	36.0878	259.908	0	0	0	0	0	0	0	0	0	0	0	0	0	0	0	0	0
																			3313.01	2251.09	1919.16	1393.84	1513.78	737.309	3313.01	1216.16	1652.29	136.614	36.3659	35.2165	21.6212	214.744	0	0	0	0	0	0	0	0	0	0	0	0	0	0	0	0	0
																			4839.53	3278.56	2795.67	2043.86	2204.31	1074.25	4839.53	1799.24	2429.65	219.285	48.0253	33.8567	12.0068	297.47	0	0	0	0	0	0	0	0	0	0	0	0	0	0	0	0	0
																			3830.33	2605.3	2223.31	1607.02	1756.79	848.515	3830.33	1451.98	1912.36	140.541	33.6861	34.2998	8.74726	248.723	0	0	0	0	0	0	0	0	0	0	0	0	0	0	0	0	0
																			2875.72	1950.54	1666.42	1209.3	1313.49	637.049	2875.72	1039.79	1421.82	130.103	33.7458	31.4149	17.5969	201.258	0	0	0	0	0	0	0	0	0	0	0	0	0	0	0	0	0
																			2947.56	2026.48	1718.84	1228.72	1364.5	661.979	2947.56	1074.82	1470.62	137.211	33.4764	22.3321	10.3504	198.741	0	0	0	0	0	0	0	0	0	0	0	0	0	0	0	0	0
																			3029.03	2065.53	1761.51	1267.52	1392.29	673.244	3029.03	1113.17	1480.66	142.864	35.6011	21.3696	18.4528	216.913	0	0	0	0	0	0	0	0	0	0	0	0	0	0	0	0	0
																			2969.84	2031.57	1729.42	1240.42	1368.72	662.849	2969.84	1095.21	1488.22	131.076	31.3544	15.3866	17.4301	191.154	0	0	0	0	0	0	0	0	0	0	0	0	0	0	0	0	0
																			3446.18	2344.52	2003.09	1443.09	1579.96	764.56	3446.18	1305.1	1684.63	142.534	34.8651	35.3205	7.40107	236.338	0	0	0	0	0	0	0	0	0	0	0	0	0	0	0	0	0
																			2562.03	1755.77	1493.82	1068.21	1183.9	571.871	2562.03	937.486	1272.85	104.537	31.2775	19.0041	11.4247	185.458	0	0	0	0	0	0	0	0	0	0	0	0	0	0	0	0	0
																			3382.2	2312.57	1970.35	1411.85	1559.79	752.78	3382.2	1271.18	1686.5	145.788	37.2871	15.5207	9.39789	216.527	0	0	0	0	0	0	0	0	0	0	0	0	0	0	0	0	0
																			3025.53	2057.12	1757.92	1267.61	1386.23	670.887	3025.53	1103.56	1525.19	138.531	33.5419	23.5	11.9677	189.245	0	0	0	0	0	0	0	0	0	0	0	0	0	0	0	0	0
																			3506.34	2391.47	2036.77	1469.57	1611.01	780.455	3506.34	1288.3	1759.96	151.335	39.7591	21.4595	17.451	228.074	0	0	0	0	0	0	0	0	0	0	0	0	0	0	0	0	0
																			1870.84	1283.06	1090.79	780.056	864.723	418.333	1870.84	684.479	928.854	73.7871	17.2677	13.6971	10.3368	142.421	0	0	0	0	0	0	0	0	0	0	0	0	0	0	0	0	0
																			2599.15	1787.85	1516.47	1082.68	1204.27	583.585	2599.15	948.442	1293.77	111.721	28.4042	13.6228	15.9741	187.215	0	0	0	0	0	0	0	0	0	0	0	0	0	0	0	0	0
																			4661.51	3151.3	2693.99	1967.52	2119.07	1032.24	4661.51	1768.39	2279.54	218.647	49.5613	32.3935	23.0408	289.936	0	0	0	0	0	0	0	0	0	0	0	0	0	0	0	0	0
																			4518.09	3069.06	2613.97	1904.12	2063.4	1005.66	4518.09	1689.3	2237.8	191.971	52.8758	23.3344	19.7522	303.056	0	0	0	0	0	0	0	0	0	0	0	0	0	0	0	0	0
																			2929.38	2003.79	1704.83	1224.56	1349.76	654.03	2929.38	1063.65	1470.78	138.666	26.7556	19.1632	8.23696	202.132	0	0	0	0	0	0	0	0	0	0	0	0	0	0	0	0	0
																			4271.43	2931.46	2488.89	1782.53	1977.55	953.914	4271.43	1653.69	2074.29	179.047	48.888	23.8259	27.2263	264.46	0	0	0	0	0	0	0	0	0	0	0	0	0	0	0	0	0
																			3016.24	2050.48	1752.1	1264.14	1383.33	667.146	3016.24	1135.17	1484.59	115.299	29.8198	35.1767	11.1586	205.025	0	0	0	0	0	0	0	0	0	0	0	0	0	0	0	0	0
																			3181.57	2145.58	1842.1	1339.48	1448.84	696.731	3181.57	1175.48	1595.24	145.672	34.5901	12.2401	15.1817	203.176	0	0	0	0	0	0	0	0	0	0	0	0	0	0	0	0	0
																			3526.64	2400.68	2048.68	1477.97	1618.79	781.892	3526.64	1324.08	1724.34	173.605	38.383	33.2418	6.78083	226.218	0	0	0	0	0	0	0	0	0	0	0	0	0	0	0	0	0
																			3228.68	2161.34	1860.11	1368.58	1454.45	706.889	3228.68	1185.87	1624.71	126.504	36.3703	35.5614	13.2445	206.427	0	0	0	0	0	0	0	0	0	0	0	0	0	0	0	0	0
																			4000.64	2727.46	2321.8	1678.84	1833.79	893.667	4000.64	1491.36	1970.82	171.994	37.005	32.7018	25.3437	271.416	0	0	0	0	0	0	0	0	0	0	0	0	0	0	0	0	0
																			5067.11	3416.88	2918.03	2149.08	2294.19	1122.69	5067.11	1884.59	2494.43	224.308	53.1695	58.458	35.7876	316.37	0	0	0	0	0	0	0	0	0	0	0	0	0	0	0	0	0
																			3781.84	2567.6	2193.47	1588.37	1729.79	837.804	3781.84	1407.37	1907.18	147.817	40.7356	16.176	12.629	249.928	0	0	0	0	0	0	0	0	0	0	0	0	0	0	0	0	0
																			2772.12	1896.7	1616.26	1155.87	1280.05	616.649	2772.12	1038.61	1355.94	126.696	30.5726	24.7003	10.4743	185.133	0	0	0	0	0	0	0	0	0	0	0	0	0	0	0	0	0
																			5275.47	3579.72	3051.5	2223.97	2403.65	1176.07	5275.47	2007.35	2590.99	245.583	60.1076	37.5263	24.8552	309.055	0	0	0	0	0	0	0	0	0	0	0	0	0	0	0	0	0
																			4489.52	3065.33	2606.76	1882.76	2063.43	1001.9	4489.52	1691.74	2180.08	202.263	49.8405	48.2577	20.4415	296.896	0	0	0	0	0	0	0	0	0	0	0	0	0	0	0	0	0
																			2994.98	2057.89	1743.78	1251.2	1385.42	672.472	2994.98	1102.87	1480	123.619	29.4043	30.4233	17.7792	210.888	0	0	0	0	0	0	0	0	0	0	0	0	0	0	0	0	0
																			4395.02	2982.37	2548.45	1846.57	2007.22	975.155	4395.02	1671.7	2163.92	193.968	50.1805	31.6379	4.81011	278.8	0	0	0	0	0	0	0	0	0	0	0	0	0	0	0	0	0
																			4155.71	2836.86	2411.49	1744.22	1908.63	928.235	4155.71	1560.05	2040.37	191.055	34.5787	38.5462	24.9731	266.138	0	0	0	0	0	0	0	0	0	0	0	0	0	0	0	0	0
																			3340.8	2276.94	1937.55	1403.25	1533.5	743.44	3340.8	1214.24	1684.45	144.713	30.0748	29.1643	23.3872	214.76	0	0	0	0	0	0	0	0	0	0	0	0	0	0	0	0	0
																			3251.5	2228.79	1897.6	1353.9	1504.46	724.329	3251.5	1239.58	1586.26	154.396	29.5866	19.4509	11.6242	210.598	0	0	0	0	0	0	0	0	0	0	0	0	0	0	0	0	0
																			3436.79	2324.52	1990.89	1445.9	1566.54	757.988	3436.79	1256.02	1724.08	146.091	37.5953	37.9253	7.36451	227.718	0	0	0	0	0	0	0	0	0	0	0	0	0	0	0	0	0
																			3583.8	2436.17	2078.72	1505.08	1640.77	795.403	3583.8	1318.5	1782.2	158.008	40.0917	36.4179	15.0262	233.559	0	0	0	0	0	0	0	0	0	0	0	0	0	0	0	0	0
																			3009.5	2042.08	1745.92	1263.58	1377.46	664.622	3009.5	1127.06	1484.99	121.943	32.5209	18.7842	16.5197	207.683	0	0	0	0	0	0	0	0	0	0	0	0	0	0	0	0	0
																			3619.35	2453.83	2098.31	1521.03	1653.87	799.96	3619.35	1376.62	1775.48	136.808	47.0415	31.5444	14.9982	236.855	0	0	0	0	0	0	0	0	0	0	0	0	0	0	0	0	0
																			4494.8	3003.12	2586.32	1908.49	2020.89	982.235	4494.8	1700.61	2238.7	178.518	54.5844	20.4052	20.5507	281.44	0	0	0	0	0	0	0	0	0	0	0	0	0	0	0	0	0
																			2775.18	1894.44	1615.32	1159.86	1278.73	615.716	2775.18	1036.35	1364.04	130.105	29.7502	14.089	16.1412	184.71	0	0	0	0	0	0	0	0	0	0	0	0	0	0	0	0	0
																			2434.7	1686.93	1426.2	1008.5	1137.25	549.685	2434.7	881.617	1210.06	108.375	30.1944	19.0942	8.87333	176.486	0	0	0	0	0	0	0	0	0	0	0	0	0	0	0	0	0
																			2382.1	1624.51	1386.91	995.194	1095.71	528.805	2382.1	884.468	1182.88	102.152	19.8476	18.3108	10.9947	163.456	0	0	0	0	0	0	0	0	0	0	0	0	0	0	0	0	0
																			3682.94	2506.76	2138.9	1544.04	1689.43	817.328	3682.94	1366.06	1829.26	167.807	42.5676	13.3048	21.6465	242.293	0	0	0	0	0	0	0	0	0	0	0	0	0	0	0	0	0
																			3626.04	2488.45	2110.2	1515.83	1674.09	814.358	3626.04	1329.68	1820.71	163.192	39.9773	27.5259	14.5526	230.398	0	0	0	0	0	0	0	0	0	0	0	0	0	0	0	0	0
																			3088.45	2120.91	1801.74	1286.71	1429.35	691.557	3088.45	1138.51	1514.6	151.558	32.5039	35.0137	11.1325	205.139	0	0	0	0	0	0	0	0	0	0	0	0	0	0	0	0	0
																			3551.86	2444.45	2072.69	1479.17	1648.4	796.053	3551.86	1356.73	1748.01	144.891	36.5423	9.88789	23.5085	232.294	0	0	0	0	0	0	0	0	0	0	0	0	0	0	0	0	0
																			5252.92	3566.27	3037.7	2215.22	2392.98	1173.28	5252.92	1997.25	2531.88	271.91	56.0636	48.9011	31.705	315.203	0	0	0	0	0	0	0	0	0	0	0	0	0	0	0	0	0
																			2927.3	2002.23	1704.69	1222.62	1350.21	652.026	2927.3	1078.17	1462.02	122.771	27.2617	25.4446	6.83667	204.803	0	0	0	0	0	0	0	0	0	0	0	0	0	0	0	0	0
																			3608.09	2412.37	2078.82	1529.27	1624.94	787.429	3608.09	1367.67	1752.15	155.92	41.8143	27.7448	19.1719	243.627	0	0	0	0	0	0	0	0	0	0	0	0	0	0	0	0	0
																			4423.68	2997.55	2560.42	1863.26	2015.98	981.574	4423.68	1702.35	2171.08	183.349	46.0489	41.0126	8.98185	270.858	0	0	0	0	0	0	0	0	0	0	0	0	0	0	0	0	0
																			2207.49	1502.49	1283.41	924.08	1014.45	488.045	2207.49	819.728	1072.21	102.387	20.5988	19.9002	16.7225	155.94	0	0	0	0	0	0	0	0	0	0	0	0	0	0	0	0	0
																			3084.41	2106.28	1795.4	1289.01	1420.39	685.887	3084.41	1151.89	1519.84	154.993	31.9803	18.4324	7.19829	200.074	0	0	0	0	0	0	0	0	0	0	0	0	0	0	0	0	0
																			4770.83	3247.25	2770.84	2000	2185.31	1061.94	4770.83	1872.81	2288.32	205.063	53.2733	38.4256	22.8518	290.091	0	0	0	0	0	0	0	0	0	0	0	0	0	0	0	0	0
																			2707.94	1848.67	1579.14	1128.8	1247.36	601.314	2707.94	1004.92	1362.29	118.316	31.8891	8.90318	5.8342	175.793	0	0	0	0	0	0	0	0	0	0	0	0	0	0	0	0	0
																			3150.64	2148.62	1829.75	1320.89	1445.59	703.037	3150.64	1174.42	1559.43	137.97	31.4283	18.1031	20.9585	208.323	0	0	0	0	0	0	0	0	0	0	0	0	0	0	0	0	0
																			2539.98	1741.45	1482.17	1057.81	1174.76	566.691	2539.98	932.46	1251.94	107.361	30.4428	27.86	9.59946	180.315	0	0	0	0	0	0	0	0	0	0	0	0	0	0	0	0	0
																			3820.28	2602.75	2218.23	1602.05	1754.2	848.542	3820.28	1424.59	1886.55	159.712	43.0117	34.2714	15.3278	256.82	0	0	0	0	0	0	0	0	0	0	0	0	0	0	0	0	0
																			4579.83	3076.04	2643.91	1935.92	2070.81	1005.23	4579.83	1761.8	2211.82	214.406	41.467	38.2879	26.4677	285.581	0	0	0	0	0	0	0	0	0	0	0	0	0	0	0	0	0
																			2366.54	1601.37	1370.19	996.349	1078.57	522.802	2366.54	853.644	1181.32	103.497	24.5266	17.4042	11.015	175.132	0	0	0	0	0	0	0	0	0	0	0	0	0	0	0	0	0
																			2942.64	2030.87	1722.97	1219.67	1369.91	660.958	2942.64	1078.79	1460.98	135.933	36.902	28.1646	5.53936	196.328	0	0	0	0	0	0	0	0	0	0	0	0	0	0	0	0	0
																			5543.9	3727.36	3195.48	2348.42	2505.07	1222.29	5543.9	2153.74	2669.3	256.903	57.6793	55.2411	22.7279	328.308	0	0	0	0	0	0	0	0	0	0	0	0	0	0	0	0	0
																			4370.39	2969.47	2533.94	1836.45	1998.66	970.808	4370.39	1680.4	2109.76	214.807	37.314	19.1455	23.1283	285.83	0	0	0	0	0	0	0	0	0	0	0	0	0	0	0	0	0
																			3650.57	2487.6	2118.97	1531.6	1675.82	811.785	3650.57	1367.49	1828.67	136.179	39.2985	30.3004	15.4567	233.183	0	0	0	0	0	0	0	0	0	0	0	0	0	0	0	0	0
																			3004.97	2055.64	1751.01	1253.96	1387.72	667.923	3004.97	1131.52	1473.37	127.747	27.0344	31.1364	17.0975	197.073	0	0	0	0	0	0	0	0	0	0	0	0	0	0	0	0	0
																			4452.91	2996.5	2571.47	1881.43	2018.73	977.761	4452.91	1697.84	2179.3	199.716	50.0174	12.5527	21.4667	292.014	0	0	0	0	0	0	0	0	0	0	0	0	0	0	0	0	0
																			3151.23	2136.91	1827.87	1323.36	1441.61	695.3	3151.23	1196.58	1561.83	103.514	28.4608	31.9159	23.4618	205.467	0	0	0	0	0	0	0	0	0	0	0	0	0	0	0	0	0
																			4547.93	3066.92	2622.59	1925.34	2059.9	1007.02	4547.93	1709.94	2244.6	207.108	48.8506	41.4214	26.3891	269.619	0	0	0	0	0	0	0	0	0	0	0	0	0	0	0	0	0
																			4148.02	2807.92	2397.51	1750.51	1887.15	920.77	4148.02	1540.16	2068.51	176.621	44.0678	45.7421	14.1002	258.819	0	0	0	0	0	0	0	0	0	0	0	0	0	0	0	0	0
																			3599.73	2444.45	2087.74	1512	1646.05	798.398	3599.73	1325.89	1772.17	172.66	37.924	42.8907	14.2583	233.943	0	0	0	0	0	0	0	0	0	0	0	0	0	0	0	0	0
																			4635.31	3145.92	2681.68	1953.63	2112.28	1033.64	4635.31	1749.75	2274.93	209.065	48.2586	44.339	19.4646	289.511	0	0	0	0	0	0	0	0	0	0	0	0	0	0	0	0	0
																			3943.85	2661.41	2276.83	1667.02	1788.07	873.338	3943.85	1492.41	1946.36	162.084	35.1658	34.1837	20.724	252.924	0	0	0	0	0	0	0	0	0	0	0	0	0	0	0	0	0
																			3181.2	2177.85	1855.65	1325.56	1469.28	708.575	3181.2	1204.24	1564.82	133.981	33.4274	33.1532	3.87595	207.702	0	0	0	0	0	0	0	0	0	0	0	0	0	0	0	0	0
																			1111.58	755.678	645.343	466.236	508.074	247.604	1111.58	371.524	574.406	53.3345	13.7152	9.08393	3.99269	85.5224	0	0	0	0	0	0	0	0	0	0	0	0	0	0	0	0	0
																			3244.79	2222.35	1888.07	1356.71	1496.39	725.952	3244.79	1205.79	1597.42	140.481	32.212	28.2468	20.3482	220.28	0	0	0	0	0	0	0	0	0	0	0	0	0	0	0	0	0
																			2384.26	1624.95	1388.71	995.558	1097.61	527.344	2384.26	886.198	1160.28	100.645	26.6484	16.909	10.7079	182.873	0	0	0	0	0	0	0	0	0	0	0	0	0	0	0	0	0
																			3713.3	2551.97	2163.46	1549.84	1719.26	832.711	3713.3	1376.22	1853.17	168.332	39.0177	17.5398	13.3724	245.647	0	0	0	0	0	0	0	0	0	0	0	0	0	0	0	0	0
																			3778.6	2556.53	2183.62	1594.98	1716.54	839.992	3778.6	1378.95	1875.57	173.491	41.7421	38.3197	23.0782	247.451	0	0	0	0	0	0	0	0	0	0	0	0	0	0	0	0	0
																			3617.6	2457.53	2097.82	1519.79	1654.18	803.35	3617.6	1358.69	1751.97	178.716	35.2582	33.0577	14.9453	244.974	0	0	0	0	0	0	0	0	0	0	0	0	0	0	0	0	0
																			2270.35	1564.49	1327.16	943.182	1055.59	508.897	2270.35	816.647	1138.5	101.442	23.4751	23.3885	8.9664	157.924	0	0	0	0	0	0	0	0	0	0	0	0	0	0	0	0	0
																			1961.95	1323.31	1137.37	824.579	892.927	430.388	1961.95	715.596	982.067	81.7178	18.6315	15.1363	7.38505	141.418	0	0	0	0	0	0	0	0	0	0	0	0	0	0	0	0	0
																			3456.87	2382.42	2017.88	1438.99	1603.66	778.761	3456.87	1279.22	1705.76	160.061	29.9055	32.6834	12.2465	236.987	0	0	0	0	0	0	0	0	0	0	0	0	0	0	0	0	0
																			2174.3	1487.04	1266.81	907.487	1002.82	484.228	2174.3	777.423	1113.22	86.3283	23.1249	9.30593	10.7138	154.184	0	0	0	0	0	0	0	0	0	0	0	0	0	0	0	0	0
																			1092.24	741.56	633.992	458.248	499.615	241.946	1092.24	381.107	559.142	51.2287	10.1691	7.54024	5.58045	77.4727	0	0	0	0	0	0	0	0	0	0	0	0	0	0	0	0	0
																			2877.04	1965.86	1677.55	1199.48	1327.59	638.273	2877.04	1091.86	1407.71	116.283	31.9406	17.4838	15.936	195.822	0	0	0	0	0	0	0	0	0	0	0	0	0	0	0	0	0
																			1866.01	1277.39	1088.43	777.583	861.514	415.876	1866.01	675.947	925.2	83.2389	18.7078	16.7451	10.6086	135.567	0	0	0	0	0	0	0	0	0	0	0	0	0	0	0	0	0
																			3541.89	2432.33	2061.19	1480.7	1637.11	795.215	3541.89	1306.02	1751.59	157.922	36.0844	39.3106	11.3434	239.617	0	0	0	0	0	0	0	0	0	0	0	0	0	0	0	0	0
																			4317.93	2971.42	2520.91	1797.02	2002.29	969.131	4317.93	1668.34	2073.27	215.619	45.2918	39.358	16.2027	259.844	0	0	0	0	0	0	0	0	0	0	0	0	0	0	0	0	0
																			4698	3156.95	2705.72	1992.28	2120.41	1036.54	4698	1769.22	2311.43	213.079	48.4977	39.5414	30.9823	285.251	0	0	0	0	0	0	0	0	0	0	0	0	0	0	0	0	0
																			2848.27	1934.16	1653.47	1194.8	1304.61	629.547	2848.27	1054.25	1417.16	126.725	23.2948	29.5148	8.32649	189.006	0	0	0	0	0	0	0	0	0	0	0	0	0	0	0	0	0
																			3855.11	2648.43	2243.74	1611.37	1783.54	864.89	3855.11	1425.44	1928.94	162.633	37.0674	29.873	21.8235	249.341	0	0	0	0	0	0	0	0	0	0	0	0	0	0	0	0	0
																			3763.19	2548.48	2180.53	1582.66	1715.28	833.201	3763.19	1410.24	1865.38	162.492	41.9347	22.7646	9.73045	250.653	0	0	0	0	0	0	0	0	0	0	0	0	0	0	0	0	0
																			4050.97	2737.93	2342.38	1708.59	1844.98	892.952	4050.97	1506.55	1981.56	193.424	40.9184	47.6562	20.0322	260.825	0	0	0	0	0	0	0	0	0	0	0	0	0	0	0	0	0
																			1588.58	1083.39	925.845	662.731	731.64	351.751	1588.58	583.145	792.649	65.4466	15.8602	10.5502	5.86102	115.065	0	0	0	0	0	0	0	0	0	0	0	0	0	0	0	0	0
																			3634.21	2504.98	2119.06	1515.15	1684.77	820.213	3634.21	1326.81	1794.83	169.771	39.4464	42.9258	13.566	246.87	0	0	0	0	0	0	0	0	0	0	0	0	0	0	0	0	0
																			2857.02	1957.42	1662.86	1194.16	1318.66	638.756	2857.02	1041.01	1411.25	124.136	31.0951	32.5554	13.3134	203.657	0	0	0	0	0	0	0	0	0	0	0	0	0	0	0	0	0
																			3575.53	2450.49	2079.85	1495.68	1650.38	800.105	3575.53	1313.54	1777.55	165.137	36.9056	37.8225	14.4312	230.14	0	0	0	0	0	0	0	0	0	0	0	0	0	0	0	0	0
																			3187.1	2172.37	1853.69	1333.41	1465.62	706.752	3187.1	1198.17	1569.34	138.028	31.6262	24.7189	10.6588	214.561	0	0	0	0	0	0	0	0	0	0	0	0	0	0	0	0	0
																			3329.03	2263.63	1929.41	1399.62	1521.76	741.869	3329.03	1205.28	1655.38	152.739	36.1582	28.43	22.5653	228.483	0	0	0	0	0	0	0	0	0	0	0	0	0	0	0	0	0
																			2272.44	1548.28	1321.11	951.331	1044.44	503.833	2272.44	835.867	1135.36	94.2811	22.0418	19.5163	7.04479	158.321	0	0	0	0	0	0	0	0	0	0	0	0	0	0	0	0	0
																			2449.37	1684.67	1431.76	1017.61	1137.76	546.907	2449.37	907.216	1220.89	104.964	24.8065	12.5593	7.39408	171.539	0	0	0	0	0	0	0	0	0	0	0	0	0	0	0	0	0
																			2518.81	1732.34	1472.14	1046.67	1167.49	564.847	2518.81	919.914	1237.95	119.306	25.9152	27.8702	9.70405	178.154	0	0	0	0	0	0	0	0	0	0	0	0	0	0	0	0	0
																			2509.51	1719.09	1461.49	1048.02	1157.61	561.477	2509.51	912.798	1249.56	109.367	21.6679	26.9678	12.5602	176.58	0	0	0	0	0	0	0	0	0	0	0	0	0	0	0	0	0
																			3742.43	2517.81	2158.52	1583.91	1692.56	825.247	3742.43	1384.62	1849.28	166.001	45.4212	28.389	23.806	244.918	0	0	0	0	0	0	0	0	0	0	0	0	0	0	0	0	0
																			4465.53	3030.43	2582.14	1883.39	2036.39	994.037	4465.53	1665.57	2198.52	174.704	55.2335	61.0746	28.7843	281.641	0	0	0	0	0	0	0	0	0	0	0	0	0	0	0	0	0
																			3373.31	2307.78	1962.34	1410.97	1554.29	753.496	3373.31	1246.68	1652.72	163.279	32.7637	34.9613	18.455	224.452	0	0	0	0	0	0	0	0	0	0	0	0	0	0	0	0	0
																			3343.88	2306.31	1953.47	1390.41	1552.56	753.752	3343.88	1245.05	1656.63	142.27	35.3574	21.2759	17.6391	225.659	0	0	0	0	0	0	0	0	0	0	0	0	0	0	0	0	0
																			4217.94	2862.71	2443.93	1774.02	1927.26	935.444	4217.94	1604.56	2059.83	186.59	42.6798	22.7247	23.4726	278.082	0	0	0	0	0	0	0	0	0	0	0	0	0	0	0	0	0
																			3898.92	2657.83	2268.37	1630.55	1794	863.828	3898.92	1481.13	1900.18	170.628	49.0326	19.651	12.376	265.916	0	0	0	0	0	0	0	0	0	0	0	0	0	0	0	0	0
																			2935.5	1989.03	1700.47	1235.03	1337.35	651.682	2935.5	1046.16	1482.34	135.536	35.8548	27.9954	16.4193	191.194	0	0	0	0	0	0	0	0	0	0	0	0	0	0	0	0	0
																			3632.49	2508.02	2119.23	1513.26	1687.13	820.882	3632.49	1329.03	1793.63	168.94	35.2515	33.6617	27.8011	244.18	0	0	0	0	0	0	0	0	0	0	0	0	0	0	0	0	0
																			2715.77	1877.97	1591.01	1124.76	1268.68	609.295	2715.77	1016.98	1322.22	116.019	33.6918	26.5413	10.0823	190.23	0	0	0	0	0	0	0	0	0	0	0	0	0	0	0	0	0
																			4009.94	2693.88	2314.74	1695.2	1816.28	877.602	4009.94	1531.83	1946.92	163.799	45.256	39.1738	24.0997	258.86	0	0	0	0	0	0	0	0	0	0	0	0	0	0	0	0	0
																			3027.13	2083.61	1769.22	1257.9	1404.17	679.433	3027.13	1137.45	1479.18	138.521	34.2957	12.0751	19.3745	206.234	0	0	0	0	0	0	0	0	0	0	0	0	0	0	0	0	0
																			3591.84	2420.67	2077.32	1514.52	1631.38	789.285	3591.84	1337.25	1761.48	183.567	38.2962	31.2709	11.0627	228.913	0	0	0	0	0	0	0	0	0	0	0	0	0	0	0	0	0
																			3321.38	2266.41	1931.88	1389.5	1529.71	736.701	3321.38	1255.17	1610.22	149.613	33.1565	34.2925	20.116	218.814	0	0	0	0	0	0	0	0	0	0	0	0	0	0	0	0	0
																			3499.37	2394.97	2033.81	1465.57	1611.24	783.731	3499.37	1278.63	1748.53	154.191	40.6388	19.5755	18.286	239.527	0	0	0	0	0	0	0	0	0	0	0	0	0	0	0	0	0
																			5239.97	3529.66	3019.01	2220.96	2372.65	1157.01	5239.97	1969.95	2592.14	241.882	51.6597	42.8309	20.0036	321.499	0	0	0	0	0	0	0	0	0	0	0	0	0	0	0	0	0
																			4069.06	2780.52	2364.76	1704.31	1871	909.521	4069.06	1561.81	1967.15	192.276	45.1462	32.6961	24.5922	245.392	0	0	0	0	0	0	0	0	0	0	0	0	0	0	0	0	0
																			3384.37	2305.96	1965.1	1419.27	1551.81	754.154	3384.37	1240.67	1665.91	162.345	40.9243	32.7104	9.9498	231.86	0	0	0	0	0	0	0	0	0	0	0	0	0	0	0	0	0
																			4589.48	3154.62	2666.42	1923.06	2118.29	1036.33	4589.48	1695.78	2287.51	204.33	53.7122	25.0143	26.3878	296.736	0	0	0	0	0	0	0	0	0	0	0	0	0	0	0	0	0
																			3900.68	2624.46	2254.26	1646.43	1767.24	857.215	3900.68	1464.37	1931.57	177.503	42.3414	26.9178	12.7476	245.233	0	0	0	0	0	0	0	0	0	0	0	0	0	0	0	0	0
																			3588.53	2440.94	2084.98	1503.56	1648.69	792.254	3588.53	1355.49	1774.24	136.379	40.406	26.196	17.5012	238.328	0	0	0	0	0	0	0	0	0	0	0	0	0	0	0	0	0
																			5687.11	3841.5	3274.67	2412.44	2572.75	1268.75	5687.11	2161.06	2763.3	273.751	58.9556	47.5072	41.0208	341.512	0	0	0	0	0	0	0	0	0	0	0	0	0	0	0	0	0
																			4667.25	3122.11	2683.04	1984.21	2096.16	1025.95	4667.25	1765.96	2276.82	213.584	48.7779	48.0642	27.1944	286.842	0	0	0	0	0	0	0	0	0	0	0	0	0	0	0	0	0
																			2335.92	1590.06	1359.66	976.261	1073.52	516.537	2335.92	854.953	1184.18	90.7227	24.2089	11.0077	9.85404	160.999	0	0	0	0	0	0	0	0	0	0	0	0	0	0	0	0	0
																			3845.26	2625.06	2233.56	1611.7	1765.85	859.206	3845.26	1428.14	1901.1	175.087	41.5586	34.086	24.1894	241.097	0	0	0	0	0	0	0	0	0	0	0	0	0	0	0	0	0
																			4726.54	3216.28	2738.87	1987.67	2165.1	1051.18	4726.54	1791.84	2308.05	211.283	51.4695	26.1932	37.7555	299.952	0	0	0	0	0	0	0	0	0	0	0	0	0	0	0	0	0
																			4521.38	3081.05	2623.99	1897.39	2072.29	1008.75	4521.38	1713.69	2252.2	174.051	56.8536	19.3336	20.2744	284.983	0	0	0	0	0	0	0	0	0	0	0	0	0	0	0	0	0
																			3144.33	2160.21	1835.07	1309.26	1455.92	704.289	3144.33	1184.68	1528.52	136.616	33.3535	25.7097	16.6208	218.842	0	0	0	0	0	0	0	0	0	0	0	0	0	0	0	0	0
																			3520.84	2414.05	2051.47	1469.37	1626.09	787.964	3520.84	1298.55	1760.02	153.56	36.8774	22.6699	20.7363	228.422	0	0	0	0	0	0	0	0	0	0	0	0	0	0	0	0	0
																			3985.25	2700.77	2306.2	1679.05	1816.86	883.907	3985.25	1491.21	1987.38	164.713	38.1267	47.3344	20.7317	235.754	0	0	0	0	0	0	0	0	0	0	0	0	0	0	0	0	0
																			3369.36	2314.49	1965.59	1403.76	1561.12	753.373	3369.36	1278.55	1642.51	137.36	34.3583	29.1994	18.6169	228.762	0	0	0	0	0	0	0	0	0	0	0	0	0	0	0	0	0
																			980.351	666.434	570.49	409.861	449.93	216.504	980.351	347.763	496.379	38.9128	11.2483	7.84705	6.16324	72.0382	0	0	0	0	0	0	0	0	0	0	0	0	0	0	0	0	0
																			2717.07	1851.99	1577.72	1139.34	1246.81	605.179	2717.07	975.151	1369.81	121.32	32.0153	23.6169	14.0869	181.064	0	0	0	0	0	0	0	0	0	0	0	0	0	0	0	0	0
																			3662.71	2480.33	2121.35	1541.36	1669.03	811.304	3662.71	1387.65	1814.82	144.411	37.4113	25.7734	14.1658	238.477	0	0	0	0	0	0	0	0	0	0	0	0	0	0	0	0	0
																			1730.16	1190.49	1011.51	718.643	803.383	387.104	1730.16	617.469	854.973	88.3478	19.3803	15.2981	8.19596	126.493	0	0	0	0	0	0	0	0	0	0	0	0	0	0	0	0	0
																			4300.08	2955.79	2506.18	1793.9	1991.39	964.406	4300.08	1641.94	2120.37	183.697	44.0688	20.9048	11.8355	277.265	0	0	0	0	0	0	0	0	0	0	0	0	0	0	0	0	0
																			5018.92	3414.07	2906.14	2112.78	2293.93	1120.14	5018.92	1892.74	2462.18	229.239	59.015	43.3975	22.3558	309.986	0	0	0	0	0	0	0	0	0	0	0	0	0	0	0	0	0
																			4145.75	2820.25	2402.24	1743.51	1894.02	926.235	4145.75	1547.2	2051.57	184.166	42.4427	33.8035	24.829	261.733	0	0	0	0	0	0	0	0	0	0	0	0	0	0	0	0	0
																			2163.45	1485.53	1262.15	901.296	1002.3	483.228	2163.45	785.241	1087.01	89.8215	23.5483	17.1517	12.2428	148.438	0	0	0	0	0	0	0	0	0	0	0	0	0	0	0	0	0
																			3628.99	2479.52	2110.95	1518.04	1674.03	805.492	3628.99	1380.23	1796.56	146.619	35.0818	22.6058	16.5831	231.307	0	0	0	0	0	0	0	0	0	0	0	0	0	0	0	0	0
																			4021.81	2747.26	2334.08	1687.72	1846.15	901.11	4021.81	1512.92	1965.61	174.888	46.3005	30.4124	28.1667	263.508	0	0	0	0	0	0	0	0	0	0	0	0	0	0	0	0	0
																			3365.37	2298.73	1959.29	1406.07	1550.19	748.539	3365.37	1278.87	1673.92	131.113	33.9758	12.632	9.7171	225.136	0	0	0	0	0	0	0	0	0	0	0	0	0	0	0	0	0
																			5101.78	3485.79	2959.83	2141.96	2345.66	1140.13	5101.78	1981.61	2442.7	235.354	58.3401	39.0964	34.6056	310.073	0	0	0	0	0	0	0	0	0	0	0	0	0	0	0	0	0
																			4527.25	3060.66	2615.71	1911.55	2059.1	1001.55	4527.25	1703.54	2244.6	197.766	47.6695	26.5526	26.0258	281.095	0	0	0	0	0	0	0	0	0	0	0	0	0	0	0	0	0
																			4248.62	2878.52	2460.62	1788	1938.07	940.455	4248.62	1636.72	2030.58	196.508	46.8931	35.5122	19.7223	282.681	0	0	0	0	0	0	0	0	0	0	0	0	0	0	0	0	0
																			3945.21	2670.66	2284.65	1660.56	1801.02	869.64	3945.21	1491.79	1962.36	140.795	43.2879	36.9207	12.3442	257.72	0	0	0	0	0	0	0	0	0	0	0	0	0	0	0	0	0
																			4717.94	3230.8	2737.21	1980.73	2168.13	1062.67	4717.94	1769.12	2336.98	215.817	41.7161	27.1521	25.2753	301.874	0	0	0	0	0	0	0	0	0	0	0	0	0	0	0	0	0
																			5183.56	3489.71	2987.64	2195.92	2347.33	1142.38	5183.56	1999.5	2533.89	209.609	56.1141	33.5782	40.094	310.775	0	0	0	0	0	0	0	0	0	0	0	0	0	0	0	0	0
																			4140.06	2800.4	2395.81	1744.24	1884.13	916.266	4140.06	1558.28	2015.94	190.909	50.3812	34.7301	19.4751	270.348	0	0	0	0	0	0	0	0	0	0	0	0	0	0	0	0	0
																			3848.05	2610.01	2232.14	1615.91	1758.98	851.037	3848.05	1465.3	1897.64	153.973	40.8838	14.6308	19.1792	256.446	0	0	0	0	0	0	0	0	0	0	0	0	0	0	0	0	0
																			3515.64	2376.53	2033.94	1481.7	1599.77	776.752	3515.64	1314.29	1719.55	147.911	34.6735	31.7595	20.4463	247.01	0	0	0	0	0	0	0	0	0	0	0	0	0	0	0	0	0
																			2863.43	1970.92	1670.51	1192.92	1325.93	644.992	2863.43	1033.99	1406.51	153.121	32.4483	15.9239	20.137	201.302	0	0	0	0	0	0	0	0	0	0	0	0	0	0	0	0	0
																			2630.69	1811.58	1535.43	1095.26	1221.21	590.369	2630.69	958.068	1320.01	116.699	20.0276	32.0381	5.15434	178.691	0	0	0	0	0	0	0	0	0	0	0	0	0	0	0	0	0
																			3199.41	2212.31	1870.38	1329.03	1490.9	721.413	3199.41	1190.15	1583.31	130.192	37.6757	10.5437	22.0664	225.47	0	0	0	0	0	0	0	0	0	0	0	0	0	0	0	0	0
																			3498.03	2377.53	2028.36	1469.67	1600.28	777.25	3498.03	1306.71	1696.02	167.436	37.9127	38.1194	24.1654	227.671	0	0	0	0	0	0	0	0	0	0	0	0	0	0	0	0	0
																			3849.6	2606.48	2229.37	1620.24	1756.88	849.599	3849.6	1455.27	1880.48	174.038	44.1996	24.1138	21.6172	249.88	0	0	0	0	0	0	0	0	0	0	0	0	0	0	0	0	0
																			3768.6	2551.44	2182.63	1585.96	1717.21	834.232	3768.6	1394.92	1859.42	166.767	41.1151	40.3244	19.4361	246.616	0	0	0	0	0	0	0	0	0	0	0	0	0	0	0	0	0
																			4163.22	2830.75	2410.25	1752.96	1901.3	929.457	4163.22	1529.03	2051.06	206.191	43.8221	41.5634	12.8021	278.747	0	0	0	0	0	0	0	0	0	0	0	0	0	0	0	0	0
																			4060.57	2740.84	2346.47	1714.09	1846.48	894.359	4060.57	1524.52	2012.02	164.264	40.6229	41.8618	20.65	256.632	0	0	0	0	0	0	0	0	0	0	0	0	0	0	0	0	0
																			3653.03	2484.17	2119.68	1533.35	1673.19	810.977	3653.03	1355.31	1786.08	183.135	38.0032	26.7656	14.1409	249.596	0	0	0	0	0	0	0	0	0	0	0	0	0	0	0	0	0
																			4314.56	2983.52	2516.81	1797.74	2005.12	978.4	4314.56	1593.77	2147.25	195.602	50.3151	28.8535	25.9659	272.795	0	0	0	0	0	0	0	0	0	0	0	0	0	0	0	0	0
																			3251.24	2209.95	1885.43	1365.81	1489.05	720.906	3251.24	1194.62	1634.13	130.769	34.9965	32.2229	16.3342	208.173	0	0	0	0	0	0	0	0	0	0	0	0	0	0	0	0	0
																			3400.43	2316.25	1975.15	1425.29	1559.98	756.272	3400.43	1269.95	1683.16	146.485	28.0617	29.8311	14.8592	228.085	0	0	0	0	0	0	0	0	0	0	0	0	0	0	0	0	0
																			4511.1	3076.57	2615.9	1895.2	2069.15	1007.42	4511.1	1689.03	2219.13	194.258	45.0166	63.5208	20.97	279.176	0	0	0	0	0	0	0	0	0	0	0	0	0	0	0	0	0
																			3125.14	2128.56	1816.91	1308.23	1435.63	692.934	3125.14	1169.54	1539.49	145.303	28.1908	26.0713	14.5653	201.974	0	0	0	0	0	0	0	0	0	0	0	0	0	0	0	0	0
																			3194.81	2170.64	1856.18	1338.63	1465.52	705.118	3194.81	1192.95	1580.75	135.457	33.5089	19.5288	10.695	221.921	0	0	0	0	0	0	0	0	0	0	0	0	0	0	0	0	0
																			2072.09	1414.42	1206.83	865.256	954.6	459.823	2072.09	761.583	1022.71	91.0966	21.5321	21.3834	8.78146	145.005	0	0	0	0	0	0	0	0	0	0	0	0	0	0	0	0	0
																			4503.18	3067.09	2611.37	1891.81	2062.28	1004.82	4503.18	1678.24	2218.63	193.6	55.0758	44.8842	31.4207	281.329	0	0	0	0	0	0	0	0	0	0	0	0	0	0	0	0	0
																			2414.77	1659.19	1411.72	1003.04	1121.36	537.828	2414.77	893.921	1216.8	90.4655	26.6493	21.694	5.88372	159.352	0	0	0	0	0	0	0	0	0	0	0	0	0	0	0	0	0
																			4424.54	3026.71	2570.6	1853.93	2036.4	990.307	4424.54	1667.4	2193.8	170.388	42.4236	56.2743	3.27382	290.983	0	0	0	0	0	0	0	0	0	0	0	0	0	0	0	0	0
																			5396.61	3689.31	3125.63	2270.98	2472.66	1216.65	5396.61	2063.84	2618.62	243.82	53.4969	47.1325	32.0286	337.673	0	0	0	0	0	0	0	0	0	0	0	0	0	0	0	0	0
																			3500.6	2387.63	2034.1	1466.5	1608.27	779.353	3500.6	1317.86	1706.55	171.381	37.7454	25.9769	13.8682	227.222	0	0	0	0	0	0	0	0	0	0	0	0	0	0	0	0	0
																			5017.83	3378.45	2892.86	2124.96	2269.97	1108.47	5017.83	1923.55	2449.24	188.403	50.3912	57.5258	25.3907	323.334	0	0	0	0	0	0	0	0	0	0	0	0	0	0	0	0	0
																			3819	2598.72	2217.92	1601.08	1749.87	848.853	3819	1448.99	1836.92	193.901	39.7907	34.2992	17.5711	247.519	0	0	0	0	0	0	0	0	0	0	0	0	0	0	0	0	0
																			5143.13	3502.16	2976.04	2167.09	2350.5	1151.66	5143.13	1917.14	2540.63	238.866	57.5755	54.2893	18.0986	316.537	0	0	0	0	0	0	0	0	0	0	0	0	0	0	0	0	0
																			3645.95	2468.38	2110.64	1535.31	1662.53	805.857	3645.95	1334.86	1798.58	176.077	45.2959	35.9533	16.6093	238.579	0	0	0	0	0	0	0	0	0	0	0	0	0	0	0	0	0
																			3035.68	2102.26	1777.31	1258.37	1418.05	684.218	3035.68	1138.23	1503.62	126.098	27.2064	23.0573	12.9702	204.499	0	0	0	0	0	0	0	0	0	0	0	0	0	0	0	0	0
																			3391.22	2300.02	1965.1	1426.12	1549.78	750.232	3391.22	1257.85	1675.8	149.741	34.7036	29.7223	18.6955	224.7	0	0	0	0	0	0	0	0	0	0	0	0	0	0	0	0	0
																			4549.06	3087.26	2633.65	1915.41	2077.56	1009.7	4549.06	1748.31	2196.88	182.68	48.2463	48.7187	24.1692	300.045	0	0	0	0	0	0	0	0	0	0	0	0	0	0	0	0	0
																			3339.78	2263.67	1932.49	1407.28	1524.05	739.621	3339.78	1220.65	1679.46	145.651	33.3813	23.9147	11.69	225.025	0	0	0	0	0	0	0	0	0	0	0	0	0	0	0	0	0
																			2088.48	1426.9	1216.54	871.942	961.72	465.185	2088.48	764.439	1020.44	101.99	23.8003	23.5841	7.92653	146.305	0	0	0	0	0	0	0	0	0	0	0	0	0	0	0	0	0
																			3132.74	2127.72	1819.85	1312.88	1434.09	693.627	3132.74	1182.26	1533.31	128.768	30.464	26.5413	16.8609	214.532	0	0	0	0	0	0	0	0	0	0	0	0	0	0	0	0	0
																			3989.01	2742.04	2327.51	1661.49	1848.32	893.72	3989.01	1522.78	1958.67	181.595	42.504	22.3993	20.2033	240.854	0	0	0	0	0	0	0	0	0	0	0	0	0	0	0	0	0
																			4946.66	3376.89	2870.4	2076.26	2268.06	1108.83	4946.66	1898.24	2404.29	219.783	53.9071	36.6423	30.4535	303.353	0	0	0	0	0	0	0	0	0	0	0	0	0	0	0	0	0
																			3317.34	2268.37	1932.63	1384.71	1529.94	738.436	3317.34	1240.7	1637.34	144.101	38.4517	27.7861	13.3119	215.658	0	0	0	0	0	0	0	0	0	0	0	0	0	0	0	0	0
																			5458.57	3693.59	3153.97	2304.6	2481.75	1211.84	5458.57	2097.8	2650.18	252.59	58.1711	53.8217	28.8073	317.198	0	0	0	0	0	0	0	0	0	0	0	0	0	0	0	0	0
																			2711.13	1845.83	1576.39	1134.74	1246.53	599.3	2711.13	1006.73	1346.25	106.665	29.5444	21.8198	12.6017	187.519	0	0	0	0	0	0	0	0	0	0	0	0	0	0	0	0	0
																			3974.99	2714.2	2309.3	1665.69	1829.14	885.064	3974.99	1507.9	1942.65	176.388	49.1639	30.4352	10.8882	257.567	0	0	0	0	0	0	0	0	0	0	0	0	0	0	0	0	0
																			3807.1	2606.92	2209.86	1597.24	1751.17	855.747	3807.1	1395.77	1908.96	162.116	34.0982	33.9402	20.6618	251.548	0	0	0	0	0	0	0	0	0	0	0	0	0	0	0	0	0
																			3969.68	2762.66	2328.75	1640.93	1861.71	900.945	3969.68	1528.24	1912.4	169.707	43.6497	34.7817	22.9975	257.906	0	0	0	0	0	0	0	0	0	0	0	0	0	0	0	0	0
																			3121.52	2155.19	1825.81	1295.72	1454.12	701.072	3121.52	1175.7	1552.57	119.966	34.4946	23.6609	10.4543	204.684	0	0	0	0	0	0	0	0	0	0	0	0	0	0	0	0	0
																			2807.48	1926.74	1636.61	1170.87	1298.2	628.54	2807.48	1034.23	1376.78	131.768	30.1644	27.4621	13.9136	193.161	0	0	0	0	0	0	0	0	0	0	0	0	0	0	0	0	0
																			3341.34	2293.92	1950.47	1390.87	1548.67	745.244	3341.34	1274.98	1636.42	145.566	35.0779	18.438	13.2674	217.586	0	0	0	0	0	0	0	0	0	0	0	0	0	0	0	0	0
																			3394.99	2306.72	1971.99	1423	1555.39	751.333	3394.99	1266.3	1658.89	175.535	31.8927	23.9567	12.0567	226.354	0	0	0	0	0	0	0	0	0	0	0	0	0	0	0	0	0
																			3807.12	2583.9	2211.41	1595.72	1742.59	841.303	3807.12	1430.99	1872.14	181.101	49.0026	18.8179	10.8016	244.272	0	0	0	0	0	0	0	0	0	0	0	0	0	0	0	0	0
																			3698.44	2521.69	2148.05	1550.39	1696.42	825.271	3698.44	1403.52	1812.87	166.009	34.964	26.977	18.8041	235.298	0	0	0	0	0	0	0	0	0	0	0	0	0	0	0	0	0
																			5107.44	3430.11	2939.45	2167.99	2306.02	1124.08	5107.44	1937.69	2512.37	207.082	55.9678	60.6411	25.7894	307.897	0	0	0	0	0	0	0	0	0	0	0	0	0	0	0	0	0
																			3423.76	2312.25	1981.23	1442.54	1557.96	754.29	3423.76	1272.12	1699.46	153.947	37.4019	19.0019	20.1248	221.704	0	0	0	0	0	0	0	0	0	0	0	0	0	0	0	0	0
																			3751.43	2548.08	2176.41	1575.02	1717.39	830.694	3751.43	1411.95	1856.97	160.021	36.5339	21.8276	24.1858	239.945	0	0	0	0	0	0	0	0	0	0	0	0	0	0	0	0	0
																			3241.16	2223.79	1885.33	1355.83	1495.1	728.685	3241.16	1160.52	1630.63	146.473	33.5523	33.8998	21.6399	214.44	0	0	0	0	0	0	0	0	0	0	0	0	0	0	0	0	0
																			2821.26	1931.44	1642.64	1178.62	1301.46	629.981	2821.26	1040.27	1418.51	102.286	23.1982	31.265	13.2852	192.456	0	0	0	0	0	0	0	0	0	0	0	0	0	0	0	0	0
																			4237.67	2888.2	2460.03	1777.64	1941.8	946.399	4237.67	1594.94	2081.66	212.512	44.1457	32.2866	17.2114	254.909	0	0	0	0	0	0	0	0	0	0	0	0	0	0	0	0	0
																			2782.08	1881.98	1612.36	1169.71	1267.82	614.155	2782.08	1031.05	1365.75	134.777	25.066	26.7061	12.1944	186.525	0	0	0	0	0	0	0	0	0	0	0	0	0	0	0	0	0
																			2716.71	1863.85	1584.66	1132.05	1259.07	604.773	2716.71	1016.99	1322.71	113.329	26.8676	33.6067	17.9289	185.281	0	0	0	0	0	0	0	0	0	0	0	0	0	0	0	0	0
																			4400.04	3027.55	2567.82	1832.23	2041.18	986.371	4400.04	1666.62	2138.58	207.785	50.9522	39.5285	8.97573	287.597	0	0	0	0	0	0	0	0	0	0	0	0	0	0	0	0	0
																			4043.11	2741.95	2345.42	1697.69	1849.31	892.639	4043.11	1524.92	1968.94	190.321	41.3007	45.9574	12.5721	259.096	0	0	0	0	0	0	0	0	0	0	0	0	0	0	0	0	0
																			2048.01	1385.58	1186.8	861.202	933.194	452.383	2048.01	743.441	1017.81	92.3426	18.343	16.2541	10.8953	148.915	0	0	0	0	0	0	0	0	0	0	0	0	0	0	0	0	0
																			4665.21	3136.99	2686.68	1978.53	2105.91	1031.08	4665.21	1754.66	2314.12	213.159	51.1147	21.7818	20.3896	289.991	0	0	0	0	0	0	0	0	0	0	0	0	0	0	0	0	0
																			2719.61	1842.39	1577.54	1142.07	1240.77	601.623	2719.61	996.186	1358.12	122.172	26.2858	16.3123	10.7067	189.829	0	0	0	0	0	0	0	0	0	0	0	0	0	0	0	0	0
																			4137.65	2829.9	2405.2	1732.44	1904.2	925.703	4137.65	1558.86	2031.37	195.081	42.0787	31.3241	19.721	259.207	0	0	0	0	0	0	0	0	0	0	0	0	0	0	0	0	0
																			5701.92	3847.26	3284.78	2417.14	2584.38	1262.88	5701.92	2174.36	2776.19	278.703	59.5519	42.6004	24.6357	345.887	0	0	0	0	0	0	0	0	0	0	0	0	0	0	0	0	0
																			3503.55	2388.94	2034.14	1469.42	1607.44	781.5	3503.55	1304.57	1742.01	141.507	38.6813	32.0877	10.2106	234.487	0	0	0	0	0	0	0	0	0	0	0	0	0	0	0	0	0
																			2768.61	1880.71	1607.62	1160.99	1267.74	612.967	2768.61	1020.25	1372.52	111.694	30.9923	33.6612	8.14679	191.345	0	0	0	0	0	0	0	0	0	0	0	0	0	0	0	0	0
																			3719.65	2549.75	2169.2	1550.45	1719.19	830.553	3719.65	1418.87	1805.56	163.84	32.8334	30.7118	13.9289	253.907	0	0	0	0	0	0	0	0	0	0	0	0	0	0	0	0	0
																			3977.63	2707.96	2305.72	1671.91	1822.42	885.535	3977.63	1475.04	1981.4	168.721	47.3567	27.3196	22.4232	255.371	0	0	0	0	0	0	0	0	0	0	0	0	0	0	0	0	0
																			4268.06	2896.18	2468.85	1799.21	1946.55	949.625	4268.06	1585.06	2120.85	184.954	44.0547	49.3241	18.8025	265.013	0	0	0	0	0	0	0	0	0	0	0	0	0	0	0	0	0
																			5337.66	3650.06	3088.4	2249.25	2446.31	1203.75	5337.66	2012.14	2608.91	236.131	58.614	55.523	33.6654	332.677	0	0	0	0	0	0	0	0	0	0	0	0	0	0	0	0	0
																			3510.12	2381.19	2034.77	1475.35	1603.76	777.435	3510.12	1296.49	1757.92	154.432	32.3079	31.0654	11.4536	226.444	0	0	0	0	0	0	0	0	0	0	0	0	0	0	0	0	0
																			3754.42	2551.86	2179.46	1574.96	1720.98	830.883	3754.42	1411.37	1856.53	162.073	43.7575	20.1321	15.253	245.307	0	0	0	0	0	0	0	0	0	0	0	0	0	0	0	0	0
																			5944.39	4016.02	3431.68	2512.7	2699.2	1316.82	5944.39	2320.73	2847.84	275.294	65.4723	54.6	30.1373	350.313	0	0	0	0	0	0	0	0	0	0	0	0	0	0	0	0	0
																			4814.16	3256.3	2785.82	2028.34	2194.9	1061.4	4814.16	1863.44	2309.71	213.404	51.812	42.4426	17.964	315.391	0	0	0	0	0	0	0	0	0	0	0	0	0	0	0	0	0
																			3884.27	2621.99	2244.85	1639.41	1762.84	859.153	3884.27	1449.98	1925.6	196.493	30.1135	21.6984	14.2411	246.138	0	0	0	0	0	0	0	0	0	0	0	0	0	0	0	0	0
																			3143.41	2151.5	1828.75	1314.66	1448.56	702.935	3143.41	1138.7	1562.96	155.951	35.9723	40.6031	17.5781	191.639	0	0	0	0	0	0	0	0	0	0	0	0	0	0	0	0	0
																			4455.3	3014.9	2581.08	1874.22	2031.26	983.641	4455.3	1716.92	2158.86	192.625	50.5039	33.8247	14.4714	288.09	0	0	0	0	0	0	0	0	0	0	0	0	0	0	0	0	0
																			4968.3	3384.72	2881.36	2086.94	2276.55	1108.17	4968.3	1895.46	2437.86	200.215	48.9534	60.5304	21.6418	303.641	0	0	0	0	0	0	0	0	0	0	0	0	0	0	0	0	0
																			2891.57	1980.94	1685.86	1205.71	1336.8	644.139	2891.57	1084.59	1423.87	119.323	23.8507	22.7597	13.6423	203.538	0	0	0	0	0	0	0	0	0	0	0	0	0	0	0	0	0
																			2807.81	1943.37	1645.98	1161.83	1310.36	633.013	2807.81	1042.84	1397.26	119.458	29.1231	25.5013	6.26671	187.352	0	0	0	0	0	0	0	0	0	0	0	0	0	0	0	0	0
																			1680.8	1149.2	980.206	700.59	776.569	372.63	1680.8	610.513	848.166	64.3868	17.9671	12.0839	7.11407	120.565	0	0	0	0	0	0	0	0	0	0	0	0	0	0	0	0	0
																			5404.3	3667.71	3124.12	2280.18	2463.35	1204.35	5404.3	2067.54	2619.96	250.635	66.8438	47.0223	33.4991	318.796	0	0	0	0	0	0	0	0	0	0	0	0	0	0	0	0	0
																			4203.5	2862.96	2441.77	1761.72	1926.9	936.059	4203.5	1600.74	2056.06	192.648	49.6881	19.3789	11.8381	273.141	0	0	0	0	0	0	0	0	0	0	0	0	0	0	0	0	0
																			2687.3	1835.28	1564.27	1123.04	1237.11	598.168	2687.3	988.323	1350.46	109.587	25.68	24.9522	9.44058	178.862	0	0	0	0	0	0	0	0	0	0	0	0	0	0	0	0	0
																			2585.33	1767.92	1504.94	1080.4	1191.88	576.04	2585.33	943.125	1265.42	123.156	27.8147	22.4394	17.9763	185.397	0	0	0	0	0	0	0	0	0	0	0	0	0	0	0	0	0
																			4462.35	3034.96	2588.92	1873.43	2043.12	991.84	4462.35	1699.2	2199.2	187.369	49.5749	31.1583	24.0023	271.855	0	0	0	0	0	0	0	0	0	0	0	0	0	0	0	0	0
																			2019.16	1380.76	1178.32	840.838	933.255	447.509	2019.16	733.883	1012.54	90.1716	17.765	16.6458	7.65176	140.506	0	0	0	0	0	0	0	0	0	0	0	0	0	0	0	0	0
																			4345.11	2962.35	2519.21	1825.9	1991.17	971.176	4345.11	1654.39	2127.46	189.733	41.9659	30.9588	30.8129	269.791	0	0	0	0	0	0	0	0	0	0	0	0	0	0	0	0	0
																			2728.12	1864.48	1588.07	1140.04	1257.31	607.163	2728.12	997.808	1352.73	118.798	29.8696	18.8298	16.566	193.518	0	0	0	0	0	0	0	0	0	0	0	0	0	0	0	0	0
																			3290.25	2258.56	1918.04	1372.21	1522.82	735.741	3290.25	1218.86	1616.44	154.909	33.547	22.5802	16.0356	227.877	0	0	0	0	0	0	0	0	0	0	0	0	0	0	0	0	0
																			4572.92	3104.57	2645.15	1927.77	2083.28	1021.3	4572.92	1714.71	2228.05	227.373	51.3606	41.2453	32.064	278.125	0	0	0	0	0	0	0	0	0	0	0	0	0	0	0	0	0
																			3902.88	2668.89	2265.38	1637.5	1792.91	875.988	3902.88	1427.46	1939.62	173.746	42.6606	42.1632	20.0096	257.222	0	0	0	0	0	0	0	0	0	0	0	0	0	0	0	0	0
																			5821.44	3935.96	3357.68	2463.76	2646.07	1289.89	5821.44	2192.01	2905.8	254.072	71.4357	33.4615	25.2061	339.458	0	0	0	0	0	0	0	0	0	0	0	0	0	0	0	0	0
																			2950.29	2023.86	1719.48	1230.81	1363.9	659.966	2950.29	1085	1456.12	124.082	36.9443	30.6117	19.4792	198.048	0	0	0	0	0	0	0	0	0	0	0	0	0	0	0	0	0
																			3663.16	2504.28	2130.76	1532.41	1686.41	817.873	3663.16	1377.4	1793.37	171.881	34.5839	32.4518	14.7199	238.758	0	0	0	0	0	0	0	0	0	0	0	0	0	0	0	0	0
																			4276.67	2875.48	2465.27	1811.4	1932.02	943.463	4276.67	1617.49	2095.93	202.438	40.9944	20.8839	16.2494	282.696	0	0	0	0	0	0	0	0	0	0	0	0	0	0	0	0	0
																			1938.18	1347.15	1138.26	799.915	910.373	436.775	1938.18	708.31	962.383	84.1423	20.9509	17.8485	11.6545	132.889	0	0	0	0	0	0	0	0	0	0	0	0	0	0	0	0	0
																			3804.43	2614.29	2218.03	1586.4	1758.9	855.395	3804.43	1435.88	1856.91	172.816	42.0277	33.9706	16.142	246.68	0	0	0	0	0	0	0	0	0	0	0	0	0	0	0	0	0
																			3621.37	2509.39	2117.83	1503.54	1690.99	818.404	3621.37	1340.92	1814.65	149.101	37.1032	37.4994	17.1662	224.919	0	0	0	0	0	0	0	0	0	0	0	0	0	0	0	0	0
																			4363.84	2967.53	2528.82	1835.02	1995.08	972.45	4363.84	1651.21	2125.05	187.199	54.33	41.8909	17.2919	286.878	0	0	0	0	0	0	0	0	0	0	0	0	0	0	0	0	0
																			3045.2	2095.67	1780.13	1265.08	1416.09	679.578	3045.2	1150.67	1480.62	128.5	37.5253	24.8929	12.4473	210.542	0	0	0	0	0	0	0	0	0	0	0	0	0	0	0	0	0
																			3842.13	2591.1	2219.04	1623.09	1743.36	847.736	3842.13	1427.08	1897.19	168.909	40.1368	34.8714	20.2745	253.657	0	0	0	0	0	0	0	0	0	0	0	0	0	0	0	0	0
																			4806.38	3221.84	2769.59	2036.79	2168.61	1053.23	4806.38	1842.38	2327.83	206.098	51.1887	55.256	19.0006	304.631	0	0	0	0	0	0	0	0	0	0	0	0	0	0	0	0	0
																			3247.43	2232.66	1892.83	1354.59	1503.47	729.196	3247.43	1202.91	1611.06	132.372	34.4244	28.937	11.6007	226.123	0	0	0	0	0	0	0	0	0	0	0	0	0	0	0	0	0
																			4075.77	2826.44	2384.02	1691.75	1902.63	923.807	4075.77	1514.68	2000.45	189.048	43.8983	41.3073	24.611	261.768	0	0	0	0	0	0	0	0	0	0	0	0	0	0	0	0	0
																			3322.79	2257.15	1927.3	1395.48	1521.24	735.913	3322.79	1246.85	1630.06	147.879	36.9584	34.7459	13.5944	212.697	0	0	0	0	0	0	0	0	0	0	0	0	0	0	0	0	0
																			3081.71	2104.79	1793.35	1288.35	1419.43	685.352	3081.71	1176.11	1489.94	135.956	32.3106	24.1735	16.758	206.454	0	0	0	0	0	0	0	0	0	0	0	0	0	0	0	0	0
																			1940.07	1315.52	1125.45	814.617	886.679	428.839	1940.07	688.464	992.425	79.9979	16.2005	15.3705	6.43829	141.171	0	0	0	0	0	0	0	0	0	0	0	0	0	0	0	0	0
																			3521.44	2407.49	2049.17	1472.26	1621.72	785.775	3521.44	1322.51	1726.54	153.573	40.8643	39.493	15.3819	223.082	0	0	0	0	0	0	0	0	0	0	0	0	0	0	0	0	0
																			3838.51	2608.6	2227.79	1610.72	1757.65	850.953	3838.51	1467.1	1871.19	167.033	40.8299	31.444	15.6797	245.23	0	0	0	0	0	0	0	0	0	0	0	0	0	0	0	0	0
																			3440.47	2335.08	1994.95	1445.52	1571.89	763.195	3440.47	1280.08	1692.09	146.592	36.2071	31.3203	19.5415	234.634	0	0	0	0	0	0	0	0	0	0	0	0	0	0	0	0	0
																			4115.94	2822.08	2393.84	1722.1	1897.96	924.114	4115.94	1540.59	2023.63	183.985	43.8273	29.2402	22.3541	272.311	0	0	0	0	0	0	0	0	0	0	0	0	0	0	0	0	0
																			3749.75	2591.93	2191.5	1558.24	1744.34	847.593	3749.75	1409.07	1844.4	153.143	36.6478	30.1288	21.5226	254.833	0	0	0	0	0	0	0	0	0	0	0	0	0	0	0	0	0
																			2449.99	1661.71	1421.82	1028.17	1118.16	543.548	2449.99	883.156	1226.61	119.599	22.5979	19.0578	8.61801	170.344	0	0	0	0	0	0	0	0	0	0	0	0	0	0	0	0	0
																			3114.5	2120.62	1811.81	1302.69	1431.34	689.278	3114.5	1160.2	1559.67	122.293	33.2428	15.197	12.8911	211.001	0	0	0	0	0	0	0	0	0	0	0	0	0	0	0	0	0
																			4321.2	2943.58	2506.45	1814.75	1981.75	961.836	4321.2	1631.41	2127.34	184.419	42.8587	42.57	21.6471	270.943	0	0	0	0	0	0	0	0	0	0	0	0	0	0	0	0	0
																			3466.38	2353	2006.67	1459.71	1582	771.001	3466.38	1278.57	1719.87	142.812	38.0272	38.0285	17.791	231.286	0	0	0	0	0	0	0	0	0	0	0	0	0	0	0	0	0
																			3780.23	2559.88	2193.89	1586.34	1728.47	831.408	3780.23	1459.42	1867.95	145.044	32.9174	28.5744	10.3003	236.027	0	0	0	0	0	0	0	0	0	0	0	0	0	0	0	0	0
																			3567.59	2440.47	2072.95	1494.64	1639.15	801.315	3567.59	1314.35	1780.19	167.472	39.475	12.6675	19.6598	233.771	0	0	0	0	0	0	0	0	0	0	0	0	0	0	0	0	0
																			4274.46	2881.11	2467.84	1806.62	1936.3	944.81	4274.46	1602.94	2088.17	194.499	44.9828	36.9712	25.3211	281.581	0	0	0	0	0	0	0	0	0	0	0	0	0	0	0	0	0
																			3215.22	2200.87	1870.76	1344.47	1482.93	717.941	3215.22	1205.47	1584.46	142.828	36.0025	8.40071	20.4939	217.568	0	0	0	0	0	0	0	0	0	0	0	0	0	0	0	0	0
																			3542.98	2387.18	2045.85	1497.13	1605.58	781.602	3542.98	1309.31	1773.19	139.525	37.2343	29.8977	23.1505	230.673	0	0	0	0	0	0	0	0	0	0	0	0	0	0	0	0	0
																			3466.97	2372.8	2020.55	1446.42	1601.95	770.845	3466.97	1333.36	1696.24	151.581	32.5977	21.7277	12.878	218.584	0	0	0	0	0	0	0	0	0	0	0	0	0	0	0	0	0
																			4459.53	3074.64	2597.36	1862.16	2067.8	1006.84	4459.53	1651	2210.31	202.909	47.8323	36.701	27.8591	282.91	0	0	0	0	0	0	0	0	0	0	0	0	0	0	0	0	0
																			3627.34	2478.14	2108.05	1519.29	1670.34	807.795	3627.34	1368.82	1798.12	145.273	39.0146	16.16	20.92	239.033	0	0	0	0	0	0	0	0	0	0	0	0	0	0	0	0	0
																			3651.67	2491.55	2125.95	1525.72	1679.67	811.888	3651.67	1350	1795.43	189.554	33.8461	41.6347	14.2306	226.978	0	0	0	0	0	0	0	0	0	0	0	0	0	0	0	0	0
																			5042.76	3408.55	2914.59	2128.17	2292.35	1116.2	5042.76	1933.14	2425.07	242.63	60.8393	37.4423	22.781	320.862	0	0	0	0	0	0	0	0	0	0	0	0	0	0	0	0	0
																			4056.75	2759.48	2348.52	1708.23	1854.31	905.168	4056.75	1512.91	2007.47	180.693	40.0277	49.831	13.6814	252.136	0	0	0	0	0	0	0	0	0	0	0	0	0	0	0	0	0
																			2836.54	1903.93	1637	1199.54	1281.66	622.267	2836.54	1030.16	1418.42	131.143	26.825	20.4753	13.186	196.33	0	0	0	0	0	0	0	0	0	0	0	0	0	0	0	0	0
																			1675.76	1144.01	974.252	701.51	770.469	373.54	1675.76	588.902	868.141	64.9123	19.6203	12.1095	5.94879	116.128	0	0	0	0	0	0	0	0	0	0	0	0	0	0	0	0	0
																			2796.4	1938.41	1637.54	1158.86	1307.3	631.109	2796.4	1036.81	1386.91	113.782	30.2293	27.4033	16.5316	184.735	0	0	0	0	0	0	0	0	0	0	0	0	0	0	0	0	0
																			4377.1	2998.88	2545.24	1831.86	2020.57	978.303	4377.1	1635.89	2168.76	191.741	47.2953	39.4992	24.7218	269.188	0	0	0	0	0	0	0	0	0	0	0	0	0	0	0	0	0
																			2677.91	1838.58	1562.3	1115.61	1240.57	598.007	2677.91	992.17	1334	112.478	29.2369	9.13581	17.4533	183.443	0	0	0	0	0	0	0	0	0	0	0	0	0	0	0	0	0
																			2547	1730.63	1478.49	1068.51	1166.6	564.023	2547	927.196	1294.17	107.065	23.7812	23.9002	11.3041	159.588	0	0	0	0	0	0	0	0	0	0	0	0	0	0	0	0	0
																			1915.76	1299.46	1111.35	804.408	874.194	425.271	1915.76	678.579	968.214	85.5138	21.3764	16.631	8.36261	137.078	0	0	0	0	0	0	0	0	0	0	0	0	0	0	0	0	0
																			4913.63	3313.72	2835.57	2078.06	2228.95	1084.77	4913.63	1870.95	2427.14	193.796	58.5731	38.9256	20.9313	303.31	0	0	0	0	0	0	0	0	0	0	0	0	0	0	0	0	0
																			3334.77	2266.23	1938.27	1396.5	1530.87	735.356	3334.77	1276.06	1600.78	153.076	32.5907	36.0862	9.96608	226.201	0	0	0	0	0	0	0	0	0	0	0	0	0	0	0	0	0
																			2503	1711.85	1457.55	1045.45	1154.81	557.04	2503	915.137	1251.72	103.461	25.0525	20.3359	12.0966	175.202	0	0	0	0	0	0	0	0	0	0	0	0	0	0	0	0	0
																			1568.93	1083.06	919.279	649.647	731.003	352.058	1568.93	559.139	792.263	69.2019	21.2738	16.8939	2.8114	107.343	0	0	0	0	0	0	0	0	0	0	0	0	0	0	0	0	0
																			1177.46	798.425	683.675	493.789	537.441	260.984	1177.46	408.67	592.998	61.005	13.3368	9.29753	3.97283	88.1842	0	0	0	0	0	0	0	0	0	0	0	0	0	0	0	0	0
																			2874.18	1953.24	1671.75	1202.43	1318.81	634.432	2874.18	1090.91	1397.54	125.487	31.9357	19.752	16.9848	191.562	0	0	0	0	0	0	0	0	0	0	0	0	0	0	0	0	0
																			3742.75	2544.25	2173.07	1569.68	1715.26	828.988	3742.75	1377.72	1890.94	163.388	43.8229	19.1982	13.7935	233.884	0	0	0	0	0	0	0	0	0	0	0	0	0	0	0	0	0
																			3576.7	2422.72	2066.92	1509.78	1629.6	793.116	3576.7	1315.2	1771.53	156.724	36.6484	41.1531	18.278	237.167	0	0	0	0	0	0	0	0	0	0	0	0	0	0	0	0	0
																			1521.13	1043.9	886.85	634.283	703.516	340.385	1521.13	545.079	768.806	60.4509	12.8796	12.124	9.74283	112.05	0	0	0	0	0	0	0	0	0	0	0	0	0	0	0	0	0
																			4634.45	3130.74	2676.89	1957.56	2104.43	1026.31	4634.45	1760.81	2251.85	231.38	44.3655	33.7737	23.759	288.508	0	0	0	0	0	0	0	0	0	0	0	0	0	0	0	0	0
																			2580.27	1754.21	1498.81	1081.46	1183.14	571.073	2580.27	944.17	1275.87	124.154	28.7139	16.3951	15.0267	175.935	0	0	0	0	0	0	0	0	0	0	0	0	0	0	0	0	0
																			5012.3	3420.18	2906.28	2106.03	2297.53	1122.65	5012.3	1933.28	2414.11	211.493	49.8422	57.5361	33.1316	312.905	0	0	0	0	0	0	0	0	0	0	0	0	0	0	0	0	0
																			4208.3	2863.44	2442.11	1766.2	1929	934.435	4208.3	1573.09	2097.62	171.193	48.9809	21.5345	23.4716	272.406	0	0	0	0	0	0	0	0	0	0	0	0	0	0	0	0	0
																			1114	763.031	650.677	463.321	515.362	247.669	1114	394.202	554.632	53.2853	11.8061	9.18988	5.84386	85.0391	0	0	0	0	0	0	0	0	0	0	0	0	0	0	0	0	0
																			3993.31	2688.37	2304.56	1688.75	1807.89	880.488	3993.31	1490.78	1934.81	189.621	44.592	49.8235	31.5234	252.163	0	0	0	0	0	0	0	0	0	0	0	0	0	0	0	0	0
																			3347.83	2260.04	1935.68	1412.15	1521.87	738.167	3347.83	1250.35	1654.17	148.84	32.0131	30.5461	12.8655	219.042	0	0	0	0	0	0	0	0	0	0	0	0	0	0	0	0	0
																			2845.82	1964.53	1663	1182.82	1322.62	641.915	2845.82	1037.1	1406.45	138.017	27.2529	26.5081	13.9909	196.495	0	0	0	0	0	0	0	0	0	0	0	0	0	0	0	0	0
																			2486.88	1714.61	1455.28	1031.6	1158.58	556.034	2486.88	909.433	1243.27	107.236	29.0355	21.4019	9.30273	167.199	0	0	0	0	0	0	0	0	0	0	0	0	0	0	0	0	0
																			2642.18	1811.09	1538.11	1104.07	1218.64	592.447	2642.18	953.617	1319.72	118.707	27.8256	24.4017	13.0114	184.9	0	0	0	0	0	0	0	0	0	0	0	0	0	0	0	0	0
																			2767.34	1895.01	1614.99	1152.35	1277.12	617.892	2767.34	1017.97	1367.96	136.737	28.3822	18.9345	9.9146	187.447	0	0	0	0	0	0	0	0	0	0	0	0	0	0	0	0	0
																			2483.07	1707.23	1452.05	1031.02	1153.28	553.947	2483.07	940.461	1201.02	107.181	28.7589	24.444	10.7318	170.475	0	0	0	0	0	0	0	0	0	0	0	0	0	0	0	0	0
																			3858.59	2628	2240.59	1618	1769.38	858.616	3858.59	1436.03	1911.31	177.494	40.7428	31.9859	12.9226	248.115	0	0	0	0	0	0	0	0	0	0	0	0	0	0	0	0	0
																			3051.27	2089.53	1777.7	1273.57	1409.49	680.04	3051.27	1121.95	1515.35	134.576	33.4503	37.2737	8.09783	200.57	0	0	0	0	0	0	0	0	0	0	0	0	0	0	0	0	0
																			3044.06	2100.44	1778.85	1265.21	1416.9	683.545	3044.06	1122.56	1510.28	136.198	32.6977	34.0713	11.9321	196.319	0	0	0	0	0	0	0	0	0	0	0	0	0	0	0	0	0
																			3614.75	2467.03	2099.61	1515.14	1661.61	805.42	3614.75	1326.45	1824.36	150.035	40.8896	25.4965	6.67286	240.848	0	0	0	0	0	0	0	0	0	0	0	0	0	0	0	0	0
																			2548.83	1756.8	1490.12	1058.71	1184.2	572.6	2548.83	929.912	1276.92	108.138	23.1709	22.4241	13.9091	174.355	0	0	0	0	0	0	0	0	0	0	0	0	0	0	0	0	0
																			4722.93	3196.5	2729.35	1993.57	2149.82	1046.68	4722.93	1791.16	2314.11	209.574	55.5583	40.1819	15.9847	296.36	0	0	0	0	0	0	0	0	0	0	0	0	0	0	0	0	0
																			3939.75	2698.34	2290.8	1648.95	1816.05	882.295	3939.75	1473.08	1955.95	156.949	46.071	34.2981	20.7155	252.682	0	0	0	0	0	0	0	0	0	0	0	0	0	0	0	0	0
																			2947.12	2001.47	1712.96	1234.17	1351.19	650.279	2947.12	1116.11	1454.12	122.679	34.0526	14.3661	9.51372	196.282	0	0	0	0	0	0	0	0	0	0	0	0	0	0	0	0	0
																			4055.7	2798.77	2364.76	1690.93	1883.43	915.343	4055.7	1517.97	1962.06	200.524	41.2448	51.7803	19.3731	262.742	0	0	0	0	0	0	0	0	0	0	0	0	0	0	0	0	0
																			3922.16	2697.84	2287.6	1634.56	1819.67	878.175	3922.16	1492.04	1909.98	161.366	44.5289	44.0145	24.6113	245.624	0	0	0	0	0	0	0	0	0	0	0	0	0	0	0	0	0
																			3315.15	2282.4	1933.72	1381.43	1536.83	745.569	3315.15	1247.58	1603.29	152.979	36.1501	36.701	17.5848	220.868	0	0	0	0	0	0	0	0	0	0	0	0	0	0	0	0	0
																			4143.03	2841.92	2412.3	1730.73	1916.46	925.461	4143.03	1558.02	2042.48	165.986	46.878	35.3328	23.1417	271.185	0	0	0	0	0	0	0	0	0	0	0	0	0	0	0	0	0
																			3724.68	2503.56	2149.07	1575.61	1685.77	817.8	3724.68	1385.68	1841.27	171.142	36.9186	30.403	15.066	244.203	0	0	0	0	0	0	0	0	0	0	0	0	0	0	0	0	0
																			3964.48	2707.61	2301.17	1663.31	1820.49	887.12	3964.48	1490.41	1964.07	160.671	46.2231	21.8633	24.9859	256.258	0	0	0	0	0	0	0	0	0	0	0	0	0	0	0	0	0
																			4186.14	2878.08	2440.44	1745.7	1938.76	939.322	4186.14	1568.9	2048.36	201.234	49.6224	35.3675	22.2229	260.436	0	0	0	0	0	0	0	0	0	0	0	0	0	0	0	0	0
																			5067.08	3430.83	2929.5	2137.57	2307	1123.83	5067.08	1952.86	2468.53	223.882	50.1871	46.1386	18.0572	307.427	0	0	0	0	0	0	0	0	0	0	0	0	0	0	0	0	0
																			1765.45	1206.31	1030.3	735.153	815.117	391.196	1765.45	646.269	872.008	83.0423	18.8283	12.3123	5.73097	127.263	0	0	0	0	0	0	0	0	0	0	0	0	0	0	0	0	0
																			3458.05	2325.31	1997.99	1460.06	1566.33	758.986	3458.05	1281.37	1721.49	141.092	41.9417	32.543	11.312	228.299	0	0	0	0	0	0	0	0	0	0	0	0	0	0	0	0	0
																			3465.29	2338.56	2002.46	1462.83	1571.7	766.866	3465.29	1287.7	1705.97	168.116	35.9839	17.4798	23.9517	226.094	0	0	0	0	0	0	0	0	0	0	0	0	0	0	0	0	0
																			2954.55	2003.26	1713.12	1241.43	1349.1	654.161	2954.55	1086.99	1468.98	125.02	34.3871	17.9457	14.6846	206.552	0	0	0	0	0	0	0	0	0	0	0	0	0	0	0	0	0
																			4130.46	2809.25	2393.37	1737.09	1890.26	918.987	4130.46	1534.94	2033.35	194.256	38.4043	43.9632	23.5514	261.991	0	0	0	0	0	0	0	0	0	0	0	0	0	0	0	0	0
																			4221.18	2837.96	2440.26	1780.93	1914.98	922.978	4221.18	1617.06	2069.91	182.707	47.3952	22.0427	7.22329	274.847	0	0	0	0	0	0	0	0	0	0	0	0	0	0	0	0	0
																			3896.77	2684.4	2272.87	1623.9	1805.36	879.038	3896.77	1471.85	1874.73	186.443	48.1945	33.2696	21.237	261.047	0	0	0	0	0	0	0	0	0	0	0	0	0	0	0	0	0
																			3793.6	2588.89	2205.29	1588.31	1744.31	844.585	3793.6	1423.25	1888.58	156.882	41.4025	26.9771	17.581	238.922	0	0	0	0	0	0	0	0	0	0	0	0	0	0	0	0	0
																			4619.28	3123.86	2669.81	1949.47	2102.94	1020.92	4619.28	1744.65	2298.85	197.546	43.7657	27.6689	19.8653	286.937	0	0	0	0	0	0	0	0	0	0	0	0	0	0	0	0	0
																			2955.62	2001.4	1714.03	1241.59	1350.62	650.775	2955.62	1080.32	1471.73	128.114	29.1618	27.5964	16.7677	201.921	0	0	0	0	0	0	0	0	0	0	0	0	0	0	0	0	0
																			3315.08	2216.41	1909.4	1405.68	1490.25	726.162	3315.08	1216.76	1645.57	153.692	35.9793	33.7376	10.2875	219.063	0	0	0	0	0	0	0	0	0	0	0	0	0	0	0	0	0
																			3392.19	2322.42	1973.7	1418.49	1564.12	758.305	3392.19	1271.35	1623.67	169.805	34.2934	40.6089	16.1404	236.324	0	0	0	0	0	0	0	0	0	0	0	0	0	0	0	0	0
																			4030.73	2734.93	2330.11	1700.62	1839.72	895.206	4030.73	1507.18	1971.27	175.613	39.2445	44.2051	31.2249	261.985	0	0	0	0	0	0	0	0	0	0	0	0	0	0	0	0	0
																			4227.01	2842.09	2437.14	1789.87	1913.29	928.796	4227.01	1589.25	2076.84	191.892	46.1946	31.847	24.561	266.422	0	0	0	0	0	0	0	0	0	0	0	0	0	0	0	0	0
																			4409.46	3024.42	2565.07	1844.39	2034.11	990.306	4409.46	1668.69	2168.16	179.064	44.1363	45.8982	27.8812	275.63	0	0	0	0	0	0	0	0	0	0	0	0	0	0	0	0	0
																			2458.4	1665.58	1426.71	1031.69	1123.4	542.184	2458.4	906.29	1228.31	107.634	25.8021	12.547	10.3052	167.513	0	0	0	0	0	0	0	0	0	0	0	0	0	0	0	0	0
																			2176.11	1492.92	1269.25	906.863	1006.48	486.433	2176.11	797.73	1086.46	104.438	26.5472	8.90392	10.4867	141.54	0	0	0	0	0	0	0	0	0	0	0	0	0	0	0	0	0
																			3155.38	2135.09	1826.69	1328.68	1439.09	695.999	3155.38	1179.57	1563.08	132.868	30.6082	22.3207	15.5093	211.422	0	0	0	0	0	0	0	0	0	0	0	0	0	0	0	0	0
																			4577.09	3090.08	2643.41	1933.68	2074.84	1015.24	4577.09	1727.87	2296.78	193.201	50.4756	20.7404	17.5578	270.46	0	0	0	0	0	0	0	0	0	0	0	0	0	0	0	0	0
																			4310.35	2904.35	2487.58	1822.77	1952.32	952.031	4310.35	1622.17	2115.51	183.377	48.9045	46.7343	24.4048	269.242	0	0	0	0	0	0	0	0	0	0	0	0	0	0	0	0	0
																			3050.12	2083.18	1773.03	1277.09	1402.68	680.504	3050.12	1136.82	1477.15	143.43	32.4059	28.8502	21.225	210.244	0	0	0	0	0	0	0	0	0	0	0	0	0	0	0	0	0
																			5151.58	3487.1	2974.95	2176.63	2342.05	1145.05	5151.58	1957.73	2559.78	212.45	65.8948	31.9445	9.35722	314.428	0	0	0	0	0	0	0	0	0	0	0	0	0	0	0	0	0
																			3313.72	2254.04	1924.71	1389.01	1518.76	735.279	3313.72	1226.91	1660.26	148.942	39.5507	24.9263	8.55847	204.576	0	0	0	0	0	0	0	0	0	0	0	0	0	0	0	0	0
																			4356.48	2944.09	2521.24	1835.24	1984.18	959.908	4356.48	1653.12	2130.42	187.193	48.9007	40.3305	17.11	279.403	0	0	0	0	0	0	0	0	0	0	0	0	0	0	0	0	0
																			3174.12	2172.53	1848.55	1325.57	1465.26	707.266	3174.12	1165.78	1590.55	123.528	35.1756	35.5761	7.68797	215.823	0	0	0	0	0	0	0	0	0	0	0	0	0	0	0	0	0
																			2667.84	1837.01	1557.46	1110.38	1237.28	599.721	2667.84	982.265	1336.16	114.332	28.0636	13.2367	11.5349	182.243	0	0	0	0	0	0	0	0	0	0	0	0	0	0	0	0	0
																			2779.12	1914.17	1623.84	1155.29	1291.84	622.339	2779.12	1033.55	1382.51	100.595	26.8824	21.5363	17.3969	196.652	0	0	0	0	0	0	0	0	0	0	0	0	0	0	0	0	0
																			2941.88	2004.5	1712.36	1229.53	1353.15	651.346	2941.88	1090.96	1442.36	126.007	32.125	28.9494	13.3743	208.112	0	0	0	0	0	0	0	0	0	0	0	0	0	0	0	0	0
																			3259.01	2234.02	1897.42	1361.59	1504.49	729.533	3259.01	1203.3	1608.62	136.629	32.4317	35.9696	21.1945	220.863	0	0	0	0	0	0	0	0	0	0	0	0	0	0	0	0	0
																			2551.32	1756.81	1490.53	1060.78	1185.51	571.307	2551.32	935.08	1260.11	115.239	23.8928	22.9931	12.9693	181.037	0	0	0	0	0	0	0	0	0	0	0	0	0	0	0	0	0
																			4083.76	2766.63	2366.38	1717.37	1862.8	903.821	4083.76	1560.69	1976.2	189.66	39.069	33.8189	19.0724	265.245	0	0	0	0	0	0	0	0	0	0	0	0	0	0	0	0	0
																			1777.03	1221.73	1041.76	735.265	825.865	395.862	1777.03	673.026	853.46	85.8352	18.9871	10.5217	9.35663	125.839	0	0	0	0	0	0	0	0	0	0	0	0	0	0	0	0	0
																			2101.8	1442.81	1226.31	875.493	972.727	470.083	2101.8	784.401	1039.6	86.685	19.93	19.5964	12.0849	139.502	0	0	0	0	0	0	0	0	0	0	0	0	0	0	0	0	0
																			3983.62	2718.54	2308.48	1675.14	1825.73	892.805	3983.62	1473.34	1951.48	179.392	44.3369	44.2222	34.1206	256.733	0	0	0	0	0	0	0	0	0	0	0	0	0	0	0	0	0
																			2871.38	1967.06	1672.37	1199.01	1326.68	640.378	2871.38	1048.17	1432.86	134.382	29.8075	16.7533	9.74419	199.651	0	0	0	0	0	0	0	0	0	0	0	0	0	0	0	0	0
																			2672.5	1833.2	1558.29	1114.21	1237.25	595.953	2672.5	986.932	1335.91	105.11	30.6775	11.9398	15.8229	186.109	0	0	0	0	0	0	0	0	0	0	0	0	0	0	0	0	0
																			3543.07	2439.23	2065.59	1477.49	1643.81	795.422	3543.07	1304.92	1752.19	157.981	39.1133	43.5501	20.5448	224.771	0	0	0	0	0	0	0	0	0	0	0	0	0	0	0	0	0
																			3487.85	2390.11	2034.04	1453.82	1614	776.109	3487.85	1334.71	1725.75	143.98	31.5419	18.1464	16.629	217.094	0	0	0	0	0	0	0	0	0	0	0	0	0	0	0	0	0
																			4784.31	3249.83	2765.49	2018.81	2180.81	1069.03	4784.31	1828.21	2343.9	208.793	43.7754	40.5635	30.0135	289.056	0	0	0	0	0	0	0	0	0	0	0	0	0	0	0	0	0
																			4654.47	3165.14	2697.92	1956.55	2128.94	1036.2	4654.47	1763.48	2304.56	205.276	55.4121	10.6618	17.3997	297.677	0	0	0	0	0	0	0	0	0	0	0	0	0	0	0	0	0
																			4091.76	2787.26	2374.35	1717.42	1874.21	913.044	4091.76	1526.75	2033.08	172.947	49.0842	33.5787	13.6495	262.676	0	0	0	0	0	0	0	0	0	0	0	0	0	0	0	0	0
																			4212.62	2856.99	2440.71	1771.9	1924.18	932.813	4212.62	1581.32	2063.69	203.911	46.2262	28.9754	18.8968	269.605	0	0	0	0	0	0	0	0	0	0	0	0	0	0	0	0	0
																			2265.41	1537.47	1315.26	950.148	1036.66	500.808	2265.41	813.122	1135.05	107.053	26.5891	20.3233	8.02178	155.249	0	0	0	0	0	0	0	0	0	0	0	0	0	0	0	0	0
																			3770.71	2615.89	2204.57	1566.14	1758.83	857.054	3770.71	1391.24	1855.8	170.53	45.5819	34.3141	23.7956	249.451	0	0	0	0	0	0	0	0	0	0	0	0	0	0	0	0	0
																			2985.88	2048.23	1745.51	1240.38	1386.11	662.121	2985.88	1143.35	1461.92	124.884	31.1072	13.7334	10.1759	200.724	0	0	0	0	0	0	0	0	0	0	0	0	0	0	0	0	0
																			1339.63	915.861	779.209	560.425	616.145	299.716	1339.63	458.389	684.81	65.1735	16.533	9.05427	7.36906	98.3052	0	0	0	0	0	0	0	0	0	0	0	0	0	0	0	0	0
																			3443.09	2342.35	1996.51	1446.58	1576.41	765.944	3443.09	1282.22	1714.53	143.002	30.7829	28.9356	17.0223	226.601	0	0	0	0	0	0	0	0	0	0	0	0	0	0	0	0	0
																			3350.13	2278.34	1943.98	1406.15	1532.95	745.384	3350.13	1236.32	1651.44	158.627	32.3472	31.1865	15.9026	224.305	0	0	0	0	0	0	0	0	0	0	0	0	0	0	0	0	0
																			3719.2	2544.76	2161.51	1557.7	1712.53	832.224	3719.2	1382.53	1854.3	149.726	38.6915	37.0711	15.1301	241.757	0	0	0	0	0	0	0	0	0	0	0	0	0	0	0	0	0
																			3493.2	2400.29	2038.65	1454.55	1619.05	781.237	3493.2	1302.19	1721.81	156.526	38.1177	27.3226	14.2407	232.994	0	0	0	0	0	0	0	0	0	0	0	0	0	0	0	0	0
																			1994.51	1361.03	1163.33	831.183	921.131	439.896	1994.51	748.068	977.573	78.2523	19.6146	18.5875	11.7616	140.654	0	0	0	0	0	0	0	0	0	0	0	0	0	0	0	0	0
																			2127.73	1466.27	1243.74	883.99	988.909	477.356	2127.73	774.865	1058.18	82.9225	20.981	23.5758	14.4199	152.787	0	0	0	0	0	0	0	0	0	0	0	0	0	0	0	0	0
																			3460.65	2381.53	2022.4	1438.26	1607.13	774.395	3460.65	1314.92	1665.52	150.038	45.6825	35.4336	11.4781	237.576	0	0	0	0	0	0	0	0	0	0	0	0	0	0	0	0	0
																			1944.82	1338.69	1137.58	807.243	902.587	436.101	1944.82	702.24	965.405	90.8183	16.4512	19.4696	11.8468	138.591	0	0	0	0	0	0	0	0	0	0	0	0	0	0	0	0	0
																			2609.12	1786.45	1523.34	1085.78	1205.77	580.681	2609.12	951.132	1305.87	121.791	27.4612	23.2405	6.1147	173.509	0	0	0	0	0	0	0	0	0	0	0	0	0	0	0	0	0
																			3688.02	2528.32	2144.35	1543.66	1699.47	828.848	3688.02	1351.09	1838.76	157.959	42.174	30.6732	22.9392	244.427	0	0	0	0	0	0	0	0	0	0	0	0	0	0	0	0	0
																			3810.75	2603.18	2217.72	1593.02	1755.52	847.662	3810.75	1459.35	1847.49	166.883	42.8253	28.6477	12.5387	253.013	0	0	0	0	0	0	0	0	0	0	0	0	0	0	0	0	0
																			3695.21	2512.41	2144.92	1550.28	1690.94	821.469	3695.21	1406.17	1808.63	150.243	38.176	27.4073	19.5353	245.043	0	0	0	0	0	0	0	0	0	0	0	0	0	0	0	0	0
																			3543.69	2404.41	2057	1486.69	1623.57	780.839	3543.69	1333.36	1748.89	143.965	37.3851	31.7137	14.7995	233.568	0	0	0	0	0	0	0	0	0	0	0	0	0	0	0	0	0
																			2488.56	1705.05	1451.44	1037.12	1151.65	553.402	2488.56	928.133	1233.17	105.123	21.0887	17.393	16.4877	167.161	0	0	0	0	0	0	0	0	0	0	0	0	0	0	0	0	0
																			3603.95	2446.53	2092.01	1511.93	1649.5	797.024	3603.95	1387.36	1772.04	130.947	37.871	29.579	12.0156	234.131	0	0	0	0	0	0	0	0	0	0	0	0	0	0	0	0	0
																			2560.44	1744.3	1486.46	1073.98	1174.67	569.622	2560.44	932.767	1275.44	113.665	25.5482	22.1627	9.6599	181.197	0	0	0	0	0	0	0	0	0	0	0	0	0	0	0	0	0
																			2707.43	1855.61	1577.14	1130.29	1250.36	605.249	2707.43	976.109	1364.67	120.417	32.5788	21.2309	17.6257	174.797	0	0	0	0	0	0	0	0	0	0	0	0	0	0	0	0	0
																			3325.33	2271.31	1932.57	1392.76	1529.41	741.895	3325.33	1224.27	1665.19	147.242	32.0264	27.4613	11.2847	217.851	0	0	0	0	0	0	0	0	0	0	0	0	0	0	0	0	0
																			2759.04	1908.58	1616.14	1142.89	1288.07	620.511	2759.04	1020.69	1361.8	118.837	25.6273	31.8226	6.82483	193.435	0	0	0	0	0	0	0	0	0	0	0	0	0	0	0	0	0
																			3962.44	2715.9	2307.86	1654.58	1831.71	884.187	3962.44	1496.97	1951.13	172.604	41.6732	19.7345	16.7878	263.54	0	0	0	0	0	0	0	0	0	0	0	0	0	0	0	0	0
																			5209.09	3538.95	3016	2193.09	2380.42	1158.53	5209.09	1998	2587.29	191.11	55.1282	30.6037	24.5549	322.405	0	0	0	0	0	0	0	0	0	0	0	0	0	0	0	0	0
																			2422.5	1649.96	1404.42	1018.08	1109.75	540.213	2422.5	861.22	1217.1	117.231	21.9304	32.2838	10.0465	162.686	0	0	0	0	0	0	0	0	0	0	0	0	0	0	0	0	0
																			3482.4	2330.08	2003.2	1479.2	1567.56	762.516	3482.4	1241.58	1797.08	149.8	37.0143	22.3518	12.8934	221.681	0	0	0	0	0	0	0	0	0	0	0	0	0	0	0	0	0
																			4377.74	2952.61	2525.24	1852.5	1983.26	969.342	4377.74	1643.32	2151.43	175.859	50.8999	37.9116	29.6795	288.643	0	0	0	0	0	0	0	0	0	0	0	0	0	0	0	0	0
																			3734.34	2545.99	2168.12	1566.22	1714.91	831.075	3734.34	1403.23	1835.65	158.005	35.5355	13.8923	22.4304	265.599	0	0	0	0	0	0	0	0	0	0	0	0	0	0	0	0	0
																			3195.2	2151.32	1845.27	1349.92	1447.7	703.618	3195.2	1178.56	1603.69	141.007	32.8133	21.9015	13.9004	203.331	0	0	0	0	0	0	0	0	0	0	0	0	0	0	0	0	0
																			5178.64	3500.37	2987.14	2191.51	2348.81	1151.56	5178.64	1943.14	2556.54	250.635	55.6788	43.5032	27.3407	301.801	0	0	0	0	0	0	0	0	0	0	0	0	0	0	0	0	0
																			3045.11	2098.1	1781.3	1263.8	1416.88	681.218	3045.11	1149.34	1459.93	157.098	33.6884	30.257	12.381	202.418	0	0	0	0	0	0	0	0	0	0	0	0	0	0	0	0	0
																			2878.17	1985.59	1682.7	1195.46	1339.11	646.48	2878.17	1071.96	1419.87	119.404	28.8003	33.3719	11.4341	193.333	0	0	0	0	0	0	0	0	0	0	0	0	0	0	0	0	0
																			2761.35	1878.68	1605.35	1156	1267.78	610.898	2761.35	1027.14	1358.48	107.35	31.3968	33.6003	16.892	186.494	0	0	0	0	0	0	0	0	0	0	0	0	0	0	0	0	0
																			5326.1	3572.17	3068.87	2257.22	2404.34	1167.83	5326.1	2063.08	2622.92	211.2	49.8393	35.8559	14.473	328.73	0	0	0	0	0	0	0	0	0	0	0	0	0	0	0	0	0
																			3254.66	2230.33	1895.24	1359.41	1502.6	727.735	3254.66	1211.66	1608.14	148.415	31.0515	17.1066	22.1496	216.13	0	0	0	0	0	0	0	0	0	0	0	0	0	0	0	0	0
																			3420.02	2320.09	1984.68	1435.35	1565.13	754.96	3420.02	1290.42	1671.01	149.383	36.4228	32.496	11.3931	228.904	0	0	0	0	0	0	0	0	0	0	0	0	0	0	0	0	0
																			3679.68	2530.87	2144.03	1535.65	1704.22	826.649	3679.68	1360.64	1852.35	145.235	38.7796	13.519	18.0749	251.082	0	0	0	0	0	0	0	0	0	0	0	0	0	0	0	0	0
																			3209.91	2217	1876.17	1333.74	1494.19	722.81	3209.91	1195.43	1584.84	133.524	38.5133	21.5426	18.1988	217.863	0	0	0	0	0	0	0	0	0	0	0	0	0	0	0	0	0
																			4428.43	3063.07	2580.73	1847.7	2058.03	1005.04	4428.43	1661.12	2185.16	186.198	49.6136	37.5851	27.4524	281.298	0	0	0	0	0	0	0	0	0	0	0	0	0	0	0	0	0
																			2458.13	1696.36	1435.88	1022.24	1142.78	553.588	2458.13	889.227	1220.58	109.403	24.4376	18.7589	16.655	179.068	0	0	0	0	0	0	0	0	0	0	0	0	0	0	0	0	0
																			3981.16	2737.97	2320.83	1660.33	1843.8	894.166	3981.16	1502.94	1967.56	148.145	42.2772	37.4388	16.7013	266.102	0	0	0	0	0	0	0	0	0	0	0	0	0	0	0	0	0
																			3920.07	2665.21	2272.44	1647.63	1792.09	873.121	3920.07	1473.65	1937.52	165.826	42.8808	27.6278	21.106	251.457	0	0	0	0	0	0	0	0	0	0	0	0	0	0	0	0	0
																			4941.61	3375.7	2868.49	2073.12	2272.6	1103.1	4941.61	1892.6	2425.46	190.678	50.8098	34.1742	29.651	318.234	0	0	0	0	0	0	0	0	0	0	0	0	0	0	0	0	0
																			3489.01	2371.04	2027.4	1461.61	1599.05	771.996	3489.01	1317.19	1704.62	158.979	37.517	16.5615	19.0266	235.112	0	0	0	0	0	0	0	0	0	0	0	0	0	0	0	0	0
																			1516.28	1031.27	884.538	631.74	697.659	333.614	1516.28	560.817	741.326	69.9919	12.5199	13.5864	6.35863	111.678	0	0	0	0	0	0	0	0	0	0	0	0	0	0	0	0	0
																			2879.42	1984.59	1683.93	1195.49	1339.14	645.457	2879.42	1082.04	1431.1	111.541	32.325	18.9422	6.39953	197.066	0	0	0	0	0	0	0	0	0	0	0	0	0	0	0	0	0
																			2500.37	1719.83	1459.05	1041.32	1159.03	560.798	2500.37	917.564	1240.89	106.489	29.228	28.157	10.1578	167.884	0	0	0	0	0	0	0	0	0	0	0	0	0	0	0	0	0
																			3024.02	2056.41	1756.14	1267.88	1386.61	669.799	3024.02	1110.63	1479.45	145.514	36.1528	27.9483	15.9407	208.389	0	0	0	0	0	0	0	0	0	0	0	0	0	0	0	0	0
																			3564.05	2392.46	2056.13	1507.93	1612.04	780.42	3564.05	1331.55	1751.89	154.944	36.7825	35.3791	27.2435	226.268	0	0	0	0	0	0	0	0	0	0	0	0	0	0	0	0	0
																			3506.8	2401.76	2043.35	1463.45	1620.71	781.052	3506.8	1321.23	1727.76	145.461	37.7658	33.4448	14.9478	226.189	0	0	0	0	0	0	0	0	0	0	0	0	0	0	0	0	0
																			2716.77	1842.24	1574.71	1142.06	1239.53	602.709	2716.77	985.843	1359.64	113.311	26.0634	23.0917	18.4241	190.397	0	0	0	0	0	0	0	0	0	0	0	0	0	0	0	0	0
																			2898.58	1993.21	1693.8	1204.78	1345.85	647.365	2898.58	1093.19	1416.17	132.286	29.1372	25.7336	8.22297	193.841	0	0	0	0	0	0	0	0	0	0	0	0	0	0	0	0	0
																			2467.61	1711.65	1444.71	1022.89	1152.7	558.947	2467.61	902.584	1208.76	104.56	29.413	20.9344	18.1095	183.249	0	0	0	0	0	0	0	0	0	0	0	0	0	0	0	0	0
[truncated: 3,002 more rows]
[truncated: 12 more columns]

## Sheet: Parameters
No	Mean:	Standard deviation:	Distributon	Randomised Estimate	CI low	CI high	Mean	SD	Original Estimate	Lower limit of estimate	Upper limit of estimate	Meta-analysis Reference
DIET
CHD relative risk per 106g increase in fruit intake	0.93	0.0179	Lognormal	0.93	0.89	0.96	-0.0725707	0.0193142	0.93	0	530	Dauchet L, Amouyel P, Hercberg S, Dallongeville J. Fruit and vegetable consumption and risk of coronary heart disease: a meta-analysis of cohort studies. J Nutr. 2006 Oct;136(10):2588-93.
CHD relative risk per 106g increase in vegetable intake	0.89	0.0306122	Lognormal	0.89	0.83	0.95	-0.116534	0.034448	0.89	0	583	Dauchet L, Amouyel P, Hercberg S, Dallongeville J. Fruit and vegetable consumption and risk of coronary heart disease: a meta-analysis of cohort studies. J Nutr. 2006 Oct;136(10):2588-93.
Stroke relative risk per 106g increase in fruit intake	0.89	0.0204	Lognormal	0.89	0.85	0.93	-0.116534	0.022946	0.89	0	530	Dauchet L, Amouyel P, Dallongeville J. Fruit and vegetable consumption and risk of stroke: a meta-analysis of cohort studies. Neurology. 2005 Oct 25;65(8):1193-7.
Lung cancer reduction per 80g increase in fruit intake	-0.0619	0.0191	Lognormal	0.939977	0.9	0.97	-0.0619	0.0191075	0.939977	0	400	World Cancer Research Fund/American Institute for Cancer Research. Food, Nutrition, Physical Activity, and the Prevention of Cancer: a Global Perspective. Washington DC: AICR, 2007. pg 97
Blood pressure (mmHg) reduction for 6g salt / day reduction	2.5	0.1786	Normal	5.8	2.5	9.2	5.8	1.70918	5.8	?	?	He FJ, Li J, MacGregor GA. Effect of longer term modest salt reduction on blood pressure: Cochrane systematic review and meta-analysis of randomised trials. BMJ 2013;346:f1325. doi: 10.1136/bmj.f1325
<40: CHD relative risk for 20mmHg reduction in BP	-0.7133	0.0417	Lognormal	0.490024	0.45	0.53	-0.7133	0.0417422	0.490024	?	?	Prospective Studies Collaboration. Age-specific relevance of usual blood pressure to vascular mortality: a meta-analysis of individual data for one million adults in 61 prospective studies. Lancer 2002; 360:1903-13
40-49: CHD relative risk for 20mmHg reduction in BP	-0.7133	0.0417	Lognormal	0.490024	0.45	0.53	-0.7133	0.0417422	0.490024	?	?	Prospective Studies Collaboration. Age-specific relevance of usual blood pressure to vascular mortality: a meta-analysis of individual data for one million adults in 61 prospective studies. Lancer 2002; 360:1903-14
50-59: CHD relative risk for 20mmHg reduction in BP	-0.6931	0.0152	Lognormal	0.500024	0.49	0.52	-0.6931	0.015159	0.500024	?	?	Prospective Studies Collaboration. Age-specific relevance of usual blood pressure to vascular mortality: a meta-analysis of individual data for one million adults in 61 prospective studies. Lancer 2002; 360:1903-15
60-69: CHD relative risk for 20mmHg reduction in BP	-0.6162	0.0094	Lognormal	0.539993	0.53	0.55	-0.6162	0.0094493	0.539993	?	?	Prospective Studies Collaboration. Age-specific relevance of usual blood pressure to vascular mortality: a meta-analysis of individual data for one million adults in 61 prospective studies. Lancer 2002; 360:1903-16
70-79: CHD relative risk for 20mmHg reduction in BP	-0.5108	0.0129	Lognormal	0.600015	0.58	0.61	-0.5108	0.012865	0.600015	?	?	Prospective Studies Collaboration. Age-specific relevance of usual blood pressure to vascular mortality: a meta-analysis of individual data for one million adults in 61 prospective studies. Lancer 2002; 360:1903-17
80-89: CHD relative risk for 20mmHg reduction in BP	-0.4005	0.0229	Lognormal	0.669985	0.64	0.7	-0.4005	0.0228602	0.669985	?	?	Prospective Studies Collaboration. Age-specific relevance of usual blood pressure to vascular mortality: a meta-analysis of individual data for one million adults in 61 prospective studies. Lancer 2002; 360:1903-18
90+: CHD relative risk for 20mmHg reduction in BP	-0.4005	0.0229	Lognormal	0.669985	0.64	0.7	-0.4005	0.0228602	0.669985	?	?	Prospective Studies Collaboration. Age-specific relevance of usual blood pressure to vascular mortality: a meta-analysis of individual data for one million adults in 61 prospective studies. Lancer 2002; 360:1903-19
<40: Stroke relative risk for 20mmHg reduction in BP	-1.0217	0.0569	Lognormal	0.359982	0.32	0.4	-1.0217	0.0569244	0.359982	?	?	Prospective Studies Collaboration. Age-specific relevance of usual blood pressure to vascular mortality: a meta-analysis of individual data for one million adults in 61 prospective studies. Lancer 2002; 360:1903-20
40-49: Stroke relative risk for 20mmHg reduction in BP	-1.0217	0.0569	Lognormal	0.359982	0.32	0.4	-1.0217	0.0569244	0.359982	?	?	Prospective Studies Collaboration. Age-specific relevance of usual blood pressure to vascular mortality: a meta-analysis of individual data for one million adults in 61 prospective studies. Lancer 2002; 360:1903-21
50-59: Stroke relative risk for 20mmHg reduction in BP	-0.9676	0.0341	Lognormal	0.379994	0.35	0.4	-0.9676	0.0340641	0.379994	?	?	Prospective Studies Collaboration. Age-specific relevance of usual blood pressure to vascular mortality: a meta-analysis of individual data for one million adults in 61 prospective studies. Lancer 2002; 360:1903-22
60-69: Stroke relative risk for 20mmHg reduction in BP	-0.844	0.0237	Lognormal	0.429987	0.41	0.45	-0.844	0.0237476	0.429987	?	?	Prospective Studies Collaboration. Age-specific relevance of usual blood pressure to vascular mortality: a meta-analysis of individual data for one million adults in 61 prospective studies. Lancer 2002; 360:1903-23
70-79: Stroke relative risk for 20mmHg reduction in BP	-0.6931	0.0204	Lognormal	0.500024	0.48	0.52	-0.6931	0.0204191	0.500024	?	?	Prospective Studies Collaboration. Age-specific relevance of usual blood pressure to vascular mortality: a meta-analysis of individual data for one million adults in 61 prospective studies. Lancer 2002; 360:1903-24
80-89: Stroke relative risk for 20mmHg reduction in BP	-0.4005	0.0305	Lognormal	0.669985	0.63	0.71	-0.4005	0.0304962	0.669985	?	?	Prospective Studies Collaboration. Age-specific relevance of usual blood pressure to vascular mortality: a meta-analysis of individual data for one million adults in 61 prospective studies. Lancer 2002; 360:1903-25
90+: Stroke relative risk for 20mmHg reduction in BP	-0.4005	0.0305	Lognormal	0.669985	0.63	0.71	-0.4005	0.0304962	0.669985	?	?	Prospective Studies Collaboration. Age-specific relevance of usual blood pressure to vascular mortality: a meta-analysis of individual data for one million adults in 61 prospective studies. Lancer 2002; 360:1903-26
Heart failure RR for 20mmHg reduction in BP	-0.6349	0.0526	Lognormal	0.529988	0.48	0.59	-0.6349	0.0526368	0.529988	?	?	Prospective Studies Collaboration. Age-specific relevance of usual blood pressure to vascular mortality: a meta-analysis of individual data for one million adults in 61 prospective studies. Lancer 2002; 360:1903-27
Aortic aneurysm RR for 20mmHg reduction in BP	-0.5978	0.06	Lognormal	0.55002	0.49	0.62	-0.5978	0.0600291	0.55002	?	?	Prospective Studies Collaboration. Age-specific relevance of usual blood pressure to vascular mortality: a meta-analysis of individual data for one million adults in 61 prospective studies. Lancer 2002; 360:1903-28
Hypertensive disease RR for 20mmHg reduction in BP	-1.5141	0.0569	Lognormal	0.220006	0.2	0.25	-1.5141	0.0569244	0.220006	?	?	Prospective Studies Collaboration. Age-specific relevance of usual blood pressure to vascular mortality: a meta-analysis of individual data for one million adults in 61 prospective studies. Lancer 2002; 360:1903-29
Rheumatic heart disease RR for 20mmHg reduction in BP	-0.3011	0.0964	Lognormal	0.740004	0.61	0.89	-0.3011	0.096368	0.740004	?	?	Prospective Studies Collaboration. Age-specific relevance of usual blood pressure to vascular mortality: a meta-analysis of individual data for one million adults in 61 prospective studies. Lancer 2002; 360:1903-30
Pulmonary embolism RR for 20mmHg reduction in BP	-0.3285	0.0948	Lognormal	0.720003	0.6	0.87	-0.3285	0.0947866	0.720003	?	?	Prospective Studies Collaboration. Age-specific relevance of usual blood pressure to vascular mortality: a meta-analysis of individual data for one million adults in 61 prospective studies. Lancer 2002; 360:1903-31
Decrease in Total Serum Cholesterol (mmol/l) for a 1% decrease in total fat as a % of total energy	0.02	0.005	Normal	0.02	0.0102	0.0298	0.02	0.005	0.02	?	?	Clarke R, Frost C, Collins R, Appleby P, Peto R. Dietary lipids and blood cholesterol: quantitative analysis of metabolic ward studies. BMJ 1997; 314
Decrease in Total Serum Cholesterol (mmol/l) for a 1% decrease in saturated fat as a % of total energy	0.052	0.003	Normal	0.052	0.04612	0.05788	0.052	0.003	0.052	?	?	Clarke R, Frost C, Collins R, Appleby P, Peto R. Dietary lipids and blood cholesterol: quantitative analysis of metabolic ward studies. BMJ 1997; 315
Decrease in Total Serum Cholesterol (mmol/l) for a 1% decrease in PUFA as a % of total energy	-0.026	0.004	Normal	-0.026	-0.03384	-0.01816	-0.026	0.004	-0.026	?	?	Clarke R, Frost C, Collins R, Appleby P, Peto R. Dietary lipids and blood cholesterol: quantitative analysis of metabolic ward studies. BMJ 1997; 316
Decrease in Total Serum Cholesterol (mmol/l) for a 1% decrease in MUFA as a % of total energy	0.005	0.003	Normal	0.005	-0.00088	0.01088	0.005	0.003	0.005	?	?	Clarke R, Frost C, Collins R, Appleby P, Peto R. Dietary lipids and blood cholesterol: quantitative analysis of metabolic ward studies. BMJ 1997; 317
Decrease in Total Serum Cholesterol (mmol/l) for a 1mg/d decrease in dietary cholesterol	0.0007	0.0001	Normal	0.0007	0.000504	0.000896	0.0007	0.0001	0.0007	?	?	Clarke R, Frost C, Collins R, Appleby P, Peto R. Dietary lipids and blood cholesterol: quantitative analysis of metabolic ward studies. BMJ 1997; 318
<40: CHD relative risk for 1 mmol/l decrease in Total Serum Cholesterol	-0.821	0.0341	Lognormal	0.439991	0.42	0.48	-0.821	0.0340641	0.439991	?	?	Prospective studies collaboration. Blood cholesterol and vascular mortality by age, sex, and blood pressure: a meta-analysis of individual data from 61 prosspective studies with 55000 vascular deaths. Lancet 2007; 370:1829-39
40-49: CHD relative risk for 1 mmol/l decrease in Total Serum Cholesterol	-0.821	0.0341	Lognormal	0.439991	0.42	0.48	-0.821	0.0340641	0.439991	?	?	Prospective studies collaboration. Blood cholesterol and vascular mortality by age, sex, and blood pressure: a meta-analysis of individual data from 61 prosspective studies with 55000 vascular deaths. Lancet 2007; 370:1829-40
50-59: CHD relative risk for 1 mmol/l decrease in Total Serum Cholesterol	-0.5447	0.0218	Lognormal	0.580016	0.56	0.61	-0.5447	0.0218169	0.580016	?	?	Prospective studies collaboration. Blood cholesterol and vascular mortality by age, sex, and blood pressure: a meta-analysis of individual data from 61 prosspective studies with 55000 vascular deaths. Lancet 2007; 370:1829-41
60-69: CHD relative risk for 1 mmol/l decrease in Total Serum Cholesterol	-0.3285	0.0178	Lognormal	0.720003	0.69	0.74	-0.3285	0.0178466	0.720003	?	?	Prospective studies collaboration. Blood cholesterol and vascular mortality by age, sex, and blood pressure: a meta-analysis of individual data from 61 prosspective studies with 55000 vascular deaths. Lancet 2007; 370:1829-42
70-79: CHD relative risk for 1 mmol/l decrease in Total Serum Cholesterol	-0.1985	0.0155	Lognormal	0.81996	0.8	0.85	-0.1985	0.0154655	0.81996	?	?	Prospective studies collaboration. Blood cholesterol and vascular mortality by age, sex, and blood pressure: a meta-analysis of individual data from 61 prosspective studies with 55000 vascular deaths. Lancet 2007; 370:1829-43
80-89: CHD relative risk for 1 mmol/l decrease in Total Serum Cholesterol	-0.1625	0.0209	Lognormal	0.850016	0.82	0.89	-0.1625	0.0208972	0.850016	?	?	Prospective studies collaboration. Blood cholesterol and vascular mortality by age, sex, and blood pressure: a meta-analysis of individual data from 61 prosspective studies with 55000 vascular deaths. Lancet 2007; 370:1829-44
90+: CHD relative risk for 1 mmol/l decrease in Total Serum Cholesterol	-0.1625	0.0209	Lognormal	0.850016	0.82	0.89	-0.1625	0.0208972	0.850016	?	?	Prospective studies collaboration. Blood cholesterol and vascular mortality by age, sex, and blood pressure: a meta-analysis of individual data from 61 prosspective studies with 55000 vascular deaths. Lancet 2007; 370:1829-45
<40: Stroke relative risk for 1 mmol/l decrease in Total Serum Cholesterol	-0.1054	0.0367	Lognormal	0.899964	0.84	0.97	-0.1054	0.0367077	0.899964	?	?	Prospective studies collaboration. Blood cholesterol and vascular mortality by age, sex, and blood pressure: a meta-analysis of individual data from 61 prosspective studies with 55000 vascular deaths. Lancet 2007; 370:1829-46
40-49: Stroke relative risk for 1 mmol/l decrease in Total Serum Cholesterol	-0.1054	0.0367	Lognormal	0.899964	0.84	0.97	-0.1054	0.0367077	0.899964	?	?	Prospective studies collaboration. Blood cholesterol and vascular mortality by age, sex, and blood pressure: a meta-analysis of individual data from 61 prosspective studies with 55000 vascular deaths. Lancet 2007; 370:1829-47
50-59: Stroke relative risk for 1 mmol/l decrease in Total Serum Cholesterol	0.0198	0.0274	Lognormal	0.9	0.84	0.97	-0.105361	0.0367077	0.9	?	?	Prospective studies collaboration. Blood cholesterol and vascular mortality by age, sex, and blood pressure: a meta-analysis of individual data from 61 prosspective studies with 55000 vascular deaths. Lancet 2007; 370:1829-48
60-69: Stroke relative risk for 1 mmol/l decrease in Total Serum Cholesterol	0.0198	0.0274	Lognormal	1.02	0.97	1.08	0.0198	0.0274031	1.02	?	?	Prospective studies collaboration. Blood cholesterol and vascular mortality by age, sex, and blood pressure: a meta-analysis of individual data from 61 prosspective studies with 55000 vascular deaths. Lancet 2007; 370:1829-49
70-79: Stroke relative risk for 1 mmol/l decrease in Total Serum Cholesterol	0.0392	0.0245	Lognormal	1.03998	0.99	1.09	0.0392	0.024548	1.03998	?	?	Prospective studies collaboration. Blood cholesterol and vascular mortality by age, sex, and blood pressure: a meta-analysis of individual data from 61 prosspective studies with 55000 vascular deaths. Lancet 2007; 370:1829-50
80-89: Stroke relative risk for 1 mmol/l decrease in Total Serum Cholesterol	0.0583	0.0312	Lognormal	1.06003	1	1.13	0.0583	0.031178	1.06003	?	?	Prospective studies collaboration. Blood cholesterol and vascular mortality by age, sex, and blood pressure: a meta-analysis of individual data from 61 prosspective studies with 55000 vascular deaths. Lancet 2007; 370:1829-51
90+: Stroke relative risk for 1 mmol/l decrease in Total Serum Cholesterol	0.0583	0.0312	Lognormal	1.06003	1	1.13	0.0583	0.031178	1.06003	?	?	Prospective studies collaboration. Blood cholesterol and vascular mortality by age, sex, and blood pressure: a meta-analysis of individual data from 61 prosspective studies with 55000 vascular deaths. Lancet 2007; 370:1829-52
OBESITY				Estimate	CI low	CI high	Mean	SD	Estimate
CHD RR for 5 BMI increase: BMI 15-25, men	0.239	0.0461	Lognormal	1.26998	1.16	1.39	0.239	0.0461438	1.26998	0	50	Prospective studies collaboration. Body-mass index and cause specific mortality in 900000 adults: collaborative analyses of 57 prospective studies. Lancet 2009; 373:1083-96
CHD RR for 5 BMI increase: BMI 15-25, women	0.01	0.0807	Lognormal	1.01005	0.86	1.18	0.01	0.0806983	1.01005	0	50	Prospective studies collaboration. Body-mass index and cause specific mortality in 900000 adults: collaborative analyses of 57 prospective studies. Lancet 2009; 373:1083-97
CHD RR for 5 BMI increase: BMI 25-50, men	0.3507	0.0235	Lognormal	1.42006	1.35	1.48	0.3507	0.0234534	1.42006	0	50	Prospective studies collaboration. Body-mass index and cause specific mortality in 900000 adults: collaborative analyses of 57 prospective studies. Lancet 2009; 373:1083-98
CHD RR for 5 BMI increase: BMI 25-50, women	0.3001	0.0283	Lognormal	1.34999	1.28	1.43	0.3001	0.028269	1.34999	0	50	Prospective studies collaboration. Body-mass index and cause specific mortality in 900000 adults: collaborative analyses of 57 prospective studies. Lancet 2009; 373:1083-99
Stroke RR for 5 BMI increase: BMI 15-25	-0.0834	0.0582	Lognormal	0.919983	0.82	1.03	-0.0834	0.0581658	0.919983	0	50	Prospective studies collaboration. Body-mass index and cause specific mortality in 900000 adults: collaborative analyses of 57 prospective studies. Lancet 2009; 373:1083-100
Stroke RR for 5 BMI increase: BMI 25-50	0.3293	0.0311	Lognormal	1.38999	1.31	1.48	0.3293	0.0311263	1.38999	0	50	Prospective studies collaboration. Body-mass index and cause specific mortality in 900000 adults: collaborative analyses of 57 prospective studies. Lancet 2009; 373:1083-101
Heart failure RR for 5 BMI increase: BMI 15-25	-0.0726	0.171	Lognormal	0.929973	0.66	1.29	-0.0726	0.170959	0.929973	0	50	Prospective studies collaboration. Body-mass index and cause specific mortality in 900000 adults: collaborative analyses of 57 prospective studies. Lancet 2009; 373:1083-102
Heart failure RR for 5 BMI increase: BMI 25-50	0.6206	0.0928	Lognormal	1.86004	1.55	2.23	0.6206	0.0927925	1.86004	0	50	Prospective studies collaboration. Body-mass index and cause specific mortality in 900000 adults: collaborative analyses of 57 prospective studies. Lancet 2009; 373:1083-103
Hypertensive disease RR for 5 BMI increase: BMI 15-25	0.157	0.2109	Lognormal	1.17	0.77	1.76	0.157	0.210887	1.17	0	50	Prospective studies collaboration. Body-mass index and cause specific mortality in 900000 adults: collaborative analyses of 57 prospective studies. Lancet 2009; 373:1083-104
Hypertensive disease RR for 5 BMI increase: BMI 25-50	0.708	0.0763	Lognormal	2.02993	1.75	2.36	0.708	0.0762872	2.02993	0	50	Prospective studies collaboration. Body-mass index and cause specific mortality in 900000 adults: collaborative analyses of 57 prospective studies. Lancet 2009; 373:1083-105
Diabetes RR for 5 BMI increase: BMI 15-25	-0.0408	0.2464	Lognormal	0.960021	0.59	1.55	-0.0408	0.2464	0.960021	0	50	Prospective studies collaboration. Body-mass index and cause specific mortality in 900000 adults: collaborative analyses of 57 prospective studies. Lancet 2009; 373:1083-106
Diabetes RR for 5 BMI increase: BMI 25-50	0.7701	0.0672	Lognormal	2.15998	1.89	2.46	0.7701	0.0672409	2.15998	0	50	Prospective studies collaboration. Body-mass index and cause specific mortality in 900000 adults: collaborative analyses of 57 prospective studies. Lancet 2009; 373:1083-107
Kidney disease RR for 5 BMI increase: BMI 15-25	0.131	0.2225	Lognormal	1.13997	0.74	1.77	0.131	0.222471	1.13997	0	50	Prospective studies collaboration. Body-mass index and cause specific mortality in 900000 adults: collaborative analyses of 57 prospective studies. Lancet 2009; 373:1083-108
Kidney disease RR for 5 BMI increase: BMI 25-50	0.4637	0.1146	Lognormal	1.58995	1.27	1.99	0.4637	0.114571	1.58995	0	50	Prospective studies collaboration. Body-mass index and cause specific mortality in 900000 adults: collaborative analyses of 57 prospective studies. Lancet 2009; 373:1083-109
Liver disease RR for 5 BMI increase: BMI 15-25	-0.3147	0.1572	Lognormal	0.730008	0.54	1	-0.3147	0.15719	0.730008	0	50	Prospective studies collaboration. Body-mass index and cause specific mortality in 900000 adults: collaborative analyses of 57 prospective studies. Lancet 2009; 373:1083-110
Liver disease RR for 5 BMI increase: BMI 25-50	0.5822	0.0767	Lognormal	1.78997	1.54	2.08	0.5822	0.07668	1.78997	0	50	Prospective studies collaboration. Body-mass index and cause specific mortality in 900000 adults: collaborative analyses of 57 prospective studies. Lancet 2009; 373:1083-111
Pancreas cancer relative risk for 5.0 BMI increase	0.131	0.0335	Lognormal	1.1	1.02	1.19	0.0953102	0.0393242	1.1	0	50	Norat T, Aune D, Vieira AR, Chan D, Rosenblatt DN, Vieira R. WCRF/AICR Systematic Literature Review Continuous Update Project Report: The Associations between Food, Nutrition and Physical Activity and the Risk of Pancreatic Cancer (2011)
Colorectal cancer relative risk for 1.0 BMI increase	0.0296	0.005	Lognormal	1.03004	1.02	1.04	0.0296	0.00495359	1.03004	0	50	World Cancer Research Fund/American Institute for Cancer Research. Food, Nutrition, Physical Activity, and the Prevention of Cancer: a Global Perspective. Washington DC: AICR, 2007. pg 216
Breast cancer relative risk for 2.0 BMI increase, premenopausal (under 60)	-0.0619	0.0082	Lognormal	0.94	0.92	0.95	-0.0618754	0.00818579	0.94	0	50	World Cancer Research Fund/American Institute for Cancer Research. Food, Nutrition, Physical Activity, and the Prevention of Cancer: a Global Perspective. Washington DC: AICR, 2007. pg 220
Breast cancer relative risk for 2.0 BMI increase, postmenopausal (over 60)	0.0296	0.0075	Lognormal	1.03	1.01	1.04	0.0295588	0.00746693	1.03	0	50	World Cancer Research Fund/American Institute for Cancer Research. Food, Nutrition, Physical Activity, and the Prevention of Cancer: a Global Perspective. Washington DC: AICR, 2007. pg 219
Endometrial cancer relative risk for 5.0 BMI increase	0.4187	0.0618	Lognormal	1.51998	1.35	1.72	0.4187	0.0617907	1.51998	0	50	World Cancer Research Fund/American Institute for Cancer Research. Food, Nutrition, Physical Activity, and the Prevention of Cancer: a Global Perspective. Washington DC: AICR, 2007. pg 221
Gallbladder cancer relative risk for 5.0 BMI increase	0.207	0.0352	Lognormal	1.22998	1.15	1.32	0.207	0.0351709	1.22998	0	50	World Cancer Research Fund/American Institute for Cancer Research. Food, Nutrition, Physical Activity, and the Prevention of Cancer: a Global Perspective. Washington DC: AICR, 2007. pg 223
Kidney cancer relative risk for 5.0 BMI increase	0.27	0.0291	Lognormal	1.30996	1.24	1.39	0.27	0.0291307	1.30996	0	50	World Cancer Research Fund/American Institute for Cancer Research. Food, Nutrition, Physical Activity, and the Prevention of Cancer: a Global Perspective. Washington DC: AICR, 2007. pg 223
Colorectal cancer relative risk for 10g/day fibre increase (men)			Lognormal	0.88	0.78	0.99	-0.127833	0.0608191	0.88	0	50	Norat T, Chan D, Lau R, Aune D, Vieira R. WCRF/AICR Systematic Literature Review Continuous Update Project Report: The Associations between Food, Nutrition and Physical Activity and the Risk of Colorectal Cancer (2010)
Colorectal cancer relative risk for 10g/day fibre increase (women)			Lognormal	0.92	0.87	0.98	-0.0833816	0.0303723	0.92	0	50	Norat T, Chan D, Lau R, Aune D, Vieira R. WCRF/AICR Systematic Literature Review Continuous Update Project Report: The Associations between Food, Nutrition and Physical Activity and the Risk of Colorectal Cancer (2010)
First stroke incidence relative risk for 7g/day increase in fibre			Lognormal	0.93	0.88	0.98	-0.0725707	0.0274568	0.93	5	35	Threapleton DE, Greenwood DC, Evans CE, Cleghorn CL, Nykjaer C, Woodhead C, Cade JE, Gale CP, Burley VJ. Dietary fiber intake and risk of first stroke: a systematic review and meta-analysis. Stroke 2013; 44:1360-1368
CHD mortality relative risk for 10g/day increase in dietary fibre	-0.2107	0.0625	Lognormal	0.810017	0.72	0.92	-0.2107	0.0625312	0.810017	12	27	Pereira M, O'Reilly E, Augustsson K, Fraser GE, Goldbourt U, Heitmann BL, Hallmans G, Knekt P, Pietinen P, Spiegelman D, Stevens J, Virtamo J, Willett WC, Ascherio A. Dietary fiber and risk of coronary heart disease: a pooled analysis of cohort studies. Arch Int Med. 2004;164(4):370-6
SMOKING				Estimate	CI low	CI high	Mean	SD	Estimate
COPD relative risk for male current smokers	2.37955	0.128484	Lognormal	10.8	8.4	13.9	2.37955	0.128484	10.8	cat	cat	Thun MJ, Apicella LF, Henley SJ. Smoking vs other risk factors as the cause of smoking-attributable deaths: confounding in the courtroom. JAMA. 2000 Aug 9;284(6):706-12.
COPD relative risk for male former smokers	2.05412	0.120942	Lognormal	7.8	6.1	9.8	2.05412	0.120942	7.8	cat	cat	Thun MJ, Apicella LF, Henley SJ. Smoking vs other risk factors as the cause of smoking-attributable deaths: confounding in the courtroom. JAMA. 2000 Aug 9;284(6):706-12.
COPD relative risk for female current smokers	2.5096	0.109378	Lognormal	12.3	9.9	15.2	2.5096	0.109378	12.3	cat	cat	Thun MJ, Apicella LF, Henley SJ. Smoking vs other risk factors as the cause of smoking-attributable deaths: confounding in the courtroom. JAMA. 2000 Aug 9;284(6):706-12.
COPD relative risk for female former smokers	2.18605	0.113992	Lognormal	8.9	7.1	11.1	2.18605	0.113992	8.9	cat	cat	Thun MJ, Apicella LF, Henley SJ. Smoking vs other risk factors as the cause of smoking-attributable deaths: confounding in the courtroom. JAMA. 2000 Aug 9;284(6):706-12.
IHD relative risk 35-64y males current smokers	0.955511	0.048276	Lognormal	2.6	2.4	2.9	0.955511	0.048276	2.6	cat	cat	Thun MJ, Apicella LF, Henley SJ. Smoking vs other risk factors as the cause of smoking-attributable deaths: confounding in the courtroom. JAMA. 2000 Aug 9;284(6):706-12.
IHD relative risk 35-64y males former smokers	0.470004	0.0495296	Lognormal	1.6	1.4	1.7	0.470004	0.0495296	1.6	cat	cat	Thun MJ, Apicella LF, Henley SJ. Smoking vs other risk factors as the cause of smoking-attributable deaths: confounding in the courtroom. JAMA. 2000 Aug 9;284(6):706-12.
IHD relative risk >65y males current smokers	0.405465	0.0529692	Lognormal	1.5	1.3	1.6	0.405465	0.0529692	1.5	cat	cat	Thun MJ, Apicella LF, Henley SJ. Smoking vs other risk factors as the cause of smoking-attributable deaths: confounding in the courtroom. JAMA. 2000 Aug 9;284(6):706-12.
IHD relative risk >65y males former smokers	0.182322	0.0221968	Lognormal	1.2	1.1	1.2	0.182322	0.0221968	1.2	cat	cat	Thun MJ, Apicella LF, Henley SJ. Smoking vs other risk factors as the cause of smoking-attributable deaths: confounding in the courtroom. JAMA. 2000 Aug 9;284(6):706-12.
IHD relative risk 35-64y females current smokers	1.16315	0.0641108	Lognormal	3.2	2.8	3.6	1.16315	0.0641108	3.2	cat	cat	Thun MJ, Apicella LF, Henley SJ. Smoking vs other risk factors as the cause of smoking-attributable deaths: confounding in the courtroom. JAMA. 2000 Aug 9;284(6):706-12.
IHD relative risk 35-64y females former smokers	0.336472	0.0888537	Lognormal	1.4	1.2	1.7	0.336472	0.0888537	1.4	cat	cat	Thun MJ, Apicella LF, Henley SJ. Smoking vs other risk factors as the cause of smoking-attributable deaths: confounding in the courtroom. JAMA. 2000 Aug 9;284(6):706-12.
IHD relative risk >65y females current smokers	0.530628	0.0438394	Lognormal	1.7	1.6	1.9	0.530628	0.0438394	1.7	cat	cat	Thun MJ, Apicella LF, Henley SJ. Smoking vs other risk factors as the cause of smoking-attributable deaths: confounding in the courtroom. JAMA. 2000 Aug 9;284(6):706-12.
IHD relative risk >65y females former smokers	0.336472	0.0365053	Lognormal	1.4	1.3	1.5	0.336472	0.0365053	1.4	cat	cat	Thun MJ, Apicella LF, Henley SJ. Smoking vs other risk factors as the cause of smoking-attributable deaths: confounding in the courtroom. JAMA. 2000 Aug 9;284(6):706-12.
Stroke relative risk 35-64y males current smokers	0.875469	0.130313	Lognormal	2.4	1.8	3	0.875469	0.130313	2.4	cat	cat	Thun MJ, Apicella LF, Henley SJ. Smoking vs other risk factors as the cause of smoking-attributable deaths: confounding in the courtroom. JAMA. 2000 Aug 9;284(6):706-12.
Stroke relative risk 35-64y males former smokers	0	0.142759	Lognormal	1	0.8	1.4	0	0.142759	1	cat	cat	Thun MJ, Apicella LF, Henley SJ. Smoking vs other risk factors as the cause of smoking-attributable deaths: confounding in the courtroom. JAMA. 2000 Aug 9;284(6):706-12.
Stroke relative risk >65y males current smokers	0.405465	0.103435	Lognormal	1.5	1.2	1.8	0.405465	0.103435	1.5	cat	cat	Thun MJ, Apicella LF, Henley SJ. Smoking vs other risk factors as the cause of smoking-attributable deaths: confounding in the courtroom. JAMA. 2000 Aug 9;284(6):706-12.
Stroke relative risk >65y males former smokers	0	0.0733883	Lognormal	1	0.9	1.2	0	0.0733883	1	cat	cat	Thun MJ, Apicella LF, Henley SJ. Smoking vs other risk factors as the cause of smoking-attributable deaths: confounding in the courtroom. JAMA. 2000 Aug 9;284(6):706-12.
Stroke relative risk 35-64y females current smokers	1.335	0.106163	Lognormal	3.8	3.1	4.7	1.335	0.106163	3.8	cat	cat	Thun MJ, Apicella LF, Henley SJ. Smoking vs other risk factors as the cause of smoking-attributable deaths: confounding in the courtroom. JAMA. 2000 Aug 9;284(6):706-12.
Stroke relative risk 35-64y females former smokers	0.405465	0.152509	Lognormal	1.5	1.1	2	0.405465	0.152509	1.5	cat	cat	Thun MJ, Apicella LF, Henley SJ. Smoking vs other risk factors as the cause of smoking-attributable deaths: confounding in the courtroom. JAMA. 2000 Aug 9;284(6):706-12.
Stroke relative risk >65y females current smokers	0.470004	0.0779035	Lognormal	1.6	1.4	1.9	0.470004	0.0779035	1.6	cat	cat	Thun MJ, Apicella LF, Henley SJ. Smoking vs other risk factors as the cause of smoking-attributable deaths: confounding in the courtroom. JAMA. 2000 Aug 9;284(6):706-12.
Stroke relative risk >65y females former smokers	0.182322	0.0858348	Lognormal	1.2	1	1.4	0.182322	0.0858348	1.2	cat	cat	Thun MJ, Apicella LF, Henley SJ. Smoking vs other risk factors as the cause of smoking-attributable deaths: confounding in the courtroom. JAMA. 2000 Aug 9;284(6):706-12.
Diabetes relative risk current smokers	0.364643	0.0478055	Lognormal	1.44	1.31	1.58	0.364643	0.0478055	1.44	cat	cat	Willi C, Bodenmann P, Ghali WA, Faris PD, Cornuz J. Active smoking and the risk of type 2 diabetes: a systematic review and meta-analysis. JAMA. 2007 Dec 12;298(22):2654-64.
Diabetes relative risk former smokers	0.207014	0.0393242	Lognormal	1.23	1.14	1.33	0.207014	0.0393242	1.23	cat	cat	Willi C, Bodenmann P, Ghali WA, Faris PD, Cornuz J. Active smoking and the risk of type 2 diabetes: a systematic review and meta-analysis. JAMA. 2007 Dec 12;298(22):2654-64.
Ca Lung relative risk current smokers	2.19277	0.149651	Lognormal	8.96	6.73	12.1	2.19277	0.149651	8.96	cat	cat	Gandini S, Botteri E, Iodice S, Boniol M, Lowenfels AB, Maisonneuve P, Boyle P. Tobacco smoking and cancer: a meta-analysis. Int J Cancer. 2008 Jan 1;122(1):155-64.
Ca Lung relative risk former smokers	1.34807	0.167443	Lognormal	3.85	2.77	5.34	1.34807	0.167443	3.85	cat	cat	Gandini S, Botteri E, Iodice S, Boniol M, Lowenfels AB, Maisonneuve P, Boyle P. Tobacco smoking and cancer: a meta-analysis. Int J Cancer. 2008 Jan 1;122(1):155-64.
Ca Upper digestive relative risk current smokers	1.27257	0.135877	Lognormal	3.57	2.63	4.48	1.27257	0.135877	3.57	cat	cat	Gandini S, Botteri E, Iodice S, Boniol M, Lowenfels AB, Maisonneuve P, Boyle P. Tobacco smoking and cancer: a meta-analysis. Int J Cancer. 2008 Jan 1;122(1):155-64.
Ca Upper digestive relative risk former smokers	0.165514	0.245361	Lognormal	1.18	0.73	1.91	0.165514	0.245361	1.18	cat	cat	Gandini S, Botteri E, Iodice S, Boniol M, Lowenfels AB, Maisonneuve P, Boyle P. Tobacco smoking and cancer: a meta-analysis. Int J Cancer. 2008 Jan 1;122(1):155-64.
Ca Larynx relative risk current smokers	1.94305	0.4073	Lognormal	6.98	3.14	15.5	1.94305	0.4073	6.98	cat	cat	Gandini S, Botteri E, Iodice S, Boniol M, Lowenfels AB, Maisonneuve P, Boyle P. Tobacco smoking and cancer: a meta-analysis. Int J Cancer. 2008 Jan 1;122(1):155-64.
Ca Larynx relative risk former smokers	1.53687	0.167122	Lognormal	4.65	3.35	6.45	1.53687	0.167122	4.65	cat	cat	Gandini S, Botteri E, Iodice S, Boniol M, Lowenfels AB, Maisonneuve P, Boyle P. Tobacco smoking and cancer: a meta-analysis. Int J Cancer. 2008 Jan 1;122(1):155-64.
Ca Stomach relative risk current smokers	0.494696	0.0900558	Lognormal	1.64	1.37	1.95	0.494696	0.0900558	1.64	cat	cat	Gandini S, Botteri E, Iodice S, Boniol M, Lowenfels AB, Maisonneuve P, Boyle P. Tobacco smoking and cancer: a meta-analysis. Int J Cancer. 2008 Jan 1;122(1):155-64.
Ca Stomach relative risk former smokers	0.270027	0.0564879	Lognormal	1.31	1.17	1.46	0.270027	0.0564879	1.31	cat	cat	Gandini S, Botteri E, Iodice S, Boniol M, Lowenfels AB, Maisonneuve P, Boyle P. Tobacco smoking and cancer: a meta-analysis. Int J Cancer. 2008 Jan 1;122(1):155-64.
Ca Liver relative risk current smokers	0.444686	0.0947184	Lognormal	1.56	1.29	1.87	0.444686	0.0947184	1.56	cat	cat	Lee YC, Cohet C, Yang YC, Stayner L, Hashibe M, Straif K. Meta-analysis of epidemiologic studies on cigarette smoking and liver cancer. Int J Epidemiol. 2009 Dec;38(6):1497-511. doi: 10.1093/ije/dyp280. Epub 2009 Aug 31.
Ca Liver relative risk former smokers	0.398776	0.174405	Lognormal	1.49	1.06	2.1	0.398776	0.174405	1.49	cat	cat	Lee YC, Cohet C, Yang YC, Stayner L, Hashibe M, Straif K. Meta-analysis of epidemiologic studies on cigarette smoking and liver cancer. Int J Epidemiol. 2009 Dec;38(6):1497-511. doi: 10.1093/ije/dyp280. Epub 2009 Aug 31.
Ca Pancreas relative risk current smokers	0.530628	0.0599473	Lognormal	1.7	1.51	1.91	0.530628	0.0599473	1.7	cat	cat	Gandini S, Botteri E, Iodice S, Boniol M, Lowenfels AB, Maisonneuve P, Boyle P. Tobacco smoking and cancer: a meta-analysis. Int J Cancer. 2008 Jan 1;122(1):155-64.
Ca Pancreas relative risk former smokers	0.165514	0.0627444	Lognormal	1.18	1.04	1.33	0.165514	0.0627444	1.18	cat	cat	Gandini S, Botteri E, Iodice S, Boniol M, Lowenfels AB, Maisonneuve P, Boyle P. Tobacco smoking and cancer: a meta-analysis. Int J Cancer. 2008 Jan 1;122(1):155-64.
Ca Endometrium relative risk current smokers	-0.301105	0.0693708	Lognormal	0.74	0.64	0.84	-0.301105	0.0693708	0.74	cat	cat	Zhou B, Yang L, Sun Q, Cong R, Gu H, Tang N, Zhu H, Wang B. Cigarette smoking and the risk of endometrial cancer: a meta-analysis. Am J Med. 2008 Jun;121(6):501-508.e3. doi: 10.1016/j.amjmed.2008.01.044.
Ca Endometrium relative risk former smokers	-0.127833	0.0608191	Lognormal	0.88	0.78	0.99	-0.127833	0.0608191	0.88	cat	cat	Zhou B, Yang L, Sun Q, Cong R, Gu H, Tang N, Zhu H, Wang B. Cigarette smoking and the risk of endometrial cancer: a meta-analysis. Am J Med. 2008 Jun;121(6):501-508.e3. doi: 10.1016/j.amjmed.2008.01.044.
Ca Kidney relative risk current smokers	0.41871	0.0685475	Lognormal	1.52	1.33	1.74	0.41871	0.0685475	1.52	cat	cat	Gandini S, Botteri E, Iodice S, Boniol M, Lowenfels AB, Maisonneuve P, Boyle P. Tobacco smoking and cancer: a meta-analysis. Int J Cancer. 2008 Jan 1;122(1):155-64.
Ca Kidney relative risk former smokers	0.223144	0.0468833	Lognormal	1.25	1.14	1.37	0.223144	0.0468833	1.25	cat	cat	Gandini S, Botteri E, Iodice S, Boniol M, Lowenfels AB, Maisonneuve P, Boyle P. Tobacco smoking and cancer: a meta-analysis. Int J Cancer. 2008 Jan 1;122(1):155-64.
Ca Cervix relative risk current smokers	0.604316	0.097164	Lognormal	1.83	1.51	2.21	0.604316	0.097164	1.83	cat	cat	Gandini S, Botteri E, Iodice S, Boniol M, Lowenfels AB, Maisonneuve P, Boyle P. Tobacco smoking and cancer: a meta-analysis. Int J Cancer. 2008 Jan 1;122(1):155-64.
Ca Cervix relative risk former smokers	0.231112	0.0628308	Lognormal	1.26	1.11	1.42	0.231112	0.0628308	1.26	cat	cat	Gandini S, Botteri E, Iodice S, Boniol M, Lowenfels AB, Maisonneuve P, Boyle P. Tobacco smoking and cancer: a meta-analysis. Int J Cancer. 2008 Jan 1;122(1):155-64.
Ca Lower urinary (bladder) relative risk current smokers	1.01885	0.124847	Lognormal	2.77	2.17	3.54	1.01885	0.124847	2.77	cat	cat	Gandini S, Botteri E, Iodice S, Boniol M, Lowenfels AB, Maisonneuve P, Boyle P. Tobacco smoking and cancer: a meta-analysis. Int J Cancer. 2008 Jan 1;122(1):155-64.
Ca Lower urinary (bladder) relative risk former smokers	0.542324	0.085335	Lognormal	1.72	1.46	2.04	0.542324	0.085335	1.72	cat	cat	Gandini S, Botteri E, Iodice S, Boniol M, Lowenfels AB, Maisonneuve P, Boyle P. Tobacco smoking and cancer: a meta-analysis. Int J Cancer. 2008 Jan 1;122(1):155-64.
ALCOHOL				Estimate	CI low	CI high	Mean	SD	Estimate
CHD Mortality RR for 0-2.5g/day alcohol	-0.0833816	0.0717889	Lognormal	0.92	0.8	1.06	-0.0833816	0.0717889	0.92	cat	cat	Ronksley PE, Brien SE, Turner BJ, Mukamal KJ, Ghali WA. Association of alcohol consumption with selected cardiovascular disease outcomes: a systematic review and meta-analysis. BMJ 2011;342.
CHD Mortality RR for 2.5-15g/day alcohol	-0.235722	0.0418081	Lognormal	0.79	0.73	0.86	-0.235722	0.0418081	0.79	cat	cat	Ronksley PE, Brien SE, Turner BJ, Mukamal KJ, Ghali WA. Association of alcohol consumption with selected cardiovascular disease outcomes: a systematic review and meta-analysis. BMJ 2011;342.
CHD Mortality RR for 15-30g/day alcohol	-0.235722	0.0547594	Lognormal	0.79	0.71	0.88	-0.235722	0.0547594	0.79	cat	cat	Ronksley PE, Brien SE, Turner BJ, Mukamal KJ, Ghali WA. Association of alcohol consumption with selected cardiovascular disease outcomes: a systematic review and meta-analysis. BMJ 2011;342.
CHD Mortality RR for 30-60g/day alcohol	-0.261365	0.036269	Lognormal	0.77	0.72	0.83	-0.261365	0.036269	0.77	cat	cat	Ronksley PE, Brien SE, Turner BJ, Mukamal KJ, Ghali WA. Association of alcohol consumption with selected cardiovascular disease outcomes: a systematic review and meta-analysis. BMJ 2011;342.
CHD Mortality RR for >60g/day alcohol	-0.287682	0.132231	Lognormal	0.75	0.53	0.89	-0.287682	0.132231	0.75	cat	cat	Ronksley PE, Brien SE, Turner BJ, Mukamal KJ, Ghali WA. Association of alcohol consumption with selected cardiovascular disease outcomes: a systematic review and meta-analysis. BMJ 2011;342.
Stroke Mortality RR for 0-2.5g/day alcohol	0	0.148049	Lognormal	1	0.75	1.34	0	0.148049	1	cat	cat	Ronksley PE, Brien SE, Turner BJ, Mukamal KJ, Ghali WA. Association of alcohol consumption with selected cardiovascular disease outcomes: a systematic review and meta-analysis. BMJ 2011;342.
Stroke Mortality RR for 2.5-15g/day alcohol	-0.150823	0.0708244	Lognormal	0.86	0.75	0.99	-0.150823	0.0708244	0.86	cat	cat	Ronksley PE, Brien SE, Turner BJ, Mukamal KJ, Ghali WA. Association of alcohol consumption with selected cardiovascular disease outcomes: a systematic review and meta-analysis. BMJ 2011;342.
Stroke Mortality RR for 15-30g/day alcohol	0.139762	0.148624	Lognormal	1.15	0.86	1.54	0.139762	0.148624	1.15	cat	cat	Ronksley PE, Brien SE, Turner BJ, Mukamal KJ, Ghali WA. Association of alcohol consumption with selected cardiovascular disease outcomes: a systematic review and meta-analysis. BMJ 2011;342.
Stroke Mortality RR for 30-60g/day alcohol	0.0953102	0.136246	Lognormal	1.1	0.85	1.45	0.0953102	0.136246	1.1	cat	cat	Ronksley PE, Brien SE, Turner BJ, Mukamal KJ, Ghali WA. Association of alcohol consumption with selected cardiovascular disease outcomes: a systematic review and meta-analysis. BMJ 2011;342.
Stroke Mortality RR for >60g/day alcohol	0.364643	0.191834	Lognormal	1.44	0.99	2.1	0.364643	0.191834	1.44	cat	cat	Ronksley PE, Brien SE, Turner BJ, Mukamal KJ, Ghali WA. Association of alcohol consumption with selected cardiovascular disease outcomes: a systematic review and meta-analysis. BMJ 2011;342.
Diabetes RR for <6g/day alcohol	-0.127833	0.0438394	Lognormal	0.88	0.8	0.95	-0.127833	0.0438394	0.88	cat	cat	Baliunas DO, Taylor BJ, Irving H, Roerecke M, Patra J, Mohapatra S, Rehm J. Alcohol as a risk factor for type 2 diabetes: a systematic review and meta-analysis. Diabetes Care 2009; 32(11)
Diabetes RR for 6-12g/day alcohol	-0.314711	0.0834727	Lognormal	0.73	0.62	0.86	-0.314711	0.0834727	0.73	cat	cat	Baliunas DO, Taylor BJ, Irving H, Roerecke M, Patra J, Mohapatra S, Rehm J. Alcohol as a risk factor for type 2 diabetes: a systematic review and meta-analysis. Diabetes Care 2009; 32(11)
Diabetes RR for 12-24g/day alcohol	-0.415515	0.0612119	Lognormal	0.66	0.59	0.75	-0.415515	0.0612119	0.66	cat	cat	Baliunas DO, Taylor BJ, Irving H, Roerecke M, Patra J, Mohapatra S, Rehm J. Alcohol as a risk factor for type 2 diabetes: a systematic review and meta-analysis. Diabetes Care 2009; 32(11)
Diabetes RR for 24-48g/day alcohol	-0.301105	0.0852556	Lognormal	0.74	0.63	0.88	-0.301105	0.0852556	0.74	cat	cat	Baliunas DO, Taylor BJ, Irving H, Roerecke M, Patra J, Mohapatra S, Rehm J. Alcohol as a risk factor for type 2 diabetes: a systematic review and meta-analysis. Diabetes Care 2009; 32(11)
Diabetes RR for >48g/day alcohol	-0.0725707	0.119036	Lognormal	0.93	0.74	1.18	-0.0725707	0.119036	0.93	cat	cat	Baliunas DO, Taylor BJ, Irving H, Roerecke M, Patra J, Mohapatra S, Rehm J. Alcohol as a risk factor for type 2 diabetes: a systematic review and meta-analysis. Diabetes Care 2009; 32(11)
Liver cirrhosis RR for <12g/day alcohol women	0.641854	0.264309	Lognormal	1.9	1.1	3.1	0.641854	0.264309	1.9	cat	cat	Rehm J, Taylor B, Mohapatra S, Irving H, Baliunas D, Patra J, Roerecke M. Alcohol as a risk factor for liver cirrhosis: a systematic review and meta-analysis. Drug and Alcohol Review 2010; 29:437-445
Liver cirrhosis RR for 12-24g/day alcohol women	1.72277	0.109042	Lognormal	5.6	4.5	6.9	1.72277	0.109042	5.6	cat	cat	Rehm J, Taylor B, Mohapatra S, Irving H, Baliunas D, Patra J, Roerecke M. Alcohol as a risk factor for liver cirrhosis: a systematic review and meta-analysis. Drug and Alcohol Review 2010; 29:437-446
Liver cirrhosis RR for 24-36g/day alcohol women	2.04122	0.104781	Lognormal	7.7	6.3	9.5	2.04122	0.104781	7.7	cat	cat	Rehm J, Taylor B, Mohapatra S, Irving H, Baliunas D, Patra J, Roerecke M. Alcohol as a risk factor for liver cirrhosis: a systematic review and meta-analysis. Drug and Alcohol Review 2010; 29:437-447
Liver cirrhosis RR for 36-48g/day alcohol women	2.31254	0.149946	Lognormal	10.1	7.5	13.5	2.31254	0.149946	10.1	cat	cat	Rehm J, Taylor B, Mohapatra S, Irving H, Baliunas D, Patra J, Roerecke M. Alcohol as a risk factor for liver cirrhosis: a systematic review and meta-analysis. Drug and Alcohol Review 2010; 29:437-448
Liver cirrhosis RR for 48-60g/day alcohol women	2.68785	0.147356	Lognormal	14.7	11	19.6	2.68785	0.147356	14.7	cat	cat	Rehm J, Taylor B, Mohapatra S, Irving H, Baliunas D, Patra J, Roerecke M. Alcohol as a risk factor for liver cirrhosis: a systematic review and meta-analysis. Drug and Alcohol Review 2010; 29:437-449
Liver cirrhosis RR for >60g/day alcohol women	3.12236	0.142759	Lognormal	22.7	17.2	30.1	3.12236	0.142759	22.7	cat	cat	Rehm J, Taylor B, Mohapatra S, Irving H, Baliunas D, Patra J, Roerecke M. Alcohol as a risk factor for liver cirrhosis: a systematic review and meta-analysis. Drug and Alcohol Review 2010; 29:437-450
Liver cirrhosis RR for <12g/day alcohol men	0	0.250212	Lognormal	1	0.6	1.6	0	0.250212	1	cat	cat	Rehm J, Taylor B, Mohapatra S, Irving H, Baliunas D, Patra J, Roerecke M. Alcohol as a risk factor for liver cirrhosis: a systematic review and meta-analysis. Drug and Alcohol Review 2010; 29:437-451
Liver cirrhosis RR for 12-24g/day alcohol men	0.470004	0.0909885	Lognormal	1.6	1.4	2	0.470004	0.0909885	1.6	cat	cat	Rehm J, Taylor B, Mohapatra S, Irving H, Baliunas D, Patra J, Roerecke M. Alcohol as a risk factor for liver cirrhosis: a systematic review and meta-analysis. Drug and Alcohol Review 2010; 29:437-452
Liver cirrhosis RR for 24-36g/day alcohol men	1.02962	0.0997108	Lognormal	2.8	2.3	3.4	1.02962	0.0997108	2.8	cat	cat	Rehm J, Taylor B, Mohapatra S, Irving H, Baliunas D, Patra J, Roerecke M. Alcohol as a risk factor for liver cirrhosis: a systematic review and meta-analysis. Drug and Alcohol Review 2010; 29:437-453
Liver cirrhosis RR for 36-48g/day alcohol men	1.72277	0.112712	Lognormal	5.6	4.5	7	1.72277	0.112712	5.6	cat	cat	Rehm J, Taylor B, Mohapatra S, Irving H, Baliunas D, Patra J, Roerecke M. Alcohol as a risk factor for liver cirrhosis: a systematic review and meta-analysis. Drug and Alcohol Review 2010; 29:437-454
Liver cirrhosis RR for 48-60g/day alcohol men	1.94591	0.0975021	Lognormal	7	5.8	8.5	1.94591	0.0975021	7	cat	cat	Rehm J, Taylor B, Mohapatra S, Irving H, Baliunas D, Patra J, Roerecke M. Alcohol as a risk factor for liver cirrhosis: a systematic review and meta-analysis. Drug and Alcohol Review 2010; 29:437-455
Liver cirrhosis RR for >60g/day alcohol men	2.63906	0.0907704	Lognormal	14	11.7	16.7	2.63906	0.0907704	14	cat	cat	Rehm J, Taylor B, Mohapatra S, Irving H, Baliunas D, Patra J, Roerecke M. Alcohol as a risk factor for liver cirrhosis: a systematic review and meta-analysis. Drug and Alcohol Review 2010; 29:437-456
Ca Liver RR per 10g/day alcohol	0.0953102	0.0350003	Lognormal	1.1	1.02	1.17	0.0953102	0.0350003	1.1	0	100	World Cancer Research Fund/American Institute for Cancer Research. Food, Nutrition, Physical Activity, and the Prevention of Cancer: a Global Perspective. Washington DC: AICR, 2007. pg 168
Ca Mouth, pharynx and larynx RR per drink per week	0.215111	0.0247066	Lognormal	1.24	1.18	1.3	0.215111	0.0247066	1.24	0	150	World Cancer Research Fund/American Institute for Cancer Research. Food, Nutrition, Physical Activity, and the Prevention of Cancer: a Global Perspective. Washington DC: AICR, 2007. pg 160
Ca Colorectum RR per 10g/day alcohol	0.0861777	0.0258851	Lognormal	1.09	1.03	1.14	0.0861777	0.0258851	1.09	0	40	World Cancer Research Fund/American Institute for Cancer Research. Food, Nutrition, Physical Activity, and the Prevention of Cancer: a Global Perspective. Washington DC: AICR, 2007. pg 164
Ca Breast RR per 10g/day alcohol	0.0953	0.0186	Lognormal	1.1	1.06	1.14	0.0953102	0.0185611	1.1	0	280	World Cancer Research Fund/American Institute for Cancer Research. Food, Nutrition, Physical Activity, and the Prevention of Cancer: a Global Perspective. Washington DC: AICR, 2007. pg 167
PHYSICAL ACTIVITY				Estimate	CI low	CI high	Mean	SD	Estimate
CHD incidence for 11.25METhrs/wk increase			Lognormal	0.81	0.75	0.87	-0.210721	0.0378622	0.81	0	35	Manek N, Nichols M, Kelly P, Foster C, Webster P, Rayner M, Scarborough P. Quantifying the association between physical activity and cardiovascular disease, cancer and all-cause mortality: a systematic review and meta-analyses.
Stroke incidence for 11.25METhrs/wk increase			Lognormal	0.79	0.68	0.92	-0.235722	0.0771125	0.79	0	35	Manek N, Nichols M, Kelly P, Foster C, Webster P, Rayner M, Scarborough P. Quantifying the association between physical activity and cardiovascular disease, cancer and all-cause mortality: a systematic review and meta-analyses.
Heart failure incidence for 11.25METhrs/wk increase			Lognormal	0.86	0.82	0.89	-0.150823	0.0208972	0.86	0	35	Manek N, Nichols M, Kelly P, Foster C, Webster P, Rayner M, Scarborough P. Quantifying the association between physical activity and cardiovascular disease, cancer and all-cause mortality: a systematic review and meta-analyses.
Breast cancer incidence for 22.5METhrs/wk increase			Lognormal	0.91	0.87	0.95	-0.0943107	0.022441	0.91	0	35	Manek N, Nichols M, Kelly P, Foster C, Webster P, Rayner M, Scarborough P. Quantifying the association between physical activity and cardiovascular disease, cancer and all-cause mortality: a systematic review and meta-analyses.
Lung cancer incidence for 22.5METhrs/wk increase			Lognormal	0.74	0.63	0.86	-0.301105	0.079391	0.74	0	35	Manek N, Nichols M, Kelly P, Foster C, Webster P, Rayner M, Scarborough P. Quantifying the association between physical activity and cardiovascular disease, cancer and all-cause mortality: a systematic review and meta-analyses.
Stomach cancer incidence for 22.5METhrs/wk increase			Lognormal	0.74	0.64	0.85	-0.301105	0.0723898	0.74	0	35	Manek N, Nichols M, Kelly P, Foster C, Webster P, Rayner M, Scarborough P. Quantifying the association between physical activity and cardiovascular disease, cancer and all-cause mortality: a systematic review and meta-analyses.

## Sheet: FruitVeg
No
	Population Characteristics
		Population	Baseline												Counterfactual												Baseline fruit distribution (g/day)																					Counterfactual fruit distribution (g/day)
			Mean Fruit (g/d) Consumers	SD Fruit (g/d) Consumers	% consuming <1 fruit portion daily	No. fruit non-consumers	Mean log Fruit (g/d) Consumers	SD log Fruit (g/d) Consumers	Mean Veg (g/d) Consumers	SD Veg (g/d) Consumers	% consuming <1 veg portion daily	No. non-veg consumers	Mean log Veg (g/d) Consumers	SD log Veg (g/d) Consumers	Mean Fruit (g/d) Consumers	SD Fruit (g/d) Consumers	% consuming <1 fruit portion daily	No. non-fruit consumers	Mean log Fruit (g/d) Consumers	SD log Fruit (g/d) Consumers	Mean Veg (g/d) Consumers	SD Veg (g/d) Consumers	% consuming <1 veg portion daily	No. non-veg consumers	Mean log Veg (g/d) Consumers	SD log Veg (g/d) Consumers	<80	80-120	120-160	160-200	200-240	240-280	280-320	320-360	360-400	400-440	440-480	480-520	520-560	560-600	600-640	640-680	680-720	720-760	760-800	>800	Check	<80	80-120
	M15-19	567277	1	1	1	5672.77	-0.346574	0.832555	1	1	1	5672.77	-0.346574	0.832555	1	1	1	5672.77	-0.346574	0.832555	1	1	1	5672.77	-0.346574	0.832555	567277	0.00359462	0.000175078	1.74283e-05	2.64691e-06	5.33285e-07	1.31747e-07	3.79715e-08	1.23454e-08	4.48924e-09	1.68347e-09	7.48207e-10	3.11753e-10	1.87052e-10	6.23506e-11	0	6.23506e-11	0	0	0	.	567277	0.00359462
[truncated: 202 more rows]
[truncated: 61 more columns]

## Sheet: Fibre
No
	Population Characteristics
		Population	Baseline		Counterfactual		Baseline fibre distribution (g/day)																										Counterfactual fibre distribution (g/day)
[truncated: 167 more rows]
[truncated: 58 more columns]

## Sheet: Fibre ONLY
No
	Population Characteristics
[truncated: 168 more rows]
[truncated: 58 more columns]

## Sheet: Salt
No
	Population Characteristics
[truncated: 317 more rows]
[truncated: 58 more columns]

## Sheet: Salt ONLY
No
	Population Characteristics
[truncated: 317 more rows]
[truncated: 58 more columns]

[truncated: 13 more sheets: Fats, Fats ONLY, BMI, BMI ONLY, PA, PA ONLY, BMI and PA ONLY, Alcohol, Alcohol ONLY, Smoking, Smoking ONLY, Notes, Names]
