# Supplementary material for: Evaluating the role of salt intake in achieving WHO NCD targets in the Eurasian Economic Union: A PRIME modeling study
Source: PLoS One. 2023 Jul 21;18(7):e0289112. doi: 10.1371/journal.pone.0289112 (PMC10361522; doi:10.1371/journal.pone.0289112)
Supplement: S1 File — (ZIP) [file pone.0289112.s012.zip › Kazakhstan WHO Salt & 2017 Population-Mortality.xlsm]

## Sheet: Baseline & Counterfactual
	Baseline															Counterfactual
		Mean Total Energy Intake (kcal/day)	Mean Fruit (g/d) Consumers	SD Fruit (g/d) Consumers	% consuming <1 fruit portion daily	Mean Veg (g/d) Consumers	SD Veg (g/d) Consumers	% consuming <1 veg portion daily	Mean Fibre (g/d)	SD Fibre (g/d)	Mean Salt (g/d)	SD Salt (g/d)					Mean Total Energy Intake (kcal/day)	Mean Fruit (g/d) Consumers	SD Fruit (g/d) Consumers	% consuming <1 fruit portion daily	Mean Veg (g/d) Consumers	SD FVeg (g/d) Consumers	% consuming <1 veg portion daily	Mean Fibre (g/d)	SD Fibre (g/d)	Mean Salt (g/d)	SD Salt (g/d)		Monte Carlo Analysis?
	M15-19	1	1	1	1	1	1	1	1	1	18.51	8.63				M15-19	1	1	1	1	1	1	1	1	1	5	8.63		No
	M20-24	1	1	1	1	1	1	1	1	1	18.51	8.63				M20-24	1	1	1	1	1	1	1	1	1	5	8.63
	M25-29	1	1	1	1	1	1	1	1	1	18.51	8.63				M25-29	1	1	1	1	1	1	1	1	1	5	8.63
	M30-34	1	1	1	1	1	1	1	1	1	18.51	8.63				M30-34	1	1	1	1	1	1	1	1	1	5	8.63
	M35-39	1	1	1	1	1	1	1	1	1	18.51	8.63				M35-39	1	1	1	1	1	1	1	1	1	5	8.63
	M40-44	1	1	1	1	1	1	1	1	1	18.51	8.63				M40-44	1	1	1	1	1	1	1	1	1	5	8.63
	M45-49	1	1	1	1	1	1	1	1	1	18.51	8.63				M45-49	1	1	1	1	1	1	1	1	1	5	8.63
	M50-54	1	1	1	1	1	1	1	1	1	18.51	8.63				M50-54	1	1	1	1	1	1	1	1	1	5	8.63
	M55-59	1	1	1	1	1	1	1	1	1	18.51	8.63				M55-59	1	1	1	1	1	1	1	1	1	5	8.63
	M60-64	1	1	1	1	1	1	1	1	1	18.51	8.63				M60-64	1	1	1	1	1	1	1	1	1	5	8.63
	M65-69	1	1	1	1	1	1	1	1	1	18.51	8.63				M65-69	1	1	1	1	1	1	1	1	1	5	8.63
	M70-74	1	1	1	1	1	1	1	1	1	18.51	8.63				M70-74	1	1	1	1	1	1	1	1	1	5	8.63
	M75-79	1	1	1	1	1	1	1	1	1	18.51	8.63				M75-79	1	1	1	1	1	1	1	1	1	5	8.63
	M80-84	1	1	1	1	1	1	1	1	1	18.51	8.63				M80-84	1	1	1	1	1	1	1	1	1	5	8.63
	M85+	1	1	1	1	1	1	1	1	1	18.51	8.63				M85+	1	1	1	1	1	1	1	1	1	5	8.63
	F15-19	1	1	1	1	1	1	1	1	1	16.14	7.48				F15-19	1	1	1	1	1	1	1	1	1	5	7.48
	F20-24	1	1	1	1	1	1	1	1	1	16.14	7.48				F20-24	1	1	1	1	1	1	1	1	1	5	7.48
	F25-29	1	1	1	1	1	1	1	1	1	16.14	7.48				F25-29	1	1	1	1	1	1	1	1	1	5	7.48
	F30-34	1	1	1	1	1	1	1	1	1	16.14	7.48				F30-34	1	1	1	1	1	1	1	1	1	5	7.48
	F35-39	1	1	1	1	1	1	1	1	1	16.14	7.48				F35-39	1	1	1	1	1	1	1	1	1	5	7.48
	F40-44	1	1	1	1	1	1	1	1	1	16.14	7.48				F40-44	1	1	1	1	1	1	1	1	1	5	7.48
	F45-49	1	1	1	1	1	1	1	1	1	16.14	7.48				F45-49	1	1	1	1	1	1	1	1	1	5	7.48
	F50-54	1	1	1	1	1	1	1	1	1	16.14	7.48				F50-54	1	1	1	1	1	1	1	1	1	5	7.48
	F55-59	1	1	1	1	1	1	1	1	1	16.14	7.48				F55-59	1	1	1	1	1	1	1	1	1	5	7.48
	F60-64	1	1	1	1	1	1	1	1	1	16.14	7.48				F60-64	1	1	1	1	1	1	1	1	1	5	7.48
	F65-69	1	1	1	1	1	1	1	1	1	16.14	7.48				F65-69	1	1	1	1	1	1	1	1	1	5	7.48
	F70-74	1	1	1	1	1	1	1	1	1	16.14	7.48				F70-74	1	1	1	1	1	1	1	1	1	5	7.48
	F75-79	1	1	1	1	1	1	1	1	1	16.14	7.48				F75-79	1	1	1	1	1	1	1	1	1	5	7.48
	F80-84	1	1	1	1	1	1	1	1	1	16.14	7.48				F80-84	1	1	1	1	1	1	1	1	1	5	7.48
	F85+	1	1	1	1	1	1	1	1	1	16.14	7.48				F85+	1	1	1	1	1	1	1	1	1	5	7.48
		Mean Total fat (% total energy)	SD Total fat (% total energy)	Mean Saturated fat (% total energy)	SD Saturated fat (% total energy)	Mean MUFA (% total energy)	SD MUFA (% total energy)	Mean PUFA (% total energy)	SD PUFA (% total energy)	Mean Dietary cholesterol (mg/d)	SD Dietary cholesterol (mg/d)						Mean Total fat (% total energy)	SD Total fat (% total energy)	Mean Saturated fat (% total energy)	SD Saturated fat (% total energy)	Mean MUFA (% total energy)	SD MUFA (% total energy)	Mean PUFA (% total energy)	SD PUFA (% total energy)	Mean Dietary cholesterol (mg/d)	SD Dietary cholesterol (mg/d)
	M15-19	1	1	1	1	1	1	1	1	1	1					M15-19	1	1	1	1	1	1	1	1	1	1
	M20-24	1	1	1	1	1	1	1	1	1	1					M20-24	1	1	1	1	1	1	1	1	1	1
	M25-29	1	1	1	1	1	1	1	1	1	1					M25-29	1	1	1	1	1	1	1	1	1	1
	M30-34	1	1	1	1	1	1	1	1	1	1					M30-34	1	1	1	1	1	1	1	1	1	1
	M35-39	1	1	1	1	1	1	1	1	1	1					M35-39	1	1	1	1	1	1	1	1	1	1
	M40-44	1	1	1	1	1	1	1	1	1	1					M40-44	1	1	1	1	1	1	1	1	1	1
	M45-49	1	1	1	1	1	1	1	1	1	1					M45-49	1	1	1	1	1	1	1	1	1	1
	M50-54	1	1	1	1	1	1	1	1	1	1					M50-54	1	1	1	1	1	1	1	1	1	1
	M55-59	1	1	1	1	1	1	1	1	1	1					M55-59	1	1	1	1	1	1	1	1	1	1
	M60-64	1	1	1	1	1	1	1	1	1	1					M60-64	1	1	1	1	1	1	1	1	1	1
	M65-69	1	1	1	1	1	1	1	1	1	1					M65-69	1	1	1	1	1	1	1	1	1	1
	M70-74	1	1	1	1	1	1	1	1	1	1					M70-74	1	1	1	1	1	1	1	1	1	1
	M75-79	1	1	1	1	1	1	1	1	1	1					M75-79	1	1	1	1	1	1	1	1	1	1
	M80-84	1	1	1	1	1	1	1	1	1	1					M80-84	1	1	1	1	1	1	1	1	1	1
	M85+	1	1	1	1	1	1	1	1	1	1					M85+	1	1	1	1	1	1	1	1	1	1
	F15-19	1	1	1	1	1	1	1	1	1	1					F15-19	1	1	1	1	1	1	1	1	1	1
	F20-24	1	1	1	1	1	1	1	1	1	1					F20-24	1	1	1	1	1	1	1	1	1	1
	F25-29	1	1	1	1	1	1	1	1	1	1					F25-29	1	1	1	1	1	1	1	1	1	1
	F30-34	1	1	1	1	1	1	1	1	1	1					F30-34	1	1	1	1	1	1	1	1	1	1
	F35-39	1	1	1	1	1	1	1	1	1	1					F35-39	1	1	1	1	1	1	1	1	1	1
	F40-44	1	1	1	1	1	1	1	1	1	1					F40-44	1	1	1	1	1	1	1	1	1	1
	F45-49	1	1	1	1	1	1	1	1	1	1					F45-49	1	1	1	1	1	1	1	1	1	1
	F50-54	1	1	1	1	1	1	1	1	1	1					F50-54	1	1	1	1	1	1	1	1	1	1
	F55-59	1	1	1	1	1	1	1	1	1	1					F55-59	1	1	1	1	1	1	1	1	1	1
	F60-64	1	1	1	1	1	1	1	1	1	1					F60-64	1	1	1	1	1	1	1	1	1	1
	F65-69	1	1	1	1	1	1	1	1	1	1					F65-69	1	1	1	1	1	1	1	1	1	1
	F70-74	1	1	1	1	1	1	1	1	1	1					F70-74	1	1	1	1	1	1	1	1	1	1
	F75-79	1	1	1	1	1	1	1	1	1	1					F75-79	1	1	1	1	1	1	1	1	1	1
	F80-84	1	1	1	1	1	1	1	1	1	1					F80-84	1	1	1	1	1	1	1	1	1	1
	F85+	1	1	1	1	1	1	1	1	1	1					F85+	1	1	1	1	1	1	1	1	1	1
	Physical Activity (hrs/week) and Energy Balance	Mean METhrs/wk in active pop	SD METhrs/wk in active pop	% sedentary	MET value for non-MVPA time	MET value for MVPA time	Mean height (m)	Mean BMI	SD BMI		Disable obesity?					Physical Activity (hrs/week) and Energy Balance	Mean METhrs/wk in active pop	SD METhrs/wk in active pop	% sedentary	MET value for non-MVPA time	MET value for MVPA time
	M15-19	1	1	1	1	1	1	1	1		No					M15-19	1	1	1	1	1
	M20-24	1	1	1	1	1	1	1	1							M20-24	1	1	1	1	1
	M25-29	1	1	1	1	1	1	1	1							M25-29	1	1	1	1	1
	M30-34:	1	1	1	1	1	1	1	1							M30-34:	1	1	1	1	1
	M35-39	1	1	1	1	1	1	1	1							M35-39	1	1	1	1	1
	M40-44	1	1	1	1	1	1	1	1							M40-44	1	1	1	1	1
	M45-49	1	1	1	1	1	1	1	1							M45-49	1	1	1	1	1
	M50-54	1	1	1	1	1	1	1	1							M50-54	1	1	1	1	1
	M55-59	1	1	1	1	1	1	1	1							M55-59	1	1	1	1	1
	M60-64	1	1	1	1	1	1	1	1							M60-64	1	1	1	1	1
	M65-69	1	1	1	1	1	1	1	1							M65-69	1	1	1	1	1
	M70-74	1	1	1	1	1	1	1	1							M70-74	1	1	1	1	1
	M75-79	1	1	1	1	1	1	1	1							M75-79	1	1	1	1	1
	M80-84	1	1	1	1	1	1	1	1							M80-84	1	1	1	1	1
	M85+	1	1	1	1	1	1	1	1							M85+	1	1	1	1	1
	F15-19	1	1	1	1	1	1	1	1							F15-19	1	1	1	1	1
	F20-24	1	1	1	1	1	1	1	1							F20-24	1	1	1	1	1
	F25-29	1	1	1	1	1	1	1	1							F25-29	1	1	1	1	1
	F30-34	1	1	1	1	1	1	1	1							F30-34	1	1	1	1	1
	F35-39	1	1	1	1	1	1	1	1							F35-39	1	1	1	1	1
	F40-44	1	1	1	1	1	1	1	1							F40-44	1	1	1	1	1
	F45-49	1	1	1	1	1	1	1	1							F45-49	1	1	1	1	1
	F50-54	1	1	1	1	1	1	1	1							F50-54	1	1	1	1	1
	F55-59	1	1	1	1	1	1	1	1							F55-59	1	1	1	1	1
	F60-64	1	1	1	1	1	1	1	1							F60-64	1	1	1	1	1
	F65-69	1	1	1	1	1	1	1	1							F65-69	1	1	1	1	1
	F70-74	1	1	1	1	1	1	1	1							F70-74	1	1	1	1	1
	F75-79	1	1	1	1	1	1	1	1							F75-79	1	1	1	1	1
	F80-84	1	1	1	1	1	1	1	1							F80-84	1	1	1	1	1
	F85+	1	1	1	1	1	1	1	1							F85+	1	1	1	1	1
	Alcohol consumption (g/day)	% low alcohol consumers (<1g/d)	Mean alcohol consumption (g/d), drinkers	SD alcohol consumption (g/d), drinkers		Smoking prevalence (%)	Never smoked	Former smokers	Current smokers							Alcohol consumption (g/day)	% low alcohol consumers (<1g/d)	Mean alcohol consumption (g/d), drinkers	SD alcohol consumption (g/d), drinkers		Smoking prevalence (%)	Never smoked	Former smokers	Current smokers
	M15-19	1	1	1		M15-19	1	1	1							M15-19	1	1	1		M15-19	1	1	1
	M20-24	1	1	1		M20-24	1	1	1							M20-24	1	1	1		M20-24	1	1	1
	M25-29	1	1	1		M25-29	1	1	1							M25-29	1	1	1		M25-29	1	1	1
	M30-34:	1	1	1		M30-34:	1	1	1							M30-34:	1	1	1		M30-34:	1	1	1
	M35-39	1	1	1		M35-39	1	1	1							M35-39	1	1	1		M35-39	1	1	1
	M40-44	1	1	1		M40-44	1	1	1							M40-44	1	1	1		M40-44	1	1	1
	M45-49	1	1	1		M45-49	1	1	1							M45-49	1	1	1		M45-49	1	1	1
	M50-54	1	1	1		M50-54	1	1	1							M50-54	1	1	1		M50-54	1	1	1
	M55-59	1	1	1		M55-59	1	1	1							M55-59	1	1	1		M55-59	1	1	1
	M60-64	1	1	1		M60-64	1	1	1							M60-64	1	1	1		M60-64	1	1	1
	M65-69	1	1	1		M65-69	1	1	1							M65-69	1	1	1		M65-69	1	1	1
	M70-74	1	1	1		M70-74	1	1	1							M70-74	1	1	1		M70-74	1	1	1
	M75-79	1	1	1		M75-79	1	1	1							M75-79	1	1	1		M75-79	1	1	1
	M80-84	1	1	1		M80-84	1	1	1							M80-84	1	1	1		M80-84	1	1	1
	M85+	1	1	1		M85+	1	1	1							M85+	1	1	1		M85+	1	1	1
	F15-19	1	1	1		F15-19	1	1	1							F15-19	1	1	1		F15-19	1	1	1
	F20-24	1	1	1		F20-24	1	1	1							F20-24	1	1	1		F20-24	1	1	1
	F25-29	1	1	1		F25-29	1	1	1							F25-29	1	1	1		F25-29	1	1	1
	F30-34	1	1	1		F30-34	1	1	1							F30-34	1	1	1		F30-34	1	1	1
	F35-39	1	1	1		F35-39	1	1	1							F35-39	1	1	1		F35-39	1	1	1
	F40-44	1	1	1		F40-44	1	1	1							F40-44	1	1	1		F40-44	1	1	1
	F45-49	1	1	1		F45-49	1	1	1							F45-49	1	1	1		F45-49	1	1	1
	F50-54	1	1	1		F50-54	1	1	1							F50-54	1	1	1		F50-54	1	1	1
	F55-59	1	1	1		F55-59	1	1	1							F55-59	1	1	1		F55-59	1	1	1
	F60-64	1	1	1		F60-64	1	1	1							F60-64	1	1	1		F60-64	1	1	1
	F65-69	1	1	1		F65-69	1	1	1							F65-69	1	1	1		F65-69	1	1	1
	F70-74	1	1	1		F70-74	1	1	1							F70-74	1	1	1		F70-74	1	1	1
	F75-79	1	1	1		F75-79	1	1	1							F75-79	1	1	1		F75-79	1	1	1
	F80-84	1	1	1		F80-84	1	1	1							F80-84	1	1	1		F80-84	1	1	1
	F85+	1	1	1		F85+	1	1	1							F85+	1	1	1		F85+	1	1	1

## Sheet: Population & Mortality
No
Population:
	Male	Female
15-19	567277	542223
20-24	690952	666951
25-29	803792	821277
30-34	723674	738732
35-39	610981	631231
40-44	551728	593373
45-49	503869	549310
50-54	482777	550722
55-59	431261	520895
60-64	295471	398685
65-69	202643	310749
70-74	88761	151689
75-79	100584	205010
80-84	41164	95125
85+	22183	61692
Mortality:
	I60-I69: Cerebrovascular diseases	I20-I25: Ischaemic heart diseases	C00-C14: Lip, oral cavity and pharynx	C15: Oesophagus	C16: Stomach	C34: Bronchus and lung	C25: Pancreas	C18-20: Colorectum	C50: Breast	C54.1: Endometrium	C23: Gallbladder	C64: Kidney	I10-I15: Hypertensive disease	E11,E14: Diabetes	C67: Bladder cancer	C22: Liver cancer	C53: Cervix cancer	J40-J44: Chronic obstructive pulmonary disease	K70, K74: Liver disease	I50: Heart failure	I71: Aortic aneurysm	I26: Pulmonary embolism	I05-09: Rheumatic heart disease	N18: Chronic renal failure	Total
M15-19	9	0	1	0	0	0	0	0	0	0	0	0	1	0	0	0	0	4	1	2	0	0	0	1	19
M20-24	18	3	2	1	1	0	0	2	0	0	0	0	0	2	0	0	0	5	4	2	0	0	0	4	44
M25-29	24	22	0	0	5	3	2	4	0	0	0	2	1	3	0	2	0	11	30	8	2	6	1	6	132
M30-34	56	38	3	1	11	8	3	4	0	0	0	1	2	1	0	3	0	22	77	7	3	3	1	10	254
M35-39	99	98	7	1	27	8	5	8	0	0	0	4	10	1	1	1	0	49	193	18	6	9	2	18	565
M40-44	181	196	7	6	27	32	11	17	0	0	0	11	13	8	7	7	0	65	283	16	6	18	10	17	938
M45-49	314	372	21	21	50	65	24	33	0	0	1	11	21	33	8	15	0	126	358	32	11	17	7	26	1566
M50-54	481	644	36	19	97	178	49	63	0	0	2	35	43	61	11	34	0	232	447	46	20	25	16	44	2583
M55-59	747	985	65	73	180	359	77	92	0	0	4	44	52	124	21	62	0	481	573	77	35	32	23	56	4162
M60-64	782	1037	63	89	199	443	89	128	0	0	4	54	77	192	39	75	0	785	613	73	34	37	23	70	4906
M65-69	880	1081	59	88	200	442	80	149	0	0	2	36	80	208	33	68	0	1022	541	93	30	34	10	95	5231
M70-74	577	621	26	44	106	187	39	84	1	0	2	19	34	148	21	35	0	868	305	73	17	24	9	61	3301
M75-79	864	860	19	55	120	203	36	99	1	0	0	16	51	236	33	47	0	1523	374	113	26	20	6	98	4800
M80-84	495	480	11	18	55	63	16	48	0	0	0	8	38	126	25	15	0	1014	188	47	7	4	1	62	2721
M85+	332	334	2	13	16	15	2	17	0	0	0	4	24	61	15	9	0	618	59	33	6	4	1	28	1593
Total	5859	6771	322	429	1094	2006	433	748	2	0	15	245	447	1204	214	373	0	6825	4046	640	203	233	110	596	32815
F15-19	2	0	0	0	0	0	0	0	0	0	0	0	0	0	0	0	0	2	0	2	0	0	2	0	8
F20-24	3	2	0	0	1	0	0	3	2	0	0	0	0	1	0	1	1	2	4	3	0	0	0	0	23
F25-29	7	5	4	4	8	1	2	5	4	1	0	0	0	4	0	1	13	8	17	2	0	0	3	4	93
F30-34	28	15	2	2	16	5	2	8	18	2	0	1	0	3	0	3	22	7	41	3	1	4	3	5	191
F35-39	58	17	2	1	9	11	5	16	47	1	1	2	5	4	1	5	52	17	84	6	3	4	4	9	364
F40-44	90	43	12	6	17	14	8	18	62	2	1	4	6	6	0	5	75	20	149	10	3	8	4	12	575
F45-49	156	79	17	12	29	21	11	30	128	6	2	4	12	15	1	16	92	54	163	10	3	10	8	23	902
F50-54	255	145	15	23	46	31	24	42	145	19	5	6	13	37	1	19	92	96	221	15	10	11	11	28	1310
F55-59	386	250	29	31	63	57	62	68	200	37	8	10	38	127	3	30	67	169	353	36	16	19	12	49	2120
F60-64	476	376	22	39	77	81	58	113	172	46	5	17	37	224	4	45	65	266	405	51	11	24	26	54	2694
F65-69	675	558	24	57	118	64	76	123	173	44	8	17	53	353	3	55	48	441	404	69	21	29	21	72	3506
F70-74	505	401	10	37	68	62	39	76	85	32	3	11	41	294	4	33	36	438	286	64	9	14	11	51	2610
F75-79	1228	1054	11	69	107	61	63	127	110	22	12	23	92	546	14	49	30	1237	515	107	12	27	26	93	5635
F80-84	995	843	10	27	48	33	26	66	40	15	4	9	53	389	7	24	14	1064	299	78	5	14	9	79	4151
F85+	1105	905	8	13	14	13	9	32	28	4	1	2	59	276	4	14	3	1196	234	87	2	10	0	64	4083
Total	5969	4693	166	321	621	454	385	727	1214	231	50	106	409	2279	42	300	610	5017	3175	543	96	174	140	543	28265

## Sheet: Results
No
											I60-I69: Cerebrovascular diseases		I20-I25: Ischaemic heart diseases		C00-C14: Lip, oral cavity and pharynx		C15: Oesophagus		C16: Stomach		C34: Bronchus and lung		C25: Pancreas		C18-20: Colorectum		C50: Breast		C54.1: Endometrium		C23: Gallbladder		C64: Kidney		I10-I15: Hypertensive disease		E11,E14: Diabetes		C67: Bladder cancer		C22: Liver cancer		C53: Cervix cancer		J40-J44: Chronic obstructive pulmonary disease		K70, K74: Liver disease		I50: Heart failure
Deaths averted or delayed:			Deaths averted or delayed by cause:			Deaths averted or delayed by behavioural risk factor:				M15-19	9	4.89081	0	0	1	1	0	0	0	0	0	0	0	0	0	0	0	0	0	0	0	0	0	0	1	0.410366	0	0	0	0	0	0	0	0	4	4	1	1	2
Total	8034.45		Cardiovascular disease	8034.45		Diet (excluding obesity)	8034.45			M20-24	18	9.78161	3	1.96855	2	2	1	1	1	1	0	0	0	0	2	2	0	0	0	0	0	0	0	0	0	0	2	2	0	0	0	0	0	0	5	5	4	4	2
Under 75	5478.74		Coronary heart disease	3095.67		Diet (including obesity)	8034.45			M25-29	24	13.0422	22	14.436	0	0	0	0	5	5	3	3	2	2	4	4	0	0	0	0	0	0	2	2	1	0.410366	3	3	0	0	2	2	0	0	11	11	30	30	8
			Stroke	3905.56		Fruit and vegetables	0			M30-34	56	30.4317	38	24.935	3	3	1	1	11	11	8	8	3	3	4	4	0	0	0	0	0	0	1	1	2	0.820733	1	1	0	0	3	3	0	0	22	22	77	77	7
Male	4794.51		Heart failure	355.379		Fibre	0			M35-39	99	53.7989	98	64.3059	7	7	1	1	27	27	8	8	5	5	8	8	0	0	0	0	0	0	4	4	10	4.10366	1	1	1	1	1	1	0	0	49	49	193	193	18
Female	3239.95		Aortic aneurysm	86.9346		Fats	-38.1437			M40-44	181	98.3596	196	128.612	7	7	6	6	27	27	32	32	11	11	17	17	0	0	0	0	0	0	11	11	13	5.33476	8	8	7	7	7	7	0	0	65	65	283	283	16
			Pulmonary embolism	69.1125		Salt	8060.74			M45-49	314	170.635	372	244.1	21	21	21	21	50	50	65	65	24	24	33	33	0	0	0	0	1	1	11	11	21	8.61769	33	33	8	8	15	15	0	0	126	126	358	358	32
Male under 75	3775.25		Rheumatic heart disease	38.4823						M50-54	481	269.783	644	426.679	36	36	19	19	97	97	178	178	49	49	63	63	0	0	0	0	2	2	35	35	43	17.6457	61	61	11	11	34	34	0	0	232	232	447	447	46
Female under 75	1703.49		Hypertensive disease	483.315		Physical activity (excluding obesity)	0			M55-59	747	418.976	985	652.607	65	65	73	73	180	180	359	359	77	77	92	92	0	0	0	0	4	4	44	44	52	21.339	124	124	21	21	62	62	0	0	481	481	573	573	77
						Physical activity (including obesity)	0			M60-64	782	471.067	1037	717.88	63	63	89	89	199	199	443	443	89	89	128	128	0	0	0	0	4	4	54	54	77	31.5982	192	192	39	39	75	75	0	0	785	785	613	613	73
			Diabetes	0						M65-69	880	530.101	1081	748.34	59	59	88	88	200	200	442	442	80	80	149	149	0	0	0	0	2	2	36	36	80	32.8293	208	208	33	33	68	68	0	0	1022	1022	541	541	93
						Obesity	0			M70-74	577	380.068	621	457.336	26	26	44	44	106	106	187	187	39	39	84	84	1	1	0	0	2	2	19	19	34	13.9525	148	148	21	21	35	35	0	0	868	868	305	305	73
			Cancer	0						M75-79	864	569.114	860	633.348	19	19	55	55	120	120	203	203	36	36	99	99	1	1	0	0	0	0	16	16	51	20.9287	236	236	33	33	47	47	0	0	1523	1523	374	374	113
			Mouth, larynx and pharynx	0		Alcohol consumption	0			M80-84	495	388.488	480	377.598	11	11	18	18	55	55	63	63	16	16	48	48	0	0	0	0	0	0	8	8	38	15.5939	126	126	25	25	15	15	0	0	1014	1014	188	188	47
			Oesophagus	0						M85+	332	260.562	334	262.745	2	2	13	13	16	16	15	15	2	2	17	17	0	0	0	0	0	0	4	4	24	9.84879	61	61	15	15	9	9	0	0	618	618	59	59	33
			Stomach	0		Smoking	0			M Total	5859	3669.1	6771	4754.89	322	322	429	429	1094	1094	2006	2006	433	433	748	748	2	2	0	0	15	15	245	245	447	183.434	1204	1204	214	214	373	373	0	0	6825	6825	4046	4046	640
			Lung	0
			Pancreas	0						F15-19	2	1.18274	0	0	0	0	0	0	0	0	0	0	0	0	0	0	0	0	0	0	0	0	0	0	0	0	0	0	0	0	0	0	0	0	2	2	0	0	2
			Colorectum	0						F20-24	3	1.77411	2	1.39385	0	0	0	0	1	1	0	0	0	0	3	3	2	2	0	0	0	0	0	0	0	0	1	1	0	0	1	1	1	1	2	2	4	4	3
			Breast	0						F25-29	7	4.13958	5	3.48461	4	4	4	4	8	8	1	1	2	2	5	5	4	4	1	1	0	0	0	0	0	0	4	4	0	0	1	1	13	13	8	8	17	17	2
			Endometrium	0						F30-34	28	16.5583	15	10.4538	2	2	2	2	16	16	5	5	2	2	8	8	18	18	2	2	0	0	1	1	0	0	3	3	0	0	3	3	22	22	7	7	41	41	3
			Gallbladder	0						F35-39	58	34.2994	17	11.8477	2	2	1	1	9	9	11	11	5	5	16	16	47	47	1	1	1	1	2	2	5	2.31359	4	4	1	1	5	5	52	52	17	17	84	84	6
			Kidney	0						F40-44	90	53.2232	43	29.9677	12	12	6	6	17	17	14	14	8	8	18	18	62	62	2	2	1	1	4	4	6	2.7763	6	6	0	0	5	5	75	75	20	20	149	149	10
			Bladder	0						F45-49	156	92.2536	79	55.0569	17	17	12	12	29	29	21	21	11	11	30	30	128	128	6	6	2	2	4	4	12	5.55261	15	15	1	1	16	16	92	92	54	54	163	163	10
			Liver	0						F50-54	255	154.996	145	101.867	15	15	23	23	46	46	31	31	24	24	42	42	145	145	19	19	5	5	6	6	13	6.01533	37	37	1	1	19	19	92	92	96	96	221	221	15
			Cervix	0						F55-59	386	234.622	250	175.632	29	29	31	31	63	63	57	57	62	62	68	68	200	200	37	37	8	8	10	10	38	17.5833	127	127	3	3	30	30	67	67	169	169	353	353	36
										F60-64	476	307.745	376	274.272	22	22	39	39	77	77	81	81	58	58	113	113	172	172	46	46	5	5	17	17	37	17.1205	224	224	4	4	45	45	65	65	266	266	405	405	51
			Chronic obstructive pulmonary disease	0						F65-69	675	436.403	558	407.031	24	24	57	57	118	118	64	64	76	76	123	123	173	173	44	44	8	8	17	17	53	24.524	353	353	3	3	55	55	48	48	441	441	404	404	69
										F70-74	505	352.716	401	308.477	10	10	37	37	68	68	62	62	39	39	76	76	85	85	32	32	3	3	11	11	41	18.9714	294	294	4	4	33	33	36	36	438	438	286	286	64
			Kidney disease	0						F75-79	1228	857.694	1054	810.809	11	11	69	69	107	107	61	61	63	63	127	127	110	110	22	22	12	12	23	23	92	42.57	546	546	14	14	49	49	30	30	1237	1237	515	515	107
										F80-84	995	808.194	843	686.335	10	10	27	27	48	48	33	33	26	26	66	66	40	40	15	15	4	4	9	9	53	24.524	389	389	7	7	24	24	14	14	1064	1064	299	299	78
			Liver disease	0						F85+	1105	897.542	905	736.813	8	8	13	13	14	14	13	13	9	9	32	32	28	28	4	4	1	1	2	2	59	27.3003	276	276	4	4	14	14	3	3	1196	1196	234	234	87
										F Total	5969	4253.34	4693	3613.44	166	166	321	321	621	621	454	454	385	385	727	727	1214	1214	231	231	50	50	106	106	409	189.251	2279	2279	42	42	300	300	610	610	5017	5017	3175	3175	543
										Total	11828	7922.44	11464	8368.33	488	488	750	750	1715	1715	2460	2460	818	818	1475	1475	1216	1216	231	231	65	65	351	351	856	372.685	3483	3483	256	256	673	673	610	610	11842	11842	7221	7221	1183
[truncated: 12 more columns]

## Sheet: MC_Results
No																		Results	Total	Under 75	Male	Female	Male under 75	Female under 75	Cardiovascular disease	Coronary heart disease	Stroke	Heart failure	Aortic aneurysm	Pulmonary embolism	Rheumatic heart disease	Hypertensive disease	Diabetes	Cancer	Mouth, larynx and pharynx	Oesophagus	Stomach	Lung	Pancreas	Colorectum	Breast	Endometrium	Gallbladder	Kidney	Bladder	Liver	Cervix	Chronic obstructive pulmonary disease	Kidney disease
Deaths averted or delayed:					Deaths averted or delayed by cause:					Deaths averted or delayed by behavioural risk factor:									8034.45	5478.74	4794.51	3239.95	3775.25	1703.49	8034.45	3095.67	3905.56	355.379	86.9346	69.1125	38.4823	483.315	0	0	0	0	0	0	0	0	0	0	0	0	0	0	0	0	0
	2.5th	Mean	97.5th			2.5th	Mean	97.5th			2.5th	Mean	97.5th						9562.62	6540.49	5704.42	3858.2	4500.98	2039.51	9562.62	3738.61	4656.17	412.038	102.407	59.5484	33.8992	559.944	0	0	0	0	0	0	0	0	0	0	0	0	0	0	0	0	0
Total	3891.73	8052.99	11370.5		Cardiovascular disease	3891.73	8052.99	11370.5		Diet (excluding obesity)	3891.73	8052.99	11370.5						7099.7	4812.92	4226.43	2873.28	3316.59	1496.33	7099.7	2687.38	3472.48	313.77	79.4926	65.1064	18.3261	463.154	0	0	0	0	0	0	0	0	0	0	0	0	0	0	0	0	0
Under 75	2693.67	5490.87	7637.78		Coronary heart disease	1452.6	3098.99	4478.91		Diet (including obesity)	3891.73	8052.99	11370.5						9460.32	6417.56	5614.3	3846.02	4405.04	2012.52	9460.32	3658.05	4518.45	453.093	108.164	117.171	60.6751	544.712	0	0	0	0	0	0	0	0	0	0	0	0	0	0	0	0	0
					Stroke	1918.93	3918.7	5462.75		Fruit and vegetables	0	0	0						6203.66	4253.54	3720.4	2483.26	2940.87	1312.67	6203.66	2344.3	3038.68	266.989	59.6779	62.5908	31.0799	400.338	0	0	0	0	0	0	0	0	0	0	0	0	0	0	0	0	0
Male	2347.61	4803.35	6708.59		Heart failure	168.434	355.547	520.578		Fibre	0	0	0						3248.78	2222.59	1951.08	1297.71	1538.32	684.264	3248.78	1191.73	1605.18	156.028	28.1706	26.5456	15.6807	225.446	0	0	0	0	0	0	0	0	0	0	0	0	0	0	0	0	0
Female	1543.89	3248.4	4654.12		Aortic aneurysm	39.5667	86.2088	127.231		Fats	-64.8371	-37.148	-12.735						10687.9	7250.91	6332.17	4355.7	4969.18	2281.73	10687.9	4218.22	5099.45	460.846	124.837	123.65	75.7355	585.133	0	0	0	0	0	0	0	0	0	0	0	0	0	0	0	0	0
					Pulmonary embolism	22.541	66.4485	123.707		Salt	3925.88	8079.19	11388.6						11426	7632.58	6721.44	4704.57	5231.51	2401.08	11426	4532.7	5540.68	466.244	118.65	115.986	40.8516	610.9	0	0	0	0	0	0	0	0	0	0	0	0	0	0	0	0	0
Male under 75	1865.45	3783.26	5238.65		Rheumatic heart disease	10.212	36.6283	71.5341											6542.17	4467.15	3919.33	2622.84	3087.51	1379.64	6542.17	2564.79	3136.85	292.58	72.0733	28.0273	32.987	414.854	0	0	0	0	0	0	0	0	0	0	0	0	0	0	0	0	0
Female under 75	829.845	1707	2401.08		Hypertensive disease	262.997	484.377	611.492		Physical activity (excluding obesity)	0	0	0						4065.02	2816.11	2455.47	1609.54	1951.56	864.549	4065.02	1531.32	1990.53	174.108	41.5876	40.1969	13.0792	274.2	0	0	0	0	0	0	0	0	0	0	0	0	0	0	0	0	0
										Physical activity (including obesity)	0	0	0						9860.95	6664.43	5851.27	4009.68	4586.82	2077.6	9860.95	3885.88	4745.69	424.216	115.225	72.829	44.4122	572.696	0	0	0	0	0	0	0	0	0	0	0	0	0	0	0	0	0
					Diabetes	0	0	0											6521.94	4422.45	3892.01	2629.93	3054.74	1367.71	6521.94	2470.05	3172.53	291.558	78.1328	74.1293	25.294	410.244	0	0	0	0	0	0	0	0	0	0	0	0	0	0	0	0	0
										Obesity	0	0	0						10567.7	7160.53	6264	4303.66	4918.99	2241.54	10567.7	4120.31	5127.96	479.945	112.758	100.529	55.2317	570.931	0	0	0	0	0	0	0	0	0	0	0	0	0	0	0	0	0
					Cancer	0	0	0		Alcohol consumption	0	0	0						8598.4	5781.71	5101.79	3496.61	3986.25	1795.46	8598.4	3333.89	4172.45	360.658	110.803	72.1392	31.7246	516.73	0	0	0	0	0	0	0	0	0	0	0	0	0	0	0	0	0
					Mouth, larynx and pharynx	0	0	0											8121.69	5495.54	4829.09	3292.6	3786.54	1709	8121.69	3077.46	3961.49	379.541	81.4371	99.055	45.2911	477.416	0	0	0	0	0	0	0	0	0	0	0	0	0	0	0	0	0
					Oesophagus	0	0	0		Smoking	0	0	0						5920.24	4038.86	3547.22	2373.02	2792.6	1246.26	5920.24	2260.72	2863.85	269.352	66.6183	63.4204	13.9046	382.374	0	0	0	0	0	0	0	0	0	0	0	0	0	0	0	0	0
					Stomach	0	0	0											9241.59	6277.81	5499.5	3742.08	4321.15	1956.66	9241.59	3610.08	4442.57	448.649	91.4225	81.2172	35.9629	531.693	0	0	0	0	0	0	0	0	0	0	0	0	0	0	0	0	0
					Lung	0	0	0											5705.23	3898.43	3421.4	2283.83	2694.77	1203.66	5705.23	2203.46	2783.5	216.728	52.805	36.7115	25.9539	386.067	0	0	0	0	0	0	0	0	0	0	0	0	0	0	0	0	0
					Pancreas	0	0	0											7554.26	5170.69	4512.56	3041.7	3561.73	1608.96	7554.26	2888.32	3666.62	339.222	90.8878	57.1684	62.2637	449.784	0	0	0	0	0	0	0	0	0	0	0	0	0	0	0	0	0
					Colorectum	0	0	0											1329.93	900.137	796.354	533.575	622.954	277.183	1329.93	462.372	679.415	60.2781	14.2353	4.60821	6.11888	102.902	0	0	0	0	0	0	0	0	0	0	0	0	0	0	0	0	0
					Breast	0	0	0											5798.23	4008.72	3493.19	2305.04	2774.15	1234.57	5798.23	2194.57	2853.24	236.016	56.1821	56.5263	17.607	384.083	0	0	0	0	0	0	0	0	0	0	0	0	0	0	0	0	0
					Endometrium	0	0	0											8676.89	5918.9	5168.11	3508.79	4065.97	1852.93	8676.89	3294.28	4294.5	386.082	95.9602	56.2546	39.1857	510.636	0	0	0	0	0	0	0	0	0	0	0	0	0	0	0	0	0
					Gallbladder	0	0	0											7504.66	5068.64	4466.3	3038.36	3497.7	1570.94	7504.66	2859.97	3707.78	338.95	73.0681	25.3567	34.5471	464.994	0	0	0	0	0	0	0	0	0	0	0	0	0	0	0	0	0
					Kidney	0	0	0											6801.4	4667.4	4085.89	2715.51	3229.32	1438.07	6801.4	2654	3284.21	286.767	82.5549	38.9123	20.663	434.285	0	0	0	0	0	0	0	0	0	0	0	0	0	0	0	0	0
					Bladder	0	0	0											7106.54	4888.28	4260.03	2846.51	3370.08	1518.2	7106.54	2741.14	3430.41	301.469	84.3967	66.8657	50.2676	431.983	0	0	0	0	0	0	0	0	0	0	0	0	0	0	0	0	0
					Liver	0	0	0											7631.03	5223.51	4562.08	3068.95	3602.28	1621.23	7631.03	2900.7	3733.34	362.151	81.889	60.9985	46.4374	445.524	0	0	0	0	0	0	0	0	0	0	0	0	0	0	0	0	0
					Cervix	0	0	0				NOTE: TO STOP MONTE CARLO ANALYSIS PRESS ESC							6847.17	4686.72	4101.08	2746.09	3235.92	1450.8	6847.17	2650.5	3321.1	296.6	64.2495	49.2056	20.3678	445.148	0	0	0	0	0	0	0	0	0	0	0	0	0	0	0	0	0
																			10759.6	7273.54	6371.91	4387.69	4992.07	2281.47	10759.6	4206.64	5213.37	484.717	116.416	89.0108	51.1718	598.265	0	0	0	0	0	0	0	0	0	0	0	0	0	0	0	0	0
					Chronic obstructive pulmonary disease	0	0	0											9081.47	6104.53	5392.55	3688.93	4208.26	1896.27	9081.47	3575.46	4426.57	362.099	94.2377	83.5325	9.24498	530.328	0	0	0	0	0	0	0	0	0	0	0	0	0	0	0	0	0
																			10399.8	7040.91	6170.75	4229.02	4836.45	2204.46	10399.8	4096.78	5036.11	459.454	125.293	75.7283	40.5364	565.881	0	0	0	0	0	0	0	0	0	0	0	0	0	0	0	0	0
					Kidney disease	0	0	0											4584.62	3141.25	2754.09	1830.53	2176.63	964.625	4584.62	1726.52	2264.65	202.851	50.628	34.772	13.7348	291.476	0	0	0	0	0	0	0	0	0	0	0	0	0	0	0	0	0
																			9104.54	6203.46	5418.21	3686.33	4270.73	1932.73	9104.54	3475.7	4450.07	381.3	95.6019	80.8886	69.0235	551.954	0	0	0	0	0	0	0	0	0	0	0	0	0	0	0	0	0
					Liver disease	0	0	0											9838.82	6718.32	5866.04	3972.78	4624.4	2093.93	9838.82	3863.71	4742.91	409.689	116.168	93.0823	44.5333	568.733	0	0	0	0	0	0	0	0	0	0	0	0	0	0	0	0	0
																			8792.25	5986.93	5235.69	3556.56	4121.61	1865.32	8792.25	3361.8	4293.87	402.988	89.0278	67.0905	59.0569	518.421	0	0	0	0	0	0	0	0	0	0	0	0	0	0	0	0	0
																			6870.71	4685.09	4101.11	2769.6	3222.32	1462.77	6870.71	2604.04	3372.48	300.784	71.7789	38.648	47.4416	435.529	0	0	0	0	0	0	0	0	0	0	0	0	0	0	0	0	0
																			8692.51	5911.54	5177.77	3514.74	4065.81	1845.74	8692.51	3408.74	4188.26	367.608	85.0496	76.3813	51.8732	514.6	0	0	0	0	0	0	0	0	0	0	0	0	0	0	0	0	0
																			7478.75	5055.33	4450.12	3028.63	3487.9	1567.43	7478.75	2893.79	3676.27	275.799	82.5925	78.048	28.6181	443.638	0	0	0	0	0	0	0	0	0	0	0	0	0	0	0	0	0
																			9941.64	6727.49	5897.59	4044.05	4621.51	2105.98	9941.64	3832.87	4850.35	452.91	105.172	87.3	52.823	560.208	0	0	0	0	0	0	0	0	0	0	0	0	0	0	0	0	0
																			6822	4611.55	4067.73	2754.28	3185.58	1425.96	6822	2644.7	3319.12	294.686	71.2388	62.1497	18.2158	411.895	0	0	0	0	0	0	0	0	0	0	0	0	0	0	0	0	0
																			9830.48	6631.69	5826.72	4003.75	4561.43	2070.26	9830.48	3812.6	4798.55	413.448	100.041	98.4841	52.9785	554.377	0	0	0	0	0	0	0	0	0	0	0	0	0	0	0	0	0
																			10559.2	7136.38	6262.92	4296.31	4908	2228.37	10559.2	4225.17	5027.01	451.075	118.629	95.4788	63.947	577.913	0	0	0	0	0	0	0	0	0	0	0	0	0	0	0	0	0
																			8915.42	6113.89	5331.84	3583.58	4210.4	1903.48	8915.42	3519.55	4281.33	393.801	99.1898	80.1187	41.8187	499.615	0	0	0	0	0	0	0	0	0	0	0	0	0	0	0	0	0
																			10802.1	7331.53	6407.33	4394.75	5033.75	2297.78	10802.1	4187.34	5243.41	510.427	121.824	103.098	56.9702	579.009	0	0	0	0	0	0	0	0	0	0	0	0	0	0	0	0	0
																			8199.36	5581.76	4888.15	3311.2	3841.97	1739.79	8199.36	3138.43	4043.94	356.908	94.2845	34.8281	39.9121	491.06	0	0	0	0	0	0	0	0	0	0	0	0	0	0	0	0	0
																			7295.89	4996.31	4366.22	2929.67	3445.05	1551.26	7295.89	2821.47	3595.65	291.632	75.1336	45.4562	26.0558	440.493	0	0	0	0	0	0	0	0	0	0	0	0	0	0	0	0	0
																			5133.19	3552.88	3088.36	2044.83	2452.17	1100.71	5133.19	1902.53	2557.99	213.317	51.797	44.5967	26.6078	336.352	0	0	0	0	0	0	0	0	0	0	0	0	0	0	0	0	0
																			8025.43	5445.74	4780.6	3244.84	3754.87	1690.87	8025.43	3124.56	3920.77	307.212	93.9552	59.638	37.0104	482.286	0	0	0	0	0	0	0	0	0	0	0	0	0	0	0	0	0
																			6685.54	4536.59	3993.4	2692.14	3135.92	1400.68	6685.54	2572.05	3256.15	300.363	71.5663	44.9375	30.0708	410.412	0	0	0	0	0	0	0	0	0	0	0	0	0	0	0	0	0
																			7511.44	5162.07	4502.05	3009.39	3557.77	1604.29	7511.44	2888.67	3657.3	334.02	82.8477	74.1028	22.3675	452.136	0	0	0	0	0	0	0	0	0	0	0	0	0	0	0	0	0
																			9642.4	6592.14	5751.44	3890.96	4536.42	2055.72	9642.4	3812.08	4548.43	452.623	111.55	99.3117	61.9302	556.472	0	0	0	0	0	0	0	0	0	0	0	0	0	0	0	0	0
																			9244.64	6273.17	5497.7	3746.94	4316.16	1957.01	9244.64	3572.57	4472.45	412.381	119.785	93.0285	26.3936	548.03	0	0	0	0	0	0	0	0	0	0	0	0	0	0	0	0	0
																			5850.81	4033.12	3525.93	2324.87	2795.13	1237.99	5850.81	2274.6	2798.59	247.058	69.7004	56.6923	22.1678	381.997	0	0	0	0	0	0	0	0	0	0	0	0	0	0	0	0	0
																			5985.31	4063.38	3573.84	2411.47	2807.72	1255.66	5985.31	2254.04	2918.98	264.967	70.5923	56.8228	34.1043	385.804	0	0	0	0	0	0	0	0	0	0	0	0	0	0	0	0	0
																			8847.09	5966.63	5247.63	3599.46	4109.19	1857.44	8847.09	3384.22	4307.42	402.934	102.452	86.478	42.2233	521.367	0	0	0	0	0	0	0	0	0	0	0	0	0	0	0	0	0
																			9658.21	6549.26	5727.53	3930.68	4494.66	2054.6	9658.21	3710.79	4639.98	467.659	112.269	118.015	57.0066	552.488	0	0	0	0	0	0	0	0	0	0	0	0	0	0	0	0	0
																			8569.61	5845.35	5110.06	3459.55	4021.86	1823.49	8569.61	3344.66	4090.85	383.587	99.5108	70.4691	52.3434	528.196	0	0	0	0	0	0	0	0	0	0	0	0	0	0	0	0	0
																			6997.51	4776.95	4182.32	2815.19	3298.34	1478.61	6997.51	2670.38	3366.69	293.057	82.8483	87.1037	45.3075	452.124	0	0	0	0	0	0	0	0	0	0	0	0	0	0	0	0	0
																			7174.28	4917.4	4299.89	2874.39	3394.95	1522.45	7174.28	2817.29	3438.63	329.277	64.6846	62.295	27.3855	434.725	0	0	0	0	0	0	0	0	0	0	0	0	0	0	0	0	0
																			9787.78	6687.7	5834.8	3952.98	4598.2	2089.5	9787.78	3802.99	4769.88	469.629	101.734	72.3539	23.9682	547.224	0	0	0	0	0	0	0	0	0	0	0	0	0	0	0	0	0
																			6885.74	4696.47	4118.69	2767.05	3242.98	1453.49	6885.74	2638.58	3369.24	291.576	70.016	55.6319	17.2087	443.482	0	0	0	0	0	0	0	0	0	0	0	0	0	0	0	0	0
																			8913.6	6055.41	5305.24	3608.36	4166.37	1889.04	8913.6	3470.07	4281.45	436.254	82.4363	65.3702	49.5212	528.501	0	0	0	0	0	0	0	0	0	0	0	0	0	0	0	0	0
																			8276.91	5710	4968.73	3308.18	3937.13	1772.87	8276.91	3272.33	3966.05	357.784	86.8525	75.3596	23.9607	494.564	0	0	0	0	0	0	0	0	0	0	0	0	0	0	0	0	0
																			6343.76	4348.55	3806.33	2537.43	3003.92	1344.63	6343.76	2433.42	3078.68	298.174	70.8545	59.2973	24.2425	379.098	0	0	0	0	0	0	0	0	0	0	0	0	0	0	0	0	0
																			10148.1	6967.9	6064.19	4083.87	4792.99	2174.91	10148.1	4061.98	4840.75	458.988	103.665	87.1105	44.7131	550.86	0	0	0	0	0	0	0	0	0	0	0	0	0	0	0	0	0
																			5393.36	3701.35	3240.48	2152.88	2558.32	1143.03	5393.36	2004.48	2651.64	259.46	61.1141	60.7757	11.4121	344.478	0	0	0	0	0	0	0	0	0	0	0	0	0	0	0	0	0
																			9137.41	6289.28	5468.33	3669.08	4330.01	1959.27	9137.41	3542.01	4486.98	387.521	86.9379	71.8538	29.2082	532.904	0	0	0	0	0	0	0	0	0	0	0	0	0	0	0	0	0
																			6302.25	4317.08	3777.63	2524.62	2984.52	1332.56	6302.25	2417.54	3074.48	253.132	60.6173	73.1056	24.2623	399.109	0	0	0	0	0	0	0	0	0	0	0	0	0	0	0	0	0
																			8269.47	5693.98	4943.39	3326.08	3917.29	1776.7	8269.47	3124.52	4036.74	412.394	82.6482	66.4108	54.6318	492.124	0	0	0	0	0	0	0	0	0	0	0	0	0	0	0	0	0
																			10408.2	7030.94	6165.74	4242.49	4830.49	2200.45	10408.2	4067.84	5085.5	406.781	121.454	90.2966	50.7617	585.59	0	0	0	0	0	0	0	0	0	0	0	0	0	0	0	0	0
																			2619.58	1804.99	1579.09	1040.49	1249.23	555.757	2619.58	944.791	1291.73	116.832	28.6089	27.4184	7.70932	202.484	0	0	0	0	0	0	0	0	0	0	0	0	0	0	0	0	0
																			4787.25	3328.57	2888.93	1898.32	2301.22	1027.36	4787.25	1824.42	2349.54	195.859	46.9415	36.6345	23.7706	310.089	0	0	0	0	0	0	0	0	0	0	0	0	0	0	0	0	0
																			3952.47	2746.28	2389.82	1562.65	1902.78	843.498	3952.47	1506.26	1888.23	178.807	42.5106	38.9783	19.6405	278.047	0	0	0	0	0	0	0	0	0	0	0	0	0	0	0	0	0
																			8308.69	5701.46	4961.67	3347.01	3916.3	1785.16	8308.69	3182.7	4053.18	389.489	87.8273	47.9007	56.7831	490.806	0	0	0	0	0	0	0	0	0	0	0	0	0	0	0	0	0
																			3053.94	2084.97	1834.58	1219.37	1443.4	641.579	3053.94	1135.79	1497.15	136.939	34.4879	19.1478	16.0749	214.349	0	0	0	0	0	0	0	0	0	0	0	0	0	0	0	0	0
																			6903.09	4722.16	4123.97	2779.12	3256.02	1466.13	6903.09	2572.62	3427.57	319.246	65.7264	30.9895	42.6777	444.264	0	0	0	0	0	0	0	0	0	0	0	0	0	0	0	0	0
																			7668.48	5250.61	4586.16	3082.31	3622.02	1628.6	7668.48	2993.5	3725.83	314.193	89.5271	34.1827	43.4706	467.773	0	0	0	0	0	0	0	0	0	0	0	0	0	0	0	0	0
																			10280.8	6990.73	6096.61	4184.24	4794.61	2196.12	10280.8	3920.89	4993.59	490.907	109.571	125.727	75.3504	564.814	0	0	0	0	0	0	0	0	0	0	0	0	0	0	0	0	0
																			7441.34	5125.15	4453.17	2988.17	3526.4	1598.74	7441.34	2832.48	3616.63	332.174	78.1057	64.4143	46.6319	470.909	0	0	0	0	0	0	0	0	0	0	0	0	0	0	0	0	0
																			10496.1	7096.42	6224.87	4271.24	4879.39	2217.03	10496.1	4143.03	5046.62	483.034	113.404	84.9637	37.5254	587.53	0	0	0	0	0	0	0	0	0	0	0	0	0	0	0	0	0
																			7413.17	5003.76	4405.64	3007.53	3446.51	1557.25	7413.17	2852.92	3602.43	303.231	78.3913	75.7588	47.2161	453.225	0	0	0	0	0	0	0	0	0	0	0	0	0	0	0	0	0
																			9595.18	6461.29	5675.32	3919.86	4434.6	2026.7	9595.18	3698.79	4702.97	419.937	105.828	66.6566	61.0317	539.971	0	0	0	0	0	0	0	0	0	0	0	0	0	0	0	0	0
																			10501.3	7125.84	6240.45	4260.84	4898.62	2227.22	10501.3	4170.67	5014.53	494.912	92.4024	116.576	37.9716	574.234	0	0	0	0	0	0	0	0	0	0	0	0	0	0	0	0	0
																			7534.36	5159.78	4508.8	3025.56	3555.06	1604.72	7534.36	2938.83	3672.87	324.12	85.307	11.7313	33.6093	467.887	0	0	0	0	0	0	0	0	0	0	0	0	0	0	0	0	0
																			9439.78	6372.9	5603.28	3836.5	4382.5	1990.4	9439.78	3685.79	4497.92	481.058	113.7	90.3682	24.9225	546.017	0	0	0	0	0	0	0	0	0	0	0	0	0	0	0	0	0
																			8439.77	5814.81	5055.15	3384.62	4003.75	1811.06	8439.77	3312.42	4060.55	361.712	100.7	67.7684	48.4998	488.111	0	0	0	0	0	0	0	0	0	0	0	0	0	0	0	0	0
																			7228.55	5002.61	4350.51	2878.04	3455.3	1547.31	7228.55	2778.49	3540.01	307.259	82.3978	90.5195	20.9892	408.886	0	0	0	0	0	0	0	0	0	0	0	0	0	0	0	0	0
																			3808.74	2607.59	2289.22	1519.52	1807.98	799.611	3808.74	1452.6	1856.17	163.782	40.4967	28.848	13.9487	252.891	0	0	0	0	0	0	0	0	0	0	0	0	0	0	0	0	0
																			6127.81	4173.85	3665.03	2462.78	2884.16	1289.69	6127.81	2314.15	3006.4	290.303	67.0469	43.8643	26.6377	379.408	0	0	0	0	0	0	0	0	0	0	0	0	0	0	0	0	0
																			9597.97	6479.34	5689.51	3908.47	4454.21	2025.13	9597.97	3689.16	4709.15	433.96	114.353	71.1915	34.9969	545.17	0	0	0	0	0	0	0	0	0	0	0	0	0	0	0	0	0
																			5662	3877.39	3397.81	2264.19	2684.11	1193.29	5662	2139.57	2771.69	272.972	68.1902	33.966	29.5179	346.097	0	0	0	0	0	0	0	0	0	0	0	0	0	0	0	0	0
																			9686.97	6604.07	5765.07	3921.9	4536.42	2067.64	9686.97	3769.79	4678.89	423.352	103.019	98.0865	49.5516	564.285	0	0	0	0	0	0	0	0	0	0	0	0	0	0	0	0	0
																			6589.36	4535.42	3953.05	2636.31	3127.46	1407.96	6589.36	2465.54	3242.93	281.347	70.4434	79.8854	22.04	427.171	0	0	0	0	0	0	0	0	0	0	0	0	0	0	0	0	0
																			8039.12	5494.87	4800.14	3238.98	3785.35	1709.51	8039.12	3145.32	3837.51	391.13	83.7961	46.1703	54.693	480.496	0	0	0	0	0	0	0	0	0	0	0	0	0	0	0	0	0
																			6081.11	4150.73	3638.39	2442.72	2864.54	1286.19	6081.11	2252.11	3056.01	264.482	62.6019	42.0309	27.2993	376.582	0	0	0	0	0	0	0	0	0	0	0	0	0	0	0	0	0
																			5592.76	3836.34	3354.83	2237.93	2649.16	1187.18	5592.76	2099.77	2729.08	279.504	57.8974	30.4343	27.2598	368.82	0	0	0	0	0	0	0	0	0	0	0	0	0	0	0	0	0
																			5797.17	3990.64	3484.9	2312.27	2758.6	1232.04	5797.17	2210.66	2842.47	254.228	52.1817	46.339	23.5932	367.696	0	0	0	0	0	0	0	0	0	0	0	0	0	0	0	0	0
																			7736.66	5215.37	4601.69	3134.97	3596.78	1618.58	7736.66	3009.03	3750.68	328.332	85.6987	61.6082	29.3312	471.983	0	0	0	0	0	0	0	0	0	0	0	0	0	0	0	0	0
																			10358.3	7018.88	6144.57	4213.74	4819.83	2199.05	10358.3	4020.03	5035.02	430.801	124.223	113.61	62.8853	571.751	0	0	0	0	0	0	0	0	0	0	0	0	0	0	0	0	0
																			8813.69	6014.29	5249.29	3564.4	4137.42	1876.86	8813.69	3356.66	4308.9	361.652	98.8303	95.7064	66.4122	525.527	0	0	0	0	0	0	0	0	0	0	0	0	0	0	0	0	0
																			8796.8	6006.02	5243	3553.8	4130.71	1875.32	8796.8	3415.88	4227.32	399.25	86.4498	102.898	49.0974	515.908	0	0	0	0	0	0	0	0	0	0	0	0	0	0	0	0	0
																			4837.44	3310.69	2902.17	1935.27	2291.55	1019.15	4837.44	1810.83	2373.56	216.672	56.3266	32.0731	25.1195	322.85	0	0	0	0	0	0	0	0	0	0	0	0	0	0	0	0	0
																			8358.01	5696.99	4989.38	3368.63	3926.51	1770.47	8358.01	3268.55	4037.76	334.443	86.9607	104.586	31.1632	494.547	0	0	0	0	0	0	0	0	0	0	0	0	0	0	0	0	0
																			7550.71	5145.28	4506.63	3044.09	3551.68	1593.6	7550.71	2921.92	3665.41	322.88	85.793	50.4307	41.612	462.665	0	0	0	0	0	0	0	0	0	0	0	0	0	0	0	0	0
																			9664.86	6463.94	5711.36	3953.5	4447.31	2016.62	9664.86	3738.99	4736.42	410.294	101.663	96.5429	38.6969	542.247	0	0	0	0	0	0	0	0	0	0	0	0	0	0	0	0	0
																			10647.4	7200.21	6306.44	4340.99	4942.29	2257.92	10647.4	4156.89	5132.84	481.004	107.018	142.26	47.6552	579.755	0	0	0	0	0	0	0	0	0	0	0	0	0	0	0	0	0
																			6222.99	4298.26	3743.84	2479.14	2967.35	1330.9	6222.99	2399.5	2997.44	275.75	56.523	52.4733	32.5336	408.769	0	0	0	0	0	0	0	0	0	0	0	0	0	0	0	0	0
																			7790.49	5310.37	4653	3137.49	3663.29	1647.08	7790.49	3038.8	3765.88	324.825	85.7771	58.8734	44.4282	471.913	0	0	0	0	0	0	0	0	0	0	0	0	0	0	0	0	0
																			7054.47	4781.2	4203.83	2850.64	3297.32	1483.88	7054.47	2720.5	3447.61	321.144	72.733	16.0712	44.5522	431.86	0	0	0	0	0	0	0	0	0	0	0	0	0	0	0	0	0
																			8719.33	5922.3	5186.97	3532.36	4073.83	1848.47	8719.33	3370.8	4201.37	413.213	85.0898	89.0688	37.0831	522.706	0	0	0	0	0	0	0	0	0	0	0	0	0	0	0	0	0
																			8840.71	6025.79	5272.68	3568.03	4150.1	1875.69	8840.71	3473.41	4289.15	368.2	93.5779	58.6665	31.4594	526.255	0	0	0	0	0	0	0	0	0	0	0	0	0	0	0	0	0
																			4995.68	3418.54	2993.83	2001.84	2362.69	1055.85	4995.68	1879.76	2450.21	216.224	46.3236	28.6572	32.7946	341.71	0	0	0	0	0	0	0	0	0	0	0	0	0	0	0	0	0
																			8577.54	5842.79	5119	3458.54	4028.49	1814.3	8577.54	3381.49	4150.71	371.758	84.2103	56.9519	37.3208	495.091	0	0	0	0	0	0	0	0	0	0	0	0	0	0	0	0	0
																			10957.6	7357.6	6470.55	4487.05	5051.87	2305.74	10957.6	4364.99	5247.49	478.326	114.958	109.794	45.0678	596.967	0	0	0	0	0	0	0	0	0	0	0	0	0	0	0	0	0
																			7900.32	5387.92	4718.95	3181.37	3717.14	1670.78	7900.32	3048.28	3817.58	350.026	96.9882	58.9034	35.591	492.951	0	0	0	0	0	0	0	0	0	0	0	0	0	0	0	0	0
																			8679.7	5927.58	5173.98	3505.72	4081.27	1846.31	8679.7	3322.74	4278.32	370.38	101.201	68.833	49.6461	488.572	0	0	0	0	0	0	0	0	0	0	0	0	0	0	0	0	0
																			9476.68	6443.85	5630.37	3846.31	4426.87	2016.98	9476.68	3727.11	4594.23	423.48	93.6341	46.5439	52.2698	539.41	0	0	0	0	0	0	0	0	0	0	0	0	0	0	0	0	0
																			8251.57	5649.94	4933.74	3317.82	3891.06	1758.88	8251.57	3250	4005.47	292.74	95.2328	67.6993	31.9152	508.507	0	0	0	0	0	0	0	0	0	0	0	0	0	0	0	0	0
																			8627.71	5890.24	5150.7	3477	4056.47	1833.77	8627.71	3315.7	4187.92	397.151	89.327	86.7885	39.4468	511.371	0	0	0	0	0	0	0	0	0	0	0	0	0	0	0	0	0
																			7863.73	5361.92	4697.13	3166.59	3699.11	1662.82	7863.73	3042.97	3867.73	348.029	89.1559	33.3218	24.8815	457.643	0	0	0	0	0	0	0	0	0	0	0	0	0	0	0	0	0
																			10486.9	7128.14	6227.65	4259.26	4897.24	2230.9	10486.9	4122.3	5073.39	439.213	107.338	106.704	47.3194	590.649	0	0	0	0	0	0	0	0	0	0	0	0	0	0	0	0	0
																			8672.01	5891.69	5168.38	3503.63	4061.4	1830.29	8672.01	3382.99	4216.95	383.851	85.4916	67.1599	39.703	495.867	0	0	0	0	0	0	0	0	0	0	0	0	0	0	0	0	0
																			6136.28	4173.28	3667.25	2469.03	2881.42	1291.86	6136.28	2326.92	3013.9	244.354	68.4339	53.1875	39.6412	389.842	0	0	0	0	0	0	0	0	0	0	0	0	0	0	0	0	0
																			7866.53	5300.63	4673.53	3193	3653.97	1646.66	7866.53	3019.77	3864.26	349.505	90.1267	20.8918	43.2958	478.678	0	0	0	0	0	0	0	0	0	0	0	0	0	0	0	0	0
																			8898.43	6127.95	5330.67	3567.76	4218.61	1909.35	8898.43	3492.56	4291.13	409.219	106.032	33.0654	37.5284	528.892	0	0	0	0	0	0	0	0	0	0	0	0	0	0	0	0	0
																			9904.29	6676.45	5872.41	4031.88	4589.44	2087.01	9904.29	3881.59	4803.17	437.162	115.505	88.1895	22.7563	555.912	0	0	0	0	0	0	0	0	0	0	0	0	0	0	0	0	0
																			7120.72	4861.9	4262.52	2858.19	3356.52	1505.38	7120.72	2797.54	3437.95	319.785	72.8664	36.4436	10.3616	445.76	0	0	0	0	0	0	0	0	0	0	0	0	0	0	0	0	0
																			6610.88	4538.32	3969.36	2641.52	3133.55	1404.77	6610.88	2517.24	3265.22	285.101	76.8762	39.4031	13.9176	413.128	0	0	0	0	0	0	0	0	0	0	0	0	0	0	0	0	0
																			8915.9	5980.96	5275.76	3640.15	4115.68	1865.28	8915.9	3460.78	4316.96	407.907	88.5255	73.5512	41.4528	526.736	0	0	0	0	0	0	0	0	0	0	0	0	0	0	0	0	0
																			6749.47	4663.43	4051.38	2698.1	3213.52	1449.91	6749.47	2531.35	3311.42	320.362	81.6466	16.1687	43.1825	445.343	0	0	0	0	0	0	0	0	0	0	0	0	0	0	0	0	0
																			6974.68	4785.46	4174.3	2800.38	3297.37	1488.09	6974.68	2616.48	3426.78	304.968	78.1916	68.3575	33.8367	446.064	0	0	0	0	0	0	0	0	0	0	0	0	0	0	0	0	0
																			7643.29	5304.32	4595.05	3048.24	3653.72	1650.59	7643.29	2903.51	3752.39	381.151	87.7216	51.1924	27.4228	439.902	0	0	0	0	0	0	0	0	0	0	0	0	0	0	0	0	0
																			6308.87	4296.26	3766.37	2542.5	2963.7	1332.56	6308.87	2410.08	3050.52	300.071	61.8977	39.6207	39.4891	407.2	0	0	0	0	0	0	0	0	0	0	0	0	0	0	0	0	0
																			5331.35	3657.15	3199.99	2131.36	2526.64	1130.51	5331.35	1993.43	2594.94	251.967	56.3686	36.5529	21.3301	376.761	0	0	0	0	0	0	0	0	0	0	0	0	0	0	0	0	0
																			6161.63	4240.53	3703.15	2458.47	2926.36	1314.17	6161.63	2343.79	2957.07	332.857	57.6137	24.5843	31.2496	414.457	0	0	0	0	0	0	0	0	0	0	0	0	0	0	0	0	0
																			10626.1	7243.15	6310.58	4315.55	4969.93	2273.22	10626.1	4131.37	5159.76	485.16	116.965	63.6617	73.2996	595.909	0	0	0	0	0	0	0	0	0	0	0	0	0	0	0	0	0
																			7153.48	4878.74	4263.2	2890.28	3356.34	1522.4	7153.48	2733.44	3497.59	316.216	75.9605	44.9934	47.6079	437.666	0	0	0	0	0	0	0	0	0	0	0	0	0	0	0	0	0
																			8562.85	5787.05	5088.46	3474.39	3984.17	1802.88	8562.85	3346.28	4136.15	360.715	90.7176	94.6662	27.6919	506.631	0	0	0	0	0	0	0	0	0	0	0	0	0	0	0	0	0
																			11006.9	7370.89	6491.54	4515.37	5060.93	2309.96	11006.9	4306.42	5347.3	498.719	117.599	79.226	57.0053	600.637	0	0	0	0	0	0	0	0	0	0	0	0	0	0	0	0	0
																			9100.25	6173.76	5414.08	3686.17	4253.7	1920.06	9100.25	3547.19	4407.31	410.438	104.059	77.0145	40.5309	513.707	0	0	0	0	0	0	0	0	0	0	0	0	0	0	0	0	0
																			7478.08	5052.73	4446.44	3031.64	3483.65	1569.07	7478.08	2844.01	3657.67	323.388	70.0241	72.5186	51.6434	458.83	0	0	0	0	0	0	0	0	0	0	0	0	0	0	0	0	0
																			7603.63	5132.06	4527.4	3076.22	3543.76	1588.3	7603.63	2941.58	3673.76	333.653	88.6041	72.2994	30.4877	463.241	0	0	0	0	0	0	0	0	0	0	0	0	0	0	0	0	0
																			6303.93	4300.17	3773.7	2530.23	2974.36	1325.8	6303.93	2372.7	3086.24	268.199	83.904	83.2226	29.405	380.249	0	0	0	0	0	0	0	0	0	0	0	0	0	0	0	0	0
																			8623	5845.55	5135.22	3487.78	4029.04	1816.52	8623	3354.94	4166.96	372.019	85.9153	104.35	33.5248	505.293	0	0	0	0	0	0	0	0	0	0	0	0	0	0	0	0	0
																			10654.1	7148.22	6286.18	4367.91	4903.9	2244.32	10654.1	4060.55	5235.02	455.491	134.48	135.578	60.9359	572.038	0	0	0	0	0	0	0	0	0	0	0	0	0	0	0	0	0
																			8834.21	6004.37	5253.41	3580.8	4125.66	1878.71	8834.21	3376.53	4274.57	399.439	97.3691	96.3061	54.8399	535.159	0	0	0	0	0	0	0	0	0	0	0	0	0	0	0	0	0
																			10026.3	6810.47	5962.74	4063.54	4686.52	2123.96	10026.3	3996.01	4819.49	419.215	118.758	64.2139	34.5049	574.088	0	0	0	0	0	0	0	0	0	0	0	0	0	0	0	0	0
																			8183.06	5605.2	4897.01	3286.05	3866.39	1738.81	8183.06	3199.02	3973.35	358.026	83.4868	47.5895	25.4283	496.151	0	0	0	0	0	0	0	0	0	0	0	0	0	0	0	0	0
																			6469.2	4409.88	3865.01	2604.18	3044.87	1365	6469.2	2484.75	3159.86	265.138	68.9012	42.4886	33.1433	414.909	0	0	0	0	0	0	0	0	0	0	0	0	0	0	0	0	0
																			7153.2	4883.92	4274.36	2878.84	3370.59	1513.32	7153.2	2729.3	3512.64	307.44	78.9013	61.2621	24.3421	439.311	0	0	0	0	0	0	0	0	0	0	0	0	0	0	0	0	0
																			4624.63	3170.5	2777.05	1847.59	2192.29	978.208	4624.63	1733.72	2314.84	154.699	58.0272	24.4417	26.4071	312.504	0	0	0	0	0	0	0	0	0	0	0	0	0	0	0	0	0
																			4384.58	3038.39	2642.42	1742.16	2100.47	937.929	4384.58	1625.71	2179.31	190.313	45.1986	30.8481	20.5933	292.603	0	0	0	0	0	0	0	0	0	0	0	0	0	0	0	0	0
																			8791.19	5915.51	5211.06	3580.13	4069.13	1846.37	8791.19	3358.4	4260.22	410.97	87.4767	110.479	44.4397	519.201	0	0	0	0	0	0	0	0	0	0	0	0	0	0	0	0	0
																			10890.5	7353.49	6446.85	4443.68	5045.57	2307.92	10890.5	4340.32	5150.89	495.265	117.29	112.086	75.155	599.522	0	0	0	0	0	0	0	0	0	0	0	0	0	0	0	0	0
																			6710.31	4619.82	4032.94	2677.37	3189.26	1430.56	6710.31	2624.62	3194.96	285.607	77.968	63.2204	24.6935	439.237	0	0	0	0	0	0	0	0	0	0	0	0	0	0	0	0	0
																			7985.06	5516.06	4785.49	3199.57	3796.21	1719.84	7985.06	3023.61	3921.08	369.793	74.5642	61.2381	50.5622	484.219	0	0	0	0	0	0	0	0	0	0	0	0	0	0	0	0	0
																			4067.75	2827.78	2453.29	1614.46	1954.71	873.069	4067.75	1503.19	2016.82	183.988	37.8094	29.1501	20.8255	275.975	0	0	0	0	0	0	0	0	0	0	0	0	0	0	0	0	0
																			8243.19	5560.81	4897.64	3345.55	3828.12	1732.69	8243.19	3196.98	3976.1	403.919	78.9364	55.6592	38.5404	493.049	0	0	0	0	0	0	0	0	0	0	0	0	0	0	0	0	0
																			8013.61	5432.89	4767.88	3245.72	3739.63	1693.27	8013.61	3090.55	3902.6	368.29	91.5719	46.5852	33.5148	480.495	0	0	0	0	0	0	0	0	0	0	0	0	0	0	0	0	0
																			7030.64	4859.87	4229.25	2801.39	3355.1	1504.77	7030.64	2712.02	3407.2	314.118	78.6844	53.0818	34.3232	431.214	0	0	0	0	0	0	0	0	0	0	0	0	0	0	0	0	0
																			8286.14	5736.03	4976.6	3309.54	3954.74	1781.29	8286.14	3249.41	3992.4	346.717	87.5417	71.3239	31.0308	507.715	0	0	0	0	0	0	0	0	0	0	0	0	0	0	0	0	0
																			9726.6	6556.1	5758.53	3968.07	4505.18	2050.92	9726.6	3805.01	4723.88	401.822	107.383	81.5957	54.1453	552.764	0	0	0	0	0	0	0	0	0	0	0	0	0	0	0	0	0
																			8611.63	5859.3	5128.63	3483	4034.04	1825.26	8611.63	3388.32	4113.9	369.682	82.7672	82.3133	53.8511	520.79	0	0	0	0	0	0	0	0	0	0	0	0	0	0	0	0	0
																			9047.45	6110.62	5369.05	3678.4	4205.17	1905.45	9047.45	3540.19	4366.15	391.559	104.841	84.4202	41.1605	519.129	0	0	0	0	0	0	0	0	0	0	0	0	0	0	0	0	0
																			5503.49	3795.01	3314.18	2189.31	2626.8	1168.21	5503.49	2130.12	2606.86	254.775	62.019	72.6917	28.1462	348.873	0	0	0	0	0	0	0	0	0	0	0	0	0	0	0	0	0
																			6891.7	4703.43	4120.23	2771.48	3248.56	1454.87	6891.7	2634.88	3349.32	325.846	60.2119	64.6518	21.6335	435.156	0	0	0	0	0	0	0	0	0	0	0	0	0	0	0	0	0
																			2515.85	1712.4	1509.15	1006.69	1185.55	526.853	2515.85	929.084	1248.01	99.4794	24.7706	24.0433	10.7454	179.708	0	0	0	0	0	0	0	0	0	0	0	0	0	0	0	0	0
																			11163.6	7489.22	6578.69	4584.93	5135.55	2353.66	11163.6	4372.08	5401.83	475.849	131.016	101.761	85.1925	595.894	0	0	0	0	0	0	0	0	0	0	0	0	0	0	0	0	0
																			8686.48	5906.38	5169.24	3517.25	4065.79	1840.58	8686.48	3382.03	4194.83	360.563	90.7852	92.5501	43.2865	522.447	0	0	0	0	0	0	0	0	0	0	0	0	0	0	0	0	0
																			8438.25	5757.54	5032.59	3405.66	3962.29	1795.25	8438.25	3254.46	4062.08	406.822	87.8654	80.7496	51.6584	494.619	0	0	0	0	0	0	0	0	0	0	0	0	0	0	0	0	0
																			7352.08	5061.99	4404.79	2947.29	3489	1572.98	7352.08	2784.41	3560	354.565	74.2655	80.134	42.0848	456.623	0	0	0	0	0	0	0	0	0	0	0	0	0	0	0	0	0
																			7918.89	5411.4	4727.03	3191.86	3724.94	1686.46	7918.89	3034.98	3836.78	351.185	83.3775	95.4377	44.816	472.317	0	0	0	0	0	0	0	0	0	0	0	0	0	0	0	0	0
																			9752.6	6725.81	5837.12	3915.48	4622.87	2102.94	9752.6	3784.88	4690.67	452.6	114.508	82.2973	45.7472	581.893	0	0	0	0	0	0	0	0	0	0	0	0	0	0	0	0	0
																			8996.46	6068.68	5342.22	3654.24	4181.51	1887.17	8996.46	3492.29	4372.53	433.089	101.579	57.8547	19.2058	519.911	0	0	0	0	0	0	0	0	0	0	0	0	0	0	0	0	0
																			11304	7575.89	6660.73	4643.32	5193.56	2382.33	11304	4436.65	5502.26	484.956	117.57	91.9974	52.5447	618.074	0	0	0	0	0	0	0	0	0	0	0	0	0	0	0	0	0
																			8927.22	6066.17	5319.66	3607.56	4179.56	1886.61	8927.22	3523.35	4315.77	377.471	107.74	52.8863	33.5005	516.501	0	0	0	0	0	0	0	0	0	0	0	0	0	0	0	0	0
																			8286.72	5601.84	4923.51	3363.21	3852.93	1748.91	8286.72	3190.81	3999.89	401.182	85.3472	79.621	45.4423	484.433	0	0	0	0	0	0	0	0	0	0	0	0	0	0	0	0	0
																			9960.7	6663.93	5872.01	4088.69	4574	2089.94	9960.7	3814.54	4919.6	434.724	109.242	74.2462	46.8806	561.463	0	0	0	0	0	0	0	0	0	0	0	0	0	0	0	0	0
																			4647.09	3205.21	2798.82	1848.27	2217.72	987.483	4647.09	1759.56	2308.72	192.39	51.9593	16.4581	20.0454	297.954	0	0	0	0	0	0	0	0	0	0	0	0	0	0	0	0	0
																			4457.76	3075.66	2685.51	1772.25	2128.16	947.498	4457.76	1676.58	2207.99	178.405	40.3482	35.243	16.4622	302.745	0	0	0	0	0	0	0	0	0	0	0	0	0	0	0	0	0
																			5749.89	3961.53	3455.03	2294.86	2735.59	1225.94	5749.89	2133.01	2850.87	258.196	63.9488	39.1548	24.9084	379.807	0	0	0	0	0	0	0	0	0	0	0	0	0	0	0	0	0
																			10797.7	7236.02	6369.59	4428.14	4969.5	2266.52	10797.7	4283.11	5157.54	488.064	115.852	121.312	51.8714	579.977	0	0	0	0	0	0	0	0	0	0	0	0	0	0	0	0	0
																			5934.56	4070.22	3562.97	2371.59	2817.26	1252.96	5934.56	2279.82	2890.91	253.709	62.9389	32.5015	23.9846	390.695	0	0	0	0	0	0	0	0	0	0	0	0	0	0	0	0	0
																			6766.32	4689.57	4062.79	2703.53	3228.22	1461.35	6766.32	2538.71	3320.94	270.412	79.0309	86.2355	46.1093	424.889	0	0	0	0	0	0	0	0	0	0	0	0	0	0	0	0	0
																			5235.4	3604.1	3146.65	2088.75	2490.82	1113.27	5235.4	1948.12	2577.14	242.69	57.8889	41.4339	27.0213	341.102	0	0	0	0	0	0	0	0	0	0	0	0	0	0	0	0	0
																			9739.15	6646.03	5793.76	3945.39	4562.54	2083.49	9739.15	3764.14	4657.18	462.394	104.746	110.21	64.0846	576.394	0	0	0	0	0	0	0	0	0	0	0	0	0	0	0	0	0
																			6939.09	4763.89	4156.91	2782.19	3283.01	1480.88	6939.09	2651.93	3354.29	351.185	67.7459	43.7221	39.3088	430.915	0	0	0	0	0	0	0	0	0	0	0	0	0	0	0	0	0
																			6136.79	4214.43	3681	2455.79	2909.8	1304.63	6136.79	2336.46	2993.51	259.613	64.0345	43.9808	33.0758	406.117	0	0	0	0	0	0	0	0	0	0	0	0	0	0	0	0	0
																			4750.79	3265.17	2853.77	1897.02	2259.55	1005.61	4750.79	1774.43	2355.92	211.199	48.5212	24.5468	24.2613	311.907	0	0	0	0	0	0	0	0	0	0	0	0	0	0	0	0	0
																			9109.88	6189.94	5410.9	3698.98	4249.38	1940.56	9109.88	3483.34	4506.01	402.221	88.4596	55.5016	49.9671	524.379	0	0	0	0	0	0	0	0	0	0	0	0	0	0	0	0	0
																			9840.56	6594.15	5818.41	4022.15	4539.49	2054.67	9840.56	3871.86	4763.19	431.621	117.509	43.7346	55.0201	557.631	0	0	0	0	0	0	0	0	0	0	0	0	0	0	0	0	0
																			11994.4	8090.05	7088.77	4905.67	5548.51	2541.54	11994.4	4780.02	5768.48	530.524	138.748	66.0072	76.3353	634.325	0	0	0	0	0	0	0	0	0	0	0	0	0	0	0	0	0
																			7520.5	5181.87	4513.06	3007.44	3574.74	1607.12	7520.5	2892.33	3669.86	336.931	81.8111	48.4564	28.1481	462.96	0	0	0	0	0	0	0	0	0	0	0	0	0	0	0	0	0
																			9516.77	6453.16	5658.88	3857.89	4444.78	2008.38	9516.77	3699.66	4604.81	442.953	114.745	78.8773	33.7093	542.02	0	0	0	0	0	0	0	0	0	0	0	0	0	0	0	0	0
																			4627.75	3203.94	2792.34	1835.41	2219.47	984.468	4627.75	1763.15	2252.31	185.861	47.9736	48.9648	19.0915	310.395	0	0	0	0	0	0	0	0	0	0	0	0	0	0	0	0	0
																			5593.11	3876.26	3373.96	2219.15	2681.1	1195.16	5593.11	2114.85	2683.38	287.419	53.8719	55.3591	14.5454	383.693	0	0	0	0	0	0	0	0	0	0	0	0	0	0	0	0	0
																			7426.12	5111.72	4451.64	2974.47	3524.83	1586.89	7426.12	2820.31	3570.98	352.621	82.811	119.224	27.1577	453.014	0	0	0	0	0	0	0	0	0	0	0	0	0	0	0	0	0
																			4953.37	3407.82	2982.18	1971.19	2361.04	1046.78	4953.37	1880.66	2394.04	222.143	57.1896	47.0924	14.0944	338.154	0	0	0	0	0	0	0	0	0	0	0	0	0	0	0	0	0
																			6474.78	4463.66	3890.84	2583.94	3082.76	1380.9	6474.78	2456.66	3180.17	299.09	64.7304	47.3587	27.8413	398.929	0	0	0	0	0	0	0	0	0	0	0	0	0	0	0	0	0
																			7004.67	4854.49	4218.69	2785.98	3352.99	1501.51	7004.67	2712.34	3385.6	278.675	78.6361	82.1614	34.7376	432.516	0	0	0	0	0	0	0	0	0	0	0	0	0	0	0	0	0
																			6977.52	4814.67	4191.21	2786.31	3317.48	1497.19	6977.52	2633.08	3414.24	327.128	77.4315	65.9427	18.8425	440.85	0	0	0	0	0	0	0	0	0	0	0	0	0	0	0	0	0
																			7674.68	5238.08	4581.75	3092.93	3607.15	1630.93	7674.68	2923.18	3747.44	331.53	88.5944	90.5913	34.2133	459.122	0	0	0	0	0	0	0	0	0	0	0	0	0	0	0	0	0
																			5546.57	3807.79	3327.55	2219.02	2629.58	1178.22	5546.57	2099.08	2645.33	269.447	62.9532	79.2684	33.1498	357.345	0	0	0	0	0	0	0	0	0	0	0	0	0	0	0	0	0
																			9114.25	6193.65	5429.37	3684.87	4265.83	1927.83	9114.25	3610.22	4400.62	373.822	96.3746	67.6394	32.1333	533.439	0	0	0	0	0	0	0	0	0	0	0	0	0	0	0	0	0
																			11395.4	7601.5	6708.59	4686.82	5213.39	2388.11	11395.4	4495.07	5496.47	529.133	128.59	66.2327	59.7558	620.16	0	0	0	0	0	0	0	0	0	0	0	0	0	0	0	0	0
																			6010.79	4126.91	3609.09	2401.7	2854.19	1272.72	6010.79	2325.87	2897.23	257.561	61.108	38.3275	30.3489	400.355	0	0	0	0	0	0	0	0	0	0	0	0	0	0	0	0	0
																			8521.55	5832.49	5086.8	3434.76	4011.18	1821.31	8521.55	3304.81	4084.33	376.073	107.472	91.0792	44.4292	513.361	0	0	0	0	0	0	0	0	0	0	0	0	0	0	0	0	0
																			8698.5	5861.55	5155.26	3543.24	4034.69	1826.85	8698.5	3345.48	4244.45	377.822	104.044	73.2665	41.6004	511.842	0	0	0	0	0	0	0	0	0	0	0	0	0	0	0	0	0
																			7428.09	5021.83	4422.33	3005.76	3467.64	1554.19	7428.09	2849.49	3605.16	356.643	88.5907	72.7287	18.4831	436.992	0	0	0	0	0	0	0	0	0	0	0	0	0	0	0	0	0
																			10275.2	6936.14	6085.91	4189.29	4757.56	2178.58	10275.2	4049.73	4943.47	438.914	107.941	99.1181	54.9939	581.031	0	0	0	0	0	0	0	0	0	0	0	0	0	0	0	0	0
																			6970.33	4785.9	4177.71	2792.62	3304.82	1481.08	6970.33	2656.05	3406.72	321.134	75.5366	54.447	30.7955	425.65	0	0	0	0	0	0	0	0	0	0	0	0	0	0	0	0	0
																			9980.87	6699.66	5900.16	4080.71	4604.75	2094.91	9980.87	3905.53	4832.32	456.839	112	68.6018	48.1228	557.459	0	0	0	0	0	0	0	0	0	0	0	0	0	0	0	0	0
																			6009.47	4093.38	3594.98	2414.48	2828.66	1264.72	6009.47	2282.92	2941.99	262.717	72.3043	32.0371	21.4877	396.005	0	0	0	0	0	0	0	0	0	0	0	0	0	0	0	0	0
																			4192.35	2873.42	2519.12	1673.23	1989.18	884.242	4192.35	1550.81	2084.56	191.797	42.5533	31.2168	15.9613	275.455	0	0	0	0	0	0	0	0	0	0	0	0	0	0	0	0	0
																			8479.25	5750.17	5046.13	3433.12	3960.76	1789.41	8479.25	3273.78	4142.8	399.576	88.2157	60.42	20.1509	494.298	0	0	0	0	0	0	0	0	0	0	0	0	0	0	0	0	0
																			12921.6	8666.68	7596.66	5324.99	5927.07	2739.61	12921.6	5080.1	6222.55	590.201	140.427	167.319	70.4984	650.557	0	0	0	0	0	0	0	0	0	0	0	0	0	0	0	0	0
																			7564.73	5182.05	4529.51	3035.22	3577.51	1604.54	7564.73	2891.93	3723.37	315.555	91.2347	54.6254	19.6768	468.337	0	0	0	0	0	0	0	0	0	0	0	0	0	0	0	0	0
																			7728.07	5287.97	4621.75	3106.32	3645.99	1641.98	7728.07	2962.55	3744.19	346.787	86.8112	83.9017	30.8562	472.969	0	0	0	0	0	0	0	0	0	0	0	0	0	0	0	0	0
																			6581.67	4505.18	3940.98	2640.68	3108.05	1397.13	6581.67	2543.09	3172.18	292.823	62.2511	65.996	26.2818	419.046	0	0	0	0	0	0	0	0	0	0	0	0	0	0	0	0	0
																			9682.63	6574.62	5754.95	3927.68	4523.22	2051.4	9682.63	3794.74	4706.52	408.545	113.336	91.1745	32.9162	535.401	0	0	0	0	0	0	0	0	0	0	0	0	0	0	0	0	0
																			8252.19	5625.97	4925.36	3326.83	3880.54	1745.43	8252.19	3183	3996.81	377.875	81.0631	75.7176	25.0654	512.661	0	0	0	0	0	0	0	0	0	0	0	0	0	0	0	0	0
																			10687.1	7236.01	6337.54	4349.54	4969.46	2266.55	10687.1	4166.88	5156.48	507.604	113.397	117.642	27.6957	597.386	0	0	0	0	0	0	0	0	0	0	0	0	0	0	0	0	0
																			8052.99	5480.86	4794.33	3258.67	3770.57	1710.29	8052.99	3048.07	3928.05	376.611	77.5847	84.4919	40.8821	497.303	0	0	0	0	0	0	0	0	0	0	0	0	0	0	0	0	0
																			7180.63	4923.96	4301.88	2878.76	3398.81	1525.15	7180.63	2717.02	3468.18	359.494	83.8759	63.9848	26.8033	461.281	0	0	0	0	0	0	0	0	0	0	0	0	0	0	0	0	0
																			8571.83	5822.97	5105.73	3466.11	4006.15	1816.82	8571.83	3321.92	4141.02	406.845	104.721	53.5088	39.8655	503.956	0	0	0	0	0	0	0	0	0	0	0	0	0	0	0	0	0
																			5917.53	4119.48	3570.56	2346.97	2847.5	1271.98	5917.53	2230	2908.52	274.602	55.0364	44.17	22.5491	382.65	0	0	0	0	0	0	0	0	0	0	0	0	0	0	0	0	0
																			8077.93	5520.46	4826.3	3251.63	3801.69	1718.76	8077.93	3123.16	3897.86	367.964	91.4094	58.7845	42.4493	496.298	0	0	0	0	0	0	0	0	0	0	0	0	0	0	0	0	0
																			10391	7114.29	6185.46	4205.52	4880.16	2234.13	10391	4013.28	5089.48	481.804	108.427	57.8021	75.3271	564.864	0	0	0	0	0	0	0	0	0	0	0	0	0	0	0	0	0
																			6673.94	4573.77	3994.26	2679.69	3156.07	1417.69	6673.94	2552.29	3248.19	287.542	66.2962	76.1751	32.8938	410.548	0	0	0	0	0	0	0	0	0	0	0	0	0	0	0	0	0
																			8597.07	5888.09	5138.46	3458.61	4053.6	1834.48	8597.07	3355.89	4181.53	356.155	105.258	52.8915	22.9819	522.363	0	0	0	0	0	0	0	0	0	0	0	0	0	0	0	0	0
																			7033.12	4805.06	4210	2823.12	3320.6	1484.46	7033.12	2706.12	3479.09	286.929	76.8964	32.6961	22.7036	428.687	0	0	0	0	0	0	0	0	0	0	0	0	0	0	0	0	0
																			8399.85	5682.46	4985.84	3414.01	3910.67	1771.79	8399.85	3172.95	4136.61	388.997	83.8578	57.5337	53.3296	506.568	0	0	0	0	0	0	0	0	0	0	0	0	0	0	0	0	0
																			6852.85	4647.34	4078.16	2774.69	3199.54	1447.79	6852.85	2574.08	3387.27	304.552	71.7889	74.0403	33.6948	407.429	0	0	0	0	0	0	0	0	0	0	0	0	0	0	0	0	0
																			10197.4	6900.35	6046.33	4151.11	4741.41	2158.94	10197.4	3990.39	4869.29	481.543	114.431	116.913	70.9758	553.895	0	0	0	0	0	0	0	0	0	0	0	0	0	0	0	0	0
																			6863.42	4768.32	4132.49	2730.94	3287.48	1480.84	6863.42	2596.91	3348.92	286.844	76.7596	74.6743	34.1147	445.193	0	0	0	0	0	0	0	0	0	0	0	0	0	0	0	0	0
																			5542.38	3771.78	3308.8	2233.58	2600.88	1170.9	5542.38	2055.24	2738.7	248.789	50.652	54.2736	23.7162	371.01	0	0	0	0	0	0	0	0	0	0	0	0	0	0	0	0	0
																			8591.44	5798.57	5094.2	3497.24	3990.54	1808.03	8591.44	3287.44	4217.07	353.938	77.3114	91.4366	59.0695	505.166	0	0	0	0	0	0	0	0	0	0	0	0	0	0	0	0	0
																			7986.71	5469.75	4779.49	3207.22	3768.94	1700.8	7986.71	3118.89	3803.23	370.827	93.7232	75.6396	48.7464	475.653	0	0	0	0	0	0	0	0	0	0	0	0	0	0	0	0	0
																			8692.1	5896.58	5174.86	3517.24	4061.15	1835.42	8692.1	3371.06	4193.77	398.743	100.49	84.1005	38.5762	505.361	0	0	0	0	0	0	0	0	0	0	0	0	0	0	0	0	0
																			3288.57	2275.92	1983.24	1305.34	1575.14	700.782	3288.57	1223.64	1612.41	135.929	36.4821	28.88	21.8677	229.372	0	0	0	0	0	0	0	0	0	0	0	0	0	0	0	0	0
																			11037.5	7432.6	6524.99	4512.49	5103.82	2328.79	11037.5	4349.92	5322.78	448.019	116.076	108.426	87.4087	604.84	0	0	0	0	0	0	0	0	0	0	0	0	0	0	0	0	0
																			5271.09	3670.59	3184.86	2086.23	2540.05	1130.54	5271.09	1979.97	2623.86	222.577	61.4228	30.5223	22.1016	330.64	0	0	0	0	0	0	0	0	0	0	0	0	0	0	0	0	0
																			8397.58	5636.8	4981.26	3416.32	3888.22	1748.58	8397.58	3238.34	4129.07	371.224	101.38	57.2785	4.89275	495.404	0	0	0	0	0	0	0	0	0	0	0	0	0	0	0	0	0
																			5594.66	3836.72	3354	2240.67	2649.28	1187.44	5594.66	2148.41	2771.88	207.741	52.2458	27.8685	24.3931	362.126	0	0	0	0	0	0	0	0	0	0	0	0	0	0	0	0	0
																			9280.77	6328	5526.06	3754.71	4352.09	1975.91	9280.77	3589.79	4481.42	437.822	81.3745	88.8976	62.1147	539.345	0	0	0	0	0	0	0	0	0	0	0	0	0	0	0	0	0
																			7724.24	5278.01	4620.98	3103.26	3640.75	1637.26	7724.24	3025.55	3736.09	311.036	89.604	64.8409	26.4822	470.636	0	0	0	0	0	0	0	0	0	0	0	0	0	0	0	0	0
																			11278.3	7627.59	6675.81	4602.49	5234.43	2393.16	11278.3	4438.72	5458.26	461.073	125.92	93.2744	76.1767	624.879	0	0	0	0	0	0	0	0	0	0	0	0	0	0	0	0	0
																			9372.82	6422.42	5593.96	3778.85	4413.45	2008.97	9372.82	3656.58	4490.4	434.619	113.255	90.6105	42.1164	545.236	0	0	0	0	0	0	0	0	0	0	0	0	0	0	0	0	0
																			11321.4	7666.19	6704.56	4616.82	5254.43	2411.76	11321.4	4415.5	5365.67	561.577	134.385	152.573	85.0423	606.626	0	0	0	0	0	0	0	0	0	0	0	0	0	0	0	0	0
																			9950.56	6722.21	5903.87	4046.69	4622.7	2099.51	9950.56	3945.69	4787.43	431.158	108.922	66.8139	58.6549	551.892	0	0	0	0	0	0	0	0	0	0	0	0	0	0	0	0	0
																			8098.83	5507.53	4832.92	3265.91	3795.76	1711.78	8098.83	3133.83	3901.28	374.425	87.7106	66.7325	47.9838	486.867	0	0	0	0	0	0	0	0	0	0	0	0	0	0	0	0	0
																			5503.43	3780.23	3310.04	2193.39	2618.44	1161.79	5503.43	2134.87	2676.72	240.722	61.4064	39.1716	23.5251	327.011	0	0	0	0	0	0	0	0	0	0	0	0	0	0	0	0	0
																			10464.4	7107.42	6213.92	4250.52	4877.47	2229.96	10464.4	4154.45	4926.83	528.73	123.314	81.5964	49.2758	600.242	0	0	0	0	0	0	0	0	0	0	0	0	0	0	0	0	0
																			10758.9	7266.38	6363.75	4395.17	4985.27	2281.12	10758.9	4177.66	5212.34	506.142	115.907	90.9657	60.0106	595.894	0	0	0	0	0	0	0	0	0	0	0	0	0	0	0	0	0
																			7918.95	5420.73	4740.55	3178.39	3740.13	1680.59	7918.95	3033.11	3848.87	370.286	81.1612	75.3006	25.2471	484.973	0	0	0	0	0	0	0	0	0	0	0	0	0	0	0	0	0
																			9111.21	6136.01	5413.45	3697.77	4231.09	1904.92	9111.21	3592.23	4425.18	410.748	92.6465	76.4672	17.257	496.684	0	0	0	0	0	0	0	0	0	0	0	0	0	0	0	0	0
																			8385.83	5780.82	5023.53	3362.3	3983.91	1796.91	8385.83	3232.45	4084.9	355.829	79.9238	78.2599	48.6457	505.825	0	0	0	0	0	0	0	0	0	0	0	0	0	0	0	0	0
																			11218.5	7638.98	6655	4563.5	5241.64	2397.34	11218.5	4428.81	5390.56	491.163	123.427	105.735	68.2585	610.549	0	0	0	0	0	0	0	0	0	0	0	0	0	0	0	0	0
																			8002.54	5415.69	4755.54	3247.01	3728.36	1687.33	8002.54	3060.92	3872.25	352.568	85.9086	88.598	54.1555	488.147	0	0	0	0	0	0	0	0	0	0	0	0	0	0	0	0	0
																			7393.53	5064.86	4423.33	2970.19	3489.83	1575.03	7393.53	2856.69	3564.6	333.312	71.9671	65.1128	39.1076	462.735	0	0	0	0	0	0	0	0	0	0	0	0	0	0	0	0	0
																			10909.3	7295.66	6427.56	4481.73	5006.85	2288.8	10909.3	4231.27	5292.79	510.279	120.496	85.2613	71.6651	597.519	0	0	0	0	0	0	0	0	0	0	0	0	0	0	0	0	0
																			8842.75	5995.62	5258.11	3584.64	4126.42	1869.2	8842.75	3423.56	4256.17	400.459	102.894	83.9927	59.6999	515.963	0	0	0	0	0	0	0	0	0	0	0	0	0	0	0	0	0
																			4051.71	2778.36	2429.37	1622.34	1917.84	860.522	4051.71	1467.91	2037.08	187.418	37.8773	33.2681	24.6934	263.463	0	0	0	0	0	0	0	0	0	0	0	0	0	0	0	0	0
																			8645.16	5893.23	5158.19	3486.97	4060.55	1832.69	8645.16	3379.26	4130.65	384.05	96.9835	91.7904	45.998	516.426	0	0	0	0	0	0	0	0	0	0	0	0	0	0	0	0	0
																			10107.9	6790.96	5967.42	4140.53	4660.69	2130.27	10107.9	3879.38	4916.08	489.036	111.795	93.1258	48.6076	569.919	0	0	0	0	0	0	0	0	0	0	0	0	0	0	0	0	0
																			8172.51	5582.07	4871.24	3301.26	3836.76	1745.31	8172.51	3157.42	3999.34	303.233	90.3003	85.7322	51.4297	485.048	0	0	0	0	0	0	0	0	0	0	0	0	0	0	0	0	0
																			4542.52	3102.42	2720.84	1821.69	2145.78	956.639	4542.52	1709.05	2228.96	184.382	53.4295	31.1407	23.8753	311.683	0	0	0	0	0	0	0	0	0	0	0	0	0	0	0	0	0
																			6679.43	4543.78	3985.14	2694.28	3134.11	1409.67	6679.43	2511.14	3250.44	325.692	68.8334	71.7412	24.5334	427.041	0	0	0	0	0	0	0	0	0	0	0	0	0	0	0	0	0
																			6017.33	4170.25	3621.36	2395.98	2876.34	1293.91	6017.33	2260.76	2936.72	270.326	59.9474	74.3188	46.0707	369.191	0	0	0	0	0	0	0	0	0	0	0	0	0	0	0	0	0
																			10748.5	7253.33	6361.85	4386.62	4978.5	2274.83	10748.5	4157.67	5295.05	486.123	122.468	78.9768	25.1113	583.059	0	0	0	0	0	0	0	0	0	0	0	0	0	0	0	0	0
																			10052.2	6774.07	5950.06	4102.15	4650.68	2123.39	10052.2	3930.05	4853.7	455.481	111.96	102.284	50.7102	548.017	0	0	0	0	0	0	0	0	0	0	0	0	0	0	0	0	0
																			9572.7	6439	5670.1	3902.6	4427.56	2011.44	9572.7	3787.14	4611.04	370.176	106.967	78.5969	58.701	560.084	0	0	0	0	0	0	0	0	0	0	0	0	0	0	0	0	0
																			10167	6817.99	6012.91	4154.08	4684.49	2133.5	10167	3951.76	4912.15	489.147	118.522	98.8127	37.4618	559.135	0	0	0	0	0	0	0	0	0	0	0	0	0	0	0	0	0
																			6119.47	4211.37	3678.03	2441.43	2910.63	1300.74	6119.47	2361.51	2931.16	261.761	65.4302	58.3051	32.7107	408.594	0	0	0	0	0	0	0	0	0	0	0	0	0	0	0	0	0
																			9273.8	6297.6	5521.62	3752.18	4335.43	1962.17	9273.8	3645.28	4466.84	412.133	107.256	66.7993	32.0145	543.468	0	0	0	0	0	0	0	0	0	0	0	0	0	0	0	0	0
																			8170.05	5524.67	4854.83	3315.22	3802.21	1722.46	8170.05	3139.37	3968.84	379.23	85.6683	71.2432	48.5575	477.139	0	0	0	0	0	0	0	0	0	0	0	0	0	0	0	0	0
																			7690.57	5240.78	4592.93	3097.64	3614.21	1626.57	7690.57	2983.7	3708.96	372.191	88.8769	61.0266	25.8127	450.008	0	0	0	0	0	0	0	0	0	0	0	0	0	0	0	0	0
																			4183.13	2853.44	2508.48	1674.65	1972.25	881.187	4183.13	1589.29	2046.67	179.061	45.1024	18.4324	26.4648	278.108	0	0	0	0	0	0	0	0	0	0	0	0	0	0	0	0	0
																			6498.36	4432.48	3886.84	2611.52	3061.27	1371.21	6498.36	2457.78	3155.83	299.87	65.3306	64.4155	26.9913	428.15	0	0	0	0	0	0	0	0	0	0	0	0	0	0	0	0	0
																			9647.39	6509.34	5722.01	3925.37	4477.05	2032.29	9647.39	3746.23	4659.69	458.666	106.263	87.6613	53.0853	535.793	0	0	0	0	0	0	0	0	0	0	0	0	0	0	0	0	0
																			8888.37	5974.99	5261.57	3626.8	4108.44	1866.55	8888.37	3411.03	4317.78	429.557	76.1354	63.0854	52.2063	538.577	0	0	0	0	0	0	0	0	0	0	0	0	0	0	0	0	0
																			8190.41	5554.21	4865.21	3325.2	3817.28	1736.93	8190.41	3079.91	4005.09	424.508	94.8224	79.5009	40.2774	466.303	0	0	0	0	0	0	0	0	0	0	0	0	0	0	0	0	0
																			7983.17	5430.45	4757.42	3225.75	3740.04	1690.41	7983.17	3077.02	3911.13	336.043	79.5157	73.8135	55.8454	449.811	0	0	0	0	0	0	0	0	0	0	0	0	0	0	0	0	0
																			7677	5281.44	4603.72	3073.28	3644.84	1636.6	7677	2963.47	3721.44	340.883	78.583	65.0595	33.6157	473.954	0	0	0	0	0	0	0	0	0	0	0	0	0	0	0	0	0
																			6332.51	4348.83	3801.83	2530.68	3002.18	1346.64	6332.51	2440.7	3089.57	275.039	62.9029	36.4835	24.9484	402.869	0	0	0	0	0	0	0	0	0	0	0	0	0	0	0	0	0
																			6797.2	4695.3	4088.77	2708.43	3242.58	1452.72	6797.2	2583.46	3316.25	312.85	82.8106	64.9841	33.4259	403.417	0	0	0	0	0	0	0	0	0	0	0	0	0	0	0	0	0
																			6387.7	4390.59	3832.68	2555.01	3031.25	1359.34	6387.7	2437.89	3094.27	282.641	75.3461	47.2803	31.2189	419.051	0	0	0	0	0	0	0	0	0	0	0	0	0	0	0	0	0
																			7965.23	5427.3	4752.35	3212.89	3741.23	1686.07	7965.23	3002.01	3880.15	403.825	85.1221	81.5225	19.682	492.926	0	0	0	0	0	0	0	0	0	0	0	0	0	0	0	0	0
																			3579.48	2467.01	2155.99	1423.49	1706.7	760.307	3579.48	1317.31	1757.29	171.013	39.6023	25.2977	18.9901	249.975	0	0	0	0	0	0	0	0	0	0	0	0	0	0	0	0	0
																			5734.88	3919.05	3432.87	2302.01	2708.98	1210.07	5734.88	2127.5	2874.23	251.853	61.5702	35.6843	25.5141	358.527	0	0	0	0	0	0	0	0	0	0	0	0	0	0	0	0	0
																			5417.44	3692.29	3244.23	2173.21	2550.55	1141.75	5417.44	2068.3	2640.65	244.066	57.4345	47.4801	27.6047	331.901	0	0	0	0	0	0	0	0	0	0	0	0	0	0	0	0	0
																			6141.42	4201.47	3677.4	2464.03	2901.12	1300.34	6141.42	2328.03	2993.73	276.856	56.1423	69.0468	31.7807	385.849	0	0	0	0	0	0	0	0	0	0	0	0	0	0	0	0	0
																			9326.26	6426.78	5578.11	3748.15	4421.26	2005.52	9326.26	3568.77	4532.3	474.537	93.9907	87.5756	42.881	526.208	0	0	0	0	0	0	0	0	0	0	0	0	0	0	0	0	0
																			5313.82	3627.79	3187.85	2125.98	2511.59	1116.2	5313.82	2062.96	2548.01	221.119	58.0456	36.5094	24.9118	362.269	0	0	0	0	0	0	0	0	0	0	0	0	0	0	0	0	0
																			8327.08	5650.53	4954.95	3372.13	3888.74	1761.8	8327.08	3189.22	4079.57	382.613	78.3694	62.9207	31.7281	502.653	0	0	0	0	0	0	0	0	0	0	0	0	0	0	0	0	0
																			5498.82	3780.93	3305.06	2193.75	2615.59	1165.33	5498.82	2070.9	2687.71	246.789	60.4752	58.0926	17.7871	357.062	0	0	0	0	0	0	0	0	0	0	0	0	0	0	0	0	0
																			7484.2	5091.46	4465.04	3019.16	3514.44	1577.02	7484.2	2859.28	3679.89	321.316	98.3624	55.0971	32.6543	437.599	0	0	0	0	0	0	0	0	0	0	0	0	0	0	0	0	0
																			6760.07	4644.65	4054.01	2706.05	3203.05	1441.6	6760.07	2610.55	3291.9	292.642	73.2346	34.9937	37.4578	419.285	0	0	0	0	0	0	0	0	0	0	0	0	0	0	0	0	0
																			7333.86	5001.63	4380.88	2952.98	3453.93	1547.7	7333.86	2774.54	3631.9	282.355	75.2595	71.4674	44.6513	453.688	0	0	0	0	0	0	0	0	0	0	0	0	0	0	0	0	0
																			5542.75	3819.3	3332.29	2210.45	2640.06	1179.24	5542.75	2098.48	2725.16	243.3	56.8792	44.9397	23.6462	350.346	0	0	0	0	0	0	0	0	0	0	0	0	0	0	0	0	0
																			10471.8	7103.21	6209.99	4261.84	4878.87	2224.34	10471.8	4085.97	5012.8	492.762	115.847	116.118	57.1532	591.171	0	0	0	0	0	0	0	0	0	0	0	0	0	0	0	0	0
																			6846.26	4672.47	4093.51	2752.76	3225.85	1446.61	6846.26	2603.8	3347.26	307.956	83.1835	41.0566	43.8571	419.155	0	0	0	0	0	0	0	0	0	0	0	0	0	0	0	0	0
																			7849.35	5334.61	4682.9	3166.46	3679.09	1655.52	7849.35	3023.85	3832.23	369.878	82.1045	41.0006	26.9932	473.301	0	0	0	0	0	0	0	0	0	0	0	0	0	0	0	0	0
																			7653.5	5269.28	4584.15	3069.36	3628.74	1640.54	7653.5	3002.13	3671.17	334.838	83.6777	25.2716	50.9845	485.429	0	0	0	0	0	0	0	0	0	0	0	0	0	0	0	0	0
																			4822.07	3344.21	2913.9	1908.17	2318.61	1025.6	4822.07	1833.13	2352.05	222.56	43.9621	60.4311	2.88258	307.051	0	0	0	0	0	0	0	0	0	0	0	0	0	0	0	0	0
																			6999.21	4783.96	4180.6	2818.62	3296.79	1487.17	6999.21	2658.16	3437.77	291.222	74.2672	57.4735	42.6829	437.637	0	0	0	0	0	0	0	0	0	0	0	0	0	0	0	0	0
																			9312.62	6294.5	5529.65	3782.97	4334.1	1960.4	9312.62	3635.5	4445.48	425.793	109.128	105.806	48.3923	542.524	0	0	0	0	0	0	0	0	0	0	0	0	0	0	0	0	0
																			5422.52	3714.05	3254.27	2168.25	2567.38	1146.66	5422.52	2047.88	2665.24	248.363	46.3247	33.5213	27.4012	353.788	0	0	0	0	0	0	0	0	0	0	0	0	0	0	0	0	0
																			10702.2	7161.58	6309.63	4392.61	4914.49	2247.1	10702.2	4208.4	5230.43	484.583	126.254	25.1269	51.8348	575.618	0	0	0	0	0	0	0	0	0	0	0	0	0	0	0	0	0
																			8630.17	5851.29	5135.35	3494.82	4035.18	1816.11	8630.17	3389.7	4195.71	349.991	75.2409	78.1989	38.1262	503.209	0	0	0	0	0	0	0	0	0	0	0	0	0	0	0	0	0
																			8741.24	5901.78	5188.35	3552.89	4061.6	1840.18	8741.24	3401.79	4247.44	402.458	84.5927	72.4202	30.53	502.014	0	0	0	0	0	0	0	0	0	0	0	0	0	0	0	0	0
																			7095.62	4907.2	4267.94	2827.67	3385.36	1521.83	7095.62	2711.88	3471.78	317.11	79.1546	63.8445	13.3058	438.541	0	0	0	0	0	0	0	0	0	0	0	0	0	0	0	0	0
																			8325.03	5702.88	4979.32	3345.71	3930.43	1772.45	8325.03	3228.06	4013.7	383.723	87.9973	62.598	25.3901	523.554	0	0	0	0	0	0	0	0	0	0	0	0	0	0	0	0	0
																			7405.14	5033.38	4417.76	2987.39	3470.43	1562.95	7405.14	2864.6	3612.57	314.85	87.9416	59.4989	21.7195	443.967	0	0	0	0	0	0	0	0	0	0	0	0	0	0	0	0	0
																			10700.7	7190.35	6317.37	4383.37	4933.74	2256.61	10700.7	4230.14	5236.13	424.395	117.479	51.2034	69.5385	571.859	0	0	0	0	0	0	0	0	0	0	0	0	0	0	0	0	0
																			9091.84	6184.22	5409.69	3682.16	4255.99	1928.23	9091.84	3564.76	4385.93	387.637	94.5252	72.1129	65.2219	521.663	0	0	0	0	0	0	0	0	0	0	0	0	0	0	0	0	0
																			7575.08	5159.47	4521.88	3053.2	3554.07	1605.4	7575.08	2909.39	3684.49	346.487	93.8038	46.0868	36.0471	458.779	0	0	0	0	0	0	0	0	0	0	0	0	0	0	0	0	0
																			10347.6	7029.57	6148.77	4198.84	4831.26	2198.31	10347.6	4099.99	5000.32	438.544	121.311	53.2952	54.9251	579.225	0	0	0	0	0	0	0	0	0	0	0	0	0	0	0	0	0
																			8394.15	5761.14	5024.31	3369.84	3971.75	1789.39	8394.15	3299.84	4045.09	348.767	85.1984	60.7325	31.8026	522.716	0	0	0	0	0	0	0	0	0	0	0	0	0	0	0	0	0
																			8103.36	5549.79	4840.57	3262.8	3821.12	1728.67	8103.36	3137.8	3962.1	339.354	78.48	47.1588	49.269	489.2	0	0	0	0	0	0	0	0	0	0	0	0	0	0	0	0	0
																			10723.9	7198.27	6332.91	4390.98	4941.26	2257.01	10723.9	4178.17	5224.31	452.519	123.139	118.302	33.8189	593.64	0	0	0	0	0	0	0	0	0	0	0	0	0	0	0	0	0
																			6634.54	4563.49	3980.94	2653.6	3148.65	1414.85	6634.54	2541.21	3208.25	300.527	76.3863	59.4058	39.3332	409.42	0	0	0	0	0	0	0	0	0	0	0	0	0	0	0	0	0
																			8384.15	5724.31	5006.89	3377.26	3943.52	1780.79	8384.15	3272.29	3992.51	400.806	81.1657	86.5095	50.2474	500.624	0	0	0	0	0	0	0	0	0	0	0	0	0	0	0	0	0
																			8768.73	5982.8	5231.53	3537.2	4117.53	1865.27	8768.73	3466.12	4202.07	377.751	87.0891	64.8892	52.0032	518.811	0	0	0	0	0	0	0	0	0	0	0	0	0	0	0	0	0
																			10183.7	6894.57	6045.42	4138.3	4738.41	2156.17	10183.7	4014.93	4871.27	483.139	120.769	88.3408	46.4669	558.813	0	0	0	0	0	0	0	0	0	0	0	0	0	0	0	0	0
																			6639.67	4551.93	3976.33	2663.34	3138.43	1413.5	6639.67	2537.77	3214.87	290.97	73.7783	79.1809	27.4085	415.696	0	0	0	0	0	0	0	0	0	0	0	0	0	0	0	0	0
																			9856.02	6619.72	5832.22	4023.8	4553.02	2066.7	9856.02	3828.37	4785.12	458.078	107.013	61.7896	56.3836	559.268	0	0	0	0	0	0	0	0	0	0	0	0	0	0	0	0	0
																			8959.52	6134.13	5354.5	3605.02	4224.8	1909.34	8959.52	3515.22	4337.11	388.206	96.0978	53.3369	63.252	506.293	0	0	0	0	0	0	0	0	0	0	0	0	0	0	0	0	0
																			6545.82	4512.17	3929.78	2616.04	3111.49	1400.67	6545.82	2475.6	3187.61	299.378	79.6953	59.0559	40.7796	403.699	0	0	0	0	0	0	0	0	0	0	0	0	0	0	0	0	0
																			6376.13	4360.98	3821.26	2554.87	3012.31	1348.67	6376.13	2448.74	3053.56	303.53	70.2794	64.3604	28.4429	407.221	0	0	0	0	0	0	0	0	0	0	0	0	0	0	0	0	0
																			10412.3	7001.5	6151.37	4260.94	4808.84	2192.66	10412.3	4052.63	5049	442.931	120.639	96.2073	70.5683	580.334	0	0	0	0	0	0	0	0	0	0	0	0	0	0	0	0	0
																			9647.2	6538.13	5723.49	3923.7	4490.15	2047.98	9647.2	3696.17	4745.68	429.7	118.643	61.5623	57.4746	537.959	0	0	0	0	0	0	0	0	0	0	0	0	0	0	0	0	0
																			9127.98	6202.1	5436.15	3691.83	4266.63	1935.47	9127.98	3547.74	4478.81	374.937	114.19	89.5488	25.3138	497.444	0	0	0	0	0	0	0	0	0	0	0	0	0	0	0	0	0
																			11995	8110.85	7083.37	4911.66	5550.71	2560.14	11995	4756.9	5729.65	548.745	107.147	112.508	88.1036	651.972	0	0	0	0	0	0	0	0	0	0	0	0	0	0	0	0	0
																			6986.21	4799.45	4184.18	2802.03	3312.98	1486.47	6986.21	2631.63	3477.47	281.978	75.3844	51.8827	28.89	438.97	0	0	0	0	0	0	0	0	0	0	0	0	0	0	0	0	0
																			5760.02	3964.67	3461.96	2298.06	2740.28	1224.39	5760.02	2183.77	2876.37	234.233	51.2978	42.4554	17.6729	354.219	0	0	0	0	0	0	0	0	0	0	0	0	0	0	0	0	0
																			12821.9	8531.33	7520.73	5301.16	5842.27	2689.06	12821.9	5148.82	6181.98	526.903	132.076	127.21	49.0899	655.807	0	0	0	0	0	0	0	0	0	0	0	0	0	0	0	0	0
																			6825.49	4693.48	4095.26	2730.23	3239.17	1454.32	6825.49	2554	3384.6	311.833	69.041	56.7144	36.7792	412.52	0	0	0	0	0	0	0	0	0	0	0	0	0	0	0	0	0
																			7589.67	5148.05	4522.87	3066.8	3550.05	1598	7589.67	2893.19	3686.86	352.222	79.2388	75.0086	27.9354	475.209	0	0	0	0	0	0	0	0	0	0	0	0	0	0	0	0	0
																			6518.17	4498.41	3916.91	2601.26	3107.76	1390.65	6518.17	2524.12	3176.94	243.932	73.5698	52.2307	32.0719	415.313	0	0	0	0	0	0	0	0	0	0	0	0	0	0	0	0	0
																			7850.04	5291.2	4658.92	3191.12	3644.78	1646.42	7850.04	3059.95	3809.28	324.767	87.0059	66.4005	38.2083	464.424	0	0	0	0	0	0	0	0	0	0	0	0	0	0	0	0	0
																			6890.07	4760.21	4140.51	2749.56	3286.74	1473.47	6890.07	2646.11	3354.57	270.471	74.3501	67.4874	43.695	433.389	0	0	0	0	0	0	0	0	0	0	0	0	0	0	0	0	0
																			9085.21	6148.65	5397.39	3687.82	4229.23	1919.42	9085.21	3482.32	4369.89	447.975	104.757	114.664	54.2048	511.401	0	0	0	0	0	0	0	0	0	0	0	0	0	0	0	0	0
																			7947.96	5390.48	4734.38	3213.57	3713.91	1676.57	7947.96	3052.02	3852.84	388.226	83.0966	48.5888	22.3573	500.83	0	0	0	0	0	0	0	0	0	0	0	0	0	0	0	0	0
																			7269.94	4947.71	4330.97	2938.97	3405.63	1542.08	7269.94	2752.83	3581.87	316.236	64.4245	61.7246	43.121	449.721	0	0	0	0	0	0	0	0	0	0	0	0	0	0	0	0	0
																			8783.5	6039.18	5251.24	3532.26	4160.14	1879.04	8783.5	3360.2	4321.41	373.811	91.385	92.8749	41.6454	502.175	0	0	0	0	0	0	0	0	0	0	0	0	0	0	0	0	0
																			6905.4	4751.81	4141.92	2763.48	3281.32	1470.49	6905.4	2629.27	3387.38	266.877	87.1122	83.8207	21.7516	429.187	0	0	0	0	0	0	0	0	0	0	0	0	0	0	0	0	0
																			6671	4562.16	3996.64	2674.36	3151.84	1410.32	6671	2582.21	3265.71	296.151	65.1777	25.1139	34.5138	402.122	0	0	0	0	0	0	0	0	0	0	0	0	0	0	0	0	0
																			5156.82	3544.86	3096	2060.82	2448.84	1096.02	5156.82	1925.92	2584.67	207.706	52.3479	25.0956	22.3829	338.696	0	0	0	0	0	0	0	0	0	0	0	0	0	0	0	0	0
																			8982.18	6114.72	5353.11	3629.07	4216.12	1898.59	8982.18	3529.62	4304.36	385.18	102.815	93.2453	41.8653	525.097	0	0	0	0	0	0	0	0	0	0	0	0	0	0	0	0	0
																			8614.06	5886.54	5140.3	3473.76	4048.24	1838.3	8614.06	3359.82	4140.26	387.967	102.472	79.053	44.6762	499.811	0	0	0	0	0	0	0	0	0	0	0	0	0	0	0	0	0
																			8528.05	5809.53	5086.39	3441.66	4004.76	1804.76	8528.05	3297.01	4183.98	380.841	88.6712	58.5276	17.2443	501.782	0	0	0	0	0	0	0	0	0	0	0	0	0	0	0	0	0
																			7795.29	5351.31	4660.47	3134.83	3688.32	1662.99	7795.29	3000.99	3806.49	322.022	84.3006	47.6812	56.4411	477.375	0	0	0	0	0	0	0	0	0	0	0	0	0	0	0	0	0
																			8563.94	5847.5	5107.35	3456.59	4029.76	1817.74	8563.94	3276.61	4199.42	404.733	98.046	58.4581	33.426	493.238	0	0	0	0	0	0	0	0	0	0	0	0	0	0	0	0	0
																			7094.6	4866.4	4255.22	2839.38	3362.91	1503.49	7094.6	2736.94	3476.15	309.803	79.0894	54.5603	-0.545349	438.591	0	0	0	0	0	0	0	0	0	0	0	0	0	0	0	0	0
																			6823.38	4653.74	4074.45	2748.93	3211.58	1442.16	6823.38	2571.5	3379.05	318.411	67.4688	50.0013	23.4246	413.523	0	0	0	0	0	0	0	0	0	0	0	0	0	0	0	0	0
																			10229	6916.32	6057.2	4171.8	4747.75	2168.57	10229	3923.75	4997.07	434.734	119.996	118.782	62.9981	571.661	0	0	0	0	0	0	0	0	0	0	0	0	0	0	0	0	0
																			9672.04	6598.44	5767.49	3904.55	4542.91	2055.52	9672.04	3794.19	4661.19	426.297	117.542	87.8197	32.3035	552.696	0	0	0	0	0	0	0	0	0	0	0	0	0	0	0	0	0
																			8838.99	5938.49	5232.02	3606.97	4082.54	1855.95	8838.99	3402.33	4323.83	409.695	91.0769	71.2467	30.1942	510.613	0	0	0	0	0	0	0	0	0	0	0	0	0	0	0	0	0
																			7313.19	4961.86	4357.72	2955.47	3423.17	1538.69	7313.19	2770.47	3567.7	309.131	86.0958	79.4779	48.6535	451.655	0	0	0	0	0	0	0	0	0	0	0	0	0	0	0	0	0
																			12293	8248.18	7248.61	5044.39	5657.13	2591.05	12293	4964.93	5838.12	538.683	126.09	119.535	65.9141	639.728	0	0	0	0	0	0	0	0	0	0	0	0	0	0	0	0	0
																			9817.33	6630.86	5813.9	4003.43	4549.69	2081.17	9817.33	3814.53	4757.74	488.907	89.4699	65.9588	53.1342	547.589	0	0	0	0	0	0	0	0	0	0	0	0	0	0	0	0	0
																			9392.71	6389.3	5590.37	3802.34	4398.47	1990.82	9392.71	3707.72	4591.32	372.835	105.34	39.8529	41.8667	533.777	0	0	0	0	0	0	0	0	0	0	0	0	0	0	0	0	0
																			7021.37	4850.22	4212.36	2809.01	3338.66	1511.56	7021.37	2665.33	3388.45	312.409	76.7585	75.3103	55.263	447.843	0	0	0	0	0	0	0	0	0	0	0	0	0	0	0	0	0
																			9369.44	6308.16	5556.53	3812.91	4345.26	1962.89	9369.44	3651.4	4530.71	430.639	96.8169	95.922	30.2037	533.75	0	0	0	0	0	0	0	0	0	0	0	0	0	0	0	0	0
																			8619.44	5892	5149.31	3470.13	4064.05	1827.95	8619.44	3388.86	4165.41	352.665	83.8307	80.9032	36.0216	511.747	0	0	0	0	0	0	0	0	0	0	0	0	0	0	0	0	0
																			3878.43	2688.33	2337.13	1541.3	1858.33	830.006	3878.43	1404.94	1911.06	180.913	38.2555	43.1639	21.874	278.225	0	0	0	0	0	0	0	0	0	0	0	0	0	0	0	0	0
																			10720.4	7252.93	6346.06	4374.3	4974.3	2278.63	10720.4	4127.77	5243.59	498.508	104.745	130.656	25.5154	589.58	0	0	0	0	0	0	0	0	0	0	0	0	0	0	0	0	0
																			4310.42	2967.77	2593.52	1716.89	2053.54	914.222	4310.42	1603.24	2134.19	182.982	49.6126	38.357	11.1285	290.909	0	0	0	0	0	0	0	0	0	0	0	0	0	0	0	0	0
																			6690.18	4605.66	4014.53	2675.65	3180.76	1424.9	6690.18	2525.13	3283.81	301.657	81.0001	58.6563	26.9334	412.994	0	0	0	0	0	0	0	0	0	0	0	0	0	0	0	0	0
																			6714.5	4638.84	4039.9	2674.6	3204.64	1434.2	6714.5	2564.18	3270.43	302.219	78.2657	60.221	7.94829	431.236	0	0	0	0	0	0	0	0	0	0	0	0	0	0	0	0	0
																			9222.71	6270.62	5486.18	3736.53	4315.24	1955.38	9222.71	3596.04	4490.06	388.817	94.9272	70.0212	53.0001	529.841	0	0	0	0	0	0	0	0	0	0	0	0	0	0	0	0	0
																			11291.8	7572.76	6649.99	4641.85	5192.71	2380.05	11291.8	4441.3	5429.82	502.63	108.428	122.116	75.3176	612.233	0	0	0	0	0	0	0	0	0	0	0	0	0	0	0	0	0
																			6199.8	4246.86	3715.38	2484.42	2930.74	1316.12	6199.8	2335.63	2995.94	312.496	63.7831	58.3264	35.8781	397.746	0	0	0	0	0	0	0	0	0	0	0	0	0	0	0	0	0
																			9299.95	6417.14	5562.47	3737.48	4403.89	2013.26	9299.95	3554.61	4474.95	461.891	101.326	96.744	57.0347	553.394	0	0	0	0	0	0	0	0	0	0	0	0	0	0	0	0	0
																			5996.24	4076.71	3584.75	2411.49	2818.86	1257.85	5996.24	2291.28	2913.79	283.472	56.7838	42.7405	15.6575	392.516	0	0	0	0	0	0	0	0	0	0	0	0	0	0	0	0	0
																			6632.63	4550	3976.65	2655.98	3138.76	1411.24	6632.63	2535.97	3229.55	294.136	69.1734	53.6395	44.0692	406.09	0	0	0	0	0	0	0	0	0	0	0	0	0	0	0	0	0
																			10248.1	6903.95	6060.92	4187.19	4740.17	2163.78	10248.1	4001.83	5040.56	362.017	118.353	112.159	42.0927	571.104	0	0	0	0	0	0	0	0	0	0	0	0	0	0	0	0	0
																			7345.87	5031.47	4396.05	2949.82	3468.95	1562.52	7345.87	2796.94	3618.2	334.374	81.4299	21.9595	25.7391	467.229	0	0	0	0	0	0	0	0	0	0	0	0	0	0	0	0	0
																			9063.92	6171.64	5408.91	3655.02	4253.28	1918.35	9063.92	3631.36	4294.48	392.225	106.572	65.3605	36.5363	537.388	0	0	0	0	0	0	0	0	0	0	0	0	0	0	0	0	0
																			7431.75	5112.1	4456.67	2975.08	3526.61	1585.5	7431.75	2869.52	3552.21	373.095	87.4507	62.8625	34.003	452.607	0	0	0	0	0	0	0	0	0	0	0	0	0	0	0	0	0
																			8290.26	5646.34	4945.8	3344.46	3889.34	1757	8290.26	3208.05	4048.65	374.333	85.125	55.5456	47.4066	471.149	0	0	0	0	0	0	0	0	0	0	0	0	0	0	0	0	0
																			8517.37	5728.94	5045.51	3471.86	3941.62	1787.33	8517.37	3214.42	4188.38	388.093	81.7046	99.2507	33.111	512.408	0	0	0	0	0	0	0	0	0	0	0	0	0	0	0	0	0
																			8785.36	5930.06	5210.26	3575.09	4078.53	1851.52	8785.36	3387.7	4260.75	412.645	86.8974	85.9663	32.8778	518.521	0	0	0	0	0	0	0	0	0	0	0	0	0	0	0	0	0
																			7491.66	5110.75	4471.13	3020.53	3522.93	1587.82	7491.66	2834.71	3653.21	349.958	73.9202	90.4877	30.2753	459.106	0	0	0	0	0	0	0	0	0	0	0	0	0	0	0	0	0
																			10949.9	7363.45	6472.93	4477.01	5057.47	2305.99	10949.9	4341.13	5238.72	495.884	125.083	98.4619	39.6985	610.979	0	0	0	0	0	0	0	0	0	0	0	0	0	0	0	0	0
																			8081.92	5495.31	4813.25	3268.66	3784.39	1710.92	8081.92	3077.39	3992.14	304.754	85.532	80.5381	53.4448	488.118	0	0	0	0	0	0	0	0	0	0	0	0	0	0	0	0	0
																			4495.33	3105.36	2709.81	1785.52	2150.72	954.643	4495.33	1693.63	2204.05	182.452	52.5987	39.8403	18.7804	303.974	0	0	0	0	0	0	0	0	0	0	0	0	0	0	0	0	0
																			5424.56	3724.26	3259.04	2165.52	2578.19	1146.07	5424.56	2054.2	2664.07	229.937	64.925	42.1742	21.3492	347.91	0	0	0	0	0	0	0	0	0	0	0	0	0	0	0	0	0
																			9651.29	6637.12	5769.11	3882.18	4568.16	2068.96	9651.29	3805.55	4672.22	387.783	93.079	97.5605	48.3628	546.728	0	0	0	0	0	0	0	0	0	0	0	0	0	0	0	0	0
																			6277.47	4265.67	3745.16	2532.32	2942.88	1322.79	6277.47	2371.54	3083.34	279.312	59.0311	64.6385	32.1095	387.502	0	0	0	0	0	0	0	0	0	0	0	0	0	0	0	0	0
																			6097.39	4214.58	3669.19	2428.2	2911.33	1303.25	6097.39	2365.19	2955	274.284	57.7247	48.2511	27.5356	369.399	0	0	0	0	0	0	0	0	0	0	0	0	0	0	0	0	0
																			4820.3	3358.96	2914.98	1905.32	2325.11	1033.85	4820.3	1799.4	2378.68	227.675	56.3853	29.9133	23.6137	304.633	0	0	0	0	0	0	0	0	0	0	0	0	0	0	0	0	0
																			6567.39	4490.71	3925.03	2642.37	3099.43	1391.29	6567.39	2473.51	3225.78	281.046	68.2958	69.8534	27.8616	421.049	0	0	0	0	0	0	0	0	0	0	0	0	0	0	0	0	0
																			4833.62	3333.54	2904.54	1929.08	2302.55	1030.98	4833.62	1778.67	2397.38	210.593	52.9115	55.6999	27.6852	310.676	0	0	0	0	0	0	0	0	0	0	0	0	0	0	0	0	0
																			2454.73	1697.42	1483.95	970.78	1177.56	519.86	2454.73	908.672	1196.04	105.512	30.6084	23.8865	8.03268	181.973	0	0	0	0	0	0	0	0	0	0	0	0	0	0	0	0	0
																			5769.77	3990.81	3476.25	2293.52	2760.04	1230.77	5769.77	2222.07	2813.87	217.654	58.5153	67.29	10.431	379.939	0	0	0	0	0	0	0	0	0	0	0	0	0	0	0	0	0
																			7717	5277.79	4608.96	3108.03	3633.29	1644.51	7717	2945.65	3740.26	375.534	81.0331	66.122	49.135	459.263	0	0	0	0	0	0	0	0	0	0	0	0	0	0	0	0	0
																			7749.61	5262.11	4623.07	3126.54	3629.72	1632.39	7749.61	3000.59	3739.57	353.865	84.449	92.589	12.4495	466.096	0	0	0	0	0	0	0	0	0	0	0	0	0	0	0	0	0
																			10760.7	7232.5	6356.71	4404.04	4963.37	2269.13	10760.7	4259.53	5205.95	453.988	113.429	99.2869	32.1738	596.391	0	0	0	0	0	0	0	0	0	0	0	0	0	0	0	0	0
																			8661.52	5902.88	5167.23	3494.28	4065.22	1837.66	8661.52	3357.27	4187.98	389.43	98.6241	75.194	33.4901	519.53	0	0	0	0	0	0	0	0	0	0	0	0	0	0	0	0	0
																			5093.08	3529.82	3066.45	2026.63	2436.69	1093.13	5093.08	1868.67	2561.21	227.722	56.0759	34.0145	32.8759	312.515	0	0	0	0	0	0	0	0	0	0	0	0	0	0	0	0	0
																			9571.57	6543.41	5702.81	3868.76	4495.75	2047.66	9571.57	3750.51	4589.91	422.541	100.346	117.201	46.8028	544.263	0	0	0	0	0	0	0	0	0	0	0	0	0	0	0	0	0
																			6329.54	4372.95	3812.21	2517.34	3024.26	1348.69	6329.54	2444.04	3047.4	281.919	74.5339	37.8941	33.142	410.611	0	0	0	0	0	0	0	0	0	0	0	0	0	0	0	0	0
																			8184.11	5583.89	4889.93	3294.18	3851.12	1732.77	8184.11	3176.06	3959.61	343.865	92.2823	69.1717	39.2295	503.887	0	0	0	0	0	0	0	0	0	0	0	0	0	0	0	0	0
																			5848.06	4009.21	3507.77	2340.29	2771.36	1237.85	5848.06	2225.71	2851.7	255.481	66.9629	48.4832	18.3485	381.378	0	0	0	0	0	0	0	0	0	0	0	0	0	0	0	0	0
																			5355.85	3682.52	3216.73	2139.12	2546.84	1135.68	5355.85	2020.27	2632.09	240.498	56.4093	24.9555	36.5203	345.108	0	0	0	0	0	0	0	0	0	0	0	0	0	0	0	0	0
																			9958.95	6703.99	5899.03	4059.92	4609.41	2094.59	9958.95	3928.54	4795.21	426.949	118.014	86.8716	50.6774	552.689	0	0	0	0	0	0	0	0	0	0	0	0	0	0	0	0	0
																			6334.97	4321.43	3793.52	2541.45	2987.82	1333.61	6334.97	2431.2	3108.6	268.742	66.2606	45.2145	18.8254	396.13	0	0	0	0	0	0	0	0	0	0	0	0	0	0	0	0	0
																			5570.21	3824.44	3345.19	2225.02	2645.73	1178.71	5570.21	2097.38	2772.7	209.893	67.9182	43.9135	25.8426	352.557	0	0	0	0	0	0	0	0	0	0	0	0	0	0	0	0	0
																			9219.06	6186.15	5455.29	3763.77	4253.33	1932.82	9219.06	3570.47	4511.72	412.42	108.598	48.8292	36.8942	530.131	0	0	0	0	0	0	0	0	0	0	0	0	0	0	0	0	0
																			8436.87	5774.75	5040.89	3395.98	3977.25	1797.5	8436.87	3278.93	4087.81	349.362	93.0316	77.1321	35.5855	515.022	0	0	0	0	0	0	0	0	0	0	0	0	0	0	0	0	0
																			9407.31	6355.53	5581.31	3826	4374.47	1981.07	9407.31	3647.39	4566.1	404.454	112.893	90.2283	29.9448	556.294	0	0	0	0	0	0	0	0	0	0	0	0	0	0	0	0	0
																			10059.4	6782.35	5952.15	4107.25	4656.04	2126.31	10059.4	3917.93	4871.68	451.163	115.238	60.6569	64.6408	578.085	0	0	0	0	0	0	0	0	0	0	0	0	0	0	0	0	0
																			7201.33	4946.57	4322.17	2879.15	3418.03	1528.54	7201.33	2816.97	3441.76	286.434	85.8664	94.6305	33.0222	442.646	0	0	0	0	0	0	0	0	0	0	0	0	0	0	0	0	0
																			7260.12	4935.52	4332.48	2927.65	3403.92	1531.59	7260.12	2808.95	3528.75	299.117	76.2236	75.7211	26.5002	444.863	0	0	0	0	0	0	0	0	0	0	0	0	0	0	0	0	0
																			7053.67	4756.82	4186.71	2866.96	3272.58	1484.24	7053.67	2646.09	3475.28	327.436	75.969	51.4054	43.9048	433.593	0	0	0	0	0	0	0	0	0	0	0	0	0	0	0	0	0
																			9875.54	6713.07	5864.35	4011.19	4606.17	2106.9	9875.54	3801.9	4799.56	480.115	106.538	90.595	43.3058	553.515	0	0	0	0	0	0	0	0	0	0	0	0	0	0	0	0	0
																			6934.15	4780.38	4160.93	2773.22	3297.07	1483.31	6934.15	2649.29	3434.88	293.615	78.707	33.0199	31.8499	412.793	0	0	0	0	0	0	0	0	0	0	0	0	0	0	0	0	0
																			9077.6	6133.82	5391.13	3686.47	4223.11	1910.72	9077.6	3495.56	4395.89	421.826	107.775	78.1411	40.6661	537.747	0	0	0	0	0	0	0	0	0	0	0	0	0	0	0	0	0
																			8449.53	5772.27	5039.95	3409.58	3974.72	1797.56	8449.53	3200.55	4142.31	404.924	80.5024	79.1094	43.8619	498.275	0	0	0	0	0	0	0	0	0	0	0	0	0	0	0	0	0
																			7217.67	4949.28	4320.76	2896.91	3413.62	1535.66	7217.67	2776.47	3485.24	355.792	86.2665	30.1971	37.7138	445.996	0	0	0	0	0	0	0	0	0	0	0	0	0	0	0	0	0
																			8525.09	5797.89	5077.59	3447.5	3989.48	1808.41	8525.09	3314.47	4105.61	400.422	93.0471	44.7993	61.4037	505.336	0	0	0	0	0	0	0	0	0	0	0	0	0	0	0	0	0
																			6576.89	4438.23	3910.61	2666.28	3062.77	1375.46	6576.89	2449.8	3280.63	307.04	51.6436	48.0862	29.8315	409.851	0	0	0	0	0	0	0	0	0	0	0	0	0	0	0	0	0
																			9271.11	6309.58	5522.58	3748.53	4344.46	1965.11	9271.11	3581.42	4587.19	404.2	98.7536	40.6477	41.8658	517.041	0	0	0	0	0	0	0	0	0	0	0	0	0	0	0	0	0
																			9533.58	6461.95	5661.36	3872.22	4443.56	2018.39	9533.58	3713.82	4653.16	422.929	92.1746	37.2612	55.8165	558.416	0	0	0	0	0	0	0	0	0	0	0	0	0	0	0	0	0
																			5090.78	3492.99	3060.06	2030.72	2413.92	1079.07	5090.78	1922.85	2456.68	240.135	58.9491	56.3949	25.259	330.509	0	0	0	0	0	0	0	0	0	0	0	0	0	0	0	0	0
																			6883.52	4772.38	4141.52	2742	3294.13	1478.24	6883.52	2655.29	3306.05	303.25	78.0754	56.8014	42.8736	441.184	0	0	0	0	0	0	0	0	0	0	0	0	0	0	0	0	0
																			8443.31	5744.13	5026.76	3416.55	3950.93	1793.2	8443.31	3212.15	4134.64	362.217	89.4429	107.145	32.9474	504.769	0	0	0	0	0	0	0	0	0	0	0	0	0	0	0	0	0
																			9521.56	6377.48	5624.05	3897.51	4383.34	1994.15	9521.56	3667.99	4602.04	448.006	90.0299	92.1308	61.7158	559.651	0	0	0	0	0	0	0	0	0	0	0	0	0	0	0	0	0
																			11639.7	7885.95	6887.68	4751.99	5402.58	2483.37	11639.7	4601.49	5590.9	523.528	134.69	126.793	54.6906	607.585	0	0	0	0	0	0	0	0	0	0	0	0	0	0	0	0	0
																			10858.5	7393.19	6460.49	4398	5085.11	2308.07	10858.5	4300.38	5188.53	508.899	109.476	117.939	43.9809	589.286	0	0	0	0	0	0	0	0	0	0	0	0	0	0	0	0	0
																			4776.89	3266.73	2862.72	1914.17	2259.5	1007.23	4776.89	1806.92	2364.92	188.843	43.2959	28.535	26.0021	318.377	0	0	0	0	0	0	0	0	0	0	0	0	0	0	0	0	0
																			7016.02	4845.28	4216.9	2799.12	3346.31	1498.97	7016.02	2698.03	3370.16	333.822	77.5616	57.3883	35.0004	444.05	0	0	0	0	0	0	0	0	0	0	0	0	0	0	0	0	0
																			5968.38	4087.77	3579.31	2389.07	2826.81	1260.96	5968.38	2284.28	2906.62	255.713	64.0922	49.3418	32.6835	375.659	0	0	0	0	0	0	0	0	0	0	0	0	0	0	0	0	0
																			7242.5	4927.07	4317.21	2925.29	3392.04	1535.03	7242.5	2727.51	3529.37	314.21	86.8063	83.3833	49.7564	451.464	0	0	0	0	0	0	0	0	0	0	0	0	0	0	0	0	0
																			8507.11	5835.75	5079.44	3427.67	4011.53	1824.22	8507.11	3229.31	4174.77	369.119	94.1875	79.784	49.1294	510.808	0	0	0	0	0	0	0	0	0	0	0	0	0	0	0	0	0
																			8745.67	5911.95	5194.4	3551.27	4068.28	1843.67	8745.67	3388.36	4259.04	388.339	95.1042	58.2517	37.1153	519.453	0	0	0	0	0	0	0	0	0	0	0	0	0	0	0	0	0
																			6266.05	4267.18	3749.55	2516.5	2947.79	1319.38	6266.05	2420.94	2995.59	324.044	66.0808	26.4122	31.0042	401.975	0	0	0	0	0	0	0	0	0	0	0	0	0	0	0	0	0
																			9081.44	6132.78	5396.47	3684.97	4226.82	1905.96	9081.44	3580.02	4369.36	405.239	92.8374	69.2197	30.2843	534.48	0	0	0	0	0	0	0	0	0	0	0	0	0	0	0	0	0
																			4553.65	3149.67	2746.82	1806.83	2180.13	969.535	4553.65	1733.28	2223.2	194.66	40.1113	23.8544	25.2727	313.268	0	0	0	0	0	0	0	0	0	0	0	0	0	0	0	0	0
																			8172.4	5617.68	4888.44	3283.96	3869.89	1747.79	8172.4	3142.65	3978.74	354.919	80.269	88.8094	35.4083	491.608	0	0	0	0	0	0	0	0	0	0	0	0	0	0	0	0	0
																			10381.3	7012.6	6150.83	4230.52	4819.19	2193.41	10381.3	4057.98	5024.2	452.761	101.115	102.15	66.5173	576.625	0	0	0	0	0	0	0	0	0	0	0	0	0	0	0	0	0
																			7693.75	5314.75	4617.44	3076.31	3661.06	1653.69	7693.75	2957.22	3733.04	323.888	83.7001	75.5069	41.5074	478.884	0	0	0	0	0	0	0	0	0	0	0	0	0	0	0	0	0
																			8556.72	5802.55	5083.83	3472.89	3989.15	1813.4	8556.72	3240.11	4257.61	375.309	81.6497	63.3183	44.4145	494.302	0	0	0	0	0	0	0	0	0	0	0	0	0	0	0	0	0
																			9931.77	6780.39	5911.59	4020.18	4660.29	2120.1	9931.77	3851.81	4781.17	474.464	105.372	97.1048	55.3052	566.543	0	0	0	0	0	0	0	0	0	0	0	0	0	0	0	0	0
																			4528.88	3108.1	2724.68	1804.19	2148.48	959.618	4528.88	1729.31	2197.77	218.085	48.8369	23.4979	10.1445	301.237	0	0	0	0	0	0	0	0	0	0	0	0	0	0	0	0	0
																			10649.4	7153.7	6288.39	4360.98	4910.39	2243.32	10649.4	4208.31	5114.7	490.258	121.208	73.7891	62.6458	578.455	0	0	0	0	0	0	0	0	0	0	0	0	0	0	0	0	0
																			7126.8	4832.51	4249.76	2877.05	3337.96	1494.55	7126.8	2735.08	3468.79	321.381	67.8106	57.1612	37.531	439.056	0	0	0	0	0	0	0	0	0	0	0	0	0	0	0	0	0
																			8192.13	5524.07	4856.24	3335.88	3803.38	1720.69	8192.13	3084.15	4069.4	375.895	79.8592	67.7949	42.2797	472.746	0	0	0	0	0	0	0	0	0	0	0	0	0	0	0	0	0
																			9024.58	6089.2	5353.53	3671.05	4189.81	1899.38	9024.58	3493.43	4364.47	397.83	106.84	77.3021	50.2441	534.464	0	0	0	0	0	0	0	0	0	0	0	0	0	0	0	0	0
																			7078.42	4867.47	4245.19	2833.22	3364.11	1503.35	7078.42	2698.06	3467.51	304.47	67.1141	63.1398	47.4733	430.649	0	0	0	0	0	0	0	0	0	0	0	0	0	0	0	0	0
																			4820.34	3322.78	2901.35	1918.99	2300.57	1022.22	4820.34	1790.81	2387.38	204.59	51.3344	41.3824	15.6896	329.15	0	0	0	0	0	0	0	0	0	0	0	0	0	0	0	0	0
																			6690.98	4597.44	4012.2	2678.78	3171.24	1426.2	6690.98	2533.96	3267.48	312.58	71.3329	85.8384	20.0683	399.723	0	0	0	0	0	0	0	0	0	0	0	0	0	0	0	0	0
																			9091.26	6215.46	5427.32	3663.94	4281.21	1934.25	9091.26	3550.17	4391.18	392.117	116.308	79.4809	42.7537	519.25	0	0	0	0	0	0	0	0	0	0	0	0	0	0	0	0	0
																			8914.51	6018.72	5295.95	3618.56	4146.27	1872.45	8914.51	3492.71	4292.85	381.232	92.6958	90.8459	21.6844	542.485	0	0	0	0	0	0	0	0	0	0	0	0	0	0	0	0	0
																			8806.06	5968.62	5242.8	3563.27	4113.24	1855.39	8806.06	3423.13	4299.78	389.499	90.3308	73.7092	2.61718	526.995	0	0	0	0	0	0	0	0	0	0	0	0	0	0	0	0	0
																			4857.33	3352.46	2925.78	1931.55	2319.45	1033.02	4857.33	1851.4	2356.71	212.347	57.9622	34.6904	28.7876	315.429	0	0	0	0	0	0	0	0	0	0	0	0	0	0	0	0	0
																			8033.18	5434.52	4774.87	3258.31	3740.42	1694.09	8033.18	3047.65	3903.2	361.13	92.3887	80.9785	51.0754	496.753	0	0	0	0	0	0	0	0	0	0	0	0	0	0	0	0	0
																			7116.33	4837.24	4242.13	2874.2	3336.37	1500.87	7116.33	2704.06	3450.09	324.169	75.8634	90.7611	42.2072	429.179	0	0	0	0	0	0	0	0	0	0	0	0	0	0	0	0	0
																			10030.3	6838.35	5964.05	4066.24	4694.46	2143.89	10030.3	3866.67	4905.34	443.578	108.723	96.6374	49.1754	560.166	0	0	0	0	0	0	0	0	0	0	0	0	0	0	0	0	0
																			8963.23	6143.56	5358.71	3604.53	4232.55	1911.01	8963.23	3485.41	4338.52	422.44	101.591	38.5686	54.4529	522.25	0	0	0	0	0	0	0	0	0	0	0	0	0	0	0	0	0
																			4884.21	3355.65	2937.85	1946.36	2321.22	1034.43	4884.21	1829.36	2385.46	225.569	59.3846	52.8445	23.4116	308.191	0	0	0	0	0	0	0	0	0	0	0	0	0	0	0	0	0
																			8241.8	5612.9	4917.67	3324.13	3870.39	1742.52	8241.8	3184.86	4012.2	355.536	84.6274	83.602	25.3982	495.577	0	0	0	0	0	0	0	0	0	0	0	0	0	0	0	0	0
																			4340.35	2978.49	2608.31	1732.04	2060.36	918.134	4340.35	1634.84	2122.06	194.996	41.6399	36.3182	21.8003	288.687	0	0	0	0	0	0	0	0	0	0	0	0	0	0	0	0	0
																			8311.12	5727.35	4981.54	3329.58	3945.18	1782.17	8311.12	3220.1	4052.99	387.217	84.4432	27.8829	39.9944	498.488	0	0	0	0	0	0	0	0	0	0	0	0	0	0	0	0	0
																			6091.32	4183.12	3657.24	2434.09	2890.26	1292.86	6091.32	2316.48	2969.41	263.83	65.4088	47.9819	19.3116	408.906	0	0	0	0	0	0	0	0	0	0	0	0	0	0	0	0	0
																			7865.96	5349.07	4679.94	3186.02	3679.88	1669.19	7865.96	2957.88	3857.32	353.86	77.9743	99.477	40.0166	479.438	0	0	0	0	0	0	0	0	0	0	0	0	0	0	0	0	0
																			6080.39	4160.98	3639.73	2440.66	2871.57	1289.4	6080.39	2297.32	2958.13	288.203	66.0838	61.1604	36.9143	372.584	0	0	0	0	0	0	0	0	0	0	0	0	0	0	0	0	0
																			5190.16	3522.62	3104.13	2086.03	2438.33	1084.29	5190.16	1952.97	2572.4	216.208	51.8639	26.5517	19.2046	350.965	0	0	0	0	0	0	0	0	0	0	0	0	0	0	0	0	0
																			8120.68	5488.06	4824.9	3295.78	3782.84	1705.22	8120.68	3125.03	3963.95	348.54	75.7782	66.7937	46.1513	494.436	0	0	0	0	0	0	0	0	0	0	0	0	0	0	0	0	0
																			7051.79	4811.17	4209.15	2842.65	3314.95	1496.23	7051.79	2656.7	3459.63	317.93	70.4047	71.4603	40.7971	434.881	0	0	0	0	0	0	0	0	0	0	0	0	0	0	0	0	0
																			7099.72	4835.36	4240.21	2859.51	3335.36	1500	7099.72	2684.21	3523.54	294.088	77.8943	64.1194	18.2163	437.649	0	0	0	0	0	0	0	0	0	0	0	0	0	0	0	0	0
																			7087.19	4884.87	4260.07	2827.12	3375.8	1509.07	7087.19	2760.22	3480.06	278.536	78.5655	35.8825	18.5938	435.331	0	0	0	0	0	0	0	0	0	0	0	0	0	0	0	0	0
																			5395.65	3713.83	3240.41	2155.23	2562.36	1151.47	5395.65	2037.1	2652.35	221.741	57.9424	48.5645	19.1067	358.838	0	0	0	0	0	0	0	0	0	0	0	0	0	0	0	0	0
																			10067.1	6873.11	5994.94	4072.17	4723.27	2149.84	10067.1	3943.66	4881.49	416.37	115.56	89.5395	53.066	567.435	0	0	0	0	0	0	0	0	0	0	0	0	0	0	0	0	0
																			6724.53	4637.54	4038.84	2685.69	3198.07	1439.47	6724.53	2561.85	3263.81	301.9	69.6864	67.1084	23.2081	436.972	0	0	0	0	0	0	0	0	0	0	0	0	0	0	0	0	0
																			8535.43	5787.47	5082.4	3453.03	3984.52	1802.95	8535.43	3265.19	4177.06	399.897	93.6378	89.3528	23.5612	486.733	0	0	0	0	0	0	0	0	0	0	0	0	0	0	0	0	0
																			10472.1	7024.34	6189.73	4282.35	4830.56	2193.78	10472.1	4138.25	5097.54	427.373	115.969	96.2385	23.7934	572.918	0	0	0	0	0	0	0	0	0	0	0	0	0	0	0	0	0
																			9195.89	6230.55	5479.33	3716.56	4296.65	1933.9	9195.89	3597.28	4398.3	439.936	115.647	70.2601	25.0672	549.398	0	0	0	0	0	0	0	0	0	0	0	0	0	0	0	0	0
																			3901.85	2680.75	2347.46	1554.39	1856.88	823.869	3901.85	1454.21	1926.66	148.599	38.7513	38.1082	22.6181	272.899	0	0	0	0	0	0	0	0	0	0	0	0	0	0	0	0	0
																			8712.24	5951.17	5197.9	3514.35	4094.52	1856.65	8712.24	3356.42	4234.7	385.231	100.247	73.0894	29.6968	532.85	0	0	0	0	0	0	0	0	0	0	0	0	0	0	0	0	0
																			9280.22	6302.19	5528.87	3751.35	4341.08	1961.11	9280.22	3630.18	4499.45	438.831	103.293	44.356	26.7746	537.332	0	0	0	0	0	0	0	0	0	0	0	0	0	0	0	0	0
																			8607.9	5815.2	5107.67	3500.24	3997.13	1818.08	8607.9	3292.75	4228.7	417.36	86.2421	48.2377	38.2212	496.395	0	0	0	0	0	0	0	0	0	0	0	0	0	0	0	0	0
																			10151.9	6832.01	6003.02	4148.85	4690.75	2141.26	10151.9	3989.75	4867.56	464.636	110.469	77.1706	76.4656	565.814	0	0	0	0	0	0	0	0	0	0	0	0	0	0	0	0	0
																			5841.75	4010.54	3500.17	2341.57	2766.74	1243.8	5841.75	2193.26	2882.13	241.251	61.715	46.8118	31.5732	385.01	0	0	0	0	0	0	0	0	0	0	0	0	0	0	0	0	0
																			8530.74	5798.09	5080.49	3450.25	3994.21	1803.88	8530.74	3272.55	4137.92	403.329	88.7298	92.98	22.1654	513.062	0	0	0	0	0	0	0	0	0	0	0	0	0	0	0	0	0
																			6296.02	4302.49	3778.28	2517.73	2977.66	1324.83	6296.02	2480.97	2993.3	286.952	71.0509	54.3061	22.6599	386.785	0	0	0	0	0	0	0	0	0	0	0	0	0	0	0	0	0
																			7644.4	5155.91	4547.41	3096.99	3560.09	1595.81	7644.4	2951.29	3740.1	348.953	78.1356	54.6619	14.1442	457.116	0	0	0	0	0	0	0	0	0	0	0	0	0	0	0	0	0
																			8278.34	5697.9	4951.84	3326.49	3919.65	1778.25	8278.34	3143.92	4078.72	367.151	92.6404	65.8818	35.1776	494.845	0	0	0	0	0	0	0	0	0	0	0	0	0	0	0	0	0
																			7152.58	4898.7	4274.11	2878.47	3375.1	1523.61	7152.58	2681.83	3557.62	309.449	72.6619	54.3349	43.2888	433.393	0	0	0	0	0	0	0	0	0	0	0	0	0	0	0	0	0
																			5318.79	3703.3	3212.05	2106.74	2557.85	1145.45	5318.79	2007.32	2595.69	226.418	58.9179	55.9851	19.9219	354.546	0	0	0	0	0	0	0	0	0	0	0	0	0	0	0	0	0
																			10315.4	6905.16	6086.37	4229	4742.98	2162.17	10315.4	4036.07	4990.61	429.807	110.265	127.541	57.2901	563.791	0	0	0	0	0	0	0	0	0	0	0	0	0	0	0	0	0
																			7403.6	4986.89	4395.04	3008.56	3438.96	1547.93	7403.6	2779.6	3685.16	310.424	68.7232	89.2867	32.3511	438.064	0	0	0	0	0	0	0	0	0	0	0	0	0	0	0	0	0
																			10032.5	6794.83	5955.84	4076.64	4675.27	2119.55	10032.5	3981.88	4745.23	479.986	118.593	86.9867	51.9018	567.903	0	0	0	0	0	0	0	0	0	0	0	0	0	0	0	0	0
																			8660.85	5853.01	5148.07	3512.78	4034.75	1818.26	8660.85	3354.08	4234.72	388.048	95.1879	52.8946	26.5251	509.392	0	0	0	0	0	0	0	0	0	0	0	0	0	0	0	0	0
																			8650.6	5854.77	5134	3516.6	4030.19	1824.59	8650.6	3306.42	4266.81	384.227	95.677	75.9934	41.5079	479.959	0	0	0	0	0	0	0	0	0	0	0	0	0	0	0	0	0
																			9238.79	6316.08	5505.52	3733.27	4342.9	1973.18	9238.79	3495.08	4521.08	439.066	96.4186	102.56	52.8608	531.726	0	0	0	0	0	0	0	0	0	0	0	0	0	0	0	0	0
																			3891.73	2683.66	2342.28	1549.44	1858.42	825.233	3891.73	1459.61	1946.01	148.064	45.4302	15.6478	25.3622	251.603	0	0	0	0	0	0	0	0	0	0	0	0	0	0	0	0	0
																			7999.21	5435.22	4766.96	3232.25	3742.24	1692.99	7999.21	3108.79	3891.75	337.702	88.9068	86.8167	13.1976	472.046	0	0	0	0	0	0	0	0	0	0	0	0	0	0	0	0	0
																			6975.17	4767.44	4173.13	2802.04	3290.32	1477.13	6975.17	2732.57	3377.84	268.676	79.5786	26.4282	40.3879	449.692	0	0	0	0	0	0	0	0	0	0	0	0	0	0	0	0	0
																			5184.39	3564.11	3114.33	2070.06	2462.76	1101.34	5184.39	1922.42	2562.57	237.968	64.2538	31.9072	23.3851	341.883	0	0	0	0	0	0	0	0	0	0	0	0	0	0	0	0	0
																			11000.2	7367.31	6476.09	4524.14	5049.56	2317.75	11000.2	4265.48	5397.6	472.824	117.465	91.3078	52.941	602.608	0	0	0	0	0	0	0	0	0	0	0	0	0	0	0	0	0
																			5237.01	3625.44	3154.14	2082.87	2507.98	1117.47	5237.01	1985.2	2571.42	214.765	54.7481	43.8708	18.118	348.886	0	0	0	0	0	0	0	0	0	0	0	0	0	0	0	0	0
																			6973.28	4792.88	4181.14	2792.14	3308.55	1484.33	6973.28	2681.67	3377.25	327.078	66.9932	64.4688	19.0381	436.79	0	0	0	0	0	0	0	0	0	0	0	0	0	0	0	0	0
																			9806.77	6580.7	5794.06	4012.7	4519.47	2061.23	9806.77	3826.23	4772.89	427.578	97.6482	69.9008	60.1188	552.409	0	0	0	0	0	0	0	0	0	0	0	0	0	0	0	0	0
																			7928.75	5365.33	4717.29	3211.46	3699.38	1665.95	7928.75	2997.23	3872.49	383.72	90.8159	59.1751	49.4285	475.894	0	0	0	0	0	0	0	0	0	0	0	0	0	0	0	0	0
																			8500.18	5780.92	5061.69	3438.48	3981.52	1799.4	8500.18	3295.97	4129.51	376.632	89.1083	50.8262	45.6544	512.479	0	0	0	0	0	0	0	0	0	0	0	0	0	0	0	0	0
																			7837.81	5327.96	4674.06	3163.74	3672.33	1655.63	7837.81	3071.4	3804.5	325.27	74.3479	57.5635	37.8491	466.881	0	0	0	0	0	0	0	0	0	0	0	0	0	0	0	0	0
																			9815.23	6622.51	5818.74	3996.49	4550.43	2072.09	9815.23	3846.15	4719.03	462.008	109.468	94.4175	37.112	547.041	0	0	0	0	0	0	0	0	0	0	0	0	0	0	0	0	0
																			7491.58	5156.04	4488.39	3003.19	3554.91	1601.12	7491.58	2859.98	3694.65	337.723	78.9303	23.1132	39.5877	457.592	0	0	0	0	0	0	0	0	0	0	0	0	0	0	0	0	0
																			9305.24	6428.28	5568.43	3736.81	4416.76	2011.51	9305.24	3599.5	4496.91	422.507	81.0621	79.7795	71.1302	554.35	0	0	0	0	0	0	0	0	0	0	0	0	0	0	0	0	0
																			5036.1	3494.49	3037.28	1998.81	2415.1	1079.39	5036.1	1905.18	2471.13	208.727	59.4048	39.2734	19.3629	333.01	0	0	0	0	0	0	0	0	0	0	0	0	0	0	0	0	0
																			9265.57	6269.2	5502.38	3763.19	4315.48	1953.72	9265.57	3594.7	4515.27	413.953	97.6338	101.219	6.4497	536.338	0	0	0	0	0	0	0	0	0	0	0	0	0	0	0	0	0
																			8202.23	5588.83	4897.6	3304.64	3852.76	1736.07	8202.23	3196.43	3933.01	372.441	88.9175	74.7814	46.0493	490.602	0	0	0	0	0	0	0	0	0	0	0	0	0	0	0	0	0
																			8842.27	5986.76	5250.45	3591.82	4116.45	1870.32	8842.27	3415.65	4362.63	346.763	91.0251	73.5865	41.0491	511.559	0	0	0	0	0	0	0	0	0	0	0	0	0	0	0	0	0
																			9478.94	6401.83	5622.17	3856.77	4403.59	1998.25	9478.94	3721.04	4574.85	418.461	107.236	56.5068	67.5696	533.284	0	0	0	0	0	0	0	0	0	0	0	0	0	0	0	0	0
																			10009.2	6798	5950.09	4059.08	4671.5	2126.5	10009.2	3933.16	4843.42	424.322	115.903	83.1545	35.9195	573.292	0	0	0	0	0	0	0	0	0	0	0	0	0	0	0	0	0
																			10572.3	7082.66	6241.22	4331.09	4867.33	2215.33	10572.3	4149.3	5110.02	492.081	117.601	93.2943	22.8516	587.162	0	0	0	0	0	0	0	0	0	0	0	0	0	0	0	0	0
																			5853.65	3977.45	3499.04	2354.61	2748.97	1228.47	5853.65	2247.35	2855.27	240.932	64.5232	60.7382	13.2583	371.585	0	0	0	0	0	0	0	0	0	0	0	0	0	0	0	0	0
																			10017.4	6781.2	5945.61	4071.76	4659.62	2121.58	10017.4	3951	4828.73	434.104	92.4839	101.635	39.3914	570.014	0	0	0	0	0	0	0	0	0	0	0	0	0	0	0	0	0
																			6819.53	4652.94	4075.05	2744.48	3213.73	1439.21	6819.53	2597.97	3383.74	259.676	69.5066	54.6444	30.6168	423.366	0	0	0	0	0	0	0	0	0	0	0	0	0	0	0	0	0
																			7406.42	5031.43	4416.07	2990.35	3473.34	1558.09	7406.42	2829.72	3623.09	336.36	79.1938	69.2167	27.391	441.453	0	0	0	0	0	0	0	0	0	0	0	0	0	0	0	0	0
																			9509.67	6436.52	5653.4	3856.27	4430.1	2006.43	9509.67	3719.14	4579.27	414.601	107.033	102.418	32.1843	555.023	0	0	0	0	0	0	0	0	0	0	0	0	0	0	0	0	0
																			4166.82	2894.59	2517.62	1649.2	2003.99	890.6	4166.82	1557.41	2056.19	174.264	45.2438	37.7364	12.9396	283.041	0	0	0	0	0	0	0	0	0	0	0	0	0	0	0	0	0
																			8616.81	5937.4	5157.5	3459.3	4085.66	1851.74	8616.81	3241.62	4208.21	440.42	98.1567	68.581	45.6135	514.199	0	0	0	0	0	0	0	0	0	0	0	0	0	0	0	0	0
																			7751.81	5264.81	4611.53	3140.28	3623.96	1640.85	7751.81	2960.89	3796.88	320.373	83.2705	77.7528	41.1211	471.53	0	0	0	0	0	0	0	0	0	0	0	0	0	0	0	0	0
																			5966.78	4084.25	3577.24	2389.54	2820.87	1263.38	5966.78	2303.24	2875.24	259.531	60.6062	48.5066	34.2979	385.362	0	0	0	0	0	0	0	0	0	0	0	0	0	0	0	0	0
																			9628.29	6599.92	5741.95	3886.34	4529.68	2070.25	9628.29	3745.47	4596.98	446.957	100.654	127.836	52.9969	557.396	0	0	0	0	0	0	0	0	0	0	0	0	0	0	0	0	0
																			7082.61	4839.9	4233.58	2849.03	3338.98	1500.93	7082.61	2688.53	3494.85	289.664	82.9552	48.5502	28.4856	449.577	0	0	0	0	0	0	0	0	0	0	0	0	0	0	0	0	0
																			7313.92	5047.88	4394.57	2919.35	3482.58	1565.3	7313.92	2835.84	3535.1	323.292	75.0387	70.9628	37.5579	436.132	0	0	0	0	0	0	0	0	0	0	0	0	0	0	0	0	0
																			9265.88	6235.33	5484.6	3781.27	4280.58	1954.76	9265.88	3550.96	4496.41	435.446	116.361	75.5121	54.9581	536.229	0	0	0	0	0	0	0	0	0	0	0	0	0	0	0	0	0
																			8089.56	5545.69	4838.29	3251.27	3818.08	1727.6	8089.56	3108.47	3921.83	385.189	79.8925	71.1105	34.0519	489.017	0	0	0	0	0	0	0	0	0	0	0	0	0	0	0	0	0
																			8491.21	5801.43	5068.66	3422.55	3992.22	1809.21	8491.21	3262.1	4086.33	427.627	84.2138	93.6908	35.4533	501.795	0	0	0	0	0	0	0	0	0	0	0	0	0	0	0	0	0
																			9102.37	6179.25	5418.37	3684	4252.42	1926.82	9102.37	3599.02	4349.51	411.885	82.9308	74.1828	57.7263	527.113	0	0	0	0	0	0	0	0	0	0	0	0	0	0	0	0	0
																			6266.17	4296.69	3749.43	2516.74	2962.26	1334.43	6266.17	2340.93	3135.2	225.221	69.706	70.4822	23.0236	401.601	0	0	0	0	0	0	0	0	0	0	0	0	0	0	0	0	0
																			7083.89	4864.08	4245.3	2838.59	3355.71	1508.37	7083.89	2712.38	3507.82	304.155	64.2347	37.125	27.778	430.404	0	0	0	0	0	0	0	0	0	0	0	0	0	0	0	0	0
																			5825.24	3999.23	3492.74	2332.5	2760.22	1239.01	5825.24	2192.19	2893.18	235.727	61.6516	40.6356	33.4639	368.392	0	0	0	0	0	0	0	0	0	0	0	0	0	0	0	0	0
																			9269.46	6318	5520.02	3749.44	4345.21	1972.79	9269.46	3581.62	4549.58	363.117	103.105	84.2874	37.7987	549.956	0	0	0	0	0	0	0	0	0	0	0	0	0	0	0	0	0
																			8317.83	5702.42	4969.92	3347.91	3925.04	1777.39	8317.83	3171.23	4115.3	373.966	82.8003	38.7691	33.9434	501.825	0	0	0	0	0	0	0	0	0	0	0	0	0	0	0	0	0
																			2353.6	1614.78	1416.38	937.218	1117.69	497.098	2353.6	847.182	1172.94	117.893	22.0846	12.2587	13.6861	167.555	0	0	0	0	0	0	0	0	0	0	0	0	0	0	0	0	0
																			7238.04	4911.37	4318.31	2919.73	3394.19	1517.18	7238.04	2803.23	3494.56	308.569	75.2703	66.6318	32.3161	457.462	0	0	0	0	0	0	0	0	0	0	0	0	0	0	0	0	0
																			7903.57	5359.18	4702.75	3200.82	3690.41	1668.78	7903.57	3026.18	3847.65	363.458	87.028	67.4917	49.385	462.375	0	0	0	0	0	0	0	0	0	0	0	0	0	0	0	0	0
																			9689.25	6540.63	5752.85	3936.4	4503.51	2037.12	9689.25	3860.87	4647.06	426.856	102.94	38.1079	54.1835	559.235	0	0	0	0	0	0	0	0	0	0	0	0	0	0	0	0	0
																			8388.27	5718.4	5008.26	3380.01	3942	1776.4	8388.27	3245.2	4066.18	394.649	101.979	45.071	29.5923	505.603	0	0	0	0	0	0	0	0	0	0	0	0	0	0	0	0	0
																			6300.36	4312.87	3775.92	2524.44	2977.71	1335.16	6300.36	2370.21	3105.61	293.189	75.0057	51.5715	12.117	392.651	0	0	0	0	0	0	0	0	0	0	0	0	0	0	0	0	0
																			9359.51	6357.04	5567.03	3792.48	4372.83	1984.21	9359.51	3667.24	4524.18	417.398	97.0666	91.554	29.62	532.45	0	0	0	0	0	0	0	0	0	0	0	0	0	0	0	0	0
																			8307.23	5693.28	4967.61	3339.63	3920.14	1773.14	8307.23	3193.97	4000.96	417.353	95.5813	61.4409	35.1402	502.783	0	0	0	0	0	0	0	0	0	0	0	0	0	0	0	0	0
																			6447.42	4437.59	3874.3	2573.12	3067.09	1370.5	6447.42	2469.49	3121.28	286.009	81.7041	42.2207	36.1205	410.594	0	0	0	0	0	0	0	0	0	0	0	0	0	0	0	0	0
																			10400.1	7024.79	6156.09	4244.03	4823.71	2201.08	10400.1	3977.61	5050.9	509.776	110.598	125.922	44.5794	580.733	0	0	0	0	0	0	0	0	0	0	0	0	0	0	0	0	0
																			8723.99	5963.99	5210.35	3513.64	4104.76	1859.22	8723.99	3419.01	4187.02	413.125	90.5061	51.5395	46.3239	516.461	0	0	0	0	0	0	0	0	0	0	0	0	0	0	0	0	0
																			5873.08	4040.27	3526	2347.08	2791.06	1249.21	5873.08	2220.47	2919.39	245.972	56.9658	40.25	15.9012	374.133	0	0	0	0	0	0	0	0	0	0	0	0	0	0	0	0	0
																			7299.12	4995.76	4369.43	2929.69	3449.67	1546.09	7299.12	2796.85	3594.87	276.139	82.1292	57.4351	23.383	468.315	0	0	0	0	0	0	0	0	0	0	0	0	0	0	0	0	0
																			9441.2	6394.4	5604.13	3837.07	4397.28	1997.13	9441.2	3650.11	4599.26	407.891	101.52	114.128	35.6605	532.627	0	0	0	0	0	0	0	0	0	0	0	0	0	0	0	0	0
																			9705.33	6580.3	5766.85	3938.47	4526	2054.3	9705.33	3793.55	4730.84	393.55	98.3276	97.4777	26.275	565.304	0	0	0	0	0	0	0	0	0	0	0	0	0	0	0	0	0
																			7552.27	5189.92	4520.01	3032.27	3575.46	1614.46	7552.27	2858.97	3691.19	329.244	97.9904	85.8278	29.6316	459.414	0	0	0	0	0	0	0	0	0	0	0	0	0	0	0	0	0
																			7280.56	5000.48	4366.9	2913.66	3449.36	1551.12	7280.56	2765.59	3577.71	316.915	80.1758	66.9892	16.8321	456.344	0	0	0	0	0	0	0	0	0	0	0	0	0	0	0	0	0
																			10722.8	7191.49	6331.68	4391.15	4938.04	2253.45	10722.8	4201.48	5140.74	511.026	117.074	104.858	61.4264	586.222	0	0	0	0	0	0	0	0	0	0	0	0	0	0	0	0	0
																			9455.88	6356.13	5605.87	3850	4375.74	1980.39	9455.88	3697.77	4593.23	396.358	99.5782	99.5747	29.3932	539.974	0	0	0	0	0	0	0	0	0	0	0	0	0	0	0	0	0
																			5992.56	4124.78	3601.45	2391.11	2850.45	1274.33	5992.56	2318.45	2922.79	264.01	59.1616	17.8446	44.8701	365.433	0	0	0	0	0	0	0	0	0	0	0	0	0	0	0	0	0
																			9855.66	6724.16	5868.05	3987.61	4624.96	2099.2	9855.66	3839.14	4753.56	424.887	114.073	113.334	55.7605	554.906	0	0	0	0	0	0	0	0	0	0	0	0	0	0	0	0	0
																			9402.15	6373.63	5588.63	3813.52	4388.27	1985.36	9402.15	3651.79	4577.74	432.428	91.2595	88.4682	45.3512	515.113	0	0	0	0	0	0	0	0	0	0	0	0	0	0	0	0	0
																			8159.63	5529.31	4853.91	3305.71	3806.05	1723.26	8159.63	3139.84	3992.47	370.368	86.1082	51.6849	22.7233	496.425	0	0	0	0	0	0	0	0	0	0	0	0	0	0	0	0	0
																			9025.27	6112.42	5367.19	3658.08	4207.35	1905.07	9025.27	3557.1	4358.72	380.115	107.796	69.6193	8.24538	543.667	0	0	0	0	0	0	0	0	0	0	0	0	0	0	0	0	0
																			4615.83	3176.33	2776.04	1839.79	2196.82	979.506	4615.83	1746.85	2288.31	195.001	43.1234	9.16388	19.4324	313.95	0	0	0	0	0	0	0	0	0	0	0	0	0	0	0	0	0
																			8811.21	6000.67	5250.1	3561.11	4130.45	1870.22	8811.21	3384.45	4309.75	383.781	95.501	70.7162	42.9171	524.091	0	0	0	0	0	0	0	0	0	0	0	0	0	0	0	0	0
																			10586.8	7151.31	6270.06	4316.79	4913.68	2237.62	10586.8	4149.36	5134.74	481.397	112.279	92.1774	24.4719	592.429	0	0	0	0	0	0	0	0	0	0	0	0	0	0	0	0	0
																			8489.47	5807.65	5076.61	3412.87	4001.81	1805.83	8489.47	3333.51	4085.94	391.679	97.0364	63.5118	32.638	485.166	0	0	0	0	0	0	0	0	0	0	0	0	0	0	0	0	0
																			9442.88	6464.59	5635.69	3807.19	4448.98	2015.6	9442.88	3711.6	4476.27	477.303	103.265	88.5885	46.0619	539.791	0	0	0	0	0	0	0	0	0	0	0	0	0	0	0	0	0
																			11112.5	7455.76	6566.46	4546.02	5124.22	2331.54	11112.5	4433.42	5380.38	473.247	132.321	68.9257	29.7046	594.479	0	0	0	0	0	0	0	0	0	0	0	0	0	0	0	0	0
																			8319.28	5672.06	4957.84	3361.45	3906.33	1765.72	8319.28	3188.67	4084.99	325.367	100.391	68.9689	67.7351	483.159	0	0	0	0	0	0	0	0	0	0	0	0	0	0	0	0	0
																			9515.14	6404.15	5633.19	3881.95	4399.51	2004.64	9515.14	3687.88	4602.01	445.681	102.063	74.8813	53.236	549.396	0	0	0	0	0	0	0	0	0	0	0	0	0	0	0	0	0
																			5885.82	4021.44	3522.36	2363.46	2775.43	1246.01	5885.82	2219.2	2865.85	270.467	68.2891	61.8317	33.0177	367.154	0	0	0	0	0	0	0	0	0	0	0	0	0	0	0	0	0
																			6740.42	4583.33	4024.44	2715.98	3165.44	1417.89	6740.42	2539.88	3277.48	301.336	75.2291	83.8233	38.2347	424.441	0	0	0	0	0	0	0	0	0	0	0	0	0	0	0	0	0
																			9145.14	6120.96	5403.87	3741.27	4210.69	1910.26	9145.14	3516.19	4443.34	382.099	101.981	111.162	43.7908	546.576	0	0	0	0	0	0	0	0	0	0	0	0	0	0	0	0	0
																			8418.43	5723.8	5014.55	3403.88	3939.28	1784.52	8418.43	3267.18	4017.1	399.042	85.8606	93.7205	47.9329	507.593	0	0	0	0	0	0	0	0	0	0	0	0	0	0	0	0	0
																			5195.91	3558.12	3116.59	2079.32	2458.3	1099.82	5195.91	1955.33	2533.37	252.588	46.8873	47.6131	20.6627	339.452	0	0	0	0	0	0	0	0	0	0	0	0	0	0	0	0	0
																			5057.04	3488.65	3049.73	2007.31	2418.7	1069.96	5057.04	1971.41	2413.34	224.644	55.3643	38.9202	26.9806	326.378	0	0	0	0	0	0	0	0	0	0	0	0	0	0	0	0	0
																			8906.4	5992.82	5273.53	3632.87	4119.73	1873.09	8906.4	3402.83	4318.2	422.608	97.3148	66.7017	58.038	540.711	0	0	0	0	0	0	0	0	0	0	0	0	0	0	0	0	0
																			7339.05	4963.73	4364.05	2975.01	3420.6	1543.13	7339.05	2753.71	3666.46	309.091	63.6461	63.4342	28.469	454.246	0	0	0	0	0	0	0	0	0	0	0	0	0	0	0	0	0
																			10630	7110.81	6266.17	4363.81	4883	2227.8	10630	4197.57	5129.94	450.339	111.649	100.315	56.7532	583.413	0	0	0	0	0	0	0	0	0	0	0	0	0	0	0	0	0
																			8336.6	5685.23	4970.37	3366.23	3913.92	1771.31	8336.6	3201.98	4049.28	379.789	86.0294	66.9492	43.666	508.898	0	0	0	0	0	0	0	0	0	0	0	0	0	0	0	0	0
																			11575.8	7770.03	6825.79	4749.99	5328.11	2441.92	11575.8	4587.59	5555.2	576.118	122.263	64.0709	51.2461	619.287	0	0	0	0	0	0	0	0	0	0	0	0	0	0	0	0	0
																			4070.71	2787.31	2444.57	1626.14	1929.86	857.446	4070.71	1520.67	2023.07	182.908	35.4264	33.8938	10.8329	263.904	0	0	0	0	0	0	0	0	0	0	0	0	0	0	0	0	0
																			9554.83	6431.3	5657.68	3897.15	4420.19	2011.11	9554.83	3667.15	4675.45	450.431	107.997	59.5729	44.8923	549.344	0	0	0	0	0	0	0	0	0	0	0	0	0	0	0	0	0
																			8111.46	5509	4835.69	3275.77	3801.11	1707.89	8111.46	3141.71	3925.75	350.651	83.6517	77.2281	25.0923	507.38	0	0	0	0	0	0	0	0	0	0	0	0	0	0	0	0	0
																			8240.85	5652.78	4927.04	3313.81	3894.01	1758.77	8240.85	3211.66	3983.74	339.252	83.9101	60.6646	50.0227	511.609	0	0	0	0	0	0	0	0	0	0	0	0	0	0	0	0	0
																			8121.26	5580.74	4860.37	3260.9	3843.6	1737.14	8121.26	3149.81	3866.49	369.735	101.302	112.391	22.7027	498.835	0	0	0	0	0	0	0	0	0	0	0	0	0	0	0	0	0
																			4673.72	3241.66	2824.53	1849.19	2249.8	991.866	4673.72	1773.09	2294.69	183.035	47.3204	41.7277	24.4479	309.404	0	0	0	0	0	0	0	0	0	0	0	0	0	0	0	0	0
																			6279.12	4269.89	3751.94	2527.18	2949.55	1320.33	6279.12	2389.12	3081.55	280.247	66.8723	55.9603	18.985	386.392	0	0	0	0	0	0	0	0	0	0	0	0	0	0	0	0	0
																			8538.53	5751.08	5072.27	3466.26	3966.31	1784.77	8538.53	3354.33	4119.75	352.256	88.4742	81.2842	32.668	509.768	0	0	0	0	0	0	0	0	0	0	0	0	0	0	0	0	0
																			5907.55	4044.81	3539.68	2367.87	2796.18	1248.62	5907.55	2248.59	2891.37	242.386	68.2218	43.8086	25.0233	388.16	0	0	0	0	0	0	0	0	0	0	0	0	0	0	0	0	0
																			10857	7300.6	6418.94	4438.08	5010.18	2290.43	10857	4194.07	5287.73	496.168	133.883	98.7059	47.8475	598.618	0	0	0	0	0	0	0	0	0	0	0	0	0	0	0	0	0
																			7689.98	5230.5	4581.59	3108.4	3603.48	1627.02	7689.98	2891.75	3796.07	329.051	83.5627	81.8243	46.4039	461.327	0	0	0	0	0	0	0	0	0	0	0	0	0	0	0	0	0
																			9578.56	6514.13	5693.66	3884.9	4473.7	2040.43	9578.56	3670.64	4674.11	427.671	107.674	86.2455	52.8258	559.394	0	0	0	0	0	0	0	0	0	0	0	0	0	0	0	0	0
																			8159.38	5561.84	4870.15	3289.23	3828.4	1733.43	8159.38	3161.49	3939.9	374.145	90.8574	77.5104	39.3235	476.155	0	0	0	0	0	0	0	0	0	0	0	0	0	0	0	0	0
																			11283.2	7514.29	6629.04	4654.12	5154.24	2360.06	11283.2	4430.88	5474.15	477.879	126.826	115.339	64.5593	593.525	0	0	0	0	0	0	0	0	0	0	0	0	0	0	0	0	0
																			10258.7	6995.33	6105.87	4152.83	4808.84	2186.49	10258.7	4016.07	4964.37	465.489	113.508	84.0615	42.5838	572.613	0	0	0	0	0	0	0	0	0	0	0	0	0	0	0	0	0
																			6012.3	4139.74	3607.51	2404.79	2857.57	1282.17	6012.3	2268.08	2971.64	257.679	72.4712	40.3429	35.3259	366.766	0	0	0	0	0	0	0	0	0	0	0	0	0	0	0	0	0
																			6911.41	4753.36	4145.27	2766.14	3276.78	1476.58	6911.41	2597.33	3419.99	320.035	71.3216	51.9867	23.5484	427.194	0	0	0	0	0	0	0	0	0	0	0	0	0	0	0	0	0
																			10210.4	6984.07	6085.17	4125.23	4798.51	2185.57	10210.4	3993.94	4903.21	499.622	108.655	87.5963	42.5868	574.79	0	0	0	0	0	0	0	0	0	0	0	0	0	0	0	0	0
																			11371.4	7658.74	6718.15	4653.25	5251.1	2407.64	11371.4	4470.7	5501.28	533.443	113.099	108.647	32.2942	611.935	0	0	0	0	0	0	0	0	0	0	0	0	0	0	0	0	0
																			9475.73	6380.45	5607.7	3868.03	4379.28	2001.17	9475.73	3701.59	4582.76	376.607	116.014	105.486	53.6416	539.632	0	0	0	0	0	0	0	0	0	0	0	0	0	0	0	0	0
																			7403.22	5102.2	4446.43	2956.78	3519.64	1582.56	7403.22	2895.93	3515.3	319.204	76.4973	110.537	24.6617	461.086	0	0	0	0	0	0	0	0	0	0	0	0	0	0	0	0	0
																			7618.1	5230.36	4553.46	3064.63	3600.15	1630.21	7618.1	2867.89	3735.52	359.811	79.1276	42.7226	61.6202	471.4	0	0	0	0	0	0	0	0	0	0	0	0	0	0	0	0	0
																			8239.7	5630.09	4916.21	3323.48	3875.2	1754.89	8239.7	3191.99	3968.95	389.846	93.1076	83.0037	41.0545	471.745	0	0	0	0	0	0	0	0	0	0	0	0	0	0	0	0	0
																			9958.29	6756.43	5908.88	4049.41	4634.58	2121.84	9958.29	3829.45	4853.67	476.701	121.395	98.6523	20.3425	558.07	0	0	0	0	0	0	0	0	0	0	0	0	0	0	0	0	0
																			2049.78	1417.14	1237.2	812.575	980.554	436.583	2049.78	731.68	1032.18	89.8734	22.0916	22.5231	8.99954	142.427	0	0	0	0	0	0	0	0	0	0	0	0	0	0	0	0	0
																			7273.41	4997.36	4355.01	2918.4	3439.53	1557.83	7273.41	2700.92	3597.09	366.841	78.8999	51.0491	31.1867	447.424	0	0	0	0	0	0	0	0	0	0	0	0	0	0	0	0	0
																			7741.61	5294.97	4628.45	3113.16	3652.8	1642.17	7741.61	3025.59	3740.5	333.825	71.8747	72.8249	22.2345	474.765	0	0	0	0	0	0	0	0	0	0	0	0	0	0	0	0	0
																			10303.9	6965.47	6110.43	4193.46	4791.16	2174.3	10303.9	4028.36	4971.64	471.319	112.849	94.8772	37.3381	587.494	0	0	0	0	0	0	0	0	0	0	0	0	0	0	0	0	0
																			8119.78	5575.17	4859.28	3260.5	3840.76	1734.4	8119.78	3141.83	3934.2	352.649	91.5379	57.4325	51.4506	490.681	0	0	0	0	0	0	0	0	0	0	0	0	0	0	0	0	0
																			6041.37	4118.12	3610.69	2430.68	2843.28	1274.84	6041.37	2277.33	2971.01	245.402	70.5663	61.2541	34.2936	381.513	0	0	0	0	0	0	0	0	0	0	0	0	0	0	0	0	0
																			8747.15	6012.9	5230.76	3516.39	4134.69	1878.21	8747.15	3369.12	4219.79	404.358	96.5596	87.9236	59.6322	509.76	0	0	0	0	0	0	0	0	0	0	0	0	0	0	0	0	0
																			6485.3	4449.65	3888.16	2597.14	3074.49	1375.15	6485.3	2476.42	3184.19	266.927	69.8687	46.0851	26.9451	414.86	0	0	0	0	0	0	0	0	0	0	0	0	0	0	0	0	0
																			8906.1	6124.74	5324.83	3581.27	4214.92	1909.82	8906.1	3349.33	4443.93	387.744	112.13	43.345	59.3287	510.296	0	0	0	0	0	0	0	0	0	0	0	0	0	0	0	0	0
																			8298.24	5690	4964.28	3333.96	3919.71	1770.29	8298.24	3219.99	3989.01	378.344	93.3101	73.5111	42.5399	501.54	0	0	0	0	0	0	0	0	0	0	0	0	0	0	0	0	0
																			11215.2	7599.01	6643.99	4571.17	5210.05	2388.96	11215.2	4462.45	5360.77	518.269	100.718	89.0756	70.4613	613.416	0	0	0	0	0	0	0	0	0	0	0	0	0	0	0	0	0
																			7852.02	5378.2	4698.21	3153.81	3710.25	1667.96	7852.02	3062.2	3832.5	349.057	85.409	35.3359	29.7637	457.747	0	0	0	0	0	0	0	0	0	0	0	0	0	0	0	0	0
																			8683.16	5910.31	5171.8	3511.35	4069.52	1840.79	8683.16	3339.24	4222.82	417.833	86.2705	75.6514	24.7531	516.589	0	0	0	0	0	0	0	0	0	0	0	0	0	0	0	0	0
																			8091.87	5524.87	4828.78	3263.08	3804.29	1720.58	8091.87	3074.46	4023.88	333.842	76.6428	73.0132	35.2685	474.753	0	0	0	0	0	0	0	0	0	0	0	0	0	0	0	0	0
																			6387.42	4304.18	3806.08	2581.34	2976.26	1327.92	6387.42	2454.66	3151.85	226.373	68.5105	83.4821	15.9835	386.557	0	0	0	0	0	0	0	0	0	0	0	0	0	0	0	0	0
																			7959.94	5432.72	4763.22	3196.71	3751.16	1681.57	7959.94	3125.25	3880.12	332.219	83.3838	79.8133	-0.058648	459.21	0	0	0	0	0	0	0	0	0	0	0	0	0	0	0	0	0
																			9546.63	6496.51	5680.72	3865.91	4461.86	2034.65	9546.63	3732.77	4598.97	407.859	109.629	97.2884	52.5958	547.516	0	0	0	0	0	0	0	0	0	0	0	0	0	0	0	0	0
																			9404.03	6349.7	5583.82	3820.21	4371.23	1978.48	9404.03	3648.28	4606.67	393.815	101.164	84.3427	13.1126	556.646	0	0	0	0	0	0	0	0	0	0	0	0	0	0	0	0	0
																			10614.4	7176.24	6291.54	4322.87	4930.15	2246.09	10614.4	4185.84	5148.68	453.62	118.121	89.8807	46.9426	571.328	0	0	0	0	0	0	0	0	0	0	0	0	0	0	0	0	0
																			12460.7	8279.35	7308.65	5152.07	5672.69	2606.66	12460.7	4965.28	5950.72	539.336	153.116	146.252	49.4429	656.568	0	0	0	0	0	0	0	0	0	0	0	0	0	0	0	0	0
																			8829.19	5988.53	5246.76	3582.43	4116.74	1871.79	8829.19	3399.18	4300.88	379.714	75.6242	90.9113	62.1707	520.708	0	0	0	0	0	0	0	0	0	0	0	0	0	0	0	0	0
																			7919.03	5355.45	4708.71	3210.32	3690.05	1665.4	7919.03	3098.99	3809.8	358.256	86.5453	66.6264	33.3692	465.439	0	0	0	0	0	0	0	0	0	0	0	0	0	0	0	0	0
																			6957.39	4722.01	4152.35	2805.03	3262.48	1459.53	6957.39	2688.22	3366.86	313.95	66.7645	61.3184	28.0467	432.225	0	0	0	0	0	0	0	0	0	0	0	0	0	0	0	0	0
																			9178.66	6278.11	5467.1	3711.55	4311.52	1966.59	9178.66	3529.24	4443.41	447.769	93.9151	72.6393	58.5497	533.135	0	0	0	0	0	0	0	0	0	0	0	0	0	0	0	0	0
																			5881.54	4053.33	3533.84	2347.71	2798.42	1254.91	5881.54	2194.81	2888.84	263.98	68.8507	43.3758	34.3148	387.365	0	0	0	0	0	0	0	0	0	0	0	0	0	0	0	0	0
																			5306.46	3676.84	3205.27	2101.19	2545.75	1131.09	5306.46	2013.73	2576.19	244.159	56.0087	41.401	27.9515	347.016	0	0	0	0	0	0	0	0	0	0	0	0	0	0	0	0	0
																			7758.27	5235.89	4615.52	3142.75	3613.07	1622.82	7758.27	3004.84	3739.74	329.079	91.6326	89.5587	39.4683	463.951	0	0	0	0	0	0	0	0	0	0	0	0	0	0	0	0	0
																			9350.5	6331.96	5555.02	3795.48	4356.89	1975.08	9350.5	3617.42	4584.35	395.743	100.748	94.8352	30.1672	527.239	0	0	0	0	0	0	0	0	0	0	0	0	0	0	0	0	0
																			7073.01	4828.75	4225.59	2847.42	3329.9	1498.85	7073.01	2660.03	3456.17	336.651	84.6102	65.3249	31.4571	438.768	0	0	0	0	0	0	0	0	0	0	0	0	0	0	0	0	0
																			6642.48	4550.76	3975.19	2667.3	3139.14	1411.62	6642.48	2534.03	3243.07	280.52	70.8889	79.2844	37.3681	397.318	0	0	0	0	0	0	0	0	0	0	0	0	0	0	0	0	0
																			6356.47	4352.47	3812.16	2544.32	3006.53	1345.94	6356.47	2461.51	3061.37	287.22	65.1568	57.2736	29.473	394.464	0	0	0	0	0	0	0	0	0	0	0	0	0	0	0	0	0
																			6944.69	4809.04	4174.78	2769.91	3317.32	1491.73	6944.69	2670.72	3379.58	306.299	75.1004	59.9665	35.8032	417.224	0	0	0	0	0	0	0	0	0	0	0	0	0	0	0	0	0
																			7403.89	5043.82	4419.5	2984.39	3481.91	1561.91	7403.89	2842	3645.24	315.083	79.2479	38.4973	38.1764	445.652	0	0	0	0	0	0	0	0	0	0	0	0	0	0	0	0	0
																			7785.88	5278.33	4633.64	3152.23	3638.06	1640.27	7785.88	2948.05	3793	379.926	77.1146	72.1471	43.3375	472.303	0	0	0	0	0	0	0	0	0	0	0	0	0	0	0	0	0
																			9676.44	6576.47	5749.68	3926.77	4518.59	2057.88	9676.44	3769.42	4729.3	377.075	111.516	96.6387	40.1	552.386	0	0	0	0	0	0	0	0	0	0	0	0	0	0	0	0	0
																			11682.9	7875.84	6899.19	4783.7	5399.01	2476.83	11682.9	4640.56	5614.92	515.97	117.236	94.5552	74.6904	624.969	0	0	0	0	0	0	0	0	0	0	0	0	0	0	0	0	0
																			8807.25	5975.02	5234.7	3572.55	4108.47	1866.55	8807.25	3358.37	4313.97	392.096	94.6754	94.6222	28.3865	525.137	0	0	0	0	0	0	0	0	0	0	0	0	0	0	0	0	0
																			9448.44	6404.72	5617.5	3830.94	4409.17	1995.54	9448.44	3679.29	4543.84	431.93	113.663	77.9034	42.9772	558.847	0	0	0	0	0	0	0	0	0	0	0	0	0	0	0	0	0
																			5046.39	3450.33	3024.24	2022.15	2386.24	1064.09	5046.39	1867.47	2494.96	214.068	54.5905	51.9484	26.3182	337.041	0	0	0	0	0	0	0	0	0	0	0	0	0	0	0	0	0
																			6629.68	4555.61	3974.92	2654.76	3143.88	1411.73	6629.68	2565.34	3175.34	291.469	70.5006	66.0782	42.3384	418.612	0	0	0	0	0	0	0	0	0	0	0	0	0	0	0	0	0
																			6562.19	4523.81	3939.11	2623.08	3120.16	1403.65	6562.19	2495.32	3193.29	294.248	75.2334	58.2634	27.0049	418.827	0	0	0	0	0	0	0	0	0	0	0	0	0	0	0	0	0
																			7775.73	5288.93	4636.57	3139.16	3647.58	1641.35	7775.73	2956.46	3847.31	351.622	79.6334	71.2316	10.1531	459.32	0	0	0	0	0	0	0	0	0	0	0	0	0	0	0	0	0
																			8548.64	5760.14	5076.8	3471.84	3970.1	1790.04	8548.64	3309.84	4146.39	362.241	97.54	85.8239	26.9739	519.84	0	0	0	0	0	0	0	0	0	0	0	0	0	0	0	0	0
																			9555.72	6438.17	5653.61	3902.11	4421.88	2016.29	9555.72	3669.6	4734.31	401.767	92.0389	58.5543	54.3743	545.079	0	0	0	0	0	0	0	0	0	0	0	0	0	0	0	0	0
																			7015	4799.74	4200.09	2814.9	3314.53	1485.22	7015	2687.53	3403.74	299.615	90.4788	62.6306	35.7899	435.216	0	0	0	0	0	0	0	0	0	0	0	0	0	0	0	0	0
																			9163.25	6200.4	5437.94	3725.31	4267.62	1932.78	9163.25	3531.13	4540.59	402.064	81.6186	64.6568	20.492	522.701	0	0	0	0	0	0	0	0	0	0	0	0	0	0	0	0	0
																			8968.7	6093.46	5337.42	3631.28	4195.84	1897.61	8968.7	3445.81	4405.49	362.145	95.4577	102.744	41.8144	515.236	0	0	0	0	0	0	0	0	0	0	0	0	0	0	0	0	0
																			7704.22	5277.68	4607.44	3096.78	3639.46	1638.22	7704.22	2992.17	3744.74	333.012	78.0342	54.8666	30.949	470.445	0	0	0	0	0	0	0	0	0	0	0	0	0	0	0	0	0
																			8300.06	5651.11	4948.68	3351.38	3893.53	1757.57	8300.06	3166.67	4131.18	328.895	90.4754	42.0876	46.3992	494.353	0	0	0	0	0	0	0	0	0	0	0	0	0	0	0	0	0
																			7928.5	5407.24	4735.09	3193.42	3727.12	1680.12	7928.5	3063.67	3841.29	373.287	73.5003	79.6332	26.9087	470.214	0	0	0	0	0	0	0	0	0	0	0	0	0	0	0	0	0
																			10503.2	7067.27	6206.02	4297.16	4848.54	2218.73	10503.2	4093.58	5074.57	490.62	123.25	75.8313	72.2935	573.035	0	0	0	0	0	0	0	0	0	0	0	0	0	0	0	0	0
																			8700.18	5923.71	5182.3	3517.87	4074.34	1849.38	8700.18	3345.76	4196.49	432.015	89.6904	59.9591	60.2864	515.975	0	0	0	0	0	0	0	0	0	0	0	0	0	0	0	0	0
																			7962.22	5463.3	4765.1	3197.12	3767.51	1695.79	7962.22	3096.72	3871.95	319.817	84.62	74.3474	43.5973	471.169	0	0	0	0	0	0	0	0	0	0	0	0	0	0	0	0	0
																			7992.75	5474.75	4775.03	3217.72	3767.9	1706.85	7992.75	3055.94	3846.12	380.612	94.6887	88.829	36.923	489.629	0	0	0	0	0	0	0	0	0	0	0	0	0	0	0	0	0
																			10172.9	6972.32	6069.02	4103.85	4792.19	2180.13	10172.9	4050.05	4818.5	464.452	128.237	65.8877	56.3869	589.344	0	0	0	0	0	0	0	0	0	0	0	0	0	0	0	0	0
																			7969.35	5435.02	4762.09	3207.27	3747.36	1687.66	7969.35	3084.95	3859.51	348.915	83.5428	74.4982	29.6402	488.298	0	0	0	0	0	0	0	0	0	0	0	0	0	0	0	0	0
																			6063.73	4149.14	3628.33	2435.41	2861.48	1287.67	6063.73	2273.77	3004.52	250.935	67.216	50.1617	28.5847	388.544	0	0	0	0	0	0	0	0	0	0	0	0	0	0	0	0	0
																			6227.52	4242.44	3731.08	2496.44	2935.15	1307.28	6227.52	2413.4	3025.17	255.112	65.8933	48.2385	16.5321	403.18	0	0	0	0	0	0	0	0	0	0	0	0	0	0	0	0	0
																			9385.19	6382.51	5596.04	3789.15	4398.73	1983.78	9385.19	3680.08	4536.99	438.695	101.497	78.9328	21.5989	527.399	0	0	0	0	0	0	0	0	0	0	0	0	0	0	0	0	0
																			12239.8	8190.81	7195.75	5044.06	5608.47	2582.33	12239.8	4875.93	5891.65	578.594	132.799	56.6344	73.9199	630.288	0	0	0	0	0	0	0	0	0	0	0	0	0	0	0	0	0
																			6371.71	4356.76	3814.08	2557.64	3006.61	1350.15	6371.71	2423.57	3089.22	316.782	69.1975	40.9913	29.9643	401.988	0	0	0	0	0	0	0	0	0	0	0	0	0	0	0	0	0
																			5919.7	4044.97	3539.88	2379.82	2791.57	1253.4	5919.7	2232.05	2884.75	265.278	68.1907	57.7175	26.816	384.9	0	0	0	0	0	0	0	0	0	0	0	0	0	0	0	0	0
																			8361.52	5673.17	4977.28	3384.24	3909.54	1763.62	8361.52	3205.34	4088.93	379.784	98.5699	67.2076	29.0101	492.686	0	0	0	0	0	0	0	0	0	0	0	0	0	0	0	0	0
																			7381.03	5014.77	4399.34	2981.69	3455.71	1559.06	7381.03	2827.38	3630.35	325.454	74.0935	47.0215	27.6004	449.135	0	0	0	0	0	0	0	0	0	0	0	0	0	0	0	0	0
																			8694.27	5857.54	5156.79	3537.47	4032.49	1825.06	8694.27	3377.71	4198.87	404.841	86.6986	53.528	43.1219	529.499	0	0	0	0	0	0	0	0	0	0	0	0	0	0	0	0	0
																			8335.24	5659.98	4965.49	3369.75	3901.4	1758.58	8335.24	3183.42	4053.35	417.638	93.3805	58.8818	28.5104	500.064	0	0	0	0	0	0	0	0	0	0	0	0	0	0	0	0	0
																			9395.02	6366.08	5572.44	3822.58	4373.2	1992.87	9395.02	3628.55	4547.72	422.24	92.2614	108.093	46.2511	549.908	0	0	0	0	0	0	0	0	0	0	0	0	0	0	0	0	0
																			10446.7	7104.05	6206.18	4240.49	4880.89	2223.17	10446.7	4022.66	5115.17	440.607	112.89	127.872	42.8322	584.638	0	0	0	0	0	0	0	0	0	0	0	0	0	0	0	0	0
																			9106.43	6210.16	5429.2	3677.23	4273.69	1936.47	9106.43	3569.1	4363.86	433.11	95.9707	57.066	55.7983	531.531	0	0	0	0	0	0	0	0	0	0	0	0	0	0	0	0	0
																			7080.23	4923.93	4264.14	2816.09	3397.03	1526.9	7080.23	2702.56	3478.97	292.366	64.645	67.9837	40.9303	432.775	0	0	0	0	0	0	0	0	0	0	0	0	0	0	0	0	0
																			9163.78	6167.16	5433.32	3730.46	4245.41	1921.74	9163.78	3586.87	4399.3	390.091	111.555	81.9242	50.1818	543.855	0	0	0	0	0	0	0	0	0	0	0	0	0	0	0	0	0
																			9140.49	6216.82	5442.05	3698.45	4279.97	1936.85	9140.49	3554.87	4448.43	394.535	106.333	62.4833	40.2893	533.558	0	0	0	0	0	0	0	0	0	0	0	0	0	0	0	0	0
																			8117.04	5549.32	4842.27	3274.77	3821.46	1727.85	8117.04	3093.26	3962.16	376.429	85.4034	80.5575	33.7099	485.526	0	0	0	0	0	0	0	0	0	0	0	0	0	0	0	0	0
																			12116.9	8103.79	7124.84	4992.08	5545.01	2558.78	12116.9	4671.36	5933.76	553.236	141.658	146.089	40.0375	630.771	0	0	0	0	0	0	0	0	0	0	0	0	0	0	0	0	0
																			9076.21	6225.2	5416.21	3660	4279.78	1945.42	9076.21	3513.61	4404.27	395.452	87.6849	97.2901	48.8167	529.088	0	0	0	0	0	0	0	0	0	0	0	0	0	0	0	0	0
																			8638.7	5869.11	5142.6	3496.1	4034.68	1834.43	8638.7	3352.8	4218.69	351.122	91.0922	67.8333	44.7966	512.356	0	0	0	0	0	0	0	0	0	0	0	0	0	0	0	0	0
																			7414.82	5031.68	4418.16	2996.67	3467.42	1564.26	7414.82	2850.33	3630.87	288.493	88.1588	60.8955	34.1128	461.956	0	0	0	0	0	0	0	0	0	0	0	0	0	0	0	0	0
																			8681.51	5886.56	5175.72	3505.79	4062.56	1824	8681.51	3418.64	4198.67	380.895	90.2953	86.162	17.0269	489.814	0	0	0	0	0	0	0	0	0	0	0	0	0	0	0	0	0
																			7564.94	5171.05	4522.49	3042.45	3560.88	1610.18	7564.94	2890.88	3664.35	365.142	73.5961	58.1521	50.2602	462.559	0	0	0	0	0	0	0	0	0	0	0	0	0	0	0	0	0
																			7881.99	5400.12	4719.55	3162.44	3721.76	1678.37	7881.99	3078.46	3734.41	387.371	76.8718	74.5182	47.139	483.217	0	0	0	0	0	0	0	0	0	0	0	0	0	0	0	0	0
																			5890.6	4053.24	3539.1	2351.5	2799.79	1253.45	5890.6	2231.2	2869.46	272.362	63.4556	36.078	33.4157	384.634	0	0	0	0	0	0	0	0	0	0	0	0	0	0	0	0	0
																			9680.39	6529.01	5734.44	3945.96	4487.35	2041.66	9680.39	3765.88	4699.26	418.495	99.3655	65.9597	69.8593	561.568	0	0	0	0	0	0	0	0	0	0	0	0	0	0	0	0	0
																			8195.08	5541.07	4873.41	3321.67	3816.19	1724.88	8195.08	3159.32	3995.98	355.956	81.8046	78.6223	27.3314	496.063	0	0	0	0	0	0	0	0	0	0	0	0	0	0	0	0	0
																			9712.02	6523.16	5746.49	3965.53	4486.3	2036.86	9712.02	3781.76	4717.44	429.042	107.303	73.8984	49.9664	552.606	0	0	0	0	0	0	0	0	0	0	0	0	0	0	0	0	0
																			4059.39	2798.78	2441.41	1617.98	1935.91	862.873	4059.39	1481.43	2025.76	165.629	45.6005	47.3479	16.2316	277.391	0	0	0	0	0	0	0	0	0	0	0	0	0	0	0	0	0
																			7884.48	5415.08	4717.34	3167.14	3731.13	1683.95	7884.48	3052.27	3800.3	342.219	89.6919	55.8576	52.8785	491.261	0	0	0	0	0	0	0	0	0	0	0	0	0	0	0	0	0
																			7762.17	5294.29	4630.22	3131.95	3642.26	1652.03	7762.17	2965.33	3743.33	359.489	88.9906	89.8333	56.1213	459.065	0	0	0	0	0	0	0	0	0	0	0	0	0	0	0	0	0
																			9940.98	6744.22	5913.37	4027.61	4640.95	2103.27	9940.98	4001.02	4801.36	414.758	114.574	29.2036	27.774	552.291	0	0	0	0	0	0	0	0	0	0	0	0	0	0	0	0	0
																			8868.82	6021.92	5278.12	3590.7	4146.76	1875.16	8868.82	3460.51	4272.07	391.394	87.7914	89.3693	43.8772	523.805	0	0	0	0	0	0	0	0	0	0	0	0	0	0	0	0	0
																			10108.2	6800.64	5984.78	4123.45	4675.31	2125.34	10108.2	3937.98	4923.56	442.639	119.843	97.5342	16.2538	570.422	0	0	0	0	0	0	0	0	0	0	0	0	0	0	0	0	0
																			7727.03	5252.37	4601.39	3125.64	3617.6	1634.78	7727.03	2971.91	3773.04	336.458	70.3313	72.6393	38.4574	464.194	0	0	0	0	0	0	0	0	0	0	0	0	0	0	0	0	0
																			9274.18	6299.7	5518.2	3755.98	4334.74	1964.96	9274.18	3620.65	4500.75	402.114	94.4565	72.3965	42.6559	541.147	0	0	0	0	0	0	0	0	0	0	0	0	0	0	0	0	0
																			9428.06	6356.68	5593.31	3834.75	4377.37	1979.31	9428.06	3615.97	4594.63	470.387	101.544	71.269	42.4422	531.818	0	0	0	0	0	0	0	0	0	0	0	0	0	0	0	0	0
																			6185.8	4288.86	3724.7	2461.09	2963.29	1325.57	6185.8	2367.25	3014.25	265.501	58.5611	36.3104	30.5043	413.416	0	0	0	0	0	0	0	0	0	0	0	0	0	0	0	0	0
																			7216.48	5013.05	4344.04	2872.44	3457.9	1555.15	7216.48	2793.69	3518.08	304.407	62.5274	74.3874	25.0885	438.302	0	0	0	0	0	0	0	0	0	0	0	0	0	0	0	0	0
																			8796.82	5967.65	5234.28	3562.54	4112.49	1855.15	8796.82	3434.49	4292.64	406.334	73.0867	79.9965	10.0475	500.23	0	0	0	0	0	0	0	0	0	0	0	0	0	0	0	0	0
																			10082.3	6845.01	5982.08	4100.21	4695.88	2149.13	10082.3	3930.18	4888.25	414.125	106.188	116.658	66.0838	560.808	0	0	0	0	0	0	0	0	0	0	0	0	0	0	0	0	0
																			7038.34	4804.14	4210.55	2827.79	3315.57	1488.57	7038.34	2699.94	3444.62	278.793	78.0257	62.526	33.4557	440.975	0	0	0	0	0	0	0	0	0	0	0	0	0	0	0	0	0
																			8551	5842.55	5104.15	3446.85	4023.41	1819.14	8551	3337.5	4120.86	402.265	95.062	60.0746	58.8315	476.409	0	0	0	0	0	0	0	0	0	0	0	0	0	0	0	0	0
																			11158.3	7556.73	6607.24	4551.1	5181.8	2374.92	11158.3	4348.59	5430.96	517.807	125.554	63.0417	83.7957	588.588	0	0	0	0	0	0	0	0	0	0	0	0	0	0	0	0	0
																			7440.05	5084.49	4447.74	2992.31	3507.19	1577.3	7440.05	2836.94	3615.87	332.634	82.5995	82.0124	29.5802	460.414	0	0	0	0	0	0	0	0	0	0	0	0	0	0	0	0	0
																			9560.86	6441.86	5655.61	3905.25	4424.27	2017.59	9560.86	3708.62	4660.73	389.12	104.279	93.7013	61.4874	542.918	0	0	0	0	0	0	0	0	0	0	0	0	0	0	0	0	0
																			9682.7	6654.2	5775.57	3907.13	4567.79	2086.41	9682.7	3750.27	4679.72	457.934	102.628	77.6965	55.6256	558.824	0	0	0	0	0	0	0	0	0	0	0	0	0	0	0	0	0
																			5772.01	3935.7	3456.21	2315.8	2720.56	1215.14	5772.01	2185.97	2809.58	295.101	59.702	48.6423	17.481	355.526	0	0	0	0	0	0	0	0	0	0	0	0	0	0	0	0	0
																			10558.1	7097.21	6246.51	4311.58	4878.91	2218.3	10558.1	4207.86	5039.55	487.077	109.497	61.4247	57.8999	594.79	0	0	0	0	0	0	0	0	0	0	0	0	0	0	0	0	0
																			8801.38	5994.56	5235.94	3565.44	4118.38	1876.18	8801.38	3320.86	4318.15	406.326	95.532	80.3777	50.1331	529.999	0	0	0	0	0	0	0	0	0	0	0	0	0	0	0	0	0
																			6388.03	4396.15	3840.69	2547.33	3039.24	1356.91	6388.03	2485.97	3080.74	251.582	73.1524	53.4443	32.7344	410.404	0	0	0	0	0	0	0	0	0	0	0	0	0	0	0	0	0
																			2411.82	1692.31	1467.01	944.803	1176.25	516.061	2411.82	894.902	1187.5	108.09	25.762	18.2605	10.3464	166.958	0	0	0	0	0	0	0	0	0	0	0	0	0	0	0	0	0
																			8686.15	5866.77	5161.81	3524.34	4042.57	1824.2	8686.15	3409.32	4226.14	339.927	91.0059	62.1191	28.9177	528.721	0	0	0	0	0	0	0	0	0	0	0	0	0	0	0	0	0
																			8176.53	5557.2	4866.97	3309.56	3824.12	1733.08	8176.53	3128.73	3983.01	360.901	92.0343	80.7153	38.0049	493.131	0	0	0	0	0	0	0	0	0	0	0	0	0	0	0	0	0
																			9390.91	6378.74	5585	3805.92	4390.75	1987.99	9390.91	3681.26	4487.61	440.787	111.574	106.794	47.0093	515.876	0	0	0	0	0	0	0	0	0	0	0	0	0	0	0	0	0
																			7884.91	5367.69	4702.83	3182.08	3693.66	1674.03	7884.91	3004.21	3851.82	369.311	74.2718	86.0201	27.3898	471.885	0	0	0	0	0	0	0	0	0	0	0	0	0	0	0	0	0
																			7763.72	5326.08	4652.12	3111.6	3675.12	1650.96	7763.72	3038.65	3741.94	315.291	84.4414	59.5588	37.8716	485.976	0	0	0	0	0	0	0	0	0	0	0	0	0	0	0	0	0
																			7615.67	5163.43	4533.63	3082.05	3558.17	1605.27	7615.67	2892.35	3736.45	330.382	83.007	64.1638	33.8906	475.433	0	0	0	0	0	0	0	0	0	0	0	0	0	0	0	0	0
																			6977.6	4775.24	4175.68	2801.92	3291.56	1483.68	6977.6	2650.46	3406.82	330.967	75.8414	71.268	32.9292	409.309	0	0	0	0	0	0	0	0	0	0	0	0	0	0	0	0	0
																			8670.46	5932.31	5188.49	3481.97	4091.93	1840.38	8670.46	3448.56	4148.35	379.918	88.9862	68.7891	10.6894	525.163	0	0	0	0	0	0	0	0	0	0	0	0	0	0	0	0	0
																			9073.48	6220.59	5430.45	3643.03	4288.4	1932.18	9073.48	3555.64	4314.94	434.809	106.285	97.8481	22.7309	541.223	0	0	0	0	0	0	0	0	0	0	0	0	0	0	0	0	0
																			6369.63	4338.8	3802.11	2567.53	2991.17	1347.62	6369.63	2410.26	3079.98	288.074	68.974	78.2726	27.1537	416.921	0	0	0	0	0	0	0	0	0	0	0	0	0	0	0	0	0
																			11582.6	7800.15	6849	4733.56	5353.66	2446.48	11582.6	4620.54	5644.53	479.759	119.158	57.0363	33.5746	627.968	0	0	0	0	0	0	0	0	0	0	0	0	0	0	0	0	0
																			5298.05	3628.51	3176.06	2121.99	2505.69	1122.82	5298.05	1965.09	2617.11	235.961	60.3032	42.6715	29.4399	347.468	0	0	0	0	0	0	0	0	0	0	0	0	0	0	0	0	0
																			7853.68	5393.04	4700.86	3152.82	3715.77	1677.27	7853.68	3030.06	3760.73	362.252	83.6584	59.0469	61.8865	496.057	0	0	0	0	0	0	0	0	0	0	0	0	0	0	0	0	0
																			3767.32	2580.63	2261.23	1506.09	1783.78	796.847	3767.32	1396.06	1859.48	163.896	37.0798	40.1326	20.8462	249.82	0	0	0	0	0	0	0	0	0	0	0	0	0	0	0	0	0
																			6915.87	4697.05	4130.99	2784.88	3241.09	1455.96	6915.87	2678.2	3328.84	330.258	74.542	34.505	14.9073	454.619	0	0	0	0	0	0	0	0	0	0	0	0	0	0	0	0	0
																			7062.29	4838.43	4230.47	2831.83	3334.96	1503.47	7062.29	2739.61	3409.8	331.084	78.808	56.6102	20.5731	425.809	0	0	0	0	0	0	0	0	0	0	0	0	0	0	0	0	0
																			7574.58	5200.09	4533.44	3041.14	3579.94	1620.14	7574.58	2892.05	3681.07	340.389	80.2767	66.4336	39.3057	475.059	0	0	0	0	0	0	0	0	0	0	0	0	0	0	0	0	0
																			12406.9	8291.22	7283.66	5123.28	5671.71	2619.51	12406.9	4883.19	6010.55	541.653	151.935	94.5096	73.1657	651.935	0	0	0	0	0	0	0	0	0	0	0	0	0	0	0	0	0
																			9167.03	6207.26	5459.19	3707.84	4281.96	1925.31	9167.03	3645.6	4403.61	392.794	99.7981	67.0314	33.1714	525.033	0	0	0	0	0	0	0	0	0	0	0	0	0	0	0	0	0
																			9504.94	6499.63	5676.41	3828.52	4471.59	2028.04	9504.94	3773.47	4522.85	445.594	105.868	58.6789	35.3981	563.079	0	0	0	0	0	0	0	0	0	0	0	0	0	0	0	0	0
																			6365.31	4318.4	3799.1	2566.21	2984.5	1333.9	6365.31	2443.38	3078.38	292.523	65.5707	58.9639	35.1501	391.345	0	0	0	0	0	0	0	0	0	0	0	0	0	0	0	0	0
																			7290.48	4984.22	4362.06	2928.41	3436.66	1547.56	7290.48	2775.1	3522.98	346.64	82.6327	79.4589	51.385	432.279	0	0	0	0	0	0	0	0	0	0	0	0	0	0	0	0	0
																			5740.08	3979.45	3460.23	2279.85	2752.08	1227.37	5740.08	2167.65	2771.29	277.24	64.7059	60.3102	32.4643	366.424	0	0	0	0	0	0	0	0	0	0	0	0	0	0	0	0	0
																			9183.49	6256.47	5472.47	3711.02	4309.41	1947.07	9183.49	3573.47	4475.2	390.587	103.031	80.5962	20.8601	539.743	0	0	0	0	0	0	0	0	0	0	0	0	0	0	0	0	0
																			6006.71	4164.96	3615.46	2391.26	2870.81	1294.15	6006.71	2262.92	2888.59	279.648	69.2919	57.5398	41.1804	407.538	0	0	0	0	0	0	0	0	0	0	0	0	0	0	0	0	0
																			5533.97	3844.94	3336.67	2197.31	2655.05	1189.89	5533.97	2063.93	2702.82	257.788	66.8048	53.6018	28.0872	360.943	0	0	0	0	0	0	0	0	0	0	0	0	0	0	0	0	0
																			9915.97	6703.7	5881.97	4034.01	4607.04	2096.66	9915.97	3889.3	4788.69	429.199	103.357	96.5942	47.6697	561.164	0	0	0	0	0	0	0	0	0	0	0	0	0	0	0	0	0
																			6537.43	4500.59	3928.24	2609.19	3109.61	1390.98	6537.43	2502.62	3236.86	260.149	76.1967	49.1144	5.79752	406.685	0	0	0	0	0	0	0	0	0	0	0	0	0	0	0	0	0
																			7974.69	5510.42	4783.15	3191.54	3795.15	1715.27	7974.69	3075.03	3827.66	394.618	83.4728	97.6965	23.116	473.099	0	0	0	0	0	0	0	0	0	0	0	0	0	0	0	0	0
																			10460.4	7113.21	6211.96	4248.44	4888.14	2225.08	10460.4	4040.07	5051.41	490.586	104.962	132.605	60.2874	580.474	0	0	0	0	0	0	0	0	0	0	0	0	0	0	0	0	0
																			4033.27	2789.37	2432.19	1601.08	1931.22	858.145	4033.27	1525.98	1960.94	168.434	40.9787	36.9198	22.8163	277.206	0	0	0	0	0	0	0	0	0	0	0	0	0	0	0	0	0
																			11366.7	7636.33	6702.28	4664.42	5232	2404.33	11366.7	4472.67	5462.75	515.819	122.543	100.277	84.474	608.153	0	0	0	0	0	0	0	0	0	0	0	0	0	0	0	0	0
																			8481.84	5848.88	5085.33	3396.51	4032.46	1816.42	8481.84	3316.27	4155.86	328.383	82.3088	84.3748	24.4486	490.201	0	0	0	0	0	0	0	0	0	0	0	0	0	0	0	0	0
																			5997.9	4149.93	3612.43	2385.47	2867.72	1282.21	5997.9	2312.42	2895.51	247.469	69.915	44.7162	27.9211	399.953	0	0	0	0	0	0	0	0	0	0	0	0	0	0	0	0	0
																			7421.63	5110.16	4454.58	2967.05	3526.08	1584.08	7421.63	2880.37	3602.57	336.268	74.7837	48.6869	25.6613	453.292	0	0	0	0	0	0	0	0	0	0	0	0	0	0	0	0	0
																			7884.25	5358.58	4705.02	3179.23	3694.8	1663.78	7884.25	3045.57	3804.12	380.368	84.6368	78.1924	16.5534	474.808	0	0	0	0	0	0	0	0	0	0	0	0	0	0	0	0	0
																			8229.48	5585.97	4895.84	3333.64	3847.73	1738.23	8229.48	3172.72	4008.12	326.511	91.6189	63.2265	59.2624	508.026	0	0	0	0	0	0	0	0	0	0	0	0	0	0	0	0	0
																			7829.71	5315.08	4666.24	3163.47	3663.82	1651.25	7829.71	3034.49	3792.61	330.294	78.5807	76.8308	41.6433	475.265	0	0	0	0	0	0	0	0	0	0	0	0	0	0	0	0	0
																			8050.1	5476.13	4795.79	3254.31	3770.49	1705.63	8050.1	3068.4	3944.53	367.274	89.1894	50.9324	51.6173	478.143	0	0	0	0	0	0	0	0	0	0	0	0	0	0	0	0	0
																			8792.02	5991.9	5239.47	3552.56	4130.5	1861.41	8792.02	3364.12	4339.11	365.822	91.6609	91.0971	40.6551	499.558	0	0	0	0	0	0	0	0	0	0	0	0	0	0	0	0	0
																			10827.9	7290.69	6406.74	4421.13	5007.98	2282.71	10827.9	4326.17	5234.77	430	122.342	77.5484	46.3501	590.699	0	0	0	0	0	0	0	0	0	0	0	0	0	0	0	0	0
																			7619.62	5239.45	4566.56	3053.06	3614.79	1624.66	7619.62	2989.67	3636.28	340.47	89.0804	50.3746	44.3799	469.367	0	0	0	0	0	0	0	0	0	0	0	0	0	0	0	0	0
																			9465.04	6431.76	5627.07	3837.97	4422.2	2009.56	9465.04	3668.53	4605.36	412.583	109.347	96.6167	46.8411	525.765	0	0	0	0	0	0	0	0	0	0	0	0	0	0	0	0	0
																			10922.2	7343.48	6455.54	4466.7	5041.65	2301.84	10922.2	4349.03	5320.82	442.007	130.698	32.9933	47.5046	599.187	0	0	0	0	0	0	0	0	0	0	0	0	0	0	0	0	0
																			8229.97	5569.88	4899.83	3330.15	3841.08	1728.8	8229.97	3261.11	3988.47	321.462	80.6466	52.6742	36.0164	489.594	0	0	0	0	0	0	0	0	0	0	0	0	0	0	0	0	0
																			9532.1	6460.24	5661.25	3870.85	4438.74	2021.49	9532.1	3700.85	4612.08	443.159	106.43	78.219	53.296	538.063	0	0	0	0	0	0	0	0	0	0	0	0	0	0	0	0	0
																			6292.76	4325.11	3787.17	2505.59	2992.71	1332.4	6292.76	2455.79	3021.76	279.237	72.6024	46.2341	17.8846	399.248	0	0	0	0	0	0	0	0	0	0	0	0	0	0	0	0	0
																			6473.94	4440.66	3879	2594.94	3063.96	1376.7	6473.94	2500.26	3112.31	294.196	60.5058	62.7047	33.4915	410.477	0	0	0	0	0	0	0	0	0	0	0	0	0	0	0	0	0
																			8490.45	5856.87	5093.95	3396.5	4033.63	1823.24	8490.45	3336.25	4054.06	377.392	98.6831	84.9694	28.379	510.717	0	0	0	0	0	0	0	0	0	0	0	0	0	0	0	0	0
																			8313.28	5702.68	4977.6	3335.68	3930.14	1772.54	8313.28	3311.53	4001.29	325.476	95.8808	29.9278	53.9707	495.208	0	0	0	0	0	0	0	0	0	0	0	0	0	0	0	0	0
																			10717	7244.13	6346.4	4370.64	4969.88	2274.25	10717	4254.64	5158.42	441.881	134.264	101.838	31.1484	594.846	0	0	0	0	0	0	0	0	0	0	0	0	0	0	0	0	0
																			11498.4	7776.29	6801.41	4696.99	5330.74	2445.55	11498.4	4528.48	5547.91	513.38	123.598	96.4485	66.6762	621.903	0	0	0	0	0	0	0	0	0	0	0	0	0	0	0	0	0
																			7900.88	5463.93	4748.5	3152.39	3768.49	1695.44	7900.88	3074.67	3780.03	356.457	81.7065	86.5449	39.9941	481.484	0	0	0	0	0	0	0	0	0	0	0	0	0	0	0	0	0
																			5843.76	3982.2	3493.42	2350.33	2752.35	1229.85	5843.76	2206.04	2888.42	224.783	49.9675	69.2077	28.6191	376.714	0	0	0	0	0	0	0	0	0	0	0	0	0	0	0	0	0
																			6145.61	4213.3	3683.23	2462.38	2907.25	1306.05	6145.61	2334.43	3008.04	258.532	64.3342	62.7056	32.0814	385.492	0	0	0	0	0	0	0	0	0	0	0	0	0	0	0	0	0
																			9719.49	6578.94	5775.09	3944.4	4526.74	2052.2	9719.49	3829.73	4673.82	424.287	112.234	110.628	40.8448	527.951	0	0	0	0	0	0	0	0	0	0	0	0	0	0	0	0	0
																			9775.98	6604.22	5797.6	3978.38	4533.93	2070.29	9775.98	3804.62	4760.06	447.525	104.273	52.7688	38.6836	568.049	0	0	0	0	0	0	0	0	0	0	0	0	0	0	0	0	0
																			11372.9	7637.78	6716.18	4656.76	5235.93	2401.85	11372.9	4485.66	5449.54	530.604	118.569	112.006	38.7942	637.772	0	0	0	0	0	0	0	0	0	0	0	0	0	0	0	0	0
																			11074.7	7509.11	6567.18	4507.53	5152.66	2356.45	11074.7	4428.29	5306.02	458.361	118.875	118.008	48.9589	596.2	0	0	0	0	0	0	0	0	0	0	0	0	0	0	0	0	0
																			8637.28	5859.26	5140.77	3496.51	4033.87	1825.39	8637.28	3357.79	4208.63	368.602	90.85	72.2403	35.5225	503.652	0	0	0	0	0	0	0	0	0	0	0	0	0	0	0	0	0
																			11003.1	7508.5	6543.42	4459.71	5151.33	2357.18	11003.1	4308.74	5309.92	514.003	129.094	95.1641	42.5171	603.681	0	0	0	0	0	0	0	0	0	0	0	0	0	0	0	0	0
																			10907.4	7286.8	6423.17	4484.19	4997.12	2289.68	10907.4	4228.49	5273.39	543.199	113.595	119.526	39.1008	590.055	0	0	0	0	0	0	0	0	0	0	0	0	0	0	0	0	0
																			8225.88	5663.87	4932.48	3293.39	3909.44	1754.43	8225.88	3192.29	3998.89	369.421	81.7553	63.2017	30.4164	489.9	0	0	0	0	0	0	0	0	0	0	0	0	0	0	0	0	0
																			6506.03	4493.82	3904.42	2601.61	3097.97	1395.86	6506.03	2505.34	3135.12	272.426	68.0776	63.8543	49.082	412.128	0	0	0	0	0	0	0	0	0	0	0	0	0	0	0	0	0
																			5899.38	4057.01	3541.72	2357.66	2800.66	1256.35	5899.38	2237.83	2873.96	260.298	63.5772	46.3958	30.5162	386.808	0	0	0	0	0	0	0	0	0	0	0	0	0	0	0	0	0
																			4956.19	3365.07	2965.19	1991.01	2329.08	1035.99	4956.19	1894.76	2422.24	222.037	49.817	26.7734	15.2839	325.281	0	0	0	0	0	0	0	0	0	0	0	0	0	0	0	0	0
																			7084.95	4829.42	4237.42	2847.52	3336.27	1493.15	7084.95	2713.32	3451.36	313.244	89.7842	54.4689	15.9825	446.789	0	0	0	0	0	0	0	0	0	0	0	0	0	0	0	0	0
																			7835.11	5285.16	4648.16	3186.95	3636.84	1648.33	7835.11	2968.45	3877.64	327.03	85.6088	65.4084	51.6439	459.324	0	0	0	0	0	0	0	0	0	0	0	0	0	0	0	0	0
																			10531	7162.69	6256.81	4274.21	4916.95	2245.74	10531	4113.78	5033	508.983	106.783	124.862	59.7511	583.867	0	0	0	0	0	0	0	0	0	0	0	0	0	0	0	0	0
																			6185.87	4255.55	3719.39	2466.48	2944.85	1310.7	6185.87	2404.74	3009.81	250.541	64.2556	47.7669	6.65395	402.103	0	0	0	0	0	0	0	0	0	0	0	0	0	0	0	0	0
																			6397.33	4435.11	3853.02	2544.32	3063.74	1371.37	6397.33	2454.07	3103.46	273.838	70.943	45.2187	34.0058	415.803	0	0	0	0	0	0	0	0	0	0	0	0	0	0	0	0	0
																			9227.43	6263.21	5486.33	3741.1	4303.95	1959.25	9227.43	3556.73	4442.72	445.072	107.826	92.856	55.0738	527.152	0	0	0	0	0	0	0	0	0	0	0	0	0	0	0	0	0
																			10564.6	7172.9	6262.56	4302.02	4913.02	2259.88	10564.6	4074.43	5124.04	468.178	122.898	142.224	49.4113	583.4	0	0	0	0	0	0	0	0	0	0	0	0	0	0	0	0	0
																			8657.96	5858.83	5138.33	3519.63	4029.02	1829.81	8657.96	3271.01	4255.09	409.353	85.7549	75.0933	41.6446	520.018	0	0	0	0	0	0	0	0	0	0	0	0	0	0	0	0	0
																			8601.11	5770.27	5090.97	3510.14	3971.65	1798.62	8601.11	3335.75	4167.88	362.51	99.6204	52.5369	52.1542	530.655	0	0	0	0	0	0	0	0	0	0	0	0	0	0	0	0	0
																			7896.69	5294.77	4679.85	3216.84	3648.96	1645.81	7896.69	3022.34	3853.32	383.182	67.4503	62.4286	35.8503	472.119	0	0	0	0	0	0	0	0	0	0	0	0	0	0	0	0	0
																			7010.87	4854.24	4217.34	2793.52	3347.86	1506.37	7010.87	2722.38	3384.46	282.644	79.6575	61.6114	39.6296	440.479	0	0	0	0	0	0	0	0	0	0	0	0	0	0	0	0	0
																			10126.5	6784.95	5973.47	4153.06	4655.28	2129.68	10126.5	3956.97	4920.54	430.395	103.466	80.4953	67.136	567.514	0	0	0	0	0	0	0	0	0	0	0	0	0	0	0	0	0
																			8232.51	5642.68	4923.93	3308.58	3887.64	1755.04	8232.51	3180.83	4033.32	328.405	79.094	68.1524	41.5649	501.146	0	0	0	0	0	0	0	0	0	0	0	0	0	0	0	0	0
																			7986.3	5424.88	4755.67	3230.63	3734.7	1690.18	7986.3	3081.16	3914.47	358.708	85.0665	58.8466	32.4915	455.555	0	0	0	0	0	0	0	0	0	0	0	0	0	0	0	0	0
																			8634.2	5904.96	5148.53	3485.67	4062.98	1841.98	8634.2	3305.14	4234.9	379.172	82.4314	92.3157	42.0346	498.205	0	0	0	0	0	0	0	0	0	0	0	0	0	0	0	0	0
																			6336.19	4336.07	3797.42	2538.77	2995.38	1340.7	6336.19	2404.74	3123.62	265.524	65.4167	39.5676	25.7522	411.566	0	0	0	0	0	0	0	0	0	0	0	0	0	0	0	0	0
																			10302.7	6899.12	6084.69	4218.03	4744.12	2155	10302.7	4030.95	5020.71	444.239	119.61	81.4129	18.6337	587.156	0	0	0	0	0	0	0	0	0	0	0	0	0	0	0	0	0
																			5555.28	3839.61	3341.28	2214	2651.34	1188.27	5555.28	2096.18	2708.15	245.012	60.9555	34.413	36.6761	373.897	0	0	0	0	0	0	0	0	0	0	0	0	0	0	0	0	0
																			12253.5	8237.27	7235.81	5017.66	5647.84	2589.43	12253.5	4950.62	5769.52	587.155	124.693	124.943	45.5344	651.009	0	0	0	0	0	0	0	0	0	0	0	0	0	0	0	0	0
																			11082.9	7405.47	6531.64	4551.25	5083.8	2321.66	11082.9	4420.32	5348.98	500.699	126.549	52.9651	51.1736	582.199	0	0	0	0	0	0	0	0	0	0	0	0	0	0	0	0	0
																			10413.2	7019.27	6165.32	4247.87	4827.23	2192.04	10413.2	4093.31	5039.29	449.898	109.299	101.932	26.4795	592.979	0	0	0	0	0	0	0	0	0	0	0	0	0	0	0	0	0
																			12701.4	8452.3	7469.29	5232.06	5800.07	2652.23	12701.4	5191.58	6015.94	588.18	145.651	85.6412	12.9634	661.398	0	0	0	0	0	0	0	0	0	0	0	0	0	0	0	0	0
																			5907.6	4047.92	3544.86	2362.75	2797.26	1250.66	5907.6	2272.98	2851.71	267.552	59.1482	43.8753	36.286	376.049	0	0	0	0	0	0	0	0	0	0	0	0	0	0	0	0	0
																			8918.95	6077.44	5316.59	3602.35	4185.7	1891.74	8918.95	3429.37	4361.84	395.158	99.3964	87.4458	22.3249	523.405	0	0	0	0	0	0	0	0	0	0	0	0	0	0	0	0	0
																			4106.47	2829.46	2475.15	1631.33	1960.35	869.112	4106.47	1552.26	2001.49	189.19	37.9756	26.769	22.566	276.224	0	0	0	0	0	0	0	0	0	0	0	0	0	0	0	0	0
																			5692.59	3875.29	3403.83	2288.77	2679.57	1195.73	5692.59	2156.9	2774.6	266.171	64.1075	48.5633	25.5841	356.677	0	0	0	0	0	0	0	0	0	0	0	0	0	0	0	0	0
																			7548.12	5132.73	4503.28	3044.84	3539.13	1593.61	7548.12	2877.41	3686.06	310.097	79.8799	102.303	24.2453	468.128	0	0	0	0	0	0	0	0	0	0	0	0	0	0	0	0	0
																			9182.23	6195.18	5441.04	3741.19	4258	1937.18	9182.23	3513.44	4459.99	448.215	111.359	63.7839	54.0949	531.351	0	0	0	0	0	0	0	0	0	0	0	0	0	0	0	0	0
																			7129.82	4989.09	4307.39	2822.43	3438.93	1550.16	7129.82	2738.39	3437.43	322.593	82.183	58.9854	35.7177	454.518	0	0	0	0	0	0	0	0	0	0	0	0	0	0	0	0	0
																			9524	6460.93	5660.7	3863.31	4444.12	2016.81	9524	3733.07	4580.44	456.075	108.695	65.086	42.0746	538.563	0	0	0	0	0	0	0	0	0	0	0	0	0	0	0	0	0
																			8505.9	5792.26	5078.73	3427.17	3993.49	1798.78	8505.9	3328.3	4074.85	381.671	98.6611	62.0538	46.4107	513.957	0	0	0	0	0	0	0	0	0	0	0	0	0	0	0	0	0
																			9359.22	6315.82	5550.26	3808.96	4343.96	1971.86	9359.22	3653.75	4557.02	360.446	122.228	89.1865	35.2111	541.377	0	0	0	0	0	0	0	0	0	0	0	0	0	0	0	0	0
																			3366.1	2281.32	2013.62	1352.49	1579.88	701.435	3366.1	1223	1698.48	140.003	37.7083	20.5532	11.5107	234.856	0	0	0	0	0	0	0	0	0	0	0	0	0	0	0	0	0
																			7906.6	5379.06	4714.48	3192.12	3706.58	1672.48	7906.6	3030.6	3904.24	333.455	90.9586	21.7656	39.4879	486.088	0	0	0	0	0	0	0	0	0	0	0	0	0	0	0	0	0
																			7934.44	5408.65	4729.29	3205.15	3722.87	1685.78	7934.44	3050.09	3839.66	342.459	88.8835	96.4032	45.8321	471.113	0	0	0	0	0	0	0	0	0	0	0	0	0	0	0	0	0
																			5920.11	4047.58	3548.13	2371.97	2799.07	1248.51	5920.11	2226.24	2919.11	252.391	63.6857	57.52	24.1227	377.034	0	0	0	0	0	0	0	0	0	0	0	0	0	0	0	0	0
																			5723.21	3919.41	3428.12	2295.09	2705.82	1213.59	5723.21	2137.92	2821.4	226.59	64.4184	58.6942	33.3782	380.808	0	0	0	0	0	0	0	0	0	0	0	0	0	0	0	0	0
																			7921.98	5461.39	4744.1	3177.89	3762.2	1699.19	7921.98	3022.48	3853.09	360.096	86.4574	81.4124	39.4454	479.002	0	0	0	0	0	0	0	0	0	0	0	0	0	0	0	0	0
																			12062.2	8071.57	7102.57	4959.58	5534.74	2536.82	12062.2	4875.82	5797.85	509.457	115.063	65.1485	72.2049	626.612	0	0	0	0	0	0	0	0	0	0	0	0	0	0	0	0	0
																			8887.43	6010.86	5276.34	3611.09	4136.84	1874.02	8887.43	3423.35	4347.25	388.772	105.525	65.186	44.0122	513.341	0	0	0	0	0	0	0	0	0	0	0	0	0	0	0	0	0
																			6373.33	4421.29	3840.51	2532.82	3056.75	1364.54	6373.33	2426.26	3084.83	309.021	72.7406	54.456	25.033	400.986	0	0	0	0	0	0	0	0	0	0	0	0	0	0	0	0	0
																			6217.68	4230.24	3715.69	2501.99	2922.46	1307.78	6217.68	2379.65	3038.05	259.971	57.3059	64.3531	27.7591	390.587	0	0	0	0	0	0	0	0	0	0	0	0	0	0	0	0	0
																			8323.66	5704.42	4981.56	3342.1	3931.71	1772.71	8323.66	3254.98	4023.31	379.895	81.8756	35.3689	45.6594	502.564	0	0	0	0	0	0	0	0	0	0	0	0	0	0	0	0	0
																			9244.52	6299.84	5507.63	3736.89	4333.65	1966.19	9244.52	3632.95	4461.92	388.867	89.8742	97.7888	30.677	542.44	0	0	0	0	0	0	0	0	0	0	0	0	0	0	0	0	0
																			5221.12	3585.06	3134.75	2086.37	2478.56	1106.5	5221.12	1957.94	2553.88	245.253	58.0258	40.6272	28.1848	337.209	0	0	0	0	0	0	0	0	0	0	0	0	0	0	0	0	0
																			10799.9	7328.89	6389.54	4410.34	5022.59	2306.3	10799.9	4091.49	5353.65	467.27	114.204	132.996	43.4604	596.803	0	0	0	0	0	0	0	0	0	0	0	0	0	0	0	0	0
																			9415.82	6395.53	5598.58	3817.24	4396.9	1998.64	9415.82	3633.34	4551.5	438.151	105.145	118.976	42.2779	526.432	0	0	0	0	0	0	0	0	0	0	0	0	0	0	0	0	0
																			7487.22	5159.62	4496.3	2990.93	3561.08	1598.54	7487.22	2953.89	3638.98	266.737	72.8867	62.9675	37.1934	454.568	0	0	0	0	0	0	0	0	0	0	0	0	0	0	0	0	0
																			7637.28	5204.66	4554.6	3082.68	3585.05	1619.61	7637.28	2940.05	3692.63	336.878	77.4837	72.9196	36.6236	480.691	0	0	0	0	0	0	0	0	0	0	0	0	0	0	0	0	0
																			8728.6	5924.75	5187.26	3541.33	4075.09	1849.66	8728.6	3337.96	4215.91	396.408	93.6672	103.344	52.3308	528.971	0	0	0	0	0	0	0	0	0	0	0	0	0	0	0	0	0
																			7629.95	5230.01	4562.46	3067.49	3605.84	1624.17	7629.95	2893.9	3742.45	370.141	69.3783	43.4828	40.9294	469.664	0	0	0	0	0	0	0	0	0	0	0	0	0	0	0	0	0
																			10314.5	7051.34	6148.94	4165.52	4849.44	2201.9	10314.5	4102.72	4919.79	476.754	92.6554	79.0094	62.1724	581.356	0	0	0	0	0	0	0	0	0	0	0	0	0	0	0	0	0
																			6202.62	4215.37	3705.83	2496.79	2909.85	1305.52	6202.62	2375.13	3002.32	282.691	67.8237	59.4396	20.5679	394.651	0	0	0	0	0	0	0	0	0	0	0	0	0	0	0	0	0
																			8686.33	5985.54	5203.39	3482.94	4123.98	1861.56	8686.33	3428.88	4196.87	356.388	89.2045	60.8188	30.8967	523.26	0	0	0	0	0	0	0	0	0	0	0	0	0	0	0	0	0
																			9565.71	6469.99	5669.57	3896.14	4443.95	2026.03	9565.71	3717.48	4657.64	407.474	114.937	75.7858	39.2658	553.121	0	0	0	0	0	0	0	0	0	0	0	0	0	0	0	0	0
																			7845.74	5327.54	4676.62	3169.12	3670.77	1656.77	7845.74	3053.93	3754.62	380.478	80.1661	59.4948	45.7462	471.3	0	0	0	0	0	0	0	0	0	0	0	0	0	0	0	0	0
																			6651.19	4555.91	3982.85	2668.34	3140.32	1415.59	6651.19	2550.35	3250.67	282.264	64.9293	43.1003	37.2759	422.6	0	0	0	0	0	0	0	0	0	0	0	0	0	0	0	0	0
																			7983.55	5443.62	4761.79	3221.76	3749.6	1694.03	7983.55	3057.73	3849.21	378.985	86.1135	79.545	52.1942	479.77	0	0	0	0	0	0	0	0	0	0	0	0	0	0	0	0	0
																			10455	7041.08	6185.24	4269.72	4837.19	2203.89	10455	4099.62	5009.39	493.395	116.106	112.995	47.3129	576.148	0	0	0	0	0	0	0	0	0	0	0	0	0	0	0	0	0
																			7153.56	4901.11	4283.33	2870.22	3381.7	1519.41	7153.56	2741.29	3490.14	311.643	81.1481	47.4651	36.4312	445.442	0	0	0	0	0	0	0	0	0	0	0	0	0	0	0	0	0
																			9663.56	6558.64	5741.45	3922.11	4511.62	2047.03	9663.56	3733.71	4728.54	444.986	97.5318	83.2388	37.3629	538.196	0	0	0	0	0	0	0	0	0	0	0	0	0	0	0	0	0
																			5950.77	4060.27	3557.66	2393.1	2803.59	1256.68	5950.77	2224.93	2941.81	247.43	70.6924	58.9044	32.726	374.267	0	0	0	0	0	0	0	0	0	0	0	0	0	0	0	0	0
																			8361.84	5705.12	4995.33	3366.5	3936.28	1768.85	8361.84	3279.99	4012.75	402.657	104.765	39.7305	28.3118	493.632	0	0	0	0	0	0	0	0	0	0	0	0	0	0	0	0	0
																			11578.9	7825.18	6854.26	4724.68	5368.9	2456.28	11578.9	4700.54	5531.4	507.642	99.3461	67.5635	55.5098	616.951	0	0	0	0	0	0	0	0	0	0	0	0	0	0	0	0	0
																			9021.65	6119.77	5363.56	3658.09	4209.29	1910.48	9021.65	3531.75	4321.28	398.857	97.7634	88.1335	48.353	535.509	0	0	0	0	0	0	0	0	0	0	0	0	0	0	0	0	0
																			9478.71	6431.7	5619.2	3859.51	4416.6	2015.1	9478.71	3586.23	4702.09	399.056	95.0641	111.582	55.6973	528.996	0	0	0	0	0	0	0	0	0	0	0	0	0	0	0	0	0
																			6967.61	4706.33	4145.37	2822.24	3242.17	1464.15	6967.61	2643.7	3386.93	311.553	80.6544	72.8122	36.2508	435.707	0	0	0	0	0	0	0	0	0	0	0	0	0	0	0	0	0
																			6250.46	4303.3	3754.63	2495.84	2972.51	1330.79	6250.46	2428.54	3017.97	240.99	79.5167	29.4461	37.3985	416.604	0	0	0	0	0	0	0	0	0	0	0	0	0	0	0	0	0
																			9429.97	6428.2	5620.88	3809.08	4427.46	2000.74	9429.97	3703.14	4566.86	438.215	96.7101	61.0447	34.2741	529.716	0	0	0	0	0	0	0	0	0	0	0	0	0	0	0	0	0
																			9279.71	6313.76	5522.9	3756.81	4347.55	1966.21	9279.71	3605.74	4492.05	419.342	116.666	64.3243	55.3873	526.202	0	0	0	0	0	0	0	0	0	0	0	0	0	0	0	0	0
																			5881.69	4015.8	3524.09	2357.6	2776.73	1239.07	5881.69	2197.25	2860.24	277.625	63.9614	73.4687	26.4229	382.712	0	0	0	0	0	0	0	0	0	0	0	0	0	0	0	0	0
																			4874.52	3347.08	2927.18	1947.34	2314.2	1032.88	4874.52	1842.67	2377.46	209.233	52.2074	36.5897	18.8016	337.562	0	0	0	0	0	0	0	0	0	0	0	0	0	0	0	0	0
																			7781.37	5308.86	4641.68	3139.69	3654.03	1654.83	7781.37	2958.77	3878.76	329.743	74.7841	35.8533	44.2046	459.256	0	0	0	0	0	0	0	0	0	0	0	0	0	0	0	0	0
																			8810.26	5977.13	5239.01	3571.25	4115.67	1861.46	8810.26	3417.18	4319.35	367.572	83.6248	64.5049	49.771	508.254	0	0	0	0	0	0	0	0	0	0	0	0	0	0	0	0	0
																			9053.7	6136.53	5388.78	3664.93	4226.74	1909.8	9053.7	3577.54	4328.15	424.116	100.921	59.3983	48.7117	514.865	0	0	0	0	0	0	0	0	0	0	0	0	0	0	0	0	0
																			9614.21	6556.78	5724.56	3889.65	4511.47	2045.31	9614.21	3805.71	4553.76	430.393	88.0815	109.143	65.6505	561.465	0	0	0	0	0	0	0	0	0	0	0	0	0	0	0	0	0
																			5597.55	3860.43	3360.7	2236.86	2665.72	1194.71	5597.55	2060.68	2788.81	249.574	55.519	56.1556	28.5712	358.242	0	0	0	0	0	0	0	0	0	0	0	0	0	0	0	0	0
																			8106.07	5504.8	4827.86	3278.22	3794.14	1710.66	8106.07	3128	3981.11	322.056	77.5054	76.309	42.8542	478.24	0	0	0	0	0	0	0	0	0	0	0	0	0	0	0	0	0
																			10272.8	6938.33	6078.28	4194.49	4762.55	2175.78	10272.8	3970.77	4975.02	469.756	98.8171	99.695	70.1863	588.524	0	0	0	0	0	0	0	0	0	0	0	0	0	0	0	0	0
																			6582.86	4520.46	3951.97	2630.89	3126.43	1394.03	6582.86	2504.1	3213.15	299.798	64.6238	63.8788	17.5594	419.761	0	0	0	0	0	0	0	0	0	0	0	0	0	0	0	0	0
																			6164.53	4239.35	3698.64	2465.89	2926.41	1312.94	6164.53	2319.38	3032.19	268.792	60.5297	68.3899	28.8962	386.359	0	0	0	0	0	0	0	0	0	0	0	0	0	0	0	0	0
																			8843.62	6036.07	5261.76	3581.86	4145.1	1890.97	8843.62	3284.56	4399.74	424.671	93.1884	95.4384	43.3167	502.705	0	0	0	0	0	0	0	0	0	0	0	0	0	0	0	0	0
																			7822.6	5343.51	4675.37	3147.22	3682.22	1661.29	7822.6	2963.13	3736.36	375.293	103.665	91.9296	56.5364	495.678	0	0	0	0	0	0	0	0	0	0	0	0	0	0	0	0	0
																			11005.8	7470.85	6531.09	4474.72	5127.36	2343.49	11005.8	4363.72	5301.69	471.057	131.129	81.9081	76.2366	580.059	0	0	0	0	0	0	0	0	0	0	0	0	0	0	0	0	0
																			9637.48	6544.13	5734.86	3902.62	4502.76	2041.37	9637.48	3772.1	4607.8	473.38	105.583	98.3761	26.8644	553.376	0	0	0	0	0	0	0	0	0	0	0	0	0	0	0	0	0
																			9103.07	6187.65	5410.78	3692.29	4252.93	1934.71	9103.07	3479.69	4465.92	426.961	108.529	64.0715	30.1142	527.779	0	0	0	0	0	0	0	0	0	0	0	0	0	0	0	0	0
																			9504.91	6405.09	5638.72	3866.19	4406.22	1998.87	9504.91	3759.63	4564.11	394.854	109.55	83.6193	58.2824	534.875	0	0	0	0	0	0	0	0	0	0	0	0	0	0	0	0	0
																			11191.9	7530.2	6603.2	4588.69	5164.64	2365.55	11191.9	4323.02	5561.8	463.808	118.975	71.8169	56.5239	595.939	0	0	0	0	0	0	0	0	0	0	0	0	0	0	0	0	0
																			10542	7137.16	6252.5	4289.47	4904.44	2232.72	10542	4152.3	5066.39	472.494	115.129	122.079	44.3679	569.216	0	0	0	0	0	0	0	0	0	0	0	0	0	0	0	0	0
																			8426.25	5689.93	5009.59	3416.66	3921.36	1768.57	8426.25	3290.14	4129.86	358.23	94.6888	35.6586	28.9623	488.713	0	0	0	0	0	0	0	0	0	0	0	0	0	0	0	0	0
																			5199.93	3560.94	3121.44	2078.49	2466.24	1094.69	5199.93	1972.58	2548.08	227.993	47.3929	41.0244	14.7653	348.096	0	0	0	0	0	0	0	0	0	0	0	0	0	0	0	0	0
																			8478.46	5835.4	5070.03	3408.43	4016.71	1818.69	8478.46	3300.48	4080.83	360.723	83.1805	93.5301	60.2377	499.478	0	0	0	0	0	0	0	0	0	0	0	0	0	0	0	0	0
																			5263.76	3634.12	3168.7	2095.06	2512.97	1121.16	5263.76	1980.52	2610.81	216.903	51.8442	39.1508	22.5669	341.965	0	0	0	0	0	0	0	0	0	0	0	0	0	0	0	0	0
																			6674.07	4551.01	3991.46	2682.6	3144.6	1406.41	6674.07	2555.73	3278.77	272.063	72.7209	55.3134	14.6974	424.767	0	0	0	0	0	0	0	0	0	0	0	0	0	0	0	0	0
																			7101.52	4887.86	4257.28	2844.24	3370.5	1517.36	7101.52	2681.03	3473.04	330.467	69.8448	84.298	29.1337	433.701	0	0	0	0	0	0	0	0	0	0	0	0	0	0	0	0	0
																			11298.3	7508.27	6632.86	4665.49	5150.84	2357.43	11298.3	4478.91	5459.5	476.695	108.652	92.1273	72.6411	609.822	0	0	0	0	0	0	0	0	0	0	0	0	0	0	0	0	0
																			11713.2	7876.53	6913.67	4799.5	5401.05	2475.47	11713.2	4633.08	5548.53	549.37	133.12	162.795	60.1332	626.138	0	0	0	0	0	0	0	0	0	0	0	0	0	0	0	0	0
																			11840.7	7920.74	6965	4875.67	5422.66	2498.08	11840.7	4704.76	5665.23	539.121	113.433	92.7193	104.654	620.754	0	0	0	0	0	0	0	0	0	0	0	0	0	0	0	0	0
																			11042.5	7489.97	6533.85	4508.61	5129.01	2360.96	11042.5	4269.65	5335.89	527.266	125.056	113.023	63.9542	607.619	0	0	0	0	0	0	0	0	0	0	0	0	0	0	0	0	0
																			6334.66	4354.19	3801.06	2533.59	3008.12	1346.08	6334.66	2396.71	3119.62	281.573	67.3219	48.5558	26.7778	394.097	0	0	0	0	0	0	0	0	0	0	0	0	0	0	0	0	0
																			5322.82	3603.86	3178.04	2144.78	2492.15	1111.71	5322.82	1992.08	2643.27	217.528	59.4402	47.6856	14.1639	348.646	0	0	0	0	0	0	0	0	0	0	0	0	0	0	0	0	0
																			7100.26	4843.3	4244.84	2855.43	3345.69	1497.61	7100.26	2709.02	3468.11	319.826	85.5931	45.373	16.034	456.31	0	0	0	0	0	0	0	0	0	0	0	0	0	0	0	0	0
																			8256.22	5621.08	4923.4	3332.82	3871.18	1749.91	8256.22	3213.68	4026.8	353.859	80.5574	63.5994	31.6204	486.118	0	0	0	0	0	0	0	0	0	0	0	0	0	0	0	0	0
																			9401.88	6367.29	5582.76	3819.12	4374.75	1992.53	9401.88	3678.93	4542.06	409.271	112.146	81.0879	60.2088	518.174	0	0	0	0	0	0	0	0	0	0	0	0	0	0	0	0	0
																			8806.14	6012.74	5246.6	3559.54	4140.51	1872.23	8806.14	3405.5	4295.7	345.908	95.0461	92.4368	57.7107	513.842	0	0	0	0	0	0	0	0	0	0	0	0	0	0	0	0	0
																			9113.11	6164.47	5408.35	3704.76	4240.5	1923.96	9113.11	3531.71	4380.35	409.816	93.7036	116.112	49.4309	531.983	0	0	0	0	0	0	0	0	0	0	0	0	0	0	0	0	0
																			7411.87	5088.1	4441.05	2970.82	3509.47	1578.63	7411.87	2821.93	3612.94	343.529	79.2817	65.5435	28.8215	459.825	0	0	0	0	0	0	0	0	0	0	0	0	0	0	0	0	0
																			10164.3	6863.09	6027.11	4137.16	4718.12	2144.97	10164.3	4027.74	4883.55	432.204	126.238	78.1305	53.8501	562.552	0	0	0	0	0	0	0	0	0	0	0	0	0	0	0	0	0
																			3638.89	2496.06	2185.81	1453.08	1727.25	768.817	3638.89	1325.1	1830.53	158.895	36.4039	23.6503	15.6114	248.695	0	0	0	0	0	0	0	0	0	0	0	0	0	0	0	0	0
																			9802.68	6666.7	5828.34	3974.34	4584.06	2082.64	9802.68	3737.45	4768.75	465.09	119.535	100.779	64.7858	546.291	0	0	0	0	0	0	0	0	0	0	0	0	0	0	0	0	0
																			10352.5	7074.53	6159.26	4193.25	4857.76	2216.77	10352.5	4009.79	5028.65	450.255	114.485	123.529	48.5519	577.244	0	0	0	0	0	0	0	0	0	0	0	0	0	0	0	0	0
																			10746.7	7176.9	6325.32	4421.34	4921.89	2255.01	10746.7	4126.77	5233.12	520.152	120.284	80.7081	64.0936	601.535	0	0	0	0	0	0	0	0	0	0	0	0	0	0	0	0	0
																			7887.75	5332.28	4691	3196.75	3677.94	1654.34	7887.75	3019.46	3782.91	382.03	92.8734	70.7609	45.3316	494.379	0	0	0	0	0	0	0	0	0	0	0	0	0	0	0	0	0
																			4651.81	3213.03	2802.53	1849.28	2220.8	992.227	4651.81	1749.33	2295.62	204.836	43.2882	33.2081	15.7357	309.798	0	0	0	0	0	0	0	0	0	0	0	0	0	0	0	0	0
																			8887.76	6121.24	5317.34	3570.42	4213.07	1908.17	8887.76	3438.12	4344.04	358.653	101.571	90.196	46.123	509.05	0	0	0	0	0	0	0	0	0	0	0	0	0	0	0	0	0
																			7964.32	5462.91	4763.17	3201.15	3763.56	1699.35	7964.32	3041.33	3866.35	354.487	94.9337	66.361	45.1808	495.677	0	0	0	0	0	0	0	0	0	0	0	0	0	0	0	0	0
																			11484.4	7716.64	6779.37	4705.02	5292.36	2424.29	11484.4	4549.02	5542.86	506.14	119.471	99.8016	51.6833	615.414	0	0	0	0	0	0	0	0	0	0	0	0	0	0	0	0	0
																			7990.24	5412.94	4755.98	3234.26	3727.02	1685.93	7990.24	3061.76	3886.64	373.095	93.1385	59.7188	36.918	478.96	0	0	0	0	0	0	0	0	0	0	0	0	0	0	0	0	0
																			10773.1	7276.06	6382.97	4390.15	5001.96	2274.1	10773.1	4240.55	5125.76	511.614	114.741	143.112	53.2841	584.066	0	0	0	0	0	0	0	0	0	0	0	0	0	0	0	0	0
																			7638.52	5209.19	4562.57	3075.95	3591.23	1617.96	7638.52	2961.01	3745.61	345.603	72.65	26.1723	26.4486	461.021	0	0	0	0	0	0	0	0	0	0	0	0	0	0	0	0	0
																			7065.31	4799.87	4214.36	2850.95	3312.12	1487.75	7065.31	2738.86	3383.61	311.337	76.7472	71.1549	41.5505	442.053	0	0	0	0	0	0	0	0	0	0	0	0	0	0	0	0	0
																			6739.86	4617.06	4032.86	2707.01	3186.14	1430.92	6739.86	2597.28	3312.69	284.153	69.3861	27.1687	41.3666	407.82	0	0	0	0	0	0	0	0	0	0	0	0	0	0	0	0	0
																			7920.59	5399.27	4727.37	3193.22	3719.28	1679.99	7920.59	3076.01	3846.81	350.799	80.4556	33.4936	35.3465	497.675	0	0	0	0	0	0	0	0	0	0	0	0	0	0	0	0	0
																			7331.61	5043.62	4393.77	2937.85	3477.26	1566.35	7331.61	2816.41	3561.73	311.127	80.6222	45.1529	43.8912	472.682	0	0	0	0	0	0	0	0	0	0	0	0	0	0	0	0	0
																			7046.23	4810.51	4206.69	2839.54	3320.11	1490.4	7046.23	2655.86	3466.8	292.822	80.1792	68.9251	42.019	439.625	0	0	0	0	0	0	0	0	0	0	0	0	0	0	0	0	0
																			8073.88	5521.17	4825.48	3248.4	3802.99	1718.18	8073.88	3096.09	3914.04	398.244	84.5246	66.8542	32.6454	481.482	0	0	0	0	0	0	0	0	0	0	0	0	0	0	0	0	0
																			10102.2	6793.57	5981.51	4120.68	4667.11	2126.46	10102.2	3990.86	4790.79	466.267	115.881	131.995	50.1364	556.266	0	0	0	0	0	0	0	0	0	0	0	0	0	0	0	0	0
																			8679.66	5916.62	5167.61	3512.05	4068.68	1847.94	8679.66	3342.37	4242.25	378.215	90.1414	53.226	40.4956	532.957	0	0	0	0	0	0	0	0	0	0	0	0	0	0	0	0	0
																			7740.72	5272.13	4622.87	3117.85	3637.35	1634.78	7740.72	3037.7	3765.29	299.921	75.4443	38.1765	38.8198	485.364	0	0	0	0	0	0	0	0	0	0	0	0	0	0	0	0	0
																			5695.46	3934.58	3429.09	2266.37	2718.05	1216.52	5695.46	2174.38	2789.54	240.153	57.2912	40.0653	20.6331	373.401	0	0	0	0	0	0	0	0	0	0	0	0	0	0	0	0	0
																			9680.64	6505.99	5724.01	3956.63	4469.43	2036.56	9680.64	3741.75	4696.47	410.014	119.502	105.641	55.6963	551.566	0	0	0	0	0	0	0	0	0	0	0	0	0	0	0	0	0
																			7608.89	5238.52	4563.69	3045.2	3614.64	1623.89	7608.89	2949.45	3684.41	331.856	88.5981	54.164	28.3889	472.023	0	0	0	0	0	0	0	0	0	0	0	0	0	0	0	0	0
																			10572.1	7115.72	6255.87	4316.21	4890.61	2225.1	10572.1	4163.07	5117.59	477.136	114.729	100.213	52.0596	547.292	0	0	0	0	0	0	0	0	0	0	0	0	0	0	0	0	0
																			8120.4	5499.78	4829.18	3291.23	3789.41	1710.37	8120.4	3157.35	3924.28	359.081	91.1353	41.2823	59.8976	487.368	0	0	0	0	0	0	0	0	0	0	0	0	0	0	0	0	0
																			6941.1	4785.55	4167.61	2773.5	3299.71	1485.84	6941.1	2677.33	3373.65	322.962	60.7175	54.7609	33.1043	418.585	0	0	0	0	0	0	0	0	0	0	0	0	0	0	0	0	0
																			7013.34	4769.39	4186.71	2826.64	3292.05	1477.34	7013.34	2697.62	3370.79	309.889	74.6777	88.0119	40.3158	432.04	0	0	0	0	0	0	0	0	0	0	0	0	0	0	0	0	0
																			5814	3983.99	3490.71	2323.3	2759.48	1224.51	5814	2183.26	2892.4	259.619	59.5665	38.147	15.4147	365.596	0	0	0	0	0	0	0	0	0	0	0	0	0	0	0	0	0
																			9186.6	6215.58	5456.42	3730.18	4277.48	1938.1	9186.6	3569.95	4493.25	367.461	110.906	82.3188	35.2631	527.449	0	0	0	0	0	0	0	0	0	0	0	0	0	0	0	0	0
																			9618.27	6551.33	5719.04	3899.22	4503.94	2047.38	9618.27	3740.99	4673.01	435.647	87.2734	79.8916	51.8286	549.628	0	0	0	0	0	0	0	0	0	0	0	0	0	0	0	0	0
																			6819.25	4673.6	4084.86	2734.39	3225.29	1448.31	6819.25	2567.33	3367.31	319.592	79.5343	43.374	21.3275	420.774	0	0	0	0	0	0	0	0	0	0	0	0	0	0	0	0	0
																			3580.37	2469.05	2156.79	1423.58	1708.64	760.408	3580.37	1301.01	1759.09	156.281	44.2408	50.2033	16.5878	252.953	0	0	0	0	0	0	0	0	0	0	0	0	0	0	0	0	0
																			5058.35	3486.6	3040.92	2017.44	2412.76	1073.84	5058.35	1892.57	2492.84	221.604	54.234	54.2652	21.17	321.666	0	0	0	0	0	0	0	0	0	0	0	0	0	0	0	0	0
																			8613.75	5858.16	5143.18	3470.57	4040.9	1817.26	8613.75	3460.91	4122.85	357.166	89.8018	49.3045	30.6266	503.098	0	0	0	0	0	0	0	0	0	0	0	0	0	0	0	0	0
																			8555.58	5837.85	5112.65	3442.93	4025.57	1812.28	8555.58	3413.58	4093.93	337.12	83.8498	100.182	15.9116	511.002	0	0	0	0	0	0	0	0	0	0	0	0	0	0	0	0	0
																			6535.57	4448.72	3907.57	2628	3073.07	1375.65	6535.57	2517.56	3186.86	269.145	66.4978	67.3422	18.0026	410.16	0	0	0	0	0	0	0	0	0	0	0	0	0	0	0	0	0
																			6692.41	4621.11	4011.86	2680.55	3182.21	1438.9	6692.41	2508.51	3286.27	293.365	65.8369	69.7536	46.3954	422.284	0	0	0	0	0	0	0	0	0	0	0	0	0	0	0	0	0
																			6192.61	4234.42	3709.21	2483.4	2927.8	1306.62	6192.61	2368.52	2994.4	296.249	62.4712	59.8763	22.6499	388.448	0	0	0	0	0	0	0	0	0	0	0	0	0	0	0	0	0
																			5618.69	3876.02	3378.72	2239.97	2676.64	1199.37	5618.69	2123.71	2718.84	280.767	55.5018	48.2162	27.4018	364.261	0	0	0	0	0	0	0	0	0	0	0	0	0	0	0	0	0
																			5682.42	3942.89	3431.19	2251.23	2726.39	1216.5	5682.42	2210.61	2738.34	254.217	67.1105	28.1762	19.109	364.857	0	0	0	0	0	0	0	0	0	0	0	0	0	0	0	0	0
																			9997.49	6679.37	5915.52	4081.97	4601.85	2077.52	9997.49	3993.62	4767.58	452.932	96.925	91.4093	19.5807	575.451	0	0	0	0	0	0	0	0	0	0	0	0	0	0	0	0	0
																			6689.81	4555.01	3993.1	2696.71	3140.73	1414.28	6689.81	2518.58	3255.68	331.048	65.8783	71.5214	38.4044	408.703	0	0	0	0	0	0	0	0	0	0	0	0	0	0	0	0	0
																			7519.89	5115.91	4485.56	3034.33	3527.81	1588.1	7519.89	2859.97	3665.74	340.305	82.8917	60.582	52.1813	458.229	0	0	0	0	0	0	0	0	0	0	0	0	0	0	0	0	0
																			7309.32	4980.35	4362.77	2946.55	3433.39	1546.96	7309.32	2756.79	3583.05	343.963	71.9186	62.5861	36.3195	454.697	0	0	0	0	0	0	0	0	0	0	0	0	0	0	0	0	0
																			7383.92	5083.58	4428.15	2955.77	3506.55	1577.04	7383.92	2838.41	3534.9	356.878	88.5739	72.6998	38.4315	454.027	0	0	0	0	0	0	0	0	0	0	0	0	0	0	0	0	0
																			6501.59	4418.98	3883.71	2617.88	3055.14	1363.84	6501.59	2502.36	3153.58	290.005	64.8609	38.2711	29.414	423.099	0	0	0	0	0	0	0	0	0	0	0	0	0	0	0	0	0
																			9642.43	6598.18	5752.48	3889.95	4537.86	2060.32	9642.43	3750.09	4662.97	418.168	112.658	106.556	44.3661	547.622	0	0	0	0	0	0	0	0	0	0	0	0	0	0	0	0	0
																			10902.8	7436.78	6486.96	4415.82	5107.77	2329.02	10902.8	4376.41	5092.61	524.67	129.934	119.264	61.2961	598.598	0	0	0	0	0	0	0	0	0	0	0	0	0	0	0	0	0
																			7637.22	5227.3	4563.12	3074.1	3601.77	1625.54	7637.22	2921.76	3733.58	312.869	77.4654	88.8007	36.9741	465.76	0	0	0	0	0	0	0	0	0	0	0	0	0	0	0	0	0
																			7631.59	5186.48	4552.05	3079.54	3580.47	1606	7631.59	2888.91	3746.98	343.772	85.2849	81.3887	18.866	466.394	0	0	0	0	0	0	0	0	0	0	0	0	0	0	0	0	0
																			11048.1	7412.37	6512.8	4535.25	5078.76	2333.61	11048.1	4313.3	5354.89	520.578	120.8	79.0453	65.165	594.273	0	0	0	0	0	0	0	0	0	0	0	0	0	0	0	0	0
																			8608.84	5900.06	5140.67	3468.17	4059.96	1840.1	8608.84	3329.48	4158.6	383.076	93.6448	87.8641	38.2893	517.889	0	0	0	0	0	0	0	0	0	0	0	0	0	0	0	0	0
																			9360.61	6361.38	5562.47	3798.14	4373.67	1987.72	9360.61	3624	4489.69	408.122	108.649	121.825	71.721	536.601	0	0	0	0	0	0	0	0	0	0	0	0	0	0	0	0	0
																			10778.5	7358.26	6419.55	4358.94	5056.66	2301.6	10778.5	4271.92	5190.78	500.12	120.674	57.9887	21.9616	615.041	0	0	0	0	0	0	0	0	0	0	0	0	0	0	0	0	0
																			8123.96	5519.1	4842.53	3281.43	3805.69	1713.41	8123.96	3133.8	3936.85	396.671	89.6503	46.5662	40.7705	479.653	0	0	0	0	0	0	0	0	0	0	0	0	0	0	0	0	0
																			7483.28	5099.51	4470.38	3012.9	3515.27	1584.24	7483.28	2880.12	3604.26	333.199	73.4146	95.8701	29.0521	467.364	0	0	0	0	0	0	0	0	0	0	0	0	0	0	0	0	0
																			9398.68	6357.59	5579.7	3818.97	4373.43	1984.16	9398.68	3626.33	4589.06	404.741	98.0779	106.273	26.4152	547.778	0	0	0	0	0	0	0	0	0	0	0	0	0	0	0	0	0
																			7353.7	5030.85	4390.81	2962.89	3460.86	1569.99	7353.7	2786.81	3641.15	295.705	71.8814	61.5241	36.3894	460.242	0	0	0	0	0	0	0	0	0	0	0	0	0	0	0	0	0
																			10005.4	6770.24	5931.04	4074.35	4650.04	2120.2	10005.4	3841.54	4884.2	441.808	102.636	98.042	61.2829	575.885	0	0	0	0	0	0	0	0	0	0	0	0	0	0	0	0	0
																			6679.06	4579.65	4005.44	2673.61	3164.67	1414.98	6679.06	2550.77	3291	289.698	65.8079	49.6258	22.0759	410.073	0	0	0	0	0	0	0	0	0	0	0	0	0	0	0	0	0
																			6259.78	4303.5	3759.23	2500.54	2972.8	1330.7	6259.78	2364.91	3067.68	284.848	69.9759	51.1156	3.33862	417.915	0	0	0	0	0	0	0	0	0	0	0	0	0	0	0	0	0
																			7021.87	4868.56	4226.58	2795.29	3359.24	1509.32	7021.87	2717.17	3408.54	289.491	83.9882	39.8691	34.1887	448.621	0	0	0	0	0	0	0	0	0	0	0	0	0	0	0	0	0
																			8895.77	6069.76	5299.17	3596.6	4172.45	1897.32	8895.77	3444.56	4302.09	405.652	86.4387	83.8309	42.8879	530.318	0	0	0	0	0	0	0	0	0	0	0	0	0	0	0	0	0
																			9427.75	6350.68	5587.52	3840.23	4369.72	1980.96	9427.75	3648.93	4558.11	429.777	96.2529	95.0662	52.4519	547.163	0	0	0	0	0	0	0	0	0	0	0	0	0	0	0	0	0
																			7681.83	5213.7	4574.72	3107.11	3592.16	1621.54	7681.83	2970.34	3743.33	332.968	84.0582	16.5333	53.9712	480.626	0	0	0	0	0	0	0	0	0	0	0	0	0	0	0	0	0
																			7048.22	4783.8	4201.7	2846.52	3296.44	1487.36	7048.22	2675.45	3446.69	320.266	73.5242	73.8617	9.70145	448.721	0	0	0	0	0	0	0	0	0	0	0	0	0	0	0	0	0
																			11449.3	7687.77	6753.73	4695.56	5272.28	2415.49	11449.3	4524.97	5468.78	515.112	118.778	129.02	78.533	614.09	0	0	0	0	0	0	0	0	0	0	0	0	0	0	0	0	0
																			5722.19	3913.41	3432.01	2290.18	2707.95	1205.46	5722.19	2181.45	2797.99	249.025	57.708	44.7409	11.3549	379.918	0	0	0	0	0	0	0	0	0	0	0	0	0	0	0	0	0
																			10905.8	7279.47	6422.26	4483.57	4995.51	2283.95	10905.8	4337.22	5159.85	552.897	110.64	74.1485	68.9127	602.17	0	0	0	0	0	0	0	0	0	0	0	0	0	0	0	0	0
																			-1393.13	-986.573	-856.294	-536.832	-690.569	-296.005	-1393.13	-550.576	-654.081	-58.5563	-12.7463	-5.28381	-9.09333	-102.789	0	0	0	0	0	0	0	0	0	0	0	0	0	0	0	0	0
																			5616.43	3870.77	3374.71	2241.72	2672.41	1198.36	5616.43	2100.57	2745.56	262.72	66.1146	34.7869	28.7403	377.939	0	0	0	0	0	0	0	0	0	0	0	0	0	0	0	0	0
																			7807.97	5316.94	4662.27	3145.7	3669.68	1647.27	7807.97	3063.5	3736.91	336.532	76.5253	81.1619	33.6602	479.68	0	0	0	0	0	0	0	0	0	0	0	0	0	0	0	0	0
																			7001.91	4784	4187.91	2814	3299.17	1484.83	7001.91	2685.3	3358.45	316.585	76.0896	73.7097	35.0545	456.72	0	0	0	0	0	0	0	0	0	0	0	0	0	0	0	0	0
																			7263.32	4934.24	4327.91	2935.4	3398.53	1535.71	7263.32	2721.32	3608.24	326.46	78.3108	58.9332	39.3233	430.727	0	0	0	0	0	0	0	0	0	0	0	0	0	0	0	0	0
																			8072.33	5574.97	4847.35	3224.98	3847.67	1727.3	8072.33	3136.26	3933.61	352.462	78.4762	60.4473	27.6771	483.391	0	0	0	0	0	0	0	0	0	0	0	0	0	0	0	0	0
																			9146.54	6256.91	5450.03	3696.51	4300.89	1956.03	9146.54	3554.07	4454.72	386.629	103.826	61.1478	53.8493	532.292	0	0	0	0	0	0	0	0	0	0	0	0	0	0	0	0	0
																			10074.3	6844.24	5983.39	4090.96	4699.99	2144.26	10074.3	3911.79	4863.71	461.308	114.569	82.2145	63.815	576.94	0	0	0	0	0	0	0	0	0	0	0	0	0	0	0	0	0
																			7665.71	5178.91	4560.13	3105.58	3569.44	1609.47	7665.71	2950.72	3774.48	350.327	77.2878	14.0953	33.878	464.919	0	0	0	0	0	0	0	0	0	0	0	0	0	0	0	0	0
																			7461.95	5075.83	4448.72	3013.23	3495.78	1580.05	7461.95	2837	3659.07	342.032	81.978	60.6914	32.4258	448.75	0	0	0	0	0	0	0	0	0	0	0	0	0	0	0	0	0
																			7295.74	5015.84	4375.69	2920.05	3459.81	1556.04	7295.74	2794.11	3517.7	341.594	89.4358	77.3878	17.6511	457.856	0	0	0	0	0	0	0	0	0	0	0	0	0	0	0	0	0
																			6334.08	4380	3810.8	2523.28	3023.03	1356.97	6334.08	2409.74	3074.64	266.107	73.6988	63.0186	22.2248	424.657	0	0	0	0	0	0	0	0	0	0	0	0	0	0	0	0	0
																			6112.9	4180.75	3658.78	2454.12	2886.38	1294.37	6112.9	2287.73	3068.62	247.246	55.844	47.9731	9.67093	395.825	0	0	0	0	0	0	0	0	0	0	0	0	0	0	0	0	0
																			4783.21	3291.4	2879.54	1903.67	2278.85	1012.55	4783.21	1819.03	2306.56	206.75	51.6581	47.0671	20.5561	331.591	0	0	0	0	0	0	0	0	0	0	0	0	0	0	0	0	0
																			5297.74	3627.93	3182.29	2115.45	2514.23	1113.7	5297.74	2063.73	2538.01	217.818	46.357	60.1205	23.438	348.265	0	0	0	0	0	0	0	0	0	0	0	0	0	0	0	0	0
																			4285.45	2963.88	2582.18	1703.27	2049.94	913.944	4285.45	1594.09	2119.07	199.143	51.0307	24.5913	20.8188	276.702	0	0	0	0	0	0	0	0	0	0	0	0	0	0	0	0	0
																			8681.46	6011.22	5209.17	3472.28	4136.7	1874.52	8681.46	3400.22	4145.28	374.773	98.8208	75.8546	57.5257	528.988	0	0	0	0	0	0	0	0	0	0	0	0	0	0	0	0	0
																			8911.55	6071.58	5304.27	3607.29	4171.64	1899.95	8911.55	3407.39	4354.55	362.348	116.879	100.334	55.1522	514.898	0	0	0	0	0	0	0	0	0	0	0	0	0	0	0	0	0
																			7495.94	5154	4490.67	3005.27	3555.62	1598.37	7495.94	2902.99	3616.12	342.666	81.2883	45.2654	56.5429	451.062	0	0	0	0	0	0	0	0	0	0	0	0	0	0	0	0	0
																			8487.18	5787.54	5060.35	3426.83	3987.14	1800.39	8487.18	3334.35	4122.96	334.854	95.4099	64.689	53.1725	481.746	0	0	0	0	0	0	0	0	0	0	0	0	0	0	0	0	0
																			540.014	369.764	324.942	215.072	255.962	113.801	540.014	183.334	282.366	23.4857	7.07002	2.09359	2.76549	38.8995	0	0	0	0	0	0	0	0	0	0	0	0	0	0	0	0	0
																			9837.27	6683.46	5850.64	3986.63	4604.62	2078.85	9837.27	3858.01	4756.75	417.176	84.0371	113.394	44.1172	563.779	0	0	0	0	0	0	0	0	0	0	0	0	0	0	0	0	0
																			7811.7	5296.97	4647.53	3164.17	3647.13	1649.84	7811.7	2974.08	3813.1	367.198	72.8668	68.9373	40.1188	475.4	0	0	0	0	0	0	0	0	0	0	0	0	0	0	0	0	0
																			7184.17	4909.05	4294.64	2889.52	3383.74	1525.31	7184.17	2721.68	3504.89	318.986	73.5761	88.1521	44.4153	432.472	0	0	0	0	0	0	0	0	0	0	0	0	0	0	0	0	0
																			10617	7111.78	6253.89	4363.13	4871.85	2239.93	10617	4090.09	5112.92	507.822	127.725	117.057	69.4708	591.941	0	0	0	0	0	0	0	0	0	0	0	0	0	0	0	0	0
																			10161.6	6864.82	6026.03	4135.55	4722.72	2142.09	10161.6	4036.82	4851.45	460.07	107.114	74.2281	56.4281	575.468	0	0	0	0	0	0	0	0	0	0	0	0	0	0	0	0	0
																			8150.14	5556.8	4863.74	3286.41	3832.71	1724.09	8150.14	3132.69	3981.89	345.396	87.9132	91.504	31.1543	479.595	0	0	0	0	0	0	0	0	0	0	0	0	0	0	0	0	0
																			10244.9	6883.17	6055.35	4189.52	4726.08	2157.09	10244.9	3964.36	4965.91	480.484	109.003	89.962	55.9161	579.238	0	0	0	0	0	0	0	0	0	0	0	0	0	0	0	0	0
																			8912.35	6103.1	5315.52	3596.83	4195.71	1907.39	8912.35	3420.29	4332.22	408.617	85.9743	64.7152	62.0737	538.458	0	0	0	0	0	0	0	0	0	0	0	0	0	0	0	0	0
																			6645.66	4558.27	3988.61	2657.05	3151.23	1407.04	6645.66	2575.56	3208.41	294.238	66.1208	41.8902	24.1198	435.321	0	0	0	0	0	0	0	0	0	0	0	0	0	0	0	0	0
																			9253.94	6270.19	5496.99	3756.95	4315.66	1954.53	9253.94	3600.39	4512.99	402.948	99.069	80.5658	36.7295	521.254	0	0	0	0	0	0	0	0	0	0	0	0	0	0	0	0	0
																			7286.76	4953.79	4350.68	2936.08	3421.67	1532.13	7286.76	2786.78	3584.87	329.805	84.2814	42.6733	32.3504	426.005	0	0	0	0	0	0	0	0	0	0	0	0	0	0	0	0	0
																			9000.01	6123.1	5359.01	3641.01	4211.84	1911.26	9000.01	3492.19	4351.31	420.707	93.1023	78.298	45.0243	519.383	0	0	0	0	0	0	0	0	0	0	0	0	0	0	0	0	0
																			8447.32	5738.03	5030.94	3416.38	3949.19	1788.85	8447.32	3282.32	4062.58	427.887	89.7826	47.5456	51.7531	485.453	0	0	0	0	0	0	0	0	0	0	0	0	0	0	0	0	0
																			8224.35	5642.48	4918.13	3306.22	3887.34	1755.14	8224.35	3169.84	3971.93	369.562	81.5673	94.966	61.1988	475.281	0	0	0	0	0	0	0	0	0	0	0	0	0	0	0	0	0
																			9307.57	6360.06	5548.85	3758.72	4374.25	1985.81	9307.57	3660.28	4482.99	405.243	95.8622	95.9227	42.7027	524.57	0	0	0	0	0	0	0	0	0	0	0	0	0	0	0	0	0
																			5765.49	3960.07	3463.35	2302.13	2739.47	1220.61	5765.49	2225.13	2806.31	241.593	52.7053	47.426	26.1624	366.165	0	0	0	0	0	0	0	0	0	0	0	0	0	0	0	0	0
																			8830.81	5928.1	5229.81	3601.01	4085.32	1842.78	8830.81	3462.34	4275.54	380.907	93.8709	67.8142	52.387	497.96	0	0	0	0	0	0	0	0	0	0	0	0	0	0	0	0	0
																			10745.7	7275.8	6364.76	4380.96	4989.88	2285.92	10745.7	4130.15	5257.55	514.344	114.025	90.2555	37.4381	601.948	0	0	0	0	0	0	0	0	0	0	0	0	0	0	0	0	0
																			8719.33	5932.21	5187.72	3531.62	4080.87	1851.33	8719.33	3343.81	4268.92	395.343	88.2532	69.5954	42.034	511.384	0	0	0	0	0	0	0	0	0	0	0	0	0	0	0	0	0
																			8954.91	6038.65	5317.8	3637.11	4162.73	1875.92	8954.91	3499.18	4302.11	392.636	95.9919	112.071	33.6514	519.265	0	0	0	0	0	0	0	0	0	0	0	0	0	0	0	0	0
																			6267.86	4333.34	3774.17	2493.68	2994.74	1338.6	6267.86	2404.56	3041.61	301.197	57.7855	36.5778	27.6652	398.464	0	0	0	0	0	0	0	0	0	0	0	0	0	0	0	0	0
																			6207.45	4272.78	3727.74	2479.71	2950.77	1322.01	6207.45	2342.28	3063.21	290.415	67.6988	33.5118	20.9455	389.386	0	0	0	0	0	0	0	0	0	0	0	0	0	0	0	0	0
																			8512.72	5843.22	5097.9	3414.82	4027.53	1815.69	8512.72	3333.61	4117.54	375.124	112.732	39.416	19.81	514.485	0	0	0	0	0	0	0	0	0	0	0	0	0	0	0	0	0
																			6244.46	4272.76	3742.53	2501.93	2951.66	1321.1	6244.46	2433.78	3065.3	232.074	60.6435	26.3637	26.7578	399.534	0	0	0	0	0	0	0	0	0	0	0	0	0	0	0	0	0
																			8734.92	5906.44	5184.53	3550.39	4065.29	1841.15	8734.92	3350.86	4297.93	369.52	89.0357	67.161	44.4606	515.956	0	0	0	0	0	0	0	0	0	0	0	0	0	0	0	0	0
																			7457.93	5085.81	4452.35	3005.59	3505.96	1579.85	7457.93	2880.33	3603.04	321.682	88.629	79.4425	23.9566	460.854	0	0	0	0	0	0	0	0	0	0	0	0	0	0	0	0	0
																			10317.7	6966.53	6114.33	4203.39	4785.13	2181.4	10317.7	4025.54	4977.39	483.864	118.993	103.933	30.5491	577.451	0	0	0	0	0	0	0	0	0	0	0	0	0	0	0	0	0
																			11094.4	7442.51	6539.68	4554.75	5102.07	2340.44	11094.4	4280.56	5421.5	529.793	134.503	107.434	34.209	586.427	0	0	0	0	0	0	0	0	0	0	0	0	0	0	0	0	0
																			7417.66	4999.37	4410.46	3007.2	3448.5	1550.86	7417.66	2824.66	3668.46	324.19	78.0027	56.8596	19.9518	445.534	0	0	0	0	0	0	0	0	0	0	0	0	0	0	0	0	0
																			4568.32	3162.1	2750.57	1817.74	2185.43	976.67	4568.32	1715.92	2224.58	190.144	45.1145	52.3661	26.8235	313.366	0	0	0	0	0	0	0	0	0	0	0	0	0	0	0	0	0
																			7715.79	5253.21	4608.64	3107.15	3627	1626.21	7715.79	2987.26	3695.79	356.549	91.6562	89.1266	25.1878	470.219	0	0	0	0	0	0	0	0	0	0	0	0	0	0	0	0	0
																			7141.79	4891.85	4276.18	2865.61	3376.16	1515.69	7141.79	2749.33	3481.98	310.42	76.6876	61.9612	22.7144	438.701	0	0	0	0	0	0	0	0	0	0	0	0	0	0	0	0	0
																			9454.09	6512.4	5662.81	3791.27	4485.78	2026.62	9454.09	3785.33	4440.7	435.232	109.532	84.6987	48.2877	550.308	0	0	0	0	0	0	0	0	0	0	0	0	0	0	0	0	0
																			8702.17	5902.26	5180.78	3521.39	4066.85	1835.4	8702.17	3376.46	4293.22	377.459	99.7763	31.9421	20.1642	503.147	0	0	0	0	0	0	0	0	0	0	0	0	0	0	0	0	0
																			5263.45	3622.37	3162.26	2101.19	2503.49	1118.88	5263.45	1966.75	2577.61	241.511	63.7729	42.2741	21.5604	349.972	0	0	0	0	0	0	0	0	0	0	0	0	0	0	0	0	0
																			4301.17	2919.15	2573.18	1727.99	2020.74	898.415	4301.17	1603.32	2127.5	196.034	49.7914	20.1438	26.9824	277.406	0	0	0	0	0	0	0	0	0	0	0	0	0	0	0	0	0
																			8771.43	5972.16	5226.27	3545.15	4108.27	1863.9	8771.43	3385.68	4243	404.134	102.929	77.4883	43.8405	514.355	0	0	0	0	0	0	0	0	0	0	0	0	0	0	0	0	0
																			6125.1	4194.51	3669.54	2455.56	2897.5	1297	6125.1	2331.43	2996.73	270.537	68.5464	41.581	29.9068	386.365	0	0	0	0	0	0	0	0	0	0	0	0	0	0	0	0	0
																			9841.26	6718.55	5866.87	3974.39	4621.15	2097.4	9841.26	3889.67	4719.69	453.526	101.947	80.6452	38.0105	557.767	0	0	0	0	0	0	0	0	0	0	0	0	0	0	0	0	0
																			8819.57	6067.65	5286.01	3533.56	4180.45	1887.21	8819.57	3473.68	4249.77	352.84	104.68	93.8989	29.9605	514.743	0	0	0	0	0	0	0	0	0	0	0	0	0	0	0	0	0
																			7533.96	5166.22	4509.49	3024.47	3561.5	1604.72	7533.96	2877.67	3688.55	320.588	84.0043	51.9319	44.3753	466.832	0	0	0	0	0	0	0	0	0	0	0	0	0	0	0	0	0
																			7006.81	4772.69	4185.35	2821.47	3294.33	1478.35	7006.81	2673.73	3480.36	302.996	55.6105	49.6178	22.6706	421.828	0	0	0	0	0	0	0	0	0	0	0	0	0	0	0	0	0
																			8406.4	5741.75	5017.38	3389.02	3956.37	1785.38	8406.4	3251.19	4130.73	362.189	81.2999	51.3838	36.5472	493.062	0	0	0	0	0	0	0	0	0	0	0	0	0	0	0	0	0
																			7664.27	5209.31	4570.45	3093.81	3593.9	1615.41	7664.27	2958.9	3694.47	363.672	79.4887	65.7902	38.857	463.089	0	0	0	0	0	0	0	0	0	0	0	0	0	0	0	0	0
																			8200.77	5584.45	4887.46	3313.31	3844.7	1739.75	8200.77	3166.71	3991.17	358.768	88.9209	76.9818	45.3294	472.884	0	0	0	0	0	0	0	0	0	0	0	0	0	0	0	0	0
																			10504.7	7159.06	6244.32	4260.33	4909.29	2249.78	10504.7	4147.09	4962.03	507.04	114.977	121.56	78.5017	573.455	0	0	0	0	0	0	0	0	0	0	0	0	0	0	0	0	0
																			8568.31	5816.6	5097.53	3470.78	4006.74	1809.86	8568.31	3277.01	4142.2	431.662	93.2099	73.6056	44.7491	505.87	0	0	0	0	0	0	0	0	0	0	0	0	0	0	0	0	0
																			11414.3	7654.07	6727.01	4687.3	5246.27	2407.8	11414.3	4437.04	5501.84	516.652	133.187	147.772	62.3617	615.451	0	0	0	0	0	0	0	0	0	0	0	0	0	0	0	0	0
																			6712.16	4596.36	4021.93	2690.23	3172.81	1423.55	6712.16	2614.59	3231.58	306.666	69.545	48.1052	25.5841	416.095	0	0	0	0	0	0	0	0	0	0	0	0	0	0	0	0	0
																			8823.63	5975.98	5250.61	3573.03	4117.27	1858.71	8823.63	3457.55	4354.68	331.565	92.6213	50.8851	12.552	523.778	0	0	0	0	0	0	0	0	0	0	0	0	0	0	0	0	0
																			5121.48	3555.33	3090.86	2030.62	2458.1	1097.23	5121.48	1955.88	2511.52	196.937	51.7722	49.0087	26.8814	329.482	0	0	0	0	0	0	0	0	0	0	0	0	0	0	0	0	0
																			7939.44	5377.12	4720.46	3218.98	3701.52	1675.6	7939.44	3070.15	3856.95	363.206	78.8502	65.8789	40.1623	464.248	0	0	0	0	0	0	0	0	0	0	0	0	0	0	0	0	0
																			8398.43	5725.94	5009.06	3389.38	3944.26	1781.69	8398.43	3250.99	4059.98	348.756	101.246	77.7334	57.5892	502.134	0	0	0	0	0	0	0	0	0	0	0	0	0	0	0	0	0
																			10843.8	7290.52	6416.58	4427.25	5015.93	2274.59	10843.8	4275.88	5226.32	519.52	122.61	75.3613	37.3278	586.816	0	0	0	0	0	0	0	0	0	0	0	0	0	0	0	0	0
																			12465.1	8296.75	7316.23	5148.9	5678.34	2618.41	12465.1	4923.89	6043.57	563.822	131.414	117.768	32.4749	652.197	0	0	0	0	0	0	0	0	0	0	0	0	0	0	0	0	0
																			10103.1	6841.37	5993.59	4109.51	4700.15	2141.22	10103.1	3970.48	4894.85	437.603	93.3634	88.5268	64.896	553.375	0	0	0	0	0	0	0	0	0	0	0	0	0	0	0	0	0
																			10374.3	6950.11	6129.91	4244.42	4773.46	2176.65	10374.3	4040.56	5024.89	506.978	112.791	85.0512	33.4494	570.608	0	0	0	0	0	0	0	0	0	0	0	0	0	0	0	0	0
																			2862.68	1964.36	1721.25	1141.43	1359.24	605.117	2862.68	1067.2	1412	116.964	29.9679	19.5015	12.3948	204.65	0	0	0	0	0	0	0	0	0	0	0	0	0	0	0	0	0
																			7597.19	5166.93	4528	3069.19	3559.27	1607.66	7597.19	2898.75	3713.47	342.704	76.9419	91.1635	38.9331	435.231	0	0	0	0	0	0	0	0	0	0	0	0	0	0	0	0	0
																			9757.68	6574.57	5781.61	3976.07	4519.23	2055.33	9757.68	3836.86	4781.08	393.645	110.021	61.1715	16.8894	558.011	0	0	0	0	0	0	0	0	0	0	0	0	0	0	0	0	0
																			8546.63	5768.89	5064.66	3481.97	3964.63	1804.26	8546.63	3235.02	4198.71	416.848	78.9237	71.317	38.0124	507.809	0	0	0	0	0	0	0	0	0	0	0	0	0	0	0	0	0
																			6615.38	4533.17	3961.06	2654.32	3124.61	1408.55	6615.38	2531.29	3258.4	288.751	75.7978	29.8414	29.0741	402.232	0	0	0	0	0	0	0	0	0	0	0	0	0	0	0	0	0
																			8333.13	5630.75	4954.67	3378.46	3883.18	1747.57	8333.13	3201.58	4105.8	362.67	96.0663	76.0528	12.7779	478.182	0	0	0	0	0	0	0	0	0	0	0	0	0	0	0	0	0
																			9113.22	6272.77	5451.1	3662.12	4315.23	1957.53	9113.22	3544.88	4345.96	446.457	98.7761	100.944	44.4491	531.757	0	0	0	0	0	0	0	0	0	0	0	0	0	0	0	0	0
																			8610.53	5887.82	5139.09	3471.44	4052.99	1834.83	8610.53	3345.67	4165.52	347.919	106.871	106.277	31.9059	506.371	0	0	0	0	0	0	0	0	0	0	0	0	0	0	0	0	0
																			10027.8	6810.64	5955.98	4071.78	4677.59	2133.05	10027.8	3910.1	4835.77	493.622	102.345	59.1584	66.4715	560.291	0	0	0	0	0	0	0	0	0	0	0	0	0	0	0	0	0
																			6960.14	4771.22	4173.4	2786.73	3296.45	1474.78	6960.14	2718.84	3357.85	281.668	83.49	60.366	44.5722	413.353	0	0	0	0	0	0	0	0	0	0	0	0	0	0	0	0	0
																			7093.74	4804.54	4224.2	2869.54	3315.6	1488.95	7093.74	2688.44	3461.16	311.08	75.9204	63.4313	44.6903	449.01	0	0	0	0	0	0	0	0	0	0	0	0	0	0	0	0	0
																			9199.84	6236.33	5471.73	3728.11	4290.76	1945.57	9199.84	3606.12	4432.39	422.604	100.388	63.3611	44.3305	530.654	0	0	0	0	0	0	0	0	0	0	0	0	0	0	0	0	0
																			7083.83	4869.21	4245.92	2837.91	3361.23	1507.98	7083.83	2698.51	3451.29	317.9	92.1923	41.6545	35.105	447.186	0	0	0	0	0	0	0	0	0	0	0	0	0	0	0	0	0
																			9275.54	6298.75	5519.92	3755.62	4336.22	1962.53	9275.54	3599.6	4468.56	417.863	102.61	120.513	26.1205	540.277	0	0	0	0	0	0	0	0	0	0	0	0	0	0	0	0	0
																			4041.62	2755.06	2426	1615.62	1906.77	848.291	4041.62	1527.35	2000.95	171.76	39.9112	14.6898	12.0657	274.892	0	0	0	0	0	0	0	0	0	0	0	0	0	0	0	0	0
																			8024.37	5559.9	4819.7	3204.68	3826.78	1733.12	8024.37	3065.3	3860.71	368.328	96.9747	117.349	42.9298	472.779	0	0	0	0	0	0	0	0	0	0	0	0	0	0	0	0	0
																			7271.53	4953.22	4340.82	2930.71	3415	1538.22	7271.53	2763.1	3561.31	299.95	87.123	80.2923	27.7249	452.026	0	0	0	0	0	0	0	0	0	0	0	0	0	0	0	0	0
																			6544.65	4479.15	3915.58	2629.06	3089.11	1390.03	6544.65	2491.43	3183.63	299.122	66.6338	63.6348	15.0375	425.157	0	0	0	0	0	0	0	0	0	0	0	0	0	0	0	0	0
																			10008.6	6779.68	5940.78	4067.85	4658.63	2121.05	10008.6	3893.13	4884.07	470.244	97.2979	59.6236	47.7671	556.499	0	0	0	0	0	0	0	0	0	0	0	0	0	0	0	0	0
																			5795.79	3967.55	3468.63	2327.16	2737.65	1229.9	5795.79	2176.73	2825.43	262.877	56.2463	47.0792	40.2692	387.148	0	0	0	0	0	0	0	0	0	0	0	0	0	0	0	0	0
																			7599.42	5186.07	4541.9	3057.53	3576.96	1609.11	7599.42	2950.61	3674.87	328.841	80.9956	67.427	25.646	471.033	0	0	0	0	0	0	0	0	0	0	0	0	0	0	0	0	0
																			9617.52	6560.48	5719.56	3897.96	4506.68	2053.8	9617.52	3718.37	4669.61	440.196	117.095	59.0954	65.8624	547.298	0	0	0	0	0	0	0	0	0	0	0	0	0	0	0	0	0
																			9942.6	6777.45	5916.74	4025.86	4657.4	2120.05	9942.6	3876.5	4802.2	464.323	100.499	94.1535	27.9013	577.035	0	0	0	0	0	0	0	0	0	0	0	0	0	0	0	0	0
																			9109.81	6127.21	5406.42	3703.38	4223.57	1903.64	9109.81	3554.46	4402.69	430.159	116.934	72.6734	9.98548	522.909	0	0	0	0	0	0	0	0	0	0	0	0	0	0	0	0	0
																			7516.72	5095.88	4471.15	3045.57	3505.91	1589.97	7516.72	2869.08	3638.82	338.66	78.1773	99.6183	49.933	442.427	0	0	0	0	0	0	0	0	0	0	0	0	0	0	0	0	0
																			5516.66	3804.37	3317.16	2199.51	2626.3	1178.06	5516.66	2080.63	2716.76	250.336	59.2711	36.6119	16.2695	356.789	0	0	0	0	0	0	0	0	0	0	0	0	0	0	0	0	0
																			10513.8	6991.98	6187.54	4326.25	4804.36	2187.62	10513.8	4127.46	5040.63	479.398	119.202	100.664	67.1435	579.288	0	0	0	0	0	0	0	0	0	0	0	0	0	0	0	0	0
																			3886.13	2703.17	2350.77	1535.35	1871.2	831.97	3886.13	1442.89	1917.3	192.845	31.4793	28.9058	22.0498	250.653	0	0	0	0	0	0	0	0	0	0	0	0	0	0	0	0	0
																			10305.5	6960.67	6108.79	4196.69	4783.35	2177.32	10305.5	4031.47	4975.57	464.611	114.349	86.8093	70.2617	562.416	0	0	0	0	0	0	0	0	0	0	0	0	0	0	0	0	0
																			10180.5	6910.12	6044.15	4136.38	4751.46	2158.66	10180.5	3938.34	4930.65	438.881	128.596	103.066	64.3699	576.633	0	0	0	0	0	0	0	0	0	0	0	0	0	0	0	0	0
																			5596.31	3860.7	3367.92	2228.39	2668.31	1192.38	5596.31	2124.07	2741.83	238.904	58.2845	62.9473	20.8724	349.4	0	0	0	0	0	0	0	0	0	0	0	0	0	0	0	0	0
																			9548.08	6482.82	5670.31	3877.77	4460.43	2022.39	9548.08	3710.54	4646.42	397.838	101.946	86.5659	57.4389	547.327	0	0	0	0	0	0	0	0	0	0	0	0	0	0	0	0	0
																			9939.48	6704.17	5890.1	4049.38	4610.07	2094.1	9939.48	3876.79	4891.88	380.568	95.1112	93.0389	45.8841	556.2	0	0	0	0	0	0	0	0	0	0	0	0	0	0	0	0	0
																			8569.78	5789.35	5086.61	3483.18	3980.65	1808.71	8569.78	3320.29	4149.26	369.993	88.9359	75.9434	58.1212	507.23	0	0	0	0	0	0	0	0	0	0	0	0	0	0	0	0	0
																			5536.22	3833.45	3328.84	2207.38	2646.22	1187.23	5536.22	2064.16	2747.72	217.833	59.7299	44.818	34.179	367.782	0	0	0	0	0	0	0	0	0	0	0	0	0	0	0	0	0
																			3971.44	2745.4	2397.24	1574.19	1901.77	843.634	3971.44	1501.64	1946.64	172.009	39.9412	38.0575	7.50036	265.649	0	0	0	0	0	0	0	0	0	0	0	0	0	0	0	0	0
																			7474.48	5074.45	4453.9	3020.58	3495.6	1578.85	7474.48	2850.42	3650.15	358.997	88.2468	51.6974	23.2256	451.738	0	0	0	0	0	0	0	0	0	0	0	0	0	0	0	0	0
																			7713.1	5283.31	4611.88	3101.22	3642.3	1641.01	7713.1	2935.48	3815.02	315.926	79.7853	69.8434	27.2232	469.817	0	0	0	0	0	0	0	0	0	0	0	0	0	0	0	0	0
																			8262.21	5639.54	4931.17	3331.04	3883.58	1755.96	8262.21	3198.63	3956.99	400.491	85.4884	69.5116	41.7292	509.375	0	0	0	0	0	0	0	0	0	0	0	0	0	0	0	0	0
																			7833.57	5386.4	4692.09	3141.48	3716.55	1669.85	7833.57	3032.23	3817.62	349.381	74.3144	72.2892	40.7342	447.003	0	0	0	0	0	0	0	0	0	0	0	0	0	0	0	0	0
																			8769.4	5917.82	5201.8	3567.6	4072.59	1845.22	8769.4	3407.75	4219.83	402.768	92.9771	89.3995	50.5171	506.155	0	0	0	0	0	0	0	0	0	0	0	0	0	0	0	0	0
																			7833.42	5407.38	4703.46	3129.96	3725.31	1682.07	7833.42	3027.15	3765.35	387.168	79.2106	60.7758	36.6664	477.1	0	0	0	0	0	0	0	0	0	0	0	0	0	0	0	0	0
																			6655.28	4556.03	3988.05	2667.23	3147.24	1408.79	6655.28	2536.97	3266.3	286.231	66.2019	49.7536	31.0652	418.753	0	0	0	0	0	0	0	0	0	0	0	0	0	0	0	0	0
																			8261.62	5646.63	4936.21	3325.4	3897.29	1749.34	8261.62	3233.11	3941.15	356.662	103.305	82.2623	47.8201	497.309	0	0	0	0	0	0	0	0	0	0	0	0	0	0	0	0	0
																			10366	6969.57	6134.12	4231.86	4788.41	2181.16	10366	4113.08	4956.38	461.285	122.656	80.8459	53.2784	578.458	0	0	0	0	0	0	0	0	0	0	0	0	0	0	0	0	0
																			9745.01	6633.9	5792.54	3952.47	4560.02	2073.88	9745.01	3788.46	4773.05	358.048	107.207	82.7129	62.5186	573.021	0	0	0	0	0	0	0	0	0	0	0	0	0	0	0	0	0
																			5462.88	3806.32	3297.21	2165.67	2628.91	1177.42	5462.88	2083.33	2648.01	234.799	49.6626	51.9206	32.9531	362.205	0	0	0	0	0	0	0	0	0	0	0	0	0	0	0	0	0
																			9179.55	6115.52	5410.82	3768.73	4202.13	1913.38	9179.55	3580.51	4461.51	403.861	88.3127	60.8601	60.2615	524.233	0	0	0	0	0	0	0	0	0	0	0	0	0	0	0	0	0
																			7413.89	5052.19	4425.61	2988.29	3481.7	1570.49	7413.89	2839.97	3647.75	317.604	80.2779	55.6821	34.9848	437.633	0	0	0	0	0	0	0	0	0	0	0	0	0	0	0	0	0
																			8339.65	5671.11	4966.12	3373.54	3904.96	1766.16	8339.65	3226.98	3998.41	369.066	89.086	107.507	45.1435	503.459	0	0	0	0	0	0	0	0	0	0	0	0	0	0	0	0	0
																			10366.8	7036.62	6157.75	4209.08	4835.47	2201.15	10366.8	4073.89	5015.58	457.975	118.449	65.8484	43.2466	591.845	0	0	0	0	0	0	0	0	0	0	0	0	0	0	0	0	0
																			5012.64	3435.06	3006.52	2006.13	2373.82	1061.24	5012.64	1867.12	2484.88	209.034	55.4178	54.9905	24.5182	316.679	0	0	0	0	0	0	0	0	0	0	0	0	0	0	0	0	0
																			9121.45	6212.59	5432.23	3689.21	4276.73	1935.86	9121.45	3492.76	4466.21	396.19	103.117	99.4491	24.0984	539.62	0	0	0	0	0	0	0	0	0	0	0	0	0	0	0	0	0
																			7276.46	4985.34	4346.92	2929.54	3429.76	1555.58	7276.46	2728.97	3596.48	277.351	97.3291	75.0978	50.5342	450.7	0	0	0	0	0	0	0	0	0	0	0	0	0	0	0	0	0
																			4831.64	3332.7	2910.48	1921.16	2306.94	1025.76	4831.64	1783.15	2406.28	218.179	53.4161	31.8353	15.8241	322.962	0	0	0	0	0	0	0	0	0	0	0	0	0	0	0	0	0
																			9578.62	6440.13	5664.14	3914.47	4423.17	2016.96	9578.62	3643.55	4670.53	446.745	101.877	97.5401	60.1497	558.226	0	0	0	0	0	0	0	0	0	0	0	0	0	0	0	0	0
																			5360.04	3656.49	3210.43	2149.61	2527.92	1128.58	5360.04	2014.64	2639.66	263.95	50.8328	10.5954	28.8781	351.478	0	0	0	0	0	0	0	0	0	0	0	0	0	0	0	0	0
																			4439.67	3065.09	2677.62	1762.05	2124.97	940.126	4439.67	1685.37	2135.84	188.395	46.3303	44.6901	24.4543	314.597	0	0	0	0	0	0	0	0	0	0	0	0	0	0	0	0	0
																			5888.63	4078.19	3547.65	2340.97	2818.82	1259.37	5888.63	2241.79	2869.14	246.444	54.4942	62.2347	25.3261	389.198	0	0	0	0	0	0	0	0	0	0	0	0	0	0	0	0	0
																			6344.8	4386.17	3821.04	2523.76	3032.95	1353.22	6344.8	2431.17	3083.41	292.482	71.3075	64.4005	14.7407	387.284	0	0	0	0	0	0	0	0	0	0	0	0	0	0	0	0	0
																			7917.11	5434.63	4740.78	3176.33	3747.93	1686.7	7917.11	3059.84	3923.32	292.032	76.2272	63.2192	29.0421	473.437	0	0	0	0	0	0	0	0	0	0	0	0	0	0	0	0	0
																			9757.25	6582.35	5781	3976.25	4525.08	2057.27	9757.25	3772.34	4797.53	418.889	100.446	83.63	37.7886	546.628	0	0	0	0	0	0	0	0	0	0	0	0	0	0	0	0	0
																			5848.57	4082.81	3530.95	2317.62	2819.52	1263.29	5848.57	2185.26	2827.08	293.898	62.6509	59.0013	39.8781	380.812	0	0	0	0	0	0	0	0	0	0	0	0	0	0	0	0	0
																			8754.78	5942.8	5210.33	3544.45	4087.63	1855.17	8754.78	3391.89	4216.49	414.706	105.743	52.0013	34.9118	539.038	0	0	0	0	0	0	0	0	0	0	0	0	0	0	0	0	0
																			6017.68	4141.1	3615.49	2402.19	2862.27	1278.83	6017.68	2300.37	2933.34	289.247	56.3979	26.0283	34.9043	377.394	0	0	0	0	0	0	0	0	0	0	0	0	0	0	0	0	0
																			5751.08	3943.69	3448.69	2302.39	2720.25	1223.44	5751.08	2173.79	2830.74	257.949	59.1448	35.8747	33.569	360.006	0	0	0	0	0	0	0	0	0	0	0	0	0	0	0	0	0
																			4123.36	2881.88	2500.2	1623.16	1998.3	883.588	4123.36	1545.71	2035.32	184.463	40.0111	25.2005	7.04663	285.614	0	0	0	0	0	0	0	0	0	0	0	0	0	0	0	0	0
																			3389.68	2331.09	2042.3	1347.39	1614.44	716.648	3389.68	1243.64	1705.29	154.314	37.0296	14.8541	4.19429	230.361	0	0	0	0	0	0	0	0	0	0	0	0	0	0	0	0	0
																			9607.52	6551.08	5723.05	3884.47	4503.58	2047.5	9607.52	3743.57	4586.33	455.47	109.971	86.3692	55.6784	570.125	0	0	0	0	0	0	0	0	0	0	0	0	0	0	0	0	0
																			6330.25	4367.88	3808.33	2521.92	3018.84	1349.04	6330.25	2401.7	3101.83	254.228	75.4016	82.9758	14.2769	399.838	0	0	0	0	0	0	0	0	0	0	0	0	0	0	0	0	0
																			5856.91	4013.86	3512.33	2344.57	2774.86	1238.99	5856.91	2235.58	2901.67	231.374	60.3871	39.1105	16.257	372.533	0	0	0	0	0	0	0	0	0	0	0	0	0	0	0	0	0
																			6700.6	4577.13	4010.26	2690.34	3163.71	1413.42	6700.6	2564.2	3276.59	278.265	77.2083	66.2197	22.3461	415.769	0	0	0	0	0	0	0	0	0	0	0	0	0	0	0	0	0
																			8243.04	5622.33	4917.6	3325.44	3874.58	1747.75	8243.04	3194.64	3983.46	355.875	94.9039	105.341	35.2123	473.607	0	0	0	0	0	0	0	0	0	0	0	0	0	0	0	0	0
																			8027.54	5475.55	4799	3228.54	3774.07	1701.48	8027.54	3182.67	3842.76	365.822	83.0664	39.0459	25.7448	488.435	0	0	0	0	0	0	0	0	0	0	0	0	0	0	0	0	0
																			4347.43	3008.55	2627.74	1719.69	2085.55	922.994	4347.43	1650.96	2138.46	182.1	53.0175	30.9193	15.2165	276.757	0	0	0	0	0	0	0	0	0	0	0	0	0	0	0	0	0
																			7777.55	5342.14	4656.89	3120.66	3685.51	1656.62	7777.55	2983.73	3800.37	322.512	83.1496	72.3786	32.7247	482.678	0	0	0	0	0	0	0	0	0	0	0	0	0	0	0	0	0
																			9667.99	6548.2	5734.61	3933.37	4499.35	2048.85	9667.99	3688.86	4739.63	435.237	107.394	85.8904	43.5156	567.464	0	0	0	0	0	0	0	0	0	0	0	0	0	0	0	0	0
																			6526.37	4461.84	3907.28	2619.09	3079.89	1381.94	6526.37	2502.8	3163.47	308.437	66.3574	44.772	38.3343	402.201	0	0	0	0	0	0	0	0	0	0	0	0	0	0	0	0	0
																			8704.56	5985.35	5210.82	3493.74	4123.17	1862.18	8704.56	3360.97	4163.89	430.433	104.1	91.2398	39.1896	514.734	0	0	0	0	0	0	0	0	0	0	0	0	0	0	0	0	0
																			6329.88	4303.47	3780.85	2549.03	2972.44	1331.03	6329.88	2419.21	3121.01	248.689	65.1133	64.1688	22.6367	389.051	0	0	0	0	0	0	0	0	0	0	0	0	0	0	0	0	0
																			8580.91	5816.62	5104.56	3476.35	4007.09	1809.53	8580.91	3384.43	4199.22	344.901	91.6683	21.3022	35.2978	504.094	0	0	0	0	0	0	0	0	0	0	0	0	0	0	0	0	0
																			8191.04	5636.52	4904.46	3286.59	3880.05	1756.47	8191.04	3161.35	3951.33	359.542	82.8675	81.5488	52.5074	501.892	0	0	0	0	0	0	0	0	0	0	0	0	0	0	0	0	0
																			4522.1	3116.29	2718.99	1803.11	2153.01	963.277	4522.1	1711.13	2213.49	177.833	42.7108	39.5148	27.2539	310.176	0	0	0	0	0	0	0	0	0	0	0	0	0	0	0	0	0
																			6430.33	4421.4	3864.93	2565.4	3056.59	1364.82	6430.33	2486.19	3103.27	283.288	70.3245	50.7681	19.3489	417.141	0	0	0	0	0	0	0	0	0	0	0	0	0	0	0	0	0
																			8388.56	5710.92	5005.38	3383.18	3936	1774.92	8388.56	3275.12	4050.69	367.619	90.5632	66.8941	37.2377	500.435	0	0	0	0	0	0	0	0	0	0	0	0	0	0	0	0	0
																			6345.06	4344.66	3800.65	2544.41	2998.2	1346.46	6345.06	2417.63	3095.09	281.263	72.4306	53.7999	33.0429	391.812	0	0	0	0	0	0	0	0	0	0	0	0	0	0	0	0	0
																			9604.77	6506.25	5698.71	3906.06	4474.61	2031.64	9604.77	3732.66	4686.68	444.116	101.411	45.1844	38.3003	556.419	0	0	0	0	0	0	0	0	0	0	0	0	0	0	0	0	0
																			5214.8	3545.33	3121.8	2093	2454.24	1091.1	5214.8	1956.55	2583.35	209.465	56.8957	41.6024	16.1925	350.736	0	0	0	0	0	0	0	0	0	0	0	0	0	0	0	0	0
																			10685.8	7263.92	6347.95	4337.86	4985.18	2278.74	10685.8	4210.07	5100.78	527.376	133.078	70.5299	73.6342	570.344	0	0	0	0	0	0	0	0	0	0	0	0	0	0	0	0	0
																			6094.91	4208.93	3665.42	2429.49	2910.45	1298.48	6094.91	2303.98	2987.71	285.844	57.6193	31.0316	32.485	396.236	0	0	0	0	0	0	0	0	0	0	0	0	0	0	0	0	0
																			9787.29	6642.5	5809.54	3977.75	4561.79	2080.71	9787.29	3768.17	4702.62	488.781	112.843	106.868	61.91	546.102	0	0	0	0	0	0	0	0	0	0	0	0	0	0	0	0	0
																			6305.05	4297.52	3771.25	2533.8	2968.2	1329.33	6305.05	2425.67	3022.37	297.228	56.2959	56.5248	40.3786	406.583	0	0	0	0	0	0	0	0	0	0	0	0	0	0	0	0	0
																			6458.75	4403.54	3865.7	2593.05	3044.05	1359.49	6458.75	2504.45	3135.33	259.302	71.087	53.4027	23.9648	411.209	0	0	0	0	0	0	0	0	0	0	0	0	0	0	0	0	0
																			7401.01	5035.07	4406.42	2994.59	3467.01	1568.06	7401.01	2767.27	3661.82	296.656	86.0558	95.2702	43.5848	450.345	0	0	0	0	0	0	0	0	0	0	0	0	0	0	0	0	0
																			8401.39	5663.18	4986.41	3414.98	3901.8	1761.38	8401.39	3251.02	4047.63	351.77	112.322	90.6337	48.4305	499.585	0	0	0	0	0	0	0	0	0	0	0	0	0	0	0	0	0
																			5213.5	3550.34	3121.63	2091.86	2453.87	1096.48	5213.5	1965.58	2580.61	207.78	57.9899	33.3857	23.9128	344.233	0	0	0	0	0	0	0	0	0	0	0	0	0	0	0	0	0
																			7957.68	5423.8	4748.25	3209.43	3732.46	1691.34	7957.68	3013.96	3882.39	386.209	86.7882	63.7968	28.1141	496.42	0	0	0	0	0	0	0	0	0	0	0	0	0	0	0	0	0
																			4469.84	3105.57	2698.54	1771.3	2148.33	957.244	4469.84	1657.77	2170.86	230.512	49.6174	39.4676	18.914	302.699	0	0	0	0	0	0	0	0	0	0	0	0	0	0	0	0	0
																			10472.4	7136.28	6222.77	4249.62	4899.86	2236.42	10472.4	4098.16	5053.22	455.225	114.455	114.659	57.4083	579.251	0	0	0	0	0	0	0	0	0	0	0	0	0	0	0	0	0
																			6998.65	4794.83	4191.61	2807.04	3309.99	1484.84	6998.65	2717.85	3396.46	278.166	80.4711	48.3792	37.3967	439.928	0	0	0	0	0	0	0	0	0	0	0	0	0	0	0	0	0
																			8493.78	5753.62	5047.98	3445.8	3955.94	1797.68	8493.78	3258.69	4131.98	385.577	86.1047	76.3363	42.5155	512.571	0	0	0	0	0	0	0	0	0	0	0	0	0	0	0	0	0
																			8188.43	5614.66	4897.55	3290.89	3868.96	1745.71	8188.43	3146.33	3942.33	391	87.7668	75.8223	47.8987	497.281	0	0	0	0	0	0	0	0	0	0	0	0	0	0	0	0	0
																			10219.8	6943.14	6073.84	4145.91	4770.29	2172.85	10219.8	4057.39	4882.72	433.732	108.427	109.297	45.0222	583.158	0	0	0	0	0	0	0	0	0	0	0	0	0	0	0	0	0
																			9162.34	6185.97	5430.78	3731.56	4254.6	1931.37	9162.34	3527.82	4536.27	370.449	97.7427	57.1984	46.7725	526.083	0	0	0	0	0	0	0	0	0	0	0	0	0	0	0	0	0
																			7097.08	4842.59	4243.32	2853.76	3344.09	1498.5	7097.08	2744.39	3419.49	299.636	78.4315	68.1994	41.9963	444.938	0	0	0	0	0	0	0	0	0	0	0	0	0	0	0	0	0
																			10626.7	7186.65	6295.86	4330.84	4932.91	2253.75	10626.7	4161.44	5194.48	482.691	105.615	81.8391	19.82	580.811	0	0	0	0	0	0	0	0	0	0	0	0	0	0	0	0	0
																			6895.68	4723.24	4128.27	2767.41	3260.53	1462.71	6895.68	2651.7	3319.15	332.712	73.1078	56.0733	44.8387	418.105	0	0	0	0	0	0	0	0	0	0	0	0	0	0	0	0	0
																			6986.78	4806.95	4187.98	2798.8	3316.17	1490.78	6986.78	2667.85	3464.28	287.509	61.8846	55.5866	24.288	425.387	0	0	0	0	0	0	0	0	0	0	0	0	0	0	0	0	0
																			7092	4854.43	4237	2855	3343.48	1510.95	7092	2666.52	3493.47	304.38	83.6499	72.284	59.9544	411.745	0	0	0	0	0	0	0	0	0	0	0	0	0	0	0	0	0
																			9995.49	6783.08	5940.55	4054.94	4664.85	2118.23	9995.49	3913.22	4881.26	400.111	120.607	83.8139	22.381	574.086	0	0	0	0	0	0	0	0	0	0	0	0	0	0	0	0	0
																			9190.01	6237.03	5465.35	3724.66	4290.4	1946.63	9190.01	3573.79	4435.3	405.236	106.803	92.4878	51.5608	524.833	0	0	0	0	0	0	0	0	0	0	0	0	0	0	0	0	0
																			8413.02	5723.75	5020.06	3392.96	3946.67	1777.08	8413.02	3316	4049.72	366.322	81.5756	63.9757	35.6816	499.753	0	0	0	0	0	0	0	0	0	0	0	0	0	0	0	0	0
																			7936.86	5418.34	4738.23	3198.63	3735.88	1682.45	7936.86	3022	3888.02	388.69	80.194	59.7304	35.3078	462.917	0	0	0	0	0	0	0	0	0	0	0	0	0	0	0	0	0
																			10123.5	6877	6019.84	4103.64	4730.78	2146.22	10123.5	3998.32	4842.1	435.631	106.858	137.539	54.8316	548.19	0	0	0	0	0	0	0	0	0	0	0	0	0	0	0	0	0
																			9659.53	6530.43	5733.35	3926.18	4494.64	2035.79	9659.53	3815.29	4650.36	401.912	97.7334	69.9777	68.0391	556.208	0	0	0	0	0	0	0	0	0	0	0	0	0	0	0	0	0
																			6827.93	4667.55	4087.73	2740.2	3222.72	1444.83	6827.93	2614.36	3320.26	321.413	75.9114	45.6222	35.5183	414.849	0	0	0	0	0	0	0	0	0	0	0	0	0	0	0	0	0
																			8127.72	5412.14	4806.45	3321.27	3732.88	1679.26	8127.72	3157.13	3951.01	345.397	87.4422	85.2777	16.8833	484.585	0	0	0	0	0	0	0	0	0	0	0	0	0	0	0	0	0
																			3076.41	2113.83	1855.06	1221.35	1466.16	647.669	3076.41	1145.28	1510.31	140.972	30.4876	26.1602	6.78246	216.419	0	0	0	0	0	0	0	0	0	0	0	0	0	0	0	0	0
																			7515.94	5122.16	4495.69	3020.24	3539.51	1582.65	7515.94	2960.07	3581.49	349.938	72.8754	76.9612	20.3144	454.286	0	0	0	0	0	0	0	0	0	0	0	0	0	0	0	0	0
																			9311.27	6309.56	5539.89	3771.39	4347.99	1961.57	9311.27	3629.12	4480.04	451.83	109.491	59.2441	37.0955	544.445	0	0	0	0	0	0	0	0	0	0	0	0	0	0	0	0	0
																			5666.15	3906.86	3405.71	2260.44	2696.91	1209.95	5666.15	2121.52	2762.9	242.317	61.8695	69.2092	39.5886	368.751	0	0	0	0	0	0	0	0	0	0	0	0	0	0	0	0	0
																			3976.63	2705.79	2381.51	1595.12	1872.37	833.426	3976.63	1467.62	1984.4	169.403	36.0884	39.1768	6.70321	273.233	0	0	0	0	0	0	0	0	0	0	0	0	0	0	0	0	0
																			5750.31	3961.52	3457.13	2293.18	2738.18	1223.35	5750.31	2170.85	2828.39	248.056	72.416	51.661	21.5909	357.346	0	0	0	0	0	0	0	0	0	0	0	0	0	0	0	0	0
																			8144.06	5544.79	4857.14	3286.92	3821.72	1723.07	8144.06	3168.06	3924.52	347.79	98.4873	67.8112	57.0616	480.33	0	0	0	0	0	0	0	0	0	0	0	0	0	0	0	0	0
																			9101.48	6175.73	5413	3688.48	4248.45	1927.28	9101.48	3524.64	4443.13	411.956	88.6866	79.2025	38.6649	515.197	0	0	0	0	0	0	0	0	0	0	0	0	0	0	0	0	0
																			7142.07	4944.95	4301.77	2840.3	3413.75	1531.2	7142.07	2769.45	3440.94	339.857	76.8312	67.5937	30.8962	416.513	0	0	0	0	0	0	0	0	0	0	0	0	0	0	0	0	0
																			5762.53	3951.58	3452.13	2310.4	2730.34	1221.24	5762.53	2180.03	2808.84	253.274	63.3355	71.2855	27.4591	358.302	0	0	0	0	0	0	0	0	0	0	0	0	0	0	0	0	0
																			9078.22	6181.18	5410.06	3668.17	4259.84	1921.34	9078.22	3596.12	4358.21	382.529	87.1746	114.215	36.4709	503.503	0	0	0	0	0	0	0	0	0	0	0	0	0	0	0	0	0
																			5490.82	3794.54	3301.96	2188.86	2618.44	1176.1	5490.82	2035.79	2679.37	255.586	66.076	58.6905	41.2007	354.107	0	0	0	0	0	0	0	0	0	0	0	0	0	0	0	0	0
																			7480.92	5154.05	4490	2990.92	3553.99	1600.06	7480.92	2914.89	3639.88	342.554	75.6337	13.2093	26.7798	467.979	0	0	0	0	0	0	0	0	0	0	0	0	0	0	0	0	0
																			4895.25	3333.01	2929.44	1965.81	2302.24	1030.76	4895.25	1848.13	2402.07	215.25	49.063	34.4928	33.524	312.72	0	0	0	0	0	0	0	0	0	0	0	0	0	0	0	0	0
																			5550.63	3827.99	3338.51	2212.12	2649.27	1178.72	5550.63	2093.14	2704.06	254.822	59.2269	40.423	21.9239	377.044	0	0	0	0	0	0	0	0	0	0	0	0	0	0	0	0	0
																			7463.95	5080.71	4452.97	3010.98	3502.71	1578	7463.95	2831.17	3681.65	353.067	79.2243	49.3997	29.3046	440.131	0	0	0	0	0	0	0	0	0	0	0	0	0	0	0	0	0
																			10044.3	6879.75	5987.14	4057.17	4722.06	2157.69	10044.3	3942.16	4808.05	456.646	104.163	97.6848	69.1221	566.48	0	0	0	0	0	0	0	0	0	0	0	0	0	0	0	0	0
																			7818.73	5317.92	4661.64	3157.09	3663.37	1654.55	7818.73	3031.53	3799.9	361.073	89.0768	47.1907	25.0622	464.897	0	0	0	0	0	0	0	0	0	0	0	0	0	0	0	0	0
																			8094.51	5567.82	4843.3	3251.21	3832.3	1735.52	8094.51	3043.31	3958.53	385.583	92.61	89.6295	44.2622	480.593	0	0	0	0	0	0	0	0	0	0	0	0	0	0	0	0	0
																			5843.12	4048.77	3519.57	2323.55	2796.95	1251.82	5843.12	2200.71	2851.3	263.3	68.1828	40.607	31.4403	387.59	0	0	0	0	0	0	0	0	0	0	0	0	0	0	0	0	0
																			8817.23	5963.21	5244.73	3572.5	4111.11	1852.1	8817.23	3412.43	4252.85	424.694	99.8435	75.769	37.0514	514.596	0	0	0	0	0	0	0	0	0	0	0	0	0	0	0	0	0
																			8459.93	5778.27	5046.14	3413.79	3979.27	1799	8459.93	3269.74	4133.34	356.788	87.4617	78.1656	48.891	485.548	0	0	0	0	0	0	0	0	0	0	0	0	0	0	0	0	0
																			9791.23	6616.36	5817.05	3974.18	4555.31	2061.05	9791.23	3828.29	4735.21	453.899	97.3556	73.2243	36.519	566.734	0	0	0	0	0	0	0	0	0	0	0	0	0	0	0	0	0
																			9713.2	6615.1	5787.1	3926.09	4549.57	2065.54	9713.2	3874.6	4638.48	423.122	93.3089	77.7336	40.8072	565.136	0	0	0	0	0	0	0	0	0	0	0	0	0	0	0	0	0
																			4981.72	3452.16	3002.87	1978.85	2385.58	1066.58	4981.72	1835.45	2481.57	247.103	53.2585	21.9311	20.3422	322.057	0	0	0	0	0	0	0	0	0	0	0	0	0	0	0	0	0
																			5772.59	4008.69	3478.66	2293.93	2767.64	1241.05	5772.59	2182.46	2800.53	243.628	74.3466	57.7522	28.9946	384.874	0	0	0	0	0	0	0	0	0	0	0	0	0	0	0	0	0
																			8723.33	5963.81	5204.36	3518.97	4100.62	1863.18	8723.33	3320.08	4266.88	398.312	89.6265	74.216	39.8662	534.35	0	0	0	0	0	0	0	0	0	0	0	0	0	0	0	0	0
																			8097.2	5540.53	4837.04	3260.16	3816.32	1724.21	8097.2	3125.22	3922.21	362.546	87.8273	64.2727	56.8458	478.274	0	0	0	0	0	0	0	0	0	0	0	0	0	0	0	0	0
																			9777.53	6597.96	5794.97	3982.55	4534.37	2063.6	9777.53	3774.4	4792.19	474.302	102.517	58.0463	9.05369	567.016	0	0	0	0	0	0	0	0	0	0	0	0	0	0	0	0	0
																			8332.97	5629.48	4953.68	3379.28	3876.32	1753.15	8332.97	3246.85	4035.19	400.759	81.5461	36.9359	26.2957	505.386	0	0	0	0	0	0	0	0	0	0	0	0	0	0	0	0	0
																			7361.91	5023.25	4391.9	2970.01	3458.08	1565.17	7361.91	2827.03	3600.9	304.567	84.5222	58.5764	42.4549	443.86	0	0	0	0	0	0	0	0	0	0	0	0	0	0	0	0	0
																			11479.6	7813.85	6798.74	4680.83	5345.12	2468.72	11479.6	4401.48	5623.7	524.153	123.46	90.8988	91.9258	623.954	0	0	0	0	0	0	0	0	0	0	0	0	0	0	0	0	0
																			3529.77	2437.59	2131.24	1398.54	1689.55	748.047	3529.77	1328.16	1742.74	138.441	37.6928	31.6466	9.91583	241.177	0	0	0	0	0	0	0	0	0	0	0	0	0	0	0	0	0
																			9328.3	6339.11	5546.93	3781.36	4362.07	1977.04	9328.3	3559.08	4515.98	462.213	106.734	87.0095	59.0698	538.214	0	0	0	0	0	0	0	0	0	0	0	0	0	0	0	0	0
																			8734.18	5944.25	5206.61	3527.57	4094.97	1849.28	8734.18	3383.96	4226.29	411.496	98.1138	63.8563	28.3055	522.165	0	0	0	0	0	0	0	0	0	0	0	0	0	0	0	0	0
																			11097.8	7602.27	6609.62	4488.14	5212.2	2390.07	11097.8	4387.61	5281.62	531.021	124.632	107.04	49.0585	616.775	0	0	0	0	0	0	0	0	0	0	0	0	0	0	0	0	0
																			8414.89	5712.02	5005.03	3409.86	3926.38	1785.64	8414.89	3259.87	4115.42	387.805	95.2338	-2.96217	43.5282	515.988	0	0	0	0	0	0	0	0	0	0	0	0	0	0	0	0	0
																			6738.47	4617.6	4029.95	2708.51	3182.16	1435.44	6738.47	2537.39	3328.72	291	60.1824	65.1773	22.1553	433.832	0	0	0	0	0	0	0	0	0	0	0	0	0	0	0	0	0
																			9926.31	6742.8	5904.11	4022.2	4642.46	2100.33	9926.31	3836.15	4799.59	461.269	104.509	119.155	28.8566	576.784	0	0	0	0	0	0	0	0	0	0	0	0	0	0	0	0	0
																			8100.44	5476.97	4820.27	3280.16	3776.76	1700.21	8100.44	3139	3903.09	394.894	89.5303	55.8898	31.2549	486.781	0	0	0	0	0	0	0	0	0	0	0	0	0	0	0	0	0
																			6464.79	4446.3	3883.9	2580.89	3068.75	1377.55	6464.79	2472.19	3118.69	298.773	72.5719	56.6418	34.264	411.656	0	0	0	0	0	0	0	0	0	0	0	0	0	0	0	0	0
																			9386.56	6337.63	5568.88	3817.68	4357.38	1980.25	9386.56	3677.03	4515.86	415.518	99.0902	98.5409	56.3912	524.132	0	0	0	0	0	0	0	0	0	0	0	0	0	0	0	0	0
																			6364.88	4358.53	3818.73	2546.16	3015.98	1342.55	6364.88	2459.72	3096.63	270.729	74.1137	43.5292	24.6511	395.514	0	0	0	0	0	0	0	0	0	0	0	0	0	0	0	0	0
																			7475.14	5072.7	4456.64	3018.49	3499.3	1573.39	7475.14	2876.98	3622.52	340.195	67.6067	65.0635	29.5421	473.225	0	0	0	0	0	0	0	0	0	0	0	0	0	0	0	0	0
																			3649.39	2532.12	2206.37	1443.01	1754.69	777.431	3649.39	1354.03	1821.98	149.317	37.7713	25.3886	13.2713	247.635	0	0	0	0	0	0	0	0	0	0	0	0	0	0	0	0	0
																			4797.93	3275.44	2877.56	1920.37	2268.64	1006.8	4797.93	1811.87	2350.69	204.808	60.3488	33.5094	15.0531	321.659	0	0	0	0	0	0	0	0	0	0	0	0	0	0	0	0	0
																			9754.3	6544.95	5770.35	3983.95	4499.64	2045.31	9754.3	3800.81	4677.5	428.609	117.979	100.345	72.9467	556.112	0	0	0	0	0	0	0	0	0	0	0	0	0	0	0	0	0
																			4466.39	3080.71	2688.3	1778.09	2129.78	950.932	4466.39	1666.3	2199.04	207.356	42.6434	34.395	18.1127	298.54	0	0	0	0	0	0	0	0	0	0	0	0	0	0	0	0	0
																			6345.86	4342.67	3804.66	2541.2	3000.92	1341.75	6345.86	2465.87	3071.97	278.628	68.2913	11.5597	18.0294	431.509	0	0	0	0	0	0	0	0	0	0	0	0	0	0	0	0	0
																			8926.57	6071.87	5321.61	3604.96	4182.89	1888.98	8926.57	3515.32	4275.7	439.748	79.8601	53.0184	34.026	528.889	0	0	0	0	0	0	0	0	0	0	0	0	0	0	0	0	0
																			8008.06	5431.82	4771.36	3236.69	3747.14	1684.68	8008.06	3061.38	3901.34	413.387	71.691	69.4143	33.0125	457.833	0	0	0	0	0	0	0	0	0	0	0	0	0	0	0	0	0
																			7763.87	5221.44	4609.65	3154.22	3601.02	1620.43	7763.87	2997.44	3790.34	333.163	88.5244	62.015	29.1984	463.189	0	0	0	0	0	0	0	0	0	0	0	0	0	0	0	0	0
																			8761.2	6003.65	5236.55	3524.65	4135.46	1868.18	8761.2	3433.94	4204.87	388.491	98.7454	77.5947	33.5058	524.061	0	0	0	0	0	0	0	0	0	0	0	0	0	0	0	0	0
																			7744.73	5276.35	4615.21	3129.52	3630.69	1645.66	7744.73	2962.07	3816.7	322.845	83.3909	50.4681	42.3687	466.897	0	0	0	0	0	0	0	0	0	0	0	0	0	0	0	0	0
																			9931.27	6837.22	5944.82	3986.46	4705.39	2131.83	9931.27	3968.18	4817.93	353.34	121.476	56.735	47.6794	565.935	0	0	0	0	0	0	0	0	0	0	0	0	0	0	0	0	0
																			9161.6	6182.6	5432.45	3729.15	4251.72	1930.88	9161.6	3565.97	4450.6	398.609	87.1814	94.4485	40.8507	523.94	0	0	0	0	0	0	0	0	0	0	0	0	0	0	0	0	0
																			7752.29	5245.57	4610.55	3141.74	3615.18	1630.38	7752.29	2950.85	3770.88	337.217	97.3717	98.7059	28.6963	468.57	0	0	0	0	0	0	0	0	0	0	0	0	0	0	0	0	0
																			6973.21	4750.27	4160.19	2813.02	3276.41	1473.86	6973.21	2633.41	3395.9	310.639	80.0695	74.9251	33.5513	444.712	0	0	0	0	0	0	0	0	0	0	0	0	0	0	0	0	0
																			6643.63	4611.54	4003.31	2640.32	3184.28	1427.26	6643.63	2551.38	3236.78	280.997	71.0152	74.9358	22.379	406.144	0	0	0	0	0	0	0	0	0	0	0	0	0	0	0	0	0
																			7899.38	5377.95	4716.11	3183.27	3710.44	1667.51	7899.38	3024.2	3866.3	355.009	90.2097	57.8873	25.0022	480.768	0	0	0	0	0	0	0	0	0	0	0	0	0	0	0	0	0
																			7876.18	5356.62	4693.43	3182.75	3689.91	1666.7	7876.18	2979.68	3861.2	374.235	99.601	40.9884	30.8697	489.61	0	0	0	0	0	0	0	0	0	0	0	0	0	0	0	0	0
																			4861.54	3328.51	2912.87	1948.66	2299.8	1028.71	4861.54	1780.22	2457.47	175.731	56.633	50.7651	14.5904	326.132	0	0	0	0	0	0	0	0	0	0	0	0	0	0	0	0	0
																			8069.06	5536	4823.24	3245.82	3810.2	1725.8	8069.06	3090.37	3929.04	342.059	92.0308	86.6927	39.7045	489.166	0	0	0	0	0	0	0	0	0	0	0	0	0	0	0	0	0
																			7661.72	5243.17	4581.02	3080.7	3609.32	1633.86	7661.72	2933.56	3761.55	341.405	74.6784	58.5423	23.8824	468.105	0	0	0	0	0	0	0	0	0	0	0	0	0	0	0	0	0
																			7008.24	4755.02	4176.77	2831.47	3277.57	1477.45	7008.24	2657.57	3401.22	317.211	78.2697	84.8218	33.8863	435.255	0	0	0	0	0	0	0	0	0	0	0	0	0	0	0	0	0
																			8934.12	6122.75	5340.51	3593.61	4215.84	1906.91	8934.12	3548.6	4259.92	418.348	95.8694	38.5015	43.9658	528.908	0	0	0	0	0	0	0	0	0	0	0	0	0	0	0	0	0
																			8812.8	6031.75	5257.63	3555.16	4150.23	1881.52	8812.8	3341.04	4333.8	385.575	107.635	82.9572	48.7997	512.986	0	0	0	0	0	0	0	0	0	0	0	0	0	0	0	0	0
																			7793.51	5307.58	4652.94	3140.57	3661.92	1645.66	7793.51	3000.73	3782.08	310.856	91.3061	104.7	35.318	468.516	0	0	0	0	0	0	0	0	0	0	0	0	0	0	0	0	0
																			9963.72	6741.42	5906.63	4057.09	4634.65	2106.78	9963.72	3853.06	4803.52	473.839	110.553	93.9043	48.97	579.88	0	0	0	0	0	0	0	0	0	0	0	0	0	0	0	0	0
																			7212.95	4982.43	4332.48	2880.48	3437.32	1545.11	7212.95	2787.84	3436.12	307.2	90.5409	81.6711	52.842	456.734	0	0	0	0	0	0	0	0	0	0	0	0	0	0	0	0	0
																			7310.38	4986.46	4369.08	2941.3	3439.92	1546.53	7310.38	2824.09	3585.16	308.64	91.9938	39.1082	18.8167	442.57	0	0	0	0	0	0	0	0	0	0	0	0	0	0	0	0	0
																			6826.77	4634.52	4069.21	2757.56	3197.53	1437	6826.77	2562.05	3384.25	295.957	71.0775	40.1579	35.4573	437.826	0	0	0	0	0	0	0	0	0	0	0	0	0	0	0	0	0
																			5283.14	3611.63	3163.02	2120.12	2492.57	1119.06	5283.14	1960.97	2623.58	211.26	59.8212	65.9597	18.7943	342.761	0	0	0	0	0	0	0	0	0	0	0	0	0	0	0	0	0
																			6783.45	4601.63	4043.36	2740.09	3173	1428.63	6783.45	2576.15	3310.15	320.123	74.6061	47.2021	32.3004	422.915	0	0	0	0	0	0	0	0	0	0	0	0	0	0	0	0	0
																			5047.26	3474.5	3034.34	2012.92	2401.3	1073.2	5047.26	1886.1	2487.08	221.272	64.6787	28.2946	23.8097	336.021	0	0	0	0	0	0	0	0	0	0	0	0	0	0	0	0	0
																			4331.02	2989.84	2612.97	1718.06	2074.18	915.662	4331.02	1692.44	2060.72	193.426	44.1062	35.955	18.1079	286.271	0	0	0	0	0	0	0	0	0	0	0	0	0	0	0	0	0
																			8845.86	6075.39	5286.42	3559.44	4176.1	1899.29	8845.86	3424.93	4303.46	387.545	107.916	57.4507	45.0313	519.528	0	0	0	0	0	0	0	0	0	0	0	0	0	0	0	0	0
																			7370.99	5096.25	4422.86	2948.12	3507.73	1588.52	7370.99	2822.79	3516.28	391.705	74.5327	66.2617	49.0977	450.323	0	0	0	0	0	0	0	0	0	0	0	0	0	0	0	0	0
																			6860.62	4692.02	4106.68	2753.94	3238.43	1453.59	6860.62	2656.53	3363.61	296.644	75.5439	19.6251	32.9115	415.747	0	0	0	0	0	0	0	0	0	0	0	0	0	0	0	0	0
																			8739.37	5999.55	5219.78	3519.59	4128.46	1871.09	8739.37	3360.83	4220.15	382.072	97.2453	103.791	53.6397	521.63	0	0	0	0	0	0	0	0	0	0	0	0	0	0	0	0	0
																			9693.52	6515.13	5740.9	3952.62	4486.78	2028.35	9693.52	3811.96	4661.36	454.397	100.932	59.3174	53.8017	551.748	0	0	0	0	0	0	0	0	0	0	0	0	0	0	0	0	0
																			11469.1	7773.36	6792.3	4676.78	5329.59	2443.77	11469.1	4546.88	5535.21	520.858	118.415	88.0972	63.3688	596.252	0	0	0	0	0	0	0	0	0	0	0	0	0	0	0	0	0
																			9573.71	6526.54	5693.26	3880.46	4483.65	2042.89	9573.71	3718.91	4600.45	412.415	99.8858	135.83	60.4831	545.745	0	0	0	0	0	0	0	0	0	0	0	0	0	0	0	0	0
																			7944.44	5422.76	4750.94	3193.5	3742.72	1680.04	7944.44	3073.93	3918.53	320.814	87.0634	51.1333	1.06326	491.902	0	0	0	0	0	0	0	0	0	0	0	0	0	0	0	0	0
																			8875.07	6034.03	5286.5	3588.57	4155.26	1878.77	8875.07	3471.62	4317.67	387.338	94.2256	62.7914	24.1556	517.266	0	0	0	0	0	0	0	0	0	0	0	0	0	0	0	0	0
																			10612.5	7172.61	6280.48	4332.04	4918.94	2253.68	10612.5	4155.99	5128.21	419.143	121.232	133.891	65.9209	588.123	0	0	0	0	0	0	0	0	0	0	0	0	0	0	0	0	0
																			8309.92	5638.46	4947.09	3362.83	3882.72	1755.74	8309.92	3161.39	4075.11	383.02	99.0319	81.6116	15.6508	494.105	0	0	0	0	0	0	0	0	0	0	0	0	0	0	0	0	0
																			6377.52	4365.98	3829.52	2548	3019.94	1346.04	6377.52	2476.15	3109.47	247.575	71.3963	33.217	24.7887	414.916	0	0	0	0	0	0	0	0	0	0	0	0	0	0	0	0	0
																			4612.56	3139.39	2765.62	1846.94	2176.34	963.056	4612.56	1759.81	2215.48	231.761	44.8916	37.5029	16.0527	307.068	0	0	0	0	0	0	0	0	0	0	0	0	0	0	0	0	0
																			4583.52	3146.06	2756.97	1826.55	2177.86	968.197	4583.52	1705.63	2238.22	222.613	56.73	43.9978	15.1763	301.144	0	0	0	0	0	0	0	0	0	0	0	0	0	0	0	0	0
																			7375.5	5026.49	4402.26	2973.24	3464.53	1561.96	7375.5	2853.15	3572.91	334.8	61.9278	48.4526	45.6294	458.63	0	0	0	0	0	0	0	0	0	0	0	0	0	0	0	0	0
																			7923.58	5422.41	4739.91	3183.67	3739.38	1683.03	7923.58	3035.41	3900.48	364.389	80.4383	49.1736	34.7909	458.902	0	0	0	0	0	0	0	0	0	0	0	0	0	0	0	0	0
																			10154.4	6882.75	6026.48	4127.96	4728.72	2154.03	10154.4	4002.18	4857.39	491.336	108.401	66.7086	59.4987	568.92	0	0	0	0	0	0	0	0	0	0	0	0	0	0	0	0	0
																			10481	7054.39	6198.81	4282.21	4849.58	2204.81	10481	4067.79	5055.64	478.5	118.379	108.885	58.7224	593.099	0	0	0	0	0	0	0	0	0	0	0	0	0	0	0	0	0
																			10804.2	7233.95	6375.24	4428.97	4962.59	2271.36	10804.2	4292.11	5136.7	524.858	117.262	88.521	54.0168	590.74	0	0	0	0	0	0	0	0	0	0	0	0	0	0	0	0	0
																			8834.69	6022.57	5261.89	3572.8	4141.01	1881.56	8834.69	3388.31	4259.51	403.393	105.798	92.49	65.8917	519.293	0	0	0	0	0	0	0	0	0	0	0	0	0	0	0	0	0
																			9378.64	6350.02	5572.72	3805.92	4368.36	1981.65	9378.64	3665.75	4542.43	377.41	112.878	90.1337	69.9943	520.049	0	0	0	0	0	0	0	0	0	0	0	0	0	0	0	0	0
																			7526.73	5111.07	4486.89	3039.83	3524.86	1586.21	7526.73	2875.33	3614.79	355.269	88.6223	79.1816	40.2874	473.247	0	0	0	0	0	0	0	0	0	0	0	0	0	0	0	0	0
																			7355.07	4973.29	4381.32	2973.76	3432.76	1540.52	7355.07	2850.11	3519.97	342.037	75.7757	76.1192	34.6041	456.461	0	0	0	0	0	0	0	0	0	0	0	0	0	0	0	0	0
																			10798.9	7311.39	6399.87	4398.99	5023.54	2287.85	10798.9	4228.7	5269.62	410.012	130.946	140.868	42.4899	576.232	0	0	0	0	0	0	0	0	0	0	0	0	0	0	0	0	0
																			4755.9	3288.76	2864.43	1891.47	2273.64	1015.12	4755.9	1767.02	2357.95	213.723	52.4784	25.8472	23.2038	315.678	0	0	0	0	0	0	0	0	0	0	0	0	0	0	0	0	0
																			7871.8	5386.91	4708.62	3163.18	3715.16	1671.75	7871.8	3078.91	3756.96	354.412	90.039	77.5112	47.3747	466.592	0	0	0	0	0	0	0	0	0	0	0	0	0	0	0	0	0
																			6813.93	4665.33	4079.08	2734.85	3217.95	1447.38	6813.93	2609.72	3319.57	315.997	76.6517	45.2532	39.266	407.472	0	0	0	0	0	0	0	0	0	0	0	0	0	0	0	0	0
																			6642.13	4568.35	3982.28	2659.85	3152.23	1416.13	6642.13	2536.69	3249.74	279.804	68.8076	34.2396	49.4732	423.371	0	0	0	0	0	0	0	0	0	0	0	0	0	0	0	0	0
																			6367.58	4385.17	3826.94	2540.64	3032.9	1352.27	6367.58	2441.28	3096.29	286.316	66.8616	48.1391	30.178	398.508	0	0	0	0	0	0	0	0	0	0	0	0	0	0	0	0	0
																			5869.9	4026.96	3522.82	2347.08	2784.54	1242.42	5869.9	2195.26	2873.36	256.863	67.1972	73.034	22.1086	382.078	0	0	0	0	0	0	0	0	0	0	0	0	0	0	0	0	0
																			5779.12	3940.64	3464.18	2314.95	2726.59	1214.05	5779.12	2221.35	2807.14	241.338	69.2744	43.6417	18.6837	377.697	0	0	0	0	0	0	0	0	0	0	0	0	0	0	0	0	0
																			5911.71	4017.15	3528.17	2383.54	2771.41	1245.74	5911.71	2224.81	2909.91	252.907	69.5819	44.6601	45.5765	364.262	0	0	0	0	0	0	0	0	0	0	0	0	0	0	0	0	0
																			7466.36	5076.41	4451.97	3014.39	3499.19	1577.22	7466.36	2855.91	3659.71	356.991	78.7364	34.461	37.0546	443.494	0	0	0	0	0	0	0	0	0	0	0	0	0	0	0	0	0
																			1297.54	887.784	780.106	517.433	614.885	272.899	1297.54	442.231	661.742	66.4594	14.1647	15.5062	4.45707	92.9789	0	0	0	0	0	0	0	0	0	0	0	0	0	0	0	0	0
																			5506.46	3748.26	3288.16	2218.3	2585.92	1162.34	5506.46	2065.44	2712.54	240.851	64.1798	25.2309	29.4862	368.742	0	0	0	0	0	0	0	0	0	0	0	0	0	0	0	0	0
																			8355.35	5635.49	4963.38	3391.97	3883.04	1752.45	8355.35	3228.44	4087.33	362.992	93.9827	70.6725	35.6126	476.323	0	0	0	0	0	0	0	0	0	0	0	0	0	0	0	0	0
																			7262.76	4955.25	4339.81	2922.94	3420.47	1534.78	7262.76	2789.05	3518.16	315.405	75.9411	65.6818	40.5969	457.917	0	0	0	0	0	0	0	0	0	0	0	0	0	0	0	0	0
																			9832.68	6643.94	5828.74	4003.94	4566.36	2077.58	9832.68	3805.91	4771.21	426.53	114.53	92.6872	68.261	553.551	0	0	0	0	0	0	0	0	0	0	0	0	0	0	0	0	0
																			9450.71	6447.37	5624.65	3826.07	4430.5	2016.87	9450.71	3649.82	4568.82	434.245	93.6333	102.445	39.7546	561.996	0	0	0	0	0	0	0	0	0	0	0	0	0	0	0	0	0
																			11360.2	7752.46	6756.32	4603.85	5322.71	2429.75	11360.2	4566.43	5416.13	501.301	119.638	88.0582	61.2392	607.365	0	0	0	0	0	0	0	0	0	0	0	0	0	0	0	0	0
																			6636.68	4519.78	3967.12	2669.56	3119.05	1400.73	6636.68	2522.96	3199.85	343.445	64.7859	54.0207	30.0595	421.562	0	0	0	0	0	0	0	0	0	0	0	0	0	0	0	0	0
																			11064.7	7390.44	6518.61	4546.06	5070.3	2320.14	11064.7	4387.34	5288.77	528.266	112.966	83.9791	54.4166	608.936	0	0	0	0	0	0	0	0	0	0	0	0	0	0	0	0	0
																			8227.86	5590.28	4904.03	3323.83	3852.46	1737.82	8227.86	3191.69	3988.14	361.705	85.5353	77.5389	39.3899	483.859	0	0	0	0	0	0	0	0	0	0	0	0	0	0	0	0	0
																			3954.22	2736.52	2387.91	1566.31	1893.84	842.682	3954.22	1479.56	1936.38	176.225	47.0125	10.5072	17.2302	287.304	0	0	0	0	0	0	0	0	0	0	0	0	0	0	0	0	0
																			6753.96	4609.25	4043.02	2710.94	3189.23	1420.02	6753.96	2597.94	3281.63	318.112	64.7841	38.3286	42.9451	410.219	0	0	0	0	0	0	0	0	0	0	0	0	0	0	0	0	0
																			8934.87	6103.77	5317.67	3617.19	4197.88	1905.89	8934.87	3446.49	4393.44	340.327	82.2623	98.6626	60.6212	513.068	0	0	0	0	0	0	0	0	0	0	0	0	0	0	0	0	0
																			6820.08	4742.03	4111.01	2709.07	3272.6	1469.43	6820.08	2637.48	3296.68	292.223	72.9537	62.0741	23.7645	434.907	0	0	0	0	0	0	0	0	0	0	0	0	0	0	0	0	0
																			11830.1	7938.64	6971.14	4858.97	5445.74	2492.9	11830.1	4664.38	5674.4	529.642	116.348	146.708	77.2991	621.327	0	0	0	0	0	0	0	0	0	0	0	0	0	0	0	0	0
																			8876.46	5986.44	5271.9	3604.55	4121.89	1864.55	8876.46	3460.47	4268.56	395.972	92.0291	89.099	35.9073	534.421	0	0	0	0	0	0	0	0	0	0	0	0	0	0	0	0	0
																			6511.58	4451.97	3897.99	2613.59	3072.02	1379.95	6511.58	2495.68	3161.03	306.565	53.5029	66.4404	23.5643	404.798	0	0	0	0	0	0	0	0	0	0	0	0	0	0	0	0	0
																			8189.79	5690.3	4927.76	3262.03	3924.14	1766.15	8189.79	3193.76	3930.08	374.048	87.0539	77.4427	27.6555	499.746	0	0	0	0	0	0	0	0	0	0	0	0	0	0	0	0	0
																			5378.7	3678.48	3222.45	2156.25	2543.42	1135.06	5378.7	1994.87	2653.35	252.426	55.0202	43.4213	23.8139	355.789	0	0	0	0	0	0	0	0	0	0	0	0	0	0	0	0	0
																			5485.34	3790.76	3305.33	2180.01	2624.33	1166.43	5485.34	2064.34	2680.65	246.427	61.1478	46.1197	14.3091	372.35	0	0	0	0	0	0	0	0	0	0	0	0	0	0	0	0	0
																			6982.7	4828.24	4191.71	2790.98	3328.67	1499.57	6982.7	2621.05	3447.17	304.856	67.2511	76.0907	37.9484	428.328	0	0	0	0	0	0	0	0	0	0	0	0	0	0	0	0	0
																			10465.7	7097.19	6213.78	4251.96	4871.42	2225.77	10465.7	4121.71	4983.85	497.795	121.768	81.2954	64.1393	595.184	0	0	0	0	0	0	0	0	0	0	0	0	0	0	0	0	0
																			9914.7	6674.65	5876.71	4037.99	4590.61	2084.04	9914.7	3954.37	4758.23	434.85	89.7729	87.0168	25.0851	565.373	0	0	0	0	0	0	0	0	0	0	0	0	0	0	0	0	0
																			7991.71	5455.31	4777.52	3214.19	3763.94	1691.37	7991.71	3103.84	3911.28	333.321	87.119	40.2793	40.7882	475.086	0	0	0	0	0	0	0	0	0	0	0	0	0	0	0	0	0
																			3951.41	2767.3	2395.79	1555.62	1914.17	853.134	3951.41	1481.55	1925.23	177.754	39.5667	35.6958	18.3179	273.302	0	0	0	0	0	0	0	0	0	0	0	0	0	0	0	0	0
																			11451.5	7645.14	6745.54	4705.94	5248.03	2397.11	11451.5	4514.86	5537.85	525.94	119.378	84.1801	36.1142	633.159	0	0	0	0	0	0	0	0	0	0	0	0	0	0	0	0	0
																			8664.29	5903.82	5163.96	3500.33	4061.09	1842.73	8664.29	3389.67	4193.08	369.563	97.9095	64.9906	37.1835	511.887	0	0	0	0	0	0	0	0	0	0	0	0	0	0	0	0	0
																			10125.4	6849.95	6000.95	4124.46	4705.72	2144.23	10125.4	3928.34	4956.26	399.37	114.578	94.0609	59.5738	573.225	0	0	0	0	0	0	0	0	0	0	0	0	0	0	0	0	0
																			4448.93	3083.54	2687.96	1760.98	2135.76	947.779	4448.93	1709.27	2149.49	187.406	55.5347	18.8247	22.7081	305.702	0	0	0	0	0	0	0	0	0	0	0	0	0	0	0	0	0
																			10330.9	6976.1	6118.96	4211.91	4790.27	2185.83	10330.9	4030.88	5058.02	406.102	116.476	115.853	45.6164	557.925	0	0	0	0	0	0	0	0	0	0	0	0	0	0	0	0	0
																			9365.58	6382.5	5578.55	3787.03	4391.63	1990.87	9365.58	3652.93	4520.23	419.814	96.9335	111.669	30.863	533.137	0	0	0	0	0	0	0	0	0	0	0	0	0	0	0	0	0
																			9176.98	6216.45	5451.58	3725.4	4274.09	1942.37	9176.98	3571.7	4423.98	420.41	102.678	60.549	61.3334	536.329	0	0	0	0	0	0	0	0	0	0	0	0	0	0	0	0	0
																			6574.52	4452.1	3917.01	2657.52	3072.39	1379.71	6574.52	2480.5	3215.06	290.652	71.7808	62.989	31.9321	421.617	0	0	0	0	0	0	0	0	0	0	0	0	0	0	0	0	0
																			9929.44	6750.76	5903.49	4025.95	4643.22	2107.54	9929.44	3931.99	4757.33	445.098	112.229	55.8664	60.4595	566.46	0	0	0	0	0	0	0	0	0	0	0	0	0	0	0	0	0
																			8823.12	6092.82	5287.53	3535.59	4193.97	1898.84	8823.12	3415.58	4274.7	405.814	87.1329	76.5339	46.4132	516.94	0	0	0	0	0	0	0	0	0	0	0	0	0	0	0	0	0
																			7877.88	5366.25	4702.82	3175.05	3701.97	1664.28	7877.88	3046.08	3842.06	339.887	83.5425	63.3732	20.5063	482.423	0	0	0	0	0	0	0	0	0	0	0	0	0	0	0	0	0
																			8859.64	5988.76	5256.83	3602.81	4118.41	1870.34	8859.64	3452.87	4292.47	389.348	88.4169	76.7811	43.71	516.044	0	0	0	0	0	0	0	0	0	0	0	0	0	0	0	0	0
																			10912.4	7360.36	6449.71	4462.66	5047.35	2313.01	10912.4	4259.85	5256.46	489.712	112.749	109.237	79.4836	604.88	0	0	0	0	0	0	0	0	0	0	0	0	0	0	0	0	0
																			6680.62	4601.25	4009.83	2670.79	3174.53	1426.73	6680.62	2528.67	3242.11	327.017	65.4351	69.4757	25.2186	422.699	0	0	0	0	0	0	0	0	0	0	0	0	0	0	0	0	0
																			4773.34	3293.49	2880.35	1892.99	2284.16	1009.32	4773.34	1858.86	2289.23	220.2	50.6414	30.8602	21.0648	302.483	0	0	0	0	0	0	0	0	0	0	0	0	0	0	0	0	0
																			8625.98	5882.72	5138.13	3487.85	4046.51	1836.21	8625.98	3305.45	4281.72	343.347	107.645	47.5396	43.0293	497.243	0	0	0	0	0	0	0	0	0	0	0	0	0	0	0	0	0
																			7402.48	5073.07	4431.37	2971.11	3497.84	1575.23	7402.48	2855.64	3539.01	344.076	76.8372	66.6353	57.4844	462.8	0	0	0	0	0	0	0	0	0	0	0	0	0	0	0	0	0
																			9179.72	6251.98	5470.78	3708.93	4301.36	1950.61	9179.72	3610.43	4388.59	423.752	106.25	75.0233	36.03	539.641	0	0	0	0	0	0	0	0	0	0	0	0	0	0	0	0	0
																			6931.49	4763.76	4148.71	2782.78	3280.32	1483.45	6931.49	2656.45	3384.63	277.286	77.7816	61.2293	40.152	433.963	0	0	0	0	0	0	0	0	0	0	0	0	0	0	0	0	0
																			8120.1	5540.56	4845.28	3274.82	3815.04	1725.52	8120.1	3136.7	3952.86	340.81	96.2254	53.6687	51.0335	488.808	0	0	0	0	0	0	0	0	0	0	0	0	0	0	0	0	0
																			7465.44	5096.11	4467.54	2997.9	3518.17	1577.94	7465.44	2928.89	3609.07	318.87	84.0824	48.8108	29.7024	446.02	0	0	0	0	0	0	0	0	0	0	0	0	0	0	0	0	0
																			4725.36	3221.96	2828.12	1897.24	2226.13	995.831	4725.36	1763.41	2372.8	185.709	58.0148	31.455	9.03864	304.932	0	0	0	0	0	0	0	0	0	0	0	0	0	0	0	0	0
																			7353.78	5006.54	4388.51	2965.26	3453.42	1553.12	7353.78	2742.62	3701.92	320.573	82.7536	39.7044	20.2654	445.948	0	0	0	0	0	0	0	0	0	0	0	0	0	0	0	0	0
																			4901.13	3362.81	2940.67	1960.47	2324.76	1038.05	4901.13	1812.53	2444.96	205.811	56.2451	44.7665	23.0773	313.74	0	0	0	0	0	0	0	0	0	0	0	0	0	0	0	0	0
																			10561	7115.96	6248	4313.02	4888.63	2227.33	10561	4104.41	5148.47	433.577	116.811	122.328	45.984	589.441	0	0	0	0	0	0	0	0	0	0	0	0	0	0	0	0	0
																			6132.63	4240.79	3687.16	2445.48	2927.25	1313.54	6132.63	2344.57	2981.88	251.503	72.9706	67.006	30.4707	384.242	0	0	0	0	0	0	0	0	0	0	0	0	0	0	0	0	0
																			9142.8	6268.23	5462.63	3680.17	4311.74	1956.49	9142.8	3555.01	4434.09	415.037	101.099	73.0774	39.3631	525.127	0	0	0	0	0	0	0	0	0	0	0	0	0	0	0	0	0
																			6470.14	4407.65	3870.1	2600.04	3043.95	1363.7	6470.14	2461.25	3126.57	337.512	69.0356	55.178	21.3136	399.28	0	0	0	0	0	0	0	0	0	0	0	0	0	0	0	0	0
																			12133.7	8124.81	7147.26	4986.45	5567.85	2556.96	12133.7	4896.51	5752.95	586.814	133.349	72.1654	62.4297	629.491	0	0	0	0	0	0	0	0	0	0	0	0	0	0	0	0	0
																			4377.49	3034.38	2638.69	1738.8	2098.41	935.966	4377.49	1623.3	2155.26	188.918	45.7259	42.7908	26.1195	295.374	0	0	0	0	0	0	0	0	0	0	0	0	0	0	0	0	0
																			7313.29	4980.47	4365.58	2947.71	3433.89	1546.58	7313.29	2807.35	3597.89	334.991	76.8435	44.2177	10.4157	441.592	0	0	0	0	0	0	0	0	0	0	0	0	0	0	0	0	0
																			7255.45	4940.79	4333.17	2922.27	3407.33	1533.46	7255.45	2796.66	3538.02	271.877	83.0136	84.343	34.3991	447.133	0	0	0	0	0	0	0	0	0	0	0	0	0	0	0	0	0
																			6423	4350.75	3831.68	2591.32	3005.89	1344.86	6423	2473.4	3129.4	269.256	61.3109	65.0975	19.3706	405.157	0	0	0	0	0	0	0	0	0	0	0	0	0	0	0	0	0
																			6293.93	4297.65	3762.48	2531.45	2965.8	1331.85	6293.93	2347.64	3120.21	266.093	65.9603	69.0434	26.2632	398.716	0	0	0	0	0	0	0	0	0	0	0	0	0	0	0	0	0
																			8335.11	5704.31	4977.09	3358.02	3930.04	1774.27	8335.11	3235.8	4017.78	339.438	93.4325	72.1879	62.4529	514.014	0	0	0	0	0	0	0	0	0	0	0	0	0	0	0	0	0
																			9217.69	6235.39	5461.17	3756.51	4283.84	1951.55	9217.69	3580.05	4475.12	375.452	89.6239	91.7504	58.4577	547.238	0	0	0	0	0	0	0	0	0	0	0	0	0	0	0	0	0
																			11266.6	7563.97	6647.11	4619.51	5188.04	2375.93	11266.6	4418.76	5445.98	536.096	112.58	106.578	36.6924	609.938	0	0	0	0	0	0	0	0	0	0	0	0	0	0	0	0	0
																			5292.05	3680.91	3196.02	2096.03	2546.89	1134.02	5292.05	2015.81	2591.78	207.069	63.5647	41.7204	20.454	351.653	0	0	0	0	0	0	0	0	0	0	0	0	0	0	0	0	0
																			8244.39	5637.49	4922.05	3322.34	3881.83	1755.66	8244.39	3142.88	4029.25	365.781	92.9873	78.9767	52.2855	482.224	0	0	0	0	0	0	0	0	0	0	0	0	0	0	0	0	0
																			7262.67	4936.5	4330.33	2932.35	3398.49	1538.01	7262.67	2791.34	3588.42	324.549	77.5536	25.559	40.7886	414.465	0	0	0	0	0	0	0	0	0	0	0	0	0	0	0	0	0
																			9026.36	6118.63	5363.04	3663.32	4208.8	1909.83	9026.36	3478.08	4402.68	410.284	92.7942	71.3412	50.9717	520.216	0	0	0	0	0	0	0	0	0	0	0	0	0	0	0	0	0
																			9037.32	6116.88	5362.8	3674.52	4206.44	1910.44	9037.32	3440.06	4433.84	415.688	106.732	66.6502	44.2885	530.06	0	0	0	0	0	0	0	0	0	0	0	0	0	0	0	0	0
																			3857.61	2650.76	2319.66	1537.96	1834.26	816.501	3857.61	1435.83	1894.51	172.24	38.178	34.677	20.3289	261.853	0	0	0	0	0	0	0	0	0	0	0	0	0	0	0	0	0
																			10122.1	6884.68	6015.23	4106.82	4730.56	2154.12	10122.1	3952.15	4920.3	433.837	117.42	65.599	63.8976	568.851	0	0	0	0	0	0	0	0	0	0	0	0	0	0	0	0	0
																			7361.93	4969.35	4383.56	2978.37	3425.55	1543.8	7361.93	2830.87	3562.16	338.094	83.5283	57.4102	20.1525	469.72	0	0	0	0	0	0	0	0	0	0	0	0	0	0	0	0	0
																			6863.76	4709.6	4116.39	2747.38	3248.42	1461.18	6863.76	2653.7	3292.3	332.487	76.9358	48.1376	28.5524	431.65	0	0	0	0	0	0	0	0	0	0	0	0	0	0	0	0	0
																			12131.1	8113.29	7133.9	4997.15	5556.88	2556.42	12131.1	4809.73	5771.74	577.192	124.244	121.941	81.1484	645.058	0	0	0	0	0	0	0	0	0	0	0	0	0	0	0	0	0
																			7975.51	5399.54	4744.25	3231.26	3721.23	1678.31	7975.51	3043.68	3920.02	336.169	93.9293	44.6302	38.6299	498.458	0	0	0	0	0	0	0	0	0	0	0	0	0	0	0	0	0
																			11613.1	7775.58	6829.78	4783.31	5322.93	2452.64	11613.1	4502.62	5640.66	518.775	112.702	145.333	72.0866	620.916	0	0	0	0	0	0	0	0	0	0	0	0	0	0	0	0	0
																			8543.88	5802.28	5094.24	3449.64	3997.19	1805.08	8543.88	3274.3	4169.03	406.52	101.904	56.4881	28.8673	506.768	0	0	0	0	0	0	0	0	0	0	0	0	0	0	0	0	0
																			10332.7	7034.32	6140.47	4192.27	4836.7	2197.62	10332.7	4040.56	4986.1	452.192	89.2089	117.952	71.6728	575.057	0	0	0	0	0	0	0	0	0	0	0	0	0	0	0	0	0
																			6788.52	4637.67	4067.51	2721.01	3203.42	1434.26	6788.52	2634.54	3306.14	311.98	65.9032	28.8738	15.7525	425.33	0	0	0	0	0	0	0	0	0	0	0	0	0	0	0	0	0
																			7641.67	5242.35	4571.84	3069.84	3610.11	1632.24	7641.67	2904.04	3706.26	364.3	74.9957	56.6783	53.446	481.96	0	0	0	0	0	0	0	0	0	0	0	0	0	0	0	0	0
																			6351.02	4332.8	3803.31	2547.71	2996.42	1336.38	6351.02	2431.4	3060.82	274.959	69.3233	60.8959	38.7551	414.873	0	0	0	0	0	0	0	0	0	0	0	0	0	0	0	0	0
																			7614.81	5195	4546.75	3068.06	3582.37	1612.63	7614.81	2938.54	3684.2	340.111	76.2819	69.2457	36.9955	469.433	0	0	0	0	0	0	0	0	0	0	0	0	0	0	0	0	0
																			6640.26	4553.51	3978.15	2662.11	3143.95	1409.56	6640.26	2518.29	3298.4	269.718	58.862	51.7965	31.9948	411.196	0	0	0	0	0	0	0	0	0	0	0	0	0	0	0	0	0
																			6268.42	4267.59	3746.52	2521.9	2947.1	1320.49	6268.42	2396.56	3025.57	282.774	68.8371	74.2028	30.8828	389.599	0	0	0	0	0	0	0	0	0	0	0	0	0	0	0	0	0
																			4149.51	2833.27	2486.48	1663.02	1957.8	875.464	4149.51	1537.28	2066.1	178.661	42.7984	23.792	20.4059	280.469	0	0	0	0	0	0	0	0	0	0	0	0	0	0	0	0	0
																			8218.16	5579.45	4889.78	3328.38	3843.37	1736.08	8218.16	3121.48	4044.08	357.008	69.9798	92.6794	47.8257	485.111	0	0	0	0	0	0	0	0	0	0	0	0	0	0	0	0	0
																			11113.9	7566.03	6596.31	4517.58	5190.18	2375.85	11113.9	4343.91	5363.76	489.773	113.619	140.921	53.4114	608.491	0	0	0	0	0	0	0	0	0	0	0	0	0	0	0	0	0
																			10758.6	7247.3	6362.31	4396.29	4974.95	2272.36	10758.6	4229.46	5224.92	445.04	124.788	86.0615	45.2155	603.116	0	0	0	0	0	0	0	0	0	0	0	0	0	0	0	0	0
																			6279.12	4309.13	3765.84	2513.28	2973.49	1335.65	6279.12	2430.35	3016.03	269.998	74.2682	51.8007	42.0792	394.591	0	0	0	0	0	0	0	0	0	0	0	0	0	0	0	0	0
																			8976.79	6122.7	5344.45	3632.34	4210.56	1912.14	8976.79	3412.89	4415.43	424.544	86.0884	71.1002	43.1837	523.549	0	0	0	0	0	0	0	0	0	0	0	0	0	0	0	0	0
																			7605.77	5181.33	4541.18	3064.6	3574.87	1606.46	7605.77	2918.74	3709.53	367.095	83.7697	36.4396	31.7823	458.416	0	0	0	0	0	0	0	0	0	0	0	0	0	0	0	0	0
																			8313.68	5639.12	4944.06	3369.62	3883.8	1755.32	8313.68	3213.59	4035.74	373.746	79.41	60.2962	49.8049	501.087	0	0	0	0	0	0	0	0	0	0	0	0	0	0	0	0	0
																			6635.72	4525.54	3964.67	2671.04	3118.59	1406.95	6635.72	2520.66	3194.06	307.772	65.314	60.3837	47.519	440.005	0	0	0	0	0	0	0	0	0	0	0	0	0	0	0	0	0
																			9725.5	6646.97	5801.42	3924.07	4574.67	2072.3	9725.5	3805.19	4718.65	406.878	111.594	88.5547	44.2871	550.344	0	0	0	0	0	0	0	0	0	0	0	0	0	0	0	0	0
																			6935.35	4706.64	4134.57	2800.79	3247.97	1458.66	6935.35	2661.26	3355.48	326.375	72.1092	45.8441	46.6741	427.605	0	0	0	0	0	0	0	0	0	0	0	0	0	0	0	0	0
																			8143.57	5560.75	4864.05	3279.53	3837.99	1722.77	8143.57	3138.03	3960.4	329.539	87.945	85.3155	47.8531	494.488	0	0	0	0	0	0	0	0	0	0	0	0	0	0	0	0	0
																			8430.1	5723.46	5015.89	3414.21	3939.59	1783.87	8430.1	3215.06	4151.62	351.185	103.734	57.8696	40.7143	509.916	0	0	0	0	0	0	0	0	0	0	0	0	0	0	0	0	0
																			5770.54	3927.86	3451.77	2318.77	2713.63	1214.24	5770.54	2176.85	2808.67	280.251	56.6991	43.2663	30.3064	374.493	0	0	0	0	0	0	0	0	0	0	0	0	0	0	0	0	0
																			8037.23	5409.96	4761.26	3275.97	3726.06	1683.9	8037.23	3077.06	3904.26	317.455	82.1219	100.011	61.7259	494.592	0	0	0	0	0	0	0	0	0	0	0	0	0	0	0	0	0
																			9695.73	6513.54	5731.76	3963.97	4468.67	2044.87	9695.73	3755.24	4712.32	460.046	102.864	62.8513	66.6158	535.793	0	0	0	0	0	0	0	0	0	0	0	0	0	0	0	0	0
																			5915.59	4095.77	3560.7	2354.89	2833.01	1262.76	5915.59	2235.86	2932	241.773	59.0166	39.9095	40.8885	366.141	0	0	0	0	0	0	0	0	0	0	0	0	0	0	0	0	0
																			7573.81	5158.78	4517.06	3056.75	3551.75	1607.03	7573.81	2876.57	3680.26	347.701	79.7477	92.3706	42.1174	455.043	0	0	0	0	0	0	0	0	0	0	0	0	0	0	0	0	0
																			6202.9	4299.76	3733.92	2468.99	2967.76	1332	6202.9	2334.33	3057.54	288.203	69.6301	30.5553	17.1411	405.501	0	0	0	0	0	0	0	0	0	0	0	0	0	0	0	0	0
																			10172.3	6931.56	6046.1	4126.24	4755.86	2175.71	10172.3	3934.97	4958.32	444.923	110.338	127.384	33.4484	562.957	0	0	0	0	0	0	0	0	0	0	0	0	0	0	0	0	0
																			7640.9	5236.91	4570.86	3070.04	3609.61	1627.3	7640.9	2979.3	3652.88	346.075	85.8997	62.0658	35.4874	479.193	0	0	0	0	0	0	0	0	0	0	0	0	0	0	0	0	0
																			8282.1	5675.29	4951.49	3330.61	3906.3	1768.99	8282.1	3186.35	4001.66	371.397	95.7837	64.1951	65.0786	497.631	0	0	0	0	0	0	0	0	0	0	0	0	0	0	0	0	0
																			11419.9	7761.87	6768.61	4651.33	5323.45	2438.42	11419.9	4563.16	5421.6	502.533	134.499	113.106	78.5784	606.462	0	0	0	0	0	0	0	0	0	0	0	0	0	0	0	0	0
																			8772.98	6007.05	5242.49	3530.49	4136.18	1870.87	8772.98	3409.17	4274.37	378.758	92.9667	64.3525	23.9694	529.395	0	0	0	0	0	0	0	0	0	0	0	0	0	0	0	0	0
																			6848.82	4653.99	4088.71	2760.12	3207.43	1446.56	6848.82	2633.77	3343.53	315.318	78.9639	26.3734	38.8506	412.015	0	0	0	0	0	0	0	0	0	0	0	0	0	0	0	0	0
																			7683.91	5226.3	4586.68	3097.23	3606.67	1619.62	7683.91	2973.03	3735.14	335.247	75.0693	55.7397	28.3203	481.368	0	0	0	0	0	0	0	0	0	0	0	0	0	0	0	0	0
																			8584.13	5757.68	5077.02	3507.11	3959.31	1798.36	8584.13	3292.6	4214.72	373.445	87.0391	58.2419	51.4898	506.601	0	0	0	0	0	0	0	0	0	0	0	0	0	0	0	0	0
																			7018.03	4840.4	4213.98	2804.05	3341.04	1499.36	7018.03	2679.36	3504.89	281.603	66.4809	33.5163	36.7806	415.4	0	0	0	0	0	0	0	0	0	0	0	0	0	0	0	0	0
																			11552.5	7842.56	6847.56	4704.96	5378.04	2464.52	11552.5	4576.62	5550.31	492.357	115.83	118.37	72.4183	626.617	0	0	0	0	0	0	0	0	0	0	0	0	0	0	0	0	0
																			8880.39	5995.01	5260.47	3619.93	4118.52	1876.49	8880.39	3402.12	4358.71	366.082	92.8492	66.717	70.7784	523.14	0	0	0	0	0	0	0	0	0	0	0	0	0	0	0	0	0
																			9071.5	6237.46	5420.27	3651.24	4289.08	1948.38	9071.5	3502.85	4402.21	385.35	95.3305	93.7902	59.5689	532.398	0	0	0	0	0	0	0	0	0	0	0	0	0	0	0	0	0
																			9537.13	6463.18	5664.77	3872.36	4448.42	2014.76	9537.13	3761.41	4584.01	388.091	115.363	76.8731	65.1826	546.192	0	0	0	0	0	0	0	0	0	0	0	0	0	0	0	0	0
																			8889.98	6023.96	5284.76	3605.22	4147.07	1876.89	8889.98	3441.88	4343.35	374.255	104.374	90.8337	35.2512	500.034	0	0	0	0	0	0	0	0	0	0	0	0	0	0	0	0	0
																			3126.63	2180.75	1893.45	1233.18	1509.83	670.92	3126.63	1149.31	1566.76	131.211	38.6295	13.3269	16.7714	210.621	0	0	0	0	0	0	0	0	0	0	0	0	0	0	0	0	0
																			7760.96	5307.71	4637.3	3123.67	3657.95	1649.76	7760.96	2898.01	3815.73	371.306	96.0766	72.5504	31.2053	476.077	0	0	0	0	0	0	0	0	0	0	0	0	0	0	0	0	0
																			6495.38	4457.05	3887.56	2607.82	3070.93	1386.12	6495.38	2438.33	3205.5	281.315	67.571	77.4081	39.9703	385.282	0	0	0	0	0	0	0	0	0	0	0	0	0	0	0	0	0
																			6987.69	4840.03	4207.16	2780.53	3342.93	1497.1	6987.69	2712.68	3398.62	299.662	66.1328	71.7367	19.2014	419.67	0	0	0	0	0	0	0	0	0	0	0	0	0	0	0	0	0
																			7660.79	5284.08	4598.09	3062.7	3644.91	1639.17	7660.79	2947.92	3773.55	320.185	91.9779	49.2212	28.8226	449.126	0	0	0	0	0	0	0	0	0	0	0	0	0	0	0	0	0
																			9026.09	6119.42	5373.26	3652.83	4219.73	1899.69	9026.09	3500.7	4408.42	389.713	110.125	41.9899	46.7688	528.369	0	0	0	0	0	0	0	0	0	0	0	0	0	0	0	0	0
																			9105.2	6186.9	5416.53	3688.67	4256.93	1929.97	9105.2	3547.39	4372.3	412.317	110.457	66.6984	64.2107	531.831	0	0	0	0	0	0	0	0	0	0	0	0	0	0	0	0	0
																			3278.78	2242.61	1969.7	1309.08	1553.42	689.189	3278.78	1255.63	1586.23	116.874	40.2896	19.8927	21.4218	238.444	0	0	0	0	0	0	0	0	0	0	0	0	0	0	0	0	0
																			5473.32	3722.53	3265.93	2207.39	2566.4	1156.13	5473.32	2020.79	2681.41	258.606	59.3613	55.0989	18.7332	379.32	0	0	0	0	0	0	0	0	0	0	0	0	0	0	0	0	0
																			9510.71	6424.58	5642.29	3868.43	4423.11	2001.47	9510.71	3716.18	4615.4	404.565	100.023	76.9856	51.0435	546.513	0	0	0	0	0	0	0	0	0	0	0	0	0	0	0	0	0
																			6778.23	4619.16	4054.68	2723.55	3193.57	1425.6	6778.23	2615.83	3319.07	291.034	73.2652	19.4154	23.807	435.803	0	0	0	0	0	0	0	0	0	0	0	0	0	0	0	0	0
																			5904.27	4014.28	3525.6	2378.67	2771.86	1242.42	5904.27	2211.1	2858.82	296.651	56.9071	53.9508	25.3021	401.538	0	0	0	0	0	0	0	0	0	0	0	0	0	0	0	0	0
																			5850.57	3994.31	3502.26	2348.32	2758.93	1235.38	5850.57	2236.74	2830.09	261.726	66.215	53.6136	34.1788	368	0	0	0	0	0	0	0	0	0	0	0	0	0	0	0	0	0
																			7759.61	5231.87	4608.97	3150.64	3605.75	1626.12	7759.61	2969.53	3810.7	336.51	94.9989	52.42	42.2234	453.237	0	0	0	0	0	0	0	0	0	0	0	0	0	0	0	0	0
																			8321.48	5661.51	4960.43	3361.05	3896.64	1764.88	8321.48	3244.67	3996.44	382.811	84.0771	48.2234	47.6659	517.598	0	0	0	0	0	0	0	0	0	0	0	0	0	0	0	0	0
																			7417.3	5090.11	4446.59	2970.71	3513.41	1576.7	7417.3	2859.13	3595.18	336.495	82.9497	66.4167	22.5021	454.628	0	0	0	0	0	0	0	0	0	0	0	0	0	0	0	0	0
																			7417.35	5111.5	4453.08	2964.27	3529.25	1582.25	7417.35	2838.63	3611.78	326.395	78.7649	96.7029	21.4297	443.649	0	0	0	0	0	0	0	0	0	0	0	0	0	0	0	0	0
																			7341.14	5008.01	4383.74	2957.4	3453.42	1554.6	7341.14	2776.45	3584.89	355.547	77.3373	60.2972	34.7835	451.833	0	0	0	0	0	0	0	0	0	0	0	0	0	0	0	0	0
																			11210.9	7570.94	6635.23	4575.69	5193.82	2377.12	11210.9	4413.2	5414.53	498.234	126.42	124.101	31.9576	602.476	0	0	0	0	0	0	0	0	0	0	0	0	0	0	0	0	0
																			4728.24	3256.24	2844.02	1884.22	2252.76	1003.48	4728.24	1788.92	2298.68	224.679	47.5108	33.9707	31.558	302.92	0	0	0	0	0	0	0	0	0	0	0	0	0	0	0	0	0
																			7458.98	5099.73	4462.74	2996.24	3516.56	1583.17	7458.98	2877.48	3614.89	333.838	80.663	55.0142	40.8315	456.27	0	0	0	0	0	0	0	0	0	0	0	0	0	0	0	0	0
																			7957.48	5397.01	4737.84	3219.64	3715.1	1681.91	7957.48	3058.61	3862.76	358.664	84.7474	56.8648	52.4641	483.371	0	0	0	0	0	0	0	0	0	0	0	0	0	0	0	0	0
																			3756.28	2619.1	2273.04	1483.24	1812.96	806.142	3756.28	1377.57	1846.9	168.349	33.1941	46.3128	18.1654	265.784	0	0	0	0	0	0	0	0	0	0	0	0	0	0	0	0	0
																			9086.09	6166.11	5407.16	3678.93	4246.44	1919.67	9086.09	3566.93	4390.34	394.544	106.765	66.4056	34.857	526.242	0	0	0	0	0	0	0	0	0	0	0	0	0	0	0	0	0
																			8798.99	5996.78	5241.15	3557.83	4126.4	1870.38	8798.99	3444.41	4277.93	364.999	101.371	58.3959	39.9116	511.974	0	0	0	0	0	0	0	0	0	0	0	0	0	0	0	0	0
																			7159.1	4932.58	4296.94	2862.16	3402.2	1530.38	7159.1	2753.24	3451.62	327.916	77.9308	59.6104	41.8385	446.948	0	0	0	0	0	0	0	0	0	0	0	0	0	0	0	0	0
																			9077.97	6132.91	5390.7	3687.26	4225.57	1907.33	9077.97	3511.8	4440.46	370.368	89.9762	91.3774	42.6476	531.343	0	0	0	0	0	0	0	0	0	0	0	0	0	0	0	0	0
																			6560.6	4485.77	3928.48	2632.12	3098.87	1386.9	6560.6	2462.97	3221.17	309.185	73.743	60.2773	18.605	414.648	0	0	0	0	0	0	0	0	0	0	0	0	0	0	0	0	0
																			8177.77	5553.23	4867.39	3310.38	3827.63	1725.6	8177.77	3136.64	4030.24	313.103	84.3228	60.8984	47.9345	504.633	0	0	0	0	0	0	0	0	0	0	0	0	0	0	0	0	0
																			6571.59	4521.42	3948.68	2622.91	3125.87	1395.55	6571.59	2558.4	3188.96	249.927	67.6666	54.2618	43.9523	408.425	0	0	0	0	0	0	0	0	0	0	0	0	0	0	0	0	0
																			10228.5	6917.91	6059.98	4168.5	4746.39	2171.52	10228.5	3968.26	4927.38	484.156	119.377	103.548	54.6652	571.094	0	0	0	0	0	0	0	0	0	0	0	0	0	0	0	0	0
																			9386.41	6315.84	5550.5	3835.9	4338.88	1976.96	9386.41	3567.25	4576.58	430.683	94.7759	105.526	58.1573	553.431	0	0	0	0	0	0	0	0	0	0	0	0	0	0	0	0	0
																			6930.15	4734.24	4143.73	2786.42	3269.55	1464.68	6930.15	2668.06	3398.72	289.178	57.3441	53.502	30.5077	432.835	0	0	0	0	0	0	0	0	0	0	0	0	0	0	0	0	0
																			7263.75	4918.45	4328.8	2934.95	3393.95	1524.5	7263.75	2779.64	3555.84	305.141	76.9973	69.7951	20.057	456.279	0	0	0	0	0	0	0	0	0	0	0	0	0	0	0	0	0
																			10221.7	6883.08	6046.96	4174.72	4726.44	2156.64	10221.7	3960.86	4961.83	469.464	110.098	102.988	59.1209	557.307	0	0	0	0	0	0	0	0	0	0	0	0	0	0	0	0	0
																			9881.49	6694.85	5870.33	4011.17	4607.27	2087.58	9881.49	3838.02	4784.42	451.155	111.197	94.4046	42.5992	559.698	0	0	0	0	0	0	0	0	0	0	0	0	0	0	0	0	0
																			2880.2	1967.19	1731.73	1148.46	1364.62	602.568	2880.2	1057.13	1433.77	134.775	31.0609	23.5312	8.24561	191.685	0	0	0	0	0	0	0	0	0	0	0	0	0	0	0	0	0
																			10116.8	6871.74	6004.04	4112.78	4719.28	2152.45	10116.8	3971.32	4916	405.38	98.7253	91.0468	53.8707	580.476	0	0	0	0	0	0	0	0	0	0	0	0	0	0	0	0	0
																			5765.82	3966.88	3464.07	2301.75	2741.58	1225.3	5765.82	2169.3	2845.62	269.334	53.099	41.5034	16.6641	370.311	0	0	0	0	0	0	0	0	0	0	0	0	0	0	0	0	0
																			7727.73	5327.68	4635.9	3091.83	3676.55	1651.13	7727.73	3047.98	3717.71	307.029	78.0917	76.4005	30.8729	469.638	0	0	0	0	0	0	0	0	0	0	0	0	0	0	0	0	0
																			6062.72	4139.7	3631.08	2431.63	2860.3	1279.4	6062.72	2291.7	2935.63	286.027	73.9602	67.5787	18.9151	388.904	0	0	0	0	0	0	0	0	0	0	0	0	0	0	0	0	0
																			6149.4	4175.84	3673.37	2476.03	2885.86	1289.98	6149.4	2342.45	3023.48	257.181	66.2137	47.878	22.6676	389.532	0	0	0	0	0	0	0	0	0	0	0	0	0	0	0	0	0
																			8083.44	5511.27	4819.37	3264.07	3795.72	1715.55	8083.44	3103.09	3993.97	306.918	92.3964	63.0755	49.6795	474.311	0	0	0	0	0	0	0	0	0	0	0	0	0	0	0	0	0
																			4935.51	3417.46	2978.19	1957.32	2363.83	1053.62	4935.51	1863.1	2396.56	240.986	61.3009	21.219	18.13	334.207	0	0	0	0	0	0	0	0	0	0	0	0	0	0	0	0	0
																			9711.17	6563.55	5756.84	3954.34	4512.5	2051.05	9711.17	3762.19	4649.82	478.24	107.797	100.414	44.0195	568.689	0	0	0	0	0	0	0	0	0	0	0	0	0	0	0	0	0
																			8281.79	5672.45	4953.45	3328.34	3912.06	1760.39	8281.79	3199.69	4003.01	392.432	92.619	62.722	37.2027	494.119	0	0	0	0	0	0	0	0	0	0	0	0	0	0	0	0	0
																			10555.2	7131.61	6257.83	4297.38	4906.94	2224.67	10555.2	4203.54	5036.32	471.843	107.643	83.9659	66.7271	585.163	0	0	0	0	0	0	0	0	0	0	0	0	0	0	0	0	0
																			7712.15	5319.78	4625	3087.15	3665.95	1653.82	7712.15	2951.32	3739.73	341.687	87.4934	73.5974	44.5292	473.801	0	0	0	0	0	0	0	0	0	0	0	0	0	0	0	0	0
																			7029.05	4842.21	4222.21	2806.83	3346.25	1495.96	7029.05	2727.7	3385.43	295.543	78.2965	59.4165	42.935	439.724	0	0	0	0	0	0	0	0	0	0	0	0	0	0	0	0	0
																			6273.36	4312.33	3760.44	2512.92	2973.27	1339.06	6273.36	2324	3128.15	270.081	75.6658	60.5613	32.413	382.486	0	0	0	0	0	0	0	0	0	0	0	0	0	0	0	0	0
																			8098.81	5494.01	4819.43	3279.38	3782.07	1711.94	8098.81	3079.25	4020.2	355.363	80.4861	47.2455	41.8309	474.43	0	0	0	0	0	0	0	0	0	0	0	0	0	0	0	0	0
																			8846.62	6066.4	5281.6	3565.02	4174.3	1892.09	8846.62	3400.56	4376.78	370.652	109	30.5775	47.9245	511.122	0	0	0	0	0	0	0	0	0	0	0	0	0	0	0	0	0
																			6774.92	4665.33	4064.39	2710.54	3218.21	1447.12	6774.92	2571.98	3318.4	311.599	63.7696	52.9215	29.5644	426.695	0	0	0	0	0	0	0	0	0	0	0	0	0	0	0	0	0
																			7513.63	5158.82	4493.01	3020.62	3553.53	1605.29	7513.63	2893.03	3647.27	310.141	79.2136	66.8128	45.2799	471.876	0	0	0	0	0	0	0	0	0	0	0	0	0	0	0	0	0
																			8938.23	6064.37	5308.04	3630.19	4169.02	1895.35	8938.23	3441.06	4404.03	361.472	97.6589	90.6262	33.9096	509.47	0	0	0	0	0	0	0	0	0	0	0	0	0	0	0	0	0
																			4345.85	2984.76	2612.24	1733.6	2066.74	918.027	4345.85	1601.63	2179.71	167.881	44.1607	53.6892	7.8325	290.944	0	0	0	0	0	0	0	0	0	0	0	0	0	0	0	0	0
																			7162.65	4907.69	4284.32	2878.33	3383.16	1524.53	7162.65	2734.85	3529.81	291.431	90.9511	44.0045	33.8541	437.75	0	0	0	0	0	0	0	0	0	0	0	0	0	0	0	0	0
																			9525.85	6453.56	5664.66	3861.19	4444.79	2008.77	9525.85	3762.33	4592.37	384.348	116.103	62.3167	46.992	561.384	0	0	0	0	0	0	0	0	0	0	0	0	0	0	0	0	0
																			9697.56	6599.18	5773.25	3924.3	4545.7	2053.48	9697.56	3773.07	4655	452.52	110.118	120.909	53.4223	532.517	0	0	0	0	0	0	0	0	0	0	0	0	0	0	0	0	0
																			9628.48	6461.6	5695.4	3933.08	4445.9	2015.7	9628.48	3780.9	4620	400.975	108.896	84.0915	57.2267	576.394	0	0	0	0	0	0	0	0	0	0	0	0	0	0	0	0	0
																			5106.9	3516.42	3074.14	2032.76	2433.85	1082.57	5106.9	1955.85	2445.16	222.467	55.8166	46.5552	26.7002	354.355	0	0	0	0	0	0	0	0	0	0	0	0	0	0	0	0	0
																			7800.01	5310.29	4651.81	3148.2	3658.67	1651.63	7800.01	2975.76	3768.23	365.357	85.756	85.4321	32.357	487.124	0	0	0	0	0	0	0	0	0	0	0	0	0	0	0	0	0
																			9229.18	6196.71	5460.91	3768.27	4258.47	1938.24	9229.18	3577.93	4478.98	423.983	97.6825	79.1158	27.7879	543.705	0	0	0	0	0	0	0	0	0	0	0	0	0	0	0	0	0
																			8973.02	6136.1	5360.08	3612.95	4227.35	1908.75	8973.02	3470.67	4410.74	389.645	101.827	91.1223	-4.79797	513.815	0	0	0	0	0	0	0	0	0	0	0	0	0	0	0	0	0
																			5906.19	4008.94	3529.88	2376.31	2772.22	1236.73	5906.19	2259.18	2858.27	250.019	54.996	83.2189	33.364	367.151	0	0	0	0	0	0	0	0	0	0	0	0	0	0	0	0	0
																			8351.57	5741.75	5003.11	3348.45	3958.7	1783.05	8351.57	3259.73	4056.22	373.207	81.116	61.3894	39.8082	480.095	0	0	0	0	0	0	0	0	0	0	0	0	0	0	0	0	0
																			8934.95	6109.04	5329.28	3605.67	4203.2	1905.85	8934.95	3468.12	4291.32	388.551	103.598	111.779	26.8292	544.742	0	0	0	0	0	0	0	0	0	0	0	0	0	0	0	0	0
																			7553.44	5143.85	4507.38	3046.06	3550.83	1593.01	7553.44	2954.43	3657.41	284.507	77.2103	75.7146	34.0679	470.096	0	0	0	0	0	0	0	0	0	0	0	0	0	0	0	0	0
																			5843.02	3966.51	3489.21	2353.81	2740.28	1226.24	5843.02	2219.73	2836.24	257.751	70.4563	37.8497	35.8226	385.175	0	0	0	0	0	0	0	0	0	0	0	0	0	0	0	0	0
																			5600.39	3855.82	3369.05	2231.33	2668.72	1187.1	5600.39	2154	2695.93	261.201	60.1363	38.9743	31.1176	359.027	0	0	0	0	0	0	0	0	0	0	0	0	0	0	0	0	0
																			10054	6855.53	5988.19	4065.81	4715.9	2139.63	10054	3945.63	4854.15	479.655	109.521	60.5292	47.6215	556.889	0	0	0	0	0	0	0	0	0	0	0	0	0	0	0	0	0
																			4696.12	3245.53	2830.49	1865.63	2243.02	1002.5	4696.12	1773.55	2283.27	192.265	54.9321	58.5683	24.5544	308.98	0	0	0	0	0	0	0	0	0	0	0	0	0	0	0	0	0
																			4043.55	2800.44	2443.79	1599.76	1939.38	861.064	4043.55	1513.97	1992.26	168.099	48.1419	25.3025	10.4916	285.287	0	0	0	0	0	0	0	0	0	0	0	0	0	0	0	0	0
																			8834.76	5966.48	5240.77	3593.99	4106.29	1860.19	8834.76	3330.34	4352.57	410.656	87.1075	81.7357	54.5683	517.775	0	0	0	0	0	0	0	0	0	0	0	0	0	0	0	0	0
																			10421.3	7050.54	6185.78	4235.56	4846.59	2203.95	10421.3	4117.36	5001.24	491.249	127.231	121.555	7.8393	554.864	0	0	0	0	0	0	0	0	0	0	0	0	0	0	0	0	0
																			6234.89	4253.75	3726.92	2507.97	2936.15	1317.61	6234.89	2361.13	3065.42	266.803	48.2679	67.1066	27.0882	399.076	0	0	0	0	0	0	0	0	0	0	0	0	0	0	0	0	0
																			9804.76	6574.01	5800.38	4004.39	4524.44	2049.57	9804.76	3814.56	4720.53	449.18	117.764	117.108	28.9221	556.707	0	0	0	0	0	0	0	0	0	0	0	0	0	0	0	0	0
																			8479.64	5706.8	5028.97	3450.67	3931.16	1775.64	8479.64	3253.07	4167.42	363.392	89.4479	73.0347	41.433	491.852	0	0	0	0	0	0	0	0	0	0	0	0	0	0	0	0	0
																			11282.7	7521.61	6632.59	4650.1	5158.35	2363.26	11282.7	4442.28	5461.62	462.058	131.481	123.707	58.2271	603.32	0	0	0	0	0	0	0	0	0	0	0	0	0	0	0	0	0
																			9077.2	6271.47	5440.76	3636.43	4317.46	1954.02	9077.2	3559.16	4342.16	419.291	93.1458	86.9116	45.7516	530.769	0	0	0	0	0	0	0	0	0	0	0	0	0	0	0	0	0
																			6134.88	4169.25	3663.42	2471.46	2877.04	1292.21	6134.88	2273.43	3010.39	304.607	70.7849	50.0148	26.8724	398.782	0	0	0	0	0	0	0	0	0	0	0	0	0	0	0	0	0
																			6955.8	4751.31	4159.44	2796.36	3275.59	1475.72	6955.8	2647.14	3392.33	326.103	71.4776	48.4107	27.8739	442.461	0	0	0	0	0	0	0	0	0	0	0	0	0	0	0	0	0
																			3344.08	2305.38	2015.85	1328.23	1595.2	710.18	3344.08	1235.92	1663.15	144.534	36.8847	27.9789	13.8435	221.771	0	0	0	0	0	0	0	0	0	0	0	0	0	0	0	0	0
																			7102.17	4793.28	4226.73	2875.44	3309.37	1483.91	7102.17	2692.16	3500.49	333.75	73.3593	62.8009	20.4632	419.145	0	0	0	0	0	0	0	0	0	0	0	0	0	0	0	0	0
																			4420.46	3037.87	2659.08	1761.37	2101.41	936.464	4420.46	1680.21	2161.28	197.397	43.3918	31.5133	21.1094	285.558	0	0	0	0	0	0	0	0	0	0	0	0	0	0	0	0	0
																			8484.16	5800.1	5067.59	3416.57	3994.95	1805.15	8484.16	3286.29	4074.99	408.25	91.1992	83.0727	44.374	495.977	0	0	0	0	0	0	0	0	0	0	0	0	0	0	0	0	0
																			10201.8	6887.94	6048.1	4153.71	4733.84	2154.1	10201.8	3973.11	4897.04	521.97	101.152	124.554	8.37383	575.614	0	0	0	0	0	0	0	0	0	0	0	0	0	0	0	0	0
																			9627.02	6559.96	5729.01	3898.01	4508.42	2051.54	9627.02	3735.12	4651.32	462.301	106.011	74.9746	53.9406	543.363	0	0	0	0	0	0	0	0	0	0	0	0	0	0	0	0	0
																			8796.34	5983.86	5249.76	3546.58	4124.29	1859.57	8796.34	3476.6	4216.47	425.153	95.3876	21.0821	38.4044	523.247	0	0	0	0	0	0	0	0	0	0	0	0	0	0	0	0	0
																			10117.8	6824.75	5993.34	4124.46	4689.09	2135.66	10117.8	3931.57	4870.9	499.308	114.335	74.1084	56.6103	570.972	0	0	0	0	0	0	0	0	0	0	0	0	0	0	0	0	0
																			6777.84	4673.69	4069.27	2708.56	3224.71	1448.98	6777.84	2610.95	3331.54	258.418	85.0073	55.5857	20.0534	416.28	0	0	0	0	0	0	0	0	0	0	0	0	0	0	0	0	0
																			9518.49	6474.45	5672.76	3845.73	4463.45	2011	9518.49	3764	4580.28	419.944	99.0481	115.779	6.68617	532.753	0	0	0	0	0	0	0	0	0	0	0	0	0	0	0	0	0
																			6197.34	4168.58	3683.5	2513.85	2879.43	1289.15	6197.34	2351.87	3042.2	258.64	71.6958	45.9318	33.6494	393.356	0	0	0	0	0	0	0	0	0	0	0	0	0	0	0	0	0
																			7002.54	4857.94	4224.33	2778.2	3357.03	1500.91	7002.54	2724.2	3348.17	331.723	87.7889	52.1251	18.1868	440.334	0	0	0	0	0	0	0	0	0	0	0	0	0	0	0	0	0
																			5089.37	3520.81	3067.92	2021.46	2434.87	1085.94	5089.37	1909	2516.38	225.704	50.909	40.5952	13.0666	333.723	0	0	0	0	0	0	0	0	0	0	0	0	0	0	0	0	0
																			5928.58	4110.61	3572.09	2356.49	2839.81	1270.81	5928.58	2264.08	2920.48	260.804	52.2562	33.0571	19.0818	378.816	0	0	0	0	0	0	0	0	0	0	0	0	0	0	0	0	0
																			5133.21	3529.67	3083.28	2049.93	2441.62	1088.05	5133.21	1948.16	2529.62	231.233	55.9628	27.8281	17.9968	322.408	0	0	0	0	0	0	0	0	0	0	0	0	0	0	0	0	0
																			10799.5	7301.54	6399.02	4400.48	5014.5	2287.05	10799.5	4221.03	5250.36	468.185	122.781	67.6581	64.3332	605.145	0	0	0	0	0	0	0	0	0	0	0	0	0	0	0	0	0
																			7844.75	5422.99	4703.64	3141.11	3732.12	1690.87	7844.75	2990.83	3852.85	308.784	89.4434	90.5187	46.3602	465.961	0	0	0	0	0	0	0	0	0	0	0	0	0	0	0	0	0
																			7445.64	5084.58	4440.98	3004.66	3498.56	1586.02	7445.64	2766.19	3719.48	364.051	86.2088	31.745	40.0893	437.879	0	0	0	0	0	0	0	0	0	0	0	0	0	0	0	0	0
																			6076.33	4169	3644.59	2431.74	2878.37	1290.64	6076.33	2300.52	2977.58	264.579	65.1559	53.5406	19.6781	395.277	0	0	0	0	0	0	0	0	0	0	0	0	0	0	0	0	0
																			7799.73	5327.05	4656.32	3143.42	3673.06	1653.99	7799.73	3012.05	3778.9	331.666	82.8234	76.0615	36.4572	481.778	0	0	0	0	0	0	0	0	0	0	0	0	0	0	0	0	0
																			9460.96	6395.47	5615.32	3845.64	4393.52	2001.96	9460.96	3648.44	4604.96	460.432	114.725	65.4212	28.493	538.493	0	0	0	0	0	0	0	0	0	0	0	0	0	0	0	0	0
																			6691.04	4591.77	4008.59	2682.45	3164.72	1427.05	6691.04	2544.99	3247.64	338.702	63.3024	50.8875	36.9964	408.529	0	0	0	0	0	0	0	0	0	0	0	0	0	0	0	0	0
																			7366.13	5025.3	4402.45	2963.67	3469.85	1555.45	7366.13	2823.52	3586.81	346.314	84.9829	43.384	38.3274	442.787	0	0	0	0	0	0	0	0	0	0	0	0	0	0	0	0	0
																			6508.56	4436.92	3887.33	2621.23	3058.04	1378.88	6508.56	2462.06	3223.47	268.362	70.4231	50.9418	38.7762	394.53	0	0	0	0	0	0	0	0	0	0	0	0	0	0	0	0	0
																			5981.55	4096.42	3588.42	2393.13	2836.02	1260.41	5981.55	2233.36	2956.98	272.081	66.2975	57.7387	17.3818	377.709	0	0	0	0	0	0	0	0	0	0	0	0	0	0	0	0	0
																			6768.84	4625.51	4053.37	2715.47	3195.48	1430.03	6768.84	2633	3265.63	279.966	76.0968	61.4258	29.4144	423.295	0	0	0	0	0	0	0	0	0	0	0	0	0	0	0	0	0
																			5093.51	3523.96	3075.91	2017.59	2442.02	1081.94	5093.51	1964.25	2467.76	236.836	54.5154	47.2421	7.31489	315.581	0	0	0	0	0	0	0	0	0	0	0	0	0	0	0	0	0
																			7306.14	4987.39	4368.11	2938.03	3443.27	1544.11	7306.14	2823.95	3530.75	327.21	76.0982	66.0784	41.1996	440.853	0	0	0	0	0	0	0	0	0	0	0	0	0	0	0	0	0
																			7947.38	5448.03	4748.81	3198.57	3750.03	1698	7947.38	2977.62	3945.41	342.403	79.9565	72.6159	41.2596	488.112	0	0	0	0	0	0	0	0	0	0	0	0	0	0	0	0	0
																			9750.08	6595.26	5781.12	3968.96	4532.01	2063.25	9750.08	3798.77	4742.95	419.063	88.102	111.688	42.7521	546.759	0	0	0	0	0	0	0	0	0	0	0	0	0	0	0	0	0
																			6560.98	4440.68	3909.83	2651.16	3062.02	1378.66	6560.98	2482.54	3230.93	320.826	64.7615	49.7606	20.6713	391.488	0	0	0	0	0	0	0	0	0	0	0	0	0	0	0	0	0
																			9765.82	6655.83	5805.26	3960.56	4572.12	2083.72	9765.82	3743.22	4844.45	415.418	92.2725	75.1227	36.2671	559.068	0	0	0	0	0	0	0	0	0	0	0	0	0	0	0	0	0
																			10086.9	6823.27	5971.07	4115.87	4683.66	2139.61	10086.9	3842.88	4968.42	493.819	104.312	61.7005	61.3712	554.429	0	0	0	0	0	0	0	0	0	0	0	0	0	0	0	0	0
																			7413.34	5061.62	4435.01	2978.33	3495.81	1565.81	7413.34	2846.42	3658.43	324.613	81.3028	-0.724165	31.5691	471.724	0	0	0	0	0	0	0	0	0	0	0	0	0	0	0	0	0
																			8986.28	6142.53	5355.49	3630.8	4223.23	1919.3	8986.28	3446.74	4334.23	436.163	97.1457	103.39	46.7668	521.846	0	0	0	0	0	0	0	0	0	0	0	0	0	0	0	0	0
																			8670.39	5935.01	5175.93	3494.46	4084.66	1850.36	8670.39	3343.52	4243.72	376.228	93.2741	61.2695	46.4987	505.871	0	0	0	0	0	0	0	0	0	0	0	0	0	0	0	0	0
																			8449.84	5763.52	5035.66	3414.18	3966.4	1797.12	8449.84	3241.63	4085.71	380.872	82.5132	98.9345	31.353	528.826	0	0	0	0	0	0	0	0	0	0	0	0	0	0	0	0	0
																			8041.04	5526.27	4822.2	3218.85	3812.49	1713.78	8041.04	3158.48	3899.45	365.563	92.5444	27.3929	14.6948	482.916	0	0	0	0	0	0	0	0	0	0	0	0	0	0	0	0	0
																			9848.15	6689.88	5841.21	4006.94	4590.19	2099.69	9848.15	3851.8	4746.83	439.365	103.516	79.0606	68.0395	559.546	0	0	0	0	0	0	0	0	0	0	0	0	0	0	0	0	0
																			11214	7560.7	6623.85	4590.17	5182.26	2378.44	11214	4393.96	5382.87	503.309	118.29	119.406	86.9712	609.208	0	0	0	0	0	0	0	0	0	0	0	0	0	0	0	0	0
																			10763	7324.58	6392.19	4370.77	5029.78	2294.81	10763	4199.72	5209.32	480.118	127.607	109.91	42.2812	594.006	0	0	0	0	0	0	0	0	0	0	0	0	0	0	0	0	0
																			8637.52	5868.84	5136.63	3500.89	4039.09	1829.75	8637.52	3295.17	4267.96	366.268	98.5094	65.3445	37.298	506.973	0	0	0	0	0	0	0	0	0	0	0	0	0	0	0	0	0
																			5553.19	3824.41	3337.32	2215.86	2640.57	1183.85	5553.19	2085.04	2693.93	266.757	70.3001	51.6858	31.2143	354.256	0	0	0	0	0	0	0	0	0	0	0	0	0	0	0	0	0
																			9270.67	6337.31	5526.83	3743.84	4364.38	1972.94	9270.67	3568.04	4534.16	431.135	92.2421	74.079	42.2601	528.759	0	0	0	0	0	0	0	0	0	0	0	0	0	0	0	0	0
																			9138.91	6196	5426.37	3712.54	4253.88	1942.12	9138.91	3506.09	4417.38	452.038	109.331	67.4533	67.6241	518.998	0	0	0	0	0	0	0	0	0	0	0	0	0	0	0	0	0
																			7715.37	5279.79	4609.76	3105.61	3637.7	1642.09	7715.37	2976.36	3745.8	313.572	71.0423	106.494	35.6444	466.463	0	0	0	0	0	0	0	0	0	0	0	0	0	0	0	0	0
																			8354.37	5671.66	4973.58	3380.79	3906.01	1765.65	8354.37	3194.62	4083.21	388.614	94.2193	73.0054	36.736	483.96	0	0	0	0	0	0	0	0	0	0	0	0	0	0	0	0	0
																			10529.5	7171.97	6258.28	4271.19	4928.03	2243.94	10529.5	4132.57	5091.1	461.065	119.01	72.6141	47.0182	606.091	0	0	0	0	0	0	0	0	0	0	0	0	0	0	0	0	0
																			5897.53	4012.76	3530.64	2366.89	2775.32	1237.44	5897.53	2265.12	2842.1	259.03	67.6633	55.6296	26.1931	381.792	0	0	0	0	0	0	0	0	0	0	0	0	0	0	0	0	0
																			6787.8	4653.41	4061.47	2726.33	3206.3	1447.11	6787.8	2601.01	3295.26	307.942	66.6067	59.8455	32.7127	424.416	0	0	0	0	0	0	0	0	0	0	0	0	0	0	0	0	0
																			4524.84	3103.44	2723.89	1800.95	2149.94	953.505	4524.84	1738.52	2199.1	173.004	53.0947	20.7327	18.5429	321.838	0	0	0	0	0	0	0	0	0	0	0	0	0	0	0	0	0
																			8076.7	5505.65	4822.22	3254.48	3794.37	1711.29	8076.7	3188.56	3825.14	364.938	82.6377	93.0871	35.4636	486.877	0	0	0	0	0	0	0	0	0	0	0	0	0	0	0	0	0
																			8025.27	5452.29	4782.47	3242.8	3761.27	1691.01	8025.27	3091.34	3886.75	377.406	87.1379	53.6132	41.3327	487.691	0	0	0	0	0	0	0	0	0	0	0	0	0	0	0	0	0
																			7723.61	5248.1	4599.96	3123.65	3615.67	1632.43	7723.61	2942.23	3761.63	351.57	92.0352	78.9703	38.437	458.74	0	0	0	0	0	0	0	0	0	0	0	0	0	0	0	0	0
																			7391.21	5018.76	4401.96	2989.26	3461.5	1557.26	7391.21	2826.81	3619.74	321.143	69.9156	46.6245	43.7245	463.253	0	0	0	0	0	0	0	0	0	0	0	0	0	0	0	0	0
																			7908.55	5478.13	4751.49	3157.06	3774.83	1703.3	7908.55	3068.71	3850.65	314.369	89.2909	77.1598	29.2203	479.142	0	0	0	0	0	0	0	0	0	0	0	0	0	0	0	0	0
																			10060.9	6801.79	5963.13	4097.76	4671.35	2130.44	10060.9	3938.23	4872.56	445.007	115.549	69.3456	58.5983	561.598	0	0	0	0	0	0	0	0	0	0	0	0	0	0	0	0	0
																			7644.87	5214.6	4569.91	3074.96	3600.51	1614.1	7644.87	2989.33	3674.98	333.617	73.4106	65.7148	30.0167	477.809	0	0	0	0	0	0	0	0	0	0	0	0	0	0	0	0	0
																			7514.57	5128.02	4487.52	3027.06	3535.72	1592.3	7514.57	2884.93	3714.01	271.034	81.4977	63.8285	25.4201	473.852	0	0	0	0	0	0	0	0	0	0	0	0	0	0	0	0	0
																			7455.01	5097.54	4459.5	2995.51	3518.09	1579.45	7455.01	2919.39	3626.43	263.308	78.7714	66.8722	45.2655	454.977	0	0	0	0	0	0	0	0	0	0	0	0	0	0	0	0	0
																			9866.21	6654.03	5843.5	4022.71	4574.95	2079.07	9866.21	3838.49	4791.21	437.533	109.158	72.4108	62.2698	555.138	0	0	0	0	0	0	0	0	0	0	0	0	0	0	0	0	0
																			7297.15	4992.14	4370.32	2926.83	3443.29	1548.85	7297.15	2768.65	3527.19	372.615	83.1223	91.9231	11.5396	442.109	0	0	0	0	0	0	0	0	0	0	0	0	0	0	0	0	0
																			6778.06	4689.88	4075.57	2702.49	3237.73	1452.15	6778.06	2571.15	3285.65	318.448	71.0837	62.2771	31.4087	438.048	0	0	0	0	0	0	0	0	0	0	0	0	0	0	0	0	0
																			5121.26	3495.01	3068.95	2052.31	2415.34	1079.67	5121.26	1915.96	2503.6	239.977	54.0146	52.1907	23.5674	331.949	0	0	0	0	0	0	0	0	0	0	0	0	0	0	0	0	0
																			8860.83	5976.79	5255.71	3605.12	4110.43	1866.36	8860.83	3447.11	4335.95	383.188	100.759	22.8984	52.0901	518.831	0	0	0	0	0	0	0	0	0	0	0	0	0	0	0	0	0
																			10218.9	6920.18	6064.92	4153.97	4754.6	2165.58	10218.9	4062.6	4912.71	473.379	106.033	48.1892	40.3322	575.656	0	0	0	0	0	0	0	0	0	0	0	0	0	0	0	0	0
																			2996.12	2084.89	1814.56	1181.56	1446.57	638.32	2996.12	1118.92	1469.27	117.181	28.6524	31.7985	14.4373	215.86	0	0	0	0	0	0	0	0	0	0	0	0	0	0	0	0	0
																			7773.56	5250.99	4617.78	3155.77	3618.56	1632.42	7773.56	3018.36	3791.88	317.4	71.959	71.3482	45.7874	456.831	0	0	0	0	0	0	0	0	0	0	0	0	0	0	0	0	0
																			9526.1	6447.08	5663.16	3862.94	4440.39	2006.69	9526.1	3726.73	4623.64	414.222	105.288	65.3229	45.7504	545.139	0	0	0	0	0	0	0	0	0	0	0	0	0	0	0	0	0
																			9826.22	6672.06	5835.52	3990.7	4589.3	2082.76	9826.22	3830.17	4761.69	440.901	107.798	61.7789	55.5854	568.307	0	0	0	0	0	0	0	0	0	0	0	0	0	0	0	0	0
																			10116	6888.29	6019.19	4096.85	4735.38	2152.91	10116	3987.46	4864.35	454.553	106.911	71.5052	60.5649	570.69	0	0	0	0	0	0	0	0	0	0	0	0	0	0	0	0	0
																			9943.32	6754.08	5912.88	4030.43	4646.72	2107.36	9943.32	3899.57	4835.29	439.719	97.2043	62.2817	34.2244	575.027	0	0	0	0	0	0	0	0	0	0	0	0	0	0	0	0	0
																			3181.84	2183.21	1915.67	1266.17	1512.35	670.855	3181.84	1172.28	1556.32	141.26	33.4651	22.6575	15.8514	240	0	0	0	0	0	0	0	0	0	0	0	0	0	0	0	0	0
																			8559.81	5804.58	5088.46	3471.35	3993.44	1811.14	8559.81	3292.06	4219.66	368.856	102.516	55.2314	30.926	490.563	0	0	0	0	0	0	0	0	0	0	0	0	0	0	0	0	0
																			8032.89	5457.41	4785.6	3247.29	3761.83	1695.57	8032.89	3120.5	3925.03	335.083	81.7489	39.9876	50.7372	479.808	0	0	0	0	0	0	0	0	0	0	0	0	0	0	0	0	0
																			7171.1	4865.5	4279.16	2891.94	3361.1	1504.4	7171.1	2786.22	3451.66	319.102	79.4032	60.6676	39.4088	434.64	0	0	0	0	0	0	0	0	0	0	0	0	0	0	0	0	0
																			11423.8	7624.4	6726.6	4697.23	5233.9	2390.5	11423.8	4533.85	5477.15	484.469	124.983	139.879	57.239	606.267	0	0	0	0	0	0	0	0	0	0	0	0	0	0	0	0	0
																			7172.77	4926.22	4292.93	2879.85	3397.33	1528.89	7172.77	2704.63	3494.74	351.217	70.4765	65.855	32.1438	453.704	0	0	0	0	0	0	0	0	0	0	0	0	0	0	0	0	0
																			8131.93	5474.2	4820.24	3311.69	3768.34	1705.86	8131.93	3105.08	3982.47	380.057	86.6261	54.3555	30.9978	492.352	0	0	0	0	0	0	0	0	0	0	0	0	0	0	0	0	0
																			9392.29	6436.33	5602.17	3790.12	4427.52	2008.82	9392.29	3610.38	4569.21	398.29	112.402	105.293	51.0465	545.67	0	0	0	0	0	0	0	0	0	0	0	0	0	0	0	0	0
																			8852.27	5992.92	5264.56	3587.71	4130.54	1862.38	8852.27	3464.4	4246.39	342.93	104.885	126.564	53.4311	513.675	0	0	0	0	0	0	0	0	0	0	0	0	0	0	0	0	0
																			7083.78	4911.48	4267.72	2816.06	3391.78	1519.7	7083.78	2769.82	3334.12	342.453	73.5974	67.382	39.0251	457.378	0	0	0	0	0	0	0	0	0	0	0	0	0	0	0	0	0
																			8543.88	5773.66	5072.56	3471.32	3972.76	1800.9	8543.88	3299.64	4162.36	385.503	95.0889	59.6211	38.8672	502.801	0	0	0	0	0	0	0	0	0	0	0	0	0	0	0	0	0
																			6719.76	4641.46	4039.15	2680.61	3201.56	1439.9	6719.76	2544.66	3239.41	302.888	74.2903	82.3413	25.9666	450.199	0	0	0	0	0	0	0	0	0	0	0	0	0	0	0	0	0
																			6431.27	4356.76	3842.76	2588.51	3015.5	1341.26	6431.27	2496.07	3136.06	247.907	79.6573	66.196	17.1459	388.235	0	0	0	0	0	0	0	0	0	0	0	0	0	0	0	0	0
																			8478.86	5801.95	5065.25	3413.61	3997.06	1804.89	8478.86	3330.56	4083.32	380.087	74.8607	60.4054	50.7165	498.908	0	0	0	0	0	0	0	0	0	0	0	0	0	0	0	0	0
																			8379.34	5706.23	4992.07	3387.27	3926.66	1779.57	8379.34	3182.55	4106.9	400.935	80.8453	68.4992	38.2104	501.405	0	0	0	0	0	0	0	0	0	0	0	0	0	0	0	0	0
																			6583.72	4481.23	3931.06	2652.67	3088.96	1392.27	6583.72	2505.97	3203.43	302.843	79.0209	25.4515	38.1803	428.828	0	0	0	0	0	0	0	0	0	0	0	0	0	0	0	0	0
																			8574.4	5883.57	5129.23	3445.16	4055.01	1828.56	8574.4	3322.24	4205.28	354.658	79.9411	66.5089	45.5741	500.198	0	0	0	0	0	0	0	0	0	0	0	0	0	0	0	0	0
																			7795.85	5313.51	4653.03	3142.81	3662.07	1651.43	7795.85	3057.02	3711.24	349.471	92.8793	79.1155	43.1398	462.988	0	0	0	0	0	0	0	0	0	0	0	0	0	0	0	0	0
																			7356.16	5034.76	4405.43	2950.73	3472.51	1562.25	7356.16	2799.52	3533.82	379.421	83.415	67.9629	22.9363	469.087	0	0	0	0	0	0	0	0	0	0	0	0	0	0	0	0	0
																			5296.11	3598.51	3163.85	2132.26	2489.4	1109.11	5296.11	1983.38	2625.18	213.274	50.8965	39.9816	34.7326	348.667	0	0	0	0	0	0	0	0	0	0	0	0	0	0	0	0	0
																			7270.99	4970.57	4346.45	2924.54	3425.38	1545.18	7270.99	2736.87	3617.76	320.884	72.4671	68.6021	10.1862	444.221	0	0	0	0	0	0	0	0	0	0	0	0	0	0	0	0	0
																			8067.6	5441.75	4791.76	3275.84	3750.92	1690.83	8067.6	3107.83	3917.91	360.657	87.207	56.8651	40.3846	496.756	0	0	0	0	0	0	0	0	0	0	0	0	0	0	0	0	0
																			7347.61	5018.51	4391.66	2955.96	3461.4	1557.12	7347.61	2816.02	3529.35	327.843	68.9831	100.3	43.1901	461.933	0	0	0	0	0	0	0	0	0	0	0	0	0	0	0	0	0
																			9979.82	6825.49	5941.84	4037.99	4686.84	2138.65	9979.82	3851.79	4844.44	439.447	118.798	109.021	46.0261	570.304	0	0	0	0	0	0	0	0	0	0	0	0	0	0	0	0	0
																			5275.51	3622.81	3165.49	2110.02	2502.3	1120.51	5275.51	1995.26	2552.26	248.341	48.4272	49.9522	35.5792	345.686	0	0	0	0	0	0	0	0	0	0	0	0	0	0	0	0	0
																			5804.78	3959.52	3473.44	2331.34	2737.16	1222.36	5804.78	2178.91	2880.28	266.072	65.9818	24.7103	17.7544	371.068	0	0	0	0	0	0	0	0	0	0	0	0	0	0	0	0	0
																			8021.62	5501.72	4799.87	3221.75	3791.62	1710.1	8021.62	3092.79	3874.25	362.423	85.4821	51.9879	57.1716	497.512	0	0	0	0	0	0	0	0	0	0	0	0	0	0	0	0	0
																			7605.88	5143.48	4522.63	3083.25	3545.66	1597.82	7605.88	2873.72	3699.84	348.704	89.3362	88.7039	31.8653	473.702	0	0	0	0	0	0	0	0	0	0	0	0	0	0	0	0	0
																			8445.66	5768.16	5038.87	3406.79	3964.19	1803.97	8445.66	3227.16	4153.01	338.266	100.527	73.1015	41.749	511.85	0	0	0	0	0	0	0	0	0	0	0	0	0	0	0	0	0
																			7206.08	4968.09	4318.8	2887.28	3422.31	1545.79	7206.08	2769.68	3549.05	282.612	74.8472	41.0435	43.699	445.151	0	0	0	0	0	0	0	0	0	0	0	0	0	0	0	0	0
																			6582.52	4537.74	3955.39	2627.13	3130.84	1406.9	6582.52	2493.32	3185.48	293.777	65.7526	90.3125	29.9708	423.907	0	0	0	0	0	0	0	0	0	0	0	0	0	0	0	0	0
																			9112.17	6245.11	5440.58	3671.58	4297.9	1947.21	9112.17	3542.2	4399.48	408.112	101.999	92.0347	46.8738	521.467	0	0	0	0	0	0	0	0	0	0	0	0	0	0	0	0	0
																			8724.64	5933.65	5198.75	3525.89	4082.43	1851.22	8724.64	3454.93	4122.84	406.421	90.5359	81.5786	50.6808	517.652	0	0	0	0	0	0	0	0	0	0	0	0	0	0	0	0	0
																			9224.56	6311.97	5499.25	3725.31	4341.49	1970.48	9224.56	3581.02	4495.34	382.013	99.3856	91.814	46.8837	528.116	0	0	0	0	0	0	0	0	0	0	0	0	0	0	0	0	0
																			7891	5420.02	4722.52	3168.48	3735.66	1684.35	7891	3034.29	3843.02	346.559	91.8876	58.3896	54.4727	462.387	0	0	0	0	0	0	0	0	0	0	0	0	0	0	0	0	0
																			11603.4	7871.26	6874.73	4728.69	5396.17	2475.09	11603.4	4567.89	5588.92	536.336	112.946	116.387	61.5024	619.441	0	0	0	0	0	0	0	0	0	0	0	0	0	0	0	0	0
																			9572.42	6554.02	5710	3862.42	4508.76	2045.26	9572.42	3743.64	4573.74	448.525	101.443	92.3839	54.1692	558.509	0	0	0	0	0	0	0	0	0	0	0	0	0	0	0	0	0
																			8813.67	5986.32	5251.48	3562.19	4123.55	1862.76	8813.67	3492.63	4231.96	407.756	92.2785	46.9621	29.7683	512.319	0	0	0	0	0	0	0	0	0	0	0	0	0	0	0	0	0
																			10993.2	7403.6	6499.03	4494.21	5081.97	2321.63	10993.2	4336.95	5285.44	515.493	105.258	87.1443	64.8633	598.102	0	0	0	0	0	0	0	0	0	0	0	0	0	0	0	0	0
																			6079.54	4189.93	3652.79	2426.75	2889.93	1300	6079.54	2297.4	2962.59	271.951	56.0021	75.1301	29.8382	386.631	0	0	0	0	0	0	0	0	0	0	0	0	0	0	0	0	0
																			10405.6	7034.71	6169.62	4236.02	4831.3	2203.41	10405.6	4101.53	5040.97	433.172	117.099	95.643	37.1823	580.047	0	0	0	0	0	0	0	0	0	0	0	0	0	0	0	0	0
																			8481.82	5757.42	5055.38	3426.44	3967.41	1790.01	8481.82	3396.62	4036.26	379.023	94.1584	34.7806	50.7248	490.251	0	0	0	0	0	0	0	0	0	0	0	0	0	0	0	0	0
																			6500.93	4529.29	3921.22	2579.71	3125.66	1403.63	6500.93	2485.2	3139.96	300.118	79.3053	22.0633	46.5779	427.699	0	0	0	0	0	0	0	0	0	0	0	0	0	0	0	0	0
																			7818.57	5399.76	4694.36	3124.22	3723.75	1676.02	7818.57	3003.51	3831.72	331.327	77.351	64.9495	24.9725	484.736	0	0	0	0	0	0	0	0	0	0	0	0	0	0	0	0	0
																			4553.77	3082.79	2716.94	1836.83	2127.86	954.923	4553.77	1705.47	2223.27	195.386	45.5997	38.1502	37.0418	308.853	0	0	0	0	0	0	0	0	0	0	0	0	0	0	0	0	0
																			8596.61	5869.51	5128.52	3468.09	4042.97	1826.55	8596.61	3330.21	4195.7	340.999	103.304	93.7132	40.2123	492.467	0	0	0	0	0	0	0	0	0	0	0	0	0	0	0	0	0
																			10229.3	6927.97	6069.57	4159.72	4761.43	2166.55	10229.3	3992.97	4904.01	468.32	115.379	115.436	61.7322	571.438	0	0	0	0	0	0	0	0	0	0	0	0	0	0	0	0	0
																			6681.35	4523.87	3976.28	2705.07	3121.42	1402.46	6681.35	2488.48	3348.99	269.814	73.3505	48.9572	32.475	419.273	0	0	0	0	0	0	0	0	0	0	0	0	0	0	0	0	0
																			8370.83	5690.51	4984.81	3386.02	3918.12	1772.39	8370.83	3243.48	4110.17	350.404	95.6035	29.7873	27.222	514.16	0	0	0	0	0	0	0	0	0	0	0	0	0	0	0	0	0
																			9594.63	6513.63	5703.19	3891.44	4481.72	2031.9	9594.63	3784.32	4613.67	400.52	116.442	81.6643	36.0697	561.947	0	0	0	0	0	0	0	0	0	0	0	0	0	0	0	0	0
																			10257.9	6945.85	6085.46	4172.4	4774	2171.85	10257.9	3988.56	4965.04	451.729	123.214	89.5969	51.2182	588.502	0	0	0	0	0	0	0	0	0	0	0	0	0	0	0	0	0
																			9882.39	6699.44	5873.9	4008.49	4607.53	2091.91	9882.39	3938.96	4706.43	446.851	112.765	64.3897	47.7175	565.277	0	0	0	0	0	0	0	0	0	0	0	0	0	0	0	0	0
																			8078.8	5502.98	4809.87	3268.93	3783.42	1719.56	8078.8	3073.44	3935.51	361.038	96.7792	86.0891	45.7204	480.226	0	0	0	0	0	0	0	0	0	0	0	0	0	0	0	0	0
																			5131.47	3530.93	3086.63	2044.83	2442.46	1088.47	5131.47	1946.22	2497.06	216.623	53.8727	45.8758	31.1809	340.637	0	0	0	0	0	0	0	0	0	0	0	0	0	0	0	0	0
																			8016.08	5464.28	4783.77	3232.31	3767.7	1696.58	8016.08	3092.88	3896.68	355.127	80.7312	63.7078	39.9455	487.001	0	0	0	0	0	0	0	0	0	0	0	0	0	0	0	0	0
																			10287.2	7003.37	6116.69	4170.49	4810.3	2193.07	10287.2	3962.31	5077.85	432.968	116.756	97.7933	27.3695	572.129	0	0	0	0	0	0	0	0	0	0	0	0	0	0	0	0	0
																			8741.54	5907.32	5185.31	3556.23	4062.19	1845.13	8741.54	3351.32	4233.6	397.461	95.1398	98.6138	50.3989	515.006	0	0	0	0	0	0	0	0	0	0	0	0	0	0	0	0	0
																			8037.7	5474.46	4788.04	3249.66	3769.93	1704.52	8037.7	3084.92	3915.71	352.673	85.2402	86.6906	36.4004	476.061	0	0	0	0	0	0	0	0	0	0	0	0	0	0	0	0	0
																			8807.14	6004.79	5251.1	3556.05	4133.45	1871.34	8807.14	3420.2	4252.48	408.218	95.6742	60.3317	54.6855	515.56	0	0	0	0	0	0	0	0	0	0	0	0	0	0	0	0	0
																			7239.46	4937.2	4325.02	2914.44	3404.69	1532.51	7239.46	2763.5	3512.06	336.295	80.9844	64.215	33.0317	449.365	0	0	0	0	0	0	0	0	0	0	0	0	0	0	0	0	0
																			7693.54	5269.95	4595.23	3098.31	3625.42	1644.53	7693.54	2889.23	3761.46	352.43	87.7658	96.1786	30.8432	475.635	0	0	0	0	0	0	0	0	0	0	0	0	0	0	0	0	0
																			5677.15	3942.86	3423.87	2253.28	2723.65	1219.22	5677.15	2143.01	2780.3	278.886	57.5833	32.287	32.875	352.219	0	0	0	0	0	0	0	0	0	0	0	0	0	0	0	0	0
																			9825.28	6623.43	5827.7	3997.58	4556.5	2066.92	9825.28	3901.53	4720.77	425.06	106.95	69.4842	37.248	564.237	0	0	0	0	0	0	0	0	0	0	0	0	0	0	0	0	0
																			7882.49	5356.41	4701.06	3181.43	3693.87	1662.54	7882.49	3054.46	3836.43	338.507	93.461	64.7873	31.8255	463.017	0	0	0	0	0	0	0	0	0	0	0	0	0	0	0	0	0
																			6834.95	4682.39	4093.75	2741.2	3234.08	1448.3	6834.95	2630.09	3320.57	278.919	78.0971	58.5427	36.596	432.137	0	0	0	0	0	0	0	0	0	0	0	0	0	0	0	0	0
																			8037.64	5483.97	4805.29	3232.35	3785.07	1698.9	8037.64	3123.84	3887.57	364.213	90.1478	48.1772	33.2481	490.441	0	0	0	0	0	0	0	0	0	0	0	0	0	0	0	0	0
																			9599.81	6496.15	5698.14	3901.66	4468.81	2027.33	9599.81	3769.73	4609.33	429.816	118.266	87.3674	50.5435	534.756	0	0	0	0	0	0	0	0	0	0	0	0	0	0	0	0	0
																			6468.84	4428.11	3870.51	2598.34	3057.36	1370.75	6468.84	2416.69	3209.51	294.987	70.1616	42.5226	26.8714	408.104	0	0	0	0	0	0	0	0	0	0	0	0	0	0	0	0	0
																			7654.42	5259.01	4582.33	3072.09	3622.21	1636.8	7654.42	2946.73	3661.64	377.069	84.9656	77.8762	35.1328	471.015	0	0	0	0	0	0	0	0	0	0	0	0	0	0	0	0	0
																			8604.83	5842.1	5120.83	3484	4021.75	1820.35	8604.83	3292.93	4175.1	397.259	100.788	93.7274	50.8716	494.154	0	0	0	0	0	0	0	0	0	0	0	0	0	0	0	0	0
																			6863.34	4705.27	4106.6	2756.74	3241.41	1463.86	6863.34	2621.48	3340.27	308.727	72.9168	57.2262	39.2248	423.502	0	0	0	0	0	0	0	0	0	0	0	0	0	0	0	0	0
																			10665.3	7206.26	6318.12	4347.16	4945.64	2260.62	10665.3	4197.19	5140.13	460.679	99.6646	119.434	44.0773	604.107	0	0	0	0	0	0	0	0	0	0	0	0	0	0	0	0	0
																			8382.16	5743.08	5012.63	3369.53	3957.19	1785.89	8382.16	3277.35	4061.62	364.765	82.7042	103.432	6.68024	485.61	0	0	0	0	0	0	0	0	0	0	0	0	0	0	0	0	0
																			9574.59	6506.99	5693.82	3880.77	4474.87	2032.12	9574.59	3656.55	4666.15	443.299	114.891	101.409	31.5027	560.784	0	0	0	0	0	0	0	0	0	0	0	0	0	0	0	0	0
																			4989.94	3451.6	3014.42	1975.52	2393.02	1058.57	4989.94	1924.43	2441.3	212.536	49.0239	29.49	9.33984	323.817	0	0	0	0	0	0	0	0	0	0	0	0	0	0	0	0	0
																			10271.8	7008.53	6120.83	4150.99	4820.42	2188.11	10271.8	4095.67	4864.06	463.112	118.3	118.544	32.0345	580.1	0	0	0	0	0	0	0	0	0	0	0	0	0	0	0	0	0
																			5204.73	3599.04	3134.49	2070.24	2486.1	1112.95	5204.73	1972.48	2562.45	216.342	53.8292	31.8403	25.4922	342.288	0	0	0	0	0	0	0	0	0	0	0	0	0	0	0	0	0
																			8515.66	5818.61	5080.87	3434.79	4006.89	1811.71	8515.66	3268.29	4143.02	387.841	77.652	69.8286	57.5932	511.436	0	0	0	0	0	0	0	0	0	0	0	0	0	0	0	0	0
																			6121.24	4135.5	3650.57	2470.67	2860.42	1275.08	6121.24	2376.52	2932.77	268.466	72.808	60.4362	35.5765	374.665	0	0	0	0	0	0	0	0	0	0	0	0	0	0	0	0	0
																			7472.3	5115.24	4476.7	2995.6	3533.9	1581.34	7472.3	2923.16	3594.9	326.42	74.1823	89.5276	20.0895	444.018	0	0	0	0	0	0	0	0	0	0	0	0	0	0	0	0	0
																			8015.32	5445.52	4780.71	3234.61	3754.29	1691.23	8015.32	3068.87	3950.87	295.924	90.0961	101.055	48.4318	460.07	0	0	0	0	0	0	0	0	0	0	0	0	0	0	0	0	0
																			12028.7	8056.68	7094.89	4933.79	5531.2	2525.48	12028.7	4829.84	5758.88	588.989	127.484	77.3764	32.8932	613.226	0	0	0	0	0	0	0	0	0	0	0	0	0	0	0	0	0
																			6964.92	4788	4184.08	2780.84	3306.75	1481.25	6964.92	2685.12	3356.43	318.295	85.2825	50.9	22.4993	446.397	0	0	0	0	0	0	0	0	0	0	0	0	0	0	0	0	0
																			10413.2	7111.24	6200.9	4212.31	4888.99	2222.25	10413.2	4132.93	4951.44	451.614	115.389	119.965	59.7733	582.1	0	0	0	0	0	0	0	0	0	0	0	0	0	0	0	0	0
																			8148.58	5605.08	4888.49	3260.09	3866.06	1739.02	8148.58	3170.46	3941.98	395.365	82.788	47.7651	24.4098	485.817	0	0	0	0	0	0	0	0	0	0	0	0	0	0	0	0	0
																			9513.33	6492.09	5674.48	3838.85	4468.65	2023.43	9513.33	3780.58	4521.72	412.209	106.688	90.1533	51.1403	550.841	0	0	0	0	0	0	0	0	0	0	0	0	0	0	0	0	0
																			7102.66	4824.85	4232.82	2869.84	3324.34	1500.5	7102.66	2700.81	3519.9	302.327	79.1022	30.687	40.6903	429.134	0	0	0	0	0	0	0	0	0	0	0	0	0	0	0	0	0
																			6828.42	4678.11	4082.68	2745.74	3223.46	1454.65	6828.42	2596.62	3375.55	265.978	84.1034	42.2688	33.5539	430.352	0	0	0	0	0	0	0	0	0	0	0	0	0	0	0	0	0
																			10233	6908.03	6055.21	4177.76	4741.08	2166.96	10233	3998.07	4943.44	483.239	105.19	89.6546	40.3821	572.995	0	0	0	0	0	0	0	0	0	0	0	0	0	0	0	0	0
																			8724.42	5907.3	5182.26	3542.16	4067.13	1840.17	8724.42	3359.28	4252	361.561	94.4556	85.9103	59.9465	511.268	0	0	0	0	0	0	0	0	0	0	0	0	0	0	0	0	0
																			10120.1	6834.91	6001.3	4118.79	4700.48	2134.43	10120.1	3964.57	4855.18	463.231	108.726	118.972	51.4616	557.951	0	0	0	0	0	0	0	0	0	0	0	0	0	0	0	0	0
																			6586.66	4511.51	3944.61	2642.05	3112.99	1398.52	6586.66	2495.96	3221.83	294.896	80.4074	60.8412	26.6363	406.094	0	0	0	0	0	0	0	0	0	0	0	0	0	0	0	0	0
																			8637.66	5903.93	5162.83	3474.83	4069.4	1834.53	8637.66	3392.61	4131.5	388.068	96.2791	105.419	19.8305	503.958	0	0	0	0	0	0	0	0	0	0	0	0	0	0	0	0	0
																			9609.16	6465.85	5691.23	3917.93	4446.61	2019.24	9609.16	3772.17	4676.83	413.7	102.455	59.4668	55.3585	529.187	0	0	0	0	0	0	0	0	0	0	0	0	0	0	0	0	0
																			8033.27	5488.92	4798.18	3235.08	3782.98	1705.94	8033.27	3106.94	3933.02	320.679	93.687	62.3056	26.6613	489.971	0	0	0	0	0	0	0	0	0	0	0	0	0	0	0	0	0
																			7350.92	5086.54	4419.24	2931.67	3509.08	1577.46	7350.92	2853.18	3534.81	326.757	76.8008	38.5068	52.7412	468.121	0	0	0	0	0	0	0	0	0	0	0	0	0	0	0	0	0
																			7996.46	5405.53	4764.22	3232.24	3731.04	1674.49	7996.46	3106.6	3874.15	384.932	81.1641	70.0606	9.60241	469.947	0	0	0	0	0	0	0	0	0	0	0	0	0	0	0	0	0
																			9553.39	6459.55	5666.71	3886.68	4443.97	2015.58	9553.39	3707.1	4699.24	377.113	104.445	89.5716	27.479	548.434	0	0	0	0	0	0	0	0	0	0	0	0	0	0	0	0	0
																			6633.47	4570.52	3989.04	2644.44	3153.19	1417.33	6633.47	2566.88	3171.79	313.922	65.4791	57.1326	32.7314	425.535	0	0	0	0	0	0	0	0	0	0	0	0	0	0	0	0	0
																			7823.59	5315.51	4653.62	3169.97	3659.92	1655.59	7823.59	2976.06	3808.23	332.545	85.0753	114.781	50.9258	455.963	0	0	0	0	0	0	0	0	0	0	0	0	0	0	0	0	0
																			7985.16	5440.03	4772.08	3213.08	3757	1683.02	7985.16	3108.53	3857.43	349.605	88.7328	73.2861	15.8178	491.752	0	0	0	0	0	0	0	0	0	0	0	0	0	0	0	0	0
																			8990.2	6114.81	5355.78	3634.43	4208.61	1906.21	8990.2	3513.89	4316.93	399.85	96.0406	80.2262	45.6281	537.633	0	0	0	0	0	0	0	0	0	0	0	0	0	0	0	0	0
																			8028.15	5463.76	4795.28	3232.87	3769.54	1694.22	8028.15	3104.5	3901.27	368.907	79.6944	45.4749	34.2755	494.029	0	0	0	0	0	0	0	0	0	0	0	0	0	0	0	0	0
																			4125.28	2828.53	2480.44	1644.84	1960.77	867.759	4125.28	1565.46	2006.59	193.912	49.9931	26.3072	19.7447	263.27	0	0	0	0	0	0	0	0	0	0	0	0	0	0	0	0	0
																			5479.92	3717.38	3275.68	2204.23	2570.83	1146.55	5479.92	2091.21	2638.74	240.008	61.384	61.3092	21.8514	365.411	0	0	0	0	0	0	0	0	0	0	0	0	0	0	0	0	0
																			7608.05	5189.98	4549.69	3058.36	3583.32	1606.67	7608.05	2967.73	3702.14	336.201	83.9629	45.3428	23.9963	448.676	0	0	0	0	0	0	0	0	0	0	0	0	0	0	0	0	0
																			6800.53	4652.71	4067.42	2733.11	3210.18	1442.53	6800.53	2567.2	3336.99	313.294	73.5506	52.0565	47.1185	410.316	0	0	0	0	0	0	0	0	0	0	0	0	0	0	0	0	0
																			9927.67	6673.96	5872.92	4054.75	4587.87	2086.09	9927.67	3880.87	4796.39	443.227	103.944	58.3968	69.5638	575.285	0	0	0	0	0	0	0	0	0	0	0	0	0	0	0	0	0
																			8443.43	5729.34	5023.88	3419.56	3944.55	1784.79	8443.43	3217.2	4123.57	375.026	99.216	92.8266	34.9383	500.66	0	0	0	0	0	0	0	0	0	0	0	0	0	0	0	0	0
																			7554.79	5251.72	4544.23	3010.56	3617.8	1633.91	7554.79	2908.19	3673.04	327.183	77.7987	58.7646	37.6317	472.191	0	0	0	0	0	0	0	0	0	0	0	0	0	0	0	0	0
																			6256.47	4293.66	3751.87	2504.6	2962.49	1331.17	6256.47	2371.86	3027.42	320.807	63.4256	52.5024	27.2609	393.199	0	0	0	0	0	0	0	0	0	0	0	0	0	0	0	0	0
																			8872.2	6027.8	5281.74	3590.46	4147.89	1879.9	8872.2	3459.18	4260.45	367.378	96.2784	108.35	41.875	538.694	0	0	0	0	0	0	0	0	0	0	0	0	0	0	0	0	0
																			11901.5	7906.09	6985.59	4915.94	5421.04	2485.05	11901.5	4744.83	5691.69	547.478	118.959	102.7	73.3429	622.526	0	0	0	0	0	0	0	0	0	0	0	0	0	0	0	0	0
																			9194.24	6196.24	5451.12	3743.12	4259.98	1936.26	9194.24	3578.09	4473.42	391.098	87.7896	63.7908	58.1738	541.871	0	0	0	0	0	0	0	0	0	0	0	0	0	0	0	0	0
																			7721.64	5276.12	4614.78	3106.85	3634.32	1641.79	7721.64	2948.39	3768.05	368.084	85.1056	42.149	33.4807	476.374	0	0	0	0	0	0	0	0	0	0	0	0	0	0	0	0	0
																			8784.8	5950.6	5215.5	3569.31	4091.66	1858.94	8784.8	3342.71	4299.69	385.431	98.0004	77.6119	58.9606	522.4	0	0	0	0	0	0	0	0	0	0	0	0	0	0	0	0	0
																			8159	5567.93	4868.5	3290.49	3834.43	1733.5	8159	3118.02	3958.01	374.505	91.6333	83.0769	42.8864	490.868	0	0	0	0	0	0	0	0	0	0	0	0	0	0	0	0	0
																			7449	5108.95	4464.8	2984.19	3528.72	1580.24	7449	2897.73	3575.51	329.53	79.3508	86.6326	35.8936	444.346	0	0	0	0	0	0	0	0	0	0	0	0	0	0	0	0	0
																			7592.49	5122.27	4516.75	3075.75	3534.5	1587.77	7592.49	2948.15	3630	365.19	86.2388	63.3697	42.712	456.839	0	0	0	0	0	0	0	0	0	0	0	0	0	0	0	0	0
																			6759.74	4672.75	4063.16	2696.59	3222.3	1450.45	6759.74	2593.3	3245.86	312.763	77.9118	80.7749	40.3846	408.753	0	0	0	0	0	0	0	0	0	0	0	0	0	0	0	0	0
																			7445.19	5146.23	4469.92	2975.27	3547.05	1599.18	7445.19	2793.72	3645.43	351.663	85.2741	60.293	28.7876	480.022	0	0	0	0	0	0	0	0	0	0	0	0	0	0	0	0	0
																			4051.19	2799.94	2444.43	1606.76	1938.88	861.057	4051.19	1548.81	1954.48	180.594	46.0057	34.066	29.4112	257.827	0	0	0	0	0	0	0	0	0	0	0	0	0	0	0	0	0
																			8002.9	5478.82	4786.25	3216.65	3777.49	1701.33	8002.9	3099.46	3937.91	310.961	98.2134	34.2717	36.7118	485.373	0	0	0	0	0	0	0	0	0	0	0	0	0	0	0	0	0
																			11631.4	7809.33	6857.36	4774.01	5346.74	2462.59	11631.4	4544.27	5588.48	569.663	141.71	121.193	53.5704	612.496	0	0	0	0	0	0	0	0	0	0	0	0	0	0	0	0	0
																			10322.6	6918.84	6099.31	4223.32	4753.23	2165.61	10322.6	4028.15	4975.22	476.933	119.014	105.972	51.2021	566.132	0	0	0	0	0	0	0	0	0	0	0	0	0	0	0	0	0
																			9661.17	6528.1	5735.81	3925.36	4492.15	2035.95	9661.17	3819.8	4635.19	413.283	112.076	76.684	56.4365	547.703	0	0	0	0	0	0	0	0	0	0	0	0	0	0	0	0	0
																			3659.37	2493.57	2191.72	1467.65	1723.11	770.455	3659.37	1347.18	1806.73	157.163	41.1061	23.3947	24.5229	259.277	0	0	0	0	0	0	0	0	0	0	0	0	0	0	0	0	0
																			-262.962	-188.644	-163.654	-99.3075	-133.37	-55.2738	-262.962	-125.323	-106.676	-9.5697	-2.30434	-1.85147	-0.87134	-16.3666	0	0	0	0	0	0	0	0	0	0	0	0	0	0	0	0	0
																			8580	5882.95	5126.79	3453.22	4051.92	1831.04	8580	3261.8	4255.26	338.533	91.9019	79.4917	31.0107	522.012	0	0	0	0	0	0	0	0	0	0	0	0	0	0	0	0	0
																			7894.94	5374.25	4713.3	3181.64	3708.58	1665.67	7894.94	3064.66	3842.25	342.651	84.9638	81.1257	13.8473	465.445	0	0	0	0	0	0	0	0	0	0	0	0	0	0	0	0	0
																			9906.26	6732.57	5884.17	4022.09	4619.07	2113.5	9906.26	3875.82	4747.02	429.819	122.127	96.0818	55.9193	579.482	0	0	0	0	0	0	0	0	0	0	0	0	0	0	0	0	0
																			8300.49	5594.98	4931.44	3369.05	3858.09	1736.89	8300.49	3255.92	4030.18	348.085	76.5172	42.9499	36.2502	510.596	0	0	0	0	0	0	0	0	0	0	0	0	0	0	0	0	0
																			6821.28	4687.85	4090.26	2731.02	3232.64	1455.21	6821.28	2640.86	3289.02	312.028	66.5191	45.6491	40.1355	427.072	0	0	0	0	0	0	0	0	0	0	0	0	0	0	0	0	0
																			6770.28	4636.71	4060.69	2709.59	3207.68	1429.04	6770.28	2661.24	3231.64	274.945	72.4247	61.1138	31.8781	437.035	0	0	0	0	0	0	0	0	0	0	0	0	0	0	0	0	0
																			9163.82	6195.73	5441.88	3721.94	4264.14	1931.59	9163.82	3551.87	4445.36	428.591	96.0127	80.8181	30.6596	530.507	0	0	0	0	0	0	0	0	0	0	0	0	0	0	0	0	0
																			7385.13	5044.26	4411.79	2973.34	3480.35	1563.9	7385.13	2779.73	3667.62	303.605	91.0989	68.5577	26.9183	447.593	0	0	0	0	0	0	0	0	0	0	0	0	0	0	0	0	0
																			6104.73	4200.85	3663.64	2441.09	2900.72	1300.14	6104.73	2284.68	2992.91	291.59	63.6249	59.1339	23.9078	388.884	0	0	0	0	0	0	0	0	0	0	0	0	0	0	0	0	0
																			-758.423	-539.372	-467.518	-290.905	-377.589	-161.782	-758.423	-313.675	-347.412	-29.4461	-6.75395	-5.61921	-2.24955	-53.2669	0	0	0	0	0	0	0	0	0	0	0	0	0	0	0	0	0
																			12008	7959.09	7039.83	4968.19	5457.2	2501.89	12008	4769.88	5764.84	560.966	128.098	85.6239	75.3337	623.285	0	0	0	0	0	0	0	0	0	0	0	0	0	0	0	0	0
																			9462.08	6433.8	5634.64	3827.44	4433.22	2000.58	9462.08	3755.97	4555.68	383.682	106.227	51.2801	66.5243	542.716	0	0	0	0	0	0	0	0	0	0	0	0	0	0	0	0	0
																			8208.67	5584.06	4892	3316.67	3848.99	1735.07	8208.67	3160.96	3944.22	364.07	89.7327	99.7232	44.3703	505.587	0	0	0	0	0	0	0	0	0	0	0	0	0	0	0	0	0
																			9318.69	6423.38	5579.9	3738.79	4420.06	2003.32	9318.69	3599.83	4555.43	435.021	100.496	55.1845	45.5343	527.201	0	0	0	0	0	0	0	0	0	0	0	0	0	0	0	0	0
																			6838.53	4703.93	4095.31	2743.22	3240.17	1463.76	6838.53	2562.1	3341.98	311.318	75.7335	77.2591	36.5365	433.61	0	0	0	0	0	0	0	0	0	0	0	0	0	0	0	0	0
																			5413.23	3689.06	3237.37	2175.86	2549.86	1139.21	5413.23	2048.86	2637.22	224.158	54.4203	57.6516	29	361.919	0	0	0	0	0	0	0	0	0	0	0	0	0	0	0	0	0
																			9797.82	6634.16	5821.3	3976.52	4564.7	2069.47	9797.82	3904.78	4626.02	468.781	101.228	93.892	47.7593	555.359	0	0	0	0	0	0	0	0	0	0	0	0	0	0	0	0	0
																			10781.6	7279.5	6373.67	4407.95	4992.92	2286.58	10781.6	4195.06	5217.82	491.101	108.139	125.123	53.4414	590.935	0	0	0	0	0	0	0	0	0	0	0	0	0	0	0	0	0
																			9658.64	6527.19	5730.21	3928.44	4487.63	2039.56	9658.64	3759.06	4655.73	437.497	99.5131	87.4491	60.2438	559.148	0	0	0	0	0	0	0	0	0	0	0	0	0	0	0	0	0
																			7351.89	5011.31	4398.48	2953.42	3460.15	1551.16	7351.89	2885.36	3546.48	294.624	94.7173	62.8247	29.9077	437.982	0	0	0	0	0	0	0	0	0	0	0	0	0	0	0	0	0
																			9090.57	6195.96	5419.95	3670.62	4267.16	1928.8	9090.57	3542.47	4430.23	377.267	97.6266	91.7314	27.482	523.759	0	0	0	0	0	0	0	0	0	0	0	0	0	0	0	0	0
																			10987.1	7449.25	6509.37	4477.77	5110.99	2338.25	10987.1	4292.99	5282.72	547.034	104.876	83.8018	72.8466	602.887	0	0	0	0	0	0	0	0	0	0	0	0	0	0	0	0	0
																			5570.76	3837.08	3349.13	2221.63	2651.96	1185.13	5570.76	2103.86	2703.42	254.937	58.2785	62.7122	33.5338	354.02	0	0	0	0	0	0	0	0	0	0	0	0	0	0	0	0	0
																			8921.31	6056.55	5306.87	3614.43	4169.79	1886.76	8921.31	3463.22	4345.89	399.629	80.428	77.6121	43.4442	511.087	0	0	0	0	0	0	0	0	0	0	0	0	0	0	0	0	0
																			8622.29	5843.27	5127.76	3494.53	4023.27	1820	8622.29	3323.57	4191.64	407.119	101.802	33.9136	53.0633	511.176	0	0	0	0	0	0	0	0	0	0	0	0	0	0	0	0	0
																			8690.47	5952.98	5198.65	3491.82	4106.69	1846.29	8690.47	3427.43	4149.9	369.601	104.17	113.712	14.5831	511.073	0	0	0	0	0	0	0	0	0	0	0	0	0	0	0	0	0
																			10384.5	7065.38	6165.44	4219.1	4850.3	2215.08	10384.5	4015.45	5003.84	527.405	114.473	88.9777	58.433	575.963	0	0	0	0	0	0	0	0	0	0	0	0	0	0	0	0	0
																			9083.96	6190.19	5415.14	3668.82	4263.85	1926.33	9083.96	3502.12	4465.36	363.807	105.953	86.3523	28.6413	531.725	0	0	0	0	0	0	0	0	0	0	0	0	0	0	0	0	0
																			3635.52	2521.12	2197.52	1437.99	1747.84	773.278	3635.52	1356.56	1802.54	151.657	37.5536	28.6723	14.2276	244.309	0	0	0	0	0	0	0	0	0	0	0	0	0	0	0	0	0
																			9497.42	6461.84	5651.26	3846.15	4443.78	2018.06	9497.42	3786.26	4523.2	436.977	98.5969	38.1843	56.2634	557.932	0	0	0	0	0	0	0	0	0	0	0	0	0	0	0	0	0
																			11037.8	7502.85	6549.29	4488.48	5137.94	2364.92	11037.8	4341.76	5262.58	519.603	133.454	120.583	63.6623	596.135	0	0	0	0	0	0	0	0	0	0	0	0	0	0	0	0	0
																			8765.54	5928.83	5207.51	3558.02	4081.07	1847.76	8765.54	3387.03	4234.65	415.948	106.309	100.055	21.8261	499.723	0	0	0	0	0	0	0	0	0	0	0	0	0	0	0	0	0
																			10011.2	6761.81	5937.36	4073.8	4646.75	2115.06	10011.2	3934.34	4811.41	453.418	102.823	117.608	40.1268	551.429	0	0	0	0	0	0	0	0	0	0	0	0	0	0	0	0	0
																			9311.8	6356.38	5550.44	3761.36	4373.72	1982.66	9311.8	3683.78	4450.44	408.758	100.215	52.7233	66.102	549.782	0	0	0	0	0	0	0	0	0	0	0	0	0	0	0	0	0
																			6917.25	4738.05	4140.98	2776.27	3265.74	1472.31	6917.25	2617.07	3417.32	289.7	78.427	65.8389	30.906	417.986	0	0	0	0	0	0	0	0	0	0	0	0	0	0	0	0	0
																			8567.05	5825.95	5105	3462.06	4014.25	1811.7	8567.05	3357.23	4112.21	360.659	85.0423	113.748	32.6737	505.485	0	0	0	0	0	0	0	0	0	0	0	0	0	0	0	0	0
																			4370.9	3020.15	2632.51	1738.38	2085.71	934.439	4370.9	1608.9	2178.81	198.051	44.2058	34.9565	21.3303	284.649	0	0	0	0	0	0	0	0	0	0	0	0	0	0	0	0	0
																			9489.24	6392.42	5624.07	3865.17	4398.29	1994.13	9489.24	3721.43	4548.03	430.38	92.823	92.5589	65.1777	538.835	0	0	0	0	0	0	0	0	0	0	0	0	0	0	0	0	0
																			5627.98	3859.02	3375.06	2252.92	2666.8	1192.23	5627.98	2130.05	2767.02	264.794	56.7059	41.8082	15.1504	352.45	0	0	0	0	0	0	0	0	0	0	0	0	0	0	0	0	0
																			8377.04	5667.61	4986.79	3390.25	3907.58	1760.03	8377.04	3230.17	4056.36	392.272	96.399	61.7913	15.823	524.228	0	0	0	0	0	0	0	0	0	0	0	0	0	0	0	0	0
																			9637.81	6578.22	5734.37	3903.44	4518.64	2059.58	9637.81	3712.39	4643.25	436.472	109.39	120.522	63.8173	551.963	0	0	0	0	0	0	0	0	0	0	0	0	0	0	0	0	0
																			8967.47	6039.83	5314.38	3653.09	4158.05	1881.78	8967.47	3471.69	4343.26	405.296	87.7553	97.6554	60.8901	500.916	0	0	0	0	0	0	0	0	0	0	0	0	0	0	0	0	0
																			7170.6	4879.06	4283.51	2887.09	3369.4	1509.66	7170.6	2747.47	3476.6	334.196	74.3109	56.3645	31.8125	449.84	0	0	0	0	0	0	0	0	0	0	0	0	0	0	0	0	0
																			7137.94	4883.33	4267.53	2870.41	3361.21	1522.13	7137.94	2642.21	3543.58	333.507	76.008	75.7228	32.3228	434.585	0	0	0	0	0	0	0	0	0	0	0	0	0	0	0	0	0
																			5692.95	3875.26	3408.09	2284.86	2678.86	1196.4	5692.95	2194.38	2764.25	248.96	57.7509	28.9448	23.5751	375.085	0	0	0	0	0	0	0	0	0	0	0	0	0	0	0	0	0
																			6271.38	4295.27	3760.25	2511.13	2970.6	1324.67	6271.38	2384.28	3094.87	275.544	68.3715	60.2599	6.99071	381.075	0	0	0	0	0	0	0	0	0	0	0	0	0	0	0	0	0
																			8684.09	5879.76	5160.07	3524.02	4045.79	1833.97	8684.09	3340.13	4187.54	400.578	91.4157	94.0303	50.4907	519.913	0	0	0	0	0	0	0	0	0	0	0	0	0	0	0	0	0
																			6693.35	4593.65	4012.72	2680.64	3170.6	1423.05	6693.35	2518.31	3248.8	338.054	71.2089	67.9637	23.3846	425.639	0	0	0	0	0	0	0	0	0	0	0	0	0	0	0	0	0
																			7750.99	5288.48	4628.05	3122.94	3645.63	1642.85	7750.99	2982.86	3795.67	342.619	71.1541	42.2223	45.7171	470.756	0	0	0	0	0	0	0	0	0	0	0	0	0	0	0	0	0
																			8856.49	6004.13	5263.95	3592.54	4130.25	1873.88	8856.49	3511.49	4244.9	342.885	108.238	59.0882	60.9787	528.908	0	0	0	0	0	0	0	0	0	0	0	0	0	0	0	0	0
																			8922.64	6065.47	5308.66	3613.98	4171.43	1894.04	8922.64	3472.1	4289.46	361.524	91.8056	123.62	46.2363	537.897	0	0	0	0	0	0	0	0	0	0	0	0	0	0	0	0	0
																			9628.79	6517.61	5718.74	3910.05	4485.02	2032.59	9628.79	3791.74	4690.39	379.553	104.191	72.2563	46.1517	544.499	0	0	0	0	0	0	0	0	0	0	0	0	0	0	0	0	0
																			6662.96	4553.31	3982.19	2680.77	3137.77	1415.54	6662.96	2541.03	3233.81	296.978	66.3784	70.1213	43.0009	411.643	0	0	0	0	0	0	0	0	0	0	0	0	0	0	0	0	0
																			9994.56	6751.74	5923.88	4070.68	4642.46	2109.27	9994.56	3892.13	4845.54	416.24	109.425	105.803	60.2001	565.222	0	0	0	0	0	0	0	0	0	0	0	0	0	0	0	0	0
																			3295.99	2268.38	1984.4	1311.59	1568.15	700.229	3295.99	1175.37	1669.56	147.795	32.7662	28.9952	9.30504	232.2	0	0	0	0	0	0	0	0	0	0	0	0	0	0	0	0	0
																			6413.01	4353.25	3828.33	2584.68	3005.94	1347.31	6413.01	2426.62	3151.86	274.083	84.0032	50.6218	21.0231	404.802	0	0	0	0	0	0	0	0	0	0	0	0	0	0	0	0	0
																			7566.71	5156.99	4507.66	3059.04	3551.41	1605.58	7566.71	2881.25	3693.6	313.495	87.7581	88.4274	42.1692	460.004	0	0	0	0	0	0	0	0	0	0	0	0	0	0	0	0	0
																			8275.04	5667.51	4950.16	3324.88	3907.37	1760.14	8275.04	3180.23	4009.09	409.665	94.6533	53.8428	36.3971	491.161	0	0	0	0	0	0	0	0	0	0	0	0	0	0	0	0	0
																			8820.08	6012.84	5256.01	3564.07	4134.91	1877.93	8820.08	3399.17	4219.1	425.188	92.2783	77.458	60.1901	546.698	0	0	0	0	0	0	0	0	0	0	0	0	0	0	0	0	0
																			8960.5	6077.86	5325.61	3634.89	4178.77	1899.09	8960.5	3405.01	4392.81	429.837	99.29	84.6376	28.0755	520.847	0	0	0	0	0	0	0	0	0	0	0	0	0	0	0	0	0
																			12346.7	8340.33	7300.48	5046.21	5716.56	2623.77	12346.7	4977.29	5875.78	541.137	141.729	111.416	55.8931	643.451	0	0	0	0	0	0	0	0	0	0	0	0	0	0	0	0	0
																			8105.23	5568.2	4849.95	3255.28	3834.25	1733.95	8105.23	3171.48	3946.2	310.509	90.5876	50.205	33.8188	502.422	0	0	0	0	0	0	0	0	0	0	0	0	0	0	0	0	0
																			7603.42	5212.06	4545.49	3057.93	3588.02	1624.04	7603.42	2849.69	3727.99	336.599	76.0427	76.6413	49.6289	486.824	0	0	0	0	0	0	0	0	0	0	0	0	0	0	0	0	0
																			12272.6	8237.93	7226.91	5045.69	5643.35	2594.58	12272.6	4856.74	5901.95	585.357	110.474	116.98	69.5361	631.57	0	0	0	0	0	0	0	0	0	0	0	0	0	0	0	0	0
																			7539.53	5190.23	4519.36	3020.17	3578.19	1612.04	7539.53	2896.66	3648.29	347.437	81.2978	80.938	27.9632	456.949	0	0	0	0	0	0	0	0	0	0	0	0	0	0	0	0	0
																			7661.13	5238.55	4584.84	3076.29	3614.89	1623.66	7661.13	2981.14	3752.89	308.746	78.5982	48.1618	26.3976	465.192	0	0	0	0	0	0	0	0	0	0	0	0	0	0	0	0	0
																			5799.09	4019.59	3489.03	2310.05	2774.32	1245.27	5799.09	2134.19	2856.98	277.191	59.0141	73.6304	28.408	369.681	0	0	0	0	0	0	0	0	0	0	0	0	0	0	0	0	0
																			9791.44	6652.34	5831.21	3960.23	4578.63	2073.7	9791.44	3873.09	4749.5	441.586	120.614	9.99573	22.7023	573.952	0	0	0	0	0	0	0	0	0	0	0	0	0	0	0	0	0
																			8634.63	5909.54	5157.11	3477.52	4069.94	1839.59	8634.63	3315.83	4139.6	425.099	90.0608	109.896	43.4605	510.681	0	0	0	0	0	0	0	0	0	0	0	0	0	0	0	0	0
																			11320.7	7662.24	6712.76	4607.97	5260.21	2402.04	11320.7	4575.15	5385.08	510.099	133.941	45.0328	79.3848	592.051	0	0	0	0	0	0	0	0	0	0	0	0	0	0	0	0	0
																			10034.2	6801.72	5961.64	4072.52	4684.32	2117.4	10034.2	3952.93	4853.01	427.574	111.001	66.6242	47.5266	575.491	0	0	0	0	0	0	0	0	0	0	0	0	0	0	0	0	0
																			5778.34	3951.04	3459.29	2319.05	2726.57	1224.47	5778.34	2152.57	2821.57	275.373	62.9849	52.3818	41.3132	372.157	0	0	0	0	0	0	0	0	0	0	0	0	0	0	0	0	0
																			5960.61	4121.91	3592.93	2367.68	2849.39	1272.52	5960.61	2277.13	2880.41	287.229	60.0045	30.6474	30.79	394.404	0	0	0	0	0	0	0	0	0	0	0	0	0	0	0	0	0
																			6712.22	4594.17	4023.92	2688.3	3175.05	1419.12	6712.22	2578.67	3271.4	311.209	70.2717	29.9826	24.1414	426.543	0	0	0	0	0	0	0	0	0	0	0	0	0	0	0	0	0
																			5312.37	3658.18	3199.26	2113.11	2532.46	1125.72	5312.37	2009.48	2565.38	234.664	63.8262	46.1641	26.2755	366.578	0	0	0	0	0	0	0	0	0	0	0	0	0	0	0	0	0
																			8489.38	5830.32	5076.58	3412.8	4013.99	1816.32	8489.38	3266.96	4126.18	361.726	93.7631	92.0177	43.5202	505.211	0	0	0	0	0	0	0	0	0	0	0	0	0	0	0	0	0
																			8597	5847.31	5123.87	3473.13	4030.38	1816.93	8597	3352.68	4141.79	369.915	92.0922	78.9082	49.5676	512.046	0	0	0	0	0	0	0	0	0	0	0	0	0	0	0	0	0
																			4091.78	2776.91	2446.16	1645.61	1920.79	856.113	4091.78	1531.04	2034.34	151.254	40.225	35.0837	22.9001	276.935	0	0	0	0	0	0	0	0	0	0	0	0	0	0	0	0	0
																			7467.49	5123.41	4468.68	2998.8	3531.41	1592	7467.49	2867.63	3652.82	320.042	69.6589	59.409	33.6926	464.239	0	0	0	0	0	0	0	0	0	0	0	0	0	0	0	0	0
																			9300.04	6353.86	5541.99	3758.05	4371.29	1982.57	9300.04	3637.75	4493.15	359.323	103.85	104.535	59.3429	542.078	0	0	0	0	0	0	0	0	0	0	0	0	0	0	0	0	0
																			8844.41	6014.91	5273.88	3570.53	4147.83	1867.08	8844.41	3449.74	4268.79	397.131	94.7553	121.609	13.4748	498.917	0	0	0	0	0	0	0	0	0	0	0	0	0	0	0	0	0
																			8111.38	5521.48	4834.45	3276.93	3807.07	1714.42	8111.38	3133.75	3965.55	311.203	89.3677	80.7145	39.0923	491.711	0	0	0	0	0	0	0	0	0	0	0	0	0	0	0	0	0
																			9230.65	6269.12	5492.83	3737.82	4314.86	1954.26	9230.65	3632.78	4456.36	416.285	92.365	44.3225	49.6638	538.862	0	0	0	0	0	0	0	0	0	0	0	0	0	0	0	0	0
																			9899.57	6737.16	5890.72	4008.85	4631.12	2106.05	9899.57	3862.03	4794.5	441.488	106.404	79.9517	57.0579	558.134	0	0	0	0	0	0	0	0	0	0	0	0	0	0	0	0	0
																			8922.86	6065.94	5311.06	3611.8	4172.41	1893.52	8922.86	3436.38	4348.63	395.287	91.9843	85.332	37.8825	527.356	0	0	0	0	0	0	0	0	0	0	0	0	0	0	0	0	0
																			8648.53	5820.29	5127.94	3520.59	4006.26	1814.03	8648.53	3347.55	4200.55	416.46	85.4866	83.2548	21.3888	493.842	0	0	0	0	0	0	0	0	0	0	0	0	0	0	0	0	0
																			9946.85	6712.62	5895.07	4051.78	4613.43	2099.19	9946.85	3903.6	4808.26	466.755	107.486	66.7274	37.2612	556.76	0	0	0	0	0	0	0	0	0	0	0	0	0	0	0	0	0
																			9738.75	6583.78	5775.14	3963.62	4523.96	2059.82	9738.75	3788.04	4675.25	474.07	107.203	110.981	41.9751	541.231	0	0	0	0	0	0	0	0	0	0	0	0	0	0	0	0	0
																			6264.29	4278.07	3753.71	2510.58	2957.46	1320.62	6264.29	2391.71	3063.81	283.436	68.9013	29.7905	33.7491	392.899	0	0	0	0	0	0	0	0	0	0	0	0	0	0	0	0	0
																			6844.77	4698.04	4100.2	2744.57	3238.77	1459.27	6844.77	2560.71	3357.84	327.008	71.0236	59.9709	27.1662	441.051	0	0	0	0	0	0	0	0	0	0	0	0	0	0	0	0	0
																			9275.01	6282.9	5516.99	3758.02	4332.74	1950.17	9275.01	3690.8	4512.72	361.884	101.251	46.9423	32.3632	529.051	0	0	0	0	0	0	0	0	0	0	0	0	0	0	0	0	0
																			7691.5	5276.88	4595.44	3096.06	3633.49	1643.39	7691.5	2853.21	3834.84	330.245	88.8326	59.1979	58.8554	466.312	0	0	0	0	0	0	0	0	0	0	0	0	0	0	0	0	0
																			7434	5173.93	4479.22	2954.77	3568.76	1605.17	7434	2823.75	3585.22	353.358	88.6017	95.4848	31.2444	456.334	0	0	0	0	0	0	0	0	0	0	0	0	0	0	0	0	0
																			7204.18	4938.51	4312.11	2892.07	3407.79	1530.72	7204.18	2751.59	3549.98	277.561	80.4538	69.7369	32.8777	441.971	0	0	0	0	0	0	0	0	0	0	0	0	0	0	0	0	0
																			8388.31	5777.17	5019.76	3368.54	3975.07	1802.1	8388.31	3225.86	4057.55	371.698	97.0122	77.2766	63.4595	495.45	0	0	0	0	0	0	0	0	0	0	0	0	0	0	0	0	0
																			7136.63	4880.76	4266.18	2870.45	3362.55	1518.21	7136.63	2746.66	3527.38	284.285	72.5871	32.9318	38.7061	434.082	0	0	0	0	0	0	0	0	0	0	0	0	0	0	0	0	0
																			6045.9	4157.99	3627.73	2418.18	2867.51	1290.48	6045.9	2269.54	2977	262.59	68.311	47.9596	26.8563	393.644	0	0	0	0	0	0	0	0	0	0	0	0	0	0	0	0	0
																			11468.3	7765.37	6791.41	4676.94	5331.12	2434.25	11468.3	4569.48	5447.37	491.356	133.734	136.71	79.1082	610.583	0	0	0	0	0	0	0	0	0	0	0	0	0	0	0	0	0
																			9235.12	6278.88	5494.55	3740.57	4321.79	1957.1	9235.12	3578.01	4542.45	380.73	93.3679	79.0179	35.3934	526.149	0	0	0	0	0	0	0	0	0	0	0	0	0	0	0	0	0
																			8847.8	6041	5280.49	3567.31	4160.11	1880.89	8847.8	3432.62	4294.17	398.592	89.03	81.8107	49.0261	502.546	0	0	0	0	0	0	0	0	0	0	0	0	0	0	0	0	0
																			6357.73	4311.26	3790.83	2566.9	2976.8	1334.45	6357.73	2398.61	3121.9	280.583	58.9619	55.4793	25.0968	417.093	0	0	0	0	0	0	0	0	0	0	0	0	0	0	0	0	0
																			7500.42	5149.02	4497.49	3002.93	3552.95	1596.07	7500.42	2853.45	3678.03	357.249	93.1971	36.2545	23.2854	458.96	0	0	0	0	0	0	0	0	0	0	0	0	0	0	0	0	0
																			7848.01	5401.05	4706.48	3141.53	3725.51	1675.53	7848.01	3026.77	3851.06	337.737	74.5045	51.0111	31.0675	475.861	0	0	0	0	0	0	0	0	0	0	0	0	0	0	0	0	0
																			10746.3	7293.43	6378.82	4367.5	5007.4	2286.03	10746.3	4218.2	5187.04	480.922	111.574	118.818	42.6606	587.104	0	0	0	0	0	0	0	0	0	0	0	0	0	0	0	0	0
																			4783.16	3289.1	2880.9	1902.26	2276.11	1012.99	4783.16	1820.33	2325.8	210.265	53.3177	39.8006	27.9301	305.707	0	0	0	0	0	0	0	0	0	0	0	0	0	0	0	0	0
																			8257.76	5594.16	4907.97	3349.79	3850.96	1743.2	8257.76	3130.18	4043.14	367.724	78.6596	120.307	32.6549	485.101	0	0	0	0	0	0	0	0	0	0	0	0	0	0	0	0	0
																			9929.29	6695.84	5870.18	4059.12	4596.5	2099.34	9929.29	3794.57	4871.81	429.193	123.388	93.2373	64.4225	552.684	0	0	0	0	0	0	0	0	0	0	0	0	0	0	0	0	0
																			10876	7340.87	6438.56	4437.48	5039.41	2301.46	10876	4213.78	5313.73	476.283	114.844	129.909	41.8068	585.695	0	0	0	0	0	0	0	0	0	0	0	0	0	0	0	0	0
																			9227.02	6244.22	5486.8	3740.22	4298.39	1945.82	9227.02	3633.04	4422.53	402.661	98.8799	90.9506	21.5573	557.399	0	0	0	0	0	0	0	0	0	0	0	0	0	0	0	0	0
																			6939.86	4721.72	4148.37	2791.49	3258.47	1463.25	6939.86	2669.4	3364.11	290.437	76.5232	59.9206	33.3798	446.087	0	0	0	0	0	0	0	0	0	0	0	0	0	0	0	0	0
																			11983.6	8129.8	7091.15	4892.45	5573.04	2556.76	11983.6	4735.13	5755.47	527.371	135.155	128.234	67.9944	634.25	0	0	0	0	0	0	0	0	0	0	0	0	0	0	0	0	0
																			9717.03	6617.93	5784.28	3932.75	4550.11	2067.83	9717.03	3732.22	4702.26	474.323	101.975	118.71	47.2385	540.299	0	0	0	0	0	0	0	0	0	0	0	0	0	0	0	0	0
																			8312.17	5650.79	4956.58	3355.59	3896.89	1753.9	8312.17	3195.21	4042.73	396.394	87.9258	77.3067	23.8096	488.786	0	0	0	0	0	0	0	0	0	0	0	0	0	0	0	0	0
																			7240.87	4894.82	4304.55	2936.32	3367.75	1527.07	7240.87	2760.19	3535.85	326.302	60.9679	65.7612	39.0336	452.763	0	0	0	0	0	0	0	0	0	0	0	0	0	0	0	0	0
																			7975.29	5415.75	4754.95	3220.34	3733.07	1682.68	7975.29	3102.96	3843.4	364.865	87.2297	73.9351	50.2162	452.687	0	0	0	0	0	0	0	0	0	0	0	0	0	0	0	0	0
																			10534.7	7038.92	6202.81	4331.93	4829	2209.92	10534.7	4134.25	5057.13	478.288	114.535	85.0891	73.4004	592.056	0	0	0	0	0	0	0	0	0	0	0	0	0	0	0	0	0
																			10651.7	7153.46	6295.89	4355.82	4911.87	2241.59	10651.7	4215.68	5039.99	531.009	108.334	130.442	39.2862	586.967	0	0	0	0	0	0	0	0	0	0	0	0	0	0	0	0	0
																			6658.39	4575.43	3992.87	2665.51	3158.27	1417.16	6658.39	2604.06	3221.29	253.942	63.9426	54.3711	54.3309	406.446	0	0	0	0	0	0	0	0	0	0	0	0	0	0	0	0	0
																			6691.66	4545.27	3992.7	2698.96	3134.17	1411.1	6691.66	2532.46	3281.74	311.326	70.1778	49.2607	27.8742	418.827	0	0	0	0	0	0	0	0	0	0	0	0	0	0	0	0	0
																			11326.9	7659.72	6697.09	4629.81	5247.14	2412.59	11326.9	4447.87	5452.66	501.342	119.034	109.832	85.7987	610.367	0	0	0	0	0	0	0	0	0	0	0	0	0	0	0	0	0
																			6054.97	4160.8	3636.5	2418.47	2873.37	1287.44	6054.97	2312.44	2883.61	280.8	71.3183	62.2202	34.3576	410.22	0	0	0	0	0	0	0	0	0	0	0	0	0	0	0	0	0
																			3496.14	2418.17	2107.49	1388.64	1674.67	743.506	3496.14	1290.94	1743.85	138.644	31.6209	29.2505	18.9208	242.915	0	0	0	0	0	0	0	0	0	0	0	0	0	0	0	0	0
																			9531.33	6432.65	5658.09	3873.24	4423.74	2008.91	9531.33	3812.51	4523.01	406.839	113.347	93.1419	28.9613	553.509	0	0	0	0	0	0	0	0	0	0	0	0	0	0	0	0	0
																			7555.54	5187.66	4526.41	3029.13	3579.25	1608.41	7555.54	2891.97	3717.82	291.091	76.8852	67.2388	25.8688	484.67	0	0	0	0	0	0	0	0	0	0	0	0	0	0	0	0	0
																			6046.51	4146.72	3625.02	2421.49	2861.79	1284.93	6046.51	2298.73	2908.02	269.74	69.1937	67.6702	34.3481	398.811	0	0	0	0	0	0	0	0	0	0	0	0	0	0	0	0	0
																			11726	7853.11	6906.62	4819.42	5378.65	2474.46	11726	4618.05	5622	542.252	131.024	127.396	77.3086	608.01	0	0	0	0	0	0	0	0	0	0	0	0	0	0	0	0	0
																			7260.57	4998.37	4352.09	2908.49	3444.94	1553.42	7260.57	2758	3521.9	318.001	78.9995	77.7539	41.7706	464.149	0	0	0	0	0	0	0	0	0	0	0	0	0	0	0	0	0
																			6180.19	4274.37	3718.51	2461.68	2953.38	1321	6180.19	2360.35	3025.91	264.88	69.2608	37.4329	39.0552	383.3	0	0	0	0	0	0	0	0	0	0	0	0	0	0	0	0	0
																			6758.82	4626.66	4047.65	2711.17	3195	1431.66	6758.82	2593.61	3306.58	285.91	71.6413	58.9655	24.8388	417.267	0	0	0	0	0	0	0	0	0	0	0	0	0	0	0	0	0
																			11613.2	7819.68	6861.88	4751.28	5362.03	2457.65	11613.2	4575.84	5585.32	524.932	112.281	135.712	55.4056	623.669	0	0	0	0	0	0	0	0	0	0	0	0	0	0	0	0	0
																			8778.7	5926.75	5211.65	3567.05	4079.88	1846.88	8778.7	3379.44	4304.54	362.29	89.2892	86.1296	37.533	519.483	0	0	0	0	0	0	0	0	0	0	0	0	0	0	0	0	0
																			8918.19	6110.77	5336.71	3581.48	4214.36	1896.41	8918.19	3541.88	4243.07	392.504	93.6201	104.42	39.5776	503.117	0	0	0	0	0	0	0	0	0	0	0	0	0	0	0	0	0
																			10248.9	6987.26	6095.33	4153.55	4793.73	2193.54	10248.9	4014.91	4946.82	453.151	106.915	97.8885	49.8785	579.314	0	0	0	0	0	0	0	0	0	0	0	0	0	0	0	0	0
																			6253.68	4349.55	3773.41	2480.28	3000.61	1348.93	6253.68	2381.59	3087.54	269.244	63.8533	31.2242	12.8712	407.368	0	0	0	0	0	0	0	0	0	0	0	0	0	0	0	0	0
																			8351.31	5647.19	4968.53	3382.78	3895.47	1751.72	8351.31	3302.08	4035.96	340.226	84.6129	36.8086	49.982	501.63	0	0	0	0	0	0	0	0	0	0	0	0	0	0	0	0	0
																			10584.4	7143.12	6266.82	4317.62	4905.73	2237.39	10584.4	4182.67	5080.44	427.761	124.472	104.269	65.1535	599.678	0	0	0	0	0	0	0	0	0	0	0	0	0	0	0	0	0
																			8685.32	5961.9	5196.11	3489.2	4107	1854.9	8685.32	3377.65	4160.31	424.285	93.9076	84.7432	44.9498	499.465	0	0	0	0	0	0	0	0	0	0	0	0	0	0	0	0	0
																			5074.82	3465.55	3046.64	2028.18	2399.57	1065.98	5074.82	1944.47	2465.75	224.54	55.196	47.8564	8.10103	328.903	0	0	0	0	0	0	0	0	0	0	0	0	0	0	0	0	0
																			8533.44	5848.75	5100.27	3433.17	4026.39	1822.36	8533.44	3317.34	4092.08	391.769	91.8176	98.7078	40.4118	501.322	0	0	0	0	0	0	0	0	0	0	0	0	0	0	0	0	0
																			5465.77	3721.91	3269.81	2195.96	2574.78	1147.13	5465.77	2097.55	2695.28	209.082	47.3106	31.5205	28.4721	356.542	0	0	0	0	0	0	0	0	0	0	0	0	0	0	0	0	0
																			10015.2	6833.32	5959.41	4055.75	4691.47	2141.85	10015.2	3859.46	4887.97	458.134	109.253	95.1953	52.3358	552.819	0	0	0	0	0	0	0	0	0	0	0	0	0	0	0	0	0
																			6140.88	4233.62	3693.94	2446.94	2927.52	1306.1	6140.88	2365.36	2939.72	275.888	71.532	60.4972	30.7084	397.173	0	0	0	0	0	0	0	0	0	0	0	0	0	0	0	0	0
																			6282.65	4283.26	3758.96	2523.69	2959.53	1323.73	6282.65	2381.25	3068.96	263.542	72.505	75.562	25.1428	395.691	0	0	0	0	0	0	0	0	0	0	0	0	0	0	0	0	0
																			9809.02	6616.27	5812.86	3996.15	4545.94	2070.33	9809.02	3805.16	4796	399.919	103.928	98.4718	50.5639	554.98	0	0	0	0	0	0	0	0	0	0	0	0	0	0	0	0	0
																			5796.72	3982.74	3483.41	2313.31	2754.19	1228.55	5796.72	2223.64	2857.37	236.371	64.9709	50.3195	17.1391	346.906	0	0	0	0	0	0	0	0	0	0	0	0	0	0	0	0	0
																			7143.15	4909.21	4285.3	2857.85	3387.51	1521.7	7143.15	2757.64	3414.05	338.677	90.8487	62.6299	51.4026	427.896	0	0	0	0	0	0	0	0	0	0	0	0	0	0	0	0	0
																			7871.31	5318.21	4681.12	3190.19	3669.15	1649.06	7871.31	3098.65	3782.03	321.701	75.8692	72.2697	38.8094	481.98	0	0	0	0	0	0	0	0	0	0	0	0	0	0	0	0	0
																			11412.6	7681.69	6739.38	4673.21	5267.6	2414.09	11412.6	4497.02	5458.35	535.487	136.159	89.7754	84.1927	611.606	0	0	0	0	0	0	0	0	0	0	0	0	0	0	0	0	0
																			8596.22	5815.86	5103.26	3492.96	4002.41	1813.45	8596.22	3305.66	4205.5	380.745	96.5314	51.1183	51.3338	505.333	0	0	0	0	0	0	0	0	0	0	0	0	0	0	0	0	0
																			7514.73	5096.91	4475.61	3039.12	3516.15	1580.76	7514.73	2868.23	3691.31	314.065	72.6573	58.6018	34.7608	475.102	0	0	0	0	0	0	0	0	0	0	0	0	0	0	0	0	0
																			5872.96	4050.28	3530.01	2342.95	2800.44	1249.84	5872.96	2265.66	2889.89	198.823	54.6329	51.9907	35.6861	376.277	0	0	0	0	0	0	0	0	0	0	0	0	0	0	0	0	0
																			6740.55	4590.3	4023.46	2717.1	3165.58	1424.72	6740.55	2577.13	3279.86	313.057	68.3042	57.3098	42.7843	402.102	0	0	0	0	0	0	0	0	0	0	0	0	0	0	0	0	0
																			5374.22	3694.53	3229.47	2144.75	2553.97	1140.56	5374.22	2028.09	2639.59	237.262	48.0649	50.1376	19.1884	351.879	0	0	0	0	0	0	0	0	0	0	0	0	0	0	0	0	0
																			7663.83	5232.18	4577.35	3086.48	3606.51	1625.67	7663.83	2968.93	3692.98	359.518	78.8425	73.688	31.0282	458.835	0	0	0	0	0	0	0	0	0	0	0	0	0	0	0	0	0
																			9356.12	6394.96	5574.53	3781.59	4396.09	1998.87	9356.12	3649.16	4509.29	413.251	97.6145	100.643	58.1745	527.987	0	0	0	0	0	0	0	0	0	0	0	0	0	0	0	0	0
																			1960.36	1344.51	1180.77	779.592	931.907	412.607	1960.36	710.129	977.353	86.1814	22.5204	17.8052	7.95504	138.416	0	0	0	0	0	0	0	0	0	0	0	0	0	0	0	0	0
																			8723.53	5950.4	5200.6	3522.93	4091.69	1858.72	8723.53	3376.92	4283.99	377.381	96.7216	60.2605	22.8977	505.366	0	0	0	0	0	0	0	0	0	0	0	0	0	0	0	0	0
																			8617.98	5912.46	5151.14	3466.84	4069.49	1842.97	8617.98	3315.7	4188.46	396.028	87.7213	51.2317	74.3246	504.512	0	0	0	0	0	0	0	0	0	0	0	0	0	0	0	0	0
																			8113.74	5555.22	4845.75	3268	3823.03	1732.19	8113.74	3082.55	3981.69	373.108	72.564	47.3662	54.0546	502.403	0	0	0	0	0	0	0	0	0	0	0	0	0	0	0	0	0
																			10574.7	7120.76	6253.98	4320.71	4893.49	2227.27	10574.7	4129	5128.79	472.663	113.003	110.018	38.1663	583.052	0	0	0	0	0	0	0	0	0	0	0	0	0	0	0	0	0
																			7768.77	5319.96	4644.36	3124.4	3663.44	1656.52	7768.77	2976.52	3768.64	342.594	92.7973	67.2624	46.124	474.836	0	0	0	0	0	0	0	0	0	0	0	0	0	0	0	0	0
																			8940.03	6048.35	5306.62	3633.41	4163.34	1885.01	8940.03	3484.24	4342.87	402.176	87.1728	66.0198	60.3252	497.232	0	0	0	0	0	0	0	0	0	0	0	0	0	0	0	0	0
																			7336.2	5063.28	4399.35	2936.85	3486.32	1576.96	7336.2	2794.1	3525.09	342.725	76.456	80.9257	54.2809	462.62	0	0	0	0	0	0	0	0	0	0	0	0	0	0	0	0	0
																			9281.85	6311.52	5523.31	3758.54	4339.38	1972.14	9281.85	3694.62	4396.77	387.515	92.3402	125.813	55.9904	528.803	0	0	0	0	0	0	0	0	0	0	0	0	0	0	0	0	0
																			7923.23	5421.78	4737.46	3185.77	3735.05	1686.73	7923.23	3056.36	3829.95	373.494	82.9623	75.6152	27.488	477.36	0	0	0	0	0	0	0	0	0	0	0	0	0	0	0	0	0
																			6867.97	4679.13	4105.23	2762.75	3228.26	1450.87	6867.97	2627.9	3393.64	288.756	84.2951	31.7437	23.4318	418.2	0	0	0	0	0	0	0	0	0	0	0	0	0	0	0	0	0
																			10932	7320.5	6446.79	4485.16	5022.11	2298.39	10932	4274.08	5338.56	497.692	101.534	93.5662	36.7893	589.725	0	0	0	0	0	0	0	0	0	0	0	0	0	0	0	0	0
																			7513.47	5060.14	4460.8	3052.67	3488.5	1571.64	7513.47	2928.53	3623.42	317.336	83.7029	41.7847	44.4432	474.256	0	0	0	0	0	0	0	0	0	0	0	0	0	0	0	0	0
																			8926.29	6170.72	5347.24	3579.05	4246.72	1924	8926.29	3433.41	4316.73	391.063	99.253	113.616	52.716	519.504	0	0	0	0	0	0	0	0	0	0	0	0	0	0	0	0	0
																			6077.58	4181.4	3652.07	2425.51	2889.23	1292.16	6077.58	2324.07	2926.21	276.51	61.7815	72.2537	29.608	387.146	0	0	0	0	0	0	0	0	0	0	0	0	0	0	0	0	0
																			9990.69	6759.01	5921.48	4069.2	4639.93	2119.09	9990.69	3881.16	4815.34	465.043	113.979	75.0506	76.3072	563.805	0	0	0	0	0	0	0	0	0	0	0	0	0	0	0	0	0
																			10643.7	7239.01	6316.29	4327.4	4968.73	2270.28	10643.7	4130.21	5083.5	509.413	121.536	111.043	86.7491	601.241	0	0	0	0	0	0	0	0	0	0	0	0	0	0	0	0	0
																			7334.02	5082.49	4411.94	2922.08	3505.22	1577.27	7334.02	2858.27	3527.92	332.308	79.578	50.4777	36.9577	448.507	0	0	0	0	0	0	0	0	0	0	0	0	0	0	0	0	0
																			6524.95	4470.36	3912.62	2612.33	3086.28	1384.08	6524.95	2513.05	3156.08	294.262	78.2506	55.3585	32.8723	395.073	0	0	0	0	0	0	0	0	0	0	0	0	0	0	0	0	0
																			8931.34	6017.55	5289.41	3641.93	4136.01	1881.54	8931.34	3383.45	4354.98	420.591	90.7914	91.8584	73.0028	516.671	0	0	0	0	0	0	0	0	0	0	0	0	0	0	0	0	0
																			7169.45	4918.14	4300.15	2869.3	3398.32	1519.81	7169.45	2784.42	3453.88	296.796	83.2147	60.0007	40.2941	450.844	0	0	0	0	0	0	0	0	0	0	0	0	0	0	0	0	0
																			7186.79	4968.76	4315.55	2871.24	3423.53	1545.22	7186.79	2721.96	3481.55	345.438	87.6612	78.88	30.3989	440.889	0	0	0	0	0	0	0	0	0	0	0	0	0	0	0	0	0
																			8371.18	5651.92	4976.49	3394.69	3897.74	1754.19	8371.18	3240.69	4033.12	393.858	97.8197	59.4773	40.0848	506.13	0	0	0	0	0	0	0	0	0	0	0	0	0	0	0	0	0
																			7319.5	5013.92	4372.83	2946.67	3453.92	1560	7319.5	2819.85	3591.36	303.312	63.1094	36.5688	49.2082	456.091	0	0	0	0	0	0	0	0	0	0	0	0	0	0	0	0	0
																			9153.13	6258.81	5459.43	3693.7	4305.96	1952.86	9153.13	3580.36	4367	413.056	99.6251	97.4839	61.0172	534.589	0	0	0	0	0	0	0	0	0	0	0	0	0	0	0	0	0
																			8347.81	5684.49	4971.92	3375.89	3910.59	1773.9	8347.81	3216.98	4074.61	371.283	79.9379	43.5442	56.7805	504.67	0	0	0	0	0	0	0	0	0	0	0	0	0	0	0	0	0
																			2767.33	1898.12	1664.79	1102.55	1315.03	583.094	2767.33	999.542	1388.42	115.511	27.8576	28.0042	11.4978	196.505	0	0	0	0	0	0	0	0	0	0	0	0	0	0	0	0	0
																			5020.25	3472.64	3025.58	1994.67	2400.18	1072.46	5020.25	1883.08	2477.4	229.729	50.6809	40.4113	21.5365	317.406	0	0	0	0	0	0	0	0	0	0	0	0	0	0	0	0	0
																			7213.81	4938.49	4315.98	2897.82	3404.35	1534.13	7213.81	2730.31	3533.62	353.447	72.2238	76.0239	15.4264	432.759	0	0	0	0	0	0	0	0	0	0	0	0	0	0	0	0	0
																			6494.43	4487.32	3900.01	2594.42	3094.07	1393.25	6494.43	2463.66	3164.81	274.392	73.4779	75.4405	24.7669	417.88	0	0	0	0	0	0	0	0	0	0	0	0	0	0	0	0	0
																			9140.17	6246.31	5454.32	3685.84	4301.76	1944.55	9140.17	3553.65	4451.3	412.64	99.6244	65.4796	15.7589	541.713	0	0	0	0	0	0	0	0	0	0	0	0	0	0	0	0	0
																			10127	6881.34	6016.4	4110.63	4730.24	2151.1	10127	3893.75	4929.78	476.186	103.047	104.523	58.4199	561.326	0	0	0	0	0	0	0	0	0	0	0	0	0	0	0	0	0
																			9166.35	6170.2	5429.36	3737	4244.37	1925.83	9166.35	3511.99	4472.33	405.79	111.721	86.763	50.7505	527.012	0	0	0	0	0	0	0	0	0	0	0	0	0	0	0	0	0
																			8733.39	5876.28	5174.28	3559.1	4042.7	1833.58	8733.39	3415.61	4248.71	360	95.4321	61.8329	48.655	503.142	0	0	0	0	0	0	0	0	0	0	0	0	0	0	0	0	0
																			6193.1	4200.96	3694.57	2498.53	2898.5	1302.46	6193.1	2371.3	3016.01	262.762	63.7633	44.048	42.2787	392.936	0	0	0	0	0	0	0	0	0	0	0	0	0	0	0	0	0
																			6942.21	4758.09	4159.73	2782.48	3284.42	1473.67	6942.21	2662.7	3356.74	321.767	76.8456	74.2436	30.2346	419.681	0	0	0	0	0	0	0	0	0	0	0	0	0	0	0	0	0
																			7500.43	5205.18	4517.05	2983.38	3588.74	1616.45	7500.43	2890.64	3590.97	348.744	86.9335	72.158	43.7598	467.223	0	0	0	0	0	0	0	0	0	0	0	0	0	0	0	0	0
																			2370.21	1639.27	1431.48	938.726	1135.34	503.927	2370.21	855.641	1196.42	105.789	25.6644	18.2035	6.96013	161.527	0	0	0	0	0	0	0	0	0	0	0	0	0	0	0	0	0
																			8646.53	5866.47	5139.86	3506.66	4031.28	1835.19	8646.53	3332.5	4224.72	396.4	95.7677	64.5267	33.1563	499.456	0	0	0	0	0	0	0	0	0	0	0	0	0	0	0	0	0
																			8434.33	5798.68	5051.69	3382.65	3995.46	1803.22	8434.33	3298.43	4033.77	395.877	80.0321	95.6323	43.7383	486.853	0	0	0	0	0	0	0	0	0	0	0	0	0	0	0	0	0
																			6996.89	4761.76	4184.35	2812.54	3291.54	1470.22	6996.89	2724.92	3419.28	265.904	73.4888	47.1572	28.2775	437.861	0	0	0	0	0	0	0	0	0	0	0	0	0	0	0	0	0
																			8574.71	5846.32	5117.59	3457.12	4028.75	1817.57	8574.71	3339.11	4145.14	399.188	94.4623	56.8465	34.0263	505.937	0	0	0	0	0	0	0	0	0	0	0	0	0	0	0	0	0
																			9647.75	6518.91	5724.49	3923.25	4485.64	2033.27	9647.75	3752.6	4722.04	391.388	102.824	95.8947	47.2221	535.774	0	0	0	0	0	0	0	0	0	0	0	0	0	0	0	0	0
																			7504.81	5130.79	4489.36	3015.45	3536.11	1594.69	7504.81	2916.75	3568.73	374.451	68.8616	88.5076	29.2632	458.244	0	0	0	0	0	0	0	0	0	0	0	0	0	0	0	0	0
																			8907.97	6067.62	5305.48	3602.49	4180.52	1887.1	8907.97	3412.8	4337.26	414.312	86.2623	120.627	5.18129	531.522	0	0	0	0	0	0	0	0	0	0	0	0	0	0	0	0	0
																			8004.56	5406.09	4756.83	3247.73	3725.87	1680.22	8004.56	3077.57	3892.67	360.944	88.5834	64.7075	38.0666	482.013	0	0	0	0	0	0	0	0	0	0	0	0	0	0	0	0	0
																			11488.6	7851.73	6823.02	4665.54	5379.99	2471.74	11488.6	4496.13	5523.89	544.322	136.277	118.522	60.2812	609.124	0	0	0	0	0	0	0	0	0	0	0	0	0	0	0	0	0
																			11102	7534.39	6579.26	4522.71	5167.58	2366.81	11102	4317.04	5429.22	447.965	129.657	94.3116	82.2839	601.489	0	0	0	0	0	0	0	0	0	0	0	0	0	0	0	0	0
																			7849.27	5375.9	4685.24	3164.03	3703.89	1672.01	7849.27	3010.37	3859.74	310.366	75.7097	78.8451	32.6881	481.546	0	0	0	0	0	0	0	0	0	0	0	0	0	0	0	0	0
																			8162.61	5592.9	4877.84	3284.77	3850.04	1742.87	8162.61	3155.91	4006.99	312.921	89.8987	80.1099	45.8748	470.909	0	0	0	0	0	0	0	0	0	0	0	0	0	0	0	0	0
																			8642.79	5864.96	5139.5	3503.3	4033.86	1831.1	8642.79	3332.76	4197.73	379.871	98.6165	76.6825	52.8203	504.315	0	0	0	0	0	0	0	0	0	0	0	0	0	0	0	0	0
																			10657.6	7242.17	6327.52	4330.1	4974.35	2267.82	10657.6	4222.55	5061.26	532.333	98.2619	92.6891	72.1168	578.403	0	0	0	0	0	0	0	0	0	0	0	0	0	0	0	0	0
																			9048.32	6105.38	5364.67	3683.65	4199.18	1906.2	9048.32	3507.36	4355.76	381.226	102.375	102.264	72.7552	526.576	0	0	0	0	0	0	0	0	0	0	0	0	0	0	0	0	0
																			7762.48	5270.62	4631.89	3130.59	3637.19	1633.44	7762.48	3021.64	3723.8	359.982	99.4593	62.4923	28.483	466.621	0	0	0	0	0	0	0	0	0	0	0	0	0	0	0	0	0
																			9119.73	6252.17	5454.65	3665.08	4307.54	1944.63	9119.73	3549.59	4423.98	426.156	100.147	53.7485	28.9504	537.166	0	0	0	0	0	0	0	0	0	0	0	0	0	0	0	0	0
																			9549.39	6465	5668.09	3881.3	4449.66	2015.35	9549.39	3720.27	4710.65	372.979	108.78	43.2842	55.1429	538.282	0	0	0	0	0	0	0	0	0	0	0	0	0	0	0	0	0
																			6546.58	4511.32	3933.53	2613.06	3112.9	1398.41	6546.58	2535.44	3200.59	253.182	70.9147	28.6739	42.9524	414.825	0	0	0	0	0	0	0	0	0	0	0	0	0	0	0	0	0
																			4415.08	3046.91	2657.58	1757.49	2105.49	941.421	4415.08	1635.88	2178.21	196.903	40.8774	40.0694	31.052	292.092	0	0	0	0	0	0	0	0	0	0	0	0	0	0	0	0	0
																			7437.75	5121.53	4459.34	2978.41	3532.02	1589.51	7437.75	2862.32	3618.23	315.173	90.1197	65.4635	34.1112	452.327	0	0	0	0	0	0	0	0	0	0	0	0	0	0	0	0	0
																			9926.16	6772.56	5909.51	4016.65	4654.31	2118.25	9926.16	3888.86	4765.1	444.528	104.15	108.001	58.0729	557.448	0	0	0	0	0	0	0	0	0	0	0	0	0	0	0	0	0
																			7501.73	5113.99	4481.54	3020.19	3528.4	1585.59	7501.73	2876.9	3667.9	304.631	84.2884	78.1981	35.1299	454.687	0	0	0	0	0	0	0	0	0	0	0	0	0	0	0	0	0
																			11631.2	7811.07	6871.39	4759.82	5363.79	2447.27	11631.2	4606.85	5639.86	538.481	122.937	70.0291	34.051	618.988	0	0	0	0	0	0	0	0	0	0	0	0	0	0	0	0	0
																			5455.34	3726.23	3271.34	2184	2578.44	1147.79	5455.34	2091.27	2632.63	231.995	51.415	57.8459	19.4568	370.725	0	0	0	0	0	0	0	0	0	0	0	0	0	0	0	0	0
																			5549.55	3823.69	3329.19	2220.37	2634.37	1189.32	5549.55	2036.98	2747.33	259.803	60.8819	58.2921	31.514	354.753	0	0	0	0	0	0	0	0	0	0	0	0	0	0	0	0	0
																			7174.51	4864.4	4277.65	2896.86	3354.69	1509.71	7174.51	2760.38	3461.93	314.065	75.5424	78.227	34.9663	449.399	0	0	0	0	0	0	0	0	0	0	0	0	0	0	0	0	0
																			8733.3	5926.35	5192.37	3540.93	4077.37	1848.98	8733.3	3326.69	4293.72	438.499	90.1072	52.1419	37.3013	494.843	0	0	0	0	0	0	0	0	0	0	0	0	0	0	0	0	0
																			7468.51	5131.91	4468.85	2999.65	3537.13	1594.78	7468.51	2846.97	3635.72	310.362	83.0161	88.1359	56.3583	447.943	0	0	0	0	0	0	0	0	0	0	0	0	0	0	0	0	0
																			7745.72	5227.25	4604.05	3141.67	3606.63	1620.62	7745.72	2961.01	3776.41	356.995	83.173	67.3922	33.6814	467.055	0	0	0	0	0	0	0	0	0	0	0	0	0	0	0	0	0
																			10298.6	6897.73	6076.42	4222.15	4739.34	2158.39	10298.6	4026.11	5030.95	412.741	111.401	79.528	69.4769	568.364	0	0	0	0	0	0	0	0	0	0	0	0	0	0	0	0	0
																			3655.27	2517.73	2200.97	1454.3	1743.01	774.719	3655.27	1348.69	1797.35	163.817	34.9618	33.827	23.6841	252.944	0	0	0	0	0	0	0	0	0	0	0	0	0	0	0	0	0
																			5534.46	3772.89	3308.2	2226.25	2604.5	1168.38	5534.46	2021.99	2760.45	264.496	61.3127	48.988	16.8296	360.386	0	0	0	0	0	0	0	0	0	0	0	0	0	0	0	0	0
																			8220.21	5620.69	4906.37	3313.84	3869.35	1751.34	8220.21	3173	3965.66	395.768	97.2655	39.4676	46.2104	502.844	0	0	0	0	0	0	0	0	0	0	0	0	0	0	0	0	0
																			9474.17	6383.52	5610.04	3864.14	4390.53	1992.99	9474.17	3627	4705.28	388.079	97.367	38.207	57.7712	560.469	0	0	0	0	0	0	0	0	0	0	0	0	0	0	0	0	0
																			7001.08	4805.13	4197.95	2803.13	3316.34	1488.79	7001.08	2679.96	3397.22	322.228	75.7387	65.7066	33.0503	427.174	0	0	0	0	0	0	0	0	0	0	0	0	0	0	0	0	0
																			10105.8	6851.79	6003.94	4101.83	4712.45	2139.34	10105.8	4044.59	4841	446.131	97.5667	50.1369	57.5328	568.819	0	0	0	0	0	0	0	0	0	0	0	0	0	0	0	0	0
																			6912.89	4727.74	4137.21	2775.68	3259.94	1467.79	6912.89	2628.74	3381.02	319.494	72.4757	59.0292	29.4547	422.676	0	0	0	0	0	0	0	0	0	0	0	0	0	0	0	0	0
																			9160.02	6170.77	5424.15	3735.87	4239.05	1931.72	9160.02	3509.08	4511.98	380.651	83.6555	80.0623	28.2652	566.325	0	0	0	0	0	0	0	0	0	0	0	0	0	0	0	0	0
																			7698.99	5238.82	4588.92	3110.08	3607.84	1630.97	7698.99	2898.32	3775.24	371.712	89.3231	61.8641	37.0098	465.522	0	0	0	0	0	0	0	0	0	0	0	0	0	0	0	0	0
																			4600.54	3138.46	2758.28	1842.26	2172.15	966.306	4600.54	1719.62	2282.28	194.039	43.3221	36.5979	21.4529	303.215	0	0	0	0	0	0	0	0	0	0	0	0	0	0	0	0	0
																			6516.23	4522.54	3927.67	2588.57	3123.74	1398.8	6516.23	2513.62	3170.65	285.743	62.8337	31.6195	25.7334	426.027	0	0	0	0	0	0	0	0	0	0	0	0	0	0	0	0	0
																			7769.2	5335.48	4654.53	3114.67	3680.45	1655.03	7769.2	3049.71	3710.34	357.332	72.259	84.0959	31.592	463.876	0	0	0	0	0	0	0	0	0	0	0	0	0	0	0	0	0
																			7018.69	4751.18	4183.3	2835.39	3276.31	1474.87	7018.69	2715.41	3373.46	326.894	66.9186	87.3096	24.3811	424.311	0	0	0	0	0	0	0	0	0	0	0	0	0	0	0	0	0
																			7347	5006.65	4383.26	2963.74	3452.82	1553.83	7347	2837.32	3620.32	287.895	63.6229	60.5803	35.8635	441.388	0	0	0	0	0	0	0	0	0	0	0	0	0	0	0	0	0
																			7571.63	5165.94	4519.22	3052.41	3557.45	1608.5	7571.63	2879.33	3775.71	290.376	75.3226	65.1186	27.4188	458.356	0	0	0	0	0	0	0	0	0	0	0	0	0	0	0	0	0
																			8723.85	5911.41	5185.15	3538.71	4072.98	1838.43	8723.85	3315.53	4288.81	386.23	95.9862	102.92	26.4682	507.914	0	0	0	0	0	0	0	0	0	0	0	0	0	0	0	0	0
																			8800.01	6015.75	5250.58	3549.43	4140.85	1874.9	8800.01	3423.31	4261.65	362.338	99.7329	84.3859	56.1073	512.489	0	0	0	0	0	0	0	0	0	0	0	0	0	0	0	0	0
																			9493.98	6494.84	5660.82	3833.16	4467.35	2027.49	9493.98	3702.5	4576.06	439.883	93.0505	92.3664	46.1375	543.977	0	0	0	0	0	0	0	0	0	0	0	0	0	0	0	0	0
																			9625.85	6471.87	5693.63	3932.21	4443.53	2028.33	9625.85	3720.87	4697.81	437.746	98.3906	55.2087	76.7362	539.084	0	0	0	0	0	0	0	0	0	0	0	0	0	0	0	0	0
																			8982.63	6060.88	5329.5	3653.12	4169.45	1891.43	8982.63	3481.18	4349.59	386.662	100.93	84.6473	65.514	514.102	0	0	0	0	0	0	0	0	0	0	0	0	0	0	0	0	0
																			5321.96	3656.94	3199.8	2122.16	2529.96	1126.98	5321.96	2022.03	2606	227.087	63.9541	42.6543	24.4647	335.774	0	0	0	0	0	0	0	0	0	0	0	0	0	0	0	0	0
																			7498.33	5151.17	4492.31	3006.02	3552.36	1598.81	7498.33	2870.94	3631.66	349.844	82.9801	78.9595	39.4532	444.487	0	0	0	0	0	0	0	0	0	0	0	0	0	0	0	0	0
																			9388.56	6356.48	5572.78	3815.78	4372.27	1984.21	9388.56	3640.24	4564.4	387.315	108.843	92.1842	52.1262	543.459	0	0	0	0	0	0	0	0	0	0	0	0	0	0	0	0	0
																			8216.47	5640.65	4918.92	3297.55	3890	1750.65	8216.47	3218.98	3930.03	354.823	89.3165	87.087	41.1916	495.043	0	0	0	0	0	0	0	0	0	0	0	0	0	0	0	0	0
																			8042.22	5513.63	4809.33	3232.88	3800.77	1712.86	8042.22	3118.96	3901.25	350.52	81.6198	61.4657	46.5646	481.839	0	0	0	0	0	0	0	0	0	0	0	0	0	0	0	0	0
																			10537	7090.73	6225.75	4311.22	4865.83	2224.91	10537	4107.11	5086.17	493.946	116.952	68.7699	63.4697	600.562	0	0	0	0	0	0	0	0	0	0	0	0	0	0	0	0	0
																			8592.96	5848.65	5132.17	3460.79	4036.55	1812.09	8592.96	3359.81	4092.76	413.277	95.719	84.8925	21.6526	524.851	0	0	0	0	0	0	0	0	0	0	0	0	0	0	0	0	0
																			9850.71	6669.6	5847.71	4003.01	4579.64	2089.96	9850.71	3777.73	4814.95	468.938	121.198	63.848	36.7504	567.292	0	0	0	0	0	0	0	0	0	0	0	0	0	0	0	0	0
																			5286.45	3630.51	3170.08	2116.37	2505.19	1125.33	5286.45	1955.43	2597.05	243.821	52.4564	44.9568	32.4787	360.261	0	0	0	0	0	0	0	0	0	0	0	0	0	0	0	0	0
																			8765.7	5983.05	5226.12	3539.58	4118.73	1864.32	8765.7	3392.88	4300.88	373.801	100.135	71.741	26.2699	499.993	0	0	0	0	0	0	0	0	0	0	0	0	0	0	0	0	0
																			8643.05	5852.6	5138.18	3504.88	4027.36	1825.24	8643.05	3403.48	4143.93	393.029	90.2022	55.5666	52.2917	504.551	0	0	0	0	0	0	0	0	0	0	0	0	0	0	0	0	0
																			6064.12	4166.63	3642.57	2421.55	2879.98	1286.66	6064.12	2304.16	2964.92	238.584	70.6188	64.9244	20.4092	400.506	0	0	0	0	0	0	0	0	0	0	0	0	0	0	0	0	0
																			9944.45	6742.22	5897.75	4046.7	4627.25	2114.97	9944.45	3892.55	4863.3	432.558	97.7916	38.0978	47.1811	572.978	0	0	0	0	0	0	0	0	0	0	0	0	0	0	0	0	0
																			8304.76	5692.65	4958.6	3346.16	3918.27	1774.39	8304.76	3174.16	4062.58	410.961	90.5359	39.4205	35.8187	491.288	0	0	0	0	0	0	0	0	0	0	0	0	0	0	0	0	0
																			7135.91	4822.06	4250.74	2885.17	3329.54	1492.53	7135.91	2770.13	3418.77	331.456	65.377	89.648	15.7372	444.796	0	0	0	0	0	0	0	0	0	0	0	0	0	0	0	0	0
																			6897.94	4722.3	4132.56	2765.39	3257.09	1465.21	6897.94	2608.32	3351.66	312.334	83.2724	89.8811	22.3746	430.102	0	0	0	0	0	0	0	0	0	0	0	0	0	0	0	0	0
																			8848.13	6083.65	5296.19	3551.94	4191.03	1892.61	8848.13	3449.13	4274.17	393.34	96.4163	81.8625	36.8409	516.37	0	0	0	0	0	0	0	0	0	0	0	0	0	0	0	0	0
																			6951.89	4805.3	4180.28	2771.6	3316.89	1488.41	6951.89	2646.08	3385.65	300.203	68.707	76.5905	40.277	434.372	0	0	0	0	0	0	0	0	0	0	0	0	0	0	0	0	0
																			7543.23	5179.74	4513.67	3029.55	3569.33	1610.42	7543.23	2873.34	3705.54	348.378	69.9547	76.4969	32.1975	437.324	0	0	0	0	0	0	0	0	0	0	0	0	0	0	0	0	0
																			9044.76	6137.71	5373.63	3671.14	4218.39	1919.33	9044.76	3520.04	4381.72	397.675	97.2273	64.4234	61.1577	522.523	0	0	0	0	0	0	0	0	0	0	0	0	0	0	0	0	0
																			9730.36	6599.95	5781.85	3948.51	4543.54	2056.41	9730.36	3788.35	4741.48	433.596	104.891	71.061	41.9404	549.044	0	0	0	0	0	0	0	0	0	0	0	0	0	0	0	0	0
																			8849.73	5993.44	5269.78	3579.95	4129.56	1863.88	8849.73	3523.94	4161.52	418.798	93.2831	110.818	33.7102	507.661	0	0	0	0	0	0	0	0	0	0	0	0	0	0	0	0	0
																			6489.85	4439.56	3881.64	2608.21	3059.91	1379.65	6489.85	2473.31	3257.35	272.03	62.0683	-22.3608	37.5389	409.912	0	0	0	0	0	0	0	0	0	0	0	0	0	0	0	0	0
																			9474.29	6469.17	5643.06	3831.23	4445.15	2024.02	9474.29	3645.44	4605.18	422.224	100.782	115.956	39.6989	545.01	0	0	0	0	0	0	0	0	0	0	0	0	0	0	0	0	0
																			6819.03	4680.38	4087.91	2731.12	3233.89	1446.49	6819.03	2587.12	3344.57	279.84	92.3814	62.3727	18.054	434.686	0	0	0	0	0	0	0	0	0	0	0	0	0	0	0	0	0
																			6618.08	4519.26	3961.22	2656.85	3120.66	1398.6	6618.08	2576.85	3240.05	270.629	67.1443	37.1474	21.0935	405.165	0	0	0	0	0	0	0	0	0	0	0	0	0	0	0	0	0
																			7721.51	5232.46	4595.71	3125.79	3607.63	1624.83	7721.51	2936.35	3780.3	338.04	86.8295	69.0177	32.6785	478.3	0	0	0	0	0	0	0	0	0	0	0	0	0	0	0	0	0
																			5561.51	3802.01	3330.87	2230.63	2626.95	1175.06	5561.51	2107.18	2727.36	237.281	54.0868	45.2447	32.0069	358.348	0	0	0	0	0	0	0	0	0	0	0	0	0	0	0	0	0
																			2022.47	1398.34	1224.43	798.046	971.571	426.765	2022.47	762.49	1008.77	90.2908	16.1705	7.95912	6.92004	129.874	0	0	0	0	0	0	0	0	0	0	0	0	0	0	0	0	0
																			7502.71	5185.65	4501.99	3000.72	3575.72	1609.92	7502.71	2863.87	3713.27	294.479	75.3113	68.6756	34.1969	452.916	0	0	0	0	0	0	0	0	0	0	0	0	0	0	0	0	0
																			7764.92	5237.76	4618.94	3145.98	3615.53	1622.23	7764.92	3064.68	3739.36	346.814	75.3447	40.6026	25.4596	472.657	0	0	0	0	0	0	0	0	0	0	0	0	0	0	0	0	0
																			9221.08	6251.31	5479.44	3741.64	4303.62	1947.69	9221.08	3540.26	4522.85	413.044	103.48	90.2766	31.5346	519.643	0	0	0	0	0	0	0	0	0	0	0	0	0	0	0	0	0
																			6737.36	4550.17	4019.36	2718	3147.57	1402.61	6737.36	2661.28	3198.57	285.051	80.2755	41.1291	26.4569	444.593	0	0	0	0	0	0	0	0	0	0	0	0	0	0	0	0	0
																			8873.42	6009.39	5270.8	3602.62	4134.36	1875.03	8873.42	3451.31	4334.49	370.106	84.3476	65.5703	19.0622	548.535	0	0	0	0	0	0	0	0	0	0	0	0	0	0	0	0	0
																			4610.58	3136.44	2765.69	1844.89	2175.59	960.857	4610.58	1755.09	2251.18	214.898	47.1235	11.4643	12.9914	317.835	0	0	0	0	0	0	0	0	0	0	0	0	0	0	0	0	0
																			4619.85	3169.66	2774.5	1845.34	2191.74	977.921	4619.85	1715.46	2271.49	228.767	48.2665	35.9946	17.5635	302.303	0	0	0	0	0	0	0	0	0	0	0	0	0	0	0	0	0
																			8775.39	5997.16	5242.24	3533.15	4134.43	1862.73	8775.39	3485.44	4209.19	386.599	98.6756	55.2474	42.5862	497.651	0	0	0	0	0	0	0	0	0	0	0	0	0	0	0	0	0
																			6684.96	4602.17	4005.91	2679.05	3174.1	1428.07	6684.96	2537.65	3295.21	252.592	67.2569	80.8134	45.5692	405.871	0	0	0	0	0	0	0	0	0	0	0	0	0	0	0	0	0
																			2275.39	1567.59	1372.97	902.42	1085.84	481.743	2275.39	836.868	1132.28	90.5969	24.0079	17.5287	6.4029	167.708	0	0	0	0	0	0	0	0	0	0	0	0	0	0	0	0	0
																			7780.97	5343.95	4666.86	3114.12	3690.73	1653.22	7780.97	3023.61	3723.69	371.578	94.1747	88.5934	16.2545	463.072	0	0	0	0	0	0	0	0	0	0	0	0	0	0	0	0	0
																			8845.85	6019	5275.16	3570.68	4146.51	1872.49	8845.85	3503.77	4269.87	355.735	92.0112	75.4545	38.5677	510.439	0	0	0	0	0	0	0	0	0	0	0	0	0	0	0	0	0
																			9322.26	6360.08	5550.23	3772.03	4369.08	1991	9322.26	3593.11	4555.07	405.892	108.741	56.5434	56.4315	546.47	0	0	0	0	0	0	0	0	0	0	0	0	0	0	0	0	0
																			6178.56	4222.35	3696.72	2481.84	2911.29	1311.06	6178.56	2322.03	3019.43	281.002	61.7035	58.1616	26.9321	409.3	0	0	0	0	0	0	0	0	0	0	0	0	0	0	0	0	0
																			7833.18	5344.62	4677.32	3155.86	3684.66	1659.96	7833.18	3015.9	3809.01	357.441	89.2896	45.525	41.1446	474.863	0	0	0	0	0	0	0	0	0	0	0	0	0	0	0	0	0
																			7947.94	5421.02	4746.44	3201.5	3738.41	1682.6	7947.94	3096.62	3857.72	330.197	86.9621	65.5388	38.8902	472.01	0	0	0	0	0	0	0	0	0	0	0	0	0	0	0	0	0
																			9714.89	6510.78	5737.99	3976.9	4473.8	2036.98	9714.89	3769.28	4768.82	405.49	96.8781	64.0082	62.0177	548.397	0	0	0	0	0	0	0	0	0	0	0	0	0	0	0	0	0
																			9280.48	6327.18	5525.41	3755.07	4350.32	1976.87	9280.48	3595.78	4481.05	416.825	78.3712	122.163	53.8854	532.404	0	0	0	0	0	0	0	0	0	0	0	0	0	0	0	0	0
																			8526.43	5828.94	5088.53	3437.9	4015.62	1813.32	8526.43	3207.24	4207.26	408.332	90.7309	88.0814	34.9586	489.83	0	0	0	0	0	0	0	0	0	0	0	0	0	0	0	0	0
																			11298.4	7588.99	6669.67	4628.69	5202.59	2386.39	11298.4	4513.06	5403.63	476.485	121.394	92.4612	73.4064	617.933	0	0	0	0	0	0	0	0	0	0	0	0	0	0	0	0	0
																			9670.49	6572.04	5743.93	3926.56	4514.24	2057.8	9670.49	3801.31	4724.44	402.745	103.26	33.2583	43.1695	562.3	0	0	0	0	0	0	0	0	0	0	0	0	0	0	0	0	0
																			8136.38	5525.72	4847.78	3288.6	3810.26	1715.46	8136.38	3182.59	3912.04	355.759	91.0751	55.713	48.5845	490.615	0	0	0	0	0	0	0	0	0	0	0	0	0	0	0	0	0
																			10547.8	7115.24	6238.43	4309.38	4879.93	2235.31	10547.8	4114.05	5128.71	483.87	95.5194	63.6902	77.5974	584.378	0	0	0	0	0	0	0	0	0	0	0	0	0	0	0	0	0
																			5102.86	3470.59	3054.6	2048.26	2401.77	1068.82	5102.86	1932.96	2516.68	194.543	51.2552	48.2859	25.5131	333.62	0	0	0	0	0	0	0	0	0	0	0	0	0	0	0	0	0
																			8121.33	5532.75	4846.71	3274.62	3813.83	1718.92	8121.33	3188.88	3854.06	396.341	95.964	63.6785	30.0778	492.322	0	0	0	0	0	0	0	0	0	0	0	0	0	0	0	0	0
																			6707.77	4532.4	3994.43	2713.35	3127.82	1404.58	6707.77	2557.93	3264.23	313.618	65.266	67.3325	34.1313	405.262	0	0	0	0	0	0	0	0	0	0	0	0	0	0	0	0	0
																			7244.64	4975.34	4340.99	2903.65	3430.69	1544.65	7244.64	2825.69	3518.22	271.954	78.3773	73.9267	34.9894	441.484	0	0	0	0	0	0	0	0	0	0	0	0	0	0	0	0	0
																			10759.8	7230.24	6353.28	4406.52	4960.34	2269.9	10759.8	4209.35	5246.72	443.974	108.889	104.154	64.6305	582.078	0	0	0	0	0	0	0	0	0	0	0	0	0	0	0	0	0
																			9821.79	6706.77	5843.87	3977.93	4605.18	2101.59	9821.79	3820.06	4767.53	437.985	93.729	91.4111	57.746	553.331	0	0	0	0	0	0	0	0	0	0	0	0	0	0	0	0	0
																			4926.53	3362.61	2951.98	1974.55	2326.01	1036.6	4926.53	1878.61	2409.8	197.902	48.3923	46.9733	22.4453	322.407	0	0	0	0	0	0	0	0	0	0	0	0	0	0	0	0	0
																			9777.59	6591.51	5793.08	3984.51	4535.89	2055.62	9777.59	3838.6	4755.87	383.34	108.083	95.796	26.1229	569.787	0	0	0	0	0	0	0	0	0	0	0	0	0	0	0	0	0
																			9310.17	6315.9	5536.62	3773.55	4347.6	1968.3	9310.17	3619.35	4491.12	410.132	110.606	92.0966	47.7205	539.152	0	0	0	0	0	0	0	0	0	0	0	0	0	0	0	0	0
																			4933.78	3373.28	2961.76	1972.02	2332.19	1041.1	4933.78	1853.85	2437.4	212.728	52.3004	34.488	17.9664	325.043	0	0	0	0	0	0	0	0	0	0	0	0	0	0	0	0	0
																			7189.59	4915.27	4303.51	2886.07	3392.52	1522.75	7189.59	2737.94	3521.83	332.211	72.6354	70.4411	22.2549	432.276	0	0	0	0	0	0	0	0	0	0	0	0	0	0	0	0	0
																			9006.09	6123.98	5355.29	3650.8	4215.2	1908.79	9006.09	3448.11	4441.8	356.935	91.561	87.0985	51.0832	529.501	0	0	0	0	0	0	0	0	0	0	0	0	0	0	0	0	0
																			6970.13	4761.99	4165.89	2804.24	3285.86	1476.13	6970.13	2667.24	3406.34	308.92	74.1384	31.7491	37.8464	443.897	0	0	0	0	0	0	0	0	0	0	0	0	0	0	0	0	0
																			10522.4	7193.77	6261.33	4261.03	4936.77	2257	10522.4	4058.5	5109.93	485.434	120.425	97.4163	47.9353	602.719	0	0	0	0	0	0	0	0	0	0	0	0	0	0	0	0	0
																			9669.89	6498.08	5726.48	3943.41	4468.2	2029.87	9669.89	3755.58	4689.02	448.095	108.592	60.3544	49.1862	559.066	0	0	0	0	0	0	0	0	0	0	0	0	0	0	0	0	0
																			7355.51	5041.21	4395.53	2959.99	3470.6	1570.61	7355.51	2786.95	3576.4	335.66	90.0254	74.8956	47.2558	444.321	0	0	0	0	0	0	0	0	0	0	0	0	0	0	0	0	0
																			9875.18	6688.97	5854	4021.18	4596.52	2092.44	9875.18	3829.4	4788.41	430.715	110.725	84.9853	63.7742	567.174	0	0	0	0	0	0	0	0	0	0	0	0	0	0	0	0	0
																			11579.4	7737.42	6825.17	4754.19	5314.73	2422.69	11579.4	4571.35	5519.61	567.408	142.592	122.268	46.1002	610.028	0	0	0	0	0	0	0	0	0	0	0	0	0	0	0	0	0
																			5973.95	4106.38	3587.35	2386.59	2834.78	1271.6	5973.95	2284.95	2904.41	265.042	70.1978	29.9764	47.9242	371.441	0	0	0	0	0	0	0	0	0	0	0	0	0	0	0	0	0
																			7121.27	4911.83	4275.42	2845.85	3384.67	1527.16	7121.27	2710.47	3468.65	332.99	75.6233	68.6585	30.5401	434.337	0	0	0	0	0	0	0	0	0	0	0	0	0	0	0	0	0
																			9599.81	6498.92	5705.32	3894.49	4474.71	2024.2	9599.81	3766.23	4698.1	384.45	99.4718	48.1577	40.7004	562.704	0	0	0	0	0	0	0	0	0	0	0	0	0	0	0	0	0
																			9763.51	6639.39	5801.1	3962.41	4561.39	2077.99	9763.51	3747.18	4772.88	441.207	109.373	76.8238	66.1696	549.881	0	0	0	0	0	0	0	0	0	0	0	0	0	0	0	0	0
																			7807.93	5276.93	4648.94	3158.98	3640.7	1636.23	7807.93	3079.72	3774.88	325.426	77.2121	34.9086	33.5705	482.215	0	0	0	0	0	0	0	0	0	0	0	0	0	0	0	0	0
																			4754.19	3266.59	2859.18	1895.02	2262.86	1003.73	4754.19	1798.9	2351.91	188.267	56.0804	45.3524	15.119	298.562	0	0	0	0	0	0	0	0	0	0	0	0	0	0	0	0	0
																			6373.55	4407.04	3833.9	2539.65	3041.68	1365.36	6373.55	2438.08	3072.03	276.538	74.8159	74.1931	42.3996	395.488	0	0	0	0	0	0	0	0	0	0	0	0	0	0	0	0	0
																			6798.76	4665.41	4073.4	2725.36	3219.89	1445.52	6798.76	2583.51	3337.85	286.825	73.4973	52.1281	30.128	434.819	0	0	0	0	0	0	0	0	0	0	0	0	0	0	0	0	0
																			10656.9	7326.13	6350.92	4305.98	5021.58	2304.55	10656.9	4151.07	5095.24	489.464	120.53	125.682	85.3102	589.608	0	0	0	0	0	0	0	0	0	0	0	0	0	0	0	0	0
																			9950.84	6786.73	5926.48	4024.35	4667.17	2119.55	9950.84	3914.61	4827.57	431.302	115.075	49.2479	36.5502	576.478	0	0	0	0	0	0	0	0	0	0	0	0	0	0	0	0	0
																			7082.85	4802.44	4219.08	2863.77	3312.47	1489.97	7082.85	2713.01	3445.59	307.162	74.1602	65.9713	40.9212	436.037	0	0	0	0	0	0	0	0	0	0	0	0	0	0	0	0	0
																			9379.38	6424.08	5599.1	3780.28	4423.54	2000.54	9379.38	3683.27	4538.03	400.353	95.5727	93.1732	27.245	541.732	0	0	0	0	0	0	0	0	0	0	0	0	0	0	0	0	0
																			1806.45	1251.75	1091.42	715.037	867.381	384.374	1806.45	651.685	912.892	75.1801	21.0287	6.00753	10.0414	129.621	0	0	0	0	0	0	0	0	0	0	0	0	0	0	0	0	0
																			9480.63	6372.59	5610.71	3869.92	4381.29	1991.3	9480.63	3649.5	4558.67	447.943	120.245	90.6095	59.6485	554.011	0	0	0	0	0	0	0	0	0	0	0	0	0	0	0	0	0
																			5650.68	3881.74	3395.74	2254.94	2683.36	1198.37	5650.68	2158.91	2776.59	228.601	64.2892	34.2025	27.7646	360.312	0	0	0	0	0	0	0	0	0	0	0	0	0	0	0	0	0
																			6407.55	4363.92	3828.84	2578.7	3010.37	1353.55	6407.55	2443.1	3113.96	287.81	67.2681	58.7266	29.9623	406.72	0	0	0	0	0	0	0	0	0	0	0	0	0	0	0	0	0
																			6430.71	4407.36	3854.84	2575.87	3044.84	1362.52	6430.71	2429.11	3155.22	277.366	67.9256	70.0135	18.0722	413.005	0	0	0	0	0	0	0	0	0	0	0	0	0	0	0	0	0
																			4884.08	3358.46	2935.14	1948.94	2320.87	1037.6	4884.08	1821.31	2412.18	209.613	59.0735	29.0544	26.7684	326.085	0	0	0	0	0	0	0	0	0	0	0	0	0	0	0	0	0
																			8100.14	5567.68	4850.58	3249.56	3835.69	1731.98	8100.14	3143.28	3878.96	413.122	83.3491	57.9173	46.3893	477.132	0	0	0	0	0	0	0	0	0	0	0	0	0	0	0	0	0
																			9409.23	6304.27	5574.31	3834.92	4345.23	1959.04	9409.23	3760.85	4504.4	380.369	99.9137	76.8978	39.1962	547.592	0	0	0	0	0	0	0	0	0	0	0	0	0	0	0	0	0
																			8258.92	5567.29	4903.58	3355.34	3834.2	1733.09	8258.92	3189.36	4015.54	363.466	84.4341	89.8643	36.9692	479.285	0	0	0	0	0	0	0	0	0	0	0	0	0	0	0	0	0
																			6606.46	4513.38	3957.02	2649.44	3119.31	1394.06	6606.46	2558.26	3197.73	282.308	76.2722	75.8068	19.3843	396.696	0	0	0	0	0	0	0	0	0	0	0	0	0	0	0	0	0
																			8198.48	5601.67	4895.81	3302.67	3859.66	1742.01	8198.48	3149.9	4010.86	379.941	94.6182	61.5577	34.9052	466.699	0	0	0	0	0	0	0	0	0	0	0	0	0	0	0	0	0
																			4866.82	3342.78	2921.14	1945.67	2310.1	1032.68	4866.82	1781.14	2432.66	203.199	55.507	41.893	29.3797	323.038	0	0	0	0	0	0	0	0	0	0	0	0	0	0	0	0	0
																			6931.82	4701.68	4135.17	2796.65	3243.96	1457.72	6931.82	2667.72	3373.65	296.158	67.5019	69.1272	31.5246	426.136	0	0	0	0	0	0	0	0	0	0	0	0	0	0	0	0	0
																			3021	2075.91	1817.86	1203.14	1437.32	638.59	3021	1121.35	1500.73	124.698	29.0224	24.2294	11.9669	209.003	0	0	0	0	0	0	0	0	0	0	0	0	0	0	0	0	0
[truncated: 3,002 more rows]
[truncated: 12 more columns]

## Sheet: Parameters
No	Mean:	Standard deviation:	Distributon	Randomised Estimate	CI low	CI high	Mean	SD	Original Estimate	Lower limit of estimate	Upper limit of estimate	Meta-analysis Reference
DIET
CHD relative risk per 106g increase in fruit intake	0.93	0.0179	Lognormal	0.93	0.89	0.96	-0.0725707	0.0193142	0.93	0	530	Dauchet L, Amouyel P, Hercberg S, Dallongeville J. Fruit and vegetable consumption and risk of coronary heart disease: a meta-analysis of cohort studies. J Nutr. 2006 Oct;136(10):2588-93.
CHD relative risk per 106g increase in vegetable intake	0.89	0.0306122	Lognormal	0.89	0.83	0.95	-0.116534	0.034448	0.89	0	583	Dauchet L, Amouyel P, Hercberg S, Dallongeville J. Fruit and vegetable consumption and risk of coronary heart disease: a meta-analysis of cohort studies. J Nutr. 2006 Oct;136(10):2588-93.
Stroke relative risk per 106g increase in fruit intake	0.89	0.0204	Lognormal	0.89	0.85	0.93	-0.116534	0.022946	0.89	0	530	Dauchet L, Amouyel P, Dallongeville J. Fruit and vegetable consumption and risk of stroke: a meta-analysis of cohort studies. Neurology. 2005 Oct 25;65(8):1193-7.
Lung cancer reduction per 80g increase in fruit intake	-0.0619	0.0191	Lognormal	0.939977	0.9	0.97	-0.0619	0.0191075	0.939977	0	400	World Cancer Research Fund/American Institute for Cancer Research. Food, Nutrition, Physical Activity, and the Prevention of Cancer: a Global Perspective. Washington DC: AICR, 2007. pg 97
Blood pressure (mmHg) reduction for 6g salt / day reduction	2.5	0.1786	Normal	5.8	2.5	9.2	5.8	1.70918	5.8	?	?	He FJ, Li J, MacGregor GA. Effect of longer term modest salt reduction on blood pressure: Cochrane systematic review and meta-analysis of randomised trials. BMJ 2013;346:f1325. doi: 10.1136/bmj.f1325
<40: CHD relative risk for 20mmHg reduction in BP	-0.7133	0.0417	Lognormal	0.490024	0.45	0.53	-0.7133	0.0417422	0.490024	?	?	Prospective Studies Collaboration. Age-specific relevance of usual blood pressure to vascular mortality: a meta-analysis of individual data for one million adults in 61 prospective studies. Lancer 2002; 360:1903-13
40-49: CHD relative risk for 20mmHg reduction in BP	-0.7133	0.0417	Lognormal	0.490024	0.45	0.53	-0.7133	0.0417422	0.490024	?	?	Prospective Studies Collaboration. Age-specific relevance of usual blood pressure to vascular mortality: a meta-analysis of individual data for one million adults in 61 prospective studies. Lancer 2002; 360:1903-14
50-59: CHD relative risk for 20mmHg reduction in BP	-0.6931	0.0152	Lognormal	0.500024	0.49	0.52	-0.6931	0.015159	0.500024	?	?	Prospective Studies Collaboration. Age-specific relevance of usual blood pressure to vascular mortality: a meta-analysis of individual data for one million adults in 61 prospective studies. Lancer 2002; 360:1903-15
60-69: CHD relative risk for 20mmHg reduction in BP	-0.6162	0.0094	Lognormal	0.539993	0.53	0.55	-0.6162	0.0094493	0.539993	?	?	Prospective Studies Collaboration. Age-specific relevance of usual blood pressure to vascular mortality: a meta-analysis of individual data for one million adults in 61 prospective studies. Lancer 2002; 360:1903-16
70-79: CHD relative risk for 20mmHg reduction in BP	-0.5108	0.0129	Lognormal	0.600015	0.58	0.61	-0.5108	0.012865	0.600015	?	?	Prospective Studies Collaboration. Age-specific relevance of usual blood pressure to vascular mortality: a meta-analysis of individual data for one million adults in 61 prospective studies. Lancer 2002; 360:1903-17
80-89: CHD relative risk for 20mmHg reduction in BP	-0.4005	0.0229	Lognormal	0.669985	0.64	0.7	-0.4005	0.0228602	0.669985	?	?	Prospective Studies Collaboration. Age-specific relevance of usual blood pressure to vascular mortality: a meta-analysis of individual data for one million adults in 61 prospective studies. Lancer 2002; 360:1903-18
90+: CHD relative risk for 20mmHg reduction in BP	-0.4005	0.0229	Lognormal	0.669985	0.64	0.7	-0.4005	0.0228602	0.669985	?	?	Prospective Studies Collaboration. Age-specific relevance of usual blood pressure to vascular mortality: a meta-analysis of individual data for one million adults in 61 prospective studies. Lancer 2002; 360:1903-19
<40: Stroke relative risk for 20mmHg reduction in BP	-1.0217	0.0569	Lognormal	0.359982	0.32	0.4	-1.0217	0.0569244	0.359982	?	?	Prospective Studies Collaboration. Age-specific relevance of usual blood pressure to vascular mortality: a meta-analysis of individual data for one million adults in 61 prospective studies. Lancer 2002; 360:1903-20
40-49: Stroke relative risk for 20mmHg reduction in BP	-1.0217	0.0569	Lognormal	0.359982	0.32	0.4	-1.0217	0.0569244	0.359982	?	?	Prospective Studies Collaboration. Age-specific relevance of usual blood pressure to vascular mortality: a meta-analysis of individual data for one million adults in 61 prospective studies. Lancer 2002; 360:1903-21
50-59: Stroke relative risk for 20mmHg reduction in BP	-0.9676	0.0341	Lognormal	0.379994	0.35	0.4	-0.9676	0.0340641	0.379994	?	?	Prospective Studies Collaboration. Age-specific relevance of usual blood pressure to vascular mortality: a meta-analysis of individual data for one million adults in 61 prospective studies. Lancer 2002; 360:1903-22
60-69: Stroke relative risk for 20mmHg reduction in BP	-0.844	0.0237	Lognormal	0.429987	0.41	0.45	-0.844	0.0237476	0.429987	?	?	Prospective Studies Collaboration. Age-specific relevance of usual blood pressure to vascular mortality: a meta-analysis of individual data for one million adults in 61 prospective studies. Lancer 2002; 360:1903-23
70-79: Stroke relative risk for 20mmHg reduction in BP	-0.6931	0.0204	Lognormal	0.500024	0.48	0.52	-0.6931	0.0204191	0.500024	?	?	Prospective Studies Collaboration. Age-specific relevance of usual blood pressure to vascular mortality: a meta-analysis of individual data for one million adults in 61 prospective studies. Lancer 2002; 360:1903-24
80-89: Stroke relative risk for 20mmHg reduction in BP	-0.4005	0.0305	Lognormal	0.669985	0.63	0.71	-0.4005	0.0304962	0.669985	?	?	Prospective Studies Collaboration. Age-specific relevance of usual blood pressure to vascular mortality: a meta-analysis of individual data for one million adults in 61 prospective studies. Lancer 2002; 360:1903-25
90+: Stroke relative risk for 20mmHg reduction in BP	-0.4005	0.0305	Lognormal	0.669985	0.63	0.71	-0.4005	0.0304962	0.669985	?	?	Prospective Studies Collaboration. Age-specific relevance of usual blood pressure to vascular mortality: a meta-analysis of individual data for one million adults in 61 prospective studies. Lancer 2002; 360:1903-26
Heart failure RR for 20mmHg reduction in BP	-0.6349	0.0526	Lognormal	0.529988	0.48	0.59	-0.6349	0.0526368	0.529988	?	?	Prospective Studies Collaboration. Age-specific relevance of usual blood pressure to vascular mortality: a meta-analysis of individual data for one million adults in 61 prospective studies. Lancer 2002; 360:1903-27
Aortic aneurysm RR for 20mmHg reduction in BP	-0.5978	0.06	Lognormal	0.55002	0.49	0.62	-0.5978	0.0600291	0.55002	?	?	Prospective Studies Collaboration. Age-specific relevance of usual blood pressure to vascular mortality: a meta-analysis of individual data for one million adults in 61 prospective studies. Lancer 2002; 360:1903-28
Hypertensive disease RR for 20mmHg reduction in BP	-1.5141	0.0569	Lognormal	0.220006	0.2	0.25	-1.5141	0.0569244	0.220006	?	?	Prospective Studies Collaboration. Age-specific relevance of usual blood pressure to vascular mortality: a meta-analysis of individual data for one million adults in 61 prospective studies. Lancer 2002; 360:1903-29
Rheumatic heart disease RR for 20mmHg reduction in BP	-0.3011	0.0964	Lognormal	0.740004	0.61	0.89	-0.3011	0.096368	0.740004	?	?	Prospective Studies Collaboration. Age-specific relevance of usual blood pressure to vascular mortality: a meta-analysis of individual data for one million adults in 61 prospective studies. Lancer 2002; 360:1903-30
Pulmonary embolism RR for 20mmHg reduction in BP	-0.3285	0.0948	Lognormal	0.720003	0.6	0.87	-0.3285	0.0947866	0.720003	?	?	Prospective Studies Collaboration. Age-specific relevance of usual blood pressure to vascular mortality: a meta-analysis of individual data for one million adults in 61 prospective studies. Lancer 2002; 360:1903-31
Decrease in Total Serum Cholesterol (mmol/l) for a 1% decrease in total fat as a % of total energy	0.02	0.005	Normal	0.02	0.0102	0.0298	0.02	0.005	0.02	?	?	Clarke R, Frost C, Collins R, Appleby P, Peto R. Dietary lipids and blood cholesterol: quantitative analysis of metabolic ward studies. BMJ 1997; 314
Decrease in Total Serum Cholesterol (mmol/l) for a 1% decrease in saturated fat as a % of total energy	0.052	0.003	Normal	0.052	0.04612	0.05788	0.052	0.003	0.052	?	?	Clarke R, Frost C, Collins R, Appleby P, Peto R. Dietary lipids and blood cholesterol: quantitative analysis of metabolic ward studies. BMJ 1997; 315
Decrease in Total Serum Cholesterol (mmol/l) for a 1% decrease in PUFA as a % of total energy	-0.026	0.004	Normal	-0.026	-0.03384	-0.01816	-0.026	0.004	-0.026	?	?	Clarke R, Frost C, Collins R, Appleby P, Peto R. Dietary lipids and blood cholesterol: quantitative analysis of metabolic ward studies. BMJ 1997; 316
Decrease in Total Serum Cholesterol (mmol/l) for a 1% decrease in MUFA as a % of total energy	0.005	0.003	Normal	0.005	-0.00088	0.01088	0.005	0.003	0.005	?	?	Clarke R, Frost C, Collins R, Appleby P, Peto R. Dietary lipids and blood cholesterol: quantitative analysis of metabolic ward studies. BMJ 1997; 317
Decrease in Total Serum Cholesterol (mmol/l) for a 1mg/d decrease in dietary cholesterol	0.0007	0.0001	Normal	0.0007	0.000504	0.000896	0.0007	0.0001	0.0007	?	?	Clarke R, Frost C, Collins R, Appleby P, Peto R. Dietary lipids and blood cholesterol: quantitative analysis of metabolic ward studies. BMJ 1997; 318
<40: CHD relative risk for 1 mmol/l decrease in Total Serum Cholesterol	-0.821	0.0341	Lognormal	0.439991	0.42	0.48	-0.821	0.0340641	0.439991	?	?	Prospective studies collaboration. Blood cholesterol and vascular mortality by age, sex, and blood pressure: a meta-analysis of individual data from 61 prosspective studies with 55000 vascular deaths. Lancet 2007; 370:1829-39
40-49: CHD relative risk for 1 mmol/l decrease in Total Serum Cholesterol	-0.821	0.0341	Lognormal	0.439991	0.42	0.48	-0.821	0.0340641	0.439991	?	?	Prospective studies collaboration. Blood cholesterol and vascular mortality by age, sex, and blood pressure: a meta-analysis of individual data from 61 prosspective studies with 55000 vascular deaths. Lancet 2007; 370:1829-40
50-59: CHD relative risk for 1 mmol/l decrease in Total Serum Cholesterol	-0.5447	0.0218	Lognormal	0.580016	0.56	0.61	-0.5447	0.0218169	0.580016	?	?	Prospective studies collaboration. Blood cholesterol and vascular mortality by age, sex, and blood pressure: a meta-analysis of individual data from 61 prosspective studies with 55000 vascular deaths. Lancet 2007; 370:1829-41
60-69: CHD relative risk for 1 mmol/l decrease in Total Serum Cholesterol	-0.3285	0.0178	Lognormal	0.720003	0.69	0.74	-0.3285	0.0178466	0.720003	?	?	Prospective studies collaboration. Blood cholesterol and vascular mortality by age, sex, and blood pressure: a meta-analysis of individual data from 61 prosspective studies with 55000 vascular deaths. Lancet 2007; 370:1829-42
70-79: CHD relative risk for 1 mmol/l decrease in Total Serum Cholesterol	-0.1985	0.0155	Lognormal	0.81996	0.8	0.85	-0.1985	0.0154655	0.81996	?	?	Prospective studies collaboration. Blood cholesterol and vascular mortality by age, sex, and blood pressure: a meta-analysis of individual data from 61 prosspective studies with 55000 vascular deaths. Lancet 2007; 370:1829-43
80-89: CHD relative risk for 1 mmol/l decrease in Total Serum Cholesterol	-0.1625	0.0209	Lognormal	0.850016	0.82	0.89	-0.1625	0.0208972	0.850016	?	?	Prospective studies collaboration. Blood cholesterol and vascular mortality by age, sex, and blood pressure: a meta-analysis of individual data from 61 prosspective studies with 55000 vascular deaths. Lancet 2007; 370:1829-44
90+: CHD relative risk for 1 mmol/l decrease in Total Serum Cholesterol	-0.1625	0.0209	Lognormal	0.850016	0.82	0.89	-0.1625	0.0208972	0.850016	?	?	Prospective studies collaboration. Blood cholesterol and vascular mortality by age, sex, and blood pressure: a meta-analysis of individual data from 61 prosspective studies with 55000 vascular deaths. Lancet 2007; 370:1829-45
<40: Stroke relative risk for 1 mmol/l decrease in Total Serum Cholesterol	-0.1054	0.0367	Lognormal	0.899964	0.84	0.97	-0.1054	0.0367077	0.899964	?	?	Prospective studies collaboration. Blood cholesterol and vascular mortality by age, sex, and blood pressure: a meta-analysis of individual data from 61 prosspective studies with 55000 vascular deaths. Lancet 2007; 370:1829-46
40-49: Stroke relative risk for 1 mmol/l decrease in Total Serum Cholesterol	-0.1054	0.0367	Lognormal	0.899964	0.84	0.97	-0.1054	0.0367077	0.899964	?	?	Prospective studies collaboration. Blood cholesterol and vascular mortality by age, sex, and blood pressure: a meta-analysis of individual data from 61 prosspective studies with 55000 vascular deaths. Lancet 2007; 370:1829-47
50-59: Stroke relative risk for 1 mmol/l decrease in Total Serum Cholesterol	0.0198	0.0274	Lognormal	0.9	0.84	0.97	-0.105361	0.0367077	0.9	?	?	Prospective studies collaboration. Blood cholesterol and vascular mortality by age, sex, and blood pressure: a meta-analysis of individual data from 61 prosspective studies with 55000 vascular deaths. Lancet 2007; 370:1829-48
60-69: Stroke relative risk for 1 mmol/l decrease in Total Serum Cholesterol	0.0198	0.0274	Lognormal	1.02	0.97	1.08	0.0198	0.0274031	1.02	?	?	Prospective studies collaboration. Blood cholesterol and vascular mortality by age, sex, and blood pressure: a meta-analysis of individual data from 61 prosspective studies with 55000 vascular deaths. Lancet 2007; 370:1829-49
70-79: Stroke relative risk for 1 mmol/l decrease in Total Serum Cholesterol	0.0392	0.0245	Lognormal	1.03998	0.99	1.09	0.0392	0.024548	1.03998	?	?	Prospective studies collaboration. Blood cholesterol and vascular mortality by age, sex, and blood pressure: a meta-analysis of individual data from 61 prosspective studies with 55000 vascular deaths. Lancet 2007; 370:1829-50
80-89: Stroke relative risk for 1 mmol/l decrease in Total Serum Cholesterol	0.0583	0.0312	Lognormal	1.06003	1	1.13	0.0583	0.031178	1.06003	?	?	Prospective studies collaboration. Blood cholesterol and vascular mortality by age, sex, and blood pressure: a meta-analysis of individual data from 61 prosspective studies with 55000 vascular deaths. Lancet 2007; 370:1829-51
90+: Stroke relative risk for 1 mmol/l decrease in Total Serum Cholesterol	0.0583	0.0312	Lognormal	1.06003	1	1.13	0.0583	0.031178	1.06003	?	?	Prospective studies collaboration. Blood cholesterol and vascular mortality by age, sex, and blood pressure: a meta-analysis of individual data from 61 prosspective studies with 55000 vascular deaths. Lancet 2007; 370:1829-52
OBESITY				Estimate	CI low	CI high	Mean	SD	Estimate
CHD RR for 5 BMI increase: BMI 15-25, men	0.239	0.0461	Lognormal	1.26998	1.16	1.39	0.239	0.0461438	1.26998	0	50	Prospective studies collaboration. Body-mass index and cause specific mortality in 900000 adults: collaborative analyses of 57 prospective studies. Lancet 2009; 373:1083-96
CHD RR for 5 BMI increase: BMI 15-25, women	0.01	0.0807	Lognormal	1.01005	0.86	1.18	0.01	0.0806983	1.01005	0	50	Prospective studies collaboration. Body-mass index and cause specific mortality in 900000 adults: collaborative analyses of 57 prospective studies. Lancet 2009; 373:1083-97
CHD RR for 5 BMI increase: BMI 25-50, men	0.3507	0.0235	Lognormal	1.42006	1.35	1.48	0.3507	0.0234534	1.42006	0	50	Prospective studies collaboration. Body-mass index and cause specific mortality in 900000 adults: collaborative analyses of 57 prospective studies. Lancet 2009; 373:1083-98
CHD RR for 5 BMI increase: BMI 25-50, women	0.3001	0.0283	Lognormal	1.34999	1.28	1.43	0.3001	0.028269	1.34999	0	50	Prospective studies collaboration. Body-mass index and cause specific mortality in 900000 adults: collaborative analyses of 57 prospective studies. Lancet 2009; 373:1083-99
Stroke RR for 5 BMI increase: BMI 15-25	-0.0834	0.0582	Lognormal	0.919983	0.82	1.03	-0.0834	0.0581658	0.919983	0	50	Prospective studies collaboration. Body-mass index and cause specific mortality in 900000 adults: collaborative analyses of 57 prospective studies. Lancet 2009; 373:1083-100
Stroke RR for 5 BMI increase: BMI 25-50	0.3293	0.0311	Lognormal	1.38999	1.31	1.48	0.3293	0.0311263	1.38999	0	50	Prospective studies collaboration. Body-mass index and cause specific mortality in 900000 adults: collaborative analyses of 57 prospective studies. Lancet 2009; 373:1083-101
Heart failure RR for 5 BMI increase: BMI 15-25	-0.0726	0.171	Lognormal	0.929973	0.66	1.29	-0.0726	0.170959	0.929973	0	50	Prospective studies collaboration. Body-mass index and cause specific mortality in 900000 adults: collaborative analyses of 57 prospective studies. Lancet 2009; 373:1083-102
Heart failure RR for 5 BMI increase: BMI 25-50	0.6206	0.0928	Lognormal	1.86004	1.55	2.23	0.6206	0.0927925	1.86004	0	50	Prospective studies collaboration. Body-mass index and cause specific mortality in 900000 adults: collaborative analyses of 57 prospective studies. Lancet 2009; 373:1083-103
Hypertensive disease RR for 5 BMI increase: BMI 15-25	0.157	0.2109	Lognormal	1.17	0.77	1.76	0.157	0.210887	1.17	0	50	Prospective studies collaboration. Body-mass index and cause specific mortality in 900000 adults: collaborative analyses of 57 prospective studies. Lancet 2009; 373:1083-104
Hypertensive disease RR for 5 BMI increase: BMI 25-50	0.708	0.0763	Lognormal	2.02993	1.75	2.36	0.708	0.0762872	2.02993	0	50	Prospective studies collaboration. Body-mass index and cause specific mortality in 900000 adults: collaborative analyses of 57 prospective studies. Lancet 2009; 373:1083-105
Diabetes RR for 5 BMI increase: BMI 15-25	-0.0408	0.2464	Lognormal	0.960021	0.59	1.55	-0.0408	0.2464	0.960021	0	50	Prospective studies collaboration. Body-mass index and cause specific mortality in 900000 adults: collaborative analyses of 57 prospective studies. Lancet 2009; 373:1083-106
Diabetes RR for 5 BMI increase: BMI 25-50	0.7701	0.0672	Lognormal	2.15998	1.89	2.46	0.7701	0.0672409	2.15998	0	50	Prospective studies collaboration. Body-mass index and cause specific mortality in 900000 adults: collaborative analyses of 57 prospective studies. Lancet 2009; 373:1083-107
Kidney disease RR for 5 BMI increase: BMI 15-25	0.131	0.2225	Lognormal	1.13997	0.74	1.77	0.131	0.222471	1.13997	0	50	Prospective studies collaboration. Body-mass index and cause specific mortality in 900000 adults: collaborative analyses of 57 prospective studies. Lancet 2009; 373:1083-108
Kidney disease RR for 5 BMI increase: BMI 25-50	0.4637	0.1146	Lognormal	1.58995	1.27	1.99	0.4637	0.114571	1.58995	0	50	Prospective studies collaboration. Body-mass index and cause specific mortality in 900000 adults: collaborative analyses of 57 prospective studies. Lancet 2009; 373:1083-109
Liver disease RR for 5 BMI increase: BMI 15-25	-0.3147	0.1572	Lognormal	0.730008	0.54	1	-0.3147	0.15719	0.730008	0	50	Prospective studies collaboration. Body-mass index and cause specific mortality in 900000 adults: collaborative analyses of 57 prospective studies. Lancet 2009; 373:1083-110
Liver disease RR for 5 BMI increase: BMI 25-50	0.5822	0.0767	Lognormal	1.78997	1.54	2.08	0.5822	0.07668	1.78997	0	50	Prospective studies collaboration. Body-mass index and cause specific mortality in 900000 adults: collaborative analyses of 57 prospective studies. Lancet 2009; 373:1083-111
Pancreas cancer relative risk for 5.0 BMI increase	0.131	0.0335	Lognormal	1.1	1.02	1.19	0.0953102	0.0393242	1.1	0	50	Norat T, Aune D, Vieira AR, Chan D, Rosenblatt DN, Vieira R. WCRF/AICR Systematic Literature Review Continuous Update Project Report: The Associations between Food, Nutrition and Physical Activity and the Risk of Pancreatic Cancer (2011)
Colorectal cancer relative risk for 1.0 BMI increase	0.0296	0.005	Lognormal	1.03004	1.02	1.04	0.0296	0.00495359	1.03004	0	50	World Cancer Research Fund/American Institute for Cancer Research. Food, Nutrition, Physical Activity, and the Prevention of Cancer: a Global Perspective. Washington DC: AICR, 2007. pg 216
Breast cancer relative risk for 2.0 BMI increase, premenopausal (under 60)	-0.0619	0.0082	Lognormal	0.94	0.92	0.95	-0.0618754	0.00818579	0.94	0	50	World Cancer Research Fund/American Institute for Cancer Research. Food, Nutrition, Physical Activity, and the Prevention of Cancer: a Global Perspective. Washington DC: AICR, 2007. pg 220
Breast cancer relative risk for 2.0 BMI increase, postmenopausal (over 60)	0.0296	0.0075	Lognormal	1.03	1.01	1.04	0.0295588	0.00746693	1.03	0	50	World Cancer Research Fund/American Institute for Cancer Research. Food, Nutrition, Physical Activity, and the Prevention of Cancer: a Global Perspective. Washington DC: AICR, 2007. pg 219
Endometrial cancer relative risk for 5.0 BMI increase	0.4187	0.0618	Lognormal	1.51998	1.35	1.72	0.4187	0.0617907	1.51998	0	50	World Cancer Research Fund/American Institute for Cancer Research. Food, Nutrition, Physical Activity, and the Prevention of Cancer: a Global Perspective. Washington DC: AICR, 2007. pg 221
Gallbladder cancer relative risk for 5.0 BMI increase	0.207	0.0352	Lognormal	1.22998	1.15	1.32	0.207	0.0351709	1.22998	0	50	World Cancer Research Fund/American Institute for Cancer Research. Food, Nutrition, Physical Activity, and the Prevention of Cancer: a Global Perspective. Washington DC: AICR, 2007. pg 223
Kidney cancer relative risk for 5.0 BMI increase	0.27	0.0291	Lognormal	1.30996	1.24	1.39	0.27	0.0291307	1.30996	0	50	World Cancer Research Fund/American Institute for Cancer Research. Food, Nutrition, Physical Activity, and the Prevention of Cancer: a Global Perspective. Washington DC: AICR, 2007. pg 223
Colorectal cancer relative risk for 10g/day fibre increase (men)			Lognormal	0.88	0.78	0.99	-0.127833	0.0608191	0.88	0	50	Norat T, Chan D, Lau R, Aune D, Vieira R. WCRF/AICR Systematic Literature Review Continuous Update Project Report: The Associations between Food, Nutrition and Physical Activity and the Risk of Colorectal Cancer (2010)
Colorectal cancer relative risk for 10g/day fibre increase (women)			Lognormal	0.92	0.87	0.98	-0.0833816	0.0303723	0.92	0	50	Norat T, Chan D, Lau R, Aune D, Vieira R. WCRF/AICR Systematic Literature Review Continuous Update Project Report: The Associations between Food, Nutrition and Physical Activity and the Risk of Colorectal Cancer (2010)
First stroke incidence relative risk for 7g/day increase in fibre			Lognormal	0.93	0.88	0.98	-0.0725707	0.0274568	0.93	5	35	Threapleton DE, Greenwood DC, Evans CE, Cleghorn CL, Nykjaer C, Woodhead C, Cade JE, Gale CP, Burley VJ. Dietary fiber intake and risk of first stroke: a systematic review and meta-analysis. Stroke 2013; 44:1360-1368
CHD mortality relative risk for 10g/day increase in dietary fibre	-0.2107	0.0625	Lognormal	0.810017	0.72	0.92	-0.2107	0.0625312	0.810017	12	27	Pereira M, O'Reilly E, Augustsson K, Fraser GE, Goldbourt U, Heitmann BL, Hallmans G, Knekt P, Pietinen P, Spiegelman D, Stevens J, Virtamo J, Willett WC, Ascherio A. Dietary fiber and risk of coronary heart disease: a pooled analysis of cohort studies. Arch Int Med. 2004;164(4):370-6
SMOKING				Estimate	CI low	CI high	Mean	SD	Estimate
COPD relative risk for male current smokers	2.37955	0.128484	Lognormal	10.8	8.4	13.9	2.37955	0.128484	10.8	cat	cat	Thun MJ, Apicella LF, Henley SJ. Smoking vs other risk factors as the cause of smoking-attributable deaths: confounding in the courtroom. JAMA. 2000 Aug 9;284(6):706-12.
COPD relative risk for male former smokers	2.05412	0.120942	Lognormal	7.8	6.1	9.8	2.05412	0.120942	7.8	cat	cat	Thun MJ, Apicella LF, Henley SJ. Smoking vs other risk factors as the cause of smoking-attributable deaths: confounding in the courtroom. JAMA. 2000 Aug 9;284(6):706-12.
COPD relative risk for female current smokers	2.5096	0.109378	Lognormal	12.3	9.9	15.2	2.5096	0.109378	12.3	cat	cat	Thun MJ, Apicella LF, Henley SJ. Smoking vs other risk factors as the cause of smoking-attributable deaths: confounding in the courtroom. JAMA. 2000 Aug 9;284(6):706-12.
COPD relative risk for female former smokers	2.18605	0.113992	Lognormal	8.9	7.1	11.1	2.18605	0.113992	8.9	cat	cat	Thun MJ, Apicella LF, Henley SJ. Smoking vs other risk factors as the cause of smoking-attributable deaths: confounding in the courtroom. JAMA. 2000 Aug 9;284(6):706-12.
IHD relative risk 35-64y males current smokers	0.955511	0.048276	Lognormal	2.6	2.4	2.9	0.955511	0.048276	2.6	cat	cat	Thun MJ, Apicella LF, Henley SJ. Smoking vs other risk factors as the cause of smoking-attributable deaths: confounding in the courtroom. JAMA. 2000 Aug 9;284(6):706-12.
IHD relative risk 35-64y males former smokers	0.470004	0.0495296	Lognormal	1.6	1.4	1.7	0.470004	0.0495296	1.6	cat	cat	Thun MJ, Apicella LF, Henley SJ. Smoking vs other risk factors as the cause of smoking-attributable deaths: confounding in the courtroom. JAMA. 2000 Aug 9;284(6):706-12.
IHD relative risk >65y males current smokers	0.405465	0.0529692	Lognormal	1.5	1.3	1.6	0.405465	0.0529692	1.5	cat	cat	Thun MJ, Apicella LF, Henley SJ. Smoking vs other risk factors as the cause of smoking-attributable deaths: confounding in the courtroom. JAMA. 2000 Aug 9;284(6):706-12.
IHD relative risk >65y males former smokers	0.182322	0.0221968	Lognormal	1.2	1.1	1.2	0.182322	0.0221968	1.2	cat	cat	Thun MJ, Apicella LF, Henley SJ. Smoking vs other risk factors as the cause of smoking-attributable deaths: confounding in the courtroom. JAMA. 2000 Aug 9;284(6):706-12.
IHD relative risk 35-64y females current smokers	1.16315	0.0641108	Lognormal	3.2	2.8	3.6	1.16315	0.0641108	3.2	cat	cat	Thun MJ, Apicella LF, Henley SJ. Smoking vs other risk factors as the cause of smoking-attributable deaths: confounding in the courtroom. JAMA. 2000 Aug 9;284(6):706-12.
IHD relative risk 35-64y females former smokers	0.336472	0.0888537	Lognormal	1.4	1.2	1.7	0.336472	0.0888537	1.4	cat	cat	Thun MJ, Apicella LF, Henley SJ. Smoking vs other risk factors as the cause of smoking-attributable deaths: confounding in the courtroom. JAMA. 2000 Aug 9;284(6):706-12.
IHD relative risk >65y females current smokers	0.530628	0.0438394	Lognormal	1.7	1.6	1.9	0.530628	0.0438394	1.7	cat	cat	Thun MJ, Apicella LF, Henley SJ. Smoking vs other risk factors as the cause of smoking-attributable deaths: confounding in the courtroom. JAMA. 2000 Aug 9;284(6):706-12.
IHD relative risk >65y females former smokers	0.336472	0.0365053	Lognormal	1.4	1.3	1.5	0.336472	0.0365053	1.4	cat	cat	Thun MJ, Apicella LF, Henley SJ. Smoking vs other risk factors as the cause of smoking-attributable deaths: confounding in the courtroom. JAMA. 2000 Aug 9;284(6):706-12.
Stroke relative risk 35-64y males current smokers	0.875469	0.130313	Lognormal	2.4	1.8	3	0.875469	0.130313	2.4	cat	cat	Thun MJ, Apicella LF, Henley SJ. Smoking vs other risk factors as the cause of smoking-attributable deaths: confounding in the courtroom. JAMA. 2000 Aug 9;284(6):706-12.
Stroke relative risk 35-64y males former smokers	0	0.142759	Lognormal	1	0.8	1.4	0	0.142759	1	cat	cat	Thun MJ, Apicella LF, Henley SJ. Smoking vs other risk factors as the cause of smoking-attributable deaths: confounding in the courtroom. JAMA. 2000 Aug 9;284(6):706-12.
Stroke relative risk >65y males current smokers	0.405465	0.103435	Lognormal	1.5	1.2	1.8	0.405465	0.103435	1.5	cat	cat	Thun MJ, Apicella LF, Henley SJ. Smoking vs other risk factors as the cause of smoking-attributable deaths: confounding in the courtroom. JAMA. 2000 Aug 9;284(6):706-12.
Stroke relative risk >65y males former smokers	0	0.0733883	Lognormal	1	0.9	1.2	0	0.0733883	1	cat	cat	Thun MJ, Apicella LF, Henley SJ. Smoking vs other risk factors as the cause of smoking-attributable deaths: confounding in the courtroom. JAMA. 2000 Aug 9;284(6):706-12.
Stroke relative risk 35-64y females current smokers	1.335	0.106163	Lognormal	3.8	3.1	4.7	1.335	0.106163	3.8	cat	cat	Thun MJ, Apicella LF, Henley SJ. Smoking vs other risk factors as the cause of smoking-attributable deaths: confounding in the courtroom. JAMA. 2000 Aug 9;284(6):706-12.
Stroke relative risk 35-64y females former smokers	0.405465	0.152509	Lognormal	1.5	1.1	2	0.405465	0.152509	1.5	cat	cat	Thun MJ, Apicella LF, Henley SJ. Smoking vs other risk factors as the cause of smoking-attributable deaths: confounding in the courtroom. JAMA. 2000 Aug 9;284(6):706-12.
Stroke relative risk >65y females current smokers	0.470004	0.0779035	Lognormal	1.6	1.4	1.9	0.470004	0.0779035	1.6	cat	cat	Thun MJ, Apicella LF, Henley SJ. Smoking vs other risk factors as the cause of smoking-attributable deaths: confounding in the courtroom. JAMA. 2000 Aug 9;284(6):706-12.
Stroke relative risk >65y females former smokers	0.182322	0.0858348	Lognormal	1.2	1	1.4	0.182322	0.0858348	1.2	cat	cat	Thun MJ, Apicella LF, Henley SJ. Smoking vs other risk factors as the cause of smoking-attributable deaths: confounding in the courtroom. JAMA. 2000 Aug 9;284(6):706-12.
Diabetes relative risk current smokers	0.364643	0.0478055	Lognormal	1.44	1.31	1.58	0.364643	0.0478055	1.44	cat	cat	Willi C, Bodenmann P, Ghali WA, Faris PD, Cornuz J. Active smoking and the risk of type 2 diabetes: a systematic review and meta-analysis. JAMA. 2007 Dec 12;298(22):2654-64.
Diabetes relative risk former smokers	0.207014	0.0393242	Lognormal	1.23	1.14	1.33	0.207014	0.0393242	1.23	cat	cat	Willi C, Bodenmann P, Ghali WA, Faris PD, Cornuz J. Active smoking and the risk of type 2 diabetes: a systematic review and meta-analysis. JAMA. 2007 Dec 12;298(22):2654-64.
Ca Lung relative risk current smokers	2.19277	0.149651	Lognormal	8.96	6.73	12.1	2.19277	0.149651	8.96	cat	cat	Gandini S, Botteri E, Iodice S, Boniol M, Lowenfels AB, Maisonneuve P, Boyle P. Tobacco smoking and cancer: a meta-analysis. Int J Cancer. 2008 Jan 1;122(1):155-64.
Ca Lung relative risk former smokers	1.34807	0.167443	Lognormal	3.85	2.77	5.34	1.34807	0.167443	3.85	cat	cat	Gandini S, Botteri E, Iodice S, Boniol M, Lowenfels AB, Maisonneuve P, Boyle P. Tobacco smoking and cancer: a meta-analysis. Int J Cancer. 2008 Jan 1;122(1):155-64.
Ca Upper digestive relative risk current smokers	1.27257	0.135877	Lognormal	3.57	2.63	4.48	1.27257	0.135877	3.57	cat	cat	Gandini S, Botteri E, Iodice S, Boniol M, Lowenfels AB, Maisonneuve P, Boyle P. Tobacco smoking and cancer: a meta-analysis. Int J Cancer. 2008 Jan 1;122(1):155-64.
Ca Upper digestive relative risk former smokers	0.165514	0.245361	Lognormal	1.18	0.73	1.91	0.165514	0.245361	1.18	cat	cat	Gandini S, Botteri E, Iodice S, Boniol M, Lowenfels AB, Maisonneuve P, Boyle P. Tobacco smoking and cancer: a meta-analysis. Int J Cancer. 2008 Jan 1;122(1):155-64.
Ca Larynx relative risk current smokers	1.94305	0.4073	Lognormal	6.98	3.14	15.5	1.94305	0.4073	6.98	cat	cat	Gandini S, Botteri E, Iodice S, Boniol M, Lowenfels AB, Maisonneuve P, Boyle P. Tobacco smoking and cancer: a meta-analysis. Int J Cancer. 2008 Jan 1;122(1):155-64.
Ca Larynx relative risk former smokers	1.53687	0.167122	Lognormal	4.65	3.35	6.45	1.53687	0.167122	4.65	cat	cat	Gandini S, Botteri E, Iodice S, Boniol M, Lowenfels AB, Maisonneuve P, Boyle P. Tobacco smoking and cancer: a meta-analysis. Int J Cancer. 2008 Jan 1;122(1):155-64.
Ca Stomach relative risk current smokers	0.494696	0.0900558	Lognormal	1.64	1.37	1.95	0.494696	0.0900558	1.64	cat	cat	Gandini S, Botteri E, Iodice S, Boniol M, Lowenfels AB, Maisonneuve P, Boyle P. Tobacco smoking and cancer: a meta-analysis. Int J Cancer. 2008 Jan 1;122(1):155-64.
Ca Stomach relative risk former smokers	0.270027	0.0564879	Lognormal	1.31	1.17	1.46	0.270027	0.0564879	1.31	cat	cat	Gandini S, Botteri E, Iodice S, Boniol M, Lowenfels AB, Maisonneuve P, Boyle P. Tobacco smoking and cancer: a meta-analysis. Int J Cancer. 2008 Jan 1;122(1):155-64.
Ca Liver relative risk current smokers	0.444686	0.0947184	Lognormal	1.56	1.29	1.87	0.444686	0.0947184	1.56	cat	cat	Lee YC, Cohet C, Yang YC, Stayner L, Hashibe M, Straif K. Meta-analysis of epidemiologic studies on cigarette smoking and liver cancer. Int J Epidemiol. 2009 Dec;38(6):1497-511. doi: 10.1093/ije/dyp280. Epub 2009 Aug 31.
Ca Liver relative risk former smokers	0.398776	0.174405	Lognormal	1.49	1.06	2.1	0.398776	0.174405	1.49	cat	cat	Lee YC, Cohet C, Yang YC, Stayner L, Hashibe M, Straif K. Meta-analysis of epidemiologic studies on cigarette smoking and liver cancer. Int J Epidemiol. 2009 Dec;38(6):1497-511. doi: 10.1093/ije/dyp280. Epub 2009 Aug 31.
Ca Pancreas relative risk current smokers	0.530628	0.0599473	Lognormal	1.7	1.51	1.91	0.530628	0.0599473	1.7	cat	cat	Gandini S, Botteri E, Iodice S, Boniol M, Lowenfels AB, Maisonneuve P, Boyle P. Tobacco smoking and cancer: a meta-analysis. Int J Cancer. 2008 Jan 1;122(1):155-64.
Ca Pancreas relative risk former smokers	0.165514	0.0627444	Lognormal	1.18	1.04	1.33	0.165514	0.0627444	1.18	cat	cat	Gandini S, Botteri E, Iodice S, Boniol M, Lowenfels AB, Maisonneuve P, Boyle P. Tobacco smoking and cancer: a meta-analysis. Int J Cancer. 2008 Jan 1;122(1):155-64.
Ca Endometrium relative risk current smokers	-0.301105	0.0693708	Lognormal	0.74	0.64	0.84	-0.301105	0.0693708	0.74	cat	cat	Zhou B, Yang L, Sun Q, Cong R, Gu H, Tang N, Zhu H, Wang B. Cigarette smoking and the risk of endometrial cancer: a meta-analysis. Am J Med. 2008 Jun;121(6):501-508.e3. doi: 10.1016/j.amjmed.2008.01.044.
Ca Endometrium relative risk former smokers	-0.127833	0.0608191	Lognormal	0.88	0.78	0.99	-0.127833	0.0608191	0.88	cat	cat	Zhou B, Yang L, Sun Q, Cong R, Gu H, Tang N, Zhu H, Wang B. Cigarette smoking and the risk of endometrial cancer: a meta-analysis. Am J Med. 2008 Jun;121(6):501-508.e3. doi: 10.1016/j.amjmed.2008.01.044.
Ca Kidney relative risk current smokers	0.41871	0.0685475	Lognormal	1.52	1.33	1.74	0.41871	0.0685475	1.52	cat	cat	Gandini S, Botteri E, Iodice S, Boniol M, Lowenfels AB, Maisonneuve P, Boyle P. Tobacco smoking and cancer: a meta-analysis. Int J Cancer. 2008 Jan 1;122(1):155-64.
Ca Kidney relative risk former smokers	0.223144	0.0468833	Lognormal	1.25	1.14	1.37	0.223144	0.0468833	1.25	cat	cat	Gandini S, Botteri E, Iodice S, Boniol M, Lowenfels AB, Maisonneuve P, Boyle P. Tobacco smoking and cancer: a meta-analysis. Int J Cancer. 2008 Jan 1;122(1):155-64.
Ca Cervix relative risk current smokers	0.604316	0.097164	Lognormal	1.83	1.51	2.21	0.604316	0.097164	1.83	cat	cat	Gandini S, Botteri E, Iodice S, Boniol M, Lowenfels AB, Maisonneuve P, Boyle P. Tobacco smoking and cancer: a meta-analysis. Int J Cancer. 2008 Jan 1;122(1):155-64.
Ca Cervix relative risk former smokers	0.231112	0.0628308	Lognormal	1.26	1.11	1.42	0.231112	0.0628308	1.26	cat	cat	Gandini S, Botteri E, Iodice S, Boniol M, Lowenfels AB, Maisonneuve P, Boyle P. Tobacco smoking and cancer: a meta-analysis. Int J Cancer. 2008 Jan 1;122(1):155-64.
Ca Lower urinary (bladder) relative risk current smokers	1.01885	0.124847	Lognormal	2.77	2.17	3.54	1.01885	0.124847	2.77	cat	cat	Gandini S, Botteri E, Iodice S, Boniol M, Lowenfels AB, Maisonneuve P, Boyle P. Tobacco smoking and cancer: a meta-analysis. Int J Cancer. 2008 Jan 1;122(1):155-64.
Ca Lower urinary (bladder) relative risk former smokers	0.542324	0.085335	Lognormal	1.72	1.46	2.04	0.542324	0.085335	1.72	cat	cat	Gandini S, Botteri E, Iodice S, Boniol M, Lowenfels AB, Maisonneuve P, Boyle P. Tobacco smoking and cancer: a meta-analysis. Int J Cancer. 2008 Jan 1;122(1):155-64.
ALCOHOL				Estimate	CI low	CI high	Mean	SD	Estimate
CHD Mortality RR for 0-2.5g/day alcohol	-0.0833816	0.0717889	Lognormal	0.92	0.8	1.06	-0.0833816	0.0717889	0.92	cat	cat	Ronksley PE, Brien SE, Turner BJ, Mukamal KJ, Ghali WA. Association of alcohol consumption with selected cardiovascular disease outcomes: a systematic review and meta-analysis. BMJ 2011;342.
CHD Mortality RR for 2.5-15g/day alcohol	-0.235722	0.0418081	Lognormal	0.79	0.73	0.86	-0.235722	0.0418081	0.79	cat	cat	Ronksley PE, Brien SE, Turner BJ, Mukamal KJ, Ghali WA. Association of alcohol consumption with selected cardiovascular disease outcomes: a systematic review and meta-analysis. BMJ 2011;342.
CHD Mortality RR for 15-30g/day alcohol	-0.235722	0.0547594	Lognormal	0.79	0.71	0.88	-0.235722	0.0547594	0.79	cat	cat	Ronksley PE, Brien SE, Turner BJ, Mukamal KJ, Ghali WA. Association of alcohol consumption with selected cardiovascular disease outcomes: a systematic review and meta-analysis. BMJ 2011;342.
CHD Mortality RR for 30-60g/day alcohol	-0.261365	0.036269	Lognormal	0.77	0.72	0.83	-0.261365	0.036269	0.77	cat	cat	Ronksley PE, Brien SE, Turner BJ, Mukamal KJ, Ghali WA. Association of alcohol consumption with selected cardiovascular disease outcomes: a systematic review and meta-analysis. BMJ 2011;342.
CHD Mortality RR for >60g/day alcohol	-0.287682	0.132231	Lognormal	0.75	0.53	0.89	-0.287682	0.132231	0.75	cat	cat	Ronksley PE, Brien SE, Turner BJ, Mukamal KJ, Ghali WA. Association of alcohol consumption with selected cardiovascular disease outcomes: a systematic review and meta-analysis. BMJ 2011;342.
Stroke Mortality RR for 0-2.5g/day alcohol	0	0.148049	Lognormal	1	0.75	1.34	0	0.148049	1	cat	cat	Ronksley PE, Brien SE, Turner BJ, Mukamal KJ, Ghali WA. Association of alcohol consumption with selected cardiovascular disease outcomes: a systematic review and meta-analysis. BMJ 2011;342.
Stroke Mortality RR for 2.5-15g/day alcohol	-0.150823	0.0708244	Lognormal	0.86	0.75	0.99	-0.150823	0.0708244	0.86	cat	cat	Ronksley PE, Brien SE, Turner BJ, Mukamal KJ, Ghali WA. Association of alcohol consumption with selected cardiovascular disease outcomes: a systematic review and meta-analysis. BMJ 2011;342.
Stroke Mortality RR for 15-30g/day alcohol	0.139762	0.148624	Lognormal	1.15	0.86	1.54	0.139762	0.148624	1.15	cat	cat	Ronksley PE, Brien SE, Turner BJ, Mukamal KJ, Ghali WA. Association of alcohol consumption with selected cardiovascular disease outcomes: a systematic review and meta-analysis. BMJ 2011;342.
Stroke Mortality RR for 30-60g/day alcohol	0.0953102	0.136246	Lognormal	1.1	0.85	1.45	0.0953102	0.136246	1.1	cat	cat	Ronksley PE, Brien SE, Turner BJ, Mukamal KJ, Ghali WA. Association of alcohol consumption with selected cardiovascular disease outcomes: a systematic review and meta-analysis. BMJ 2011;342.
Stroke Mortality RR for >60g/day alcohol	0.364643	0.191834	Lognormal	1.44	0.99	2.1	0.364643	0.191834	1.44	cat	cat	Ronksley PE, Brien SE, Turner BJ, Mukamal KJ, Ghali WA. Association of alcohol consumption with selected cardiovascular disease outcomes: a systematic review and meta-analysis. BMJ 2011;342.
Diabetes RR for <6g/day alcohol	-0.127833	0.0438394	Lognormal	0.88	0.8	0.95	-0.127833	0.0438394	0.88	cat	cat	Baliunas DO, Taylor BJ, Irving H, Roerecke M, Patra J, Mohapatra S, Rehm J. Alcohol as a risk factor for type 2 diabetes: a systematic review and meta-analysis. Diabetes Care 2009; 32(11)
Diabetes RR for 6-12g/day alcohol	-0.314711	0.0834727	Lognormal	0.73	0.62	0.86	-0.314711	0.0834727	0.73	cat	cat	Baliunas DO, Taylor BJ, Irving H, Roerecke M, Patra J, Mohapatra S, Rehm J. Alcohol as a risk factor for type 2 diabetes: a systematic review and meta-analysis. Diabetes Care 2009; 32(11)
Diabetes RR for 12-24g/day alcohol	-0.415515	0.0612119	Lognormal	0.66	0.59	0.75	-0.415515	0.0612119	0.66	cat	cat	Baliunas DO, Taylor BJ, Irving H, Roerecke M, Patra J, Mohapatra S, Rehm J. Alcohol as a risk factor for type 2 diabetes: a systematic review and meta-analysis. Diabetes Care 2009; 32(11)
Diabetes RR for 24-48g/day alcohol	-0.301105	0.0852556	Lognormal	0.74	0.63	0.88	-0.301105	0.0852556	0.74	cat	cat	Baliunas DO, Taylor BJ, Irving H, Roerecke M, Patra J, Mohapatra S, Rehm J. Alcohol as a risk factor for type 2 diabetes: a systematic review and meta-analysis. Diabetes Care 2009; 32(11)
Diabetes RR for >48g/day alcohol	-0.0725707	0.119036	Lognormal	0.93	0.74	1.18	-0.0725707	0.119036	0.93	cat	cat	Baliunas DO, Taylor BJ, Irving H, Roerecke M, Patra J, Mohapatra S, Rehm J. Alcohol as a risk factor for type 2 diabetes: a systematic review and meta-analysis. Diabetes Care 2009; 32(11)
Liver cirrhosis RR for <12g/day alcohol women	0.641854	0.264309	Lognormal	1.9	1.1	3.1	0.641854	0.264309	1.9	cat	cat	Rehm J, Taylor B, Mohapatra S, Irving H, Baliunas D, Patra J, Roerecke M. Alcohol as a risk factor for liver cirrhosis: a systematic review and meta-analysis. Drug and Alcohol Review 2010; 29:437-445
Liver cirrhosis RR for 12-24g/day alcohol women	1.72277	0.109042	Lognormal	5.6	4.5	6.9	1.72277	0.109042	5.6	cat	cat	Rehm J, Taylor B, Mohapatra S, Irving H, Baliunas D, Patra J, Roerecke M. Alcohol as a risk factor for liver cirrhosis: a systematic review and meta-analysis. Drug and Alcohol Review 2010; 29:437-446
Liver cirrhosis RR for 24-36g/day alcohol women	2.04122	0.104781	Lognormal	7.7	6.3	9.5	2.04122	0.104781	7.7	cat	cat	Rehm J, Taylor B, Mohapatra S, Irving H, Baliunas D, Patra J, Roerecke M. Alcohol as a risk factor for liver cirrhosis: a systematic review and meta-analysis. Drug and Alcohol Review 2010; 29:437-447
Liver cirrhosis RR for 36-48g/day alcohol women	2.31254	0.149946	Lognormal	10.1	7.5	13.5	2.31254	0.149946	10.1	cat	cat	Rehm J, Taylor B, Mohapatra S, Irving H, Baliunas D, Patra J, Roerecke M. Alcohol as a risk factor for liver cirrhosis: a systematic review and meta-analysis. Drug and Alcohol Review 2010; 29:437-448
Liver cirrhosis RR for 48-60g/day alcohol women	2.68785	0.147356	Lognormal	14.7	11	19.6	2.68785	0.147356	14.7	cat	cat	Rehm J, Taylor B, Mohapatra S, Irving H, Baliunas D, Patra J, Roerecke M. Alcohol as a risk factor for liver cirrhosis: a systematic review and meta-analysis. Drug and Alcohol Review 2010; 29:437-449
Liver cirrhosis RR for >60g/day alcohol women	3.12236	0.142759	Lognormal	22.7	17.2	30.1	3.12236	0.142759	22.7	cat	cat	Rehm J, Taylor B, Mohapatra S, Irving H, Baliunas D, Patra J, Roerecke M. Alcohol as a risk factor for liver cirrhosis: a systematic review and meta-analysis. Drug and Alcohol Review 2010; 29:437-450
Liver cirrhosis RR for <12g/day alcohol men	0	0.250212	Lognormal	1	0.6	1.6	0	0.250212	1	cat	cat	Rehm J, Taylor B, Mohapatra S, Irving H, Baliunas D, Patra J, Roerecke M. Alcohol as a risk factor for liver cirrhosis: a systematic review and meta-analysis. Drug and Alcohol Review 2010; 29:437-451
Liver cirrhosis RR for 12-24g/day alcohol men	0.470004	0.0909885	Lognormal	1.6	1.4	2	0.470004	0.0909885	1.6	cat	cat	Rehm J, Taylor B, Mohapatra S, Irving H, Baliunas D, Patra J, Roerecke M. Alcohol as a risk factor for liver cirrhosis: a systematic review and meta-analysis. Drug and Alcohol Review 2010; 29:437-452
Liver cirrhosis RR for 24-36g/day alcohol men	1.02962	0.0997108	Lognormal	2.8	2.3	3.4	1.02962	0.0997108	2.8	cat	cat	Rehm J, Taylor B, Mohapatra S, Irving H, Baliunas D, Patra J, Roerecke M. Alcohol as a risk factor for liver cirrhosis: a systematic review and meta-analysis. Drug and Alcohol Review 2010; 29:437-453
Liver cirrhosis RR for 36-48g/day alcohol men	1.72277	0.112712	Lognormal	5.6	4.5	7	1.72277	0.112712	5.6	cat	cat	Rehm J, Taylor B, Mohapatra S, Irving H, Baliunas D, Patra J, Roerecke M. Alcohol as a risk factor for liver cirrhosis: a systematic review and meta-analysis. Drug and Alcohol Review 2010; 29:437-454
Liver cirrhosis RR for 48-60g/day alcohol men	1.94591	0.0975021	Lognormal	7	5.8	8.5	1.94591	0.0975021	7	cat	cat	Rehm J, Taylor B, Mohapatra S, Irving H, Baliunas D, Patra J, Roerecke M. Alcohol as a risk factor for liver cirrhosis: a systematic review and meta-analysis. Drug and Alcohol Review 2010; 29:437-455
Liver cirrhosis RR for >60g/day alcohol men	2.63906	0.0907704	Lognormal	14	11.7	16.7	2.63906	0.0907704	14	cat	cat	Rehm J, Taylor B, Mohapatra S, Irving H, Baliunas D, Patra J, Roerecke M. Alcohol as a risk factor for liver cirrhosis: a systematic review and meta-analysis. Drug and Alcohol Review 2010; 29:437-456
Ca Liver RR per 10g/day alcohol	0.0953102	0.0350003	Lognormal	1.1	1.02	1.17	0.0953102	0.0350003	1.1	0	100	World Cancer Research Fund/American Institute for Cancer Research. Food, Nutrition, Physical Activity, and the Prevention of Cancer: a Global Perspective. Washington DC: AICR, 2007. pg 168
Ca Mouth, pharynx and larynx RR per drink per week	0.215111	0.0247066	Lognormal	1.24	1.18	1.3	0.215111	0.0247066	1.24	0	150	World Cancer Research Fund/American Institute for Cancer Research. Food, Nutrition, Physical Activity, and the Prevention of Cancer: a Global Perspective. Washington DC: AICR, 2007. pg 160
Ca Colorectum RR per 10g/day alcohol	0.0861777	0.0258851	Lognormal	1.09	1.03	1.14	0.0861777	0.0258851	1.09	0	40	World Cancer Research Fund/American Institute for Cancer Research. Food, Nutrition, Physical Activity, and the Prevention of Cancer: a Global Perspective. Washington DC: AICR, 2007. pg 164
Ca Breast RR per 10g/day alcohol	0.0953	0.0186	Lognormal	1.1	1.06	1.14	0.0953102	0.0185611	1.1	0	280	World Cancer Research Fund/American Institute for Cancer Research. Food, Nutrition, Physical Activity, and the Prevention of Cancer: a Global Perspective. Washington DC: AICR, 2007. pg 167
PHYSICAL ACTIVITY				Estimate	CI low	CI high	Mean	SD	Estimate
CHD incidence for 11.25METhrs/wk increase			Lognormal	0.81	0.75	0.87	-0.210721	0.0378622	0.81	0	35	Manek N, Nichols M, Kelly P, Foster C, Webster P, Rayner M, Scarborough P. Quantifying the association between physical activity and cardiovascular disease, cancer and all-cause mortality: a systematic review and meta-analyses.
Stroke incidence for 11.25METhrs/wk increase			Lognormal	0.79	0.68	0.92	-0.235722	0.0771125	0.79	0	35	Manek N, Nichols M, Kelly P, Foster C, Webster P, Rayner M, Scarborough P. Quantifying the association between physical activity and cardiovascular disease, cancer and all-cause mortality: a systematic review and meta-analyses.
Heart failure incidence for 11.25METhrs/wk increase			Lognormal	0.86	0.82	0.89	-0.150823	0.0208972	0.86	0	35	Manek N, Nichols M, Kelly P, Foster C, Webster P, Rayner M, Scarborough P. Quantifying the association between physical activity and cardiovascular disease, cancer and all-cause mortality: a systematic review and meta-analyses.
Breast cancer incidence for 22.5METhrs/wk increase			Lognormal	0.91	0.87	0.95	-0.0943107	0.022441	0.91	0	35	Manek N, Nichols M, Kelly P, Foster C, Webster P, Rayner M, Scarborough P. Quantifying the association between physical activity and cardiovascular disease, cancer and all-cause mortality: a systematic review and meta-analyses.
Lung cancer incidence for 22.5METhrs/wk increase			Lognormal	0.74	0.63	0.86	-0.301105	0.079391	0.74	0	35	Manek N, Nichols M, Kelly P, Foster C, Webster P, Rayner M, Scarborough P. Quantifying the association between physical activity and cardiovascular disease, cancer and all-cause mortality: a systematic review and meta-analyses.
Stomach cancer incidence for 22.5METhrs/wk increase			Lognormal	0.74	0.64	0.85	-0.301105	0.0723898	0.74	0	35	Manek N, Nichols M, Kelly P, Foster C, Webster P, Rayner M, Scarborough P. Quantifying the association between physical activity and cardiovascular disease, cancer and all-cause mortality: a systematic review and meta-analyses.

## Sheet: FruitVeg
No
	Population Characteristics
		Population	Baseline												Counterfactual												Baseline fruit distribution (g/day)																					Counterfactual fruit distribution (g/day)
			Mean Fruit (g/d) Consumers	SD Fruit (g/d) Consumers	% consuming <1 fruit portion daily	No. fruit non-consumers	Mean log Fruit (g/d) Consumers	SD log Fruit (g/d) Consumers	Mean Veg (g/d) Consumers	SD Veg (g/d) Consumers	% consuming <1 veg portion daily	No. non-veg consumers	Mean log Veg (g/d) Consumers	SD log Veg (g/d) Consumers	Mean Fruit (g/d) Consumers	SD Fruit (g/d) Consumers	% consuming <1 fruit portion daily	No. non-fruit consumers	Mean log Fruit (g/d) Consumers	SD log Fruit (g/d) Consumers	Mean Veg (g/d) Consumers	SD Veg (g/d) Consumers	% consuming <1 veg portion daily	No. non-veg consumers	Mean log Veg (g/d) Consumers	SD log Veg (g/d) Consumers	<80	80-120	120-160	160-200	200-240	240-280	280-320	320-360	360-400	400-440	440-480	480-520	520-560	560-600	600-640	640-680	680-720	720-760	760-800	>800	Check	<80	80-120
	M15-19	567277	1	1	1	5672.77	-0.346574	0.832555	1	1	1	5672.77	-0.346574	0.832555	1	1	1	5672.77	-0.346574	0.832555	1	1	1	5672.77	-0.346574	0.832555	567277	0.00359462	0.000175078	1.74283e-05	2.64691e-06	5.33285e-07	1.31747e-07	3.79715e-08	1.23454e-08	4.48924e-09	1.68347e-09	7.48207e-10	3.11753e-10	1.87052e-10	6.23506e-11	0	6.23506e-11	0	0	0	.	567277	0.00359462
	M20-24	690952	1	1	1	6909.52	-0.346574	0.832555	1	1	1	6909.52	-0.346574	0.832555	1	1	1	6909.52	-0.346574	0.832555	1	1	1	6909.52	-0.346574	0.832555	690952	0.0043783	0.000213248	2.12279e-05	3.22397e-06	6.49549e-07	1.6047e-07	4.62499e-08	1.50369e-08	5.46797e-09	2.05049e-09	9.11328e-10	3.7972e-10	2.27832e-10	7.5944e-11	0	7.5944e-11	0	0	0	.	690952	0.0043783
[truncated: 201 more rows]
[truncated: 61 more columns]

## Sheet: Fibre
No
	Population Characteristics
[truncated: 168 more rows]
[truncated: 58 more columns]

## Sheet: Fibre ONLY
No
	Population Characteristics
[truncated: 168 more rows]
[truncated: 58 more columns]

## Sheet: Salt
No
	Population Characteristics
[truncated: 317 more rows]
[truncated: 58 more columns]

## Sheet: Salt ONLY
No
	Population Characteristics
[truncated: 317 more rows]
[truncated: 58 more columns]

[truncated: 13 more sheets: Fats, Fats ONLY, BMI, BMI ONLY, PA, PA ONLY, BMI and PA ONLY, Alcohol, Alcohol ONLY, Smoking, Smoking ONLY, Notes, Names]
