# Supplementary material for: Evaluating the role of salt intake in achieving WHO NCD targets in the Eurasian Economic Union: A PRIME modeling study
Source: PLoS One. 2023 Jul 21;18(7):e0289112. doi: 10.1371/journal.pone.0289112 (PMC10361522; doi:10.1371/journal.pone.0289112)
Supplement: S1 File — (ZIP) [file pone.0289112.s012.zip › Kyrgyz Salt 2016 & 2016 Population-Mortality.xlsm]

## Sheet: Baseline & Counterfactual
	Baseline															Counterfactual
		Mean Total Energy Intake (kcal/day)	Mean Fruit (g/d) Consumers	SD Fruit (g/d) Consumers	% consuming <1 fruit portion daily	Mean Veg (g/d) Consumers	SD Veg (g/d) Consumers	% consuming <1 veg portion daily	Mean Fibre (g/d)	SD Fibre (g/d)	Mean Salt (g/d)	SD Salt (g/d)					Mean Total Energy Intake (kcal/day)	Mean Fruit (g/d) Consumers	SD Fruit (g/d) Consumers	% consuming <1 fruit portion daily	Mean Veg (g/d) Consumers	SD FVeg (g/d) Consumers	% consuming <1 veg portion daily	Mean Fibre (g/d)	SD Fibre (g/d)	Mean Salt (g/d)	SD Salt (g/d)		Monte Carlo Analysis?
	M15-19	1	1	1	1	1	1	1	1	1	18.51	8.63				M15-19	1	1	1	1	1	1	1	1	1	12.957	8.63		No
	M20-24	1	1	1	1	1	1	1	1	1	18.51	8.63				M20-24	1	1	1	1	1	1	1	1	1	12.957	8.63
	M25-29	1	1	1	1	1	1	1	1	1	18.51	8.63				M25-29	1	1	1	1	1	1	1	1	1	12.957	8.63
	M30-34	1	1	1	1	1	1	1	1	1	18.51	8.63				M30-34	1	1	1	1	1	1	1	1	1	12.957	8.63
	M35-39	1	1	1	1	1	1	1	1	1	18.51	8.63				M35-39	1	1	1	1	1	1	1	1	1	12.957	8.63
	M40-44	1	1	1	1	1	1	1	1	1	18.51	8.63				M40-44	1	1	1	1	1	1	1	1	1	12.957	8.63
	M45-49	1	1	1	1	1	1	1	1	1	18.51	8.63				M45-49	1	1	1	1	1	1	1	1	1	12.957	8.63
	M50-54	1	1	1	1	1	1	1	1	1	18.51	8.63				M50-54	1	1	1	1	1	1	1	1	1	12.957	8.63
	M55-59	1	1	1	1	1	1	1	1	1	18.51	8.63				M55-59	1	1	1	1	1	1	1	1	1	12.957	8.63
	M60-64	1	1	1	1	1	1	1	1	1	18.51	8.63				M60-64	1	1	1	1	1	1	1	1	1	12.957	8.63
	M65-69	1	1	1	1	1	1	1	1	1	18.51	8.63				M65-69	1	1	1	1	1	1	1	1	1	12.957	8.63
	M70-74	1	1	1	1	1	1	1	1	1	18.51	8.63				M70-74	1	1	1	1	1	1	1	1	1	12.957	8.63
	M75-79	1	1	1	1	1	1	1	1	1	18.51	8.63				M75-79	1	1	1	1	1	1	1	1	1	12.957	8.63
	M80-84	1	1	1	1	1	1	1	1	1	18.51	8.63				M80-84	1	1	1	1	1	1	1	1	1	12.957	8.63
	M85+	1	1	1	1	1	1	1	1	1	18.51	8.63				M85+	1	1	1	1	1	1	1	1	1	12.957	8.63
	F15-19	1	1	1	1	1	1	1	1	1	16.14	7.48				F15-19	1	1	1	1	1	1	1	1	1	11.298	7.48
	F20-24	1	1	1	1	1	1	1	1	1	16.14	7.48				F20-24	1	1	1	1	1	1	1	1	1	11.298	7.48
	F25-29	1	1	1	1	1	1	1	1	1	16.14	7.48				F25-29	1	1	1	1	1	1	1	1	1	11.298	7.48
	F30-34	1	1	1	1	1	1	1	1	1	16.14	7.48				F30-34	1	1	1	1	1	1	1	1	1	11.298	7.48
	F35-39	1	1	1	1	1	1	1	1	1	16.14	7.48				F35-39	1	1	1	1	1	1	1	1	1	11.298	7.48
	F40-44	1	1	1	1	1	1	1	1	1	16.14	7.48				F40-44	1	1	1	1	1	1	1	1	1	11.298	7.48
	F45-49	1	1	1	1	1	1	1	1	1	16.14	7.48				F45-49	1	1	1	1	1	1	1	1	1	11.298	7.48
	F50-54	1	1	1	1	1	1	1	1	1	16.14	7.48				F50-54	1	1	1	1	1	1	1	1	1	11.298	7.48
	F55-59	1	1	1	1	1	1	1	1	1	16.14	7.48				F55-59	1	1	1	1	1	1	1	1	1	11.298	7.48
	F60-64	1	1	1	1	1	1	1	1	1	16.14	7.48				F60-64	1	1	1	1	1	1	1	1	1	11.298	7.48
	F65-69	1	1	1	1	1	1	1	1	1	16.14	7.48				F65-69	1	1	1	1	1	1	1	1	1	11.298	7.48
	F70-74	1	1	1	1	1	1	1	1	1	16.14	7.48				F70-74	1	1	1	1	1	1	1	1	1	11.298	7.48
	F75-79	1	1	1	1	1	1	1	1	1	16.14	7.48				F75-79	1	1	1	1	1	1	1	1	1	11.298	7.48
	F80-84	1	1	1	1	1	1	1	1	1	16.14	7.48				F80-84	1	1	1	1	1	1	1	1	1	11.298	7.48
	F85+	1	1	1	1	1	1	1	1	1	16.14	7.48				F85+	1	1	1	1	1	1	1	1	1	11.298	7.48
		Mean Total fat (% total energy)	SD Total fat (% total energy)	Mean Saturated fat (% total energy)	SD Saturated fat (% total energy)	Mean MUFA (% total energy)	SD MUFA (% total energy)	Mean PUFA (% total energy)	SD PUFA (% total energy)	Mean Dietary cholesterol (mg/d)	SD Dietary cholesterol (mg/d)						Mean Total fat (% total energy)	SD Total fat (% total energy)	Mean Saturated fat (% total energy)	SD Saturated fat (% total energy)	Mean MUFA (% total energy)	SD MUFA (% total energy)	Mean PUFA (% total energy)	SD PUFA (% total energy)	Mean Dietary cholesterol (mg/d)	SD Dietary cholesterol (mg/d)
	M15-19	1	1	1	1	1	1	1	1	1	1					M15-19	1	1	1	1	1	1	1	1	1	1
	M20-24	1	1	1	1	1	1	1	1	1	1					M20-24	1	1	1	1	1	1	1	1	1	1
	M25-29	1	1	1	1	1	1	1	1	1	1					M25-29	1	1	1	1	1	1	1	1	1	1
	M30-34	1	1	1	1	1	1	1	1	1	1					M30-34	1	1	1	1	1	1	1	1	1	1
	M35-39	1	1	1	1	1	1	1	1	1	1					M35-39	1	1	1	1	1	1	1	1	1	1
	M40-44	1	1	1	1	1	1	1	1	1	1					M40-44	1	1	1	1	1	1	1	1	1	1
	M45-49	1	1	1	1	1	1	1	1	1	1					M45-49	1	1	1	1	1	1	1	1	1	1
	M50-54	1	1	1	1	1	1	1	1	1	1					M50-54	1	1	1	1	1	1	1	1	1	1
	M55-59	1	1	1	1	1	1	1	1	1	1					M55-59	1	1	1	1	1	1	1	1	1	1
	M60-64	1	1	1	1	1	1	1	1	1	1					M60-64	1	1	1	1	1	1	1	1	1	1
	M65-69	1	1	1	1	1	1	1	1	1	1					M65-69	1	1	1	1	1	1	1	1	1	1
	M70-74	1	1	1	1	1	1	1	1	1	1					M70-74	1	1	1	1	1	1	1	1	1	1
	M75-79	1	1	1	1	1	1	1	1	1	1					M75-79	1	1	1	1	1	1	1	1	1	1
	M80-84	1	1	1	1	1	1	1	1	1	1					M80-84	1	1	1	1	1	1	1	1	1	1
	M85+	1	1	1	1	1	1	1	1	1	1					M85+	1	1	1	1	1	1	1	1	1	1
	F15-19	1	1	1	1	1	1	1	1	1	1					F15-19	1	1	1	1	1	1	1	1	1	1
	F20-24	1	1	1	1	1	1	1	1	1	1					F20-24	1	1	1	1	1	1	1	1	1	1
	F25-29	1	1	1	1	1	1	1	1	1	1					F25-29	1	1	1	1	1	1	1	1	1	1
	F30-34	1	1	1	1	1	1	1	1	1	1					F30-34	1	1	1	1	1	1	1	1	1	1
	F35-39	1	1	1	1	1	1	1	1	1	1					F35-39	1	1	1	1	1	1	1	1	1	1
	F40-44	1	1	1	1	1	1	1	1	1	1					F40-44	1	1	1	1	1	1	1	1	1	1
	F45-49	1	1	1	1	1	1	1	1	1	1					F45-49	1	1	1	1	1	1	1	1	1	1
	F50-54	1	1	1	1	1	1	1	1	1	1					F50-54	1	1	1	1	1	1	1	1	1	1
	F55-59	1	1	1	1	1	1	1	1	1	1					F55-59	1	1	1	1	1	1	1	1	1	1
	F60-64	1	1	1	1	1	1	1	1	1	1					F60-64	1	1	1	1	1	1	1	1	1	1
	F65-69	1	1	1	1	1	1	1	1	1	1					F65-69	1	1	1	1	1	1	1	1	1	1
	F70-74	1	1	1	1	1	1	1	1	1	1					F70-74	1	1	1	1	1	1	1	1	1	1
	F75-79	1	1	1	1	1	1	1	1	1	1					F75-79	1	1	1	1	1	1	1	1	1	1
	F80-84	1	1	1	1	1	1	1	1	1	1					F80-84	1	1	1	1	1	1	1	1	1	1
	F85+	1	1	1	1	1	1	1	1	1	1					F85+	1	1	1	1	1	1	1	1	1	1
	Physical Activity (hrs/week) and Energy Balance	Mean METhrs/wk in active pop	SD METhrs/wk in active pop	% sedentary	MET value for non-MVPA time	MET value for MVPA time	Mean height (m)	Mean BMI	SD BMI		Disable obesity?					Physical Activity (hrs/week) and Energy Balance	Mean METhrs/wk in active pop	SD METhrs/wk in active pop	% sedentary	MET value for non-MVPA time	MET value for MVPA time
	M15-19	1	1	1	1	1	1	1	1		No					M15-19	1	1	1	1	1
	M20-24	1	1	1	1	1	1	1	1							M20-24	1	1	1	1	1
	M25-29	1	1	1	1	1	1	1	1							M25-29	1	1	1	1	1
	M30-34:	1	1	1	1	1	1	1	1							M30-34:	1	1	1	1	1
	M35-39	1	1	1	1	1	1	1	1							M35-39	1	1	1	1	1
	M40-44	1	1	1	1	1	1	1	1							M40-44	1	1	1	1	1
	M45-49	1	1	1	1	1	1	1	1							M45-49	1	1	1	1	1
	M50-54	1	1	1	1	1	1	1	1							M50-54	1	1	1	1	1
	M55-59	1	1	1	1	1	1	1	1							M55-59	1	1	1	1	1
	M60-64	1	1	1	1	1	1	1	1							M60-64	1	1	1	1	1
	M65-69	1	1	1	1	1	1	1	1							M65-69	1	1	1	1	1
	M70-74	1	1	1	1	1	1	1	1							M70-74	1	1	1	1	1
	M75-79	1	1	1	1	1	1	1	1							M75-79	1	1	1	1	1
	M80-84	1	1	1	1	1	1	1	1							M80-84	1	1	1	1	1
	M85+	1	1	1	1	1	1	1	1							M85+	1	1	1	1	1
	F15-19	1	1	1	1	1	1	1	1							F15-19	1	1	1	1	1
	F20-24	1	1	1	1	1	1	1	1							F20-24	1	1	1	1	1
	F25-29	1	1	1	1	1	1	1	1							F25-29	1	1	1	1	1
	F30-34	1	1	1	1	1	1	1	1							F30-34	1	1	1	1	1
	F35-39	1	1	1	1	1	1	1	1							F35-39	1	1	1	1	1
	F40-44	1	1	1	1	1	1	1	1							F40-44	1	1	1	1	1
	F45-49	1	1	1	1	1	1	1	1							F45-49	1	1	1	1	1
	F50-54	1	1	1	1	1	1	1	1							F50-54	1	1	1	1	1
	F55-59	1	1	1	1	1	1	1	1							F55-59	1	1	1	1	1
	F60-64	1	1	1	1	1	1	1	1							F60-64	1	1	1	1	1
	F65-69	1	1	1	1	1	1	1	1							F65-69	1	1	1	1	1
	F70-74	1	1	1	1	1	1	1	1							F70-74	1	1	1	1	1
	F75-79	1	1	1	1	1	1	1	1							F75-79	1	1	1	1	1
	F80-84	1	1	1	1	1	1	1	1							F80-84	1	1	1	1	1
	F85+	1	1	1	1	1	1	1	1							F85+	1	1	1	1	1
	Alcohol consumption (g/day)	% low alcohol consumers (<1g/d)	Mean alcohol consumption (g/d), drinkers	SD alcohol consumption (g/d), drinkers		Smoking prevalence (%)	Never smoked	Former smokers	Current smokers							Alcohol consumption (g/day)	% low alcohol consumers (<1g/d)	Mean alcohol consumption (g/d), drinkers	SD alcohol consumption (g/d), drinkers		Smoking prevalence (%)	Never smoked	Former smokers	Current smokers
	M15-19	1	1	1		M15-19	1	1	1							M15-19	1	1	1		M15-19	1	1	1
	M20-24	1	1	1		M20-24	1	1	1							M20-24	1	1	1		M20-24	1	1	1
	M25-29	1	1	1		M25-29	1	1	1							M25-29	1	1	1		M25-29	1	1	1
	M30-34:	1	1	1		M30-34:	1	1	1							M30-34:	1	1	1		M30-34:	1	1	1
	M35-39	1	1	1		M35-39	1	1	1							M35-39	1	1	1		M35-39	1	1	1
	M40-44	1	1	1		M40-44	1	1	1							M40-44	1	1	1		M40-44	1	1	1
	M45-49	1	1	1		M45-49	1	1	1							M45-49	1	1	1		M45-49	1	1	1
	M50-54	1	1	1		M50-54	1	1	1							M50-54	1	1	1		M50-54	1	1	1
	M55-59	1	1	1		M55-59	1	1	1							M55-59	1	1	1		M55-59	1	1	1
	M60-64	1	1	1		M60-64	1	1	1							M60-64	1	1	1		M60-64	1	1	1
	M65-69	1	1	1		M65-69	1	1	1							M65-69	1	1	1		M65-69	1	1	1
	M70-74	1	1	1		M70-74	1	1	1							M70-74	1	1	1		M70-74	1	1	1
	M75-79	1	1	1		M75-79	1	1	1							M75-79	1	1	1		M75-79	1	1	1
	M80-84	1	1	1		M80-84	1	1	1							M80-84	1	1	1		M80-84	1	1	1
	M85+	1	1	1		M85+	1	1	1							M85+	1	1	1		M85+	1	1	1
	F15-19	1	1	1		F15-19	1	1	1							F15-19	1	1	1		F15-19	1	1	1
	F20-24	1	1	1		F20-24	1	1	1							F20-24	1	1	1		F20-24	1	1	1
	F25-29	1	1	1		F25-29	1	1	1							F25-29	1	1	1		F25-29	1	1	1
	F30-34	1	1	1		F30-34	1	1	1							F30-34	1	1	1		F30-34	1	1	1
	F35-39	1	1	1		F35-39	1	1	1							F35-39	1	1	1		F35-39	1	1	1
	F40-44	1	1	1		F40-44	1	1	1							F40-44	1	1	1		F40-44	1	1	1
	F45-49	1	1	1		F45-49	1	1	1							F45-49	1	1	1		F45-49	1	1	1
	F50-54	1	1	1		F50-54	1	1	1							F50-54	1	1	1		F50-54	1	1	1
	F55-59	1	1	1		F55-59	1	1	1							F55-59	1	1	1		F55-59	1	1	1
	F60-64	1	1	1		F60-64	1	1	1							F60-64	1	1	1		F60-64	1	1	1
	F65-69	1	1	1		F65-69	1	1	1							F65-69	1	1	1		F65-69	1	1	1
	F70-74	1	1	1		F70-74	1	1	1							F70-74	1	1	1		F70-74	1	1	1
	F75-79	1	1	1		F75-79	1	1	1							F75-79	1	1	1		F75-79	1	1	1
	F80-84	1	1	1		F80-84	1	1	1							F80-84	1	1	1		F80-84	1	1	1
	F85+	1	1	1		F85+	1	1	1							F85+	1	1	1		F85+	1	1	1

## Sheet: Population & Mortality
No
Population:
	Male	Female
15-19	260805	251221
20-24	290661	280306
25-29	290546	289307
30-34	231896	229332
35-39	187482	186925
40-44	162938	171087
45-49	151186	161094
50-54	138080	153973
55-59	114218	132268
60-64	71822	89744
65-69	44580	61483
70-74	18367	26519
75-79	22282	37338
80-84	10563	19730
85+	8622	15794
Mortality:
	I60-I69: Cerebrovascular diseases	I20-I25: Ischaemic heart diseases	C00-C14: Lip, oral cavity and pharynx	C15: Oesophagus	C16: Stomach	C34: Bronchus and lung	C25: Pancreas	C18-20: Colorectum	C50: Breast	C54.1: Endometrium	C23: Gallbladder	C64: Kidney	I10-I15: Hypertensive disease	E11,E14: Diabetes	C67: Bladder cancer	C22: Liver cancer	C53: Cervix cancer	J40-J44: Chronic obstructive pulmonary disease	K70, K74: Liver disease	I50: Heart failure	I71: Aortic aneurysm	I26: Pulmonary embolism	I05-09: Rheumatic heart disease	N18: Chronic renal failure	Total
M15-19	0	0	0	0	0	0	0	1	0	0	0	0	0	1	0	0	0	1	3	0	0	0	3	0	9
M20-24	2	0	1	0	0	0	0	0	0	0	0	0	0	0	0	1	0	0	6	0	0	0	0	4	14
M25-29	9	6	2	1	0	1	0	2	0	0	0	0	0	1	0	1	0	3	25	0	0	1	2	3	57
M30-34	13	20	0	0	6	5	1	3	0	0	0	1	0	3	0	3	0	4	54	0	0	1	3	3	120
M35-39	30	40	1	0	12	2	1	3	0	0	1	0	0	1	0	5	0	7	77	1	0	2	0	5	188
M40-44	56	75	4	0	15	2	5	5	0	0	0	0	4	4	0	4	0	7	128	1	0	2	6	5	323
M45-49	91	166	6	1	38	13	0	2	0	0	1	5	2	5	1	11	0	10	151	3	1	6	10	6	529
M50-54	173	234	3	5	52	31	12	6	0	0	0	2	14	12	1	19	0	24	155	5	0	7	8	6	769
M55-59	262	420	14	13	75	66	12	13	0	0	5	10	23	20	3	33	0	47	190	7	2	14	9	5	1243
M60-64	324	551	21	23	86	78	18	13	0	0	1	6	28	16	2	37	0	63	114	9	3	10	7	7	1417
M65-69	309	608	16	14	72	69	22	18	0	0	3	6	30	16	8	32	0	71	86	7	1	11	6	2	1407
M70-74	147	420	3	10	42	33	9	4	1	0	1	3	17	9	0	18	0	66	38	3	2	3	1	1	831
M75-79	321	963	4	19	57	41	17	21	0	0	0	2	41	6	5	26	0	127	45	6	1	2	2	1	1707
M80-84	233	882	7	11	29	16	6	9	0	0	0	0	19	2	2	11	0	97	25	2	0	4	0	0	1355
M85+	192	945	2	7	7	8	1	1	0	0	0	1	32	0	1	2	0	125	13	9	0	1	0	0	1347
Total	2162	5330	84	104	491	365	104	101	1	0	12	36	210	96	23	203	0	652	1110	53	10	64	57	48	11316
F15-19	4	2	0	0	0	0	0	0	0	0	0	0	1	0	0	0	0	0	2	0	0	0	0	1	10
F20-24	3	1	1	0	1	1	1	0	0	0	0	0	0	0	0	1	0	0	3	0	0	1	2	0	15
F25-29	4	0	2	0	2	0	2	1	1	0	0	0	0	2	0	2	1	1	6	0	0	0	3	2	29
F30-34	6	4	1	0	4	0	0	3	5	0	0	0	0	1	0	0	7	1	14	1	0	0	2	3	52
F35-39	9	3	3	2	5	1	0	2	7	1	0	0	4	1	0	4	11	1	26	0	0	5	3	0	88
F40-44	37	24	6	0	11	2	1	1	9	2	1	2	0	4	0	3	27	2	54	1	0	2	6	2	197
F45-49	44	50	0	3	10	9	8	3	24	6	0	0	2	5	0	4	38	4	51	2	0	2	11	1	277
F50-54	86	87	3	5	28	11	7	7	25	6	1	2	6	14	1	9	25	7	55	4	0	3	13	4	409
F55-59	141	206	7	8	17	16	14	18	37	10	0	5	11	21	1	14	33	22	87	1	1	4	8	2	684
F60-64	206	289	5	6	25	27	18	15	29	14	7	7	21	25	0	19	31	37	72	3	1	7	17	4	885
F65-69	216	449	3	6	37	27	15	15	23	13	3	3	18	31	0	17	15	42	65	1	0	5	11	4	1019
F70-74	144	423	1	6	12	13	7	13	14	5	1	3	24	14	0	16	10	30	34	2	0	2	1	3	778
F75-79	365	1083	3	9	27	18	12	14	23	5	1	1	35	21	3	23	12	83	52	2	2	3	5	3	1805
F80-84	319	1219	4	8	17	9	11	12	16	4	1	1	28	11	5	14	8	112	20	5	0	2	1	1	1828
F85+	397	1946	4	3	1	4	8	5	10	0	1	3	42	1	2	8	4	160	25	16	2	3	0	1	2646
Total	1981	5786	43	56	197	138	104	109	223	66	16	27	192	151	12	134	222	502	566	38	6	39	83	31	10722

## Sheet: Results
No
											I60-I69: Cerebrovascular diseases		I20-I25: Ischaemic heart diseases		C00-C14: Lip, oral cavity and pharynx		C15: Oesophagus		C16: Stomach		C34: Bronchus and lung		C25: Pancreas		C18-20: Colorectum		C50: Breast		C54.1: Endometrium		C23: Gallbladder		C64: Kidney		I10-I15: Hypertensive disease		E11,E14: Diabetes		C67: Bladder cancer		C22: Liver cancer		C53: Cervix cancer		J40-J44: Chronic obstructive pulmonary disease		K70, K74: Liver disease		I50: Heart failure
Deaths averted or delayed:			Deaths averted or delayed by cause:			Deaths averted or delayed by behavioural risk factor:				M15-19	0	0	0	0	0	0	0	0	0	0	0	0	0	0	1	1	0	0	0	0	0	0	0	0	0	0	1	1	0	0	0	0	0	0	1	1	3	3	0
Total	1881.05		Cardiovascular disease	1881.05		Diet (excluding obesity)	1881.05			M20-24	2	1.59659	0	0	1	1	0	0	0	0	0	0	0	0	0	0	0	0	0	0	0	0	0	0	0	0	0	0	0	0	1	1	0	0	0	0	6	6	0
Under 75	996.507		Coronary heart disease	1141.17		Diet (including obesity)	1881.05			M25-29	9	7.18465	6	5.146	2	2	1	1	0	0	1	1	0	0	2	2	0	0	0	0	0	0	0	0	0	0	1	1	0	0	1	1	0	0	3	3	25	25	0
			Stroke	600.516		Fruit and vegetables	0			M30-34	13	10.3778	20	17.1533	0	0	0	0	6	6	5	5	1	1	3	3	0	0	0	0	0	0	1	1	0	0	3	3	0	0	3	3	0	0	4	4	54	54	0
Male	1006.34		Heart failure	11.94		Fibre	0			M35-39	30	23.9488	40	34.3067	1	1	0	0	12	12	2	2	1	1	3	3	0	0	0	0	1	1	0	0	0	0	1	1	0	0	5	5	0	0	7	7	77	77	1
Female	874.704		Aortic aneurysm	1.99304		Fats	-28.8338			M40-44	56	44.7045	75	64.325	4	4	0	0	15	15	2	2	5	5	5	5	0	0	0	0	0	0	0	0	4	2.89632	4	4	0	0	4	4	0	0	7	7	128	128	1
			Pulmonary embolism	7.3484		Salt	1906.46			M45-49	91	72.6448	166	142.373	6	6	1	1	38	38	13	13	0	0	2	2	0	0	0	0	1	1	5	5	2	1.44816	5	5	1	1	11	11	0	0	10	10	151	151	3
Male under 75	630.909		Rheumatic heart disease	9.06345						M50-54	173	139.657	234	201.094	3	3	5	5	52	52	31	31	12	12	6	6	0	0	0	0	0	0	2	2	14	10.1371	12	12	1	1	19	19	0	0	24	24	155	155	5
Female under 75	365.598		Hypertensive disease	109.017		Physical activity (excluding obesity)	0			M55-59	262	211.503	420	360.937	14	14	13	13	75	75	66	66	12	12	13	13	0	0	0	0	5	5	10	10	23	16.6538	20	20	3	3	33	33	0	0	47	47	190	190	7
						Physical activity (including obesity)	0			M60-64	324	268.065	551	480.544	21	21	23	23	86	86	78	78	18	18	13	13	0	0	0	0	1	1	6	6	28	20.2742	16	16	2	2	37	37	0	0	63	63	114	114	9
			Diabetes	0						M65-69	309	255.654	608	530.256	16	16	14	14	72	72	69	69	22	22	18	18	0	0	0	0	3	3	6	6	30	21.7224	16	16	8	8	32	32	0	0	71	71	86	86	7
						Obesity	0			M70-74	147	125.594	420	374.436	3	3	10	10	42	42	33	33	9	9	4	4	1	1	0	0	1	1	3	3	17	12.3094	9	9	0	0	18	18	0	0	66	66	38	38	3
			Cancer	0						M75-79	321	274.257	963	858.527	4	4	19	19	57	57	41	41	17	17	21	21	0	0	0	0	0	0	2	2	41	29.6873	6	6	5	5	26	26	0	0	127	127	45	45	6
			Mouth, larynx and pharynx	0		Alcohol consumption	0			M80-84	233	212.341	882	805.679	7	7	11	11	29	29	16	16	6	6	9	9	0	0	0	0	0	0	0	0	19	13.7575	2	2	2	2	11	11	0	0	97	97	25	25	2
			Oesophagus	0						M85+	192	174.976	945	863.228	2	2	7	7	7	7	8	8	1	1	1	1	0	0	0	0	0	0	1	1	32	23.1705	0	0	1	1	2	2	0	0	125	125	13	13	9
			Stomach	0		Smoking	0			M Total	2162	1822.5	5330	4738	84	84	104	104	491	491	365	365	104	104	101	101	1	1	0	0	12	12	36	36	210	152.057	96	96	23	23	203	203	0	0	652	652	1110	1110	53
			Lung	0
			Pancreas	0						F15-19	4	3.23112	2	1.73158	0	0	0	0	0	0	0	0	0	0	0	0	0	0	0	0	0	0	0	0	1	0.733989	0	0	0	0	0	0	0	0	0	0	2	2	0
			Colorectum	0						F20-24	3	2.42334	1	0.865791	1	1	0	0	1	1	1	1	1	1	0	0	0	0	0	0	0	0	0	0	0	0	0	0	0	0	1	1	0	0	0	0	3	3	0
			Breast	0						F25-29	4	3.23112	0	0	2	2	0	0	2	2	0	0	2	2	1	1	1	1	0	0	0	0	0	0	0	0	2	2	0	0	2	2	1	1	1	1	6	6	0
			Endometrium	0						F30-34	6	4.84669	4	3.46317	1	1	0	0	4	4	0	0	0	0	3	3	5	5	0	0	0	0	0	0	0	0	1	1	0	0	0	0	7	7	1	1	14	14	1
			Gallbladder	0						F35-39	9	7.27003	3	2.59737	3	3	2	2	5	5	1	1	0	0	2	2	7	7	1	1	0	0	0	0	4	2.93595	1	1	0	0	4	4	11	11	1	1	26	26	0
			Kidney	0						F40-44	37	29.8879	24	20.779	6	6	0	0	11	11	2	2	1	1	1	1	9	9	2	2	1	1	2	2	0	0	4	4	0	0	3	3	27	27	2	2	54	54	1
			Bladder	0						F45-49	44	35.5424	50	43.2896	0	0	3	3	10	10	9	9	8	8	3	3	24	24	6	6	0	0	0	0	2	1.46798	5	5	0	0	4	4	38	38	4	4	51	51	2
			Liver	0						F50-54	86	70.2254	87	75.4593	3	3	5	5	28	28	11	11	7	7	7	7	25	25	6	6	1	1	2	2	6	4.40393	14	14	1	1	9	9	25	25	7	7	55	55	4
			Cervix	0						F55-59	141	115.137	206	178.674	7	7	8	8	17	17	16	16	14	14	18	18	37	37	10	10	0	0	5	5	11	8.07388	21	21	1	1	14	14	33	33	22	22	87	87	1
										F60-64	206	172.246	289	254.188	5	5	6	6	25	25	27	27	18	18	15	15	29	29	14	14	7	7	7	7	21	15.4138	25	25	0	0	19	19	31	31	37	37	72	72	3
			Chronic obstructive pulmonary disease	0						F65-69	216	180.608	449	394.915	3	3	6	6	37	37	27	27	15	15	15	15	23	23	13	13	3	3	3	3	18	13.2118	31	31	0	0	17	17	15	15	42	42	65	65	1
										F70-74	144	124.173	423	379.874	1	1	6	6	12	12	13	13	7	7	13	13	14	14	5	5	1	1	3	3	24	17.6157	14	14	0	0	16	16	10	10	30	30	34	34	2
			Kidney disease	0						F75-79	365	314.744	1083	972.585	3	3	9	9	27	27	18	18	12	12	14	14	23	23	5	5	1	1	1	1	35	25.6896	21	21	3	3	23	23	12	12	83	83	52	52	2
										F80-84	319	292.453	1219	1120.17	4	4	8	8	17	17	9	9	11	11	12	12	16	16	4	4	1	1	1	1	28	20.5517	11	11	5	5	14	14	8	8	112	112	20	20	5
			Liver disease	0						F85+	397	363.962	1946	1788.23	4	4	3	3	1	1	4	4	8	8	5	5	10	10	0	0	1	1	3	3	42	30.8275	1	1	2	2	8	8	4	4	160	160	25	25	16
										F Total	1981	1719.98	5786	5236.83	43	43	56	56	197	197	138	138	104	104	109	109	223	223	66	66	16	16	27	27	192	140.926	151	151	12	12	134	134	222	222	502	502	566	566	38
										Total	4143	3542.48	11116	9974.83	127	127	160	160	688	688	503	503	208	208	210	210	224	224	66	66	28	28	63	63	402	292.983	247	247	35	35	337	337	222	222	1154	1154	1676	1676	91
[truncated: 12 more columns]

## Sheet: MC_Results
No																		Results	Total	Under 75	Male	Female	Male under 75	Female under 75	Cardiovascular disease	Coronary heart disease	Stroke	Heart failure	Aortic aneurysm	Pulmonary embolism	Rheumatic heart disease	Hypertensive disease	Diabetes	Cancer	Mouth, larynx and pharynx	Oesophagus	Stomach	Lung	Pancreas	Colorectum	Breast	Endometrium	Gallbladder	Kidney	Bladder	Liver	Cervix	Chronic obstructive pulmonary disease	Kidney disease
Deaths averted or delayed:					Deaths averted or delayed by cause:					Deaths averted or delayed by behavioural risk factor:									1881.05	996.507	1006.34	874.704	630.909	365.598	1881.05	1141.17	600.516	11.94	1.99304	7.3484	9.06345	109.017	0	0	0	0	0	0	0	0	0	0	0	0	0	0	0	0	0
	2.5th	Mean	97.5th			2.5th	Mean	97.5th			2.5th	Mean	97.5th						1783.95	939.436	952.984	830.966	594.842	344.594	1783.95	1077.14	572.788	11.3498	1.90042	7.21396	8.6921	104.871	0	0	0	0	0	0	0	0	0	0	0	0	0	0	0	0	0
Total	852.306	1877.46	2824.08		Cardiovascular disease	852.306	1877.46	2824.08		Diet (excluding obesity)	852.306	1877.46	2824.08						2315.41	1220.47	1233.95	1081.46	770.491	449.981	2315.41	1418.36	729.044	13.7203	2.29455	7.41576	12.2039	132.377	0	0	0	0	0	0	0	0	0	0	0	0	0	0	0	0	0
Under 75	456.212	994.492	1479.15		Coronary heart disease	506.235	1140.03	1740.27		Diet (including obesity)	852.306	1877.46	2824.08						2161.91	1148.96	1155.99	1005.92	726.153	422.812	2161.91	1319.23	672.078	14.3179	2.27576	11.805	14.3336	127.873	0	0	0	0	0	0	0	0	0	0	0	0	0	0	0	0	0
					Stroke	279.878	598.77	884.928		Fruit and vegetables	0	0	0						1946.12	1030.66	1040.57	905.548	651.669	378.995	1946.12	1164.9	641.55	11.9463	2.2049	7.45174	7.4537	110.612	0	0	0	0	0	0	0	0	0	0	0	0	0	0	0	0	0
Male	458.985	1004.44	1501.15		Heart failure	5.42404	11.8534	18.3354		Fibre	0	0	0						2784.75	1468.42	1482.22	1302.53	926.703	541.712	2784.75	1726.68	868.154	15.0557	2.82472	4.73092	13.5291	153.773	0	0	0	0	0	0	0	0	0	0	0	0	0	0	0	0	0
Female	393.143	871.806	1326.21		Aortic aneurysm	0.893982	1.97164	3.11282		Fats	-48.0911	-28.2768	-10.5463						1785.11	927.575	949.492	835.621	586.86	340.715	1785.11	1087.75	565.097	10.3772	2.09315	4.69721	9.59897	105.494	0	0	0	0	0	0	0	0	0	0	0	0	0	0	0	0	0
					Pulmonary embolism	2.36318	7.07559	13.7138		Salt	879.446	1901.58	2850.44						929.417	495.687	499.295	430.123	314.118	181.568	929.417	555.037	299.067	6.17132	1.08706	3.88396	6.51171	57.6592	0	0	0	0	0	0	0	0	0	0	0	0	0	0	0	0	0
Male under 75	290.01	629.618	932.918		Rheumatic heart disease	2.58674	8.68066	17.5152											1145.77	611.237	615.63	530.137	387.438	223.8	1145.77	689.522	367.083	7.77365	1.13791	1.08093	4.04134	75.1286	0	0	0	0	0	0	0	0	0	0	0	0	0	0	0	0	0
Female under 75	166.256	364.916	546.233		Hypertensive disease	54.1098	108.531	149.823		Physical activity (excluding obesity)	0	0	0						1269.54	682.947	683.514	586.023	432.829	250.118	1269.54	766.559	403.594	9.41961	1.49799	5.50375	7.15065	75.8124	0	0	0	0	0	0	0	0	0	0	0	0	0	0	0	0	0
										Physical activity (including obesity)	-1.81899e-12	0	1.81899e-12						1073.34	571.763	576.665	496.674	362.861	208.903	1073.34	633.471	350.933	7.10207	1.48764	5.49457	6.02041	68.8296	0	0	0	0	0	0	0	0	0	0	0	0	0	0	0	0	0
					Diabetes	0	0	0											1582.35	849.843	850.114	732.234	537.924	311.918	1582.35	931.428	520.368	10.927	1.77429	7.63817	9.81417	100.399	0	0	0	0	0	0	0	0	0	0	0	0	0	0	0	0	0
										Obesity	-1.81899e-12	0	1.81899e-12						2221.05	1161.81	1182.11	1038.94	733.903	427.904	2221.05	1342.1	713.493	14.4996	2.43157	8.69406	12.0683	127.764	0	0	0	0	0	0	0	0	0	0	0	0	0	0	0	0	0
					Cancer	0	0	0		Alcohol consumption	0	0	0						1669.24	893.512	895.903	773.339	566.028	327.484	1669.24	1018.3	528.919	11.709	1.87834	5.09494	7.07781	96.2664	0	0	0	0	0	0	0	0	0	0	0	0	0	0	0	0	0
					Mouth, larynx and pharynx	0	0	0											1091.56	582.426	587.531	504.026	370.466	211.961	1091.56	655.162	349.659	6.54844	1.20375	5.08479	4.95625	68.9426	0	0	0	0	0	0	0	0	0	0	0	0	0	0	0	0	0
					Oesophagus	0	0	0		Smoking	0	0	0						1789.23	937.934	954.485	834.741	594.091	343.843	1789.23	1100.71	556.285	11.5135	1.85285	5.24893	8.85449	104.764	0	0	0	0	0	0	0	0	0	0	0	0	0	0	0	0	0
					Stomach	0	0	0											1454.85	772.517	780.806	674.047	489.907	282.609	1454.85	874.566	471.698	9.49755	1.44232	5.15081	6.85709	85.6411	0	0	0	0	0	0	0	0	0	0	0	0	0	0	0	0	0
					Lung	0	0	0											1698.3	899.6	910.088	788.21	571.033	328.568	1698.3	1043.72	532.146	10.6332	1.93121	7.03917	2.91331	99.9137	0	0	0	0	0	0	0	0	0	0	0	0	0	0	0	0	0
					Pancreas	0	0	0											875.578	468.94	472.414	403.165	298.437	170.503	875.578	513.267	292.472	5.70149	1.12319	3.1705	2.46527	57.3786	0	0	0	0	0	0	0	0	0	0	0	0	0	0	0	0	0
					Colorectum	0	0	0											1570.55	832.624	842.239	728.31	528.559	304.065	1570.55	955.094	497.485	8.80236	1.72298	5.4185	8.9064	93.1207	0	0	0	0	0	0	0	0	0	0	0	0	0	0	0	0	0
					Breast	0	0	0											1373.65	727.549	736.368	637.285	461.618	265.93	1373.65	832.788	435.989	8.98437	1.52294	5.72963	6.84681	81.7925	0	0	0	0	0	0	0	0	0	0	0	0	0	0	0	0	0
					Endometrium	0	0	0											2005.38	1073.29	1076.08	929.306	680.188	393.1	2005.38	1222.83	632.196	13.5454	2.31608	5.93715	8.9651	119.596	0	0	0	0	0	0	0	0	0	0	0	0	0	0	0	0	0
					Gallbladder	0	0	0											1184.76	633.404	637.624	547.135	402.628	230.775	1184.76	709.907	382.033	7.57998	1.50505	4.36245	3.22278	76.1491	0	0	0	0	0	0	0	0	0	0	0	0	0	0	0	0	0
					Kidney	0	0	0											2704.72	1423.14	1439.69	1265.02	898.194	524.946	2704.72	1656.97	857.369	18.1049	3.23641	11.9637	7.79197	149.278	0	0	0	0	0	0	0	0	0	0	0	0	0	0	0	0	0
					Bladder	0	0	0											1358.48	742.29	734.686	623.797	471.447	270.842	1358.48	799.877	446.269	9.16898	1.55572	6.57352	7.90128	87.1379	0	0	0	0	0	0	0	0	0	0	0	0	0	0	0	0	0
					Liver	0	0	0											1714.14	924.774	923.484	790.653	586.604	338.17	1714.14	1033.5	555.553	10.6544	1.94398	7.51527	6.95255	98.0133	0	0	0	0	0	0	0	0	0	0	0	0	0	0	0	0	0
					Cervix	0	0	0				NOTE: TO STOP MONTE CARLO ANALYSIS PRESS ESC							2583.02	1320.67	1364.68	1218.34	832.823	487.849	2583.02	1593.44	808.487	15.7441	2.91014	10.1318	9.68168	142.631	0	0	0	0	0	0	0	0	0	0	0	0	0	0	0	0	0
																			1488.01	801.602	801.649	686.359	508.705	292.896	1488.01	889.037	483.932	10.8256	1.4258	7.04529	5.20628	90.5362	0	0	0	0	0	0	0	0	0	0	0	0	0	0	0	0	0
					Chronic obstructive pulmonary disease	0	0	0											2235.64	1162.79	1187.72	1047.92	736.116	426.678	2235.64	1378.67	691.147	13.9434	2.58872	7.18177	11.4311	130.674	0	0	0	0	0	0	0	0	0	0	0	0	0	0	0	0	0
																			2512.18	1322.39	1339.08	1173.1	835.934	486.46	2512.18	1537.19	800.462	17.3346	2.78149	11.0882	8.92251	134.406	0	0	0	0	0	0	0	0	0	0	0	0	0	0	0	0	0
					Kidney disease	0	0	0											1899.45	999.009	1014.6	884.849	632.052	366.958	1899.45	1153.91	608.73	11.6107	1.869	6.25137	9.26214	107.823	0	0	0	0	0	0	0	0	0	0	0	0	0	0	0	0	0
																			1888.97	986.943	1006.63	882.346	624.519	362.425	1888.97	1148.33	607.105	11.8055	1.86476	7.92489	8.07855	103.863	0	0	0	0	0	0	0	0	0	0	0	0	0	0	0	0	0
					Liver disease	0	0	0											2070.12	1088.48	1104.02	966.098	688.035	400.443	2070.12	1264.88	650.525	13.3508	2.14837	11.0492	11.0154	117.155	0	0	0	0	0	0	0	0	0	0	0	0	0	0	0	0	0
																			1653.62	892.779	890.436	763.183	566.385	326.393	1653.62	1009.2	521.951	10.4614	1.80728	5.62668	7.97141	96.6019	0	0	0	0	0	0	0	0	0	0	0	0	0	0	0	0	0
																			2354.64	1223.13	1248.82	1105.82	771.45	451.685	2354.64	1450.03	740.779	13.2457	2.73661	8.61044	13.2674	125.975	0	0	0	0	0	0	0	0	0	0	0	0	0	0	0	0	0
																			2071.91	1092.26	1105.98	965.935	691.124	401.138	2071.91	1257.79	657.388	14.4246	1.86002	10.9043	10.6479	118.894	0	0	0	0	0	0	0	0	0	0	0	0	0	0	0	0	0
																			1694.74	912.535	911.921	782.817	579.32	333.215	1694.74	1026.02	539.815	11.5512	2.06905	6.37138	9.56373	99.3428	0	0	0	0	0	0	0	0	0	0	0	0	0	0	0	0	0
																			1977.12	1042.14	1056.28	920.837	658.877	383.258	1977.12	1213.09	613.594	12.3732	2.30497	9.65727	12.6414	113.461	0	0	0	0	0	0	0	0	0	0	0	0	0	0	0	0	0
																			2015.34	1085.24	1082.49	932.844	688.023	397.214	2015.34	1207.61	657.334	13.0361	2.26916	7.26618	11.5879	116.232	0	0	0	0	0	0	0	0	0	0	0	0	0	0	0	0	0
																			2194.32	1158.7	1170.12	1024.2	732.421	426.278	2194.32	1362.79	677.051	12.3197	2.69512	7.1294	12.8204	119.512	0	0	0	0	0	0	0	0	0	0	0	0	0	0	0	0	0
																			2162.29	1150.65	1155.26	1007.03	727.141	423.511	2162.29	1312.38	684.546	14.3861	2.6962	12.3756	16.3759	119.531	0	0	0	0	0	0	0	0	0	0	0	0	0	0	0	0	0
																			1687.94	893.679	904.278	783.658	566.914	326.765	1687.94	1030.76	532.076	11.4358	1.6921	5.70041	6.01609	100.253	0	0	0	0	0	0	0	0	0	0	0	0	0	0	0	0	0
																			1857.27	994.129	994.982	862.291	628.947	365.182	1857.27	1120.31	591.406	11.8906	1.91015	9.05406	12.7546	109.951	0	0	0	0	0	0	0	0	0	0	0	0	0	0	0	0	0
																			2208.58	1184.98	1183.07	1025.51	748.11	436.866	2208.58	1346.05	706.676	13.7788	2.24586	5.69951	10.854	123.272	0	0	0	0	0	0	0	0	0	0	0	0	0	0	0	0	0
																			1360.86	707.783	725.836	635.027	449.135	258.648	1360.86	840.922	416.868	9.23083	1.44	2.51848	9.09487	80.7879	0	0	0	0	0	0	0	0	0	0	0	0	0	0	0	0	0
																			1862.12	991.787	997.345	864.776	626.531	365.256	1862.12	1116.8	600.578	12.7059	2.20339	7.59511	10.6078	111.63	0	0	0	0	0	0	0	0	0	0	0	0	0	0	0	0	0
																			2402.98	1253.12	1276.47	1126.51	792.024	461.096	2402.98	1491.51	740.711	14.9479	2.41871	7.45668	13.5134	132.422	0	0	0	0	0	0	0	0	0	0	0	0	0	0	0	0	0
																			1591.49	823.252	846.222	745.272	521.21	302.042	1591.49	981.327	489.056	10.0398	1.58396	5.41625	8.52752	95.544	0	0	0	0	0	0	0	0	0	0	0	0	0	0	0	0	0
																			1936.01	1017.83	1034.09	901.925	645.113	372.718	1936.01	1192.16	602.486	13.0054	1.77425	7.15486	7.09488	112.335	0	0	0	0	0	0	0	0	0	0	0	0	0	0	0	0	0
																			2642.91	1380.62	1404.18	1238.73	872.259	508.365	2642.91	1630.3	828.284	18.764	2.82879	7.59416	12.9181	142.222	0	0	0	0	0	0	0	0	0	0	0	0	0	0	0	0	0
																			1865.1	987.295	996.768	868.331	624.155	363.14	1865.1	1133.96	586.869	10.2585	2.012	10.6525	11.3431	110.004	0	0	0	0	0	0	0	0	0	0	0	0	0	0	0	0	0
																			1288.6	692.373	693.848	594.756	438.848	253.525	1288.6	765.81	423.464	7.56533	1.45163	4.61974	6.41114	79.2814	0	0	0	0	0	0	0	0	0	0	0	0	0	0	0	0	0
																			2046.68	1061.93	1087.37	959.306	671.639	390.295	2046.68	1248.37	649.716	12.4508	2.02217	6.88865	14.9714	112.258	0	0	0	0	0	0	0	0	0	0	0	0	0	0	0	0	0
																			1788.45	956.719	959.244	829.202	604.566	352.153	1788.45	1074.32	574.065	12.8404	1.8767	3.87031	11.6166	109.853	0	0	0	0	0	0	0	0	0	0	0	0	0	0	0	0	0
																			1479.72	797.527	796.533	683.184	506.031	291.497	1479.72	895.675	471.798	10.2148	1.48036	3.75786	6.03336	90.7575	0	0	0	0	0	0	0	0	0	0	0	0	0	0	0	0	0
																			2029.03	1065.88	1081.2	947.828	672.183	393.698	2029.03	1218.42	660.022	12.4895	2.1793	6.24401	12.5091	117.164	0	0	0	0	0	0	0	0	0	0	0	0	0	0	0	0	0
																			1494.88	788.298	800.336	694.548	500.136	288.162	1494.88	905.228	477.973	9.38077	1.66124	7.26843	4.54348	88.8295	0	0	0	0	0	0	0	0	0	0	0	0	0	0	0	0	0
																			2172.28	1172.59	1167.7	1004.58	741.795	430.791	2172.28	1313.72	702.179	12.0563	2.46898	9.34067	10.1465	122.367	0	0	0	0	0	0	0	0	0	0	0	0	0	0	0	0	0
																			2171.9	1148.83	1159.58	1012.32	725.299	423.53	2171.9	1317.16	699.137	13.2997	2.43529	10.5232	9.22102	120.118	0	0	0	0	0	0	0	0	0	0	0	0	0	0	0	0	0
																			1213.51	638.071	649.113	564.393	404.924	233.147	1213.51	729.139	385.791	7.41424	1.14026	6.14502	8.75381	75.1229	0	0	0	0	0	0	0	0	0	0	0	0	0	0	0	0	0
																			1741.03	948.648	939.744	801.285	602.049	346.599	1741.03	1039.2	572.568	11.5804	1.82789	7.62148	4.84941	103.379	0	0	0	0	0	0	0	0	0	0	0	0	0	0	0	0	0
																			1938.14	1033.5	1037.43	900.714	652.206	381.292	1938.14	1160.07	626.087	12.4369	2.1802	8.81232	12.9839	115.573	0	0	0	0	0	0	0	0	0	0	0	0	0	0	0	0	0
																			2511.36	1334.83	1339.75	1171.62	840.956	493.874	2511.36	1543.49	781.359	16.9194	2.7088	12.6136	15.4292	138.843	0	0	0	0	0	0	0	0	0	0	0	0	0	0	0	0	0
																			1270.06	673.55	682.607	587.452	428.512	245.038	1270.06	772.91	396.806	8.2948	1.34281	4.69268	4.10434	81.9088	0	0	0	0	0	0	0	0	0	0	0	0	0	0	0	0	0
																			1379.14	719.747	735.974	643.17	455.919	263.827	1379.14	844.359	426.83	8.4115	1.48585	7.64962	8.5351	81.8731	0	0	0	0	0	0	0	0	0	0	0	0	0	0	0	0	0
																			1306.68	701.535	704.539	602.145	446.73	254.805	1306.68	776.674	431.404	9.15378	1.26232	5.41452	2.57262	80.2026	0	0	0	0	0	0	0	0	0	0	0	0	0	0	0	0	0
																			1092.85	579.657	586.696	506.151	368.07	211.587	1092.85	650.17	356.373	6.8954	1.03568	5.12573	4.85006	68.396	0	0	0	0	0	0	0	0	0	0	0	0	0	0	0	0	0
																			1532.56	824.808	825.005	707.559	523.091	301.717	1532.56	907.687	500.273	11.5138	1.35726	8.49877	6.71792	96.5163	0	0	0	0	0	0	0	0	0	0	0	0	0	0	0	0	0
																			1539.99	809.554	824.401	715.585	514.962	294.592	1539.99	941.396	486.001	9.46469	1.85526	6.51678	3.86612	90.8867	0	0	0	0	0	0	0	0	0	0	0	0	0	0	0	0	0
																			1099.5	592.41	593.245	506.255	375.943	216.467	1099.5	637.794	371.779	6.98953	1.20429	6.53985	5.12127	70.0723	0	0	0	0	0	0	0	0	0	0	0	0	0	0	0	0	0
																			1582.07	851.53	851.3	730.765	540.067	311.463	1582.07	957.022	503.422	11.7296	1.81992	4.5564	7.288	96.2277	0	0	0	0	0	0	0	0	0	0	0	0	0	0	0	0	0
																			2169.57	1141.01	1156.99	1012.58	722.089	418.919	2169.57	1358.77	656.029	14.5013	2.03234	8.84698	6.26409	123.13	0	0	0	0	0	0	0	0	0	0	0	0	0	0	0	0	0
																			1492.41	797.118	802.066	690.344	505.4	291.718	1492.41	921.023	462.252	8.67589	1.46462	5.7641	9.60702	83.6226	0	0	0	0	0	0	0	0	0	0	0	0	0	0	0	0	0
																			1608.09	868.412	866.105	741.985	550.803	317.609	1608.09	972.479	514.525	10.0595	1.88407	3.91458	6.91372	98.3136	0	0	0	0	0	0	0	0	0	0	0	0	0	0	0	0	0
																			2107.56	1072.92	1115.68	991.88	679.178	393.745	2107.56	1327.94	638.08	11.6754	2.36798	7.47524	4.21135	115.816	0	0	0	0	0	0	0	0	0	0	0	0	0	0	0	0	0
																			1191.97	640.199	641.953	550.014	405.728	234.47	1191.97	700.03	392.246	7.82129	1.22182	6.68944	6.97458	76.9853	0	0	0	0	0	0	0	0	0	0	0	0	0	0	0	0	0
																			901.966	486.123	486.937	415.028	309.29	176.833	901.966	532.46	298.268	5.93759	1.06134	3.85535	2.83702	57.5459	0	0	0	0	0	0	0	0	0	0	0	0	0	0	0	0	0
																			1507.36	797.517	806.928	700.43	504.631	292.887	1507.36	895.563	488.696	9.48408	1.59226	8.86001	10.0488	93.1139	0	0	0	0	0	0	0	0	0	0	0	0	0	0	0	0	0
																			1295.04	688.6	694.289	600.747	435.434	253.165	1295.04	775.985	417.984	8.16987	1.43359	4.08324	8.12628	79.2543	0	0	0	0	0	0	0	0	0	0	0	0	0	0	0	0	0
																			2071.04	1093.66	1106.77	964.274	692.656	401	2071.04	1282.97	642.009	13.6027	2.28634	5.09241	7.71538	117.367	0	0	0	0	0	0	0	0	0	0	0	0	0	0	0	0	0
																			2016.86	1059.33	1076.02	940.843	670.383	388.95	2016.86	1235.72	640.088	12.7893	2.0935	4.70026	8.53088	112.945	0	0	0	0	0	0	0	0	0	0	0	0	0	0	0	0	0
																			2550.21	1329.24	1354.22	1195.99	839.233	490.011	2550.21	1586.04	780.333	16.4608	2.58183	8.82462	17.3984	138.574	0	0	0	0	0	0	0	0	0	0	0	0	0	0	0	0	0
																			1769.36	917.5	941.995	827.364	581.33	336.17	1769.36	1080.33	562.759	9.35647	2.07705	8.37949	8.04749	98.4139	0	0	0	0	0	0	0	0	0	0	0	0	0	0	0	0	0
																			1684.26	906.744	906.08	778.182	574.276	332.468	1684.26	1011.25	542.755	10.951	1.93023	7.60912	5.88071	103.885	0	0	0	0	0	0	0	0	0	0	0	0	0	0	0	0	0
																			1803.32	967.308	970.087	833.234	613.696	353.612	1803.32	1089.16	583.882	11.6671	1.89219	7.54022	3.53099	105.65	0	0	0	0	0	0	0	0	0	0	0	0	0	0	0	0	0
																			1434.63	770.321	771.81	662.819	488.671	281.65	1434.63	848.084	473.702	8.67144	1.56454	5.82309	5.55809	91.2259	0	0	0	0	0	0	0	0	0	0	0	0	0	0	0	0	0
																			2573.27	1352.18	1369.99	1203.28	854.315	497.869	2573.27	1599.63	791.81	15.2151	2.70182	11.4289	9.58477	142.899	0	0	0	0	0	0	0	0	0	0	0	0	0	0	0	0	0
																			1950.34	1054.08	1048.45	901.891	666.163	387.921	1950.34	1170.57	631.263	12.1653	2.27093	4.8666	11.7186	117.48	0	0	0	0	0	0	0	0	0	0	0	0	0	0	0	0	0
																			1567.41	831.275	840.298	727.108	527.366	303.909	1567.41	948.45	502.816	10.1631	1.70798	5.88614	7.75869	90.6248	0	0	0	0	0	0	0	0	0	0	0	0	0	0	0	0	0
																			2397.9	1249.43	1275.15	1122.75	789.906	459.524	2397.9	1477.54	752.876	15.6329	2.31581	7.39392	7.87567	134.272	0	0	0	0	0	0	0	0	0	0	0	0	0	0	0	0	0
																			1903.4	991.263	1013.31	890.087	626.954	364.309	1903.4	1172.76	591.104	12.5332	1.95768	8.91143	5.67112	110.462	0	0	0	0	0	0	0	0	0	0	0	0	0	0	0	0	0
																			649.122	344.29	349.043	300.079	218.716	125.574	649.122	377.681	214.798	4.2272	0.722858	3.80372	2.2344	45.6544	0	0	0	0	0	0	0	0	0	0	0	0	0	0	0	0	0
																			2347.71	1218.42	1245.52	1102.19	768.886	449.529	2347.71	1439.3	744.616	13.9007	2.47962	6.40801	8.02541	132.979	0	0	0	0	0	0	0	0	0	0	0	0	0	0	0	0	0
																			1416.35	747.109	758.092	658.262	473.342	273.768	1416.35	863.84	447.489	9.19162	1.34211	2.78681	7.80036	83.9032	0	0	0	0	0	0	0	0	0	0	0	0	0	0	0	0	0
																			1673.28	905.204	901.599	771.682	574.813	330.391	1673.28	1021.86	531.089	11.2007	1.80941	6.32558	7.37179	93.6239	0	0	0	0	0	0	0	0	0	0	0	0	0	0	0	0	0
																			2979.93	1565.13	1581.6	1398.33	985.684	579.451	2979.93	1846.08	930.968	19.5003	2.70695	10.3616	20.6111	149.708	0	0	0	0	0	0	0	0	0	0	0	0	0	0	0	0	0
																			2215.3	1165.1	1182.36	1032.95	736.669	428.427	2215.3	1350.47	710.68	15.1537	2.25468	7.55428	4.57689	124.614	0	0	0	0	0	0	0	0	0	0	0	0	0	0	0	0	0
																			1380.32	723.279	737.217	643.103	458.396	264.883	1380.32	830.004	444.891	8.67204	1.48271	5.66429	5.91394	83.6916	0	0	0	0	0	0	0	0	0	0	0	0	0	0	0	0	0
																			933.649	499.11	502.218	431.431	316.501	182.609	933.649	558.675	302.434	5.43234	1.03879	3.21818	4.63198	58.2191	0	0	0	0	0	0	0	0	0	0	0	0	0	0	0	0	0
																			1766.17	954.533	951.157	815.014	605.514	349.019	1766.17	1061.03	572.264	10.7253	1.78801	5.66451	8.99633	105.705	0	0	0	0	0	0	0	0	0	0	0	0	0	0	0	0	0
																			2119.39	1135.08	1136.82	982.569	718.61	416.469	2119.39	1276.27	683.421	13.4084	1.93566	5.48596	10.2693	128.598	0	0	0	0	0	0	0	0	0	0	0	0	0	0	0	0	0
																			1004.34	551.087	544.568	459.771	349.896	201.191	1004.34	589.653	335.63	6.58861	1.07677	4.03373	4.55892	62.7975	0	0	0	0	0	0	0	0	0	0	0	0	0	0	0	0	0
																			1949.18	1014.52	1037.38	911.804	642.558	371.965	1949.18	1198.17	613.472	10.7804	1.74766	7.2685	9.13206	108.607	0	0	0	0	0	0	0	0	0	0	0	0	0	0	0	0	0
																			1950.86	1037.97	1043.68	907.188	655.777	382.198	1950.86	1172.26	634.571	11.4121	2.0179	9.37925	11.3556	109.864	0	0	0	0	0	0	0	0	0	0	0	0	0	0	0	0	0
																			2042.95	1105.43	1100.16	942.791	700.757	404.67	2042.95	1229.22	662.268	13.4594	2.04592	8.1381	7.44045	120.379	0	0	0	0	0	0	0	0	0	0	0	0	0	0	0	0	0
																			1663.24	900.289	895.991	767.248	571.408	328.881	1663.24	992.938	546.485	11.6473	1.71368	6.37532	5.97314	98.1073	0	0	0	0	0	0	0	0	0	0	0	0	0	0	0	0	0
																			2378.75	1264.87	1269.72	1109.02	798.493	466.374	2378.75	1443.92	764.131	13.5005	2.53606	6.41913	15.281	132.964	0	0	0	0	0	0	0	0	0	0	0	0	0	0	0	0	0
																			1540.24	822.95	827.103	713.132	521.644	301.306	1540.24	916.036	503.949	11.2073	1.58558	8.23376	7.31338	91.9104	0	0	0	0	0	0	0	0	0	0	0	0	0	0	0	0	0
																			2369.13	1250.21	1262.4	1106.74	788.718	461.487	2369.13	1453.27	742.764	13.2323	2.57262	14.9397	13.7677	128.579	0	0	0	0	0	0	0	0	0	0	0	0	0	0	0	0	0
																			2465.54	1305.71	1315.57	1149.96	824.716	480.993	2465.54	1493.43	790.076	15.2982	2.57565	10.433	14.1466	139.575	0	0	0	0	0	0	0	0	0	0	0	0	0	0	0	0	0
																			1717.78	903.731	918.666	799.111	572.922	330.809	1717.78	1039.02	555.606	10.6251	1.71489	4.35355	6.56299	99.8922	0	0	0	0	0	0	0	0	0	0	0	0	0	0	0	0	0
																			2355.44	1256.45	1259.15	1096.29	793.009	463.439	2355.44	1423.74	754.134	15.4498	2.54448	8.55809	15.3893	135.627	0	0	0	0	0	0	0	0	0	0	0	0	0	0	0	0	0
																			2246.43	1164.92	1193.86	1052.57	736.762	428.162	2246.43	1390.81	698.516	14.7901	2.39286	6.14101	8.81668	124.961	0	0	0	0	0	0	0	0	0	0	0	0	0	0	0	0	0
																			2052.4	1072.26	1093.81	958.591	679.557	392.705	2052.4	1245.74	658.813	14.3295	1.9508	6.49224	4.62704	120.453	0	0	0	0	0	0	0	0	0	0	0	0	0	0	0	0	0
																			2302.11	1192.75	1223.12	1078.99	754.625	438.127	2302.11	1417.16	720.899	14.9612	2.61493	9.22267	8.76101	128.496	0	0	0	0	0	0	0	0	0	0	0	0	0	0	0	0	0
																			2601.83	1341.45	1376.71	1225.12	847.204	494.243	2601.83	1624.42	802.566	15.6866	3.32214	8.51611	13.6866	133.625	0	0	0	0	0	0	0	0	0	0	0	0	0	0	0	0	0
																			2372.66	1264.14	1266.43	1106.23	795.777	468.359	2372.66	1437.02	763.823	16.6119	2.44031	9.06881	12.0768	131.616	0	0	0	0	0	0	0	0	0	0	0	0	0	0	0	0	0
																			2003.85	1061.74	1072.11	931.737	672.311	389.431	2003.85	1220.41	638.69	13.24	1.96491	6.95464	6.64479	115.944	0	0	0	0	0	0	0	0	0	0	0	0	0	0	0	0	0
																			2859.68	1490.83	1515.55	1344.13	937.961	552.873	2859.68	1783.17	870.604	15.5207	2.97138	12.2403	19.6832	155.495	0	0	0	0	0	0	0	0	0	0	0	0	0	0	0	0	0
																			1928.47	1023.18	1030.57	897.903	647.126	376.054	1928.47	1169.66	611.65	12.3759	1.83132	6.78226	11.7825	114.385	0	0	0	0	0	0	0	0	0	0	0	0	0	0	0	0	0
																			1699.22	905.198	912.169	787.048	573.364	331.834	1699.22	1027.57	540.759	12.1272	1.84493	7.90719	6.72414	102.282	0	0	0	0	0	0	0	0	0	0	0	0	0	0	0	0	0
																			1572.79	843.761	843.769	729.021	534.096	309.665	1572.79	944.34	505.058	10.5827	1.5276	4.9239	12.8092	93.5492	0	0	0	0	0	0	0	0	0	0	0	0	0	0	0	0	0
																			1677.78	901.175	903.589	774.195	572.157	329.019	1677.78	1019.13	532.14	10.97	1.75364	6.55054	5.25358	101.982	0	0	0	0	0	0	0	0	0	0	0	0	0	0	0	0	0
																			2851.17	1492.79	1514.4	1336.77	942.134	550.654	2851.17	1771.75	889.856	16.1992	3.07389	6.89721	12.3053	151.09	0	0	0	0	0	0	0	0	0	0	0	0	0	0	0	0	0
																			1856.93	1001.7	1000.03	856.899	634.8	366.903	1856.93	1120.12	593.794	12.1564	1.98346	7.79252	7.25864	113.821	0	0	0	0	0	0	0	0	0	0	0	0	0	0	0	0	0
																			1726.42	905.421	921.794	804.624	573.818	331.603	1726.42	1042.16	552.293	12.3485	1.71645	6.71174	8.75029	102.437	0	0	0	0	0	0	0	0	0	0	0	0	0	0	0	0	0
																			1022.5	551.65	552.008	470.493	350.866	200.784	1022.5	597.185	340.424	7.02116	1.02264	4.76044	5.31047	66.7782	0	0	0	0	0	0	0	0	0	0	0	0	0	0	0	0	0
																			2252.95	1172.03	1197.18	1055.77	741.33	430.698	2252.95	1398.03	689.834	16.0296	2.61146	9.39296	11.0985	125.957	0	0	0	0	0	0	0	0	0	0	0	0	0	0	0	0	0
																			1611.71	858.041	865.397	746.315	544.25	313.791	1611.71	973.126	520.908	9.43426	1.71415	3.32334	6.63158	96.5743	0	0	0	0	0	0	0	0	0	0	0	0	0	0	0	0	0
																			2025.75	1054.94	1077.55	948.196	667.198	387.747	2025.75	1257.41	623.52	12.9417	2.04908	7.3426	11.1464	111.335	0	0	0	0	0	0	0	0	0	0	0	0	0	0	0	0	0
																			2277.58	1190.19	1212.87	1064.71	753.019	437.17	2277.58	1392.01	718.09	15.5675	2.26655	11.5939	9.50189	128.554	0	0	0	0	0	0	0	0	0	0	0	0	0	0	0	0	0
																			1950.18	1013.67	1037.41	912.767	642.052	371.616	1950.18	1215	595.018	10.774	1.96876	6.03474	7.2307	114.157	0	0	0	0	0	0	0	0	0	0	0	0	0	0	0	0	0
																			933.969	492.963	500.988	432.982	313.229	179.734	933.969	564.662	298.3	6.31371	1.10079	3.2506	4.26416	56.0783	0	0	0	0	0	0	0	0	0	0	0	0	0	0	0	0	0
																			837.915	464.366	456.117	381.798	295.41	168.956	837.915	488.595	280.14	5.60833	0.722274	4.47587	4.63205	53.7414	0	0	0	0	0	0	0	0	0	0	0	0	0	0	0	0	0
																			2905.29	1530.54	1546.54	1358.75	965.322	565.222	2905.29	1789.69	916.589	19.7665	3.38285	12.5518	11.739	151.565	0	0	0	0	0	0	0	0	0	0	0	0	0	0	0	0	0
																			2245.47	1177.84	1196.25	1049.21	743.804	434.041	2245.47	1365.58	718.069	13.6811	2.36934	8.08873	12.518	125.157	0	0	0	0	0	0	0	0	0	0	0	0	0	0	0	0	0
																			1138.14	618.962	615.323	522.818	393.04	225.922	1138.14	681.603	369.791	7.98738	1.27297	3.65055	5.95302	67.8834	0	0	0	0	0	0	0	0	0	0	0	0	0	0	0	0	0
																			2278.93	1196.08	1214.18	1064.74	755.716	440.364	2278.93	1401.75	711.985	14.69	2.42579	8.94807	8.16666	130.961	0	0	0	0	0	0	0	0	0	0	0	0	0	0	0	0	0
																			1198.18	642.462	644.796	553.387	407.406	235.056	1198.18	706.437	399.395	8.27179	1.37063	5.68335	5.32406	71.7012	0	0	0	0	0	0	0	0	0	0	0	0	0	0	0	0	0
																			2013.63	1055.3	1073.44	940.189	668.208	387.089	2013.63	1213.05	651.961	11.8806	1.85711	5.9388	9.4971	119.445	0	0	0	0	0	0	0	0	0	0	0	0	0	0	0	0	0
																			3044.68	1585.94	1612.73	1431.95	998.382	587.562	3044.68	1866.56	971.672	18.5122	2.98877	11.157	18.0562	155.737	0	0	0	0	0	0	0	0	0	0	0	0	0	0	0	0	0
																			1316.16	707.231	708.374	607.79	448.795	258.436	1316.16	783.264	428.86	8.06351	1.23642	5.2256	6.87955	82.6362	0	0	0	0	0	0	0	0	0	0	0	0	0	0	0	0	0
																			2014.85	1044.34	1070.93	943.922	661.063	383.276	2014.85	1251.98	630.874	12.1707	2.14748	3.71103	11.9472	102.026	0	0	0	0	0	0	0	0	0	0	0	0	0	0	0	0	0
																			1317.18	692.545	704.523	612.654	439.436	253.109	1317.18	791.993	426.659	8.96394	1.49915	2.92009	6.84725	78.2946	0	0	0	0	0	0	0	0	0	0	0	0	0	0	0	0	0
																			2112.6	1104.7	1124.29	988.307	698.895	405.803	2112.6	1295.23	663.705	13.6077	2.17336	9.06059	12.2514	116.57	0	0	0	0	0	0	0	0	0	0	0	0	0	0	0	0	0
																			2500.47	1310.34	1330.85	1169.62	827.541	482.797	2500.47	1529.42	793.804	16.7863	2.82361	11.3858	13.5556	132.69	0	0	0	0	0	0	0	0	0	0	0	0	0	0	0	0	0
																			1264.61	680.021	680.457	584.151	431.467	248.553	1264.61	756.179	407.152	8.08192	1.27411	5.84927	7.46557	78.6058	0	0	0	0	0	0	0	0	0	0	0	0	0	0	0	0	0
																			1045.36	561.015	562.456	482.907	355.736	205.279	1045.36	611.015	349.652	6.07949	1.20533	4.84234	6.38453	66.1856	0	0	0	0	0	0	0	0	0	0	0	0	0	0	0	0	0
																			1114.53	595.223	599.803	514.729	378.381	216.842	1114.53	657.507	370.975	6.63391	0.937313	3.64396	6.89776	67.9368	0	0	0	0	0	0	0	0	0	0	0	0	0	0	0	0	0
																			1798.47	945.905	960.347	838.121	599.024	346.881	1798.47	1105.68	559.667	10.9313	1.62504	5.13718	5.49801	109.929	0	0	0	0	0	0	0	0	0	0	0	0	0	0	0	0	0
																			1981.1	1049.81	1058.97	922.13	664.508	385.307	1981.1	1204.54	628.006	12.4996	2.21517	10.1449	12.2616	111.426	0	0	0	0	0	0	0	0	0	0	0	0	0	0	0	0	0
																			1941.36	1010.16	1032.84	908.521	639.065	371.09	1941.36	1188.67	611.373	11.7449	2.0138	9.25071	10.1451	108.16	0	0	0	0	0	0	0	0	0	0	0	0	0	0	0	0	0
																			1068.02	560.641	572.072	495.945	356.254	204.387	1068.02	640.482	344.886	6.80609	1.0282	4.21143	4.33183	66.2709	0	0	0	0	0	0	0	0	0	0	0	0	0	0	0	0	0
																			2200.56	1168.76	1176.16	1024.4	737.892	430.864	2200.56	1354.46	684.351	14.7386	2.04782	7.52004	13.3055	124.14	0	0	0	0	0	0	0	0	0	0	0	0	0	0	0	0	0
																			1466	776.532	786.627	679.377	492.756	283.776	1466	878.837	475.554	10.0658	1.71972	6.10921	4.28592	89.4324	0	0	0	0	0	0	0	0	0	0	0	0	0	0	0	0	0
																			2080.5	1125.23	1118.22	962.277	712.207	413.026	2080.5	1251.93	674.247	13.305	2.33421	9.55427	9.74317	119.389	0	0	0	0	0	0	0	0	0	0	0	0	0	0	0	0	0
																			2222.39	1142.65	1179.18	1043.21	724.75	417.904	2222.39	1360.54	707.877	14.2868	2.21086	11.715	3.4216	122.339	0	0	0	0	0	0	0	0	0	0	0	0	0	0	0	0	0
																			1632.06	878.149	877.702	754.354	556.68	321.469	1632.06	987.152	522.749	10.2155	1.90491	5.61955	8.50172	95.9126	0	0	0	0	0	0	0	0	0	0	0	0	0	0	0	0	0
																			2241.31	1185.68	1196.59	1044.72	748.734	436.946	2241.31	1354.66	719.874	14.1195	2.41647	11.4162	10.2341	128.595	0	0	0	0	0	0	0	0	0	0	0	0	0	0	0	0	0
																			1304.32	692.605	699.912	604.411	439.654	252.95	1304.32	767.736	438.4	8.0202	1.40593	3.80875	5.42921	79.5233	0	0	0	0	0	0	0	0	0	0	0	0	0	0	0	0	0
																			2526.76	1361.96	1354.21	1172.54	860.557	501.405	2526.76	1539.75	799.599	17.5714	2.8339	7.09917	17.9649	141.937	0	0	0	0	0	0	0	0	0	0	0	0	0	0	0	0	0
																			1982.27	1048.72	1059.89	922.385	664.102	384.619	1982.27	1180.37	664.51	12.126	2.25022	5.55775	6.19327	111.272	0	0	0	0	0	0	0	0	0	0	0	0	0	0	0	0	0
																			2496.58	1321.7	1332.18	1164.4	834.953	486.75	2496.58	1536.59	791.539	16.7822	2.63878	6.89674	11.801	130.327	0	0	0	0	0	0	0	0	0	0	0	0	0	0	0	0	0
																			1919.06	992.87	1021.87	897.181	629.573	363.297	1919.06	1157.4	629.036	13.2348	2.30932	7.95048	2.10439	107.025	0	0	0	0	0	0	0	0	0	0	0	0	0	0	0	0	0
																			1527.19	812.163	819.727	707.465	515.547	296.616	1527.19	923.945	485.699	9.1264	1.46135	8.35095	5.62505	92.9842	0	0	0	0	0	0	0	0	0	0	0	0	0	0	0	0	0
																			1582.34	839.51	847.609	734.73	531.923	307.588	1582.34	947.546	512.3	9.8323	1.69348	7.24701	6.3003	97.4196	0	0	0	0	0	0	0	0	0	0	0	0	0	0	0	0	0
																			2131.86	1135.85	1142.67	989.195	719.352	416.5	2131.86	1301.95	673.282	14.0504	2.18283	11.7143	7.28772	121.392	0	0	0	0	0	0	0	0	0	0	0	0	0	0	0	0	0
																			1370.36	737.747	737.431	632.927	468.109	269.639	1370.36	807.936	445.823	8.82458	1.48467	6.90964	8.10565	91.2747	0	0	0	0	0	0	0	0	0	0	0	0	0	0	0	0	0
																			1781.83	956.863	957.043	824.782	606.591	350.272	1781.83	1059.76	583.419	11.7531	1.9377	8.81254	9.87908	106.263	0	0	0	0	0	0	0	0	0	0	0	0	0	0	0	0	0
																			1441.44	783.812	778.222	663.218	497.108	286.704	1441.44	843.482	485.257	11.0205	1.53593	6.2355	9.28452	84.6246	0	0	0	0	0	0	0	0	0	0	0	0	0	0	0	0	0
																			2615.37	1386.96	1393.14	1222.23	873.478	513.486	2615.37	1611.42	816.63	15.6489	3.22354	7.50104	18.5337	142.419	0	0	0	0	0	0	0	0	0	0	0	0	0	0	0	0	0
																			2003.56	1064.55	1072.72	930.843	673.963	390.59	2003.56	1220.5	638.363	13.8922	2.07581	6.68482	8.78548	113.258	0	0	0	0	0	0	0	0	0	0	0	0	0	0	0	0	0
																			1466.83	781.257	787.714	679.115	496.024	285.232	1466.83	888.529	469.468	8.91702	1.67346	3.45784	6.32278	88.4616	0	0	0	0	0	0	0	0	0	0	0	0	0	0	0	0	0
																			1472.87	791.648	791.341	681.527	501.589	290.058	1472.87	870.789	489.67	8.95761	1.42742	5.56027	8.79733	87.6667	0	0	0	0	0	0	0	0	0	0	0	0	0	0	0	0	0
																			1938.41	995.655	1027.04	911.37	629.929	365.727	1938.41	1184.57	613.368	12.0459	2.11701	8.38469	9.71332	108.211	0	0	0	0	0	0	0	0	0	0	0	0	0	0	0	0	0
																			1697.42	906.977	912.686	784.734	576.738	330.239	1697.42	1032.03	547.535	10.417	1.92776	5.20963	2.49112	97.812	0	0	0	0	0	0	0	0	0	0	0	0	0	0	0	0	0
																			1469.95	766.006	784.283	685.665	486.528	279.479	1469.95	901.128	463.466	7.48109	1.63622	6.60438	5.15081	84.4821	0	0	0	0	0	0	0	0	0	0	0	0	0	0	0	0	0
																			2185.39	1142.74	1164.83	1020.56	723.87	418.873	2185.39	1341.75	686.49	15.6113	1.9604	8.40148	7.20099	123.985	0	0	0	0	0	0	0	0	0	0	0	0	0	0	0	0	0
																			1600.72	843.207	856.108	744.611	534.244	308.962	1600.72	973.476	501.615	11.1511	1.78909	8.4316	6.91346	97.3431	0	0	0	0	0	0	0	0	0	0	0	0	0	0	0	0	0
																			1757.6	932.472	940.083	817.52	590.128	342.345	1757.6	1066.17	553.315	9.41264	1.68064	8.72767	12.99	105.307	0	0	0	0	0	0	0	0	0	0	0	0	0	0	0	0	0
																			2412.63	1256.73	1282.52	1130.11	793.491	463.241	2412.63	1483.69	753.764	14.8252	2.5341	13.4138	11.062	133.338	0	0	0	0	0	0	0	0	0	0	0	0	0	0	0	0	0
																			1879.91	985.596	1003.77	876.147	624.814	360.782	1879.91	1168.17	577.422	11.4507	2.1903	7.7781	6.1633	106.734	0	0	0	0	0	0	0	0	0	0	0	0	0	0	0	0	0
																			2232.83	1168.1	1187.36	1045.46	736.674	431.428	2232.83	1361.62	706.41	14.0467	2.32239	5.87209	13.0483	129.505	0	0	0	0	0	0	0	0	0	0	0	0	0	0	0	0	0
																			2274.8	1184.89	1209.62	1065.19	750.386	434.499	2274.8	1415.91	701.223	14.0527	2.39195	7.51015	10.3902	123.324	0	0	0	0	0	0	0	0	0	0	0	0	0	0	0	0	0
																			2291.37	1193.5	1217.39	1073.98	753.716	439.783	2291.37	1419.95	712.406	13.0933	2.28338	4.97444	12.9305	125.727	0	0	0	0	0	0	0	0	0	0	0	0	0	0	0	0	0
																			2162.05	1111.09	1145.09	1016.95	702.781	408.312	2162.05	1360.44	651.286	12.2651	2.29065	7.84614	9.11223	118.803	0	0	0	0	0	0	0	0	0	0	0	0	0	0	0	0	0
																			1013.81	544.116	546.553	467.254	346.158	197.958	1013.81	608.989	328.755	6.34526	1.11708	4.571	4.44077	59.5882	0	0	0	0	0	0	0	0	0	0	0	0	0	0	0	0	0
																			1205.23	654.483	651.032	554.199	415.359	239.124	1205.23	709.761	396.591	8.00772	1.54122	7.09312	7.11796	75.118	0	0	0	0	0	0	0	0	0	0	0	0	0	0	0	0	0
																			1826.74	957.394	975.106	851.638	606.525	350.87	1826.74	1121.59	568.34	11.9692	1.76671	8.71622	11.0836	103.279	0	0	0	0	0	0	0	0	0	0	0	0	0	0	0	0	0
																			852.306	457.937	459.162	393.143	290.465	167.472	852.306	500.667	283.204	5.42404	0.922114	2.12526	5.96931	53.994	0	0	0	0	0	0	0	0	0	0	0	0	0	0	0	0	0
																			1427.53	768.61	768.995	658.531	487.196	281.414	1427.53	848.425	469.209	9.47818	1.63264	5.87494	6.69463	86.2115	0	0	0	0	0	0	0	0	0	0	0	0	0	0	0	0	0
																			1828.95	988.688	984.933	844.019	625.782	362.906	1828.95	1092.67	603.082	11.8641	1.732	4.37251	7.85053	107.377	0	0	0	0	0	0	0	0	0	0	0	0	0	0	0	0	0
																			2092.38	1102.85	1115.53	976.855	696.222	406.633	2092.38	1277.8	663.01	11.8534	2.14556	8.27386	14.5148	114.786	0	0	0	0	0	0	0	0	0	0	0	0	0	0	0	0	0
																			1887.16	992.465	1006.67	880.488	627.739	364.727	1887.16	1140.02	603.863	11.7856	1.81294	8.10018	11.6947	109.888	0	0	0	0	0	0	0	0	0	0	0	0	0	0	0	0	0
																			1505.07	790.173	804.44	700.625	501.193	288.98	1505.07	915.468	478.063	9.75987	1.45172	4.39975	6.284	89.6389	0	0	0	0	0	0	0	0	0	0	0	0	0	0	0	0	0
																			2395.05	1261.52	1277.55	1117.49	797.709	463.81	2395.05	1474.59	749.201	14.8395	2.34627	10.6855	11.4856	131.9	0	0	0	0	0	0	0	0	0	0	0	0	0	0	0	0	0
																			1668.68	888.251	895.977	772.701	563.956	324.296	1668.68	988.897	558.489	11.8039	1.84472	6.40135	0.416613	100.826	0	0	0	0	0	0	0	0	0	0	0	0	0	0	0	0	0
																			1925.44	1007.84	1028.04	897.402	639.708	368.128	1925.44	1174.01	612.155	13.6411	2.03297	6.70021	4.10984	112.793	0	0	0	0	0	0	0	0	0	0	0	0	0	0	0	0	0
																			2565.13	1347.83	1365.64	1199.49	851.897	495.933	2565.13	1587.12	803.912	15.7521	2.55429	8.9031	9.73439	137.158	0	0	0	0	0	0	0	0	0	0	0	0	0	0	0	0	0
																			1693.96	889.079	904.005	789.952	562.609	326.471	1693.96	1043.25	530.385	9.7564	1.8368	4.26807	6.04512	98.4127	0	0	0	0	0	0	0	0	0	0	0	0	0	0	0	0	0
																			1625.94	869.063	872.62	753.317	550.414	318.648	1625.94	966.707	529.064	10.1492	1.83854	10.1668	8.7767	99.236	0	0	0	0	0	0	0	0	0	0	0	0	0	0	0	0	0
																			1921.64	1028.53	1031.27	890.377	650.716	377.811	1921.64	1155.98	614.659	13.7274	2.14188	8.66751	11.4309	115.04	0	0	0	0	0	0	0	0	0	0	0	0	0	0	0	0	0
																			2546.53	1328.62	1351.33	1195.19	836.562	492.06	2546.53	1568.25	788.874	15.0502	2.45401	12.3628	15.5838	143.953	0	0	0	0	0	0	0	0	0	0	0	0	0	0	0	0	0
																			2310.99	1188.39	1226.1	1084.89	752.943	435.442	2310.99	1427.18	729.787	14.0225	2.62172	7.82255	3.69564	125.868	0	0	0	0	0	0	0	0	0	0	0	0	0	0	0	0	0
																			1687.98	903.506	906.54	781.445	572.997	330.508	1687.98	1018.47	547.021	10.8656	1.64442	3.50105	7.25397	99.2274	0	0	0	0	0	0	0	0	0	0	0	0	0	0	0	0	0
																			1013.19	556.275	549.923	463.269	353.451	202.823	1013.19	591.27	343.118	7.5538	1.26412	4.09451	3.36987	62.5208	0	0	0	0	0	0	0	0	0	0	0	0	0	0	0	0	0
																			2382.33	1255.09	1269.94	1112.39	793.423	461.671	2382.33	1452.25	758.932	13.7772	2.75558	10.395	10.5236	133.694	0	0	0	0	0	0	0	0	0	0	0	0	0	0	0	0	0
																			1934.71	1012.07	1032.29	902.421	640.731	371.344	1934.71	1180.66	615.549	12.7856	1.93238	3.45934	5.91827	114.413	0	0	0	0	0	0	0	0	0	0	0	0	0	0	0	0	0
																			1797.62	968.981	966.105	831.516	614.448	354.533	1797.62	1096.94	561.273	10.7495	2.13809	9.2177	11.2718	106.026	0	0	0	0	0	0	0	0	0	0	0	0	0	0	0	0	0
																			2353.88	1244.69	1256.22	1097.66	786.946	457.746	2353.88	1427.36	755.317	15.7567	2.8934	12.386	10.1609	130.005	0	0	0	0	0	0	0	0	0	0	0	0	0	0	0	0	0
																			1893.6	1002.95	1013.51	880.089	635.25	367.701	1893.6	1148.88	603.818	12.3708	2.08914	9.17113	5.37115	111.901	0	0	0	0	0	0	0	0	0	0	0	0	0	0	0	0	0
																			565.675	301.518	305.3	260.376	192.309	109.209	565.675	335.65	184.444	3.68055	0.522805	2.14419	1.09527	38.1382	0	0	0	0	0	0	0	0	0	0	0	0	0	0	0	0	0
																			1994.61	1068.47	1070.22	924.395	676.61	391.856	1994.61	1196.42	660.187	10.8247	2.17983	6.53011	7.88815	110.584	0	0	0	0	0	0	0	0	0	0	0	0	0	0	0	0	0
																			1920.71	1024.76	1030.79	889.921	649.697	375.06	1920.71	1162.47	620.779	11.8732	1.99634	8.18008	2.14393	113.268	0	0	0	0	0	0	0	0	0	0	0	0	0	0	0	0	0
																			1726.62	897.602	919.388	807.234	568.61	328.991	1726.62	1054.41	545.546	9.6976	1.88564	4.92223	7.84427	102.314	0	0	0	0	0	0	0	0	0	0	0	0	0	0	0	0	0
																			1783.11	943.557	953.516	829.598	596.762	346.795	1783.11	1052.25	591.875	10.8769	1.98959	7.4338	10.1693	108.52	0	0	0	0	0	0	0	0	0	0	0	0	0	0	0	0	0
																			1915.11	1023.46	1027.96	887.153	648.56	374.903	1915.11	1164.29	609.029	11.3883	1.85802	8.66155	3.72384	116.168	0	0	0	0	0	0	0	0	0	0	0	0	0	0	0	0	0
																			1933.56	1015.49	1031.13	902.431	642.047	373.443	1933.56	1177.08	608.283	11.323	2.14124	11.3029	8.23122	115.201	0	0	0	0	0	0	0	0	0	0	0	0	0	0	0	0	0
																			2128.71	1124.6	1137.13	991.572	712.482	412.115	2128.71	1296.58	669.927	14.4832	2.04556	12.9491	7.77335	124.943	0	0	0	0	0	0	0	0	0	0	0	0	0	0	0	0	0
																			1488.36	779.098	795.304	693.059	494.861	284.238	1488.36	894.824	483.071	9.94614	1.62064	6.57705	5.41456	86.9097	0	0	0	0	0	0	0	0	0	0	0	0	0	0	0	0	0
																			2958.38	1547.82	1571.17	1387.2	977.362	570.458	2958.38	1846.43	916.239	18.9216	3.71274	11.3238	13.2796	148.472	0	0	0	0	0	0	0	0	0	0	0	0	0	0	0	0	0
																			1363.08	727.483	732.863	630.219	462.066	265.417	1363.08	823.569	428.725	8.23655	1.52581	10.0936	7.77986	83.152	0	0	0	0	0	0	0	0	0	0	0	0	0	0	0	0	0
																			2179.24	1153.68	1163.64	1015.6	729.577	424.104	2179.24	1319.09	701.049	13.7995	2.52057	8.48573	10.9586	123.344	0	0	0	0	0	0	0	0	0	0	0	0	0	0	0	0	0
																			2015.76	1066.63	1077.3	938.453	673.748	392.885	2015.76	1233.76	628.093	12.9468	2.14823	8.69592	9.9952	120.121	0	0	0	0	0	0	0	0	0	0	0	0	0	0	0	0	0
																			2068.51	1085.7	1103.07	965.44	686.711	398.987	2068.51	1255.23	664.069	14.5468	2.05787	9.65573	8.74964	114.198	0	0	0	0	0	0	0	0	0	0	0	0	0	0	0	0	0
																			1961.09	1034.23	1048.98	912.113	655.896	378.331	1961.09	1200.52	621.01	15.9042	2.0736	7.8045	4.27308	109.508	0	0	0	0	0	0	0	0	0	0	0	0	0	0	0	0	0
																			1609.95	846.932	860.871	749.081	537.03	309.902	1609.95	975.786	513.978	9.54518	1.91516	10.0111	6.73531	91.9821	0	0	0	0	0	0	0	0	0	0	0	0	0	0	0	0	0
																			2469.78	1306.63	1319.13	1150.65	825.438	481.19	2469.78	1520.78	772.398	17.4717	2.89935	10.358	7.34473	138.525	0	0	0	0	0	0	0	0	0	0	0	0	0	0	0	0	0
																			2367.47	1245.96	1262.03	1105.43	787.582	458.377	2367.47	1436.72	769.319	13.3713	2.67735	6.60424	9.8705	128.908	0	0	0	0	0	0	0	0	0	0	0	0	0	0	0	0	0
																			1010.08	533.883	541.651	468.433	339.02	194.862	1010.08	603.152	328.875	5.52892	0.926609	1.34967	5.7318	64.5191	0	0	0	0	0	0	0	0	0	0	0	0	0	0	0	0	0
																			2265.64	1200.71	1210.19	1055.45	759.068	441.644	2265.64	1391.11	716.01	13.2946	2.32644	8.39982	11.3495	123.146	0	0	0	0	0	0	0	0	0	0	0	0	0	0	0	0	0
																			2348.22	1228.81	1249.13	1099.1	776.731	452.079	2348.22	1421.46	763.409	14.3575	2.3137	7.21265	10.5317	128.943	0	0	0	0	0	0	0	0	0	0	0	0	0	0	0	0	0
																			2396.21	1298.13	1286.53	1109.68	820.25	477.882	2396.21	1427.74	786.052	15.8057	2.46634	13.6113	14.0227	136.519	0	0	0	0	0	0	0	0	0	0	0	0	0	0	0	0	0
																			1647.39	884.771	886.141	761.248	561.002	323.768	1647.39	981.353	540.978	10.5466	1.68555	5.75418	7.5698	99.5014	0	0	0	0	0	0	0	0	0	0	0	0	0	0	0	0	0
																			2257.31	1217.63	1212.22	1045.09	769.627	448.003	2257.31	1370.49	728.302	13.7958	2.29786	9.68641	11.0649	121.67	0	0	0	0	0	0	0	0	0	0	0	0	0	0	0	0	0
																			2630.72	1387.17	1400.38	1230.34	874.388	512.783	2630.72	1602.01	838.692	16.305	2.98607	10.2202	15.9137	144.594	0	0	0	0	0	0	0	0	0	0	0	0	0	0	0	0	0
																			1470.39	784.732	789.656	680.732	497.401	287.331	1470.39	876.09	480.211	9.13034	1.64152	1.73551	8.30463	93.2746	0	0	0	0	0	0	0	0	0	0	0	0	0	0	0	0	0
																			1430.98	761.393	767.051	663.925	481.873	279.52	1430.98	863.845	459.146	8.98952	1.48819	5.12961	7.09368	85.2843	0	0	0	0	0	0	0	0	0	0	0	0	0	0	0	0	0
																			1155.15	617.206	621.38	533.775	392.168	225.038	1155.15	678.268	391.106	7.08572	1.32443	4.42906	4.88378	68.0577	0	0	0	0	0	0	0	0	0	0	0	0	0	0	0	0	0
																			2558.49	1353.87	1361.75	1196.74	853.306	500.566	2558.49	1550.99	821.814	15.7236	2.77701	6.63413	21.1284	139.431	0	0	0	0	0	0	0	0	0	0	0	0	0	0	0	0	0
																			2347.84	1251.23	1255.38	1092.46	789.763	461.47	2347.84	1439.78	741.252	15.3306	2.55938	10.2783	12.1126	126.519	0	0	0	0	0	0	0	0	0	0	0	0	0	0	0	0	0
																			2579.11	1360.75	1373.94	1205.17	859.389	501.361	2579.11	1609.46	786.076	15.5263	2.99309	12.7599	11.1799	141.117	0	0	0	0	0	0	0	0	0	0	0	0	0	0	0	0	0
																			703.434	377.002	379.5	323.934	239.908	137.094	703.434	415.95	232.917	4.36074	0.655271	0.996061	2.56761	45.9873	0	0	0	0	0	0	0	0	0	0	0	0	0	0	0	0	0
																			2211.08	1155.29	1176.07	1035.01	730.283	425.01	2211.08	1370.59	678.621	14.6658	2.40154	9.13139	13.0225	122.649	0	0	0	0	0	0	0	0	0	0	0	0	0	0	0	0	0
																			2071.43	1084.2	1104.17	967.258	686.218	397.984	2071.43	1273.13	643.732	13.2088	2.5051	11.1996	8.31747	119.335	0	0	0	0	0	0	0	0	0	0	0	0	0	0	0	0	0
																			1622.5	828.927	859.337	763.166	524.696	304.231	1622.5	983.419	518.318	10.2378	1.88044	6.5697	7.73394	94.3446	0	0	0	0	0	0	0	0	0	0	0	0	0	0	0	0	0
																			1848.26	965.261	982.841	865.424	608.862	356.399	1848.26	1126.9	584.077	10.7603	1.81625	7.60323	13.2391	103.873	0	0	0	0	0	0	0	0	0	0	0	0	0	0	0	0	0
																			1143.6	609.981	615.04	528.556	387.475	222.506	1143.6	683.31	372.175	7.72667	0.968357	5.91892	3.31832	70.1791	0	0	0	0	0	0	0	0	0	0	0	0	0	0	0	0	0
																			2006.27	1055.84	1072.08	934.19	667.388	388.449	2006.27	1226.28	633.447	10.7588	1.84388	9.02924	5.68549	119.224	0	0	0	0	0	0	0	0	0	0	0	0	0	0	0	0	0
																			2164.63	1126.31	1149.53	1015.1	710.74	415.569	2164.63	1327.49	682.552	14.5483	2.05736	6.19957	13.8626	117.924	0	0	0	0	0	0	0	0	0	0	0	0	0	0	0	0	0
																			1194.35	631.144	640.691	553.66	401.303	229.842	1194.35	723.003	379.618	6.5449	1.23769	3.73827	6.30918	73.9007	0	0	0	0	0	0	0	0	0	0	0	0	0	0	0	0	0
																			2888.17	1547.25	1544.06	1344.1	975.17	572.079	2888.17	1761.46	920.409	19.6443	3.1925	13.6668	12.2537	157.543	0	0	0	0	0	0	0	0	0	0	0	0	0	0	0	0	0
																			1584.51	835.195	847.1	737.407	528.148	307.047	1584.51	961.839	504.506	9.03493	1.7005	7.30073	10.0483	90.0779	0	0	0	0	0	0	0	0	0	0	0	0	0	0	0	0	0
																			1471.82	768.318	785.398	686.423	486.625	281.692	1471.82	901.831	458.793	9.82985	1.1745	5.92213	6.84816	87.423	0	0	0	0	0	0	0	0	0	0	0	0	0	0	0	0	0
																			2582.97	1386.93	1382.13	1200.84	874.435	512.493	2582.97	1567.53	826.205	15.6981	2.44742	11.067	16.1386	143.882	0	0	0	0	0	0	0	0	0	0	0	0	0	0	0	0	0
																			663.683	356.37	357.77	305.913	225.994	130.376	663.683	386.149	222.435	4.36434	0.734512	1.86937	5.33781	42.7925	0	0	0	0	0	0	0	0	0	0	0	0	0	0	0	0	0
																			1757.25	958.542	948.147	809.103	606.961	351.581	1757.25	1043.3	578.749	11.6079	1.93463	9.1158	10.6849	101.861	0	0	0	0	0	0	0	0	0	0	0	0	0	0	0	0	0
																			2039.72	1064.85	1086.96	952.764	674.185	390.668	2039.72	1241.63	644.778	12.1215	2.41696	11.9307	6.58036	120.264	0	0	0	0	0	0	0	0	0	0	0	0	0	0	0	0	0
																			897.557	486.656	485.845	411.711	309.974	176.682	897.557	525.868	302.067	5.83047	0.986016	2.63624	1.33641	58.8324	0	0	0	0	0	0	0	0	0	0	0	0	0	0	0	0	0
																			1859.09	992.328	996.748	862.341	628.292	364.036	1859.09	1111.52	607.903	12.3035	1.75217	9.25083	7.04289	109.322	0	0	0	0	0	0	0	0	0	0	0	0	0	0	0	0	0
																			1817.12	984.824	979.128	837.99	624.355	360.469	1817.12	1084.58	601.745	11.1735	2.18448	6.34256	8.38713	102.707	0	0	0	0	0	0	0	0	0	0	0	0	0	0	0	0	0
																			1143.6	618.835	619.054	524.545	393.696	225.139	1143.6	685.785	368.165	7.68401	1.20236	4.18306	2.57388	74.0058	0	0	0	0	0	0	0	0	0	0	0	0	0	0	0	0	0
																			2576.94	1368.84	1374.83	1202.11	863.384	505.452	2576.94	1579.53	807.539	16.4474	2.56278	13.9337	14.6438	142.278	0	0	0	0	0	0	0	0	0	0	0	0	0	0	0	0	0
																			2355.65	1217.79	1248.99	1106.66	769.608	448.186	2355.65	1448.96	738.103	14.4215	2.30393	9.83004	9.48733	132.55	0	0	0	0	0	0	0	0	0	0	0	0	0	0	0	0	0
																			2392.42	1273.03	1275.97	1116.45	801.789	471.239	2392.42	1445.7	768.445	14.6123	2.46609	9.70566	20.2507	131.247	0	0	0	0	0	0	0	0	0	0	0	0	0	0	0	0	0
																			2255.49	1204.18	1205.72	1049.78	761.657	442.521	2255.49	1387.71	695.965	13.5356	2.54681	12.2006	19.1355	124.396	0	0	0	0	0	0	0	0	0	0	0	0	0	0	0	0	0
																			1477.2	790.35	792.934	684.27	500.312	290.038	1477.2	875.348	486.391	9.79367	1.59708	5.47643	8.00393	90.5929	0	0	0	0	0	0	0	0	0	0	0	0	0	0	0	0	0
																			1388.83	758.402	750.738	638.093	480.74	277.661	1388.83	827.306	452.347	8.22532	1.4207	3.76942	7.51291	88.2501	0	0	0	0	0	0	0	0	0	0	0	0	0	0	0	0	0
																			1909.27	1032.73	1027.77	881.499	654.287	378.442	1909.27	1157.75	614.518	11.0174	1.93342	7.95786	6.95408	109.138	0	0	0	0	0	0	0	0	0	0	0	0	0	0	0	0	0
																			1645.75	865.313	879.198	766.556	547.718	317.595	1645.75	985.277	538.986	10.2457	1.86043	6.07342	7.62777	95.6837	0	0	0	0	0	0	0	0	0	0	0	0	0	0	0	0	0
																			1635.11	863.194	874.998	760.111	547.45	315.744	1635.11	994.758	518.513	10.1285	1.80506	6.78259	5.98225	97.1408	0	0	0	0	0	0	0	0	0	0	0	0	0	0	0	0	0
																			2168.26	1146.36	1158.37	1009.88	725.259	421.101	2168.26	1320.42	690.193	13.9398	2.06873	9.10086	10.1074	122.422	0	0	0	0	0	0	0	0	0	0	0	0	0	0	0	0	0
																			1097.1	582.93	589.175	507.928	370.377	212.553	1097.1	642.302	364.875	6.53181	1.19934	3.37194	4.0961	74.7263	0	0	0	0	0	0	0	0	0	0	0	0	0	0	0	0	0
																			1226.13	640.01	655.181	570.944	406.171	233.839	1226.13	745.026	388.089	7.44516	1.44842	5.14393	6.07502	72.897	0	0	0	0	0	0	0	0	0	0	0	0	0	0	0	0	0
																			1326.05	716.285	715.18	610.868	454.359	261.925	1326.05	799.679	425.139	8.19384	1.55312	5.34131	5.99766	80.1433	0	0	0	0	0	0	0	0	0	0	0	0	0	0	0	0	0
																			1810.56	958.696	969.662	840.901	606.98	351.716	1810.56	1113.27	561.702	11.6392	1.91671	3.34282	8.49406	110.195	0	0	0	0	0	0	0	0	0	0	0	0	0	0	0	0	0
																			1044.86	561.588	563.179	481.68	356.238	205.35	1044.86	614.989	346.161	7.05995	0.997115	3.01635	5.72044	66.9153	0	0	0	0	0	0	0	0	0	0	0	0	0	0	0	0	0
																			1702.56	894.779	909.43	793.128	566.847	327.932	1702.56	1035.35	545.606	11.5355	1.76234	4.85888	6.94469	96.4967	0	0	0	0	0	0	0	0	0	0	0	0	0	0	0	0	0
																			1808.89	967.227	970.906	837.989	612.689	354.537	1808.89	1099.98	570.871	11.6604	1.83991	5.6872	11.5209	107.334	0	0	0	0	0	0	0	0	0	0	0	0	0	0	0	0	0
																			1616.9	860.964	868.209	748.696	546.949	314.015	1616.9	986.318	508.338	10.6411	1.80074	6.98924	5.92088	96.8965	0	0	0	0	0	0	0	0	0	0	0	0	0	0	0	0	0
																			1985.95	1046.47	1059.74	926.215	661.913	384.555	1985.95	1225.64	610.892	13.0487	2.12445	9.92424	10.4142	113.909	0	0	0	0	0	0	0	0	0	0	0	0	0	0	0	0	0
																			2767.84	1427.4	1465.52	1302.31	900.309	527.092	2767.84	1743.22	841.42	17.6866	2.74918	11.6488	11.285	139.828	0	0	0	0	0	0	0	0	0	0	0	0	0	0	0	0	0
																			1475.66	795.864	795.827	679.838	505.392	290.472	1475.66	877.648	484.561	10.1361	1.48676	4.57754	4.66236	92.5924	0	0	0	0	0	0	0	0	0	0	0	0	0	0	0	0	0
																			2571.17	1343.26	1364.35	1206.82	846.435	496.822	2571.17	1592.73	804.794	15.4662	2.83415	5.10668	15.031	135.212	0	0	0	0	0	0	0	0	0	0	0	0	0	0	0	0	0
																			1175.59	618.557	628.717	546.876	391.161	227.396	1175.59	696.123	384.463	6.04265	1.29113	4.35477	8.21374	75.105	0	0	0	0	0	0	0	0	0	0	0	0	0	0	0	0	0
																			2127.89	1122.85	1136.84	991.049	709.89	412.959	2127.89	1289.14	679.002	14.9785	2.41407	10.2806	8.97116	123.106	0	0	0	0	0	0	0	0	0	0	0	0	0	0	0	0	0
																			1807.2	940.412	962.187	845.016	595.441	344.971	1807.2	1111.91	556.955	11.2809	1.75467	6.97	13.4798	104.849	0	0	0	0	0	0	0	0	0	0	0	0	0	0	0	0	0
																			2007.21	1074.16	1076.98	930.23	680.798	393.365	2007.21	1221.99	641.345	13.6921	2.06081	7.2894	7.41464	113.42	0	0	0	0	0	0	0	0	0	0	0	0	0	0	0	0	0
																			975.346	535.255	528.884	446.462	340.144	195.111	975.346	576.757	320.462	6.41949	1.19359	3.77484	6.0103	60.7281	0	0	0	0	0	0	0	0	0	0	0	0	0	0	0	0	0
																			2314.68	1197.89	1228.72	1085.96	756.441	441.449	2314.68	1408.45	742.385	14.3903	2.41448	9.94603	11.4006	125.698	0	0	0	0	0	0	0	0	0	0	0	0	0	0	0	0	0
																			1657.96	864.185	882.654	775.306	547.22	316.965	1657.96	1015.11	525.744	9.25693	1.68956	3.95113	8.93924	93.2715	0	0	0	0	0	0	0	0	0	0	0	0	0	0	0	0	0
																			1885.24	1000.31	1008.79	876.453	633.58	366.731	1885.24	1138.01	604.456	11.9396	1.98883	8.91185	8.76766	111.171	0	0	0	0	0	0	0	0	0	0	0	0	0	0	0	0	0
																			2631.95	1387.07	1401.09	1230.87	875.447	511.624	2631.95	1607.29	832.265	18.9763	3.36278	6.57101	17.0206	146.467	0	0	0	0	0	0	0	0	0	0	0	0	0	0	0	0	0
																			2337.24	1247.35	1250.99	1086.25	789.511	457.836	2337.24	1429.38	740.894	15.3017	2.5544	9.54856	13.1542	126.401	0	0	0	0	0	0	0	0	0	0	0	0	0	0	0	0	0
																			2017.78	1086.01	1083.79	933.99	688.202	397.806	2017.78	1216.79	646.061	13.2161	2.22626	8.85268	9.7377	120.896	0	0	0	0	0	0	0	0	0	0	0	0	0	0	0	0	0
																			1996.72	1046.86	1064.5	932.219	662.284	384.573	1996.72	1224.4	631.905	10.5668	2.23257	8.23069	9.27015	110.116	0	0	0	0	0	0	0	0	0	0	0	0	0	0	0	0	0
																			2252.56	1203.96	1206.06	1046.49	760.807	443.155	2252.56	1377.16	710.421	14.7087	2.61922	10.2893	13.2406	124.116	0	0	0	0	0	0	0	0	0	0	0	0	0	0	0	0	0
																			1553.11	835.431	835.586	717.528	530.128	305.303	1553.11	939.44	498.317	9.64495	1.75365	6.31709	5.58628	92.0549	0	0	0	0	0	0	0	0	0	0	0	0	0	0	0	0	0
																			1857.88	990.25	996.041	861.838	626.403	363.847	1857.88	1117.17	597.688	11.4281	2.14897	8.90564	8.29474	112.245	0	0	0	0	0	0	0	0	0	0	0	0	0	0	0	0	0
																			1658.46	868.061	885.175	773.284	550.66	317.401	1658.46	1032.45	507.531	10.8704	1.66729	3.57664	7.54303	94.8156	0	0	0	0	0	0	0	0	0	0	0	0	0	0	0	0	0
																			1921.43	1021.39	1030.31	891.124	648.257	373.131	1921.43	1157.91	621.662	11.6115	2.37035	12.301	5.05649	110.524	0	0	0	0	0	0	0	0	0	0	0	0	0	0	0	0	0
																			1564.97	846.585	843.736	721.236	537.225	309.36	1564.97	936.692	511.123	10.1872	1.58774	6.2454	9.72456	89.4119	0	0	0	0	0	0	0	0	0	0	0	0	0	0	0	0	0
																			1959.06	1037.2	1048.1	910.953	656.718	380.48	1959.06	1170.35	640.26	13.7689	1.80044	7.8629	8.30818	116.706	0	0	0	0	0	0	0	0	0	0	0	0	0	0	0	0	0
																			2494.48	1303.06	1325.28	1169.2	821.418	481.644	2494.48	1520.96	792.826	16.7325	2.82859	10.0193	13.4393	137.678	0	0	0	0	0	0	0	0	0	0	0	0	0	0	0	0	0
																			348.069	182.669	186.963	161.106	116.451	66.2187	348.069	207.925	113.314	1.98665	0.287252	1.61487	1.44415	21.4971	0	0	0	0	0	0	0	0	0	0	0	0	0	0	0	0	0
																			1831.34	998.493	988.253	843.09	632.865	365.628	1831.34	1086.65	602.421	12.6906	1.89249	10.6248	10.3674	106.694	0	0	0	0	0	0	0	0	0	0	0	0	0	0	0	0	0
																			2215.94	1173.47	1184.51	1031.43	743.348	430.125	2215.94	1374.25	691.888	14.0458	2.2864	5.58637	9.8829	118.001	0	0	0	0	0	0	0	0	0	0	0	0	0	0	0	0	0
																			2142.9	1132.2	1144.8	998.092	716.991	415.206	2142.9	1308.77	677.839	13.2425	2.09583	5.69029	14.1953	121.065	0	0	0	0	0	0	0	0	0	0	0	0	0	0	0	0	0
																			2209.94	1155.32	1176.6	1033.34	729.686	425.638	2209.94	1342.65	712.208	15.7487	2.36676	10.1286	6.63868	120.199	0	0	0	0	0	0	0	0	0	0	0	0	0	0	0	0	0
																			2437.17	1307.67	1304.42	1132.76	824.764	482.906	2437.17	1469.21	795.372	16.1049	2.73141	5.21562	16.8774	131.661	0	0	0	0	0	0	0	0	0	0	0	0	0	0	0	0	0
																			1955.98	1032.55	1044.6	911.378	653.31	379.243	1955.98	1170.22	634.868	12.4989	1.92599	10.459	8.57761	117.425	0	0	0	0	0	0	0	0	0	0	0	0	0	0	0	0	0
																			1936.16	1041.84	1041.26	894.905	659.683	382.153	1936.16	1181.36	618.023	12.0444	2.07368	7.56063	8.88229	106.216	0	0	0	0	0	0	0	0	0	0	0	0	0	0	0	0	0
																			1506.81	801.621	808.107	698.704	508.358	293.263	1506.81	910.638	485.949	9.46155	1.61052	4.66189	8.09355	86.3972	0	0	0	0	0	0	0	0	0	0	0	0	0	0	0	0	0
																			1442.46	767.33	773.876	668.583	486.604	280.726	1442.46	863.752	465.811	8.94076	1.66456	4.23631	7.997	90.0569	0	0	0	0	0	0	0	0	0	0	0	0	0	0	0	0	0
																			1592.59	839.841	851.44	741.148	531.916	307.925	1592.59	958.81	513.6	11.1033	1.49025	3.87379	9.70064	94.0104	0	0	0	0	0	0	0	0	0	0	0	0	0	0	0	0	0
																			1425.91	746.022	761.294	664.613	473.473	272.548	1425.91	869.464	453.198	8.73758	1.4691	5.53002	4.96756	82.5409	0	0	0	0	0	0	0	0	0	0	0	0	0	0	0	0	0
																			2198.42	1152.57	1170.94	1027.48	728.811	423.755	2198.42	1333.73	699.673	14.203	2.20488	10.366	10.3882	127.858	0	0	0	0	0	0	0	0	0	0	0	0	0	0	0	0	0
																			2073.9	1078.06	1102.36	971.546	682.896	395.162	2073.9	1283.96	641.131	15.0257	1.9269	6.04787	14.3559	111.457	0	0	0	0	0	0	0	0	0	0	0	0	0	0	0	0	0
																			2085.32	1111.55	1117.1	968.219	703.265	408.285	2085.32	1256.79	672.63	13.6981	2.25007	8.03032	8.1459	123.773	0	0	0	0	0	0	0	0	0	0	0	0	0	0	0	0	0
																			1304.07	710.499	705.78	598.287	452.008	258.491	1304.07	782.924	426.161	8.73301	1.41074	5.06543	4.54255	75.2294	0	0	0	0	0	0	0	0	0	0	0	0	0	0	0	0	0
																			1618.01	864.756	869.693	748.32	549.173	315.583	1618.01	955.102	547.236	10.8672	1.62464	4.82	3.82071	94.5423	0	0	0	0	0	0	0	0	0	0	0	0	0	0	0	0	0
																			1436.44	767.997	771.687	664.753	487.201	280.796	1436.44	859.66	465.47	8.69624	1.59308	4.37897	7.81412	88.8278	0	0	0	0	0	0	0	0	0	0	0	0	0	0	0	0	0
																			1318.69	702.588	708.401	610.29	445.705	256.883	1318.69	795.088	419.615	8.68021	1.54109	6.77461	7.74101	79.2505	0	0	0	0	0	0	0	0	0	0	0	0	0	0	0	0	0
																			2053.45	1087.7	1097.79	955.656	688.716	398.984	2053.45	1254.39	648.676	12.9534	2.41615	6.47438	13.2865	115.252	0	0	0	0	0	0	0	0	0	0	0	0	0	0	0	0	0
																			1889.1	1002.32	1012.57	876.528	636.378	365.944	1889.1	1154.74	601.528	11.2391	2.02305	6.64168	5.22165	107.706	0	0	0	0	0	0	0	0	0	0	0	0	0	0	0	0	0
																			2242.98	1173.98	1194.11	1048.87	742.167	431.814	2242.98	1369.95	717.177	15.457	2.21425	3.41337	10.8676	123.901	0	0	0	0	0	0	0	0	0	0	0	0	0	0	0	0	0
																			1588.22	851.05	853.997	734.223	539.539	311.511	1588.22	971.274	498.544	9.17443	1.65397	8.64638	6.98329	91.9443	0	0	0	0	0	0	0	0	0	0	0	0	0	0	0	0	0
																			1754.14	944.047	943.87	810.268	598.019	346.028	1754.14	1070.02	550.935	11.7385	1.80853	7.01382	7.96586	104.66	0	0	0	0	0	0	0	0	0	0	0	0	0	0	0	0	0
																			2407.47	1273.17	1286.14	1121.32	805.371	467.796	2407.47	1478.33	757.057	16.2817	2.38964	11.4338	5.00806	136.966	0	0	0	0	0	0	0	0	0	0	0	0	0	0	0	0	0
																			1996.31	1060.37	1068.89	927.424	670.581	389.791	1996.31	1215.4	635.643	13.4485	1.97359	8.05654	9.01308	112.781	0	0	0	0	0	0	0	0	0	0	0	0	0	0	0	0	0
																			2325.43	1220.52	1238.57	1086.85	770.907	449.609	2325.43	1430.72	730.335	15.6988	2.36933	4.8043	13.019	128.477	0	0	0	0	0	0	0	0	0	0	0	0	0	0	0	0	0
																			2833.38	1463.72	1500.41	1332.97	925.091	538.628	2833.38	1764.85	887.067	18.1039	3.27273	6.57962	5.61781	147.894	0	0	0	0	0	0	0	0	0	0	0	0	0	0	0	0	0
																			1458.39	761.658	778.946	679.448	483.504	278.154	1458.39	885.678	467.743	9.49707	1.46121	1.99464	5.6185	86.4014	0	0	0	0	0	0	0	0	0	0	0	0	0	0	0	0	0
																			1958.54	1058.07	1052.32	906.218	668.022	390.047	1958.54	1185.15	632.429	13.2107	1.98515	5.64253	11.5448	108.579	0	0	0	0	0	0	0	0	0	0	0	0	0	0	0	0	0
																			2126.92	1116.64	1134.85	992.072	708.055	408.587	2126.92	1287.45	694.335	13.7201	2.07978	10.063	4.63774	114.64	0	0	0	0	0	0	0	0	0	0	0	0	0	0	0	0	0
																			2245.92	1177.76	1195.9	1050.03	743.494	434.266	2245.92	1379.08	704.644	14.3208	2.14186	8.04484	12.6958	124.992	0	0	0	0	0	0	0	0	0	0	0	0	0	0	0	0	0
																			1590.85	834.914	850.719	740.129	529.809	305.105	1590.85	969.01	505.381	10.3605	1.84375	5.47127	4.92586	93.856	0	0	0	0	0	0	0	0	0	0	0	0	0	0	0	0	0
																			1790.88	943.878	956.415	834.464	597.243	346.635	1790.88	1069.71	590.579	11.2103	1.92816	4.013	7.00945	106.433	0	0	0	0	0	0	0	0	0	0	0	0	0	0	0	0	0
																			2228.21	1165.56	1186.24	1041.98	735.98	429.575	2228.21	1381.82	689.426	13.191	2.22159	6.19203	11.1755	124.188	0	0	0	0	0	0	0	0	0	0	0	0	0	0	0	0	0
																			1550.33	828.426	833.767	716.561	526.193	302.233	1550.33	920.932	517.878	10.5461	1.66889	6.41632	3.89291	88.9934	0	0	0	0	0	0	0	0	0	0	0	0	0	0	0	0	0
																			2367.22	1237.67	1259.48	1107.74	781.798	455.869	2367.22	1462.58	739.777	14.7063	1.97103	8.0077	8.06275	132.115	0	0	0	0	0	0	0	0	0	0	0	0	0	0	0	0	0
																			2347	1225.21	1247.13	1099.86	773.66	451.546	2347	1430.92	755.015	14.6229	2.33281	5.93492	10.9143	127.254	0	0	0	0	0	0	0	0	0	0	0	0	0	0	0	0	0
																			2019.23	1076.8	1080.9	938.337	681.176	395.623	2019.23	1235.35	628.785	12.1139	2.20662	9.54835	10.6424	120.585	0	0	0	0	0	0	0	0	0	0	0	0	0	0	0	0	0
																			1509.5	802.018	809.411	700.084	508.937	293.081	1509.5	923.789	473.387	9.72664	1.65634	5.89884	9.56966	85.468	0	0	0	0	0	0	0	0	0	0	0	0	0	0	0	0	0
																			1511.45	810.118	812.757	698.69	514.062	296.056	1511.45	907.999	485.394	8.3304	1.63887	8.7089	8.4121	90.9641	0	0	0	0	0	0	0	0	0	0	0	0	0	0	0	0	0
																			1846.45	978.778	988.201	858.251	620.197	358.581	1846.45	1120.88	593.251	11.1101	1.88036	6.81967	8.32697	104.185	0	0	0	0	0	0	0	0	0	0	0	0	0	0	0	0	0
																			1136.97	596.057	607.989	528.979	377.926	218.13	1136.97	686.728	358.574	7.34949	1.23898	3.44353	7.27577	72.359	0	0	0	0	0	0	0	0	0	0	0	0	0	0	0	0	0
																			2605.36	1360.77	1384.11	1221.25	860.002	500.772	2605.36	1616.52	816.693	15.7802	3.08833	10.1293	6.64724	136.5	0	0	0	0	0	0	0	0	0	0	0	0	0	0	0	0	0
																			1766.65	921.926	941.428	825.224	583.966	337.96	1766.65	1070.15	563.141	11.5615	1.47193	8.29099	8.30871	103.733	0	0	0	0	0	0	0	0	0	0	0	0	0	0	0	0	0
																			2133.73	1097.44	1130.49	1003.24	692.347	405.089	2133.73	1296.8	683.94	12.0568	2.09234	6.06248	10.7018	122.076	0	0	0	0	0	0	0	0	0	0	0	0	0	0	0	0	0
																			1915.65	1015	1024.95	890.699	642.945	372.054	1915.65	1166.29	607.803	12.7131	2.13102	6.91284	10.5489	109.25	0	0	0	0	0	0	0	0	0	0	0	0	0	0	0	0	0
																			1341.33	726.213	722.345	618.985	459.958	266.254	1341.33	794.193	439.583	9.38166	1.44932	6.65529	9.16313	80.9047	0	0	0	0	0	0	0	0	0	0	0	0	0	0	0	0	0
																			1791.55	952.437	960.56	830.991	603.213	349.224	1791.55	1089.45	567.969	12.0454	2.24566	4.04465	9.82508	105.973	0	0	0	0	0	0	0	0	0	0	0	0	0	0	0	0	0
																			2271.09	1183.47	1206.49	1064.6	747.386	436.086	2271.09	1389.12	719.109	15.6286	2.0807	7.79236	11.4747	125.885	0	0	0	0	0	0	0	0	0	0	0	0	0	0	0	0	0
																			2496.41	1320.6	1331.95	1164.46	834.983	485.621	2496.41	1526.6	796.281	16.258	2.85471	11.8365	7.15502	135.425	0	0	0	0	0	0	0	0	0	0	0	0	0	0	0	0	0
																			1342.02	711.372	719.622	622.398	451.739	259.633	1342.02	813.702	422.634	9.6961	1.26934	5.31699	7.22555	82.1752	0	0	0	0	0	0	0	0	0	0	0	0	0	0	0	0	0
																			1410.44	765.5	761.319	649.117	485.376	280.123	1410.44	829.83	465.827	11.3867	1.61907	6.29163	8.37258	87.1086	0	0	0	0	0	0	0	0	0	0	0	0	0	0	0	0	0
																			2172.18	1152.62	1161.13	1011.05	728.967	423.652	2172.18	1307.65	706.315	14.4402	2.27391	10.107	6.45951	124.933	0	0	0	0	0	0	0	0	0	0	0	0	0	0	0	0	0
																			1433.25	777.401	773.891	659.363	493.857	283.544	1433.25	861.632	461.889	7.81302	1.63459	7.4169	7.2234	85.6462	0	0	0	0	0	0	0	0	0	0	0	0	0	0	0	0	0
																			2807.97	1460.46	1490.79	1317.18	921.429	539.031	2807.97	1725.98	885.723	19.1886	3.38171	11.7357	11.5226	150.435	0	0	0	0	0	0	0	0	0	0	0	0	0	0	0	0	0
																			2549.82	1321.33	1351.94	1197.89	833.584	487.742	2549.82	1599.08	771.352	16.1501	2.695	12.1677	7.9074	140.467	0	0	0	0	0	0	0	0	0	0	0	0	0	0	0	0	0
																			1822.24	957.175	973.448	848.795	606.463	350.713	1822.24	1116.96	566.328	11.4795	1.9086	8.31024	7.61632	109.641	0	0	0	0	0	0	0	0	0	0	0	0	0	0	0	0	0
																			915.982	476.348	489.936	426.045	303.292	173.056	915.982	551.589	297.753	5.74926	0.852866	2.69455	2.0316	55.3116	0	0	0	0	0	0	0	0	0	0	0	0	0	0	0	0	0
																			2015.14	1080.11	1082.34	932.799	684.472	395.636	2015.14	1226.64	643.034	12.5497	2.36132	4.2218	8.29853	118.04	0	0	0	0	0	0	0	0	0	0	0	0	0	0	0	0	0
																			1158.46	614.935	622.389	536.068	391.276	223.66	1158.46	688.448	380.221	6.81525	1.29973	7.25133	3.21387	71.2072	0	0	0	0	0	0	0	0	0	0	0	0	0	0	0	0	0
																			2667.61	1368.44	1411.9	1255.71	863.549	504.886	2667.61	1677.95	817.692	15.5578	2.57555	6.88286	4.01529	142.934	0	0	0	0	0	0	0	0	0	0	0	0	0	0	0	0	0
																			1897.93	1015.09	1017.66	880.272	641.782	373.311	1897.93	1140.33	611.034	12.6032	1.7547	8.77074	12.2077	111.227	0	0	0	0	0	0	0	0	0	0	0	0	0	0	0	0	0
																			2609.82	1378.1	1389.47	1220.35	868.743	509.362	2609.82	1575.19	834.817	17.1878	2.44355	9.79774	19.4583	150.924	0	0	0	0	0	0	0	0	0	0	0	0	0	0	0	0	0
																			2561.28	1329.05	1359.06	1202.22	838.423	490.631	2561.28	1589.61	790.776	18.0002	2.65229	8.98515	10.4009	140.854	0	0	0	0	0	0	0	0	0	0	0	0	0	0	0	0	0
																			1987.2	1044.85	1058.98	928.228	659.786	385.061	1987.2	1219.25	617.688	11.8605	1.8228	6.37962	15.6962	114.512	0	0	0	0	0	0	0	0	0	0	0	0	0	0	0	0	0
																			2332.05	1208.78	1236.81	1095.24	763.128	445.655	2332.05	1430.47	730.839	13.7076	2.36454	12.4698	14.2787	127.921	0	0	0	0	0	0	0	0	0	0	0	0	0	0	0	0	0
																			2588.63	1360.82	1376.88	1211.75	859.38	501.442	2588.63	1583.41	815.377	17.7674	2.61104	11.753	17.8397	139.863	0	0	0	0	0	0	0	0	0	0	0	0	0	0	0	0	0
																			1408.64	766.653	760.943	647.699	486.525	280.128	1408.64	838.586	468.305	9.13973	1.73205	2.7613	6.12664	81.991	0	0	0	0	0	0	0	0	0	0	0	0	0	0	0	0	0
																			1492.81	792.148	799.782	693.025	502.281	289.867	1492.81	889.589	487.808	9.75447	1.58928	7.33756	7.31005	89.4186	0	0	0	0	0	0	0	0	0	0	0	0	0	0	0	0	0
																			2202.83	1175.09	1177.65	1025.19	742.114	432.977	2202.83	1330.9	706.714	15.0146	2.56838	7.07559	13.0435	127.518	0	0	0	0	0	0	0	0	0	0	0	0	0	0	0	0	0
																			2864.44	1484.56	1517.97	1346.47	936.687	547.878	2864.44	1778.72	883.941	18.7132	2.82289	13.7197	14.9603	151.565	0	0	0	0	0	0	0	0	0	0	0	0	0	0	0	0	0
																			1567.83	838.251	842.329	725.5	532.188	306.063	1567.83	961.37	490.469	8.63874	1.74624	6.3932	7.4723	91.74	0	0	0	0	0	0	0	0	0	0	0	0	0	0	0	0	0
																			1882.57	994.834	1007.37	875.198	630.173	364.661	1882.57	1136.9	609.299	12.5675	1.95218	6.62535	5.95151	109.268	0	0	0	0	0	0	0	0	0	0	0	0	0	0	0	0	0
																			2044.29	1100.36	1097.66	946.632	695.867	404.497	2044.29	1231.25	659.703	12.4785	2.00088	6.14218	11.8783	120.833	0	0	0	0	0	0	0	0	0	0	0	0	0	0	0	0	0
																			2193.78	1185.28	1178.91	1014.87	749.187	436.088	2193.78	1317.58	715.479	13.5271	2.58246	8.53952	11.4649	124.612	0	0	0	0	0	0	0	0	0	0	0	0	0	0	0	0	0
																			2494.92	1335.06	1335.43	1159.49	841.92	493.143	2494.92	1510.73	805.131	16.251	2.69748	10.427	13.6912	135.992	0	0	0	0	0	0	0	0	0	0	0	0	0	0	0	0	0
																			2148.65	1152.48	1150.75	997.898	727.696	424.788	2148.65	1295.36	691.634	14.1207	2.45428	5.45867	15.357	124.263	0	0	0	0	0	0	0	0	0	0	0	0	0	0	0	0	0
																			2056.1	1094.58	1102.17	953.931	693.29	401.288	2056.1	1260.46	650.933	13.9897	2.11176	8.06956	5.02054	115.521	0	0	0	0	0	0	0	0	0	0	0	0	0	0	0	0	0
																			1680.4	889.035	899.955	780.447	564.265	324.77	1680.4	1012.28	546.984	11.4763	1.6056	6.62149	5.95175	95.4844	0	0	0	0	0	0	0	0	0	0	0	0	0	0	0	0	0
																			1317.01	688.774	703.597	613.411	436.811	251.963	1317.01	805.798	410.974	7.11239	1.44162	5.35305	7.36837	78.9605	0	0	0	0	0	0	0	0	0	0	0	0	0	0	0	0	0
																			1887.86	1002.73	1009.37	878.486	634.176	368.55	1887.86	1128.01	611.22	14.1742	1.94054	8.12221	12.0556	112.336	0	0	0	0	0	0	0	0	0	0	0	0	0	0	0	0	0
																			1802.82	928.064	957.013	845.808	588.137	339.927	1802.82	1099.32	575.19	10.1754	1.87588	4.92207	10.3632	100.972	0	0	0	0	0	0	0	0	0	0	0	0	0	0	0	0	0
																			1700.73	918.305	916.939	783.794	582.925	335.381	1700.73	1019.29	556.136	12.1707	1.87328	6.71108	7.45191	97.1014	0	0	0	0	0	0	0	0	0	0	0	0	0	0	0	0	0
																			2608.7	1367.3	1385.12	1223.58	861.212	506.089	2608.7	1591.8	821.216	18.1971	3.1484	11.756	17.2515	145.335	0	0	0	0	0	0	0	0	0	0	0	0	0	0	0	0	0
																			1448.43	757.151	772.681	675.751	479.155	277.997	1448.43	870.252	461.202	10.3712	1.48837	5.01287	10.5562	89.5485	0	0	0	0	0	0	0	0	0	0	0	0	0	0	0	0	0
																			1783.53	950.927	956.485	827.045	603.312	347.615	1783.53	1078.58	570.049	10.4953	1.99582	7.48401	7.25245	107.672	0	0	0	0	0	0	0	0	0	0	0	0	0	0	0	0	0
																			2134.14	1136.56	1142.78	991.359	719.411	417.146	2134.14	1297.15	678.715	11.773	2.20449	10.5167	12.1949	121.585	0	0	0	0	0	0	0	0	0	0	0	0	0	0	0	0	0
																			2153.3	1124.55	1146.57	1006.73	711.457	413.098	2153.3	1318.87	681.353	13.2354	2.26757	9.91933	7.90638	119.75	0	0	0	0	0	0	0	0	0	0	0	0	0	0	0	0	0
																			957.158	512.722	515.561	441.597	325.556	187.166	957.158	573.856	304.364	6.1701	1.07327	4.76193	6.57524	60.3577	0	0	0	0	0	0	0	0	0	0	0	0	0	0	0	0	0
																			1949.34	1021.17	1038.92	910.42	646.288	374.886	1949.34	1197.65	612.166	13.0167	2.29288	6.16739	10.1167	107.931	0	0	0	0	0	0	0	0	0	0	0	0	0	0	0	0	0
																			2229.19	1162.81	1185.44	1043.75	736.089	426.717	2229.19	1375.98	701.138	12.4968	2.24067	9.44036	8.46367	119.428	0	0	0	0	0	0	0	0	0	0	0	0	0	0	0	0	0
																			1474.88	788.932	792.767	682.116	500.408	288.524	1474.88	893.042	469.841	8.2586	1.5794	4.44531	7.76384	89.9525	0	0	0	0	0	0	0	0	0	0	0	0	0	0	0	0	0
																			1808.09	939.245	961.894	846.201	594.501	344.744	1808.09	1091.66	585.445	10.7527	1.79471	2.62797	9.88492	105.934	0	0	0	0	0	0	0	0	0	0	0	0	0	0	0	0	0
																			2800.61	1510.3	1501.37	1299.24	954.276	556.027	2800.61	1718.51	893.008	17.5317	3.25252	9.6081	9.85503	148.845	0	0	0	0	0	0	0	0	0	0	0	0	0	0	0	0	0
																			2105.22	1111.26	1122.63	982.593	701.507	409.756	2105.22	1267.12	679.238	14.0577	2.58444	4.17543	16.9949	121.058	0	0	0	0	0	0	0	0	0	0	0	0	0	0	0	0	0
																			839.692	453.511	453.587	386.104	287.893	165.618	839.692	487.623	284.075	5.42657	0.968743	4.53416	3.24237	53.8213	0	0	0	0	0	0	0	0	0	0	0	0	0	0	0	0	0
																			1882.07	995.885	1007.88	874.192	630.995	364.89	1882.07	1159.8	591.777	11.5791	2.17565	3.28603	3.50374	109.952	0	0	0	0	0	0	0	0	0	0	0	0	0	0	0	0	0
																			1611.94	858.306	865.454	746.485	544.243	314.063	1611.94	981.35	519.89	10.3766	1.58695	4.09561	5.56833	89.0715	0	0	0	0	0	0	0	0	0	0	0	0	0	0	0	0	0
																			1864.12	993.772	999.318	864.801	629.618	364.154	1864.12	1122.87	604.398	11.6655	2.0784	6.39615	9.84152	106.864	0	0	0	0	0	0	0	0	0	0	0	0	0	0	0	0	0
																			2628.57	1357.83	1392.06	1236.51	858.097	499.728	2628.57	1622.17	824.193	15.8604	2.69609	11.8007	10.5672	141.285	0	0	0	0	0	0	0	0	0	0	0	0	0	0	0	0	0
																			1457.41	772.724	782.185	675.221	490.535	282.189	1457.41	887.734	462.15	7.58537	1.61929	5.12561	6.0966	87.0943	0	0	0	0	0	0	0	0	0	0	0	0	0	0	0	0	0
																			1911.95	1017.26	1025.08	886.864	644.888	372.375	1911.95	1150.06	620.733	13.05	1.84108	9.29563	6.23223	110.729	0	0	0	0	0	0	0	0	0	0	0	0	0	0	0	0	0
																			1792.4	933.319	955.499	836.904	591.506	341.813	1792.4	1097.19	571.695	12.2297	1.85252	7.14772	2.64217	99.6471	0	0	0	0	0	0	0	0	0	0	0	0	0	0	0	0	0
																			792.131	428.8	428.717	363.414	272.732	156.069	792.131	475.795	252.73	5.69298	0.845087	3.58275	3.53795	49.9473	0	0	0	0	0	0	0	0	0	0	0	0	0	0	0	0	0
																			2360.18	1255.32	1261.78	1098.4	793.478	461.838	2360.18	1446.1	748.988	15.3442	2.23055	9.20141	9.4861	128.83	0	0	0	0	0	0	0	0	0	0	0	0	0	0	0	0	0
																			2204.35	1165.94	1175.99	1028.36	737.1	428.842	2204.35	1341.72	699.344	14.0889	2.21903	10.1412	12.606	124.23	0	0	0	0	0	0	0	0	0	0	0	0	0	0	0	0	0
																			1577.58	845.246	847.45	730.127	535.043	310.203	1577.58	948.305	508.69	10.0138	1.49049	4.19972	8.89241	95.9848	0	0	0	0	0	0	0	0	0	0	0	0	0	0	0	0	0
																			1345.32	700.177	718.871	626.45	444.939	255.238	1345.32	824.135	420.034	9.1062	1.29144	4.77431	2.71367	83.2659	0	0	0	0	0	0	0	0	0	0	0	0	0	0	0	0	0
																			2041.63	1077.05	1090.87	950.763	681.494	395.56	2041.63	1260.29	630.585	11.8208	2.45217	6.08243	12.2757	118.13	0	0	0	0	0	0	0	0	0	0	0	0	0	0	0	0	0
																			2056.38	1110.39	1105.47	950.904	702.348	408.044	2056.38	1237.08	670.62	13.5232	2.28872	8.23642	9.40775	115.222	0	0	0	0	0	0	0	0	0	0	0	0	0	0	0	0	0
																			1722.57	916.637	922.551	800.019	579.459	337.178	1722.57	1018.6	567.51	11.3091	2.05733	6.90998	11.311	104.874	0	0	0	0	0	0	0	0	0	0	0	0	0	0	0	0	0
																			1570.47	836.803	842.805	727.669	530.181	306.622	1570.47	945.142	505.41	10.0968	1.77623	3.89397	8.89208	95.2628	0	0	0	0	0	0	0	0	0	0	0	0	0	0	0	0	0
																			1874.29	997.76	1005.27	869.027	632.105	365.655	1874.29	1140.03	596.363	13.1181	1.94326	4.23494	6.75181	111.853	0	0	0	0	0	0	0	0	0	0	0	0	0	0	0	0	0
																			1594.95	840.213	852.369	742.58	532.29	307.924	1594.95	971.807	510.471	9.24212	1.80108	5.38712	8.73229	87.5088	0	0	0	0	0	0	0	0	0	0	0	0	0	0	0	0	0
																			2171.78	1158.67	1163.67	1008.11	733.577	425.095	2171.78	1326.95	684.296	14.9337	2.34251	10.8268	4.40705	128.024	0	0	0	0	0	0	0	0	0	0	0	0	0	0	0	0	0
																			2059.68	1073.98	1094.95	964.728	678.189	395.787	2059.68	1260.29	648.017	12.363	2.13002	9.24865	12.9703	114.653	0	0	0	0	0	0	0	0	0	0	0	0	0	0	0	0	0
																			597.942	320.425	322.502	275.44	203.847	116.578	597.942	352.555	199.199	3.78925	0.632643	0.516235	2.44612	38.8042	0	0	0	0	0	0	0	0	0	0	0	0	0	0	0	0	0
																			1483.47	784.172	794.666	688.808	496.944	287.228	1483.47	887.598	485.919	9.99913	1.66175	5.88346	5.59555	86.8181	0	0	0	0	0	0	0	0	0	0	0	0	0	0	0	0	0
																			1538.42	819.835	826.422	711.997	519.612	300.224	1538.42	917.403	503.1	10.492	1.60845	5.11956	5.05551	95.6405	0	0	0	0	0	0	0	0	0	0	0	0	0	0	0	0	0
																			2138.6	1129.83	1139.88	998.718	712.62	417.215	2138.6	1286.52	685.229	14.9048	2.23272	7.37839	16.2781	126.056	0	0	0	0	0	0	0	0	0	0	0	0	0	0	0	0	0
																			2687.51	1422.11	1432.61	1254.89	897.297	524.817	2687.51	1650.21	850.15	18.6722	2.5253	8.40035	14.0208	143.533	0	0	0	0	0	0	0	0	0	0	0	0	0	0	0	0	0
																			2203.72	1138.49	1168.76	1034.96	719.119	419.369	2203.72	1353.97	690.967	14.8732	2.51682	7.32864	10.1522	123.915	0	0	0	0	0	0	0	0	0	0	0	0	0	0	0	0	0
																			2252.58	1198.36	1205.71	1046.87	758.88	439.477	2252.58	1361.37	726.741	15.5458	2.57459	8.86347	9.56861	127.916	0	0	0	0	0	0	0	0	0	0	0	0	0	0	0	0	0
																			807.352	431.29	435.139	372.213	274.366	156.924	807.352	476.788	266.834	5.2514	0.881207	2.42106	2.57797	52.5986	0	0	0	0	0	0	0	0	0	0	0	0	0	0	0	0	0
																			2142.95	1139.36	1146.56	996.382	719.563	419.794	2142.95	1281.07	701.09	13.7979	2.25802	7.47735	10.3317	126.922	0	0	0	0	0	0	0	0	0	0	0	0	0	0	0	0	0
																			2488.76	1320.7	1328.89	1159.87	834.17	486.535	2488.76	1513.02	804.88	17.0024	2.54175	11.4042	7.4083	132.512	0	0	0	0	0	0	0	0	0	0	0	0	0	0	0	0	0
																			1814.82	975.242	973.728	841.091	617.14	358.102	1814.82	1097.45	585.811	9.78864	1.87874	7.75145	12.994	99.1456	0	0	0	0	0	0	0	0	0	0	0	0	0	0	0	0	0
																			2357.08	1241.26	1256.2	1100.88	784.328	456.931	2357.08	1433.61	757.4	13.7545	2.56272	7.8328	13.1026	128.816	0	0	0	0	0	0	0	0	0	0	0	0	0	0	0	0	0
																			2030.19	1078.43	1087.57	942.617	684.012	394.42	2030.19	1225.58	654.603	14.2956	2.38669	8.98312	7.63093	116.714	0	0	0	0	0	0	0	0	0	0	0	0	0	0	0	0	0
																			2455.98	1291.19	1308.36	1147.63	815.738	475.45	2455.98	1508.43	774.791	15.2595	2.83876	12.2845	14.3747	128.01	0	0	0	0	0	0	0	0	0	0	0	0	0	0	0	0	0
																			1851.26	993.68	993.773	857.488	628.966	364.713	1851.26	1129.21	581.463	10.9124	2.04219	8.59929	9.7914	109.238	0	0	0	0	0	0	0	0	0	0	0	0	0	0	0	0	0
																			1777.67	948.064	953.346	824.322	600.238	347.826	1777.67	1068.97	574.11	12.6833	1.96825	10.3632	9.76523	99.8117	0	0	0	0	0	0	0	0	0	0	0	0	0	0	0	0	0
																			1853.43	1003.99	996.602	856.827	634.998	368.991	1853.43	1112.16	601.314	11.2715	1.80673	5.25308	14.2913	107.328	0	0	0	0	0	0	0	0	0	0	0	0	0	0	0	0	0
																			2317.02	1227.83	1238.21	1078.82	775.623	452.207	2317.02	1426.25	733.083	13.0099	2.11179	7.55883	9.76187	125.246	0	0	0	0	0	0	0	0	0	0	0	0	0	0	0	0	0
																			2623.4	1363.65	1392.36	1231.04	862.534	501.116	2623.4	1623.16	819.763	15.9201	2.97947	12.6157	7.84363	141.123	0	0	0	0	0	0	0	0	0	0	0	0	0	0	0	0	0
																			1838.92	965.212	982.044	856.875	611.654	353.557	1838.92	1125.81	579.261	12.3504	1.93843	8.29223	7.32495	103.938	0	0	0	0	0	0	0	0	0	0	0	0	0	0	0	0	0
																			2486.86	1305.3	1323.97	1162.89	824.739	480.566	2486.86	1533.37	780.074	15.7748	2.83864	9.24788	11.7474	133.805	0	0	0	0	0	0	0	0	0	0	0	0	0	0	0	0	0
																			1786.59	961.05	960.821	825.769	609.971	351.079	1786.59	1073.45	576.273	12.075	2.03401	5.99522	9.33839	107.427	0	0	0	0	0	0	0	0	0	0	0	0	0	0	0	0	0
																			1282.07	695.339	691.926	590.142	441.782	253.557	1282.07	775.485	407.095	7.96575	1.41414	3.70742	8.94151	77.4595	0	0	0	0	0	0	0	0	0	0	0	0	0	0	0	0	0
																			1198.23	622.854	639.963	558.265	395.999	226.855	1198.23	724.91	380.348	7.04388	0.99586	5.27715	3.56295	76.0905	0	0	0	0	0	0	0	0	0	0	0	0	0	0	0	0	0
																			1849.26	967.99	986.993	862.269	613.763	354.227	1849.26	1116.83	600.596	12.3939	2.04887	7.68232	3.93401	105.778	0	0	0	0	0	0	0	0	0	0	0	0	0	0	0	0	0
																			2231.49	1173.94	1190.86	1040.63	744.927	429.015	2231.49	1380.87	693.629	14.8552	2.79944	13.5967	4.97898	120.759	0	0	0	0	0	0	0	0	0	0	0	0	0	0	0	0	0
																			1622.22	881.572	875.067	747.153	558.903	322.669	1622.22	975.375	522.494	11.3512	2.01848	6.54107	6.45284	97.9869	0	0	0	0	0	0	0	0	0	0	0	0	0	0	0	0	0
																			2055.72	1088.11	1098.74	956.977	687.815	400.295	2055.72	1275.08	628.248	13.3413	2.12263	7.95442	12.0054	116.971	0	0	0	0	0	0	0	0	0	0	0	0	0	0	0	0	0
																			1491.27	796.826	800.072	691.196	504.337	292.488	1491.27	893.059	483.418	8.48599	1.52782	5.447	8.95824	90.3716	0	0	0	0	0	0	0	0	0	0	0	0	0	0	0	0	0
																			1680.03	881.677	896.731	783.3	558.882	322.795	1680.03	1039.3	517.261	9.53078	1.53668	5.6242	9.25741	97.5234	0	0	0	0	0	0	0	0	0	0	0	0	0	0	0	0	0
																			3030.36	1585.21	1606.88	1423.48	998.077	587.136	3030.36	1868.15	948.228	20.273	3.05309	14.3984	19.9571	156.302	0	0	0	0	0	0	0	0	0	0	0	0	0	0	0	0	0
																			2704.34	1421.65	1439.8	1264.54	897.722	523.927	2704.34	1666.4	853.261	17.0154	3.23612	10.7948	10.756	142.876	0	0	0	0	0	0	0	0	0	0	0	0	0	0	0	0	0
																			708.559	374.857	380.645	327.914	238.259	136.598	708.559	414.785	231.198	5.44488	0.786069	3.49026	3.59636	49.2583	0	0	0	0	0	0	0	0	0	0	0	0	0	0	0	0	0
																			2027.71	1062.35	1079.59	948.119	671.236	391.113	2027.71	1251.44	623.484	13.1875	2.32604	7.02303	14.5003	115.751	0	0	0	0	0	0	0	0	0	0	0	0	0	0	0	0	0
																			1705.64	911.422	914.751	790.892	577.276	334.146	1705.64	1037.82	535.822	11.8956	2.02409	6.30308	10.0709	101.707	0	0	0	0	0	0	0	0	0	0	0	0	0	0	0	0	0
																			2789.01	1468.01	1480.89	1308.12	923.96	544.049	2789.01	1700.02	885.806	19.6302	3.03531	5.40148	21.6296	153.488	0	0	0	0	0	0	0	0	0	0	0	0	0	0	0	0	0
																			1899.88	997.251	1014.85	885.028	632.465	364.786	1899.88	1163.2	600.193	12.3024	2.03426	10.2866	5.34606	106.518	0	0	0	0	0	0	0	0	0	0	0	0	0	0	0	0	0
																			1263.72	681.793	682.31	581.414	433.303	248.49	1263.72	747.257	422.346	7.83804	1.35128	4.7895	3.71149	76.4312	0	0	0	0	0	0	0	0	0	0	0	0	0	0	0	0	0
																			1898.94	995.757	1012.09	886.848	630.234	365.523	1898.94	1142.82	611.715	12.6168	2.0823	8.6872	12.4825	108.531	0	0	0	0	0	0	0	0	0	0	0	0	0	0	0	0	0
																			2073.94	1090.2	1105.06	968.875	689.128	401.072	2073.94	1249.11	668.857	12.6769	2.21382	9.43248	10.5563	121.095	0	0	0	0	0	0	0	0	0	0	0	0	0	0	0	0	0
																			2174.18	1157.3	1162.42	1011.76	731.928	425.374	2174.18	1324.07	694.871	12.3669	2.23378	7.52384	12.3101	120.803	0	0	0	0	0	0	0	0	0	0	0	0	0	0	0	0	0
																			1866.84	1006.23	1003.89	862.954	638.479	367.753	1866.84	1127.99	599.568	11.2593	1.65384	9.60388	8.62027	108.148	0	0	0	0	0	0	0	0	0	0	0	0	0	0	0	0	0
																			1849.25	982.609	990.886	858.365	622.672	359.936	1849.25	1131.89	585.547	12.7203	2.14623	8.60808	7.27574	101.066	0	0	0	0	0	0	0	0	0	0	0	0	0	0	0	0	0
																			1385.72	728.332	740.665	645.056	462.351	265.981	1385.72	847.715	428.365	8.92751	1.4241	5.67595	7.51031	86.1028	0	0	0	0	0	0	0	0	0	0	0	0	0	0	0	0	0
																			2132.88	1143.56	1144.38	988.499	723.931	419.625	2132.88	1271.98	702.497	12.4102	2.52279	11.7475	9.17462	122.546	0	0	0	0	0	0	0	0	0	0	0	0	0	0	0	0	0
																			1318.31	694.311	704.979	613.334	439.925	254.386	1318.31	800.579	416.6	8.54546	1.19458	5.74436	8.08406	77.5657	0	0	0	0	0	0	0	0	0	0	0	0	0	0	0	0	0
																			2179.57	1142.65	1161.31	1018.26	722.501	420.154	2179.57	1319.18	700.625	13.9209	2.14145	11.7762	11.4924	120.438	0	0	0	0	0	0	0	0	0	0	0	0	0	0	0	0	0
																			1505.59	807.98	809.983	695.61	512.973	295.006	1505.59	902.01	490.842	8.6136	1.63626	5.62286	7.78859	89.0795	0	0	0	0	0	0	0	0	0	0	0	0	0	0	0	0	0
																			1316.66	716.527	711.428	605.233	454.701	261.826	1316.66	776.365	432.806	9.07702	1.35165	7.32587	6.26421	83.4702	0	0	0	0	0	0	0	0	0	0	0	0	0	0	0	0	0
																			2789.34	1464.99	1482.47	1306.86	923.22	541.766	2789.34	1716.96	878.727	18.7126	2.75087	9.67353	13.9568	148.554	0	0	0	0	0	0	0	0	0	0	0	0	0	0	0	0	0
																			1983.47	1074.99	1067.44	916.03	680.306	394.685	1983.47	1208.22	626.066	13.5664	2.21419	6.42316	10.3556	116.62	0	0	0	0	0	0	0	0	0	0	0	0	0	0	0	0	0
																			1365.08	731.796	735.205	629.875	465.443	266.354	1365.08	819.1	442.331	8.52423	1.46988	3.63479	8.89762	81.1221	0	0	0	0	0	0	0	0	0	0	0	0	0	0	0	0	0
																			1866.26	996.373	1000.61	865.651	631.217	365.156	1866.26	1129.1	605.839	10.8092	2.03664	5.96387	8.33241	104.172	0	0	0	0	0	0	0	0	0	0	0	0	0	0	0	0	0
																			3159.67	1621.18	1665.36	1494.31	1019.9	601.287	3159.67	1944.48	997.834	21.1999	2.77169	7.99991	19.9436	165.44	0	0	0	0	0	0	0	0	0	0	0	0	0	0	0	0	0
																			2143.9	1119.42	1141.21	1002.69	708.467	410.951	2143.9	1319.3	675.524	12.6424	2.26394	6.84053	9.75321	117.573	0	0	0	0	0	0	0	0	0	0	0	0	0	0	0	0	0
																			1671.29	873.559	891.483	779.805	553.352	320.207	1671.29	1033.69	514.744	10.4488	1.78057	7.39307	6.80126	96.4263	0	0	0	0	0	0	0	0	0	0	0	0	0	0	0	0	0
																			2242.66	1176.62	1194.58	1048.07	743.541	433.083	2242.66	1368.16	710.299	14.7316	2.13231	9.95547	10.0518	127.323	0	0	0	0	0	0	0	0	0	0	0	0	0	0	0	0	0
																			2577.5	1354.47	1371.92	1205.57	855.608	498.857	2577.5	1612.95	788.057	13.3956	2.60322	9.01038	10.5247	140.955	0	0	0	0	0	0	0	0	0	0	0	0	0	0	0	0	0
																			2088.49	1114.38	1117.05	971.435	704.559	409.822	2088.49	1275.33	658.872	12.1728	2.23111	11.7933	12.2231	115.864	0	0	0	0	0	0	0	0	0	0	0	0	0	0	0	0	0
																			2459.35	1296.7	1310.6	1148.74	819.178	477.526	2459.35	1488.17	793.672	17.2587	2.66656	10.9935	7.77958	138.812	0	0	0	0	0	0	0	0	0	0	0	0	0	0	0	0	0
																			1383.33	740.584	742.843	640.489	469.286	271.297	1383.33	827.68	451.148	7.95368	1.47879	4.28382	8.49477	82.2928	0	0	0	0	0	0	0	0	0	0	0	0	0	0	0	0	0
																			2677.06	1411.43	1425.93	1251.13	891.679	519.747	2677.06	1640.29	849.033	16.2089	3.02698	11.7757	14.9196	141.81	0	0	0	0	0	0	0	0	0	0	0	0	0	0	0	0	0
																			2857.89	1510.56	1519.58	1338.32	951.101	559.457	2857.89	1742.41	903.925	20.2407	3.22043	11.1034	19.1564	157.836	0	0	0	0	0	0	0	0	0	0	0	0	0	0	0	0	0
																			824.019	437.586	443.53	380.489	278.799	158.787	824.019	487.912	272.319	5.45832	0.900921	2.07632	1.24265	54.1098	0	0	0	0	0	0	0	0	0	0	0	0	0	0	0	0	0
																			1090.57	598.706	590.961	499.605	379.725	218.981	1090.57	635.057	363.053	7.14192	1.21643	5.82718	6.37082	71.899	0	0	0	0	0	0	0	0	0	0	0	0	0	0	0	0	0
																			1878.32	993.463	1004.12	874.203	628.199	365.263	1878.32	1136	597.519	12.7483	2.20097	10.1721	10.8183	108.867	0	0	0	0	0	0	0	0	0	0	0	0	0	0	0	0	0
																			2153.1	1138.97	1149.13	1003.96	719.016	419.95	2153.1	1305.24	684.676	13.153	2.41269	13.6934	11.2318	122.685	0	0	0	0	0	0	0	0	0	0	0	0	0	0	0	0	0
																			945.822	497.256	506.984	438.838	315.252	182.004	945.822	562.915	307.703	4.72271	0.794275	2.28949	5.17721	62.2211	0	0	0	0	0	0	0	0	0	0	0	0	0	0	0	0	0
																			1649.52	874.791	884.247	765.273	554.071	320.72	1649.52	983.559	542.031	10.9621	1.73204	7.45286	5.77591	98.0066	0	0	0	0	0	0	0	0	0	0	0	0	0	0	0	0	0
																			2472.99	1312.77	1318.45	1154.54	828.627	484.145	2472.99	1504.54	784.064	14.7767	2.79468	16.1456	14.1547	136.518	0	0	0	0	0	0	0	0	0	0	0	0	0	0	0	0	0
																			2219.34	1155.93	1179.73	1039.62	729.97	425.96	2219.34	1352.94	712.232	12.8916	2.33565	9.71649	4.03705	125.195	0	0	0	0	0	0	0	0	0	0	0	0	0	0	0	0	0
																			1827.12	962.374	975.447	851.675	609.337	353.037	1827.12	1092.59	597.91	12.9434	2.02577	6.15893	9.69169	105.805	0	0	0	0	0	0	0	0	0	0	0	0	0	0	0	0	0
																			1580.42	842.488	847.225	733.198	533.356	309.132	1580.42	951.082	510.297	11.056	1.53545	7.27993	7.96403	91.2089	0	0	0	0	0	0	0	0	0	0	0	0	0	0	0	0	0
																			1694.12	895.452	907.618	786.506	568.408	327.044	1694.12	1023.77	550.317	10.5088	1.68738	4.44041	5.15045	98.2466	0	-6.39488e-14	0	0	0	0	0	0	0	0	0	-6.39488e-14	0	0	0	0	0
																			1506.81	788.804	803.571	703.24	499.423	289.381	1506.81	918.515	468.745	8.85401	1.89823	5.98038	10.0888	92.73	0	0	0	0	0	0	0	0	0	0	0	0	0	0	0	0	0
																			2083.88	1116.93	1117.76	966.116	705.883	411.048	2083.88	1258.49	670.844	13.8525	2.3113	6.66483	11.5373	120.179	0	0	0	0	0	0	0	0	0	0	0	0	0	0	0	0	0
																			1042.23	547.964	558.113	484.12	347.509	200.455	1042.23	631.79	330.691	6.62891	1.02401	2.95785	4.69295	64.448	0	0	0	0	0	0	0	0	0	0	0	0	0	0	0	0	0
																			1412.82	738.768	754.945	657.871	469.24	269.527	1412.82	863.597	446.53	9.51869	1.34222	2.97136	6.07375	82.7841	0	0	0	0	0	0	0	0	0	0	0	0	0	0	0	0	0
																			2756.94	1439.83	1463.21	1293.73	909.306	530.52	2756.94	1706.46	858.947	18.8791	2.98451	9.85685	12.7081	147.108	0	0	0	0	0	0	0	0	0	0	0	0	0	0	0	0	0
																			2115.18	1115.97	1128.72	986.464	705.068	410.904	2115.18	1269.39	686.228	14.6935	2.44113	10.5124	7.59639	124.317	0	0	0	0	0	0	0	0	0	0	0	0	0	0	0	0	0
																			419.379	227.347	227.308	192.071	144.271	83.0767	419.379	232.117	151.508	2.71032	0.482954	1.42618	1.41192	29.7229	0	0	0	0	0	0	0	0	0	0	0	0	0	0	0	0	0
																			2278.49	1205.04	1215.93	1062.55	761.548	443.493	2278.49	1386.84	725.033	14.5806	2.29353	6.90825	13.0813	129.747	0	0	0	0	0	0	0	0	0	0	0	0	0	0	0	0	0
																			1643.53	877.648	882.854	760.681	556.163	321.485	1643.53	981.31	543.462	9.19402	1.54694	7.82715	5.02848	95.1657	0	0	0	0	0	0	0	0	0	0	0	0	0	0	0	0	0
																			2771.16	1444.41	1469.48	1301.68	910.777	533.638	2771.16	1697.61	880.433	17.0471	2.86545	12.831	11.5173	148.857	0	0	0	0	0	0	0	0	0	0	0	0	0	0	0	0	0
																			2892.87	1525.2	1537.68	1355.18	961.075	564.121	2892.87	1766.95	924.127	17.8823	2.62851	9.97631	17.6642	153.638	0	0	0	0	0	0	0	0	0	0	0	0	0	0	0	0	0
																			1658.2	868.647	884.453	773.749	550.149	318.497	1658.2	1007.62	522.484	10.4042	1.83838	6.74084	8.95405	100.162	0	0	0	0	0	0	0	0	0	0	0	0	0	0	0	0	0
																			1724.53	923.399	925.875	798.655	585.039	338.36	1724.53	1034.83	554.344	10.0881	2.09814	9.79308	10.906	102.474	0	0	0	0	0	0	0	0	0	0	0	0	0	0	0	0	0
																			2012.86	1073.67	1078.54	934.325	679.26	394.407	2012.86	1228.43	635.084	12.7337	2.33823	7.89585	7.11744	119.257	0	0	0	0	0	0	0	0	0	0	0	0	0	0	0	0	0
																			1511.14	802.057	809.374	701.768	507.688	294.369	1511.14	909.784	482.996	9.3789	1.7262	8.23192	8.74776	90.2768	0	0	0	0	0	0	0	0	0	0	0	0	0	0	0	0	0
																			1841.26	977.8	985.903	855.353	619.519	358.281	1841.26	1122.96	582.509	11.8417	2.01336	6.87704	8.10985	106.944	0	0	0	0	0	0	0	0	0	0	0	0	0	0	0	0	0
																			1162.37	628.72	626.902	535.465	399.022	229.699	1162.37	701.022	374.349	7.22352	1.45264	5.85383	8.41284	64.0532	0	0	0	0	0	0	0	0	0	0	0	0	0	0	0	0	0
																			1734.48	907.636	925.766	808.714	575.502	332.134	1734.48	1070.66	536.659	11.6238	1.85937	3.96069	9.01068	100.703	0	0	0	0	0	0	0	0	0	0	0	0	0	0	0	0	0
																			2151.34	1127.67	1146.15	1005.2	712.171	415.497	2151.34	1319.29	681.994	10.1907	2.56976	3.99255	13.2785	120.029	0	0	0	0	0	0	0	0	0	0	0	0	0	0	0	0	0
																			2207.02	1158.99	1175.04	1031.98	731.131	427.859	2207.02	1361.4	685.193	12.5614	2.37156	10.145	14.0377	121.316	0	0	0	0	0	0	0	0	0	0	0	0	0	0	0	0	0
																			1857.34	989.942	995.764	861.572	627.124	362.819	1857.34	1116.99	604.324	11.2708	2.14374	6.72043	6.5864	109.301	0	0	0	0	0	0	0	0	0	0	0	0	0	0	0	0	0
																			2346.14	1227.87	1247.38	1098.76	774.259	453.61	2346.14	1446.22	731.367	14.4171	2.66037	8.94013	10.4684	132.074	0	0	0	0	0	0	0	0	0	0	0	0	0	0	0	0	0
																			2399.88	1254.96	1275.44	1124.44	791.418	463.538	2399.88	1473.39	750.982	15.4576	2.39316	7.74033	15.6972	134.218	0	0	0	0	0	0	0	0	0	0	0	0	0	0	0	0	0
																			1267.85	676.76	681.908	585.946	430.154	246.605	1267.85	754.651	415.063	8.5474	1.0181	4.89252	5.77856	77.9034	0	0	0	0	0	0	0	0	0	0	0	0	0	0	0	0	0
																			2617.33	1337.48	1381.04	1236.3	843.29	494.195	2617.33	1625.25	812.457	18.3354	3.00208	5.53754	12.4426	140.311	0	0	0	0	0	0	0	0	0	0	0	0	0	0	0	0	0
																			2127.81	1138.66	1142.14	985.666	721.894	416.769	2127.81	1295.7	686.595	11.6657	2.2685	6.67702	4.597	120.303	0	0	0	0	0	0	0	0	0	0	0	0	0	0	0	0	0
																			1323.77	708.599	711.582	612.192	449.417	259.183	1323.77	781.487	436.019	6.87177	1.42417	5.74004	6.45628	85.7759	0	0	0	0	0	0	0	0	0	0	0	0	0	0	0	0	0
																			2078.61	1087.88	1106.51	972.101	687.542	400.342	2078.61	1275.95	646.37	13.9021	2.06523	11.39	10.8773	118.054	0	0	0	0	0	0	0	0	0	0	0	0	0	0	0	0	0
																			1969.47	1014.02	1045.12	924.355	641.407	372.613	1969.47	1232.56	600.03	11.9298	1.78743	10.2382	9.48424	103.444	0	0	0	0	0	0	0	0	0	0	0	0	0	0	0	0	0
																			2012	1077.45	1078.96	933.045	683.034	394.415	2012	1232.86	639.497	13.8511	2.13817	6.24749	8.82306	108.581	0	0	0	0	0	0	0	0	0	0	0	0	0	0	0	0	0
																			1273.13	673.163	682.506	590.622	426.59	246.573	1273.13	765.034	406.485	8.85599	1.2975	5.87342	5.83432	79.7484	0	0	0	0	0	0	0	0	0	0	0	0	0	0	0	0	0
																			1829.84	991.172	984.298	845.538	627.37	363.802	1829.84	1096.05	588.339	11.7163	1.81824	8.82737	13.8802	109.209	0	0	0	0	0	0	0	0	0	0	0	0	0	0	0	0	0
																			1661	895.023	894.071	766.927	567.177	327.846	1661	991.972	543.026	9.74753	1.58208	6.29029	8.0116	100.368	0	0	0	0	0	0	0	0	0	0	0	0	0	0	0	0	0
																			1890.36	992.363	1008.6	881.755	627.683	364.68	1890.36	1162.04	584.344	13.4039	1.69137	6.40732	11.1112	111.355	0	0	0	0	0	0	0	0	0	0	0	0	0	0	0	0	0
																			1560.94	831.332	838.465	722.478	527.095	304.237	1560.94	920.63	526.377	10.4855	1.77954	2.85478	5.02356	93.7929	0	0	0	0	0	0	0	0	0	0	0	0	0	0	0	0	0
																			1609.46	855.616	863.404	746.052	543.33	312.286	1609.46	987.03	508.244	9.96871	1.42965	5.92044	6.53622	90.3271	0	0	0	0	0	0	0	0	0	0	0	0	0	0	0	0	0
																			1508.88	794.474	807.782	701.097	503.994	290.48	1508.88	920.825	476.457	9.80316	1.61627	6.505	2.7931	90.8802	0	0	0	0	0	0	0	0	0	0	0	0	0	0	0	0	0
																			2255.82	1197.93	1205.41	1050.41	755.742	442.187	2255.82	1383.78	707.182	14.1671	2.24157	8.10992	13.621	126.723	0	0	0	0	0	0	0	0	0	0	0	0	0	0	0	0	0
																			1009.68	543.06	545.381	464.297	346.306	196.754	1009.68	607.757	326.744	7.22844	1.15903	2.90838	1.67873	62.2028	0	0	0	0	0	0	0	0	0	0	0	0	0	0	0	0	0
																			1996.4	1064.67	1070.43	925.97	673.696	390.976	1996.4	1206.58	647.526	12.6397	2.30395	8.02032	7.64086	111.697	0	0	0	0	0	0	0	0	0	0	0	0	0	0	0	0	0
																			2167.46	1144.62	1158.49	1008.97	724.336	420.286	2167.46	1328.53	680.121	13.0884	2.29407	8.02795	9.6169	125.783	0	0	0	0	0	0	0	0	0	0	0	0	0	0	0	0	0
																			2341.27	1260.26	1255.41	1085.86	796.257	464	2341.27	1417.1	757.371	14.3032	2.66371	8.68056	11.743	129.406	0	0	0	0	0	0	0	0	0	0	0	0	0	0	0	0	0
																			2462.22	1303.51	1313.43	1148.8	822.779	480.728	2462.22	1514.43	779.272	14.2536	2.5349	10.4054	9.00429	132.32	0	0	0	0	0	0	0	0	0	0	0	0	0	0	0	0	0
																			1195.41	641.823	644.352	551.06	407.199	234.624	1195.41	715.873	383.638	6.70602	1.31263	5.50701	6.2459	76.1292	0	0	0	0	0	0	0	0	0	0	0	0	0	0	0	0	0
																			1812.9	963.644	971.299	841.599	611.367	352.277	1812.9	1108	567.313	10.8015	2.09001	5.52136	10.5622	108.61	0	0	0	0	0	0	0	0	0	0	0	0	0	0	0	0	0
																			1934.8	1026.52	1035.02	899.782	649.418	377.106	1934.8	1160.1	631.921	11.4005	2.1901	9.01194	9.10626	111.07	0	0	0	0	0	0	0	0	0	0	0	0	0	0	0	0	0
																			1819.16	981.029	977.486	841.67	621.263	359.765	1819.16	1087.61	589.715	12.2804	2.04835	11.3883	12.4374	103.673	0	0	0	0	0	0	0	0	0	0	0	0	0	0	0	0	0
																			1622.34	859.972	869.143	753.201	544.825	315.147	1622.34	999.622	504.728	9.00156	1.4629	8.22797	5.60909	93.6927	0	0	0	0	0	0	0	0	0	0	0	0	0	0	0	0	0
																			1793.77	956.275	962.272	831.499	606.356	349.919	1793.77	1087.55	577.256	13.2786	1.59176	2.06288	9.43356	102.603	0	0	0	0	0	0	0	0	0	0	0	0	0	0	0	0	0
																			1285.19	697.239	693.57	591.622	442.107	255.131	1285.19	765.074	420.212	7.6973	1.36348	2.03794	8.2432	80.564	0	0	0	0	0	0	0	0	0	0	0	0	0	0	0	0	0
																			1868.72	980.366	997.606	871.118	621.889	358.477	1868.72	1147.3	594.452	11.0828	1.90637	7.59152	6.64451	99.7432	0	0	0	0	0	0	0	0	0	0	0	0	0	0	0	0	0
																			1727.51	894.448	918.735	808.778	566.324	328.124	1727.51	1048.34	548.52	9.98452	1.82025	5.40878	8.26098	105.178	0	0	0	0	0	0	0	0	0	0	0	0	0	0	0	0	0
																			2426.39	1258.43	1288.09	1138.31	795.826	462.606	2426.39	1501.67	754.644	15.3632	2.72398	8.39637	14.0194	129.576	0	0	0	0	0	0	0	0	0	0	0	0	0	0	0	0	0
																			2706.35	1436.61	1443.98	1262.37	905.956	530.652	2706.35	1665.39	858.984	16.4977	2.35454	4.04469	16.2617	142.817	0	0	0	0	0	0	0	0	0	0	0	0	0	0	0	0	0
																			2431.06	1295.72	1300.65	1130.41	818.674	477.048	2431.06	1503.28	743.051	16.6308	2.62652	11.3437	13.6274	140.494	0	0	0	0	0	0	0	0	0	0	0	0	0	0	0	0	0
																			1443.8	776.012	778.099	665.704	492.024	283.987	1443.8	855.924	477.785	10.8097	1.64493	2.97982	4.46351	90.1956	0	0	0	0	0	0	0	0	0	0	0	0	0	0	0	0	0
																			2278.74	1216.41	1221.07	1057.66	769.919	446.492	2278.74	1363.67	748.38	12.9718	2.47794	11.9894	6.351	132.901	0	0	0	0	0	0	0	0	0	0	0	0	0	0	0	0	0
																			2195.5	1156.17	1170.35	1025.15	730.112	426.061	2195.5	1350.93	685.229	14.3249	2.32389	6.66369	13.2731	122.759	0	0	0	0	0	0	0	0	0	0	0	0	0	0	0	0	0
																			1501.33	808.311	807.869	693.458	511.143	297.169	1501.33	891.547	489.587	9.63106	1.5031	4.63593	12.6214	91.8023	0	0	0	0	0	0	0	0	0	0	0	0	0	0	0	0	0
																			2438.96	1304.4	1305.68	1133.28	824.417	479.98	2438.96	1486.9	769.827	15.3074	2.53916	13.5974	14.8222	135.963	0	0	0	0	0	0	0	0	0	0	0	0	0	0	0	0	0
																			3166.39	1653.42	1677.19	1489.2	1040.27	613.15	3166.39	1978.11	967.984	19.3884	2.89914	14.6218	23.0151	160.367	0	0	0	0	0	0	0	0	0	0	0	0	0	0	0	0	0
																			2055.9	1073.96	1095.56	960.332	680.381	393.577	2055.9	1262.86	646.503	12.3933	2.09407	7.58881	6.62098	117.832	0	0	0	0	0	0	0	0	0	0	0	0	0	0	0	0	0
																			2098.47	1088.68	1114.3	984.174	689.121	399.554	2098.47	1298.54	659.781	13.2517	2.33868	7.01713	9.06051	108.481	0	0	0	0	0	0	0	0	0	0	0	0	0	0	0	0	0
																			1646.97	884.163	885.173	761.793	560.862	323.301	1646.97	994.606	532.849	12.5626	2.042	5.62456	6.57577	92.7069	0	0	0	0	0	0	0	0	0	0	0	0	0	0	0	0	0
																			814.135	433.975	438.513	375.622	275.867	158.108	814.135	476.315	270.877	4.98192	0.878725	3.33428	4.45586	53.2921	0	0	0	0	0	0	0	0	0	0	0	0	0	0	0	0	0
																			1592.02	844.574	852.889	739.133	534.877	309.697	1592.02	969.216	500.518	11.1068	1.91007	8.70673	5.64877	94.9156	0	0	0	0	0	0	0	0	0	0	0	0	0	0	0	0	0
																			1851.99	974.518	989.447	862.547	616.909	357.609	1851.99	1129.93	588.76	12.5581	2.23144	7.96526	8.92569	101.62	0	0	0	0	0	0	0	0	0	0	0	0	0	0	0	0	0
																			1689.78	897.819	906.284	783.496	569.546	328.273	1689.78	1030.05	537.756	10.3361	1.62745	8.0302	5.00629	96.9717	0	0	0	0	0	0	0	0	0	0	0	0	0	0	0	0	0
																			1754.28	917.001	935.525	818.751	580.982	336.018	1754.28	1067.01	554.754	10.7919	1.81488	8.89523	8.83826	102.173	0	0	0	0	0	0	0	0	0	0	0	0	0	0	0	0	0
																			1882.84	967.273	998.507	884.338	611.698	355.575	1882.84	1153.23	584.332	10.2547	2.04705	10.4166	11.5023	111.064	0	0	0	0	0	0	0	0	0	0	0	0	0	0	0	0	0
																			2447.83	1296.6	1306.92	1140.91	819.316	477.283	2447.83	1500.24	777.41	17.022	2.492	7.13259	9.11011	134.42	0	0	0	0	0	0	0	0	0	0	0	0	0	0	0	0	0
																			2623.48	1389.47	1397.46	1226.02	874.161	515.31	2623.48	1609.54	821.221	17.7127	2.95208	8.07165	20.03	143.956	0	0	0	0	0	0	0	0	0	0	0	0	0	0	0	0	0
																			3233.76	1722.91	1721.81	1511.95	1082.28	640.629	3233.76	1995.83	1011.36	19.2374	3.75406	15.3316	26.4175	161.833	0	0	0	0	0	0	0	0	0	0	0	0	0	0	0	0	0
																			1426.77	779.746	771.194	655.578	495.03	284.716	1426.77	842.527	474.186	9.84487	1.59252	5.77597	8.91463	83.9316	0	0	0	0	0	0	0	0	0	0	0	0	0	0	0	0	0
																			2403.12	1254.82	1276.71	1126.4	791.648	463.176	2403.12	1491.65	741.805	14.0757	2.32632	8.21758	12.2429	132.795	0	0	0	0	0	0	0	0	0	0	0	0	0	0	0	0	0
																			2166.03	1163.58	1161.47	1004.55	735.45	428.126	2166.03	1315.68	691.957	14.9165	2.62134	8.65919	9.97226	122.219	0	0	0	0	0	0	0	0	0	0	0	0	0	0	0	0	0
																			1946.86	1053.23	1046.42	900.437	666.406	386.82	1946.86	1169.85	626.038	12.3414	2.39234	7.624	13.4709	115.145	0	0	0	0	0	0	0	0	0	0	0	0	0	0	0	0	0
																			1857.28	994.028	997.415	859.864	629.993	364.036	1857.28	1115.12	602.094	12.1293	1.86122	6.34256	8.39659	111.338	0	0	0	0	0	0	0	0	0	0	0	0	0	0	0	0	0
																			2066.92	1111.1	1110.63	956.29	703.762	407.342	2066.92	1251.79	671.341	13.4258	2.23226	6.98814	6.11796	115.016	0	0	0	0	0	0	0	0	0	0	0	0	0	0	0	0	0
																			2085.79	1105.8	1114.75	971.041	699.687	406.118	2085.79	1256.05	683.59	14.6333	2.18634	6.40802	7.57191	115.352	0	0	0	0	0	0	0	0	0	0	0	0	0	0	0	0	0
																			1985.07	1064.87	1063.07	922.008	671.896	392.977	1985.07	1190.75	642.123	12.3387	2.24443	8.41039	15.5968	113.612	0	0	0	0	0	0	0	0	0	0	0	0	0	0	0	0	0
																			1363.89	721.233	732.219	631.671	458.449	262.784	1363.89	836.066	431.773	7.40448	1.51399	3.69035	2.68112	80.7624	0	0	0	0	0	0	0	0	0	0	0	0	0	0	0	0	0
																			906.881	490.89	490.069	416.813	312.108	178.782	906.881	533.632	301.246	6.16209	0.898679	2.22214	4.44	58.2805	0	0	0	0	0	0	0	0	0	0	0	0	0	0	0	0	0
																			1806.1	945.875	963.554	842.544	598.829	347.046	1806.1	1106.66	567.106	11.04	1.92303	7.61996	7.43948	104.312	0	0	0	0	0	0	0	0	0	0	0	0	0	0	0	0	0
																			2144.02	1103.51	1135.79	1008.23	698.534	404.971	2144.02	1329.5	660.238	12.4687	2.36796	7.31341	12.9185	119.214	0	0	0	0	0	0	0	0	0	0	0	0	0	0	0	0	0
																			2374.55	1245.94	1264.63	1109.93	787.989	457.953	2374.55	1449.31	765.14	14.9027	2.39795	8.27054	8.17409	126.353	0	0	0	0	0	0	0	0	0	0	0	0	0	0	0	0	0
																			1388.98	730.505	743.989	644.992	463.424	267.081	1388.98	832.639	448.74	8.22839	1.44612	3.99782	4.44506	89.4848	0	0	0	0	0	0	0	0	0	0	0	0	0	0	0	0	0
																			1240.74	664.753	668.095	572.645	422.41	242.343	1240.74	733.819	410.185	7.83655	1.04313	5.38574	5.16145	77.3091	0	0	0	0	0	0	0	0	0	0	0	0	0	0	0	0	0
																			1911.18	979.019	1012.49	898.695	619.857	359.162	1911.18	1163.21	611.318	11.5497	2.26104	7.09209	4.82888	110.918	0	0	0	0	0	0	0	0	0	0	0	0	0	0	0	0	0
																			2411.11	1269.4	1285.15	1125.95	802.028	467.367	2411.11	1465.93	770.612	15.1785	2.61862	11.5372	12.2566	132.973	0	0	0	0	0	0	0	0	0	0	0	0	0	0	0	0	0
																			1897.13	990.157	1010.17	886.963	626.583	363.574	1897.13	1154.57	601.62	11.7036	2.15843	7.33063	11.2259	108.52	0	0	0	0	0	0	0	0	0	0	0	0	0	0	0	0	0
																			2367.7	1238.88	1260.74	1106.96	784.031	454.85	2367.7	1448.71	752.513	14.9179	3.18907	13.2201	9.18349	125.975	0	0	0	0	0	0	0	0	0	0	0	0	0	0	0	0	0
																			1642.88	871.117	879.801	763.08	552.638	318.479	1642.88	1005.55	521.172	9.77793	1.77787	2.43119	8.33731	93.8336	0	0	0	0	0	0	0	0	0	0	0	0	0	0	0	0	0
																			1252.98	670.138	673.099	579.883	424.401	245.736	1252.98	747.127	409.015	7.4682	1.39913	5.04527	7.18549	75.7412	0	0	0	0	0	0	0	0	0	0	0	0	0	0	0	0	0
																			1238.69	692.979	675.215	563.472	440.022	252.957	1238.69	719.812	423.019	8.30966	1.4307	5.54451	5.99952	74.5718	0	0	0	0	0	0	0	0	0	0	0	0	0	0	0	0	0
																			2055.73	1075.73	1095.05	960.685	680.465	395.263	2055.73	1263.39	644.146	11.4013	1.96158	11.3031	6.89439	116.632	0	0	0	0	0	0	0	0	0	0	0	0	0	0	0	0	0
																			2302.28	1222.47	1232.44	1069.85	774.195	448.276	2302.28	1410.97	723.11	15.0352	2.66694	13.5439	5.8747	131.086	0	0	0	0	0	0	0	0	0	0	0	0	0	0	0	0	0
																			867.932	463.282	467.682	400.25	295.079	168.202	867.932	522.294	280.28	5.44373	0.964793	3.04383	2.98415	52.921	0	0	0	0	0	0	0	0	0	0	0	0	0	0	0	0	0
																			2179.11	1168.44	1167.9	1011.21	739.352	429.092	2179.11	1309.29	707.276	15.3708	2.00884	6.48932	11.5782	127.096	0	0	0	0	0	0	0	0	0	0	0	0	0	0	0	0	0
																			2526.05	1359.21	1353.8	1172.25	859.113	500.1	2526.05	1517.26	819.791	15.6486	2.7048	12.8026	8.07794	149.762	0	0	0	0	0	0	0	0	0	0	0	0	0	0	0	0	0
																			1929.61	1031.66	1035.69	893.912	655.279	376.377	1929.61	1182.01	611.343	12.1554	2.02242	6.58434	4.29001	111.205	0	0	0	0	0	0	0	0	0	0	0	0	0	0	0	0	0
																			1822.11	956.596	972.323	849.791	605.476	351.12	1822.11	1108.7	585.026	11.5258	2.01034	3.62195	8.17583	103.049	0	0	0	0	0	0	0	0	0	0	0	0	0	0	0	0	0
																			1303.96	706.173	704.448	599.509	448.71	257.463	1303.96	792.419	415.875	7.19834	1.33568	4.71407	3.80479	78.6105	0	0	0	0	0	0	0	0	0	0	0	0	0	0	0	0	0
																			1916.39	1027.09	1028.03	888.357	649.326	377.76	1916.39	1145.38	626.525	12.4291	1.90136	6.54749	13.0174	110.58	0	0	0	0	0	0	0	0	0	0	0	0	0	0	0	0	0
																			1730.39	931.645	930.731	799.655	589.665	341.981	1730.39	1037.84	565.677	10.9776	1.98258	4.35214	7.31317	102.245	0	0	0	0	0	0	0	0	0	0	0	0	0	0	0	0	0
																			1686.76	882.411	900.23	786.529	560.327	322.084	1686.76	1034.42	523.007	9.31294	1.48264	9.59382	8.45663	100.488	0	0	0	0	0	0	0	0	0	0	0	0	0	0	0	0	0
																			1420.49	746.311	758.633	661.855	472.22	274.091	1420.49	847.947	462.483	8.98075	1.08421	4.86397	8.13092	86.9991	0	0	0	0	0	0	0	0	0	0	0	0	0	0	0	0	0
																			1453.02	761.933	775.684	677.336	482.382	279.551	1453.02	879.058	463.825	10.1231	1.44531	4.49643	9.21875	84.854	0	0	0	0	0	0	0	0	0	0	0	0	0	0	0	0	0
																			1528.97	822.527	822.908	706.06	521.547	300.98	1528.97	925.475	484.351	9.86886	1.60081	6.47387	6.00854	95.19	0	0	0	0	0	0	0	0	0	0	0	0	0	0	0	0	0
																			1369.18	734.671	737.024	632.154	465.523	269.148	1369.18	816.399	444.206	7.74034	1.39286	6.26701	6.37985	86.7926	0	0	0	0	0	0	0	0	0	0	0	0	0	0	0	0	0
																			1340.44	710.25	719.745	620.691	451.938	258.312	1340.44	810.898	433.5	7.23189	1.53845	3.2514	2.29097	81.7259	0	0	0	0	0	0	0	0	0	0	0	0	0	0	0	0	0
																			2299.53	1207.94	1224.73	1074.81	763.554	444.382	2299.53	1404.76	725.659	13.3545	2.43225	8.82975	12.6167	131.88	0	0	0	0	0	0	0	0	0	0	0	0	0	0	0	0	0
																			1807.18	960.708	968.506	838.67	608.859	351.849	1807.18	1119.1	559.695	12.496	2.16931	6.83428	5.14831	101.736	0	0	0	0	0	0	0	0	0	0	0	0	0	0	0	0	0
																			1227.04	651.214	658.465	568.573	412.897	238.317	1227.04	732.016	402.11	7.75791	1.21268	4.3584	4.21341	75.3694	0	0	0	0	0	0	0	0	0	0	0	0	0	0	0	0	0
																			616.386	327.716	331.536	284.85	208.049	119.667	616.386	358.872	204.854	4.43673	0.717617	1.86216	3.34102	42.3015	0	0	0	0	0	0	0	0	0	0	0	0	0	0	0	0	0
																			1582.93	844.034	849.48	733.452	534.713	309.32	1582.93	938.899	521.753	11.1332	2.02562	6.05878	7.2407	95.8212	0	0	0	0	0	0	0	0	0	0	0	0	0	0	0	0	0
																			1254.42	669.381	673.661	580.764	424.172	245.209	1254.42	757.809	403.299	6.64042	1.26296	4.60074	7.97221	72.8404	0	0	0	0	0	0	0	0	0	0	0	0	0	0	0	0	0
																			2092.78	1076.07	1111.11	981.676	682.16	393.913	2092.78	1296.87	646.386	13.8682	2.48814	9.75358	7.29788	116.122	0	0	0	0	0	0	0	0	0	0	0	0	0	0	0	0	0
																			1563.23	824.466	835.334	727.891	521.963	302.503	1563.23	948.989	490.179	10.0393	1.85651	4.89929	10.5682	96.694	0	0	0	0	0	0	0	0	0	0	0	0	0	0	0	0	0
																			1202.62	635.85	644.409	558.211	403.25	232.6	1202.62	718.732	392.319	7.76008	1.18525	6.0449	6.32688	70.2524	0	0	0	0	0	0	0	0	0	0	0	0	0	0	0	0	0
																			1392.5	755.926	752.899	639.604	481.06	274.865	1392.5	840.887	445.217	8.06723	1.37484	6.32964	1.9103	88.717	0	0	0	0	0	0	0	0	0	0	0	0	0	0	0	0	0
																			2195.53	1146.7	1169.37	1026.16	725.124	421.579	2195.53	1341.4	697.609	13.1506	2.08811	4.54189	7.44983	129.297	0	0	0	0	0	0	0	0	0	0	0	0	0	0	0	0	0
																			2189.2	1185.2	1175.28	1013.92	747.559	437.638	2189.2	1324.55	701.672	14.119	2.33189	8.51303	13.0574	124.957	0	0	0	0	0	0	0	0	0	0	0	0	0	0	0	0	0
																			1679.67	895.467	901.839	777.828	568.394	327.073	1679.67	1015.36	543.064	11.0581	1.79519	6.56503	4.93701	96.8826	0	0	0	0	0	0	0	0	0	0	0	0	0	0	0	0	0
																			2595.85	1358.18	1381.42	1214.44	858.287	499.891	2595.85	1606.2	810.732	14.9793	2.34044	12.2824	10.0453	139.275	0	0	0	0	0	0	0	0	0	0	0	0	0	0	0	0	0
																			1564.38	833.187	839.061	725.322	528.496	304.691	1564.38	935.243	508.038	9.97321	1.65515	9.07971	8.85671	91.5377	0	0	0	0	0	0	0	0	0	0	0	0	0	0	0	0	0
																			1708.83	922.204	920.686	788.141	585.804	336.4	1708.83	1038.52	545.699	9.40691	1.93112	4.89155	4.3126	104.065	0	0	0	0	0	0	0	0	0	0	0	0	0	0	0	0	0
																			1846.23	982.049	988.637	857.594	622.519	359.53	1846.23	1124.47	587.308	11.2505	1.88938	9.86749	7.39676	104.053	0	0	0	0	0	0	0	0	0	0	0	0	0	0	0	0	0
																			1476.65	789.172	792.601	684.054	500.082	289.089	1476.65	891.86	470.475	9.41276	1.38835	7.62862	8.02722	87.862	0	0	0	0	0	0	0	0	0	0	0	0	0	0	0	0	0
																			1207.16	640.381	646.348	560.81	405.725	234.655	1207.16	713.493	394.239	7.61835	1.31298	3.81672	9.3873	77.2906	0	0	0	0	0	0	0	0	0	0	0	0	0	0	0	0	0
																			2558.84	1362.41	1365.47	1193.37	858.428	503.983	2558.84	1546.95	815.866	17.6462	2.88334	15.4227	19.4099	140.66	0	0	0	0	0	0	0	0	0	0	0	0	0	0	0	0	0
																			1846.2	976.476	986.214	859.988	617.597	358.879	1846.2	1112.92	587.432	13.1048	1.93982	8.85487	11.7826	110.171	0	0	0	0	0	0	0	0	0	0	0	0	0	0	0	0	0
																			1328.56	683.318	707.045	621.512	433.483	249.834	1328.56	797.706	432.436	7.73321	1.42513	4.60129	4.04525	80.6102	0	0	0	0	0	0	0	0	0	0	0	0	0	0	0	0	0
																			3407.48	1765.74	1798.45	1609.03	1110.57	655.179	3407.48	2122.51	1050.84	22.0404	3.47287	17.1291	26.1516	165.331	0	0	0	0	0	0	0	0	0	0	0	0	0	0	0	0	0
																			2192.28	1156.45	1170.38	1021.91	732.268	424.187	2192.28	1344.99	694.051	13.8603	2.11616	4.4156	11.2772	121.574	0	0	0	0	0	0	0	0	0	0	0	0	0	0	0	0	0
																			2161.85	1133.95	1152.94	1008.91	717.206	416.741	2161.85	1313.85	701.398	13.1756	2.07644	2.01523	5.05546	124.273	0	0	0	0	0	0	0	0	0	0	0	0	0	0	0	0	0
																			1493.06	779.113	796.546	696.515	494.062	285.051	1493.06	906.816	472.773	10.2608	1.48253	1.48254	7.36552	92.8813	0	0	0	0	0	0	0	0	0	0	0	0	0	0	0	0	0
																			971.284	514.13	521.604	449.68	326.737	187.393	971.284	584.596	311.902	5.92798	0.955106	4.83654	3.09469	59.9721	0	0	0	0	0	0	0	0	0	0	0	0	0	0	0	0	0
																			2932.24	1518.08	1553.78	1378.47	958.039	560.038	2932.24	1814.21	925.579	17.6352	3.13462	8.59264	8.95875	154.136	0	0	0	0	0	0	0	0	0	0	0	0	0	0	0	0	0
																			1811.58	975.978	974.332	837.25	618.097	357.881	1811.58	1084.84	593.523	10.5492	1.81054	6.90801	8.35925	105.589	0	0	0	0	0	0	0	0	0	0	0	0	0	0	0	0	0
																			1782.71	912.898	947.11	835.598	579.484	333.414	1782.71	1093.21	560.175	11.434	1.75141	9.85545	0.722176	105.561	0	0	0	0	0	0	0	0	0	0	0	0	0	0	0	0	0
																			1833.98	988.997	987.318	846.66	627.077	361.92	1833.98	1106.03	598.77	12.6678	2.11637	5.77905	6.31413	102.304	0	0	0	0	0	0	0	0	0	0	0	0	0	0	0	0	0
																			2011.91	1078.58	1080.31	931.597	683.156	395.421	2011.91	1212.2	656.479	14.1237	2.43533	6.9003	6.26637	113.498	0	0	0	0	0	0	0	0	0	0	0	0	0	0	0	0	0
																			2182.34	1142.22	1161.22	1021.12	722.065	420.157	2182.34	1335.99	695.173	13.2164	2.0927	4.40812	11.431	120.026	0	0	0	0	0	0	0	0	0	0	0	0	0	0	0	0	0
																			2544.5	1336.31	1352.77	1191.72	842.856	493.458	2544.5	1560.47	797.556	16.897	2.6005	11.2501	20.5352	135.19	0	0	0	0	0	0	0	0	0	0	0	0	0	0	0	0	0
																			1985.7	1060.14	1065.43	920.272	670.854	389.283	1985.7	1194.09	647.271	14.6206	1.86212	4.28771	5.5195	118.047	0	0	0	0	0	0	0	0	0	0	0	0	0	0	0	0	0
																			1205.3	649.68	650.103	555.201	412.478	237.201	1205.3	707.831	403.089	8.44051	1.26439	3.38503	5.07165	76.2219	0	0	0	0	0	0	0	0	0	0	0	0	0	0	0	0	0
																			1338.82	732.82	724.738	614.08	465.016	267.805	1338.82	795.083	440.893	7.44082	1.41666	4.21904	7.874	81.8925	0	0	0	0	0	0	0	0	0	0	0	0	0	0	0	0	0
																			2112.17	1116.43	1127.76	984.41	704.981	411.45	2112.17	1269.97	683.026	13.2816	2.40017	10.7609	11.7057	121.027	0	0	0	0	0	0	0	0	0	0	0	0	0	0	0	0	0
																			2300.93	1177.58	1216.57	1084.37	743.999	433.586	2300.93	1421.6	719.526	14.6662	2.37622	7.90385	10.8982	123.968	0	0	0	0	0	0	0	0	0	0	0	0	0	0	0	0	0
																			1915.43	1039.84	1031.88	883.554	659.379	380.459	1915.43	1150.27	624.573	11.5351	1.78636	8.4839	10.1444	108.642	0	0	0	0	0	0	0	0	0	0	0	0	0	0	0	0	0
																			2251.32	1188.23	1203.25	1048.06	752.879	435.352	2251.32	1387.26	710.642	15.2896	2.23968	5.41384	4.37941	126.09	0	0	0	0	0	0	0	0	0	0	0	0	0	0	0	0	0
																			1211.18	640.483	649.16	562.024	405.708	234.775	1211.18	728.694	387.167	7.75373	1.07085	5.71147	5.59926	75.188	0	0	0	0	0	0	0	0	0	0	0	0	0	0	0	0	0
																			1928.28	1044.93	1036.94	891.338	660.244	384.682	1928.28	1158.63	626.723	11.4195	2.32793	6.72981	11.7637	110.688	0	0	0	0	0	0	0	0	0	0	0	0	0	0	0	0	0
																			1286.88	682.543	690.321	596.562	432.896	249.647	1286.88	762.909	425.139	8.27374	1.25068	5.97263	4.62512	78.712	0	0	0	0	0	0	0	0	0	0	0	0	0	0	0	0	0
																			2000.91	1083.08	1075.14	925.772	684.621	398.454	2000.91	1203.51	648.878	12.4013	2.02518	5.71361	15.2512	113.136	0	0	0	0	0	0	0	0	0	0	0	0	0	0	0	0	0
																			2079.72	1085.98	1106.9	972.824	687.029	398.955	2079.72	1270.79	666.349	12.6147	2.22663	5.0653	9.00075	113.675	0	0	0	0	0	0	0	0	0	0	0	0	0	0	0	0	0
																			1773.34	970.775	959.368	813.977	616.531	354.244	1773.34	1077.44	572.844	11.705	1.97139	2.9993	5.65902	100.723	0	0	0	0	0	0	0	0	0	0	0	0	0	0	0	0	0
																			2540.89	1328.21	1350.47	1190.42	838.098	490.113	2540.89	1563.91	795.732	14.5003	2.52355	7.69853	13.2891	143.232	0	0	0	0	0	0	0	0	0	0	0	0	0	0	0	0	0
																			1684.01	902.026	903.317	780.69	570.638	331.388	1684.01	1010.65	540.796	11.9578	1.85184	6.72368	10.2353	101.795	0	0	0	0	0	0	0	0	0	0	0	0	0	0	0	0	0
																			1992.44	1068.69	1069.21	923.233	675.711	392.98	1992.44	1206.23	636.132	12.3194	2.59792	9.07749	7.0709	119.017	0	0	0	0	0	0	0	0	0	0	0	0	0	0	0	0	0
																			793.02	420.807	426.213	366.808	267.059	153.748	793.02	465.067	262.29	5.84882	0.805622	3.47653	4.69455	50.8378	0	0	0	0	0	0	0	0	0	0	0	0	0	0	0	0	0
																			614.111	329.648	331.893	282.218	209.848	119.8	614.111	363.791	200.608	4.28228	0.670094	2.52405	2.13021	40.1058	0	0	0	0	0	0	0	0	0	0	0	0	0	0	0	0	0
																			1499.7	787.129	801.758	697.94	498.649	288.481	1499.7	909.944	473.107	9.98325	1.16866	5.99831	7.11404	92.3821	0	0	0	0	0	0	0	0	0	0	0	0	0	0	0	0	0
																			1789.58	944.656	957.872	831.712	598.736	345.92	1789.58	1091.09	568.083	10.8008	1.65295	9.29626	6.63198	102.031	0	0	0	0	0	0	0	0	0	0	0	0	0	0	0	0	0
																			1851.62	983.481	991.882	859.74	622.311	361.17	1851.62	1125.25	587.003	12.9457	2.29414	7.87171	8.12017	108.137	0	0	0	0	0	0	0	0	0	0	0	0	0	0	0	0	0
																			2277.35	1226.73	1222.59	1054.76	775.966	450.767	2277.35	1393.83	720.006	13.8699	2.14207	9.95352	11.5598	125.989	0	0	0	0	0	0	0	0	0	0	0	0	0	0	0	0	0
																			2106.01	1103.05	1121.49	984.514	696.449	406.604	2106.01	1290.69	669.017	12.6309	2.70053	8.40146	8.77762	113.787	0	0	0	0	0	0	0	0	0	0	0	0	0	0	0	0	0
																			2089.67	1105.74	1116.59	973.084	698.884	406.851	2089.67	1271.82	666.145	14.2662	2.05057	6.22779	11.7601	117.399	0	0	0	0	0	0	0	0	0	0	0	0	0	0	0	0	0
																			1574.24	834.421	842.924	731.318	528.485	305.936	1574.24	954.752	498.196	9.48519	1.68456	4.93983	8.16181	97.0224	0	0	0	0	0	0	0	0	0	0	0	0	0	0	0	0	0
																			1126.08	607.781	607.971	518.104	386.539	221.242	1126.08	670.906	369.051	6.30538	1.27827	1.66195	4.79459	72.0782	0	0	0	0	0	0	0	0	0	0	0	0	0	0	0	0	0
																			2362	1268.58	1266.33	1095.66	802.494	466.086	2362	1416.43	777.346	14.5234	2.89303	6.84369	11.8002	132.162	0	0	0	0	0	0	0	0	0	0	0	0	0	0	0	0	0
																			1316.83	701.668	706.822	610.008	445.394	256.274	1316.83	795.782	424.006	7.51736	1.25333	3.22267	7.04451	78.0043	0	0	0	0	0	0	0	0	0	0	0	0	0	0	0	0	0
																			1745.51	910.134	930.514	815	576.876	333.257	1745.51	1066.48	551.751	11.09	1.72672	5.90315	6.23908	102.323	0	0	0	0	0	0	0	0	0	0	0	0	0	0	0	0	0
																			1799.92	953.572	963.457	836.461	603.514	350.058	1799.92	1081.64	576.171	11.9548	1.95216	10.1703	13.0008	105.028	0	0	0	0	0	0	0	0	0	0	0	0	0	0	0	0	0
																			2073.2	1087	1104.11	969.088	687.517	399.482	2073.2	1256.97	658.9	12.7497	2.26145	10.8577	11.5882	119.875	0	0	0	0	0	0	0	0	0	0	0	0	0	0	0	0	0
																			2768.15	1481.24	1478.69	1289.46	934.822	546.419	2768.15	1700.93	879.181	16.1354	3.24157	12.4128	13.1825	143.06	0	0	0	0	0	0	0	0	0	0	0	0	0	0	0	0	0
																			1746.82	921.374	933.15	813.669	583.759	337.615	1746.82	1078.24	540.891	10.9446	2.21537	3.66732	9.78751	101.072	0	0	0	0	0	0	0	0	0	0	0	0	0	0	0	0	0
																			2376.25	1245.88	1266.11	1110.14	786.909	458.972	2376.25	1463.83	743.764	15.1816	2.58154	6.61817	10.5387	133.739	0	0	0	0	0	0	0	0	0	0	0	0	0	0	0	0	0
																			1623.08	849.591	867.266	755.813	538.912	310.679	1623.08	1002.42	507.754	9.15841	1.70495	4.95941	6.61527	90.4722	0	0	0	0	0	0	0	0	0	0	0	0	0	0	0	0	0
																			2446.12	1276.96	1299.07	1147.05	804.919	472.043	2446.12	1498.44	768.103	15.4746	2.14639	7.49645	16.529	137.93	0	0	0	0	0	0	0	0	0	0	0	0	0	0	0	0	0
																			2211.3	1185.43	1185.06	1026.24	749.893	435.537	2211.3	1364.12	675.78	15.6936	2.91592	12.4589	17.2093	123.123	0	0	0	0	0	0	0	0	0	0	0	0	0	0	0	0	0
																			2595.95	1355.39	1380.18	1215.77	856.068	499.323	2595.95	1607.45	811.293	16.3166	2.88396	9.4039	6.58703	142.014	0	0	0	0	0	0	0	0	0	0	0	0	0	0	0	0	0
																			1636.01	873.777	878.679	757.327	554.212	319.565	1636.01	974.221	544.343	11.1835	1.7078	3.83726	4.6631	96.0516	0	0	0	0	0	0	0	0	0	0	0	0	0	0	0	0	0
																			1283.32	680.186	688.184	595.14	432.046	248.14	1283.32	769.724	415.134	7.78756	1.46795	4.18444	5.22984	79.7951	0	0	0	0	0	0	0	0	0	0	0	0	0	0	0	0	0
																			1667.34	881.58	892.052	775.285	558.627	322.952	1667.34	1012.94	525.042	10.328	1.84467	10.7226	9.51484	96.9483	0	0	0	0	0	0	0	0	0	0	0	0	0	0	0	0	0
																			1940.24	1008.39	1033.23	907.013	639.224	369.166	1940.24	1198.39	609.876	11.056	2.0358	9.567	3.35612	105.959	0	0	0	0	0	0	0	0	0	0	0	0	0	0	0	0	0
																			1983.45	1031.26	1054.5	928.949	651.435	379.82	1983.45	1215.66	620.489	11.8051	1.75925	9.19998	11.3233	113.217	0	0	0	0	0	0	0	0	0	0	0	0	0	0	0	0	0
																			2221.69	1185.04	1188.96	1032.72	748.117	436.919	2221.69	1344.94	709.741	15.4897	2.2404	10.2146	13.8783	125.182	0	0	0	0	0	0	0	0	0	0	0	0	0	0	0	0	0
																			2246.45	1193.41	1201.73	1044.72	755.182	438.224	2246.45	1364.21	723.873	13.2667	2.16822	5.28087	8.80764	128.84	0	0	0	0	0	0	0	0	0	0	0	0	0	0	0	0	0
																			2346.71	1222.57	1246.52	1100.19	772.49	450.08	2346.71	1456.34	734.183	12.8042	2.62065	9.63108	9.0649	122.067	0	0	0	0	0	0	0	0	0	0	0	0	0	0	0	0	0
																			2124.71	1114.65	1131.68	993.028	704.537	410.116	2124.71	1294.08	672.483	12.1025	2.11276	12.203	12.7069	119.013	0	0	0	0	0	0	0	0	0	0	0	0	0	0	0	0	0
																			2373.35	1260.81	1268.59	1104.76	796.795	464.018	2373.35	1445.4	758.699	13.613	1.99335	12.3995	9.10495	132.142	0	0	0	0	0	0	0	0	0	0	0	0	0	0	0	0	0
																			1534.22	826.054	826.033	708.188	524.615	301.439	1534.22	915.883	500.907	10.1716	1.63734	3.94	7.19492	94.4861	0	0	0	0	0	0	0	0	0	0	0	0	0	0	0	0	0
																			1693.4	884.293	903.009	790.394	560.612	323.681	1693.4	1026.99	549.729	10.0044	1.66007	6.681	5.92186	92.4137	0	0	0	0	0	0	0	0	0	0	0	0	0	0	0	0	0
																			1331.37	711.331	715.945	615.426	451.933	259.398	1331.37	808.391	425.657	7.35052	1.4336	5.62378	5.16538	77.7496	0	0	0	0	0	0	0	0	0	0	0	0	0	0	0	0	0
																			2629.93	1392.27	1401.04	1228.89	879.105	513.161	2629.93	1603.02	837.648	17.5171	3.35961	5.37635	17.6068	145.407	0	0	0	0	0	0	0	0	0	0	0	0	0	0	0	0	0
																			1382.96	736.838	742.072	640.886	467.033	269.805	1382.96	830.217	449.714	10.1665	1.62372	3.78934	8.47767	78.9687	0	0	0	0	0	0	0	0	0	0	0	0	0	0	0	0	0
																			1792.42	972.46	965.253	827.166	615.05	357.41	1792.42	1061.6	591.564	11.9943	2.03902	8.26403	12.9373	104.024	0	0	0	0	0	0	0	0	0	0	0	0	0	0	0	0	0
																			1126.8	598.735	605.363	521.432	380.476	218.259	1126.8	683.411	356.235	6.4706	1.38276	5.86413	5.52985	67.9023	0	0	0	0	0	0	0	0	0	0	0	0	0	0	0	0	0
																			2776.19	1468.14	1475.71	1300.48	923.09	545.054	2776.19	1709.16	870.243	15.2703	2.84706	15.5259	17.9394	145.208	0	0	0	0	0	0	0	0	0	0	0	0	0	0	0	0	0
																			2141.72	1132.73	1145.04	996.688	717.923	414.804	2141.72	1305.43	683.819	14.0355	2.35369	4.21454	3.42034	128.448	0	0	0	0	0	0	0	0	0	0	0	0	0	0	0	0	0
																			1317.38	696.663	707.693	609.691	442.445	254.218	1317.38	790.386	425.519	9.46494	1.38526	6.43956	1.08155	83.1074	0	0	0	0	0	0	0	0	0	0	0	0	0	0	0	0	0
																			2170.03	1126.24	1153.85	1016.18	713.5	412.741	2170.03	1352.96	664.85	13.1064	2.26688	5.82367	8.8676	122.151	0	0	0	0	0	0	0	0	0	0	0	0	0	0	0	0	0
																			1820.97	974.426	977.724	843.249	617.624	356.802	1820.97	1099.15	584.538	12.5316	2.21117	6.76378	7.57943	108.201	0	0	0	0	0	0	0	0	0	0	0	0	0	0	0	0	0
																			2070.07	1106.85	1109.49	960.584	700.666	406.186	2070.07	1245.35	668.146	14.2401	2.25418	7.95872	8.60966	123.515	0	0	0	0	0	0	0	0	0	0	0	0	0	0	0	0	0
																			1721.51	912.483	921.563	799.944	578.16	334.323	1721.51	1049.73	548.495	10.7882	1.70773	3.29488	8.38898	99.097	0	0	0	0	0	0	0	0	0	0	0	0	0	0	0	0	0
																			2288.82	1193.39	1217.73	1071.09	755.3	438.086	2288.82	1432.3	701.838	14.9091	2.1301	4.90774	7.33516	125.406	0	0	0	0	0	0	0	0	0	0	0	0	0	0	0	0	0
																			2394.37	1266.46	1277.76	1116.61	799.248	467.208	2394.37	1461.69	760.022	15.8635	2.75186	12.4004	8.86964	132.77	0	0	0	0	0	0	0	0	0	0	0	0	0	0	0	0	0
																			2547.53	1346.69	1357.75	1189.78	850.828	495.865	2547.53	1559.84	806.064	15.4861	2.9305	13.1985	14.2715	135.736	0	0	0	0	0	0	0	0	0	0	0	0	0	0	0	0	0
																			1869.46	1002.06	1004.51	864.951	636.016	366.04	1869.46	1134.7	596.578	12.852	2.225	8.58658	7.10355	107.419	0	0	0	0	0	0	0	0	0	0	0	0	0	0	0	0	0
																			2839.45	1478.41	1506.15	1333.3	933.729	544.678	2839.45	1770.81	883.115	15.9381	3.12523	5.32833	10.8623	150.273	0	0	0	0	0	0	0	0	0	0	0	0	0	0	0	0	0
																			2070.65	1113.48	1110.7	959.959	704.105	409.372	2070.65	1248.11	669.017	12.7093	2.10135	6.53514	12.8638	119.321	0	0	0	0	0	0	0	0	0	0	0	0	0	0	0	0	0
																			1670.67	893.76	896.384	774.284	565.881	327.88	1670.67	987.779	555.305	11.4421	1.73898	8.13359	8.68445	97.5855	0	0	0	0	0	0	0	0	0	0	0	0	0	0	0	0	0
																			1986.39	1035.67	1056.57	929.819	654.629	381.044	1986.39	1206.02	624.08	14.7083	1.96185	7.88785	11.4999	120.229	0	0	0	0	0	0	0	0	0	0	0	0	0	0	0	0	0
																			2215.1	1171.99	1181.67	1033.44	740.387	431.602	2215.1	1361.44	691.081	12.5619	2.45523	12.1315	11.08	124.359	0	0	0	0	0	0	0	0	0	0	0	0	0	0	0	0	0
																			1610.23	856.235	863.17	747.056	542.645	313.59	1610.23	970.123	519.908	10.2699	1.81786	4.43341	7.23116	96.4429	0	0	0	0	0	0	0	0	0	0	0	0	0	0	0	0	0
																			2492.19	1322.13	1328.96	1163.22	833.083	489.045	2492.19	1529.4	782.41	14.8669	2.76198	9.2497	18.812	134.692	0	0	0	0	0	0	0	0	0	0	0	0	0	0	0	0	0
																			1678.24	879.187	896.434	781.811	557.867	321.32	1678.24	1023.31	530.229	12.5399	1.93004	7.30775	5.25723	97.6729	0	0	0	0	0	0	0	0	0	0	0	0	0	0	0	0	0
																			2264.57	1218.1	1217.21	1047.36	771.832	446.27	2264.57	1395.2	713.468	14.0243	2.17464	10.2044	4.68918	124.806	0	0	0	0	0	0	0	0	0	0	0	0	0	0	0	0	0
																			1011.62	564.403	551.495	460.125	358.828	205.574	1011.62	588.649	338.845	6.66892	1.02125	3.44508	6.43974	66.5506	0	0	0	0	0	0	0	0	0	0	0	0	0	0	0	0	0
																			2237.68	1199.15	1200.65	1037.03	758.055	441.092	2237.68	1364.7	709.083	14.6425	2.38866	8.61124	8.59023	129.663	0	0	0	0	0	0	0	0	0	0	0	0	0	0	0	0	0
																			2423.87	1256.37	1288.94	1134.93	796.334	460.033	2423.87	1503.16	751.86	15.4772	2.411	10.5993	3.35075	137.013	0	0	0	0	0	0	0	0	0	0	0	0	0	0	0	0	0
																			685.357	363.508	368.672	316.685	231.237	132.271	685.357	406.411	223.337	4.0994	0.65965	2.7552	2.09855	45.9959	0	0	0	0	0	0	0	0	0	0	0	0	0	0	0	0	0
																			1316.18	708.682	709.3	606.876	450.335	258.347	1316.18	780.592	429.883	9.11526	1.42865	5.80254	6.25222	83.1013	0	0	0	0	0	0	0	0	0	0	0	0	0	0	0	0	0
																			2051.96	1086.32	1098.06	953.897	689.041	397.276	2051.96	1277.38	633.835	14.6319	1.89338	8.94976	8.14438	107.126	0	0	0	0	0	0	0	0	0	0	0	0	0	0	0	0	0
																			2609.6	1315.51	1373.62	1235.98	830.61	484.9	2609.6	1599.68	826.401	15.4716	2.66709	13.407	9.51457	142.464	0	0	0	0	0	0	0	0	0	0	0	0	0	0	0	0	0
																			2610.09	1390.26	1394.83	1215.26	877.523	512.735	2610.09	1583.41	840.287	16.5263	3.31721	13.0973	11.5944	141.861	0	0	0	0	0	0	0	0	0	0	0	0	0	0	0	0	0
																			1862.53	975.759	993.644	868.886	617.363	358.396	1862.53	1119.52	608.63	12.0078	2.08467	5.69688	6.94527	107.649	0	0	0	0	0	0	0	0	0	0	0	0	0	0	0	0	0
																			1977.4	1035.02	1055.08	922.324	656.14	378.882	1977.4	1210.92	623.55	12.4139	2.23231	6.37018	6.39744	115.512	0	0	0	0	0	0	0	0	0	0	0	0	0	0	0	0	0
																			1623.43	879.413	874.927	748.502	557.591	321.822	1623.43	965.373	531.793	10.1351	1.67693	1.60352	8.17879	104.669	0	0	0	0	0	0	0	0	0	0	0	0	0	0	0	0	0
																			1259.19	671.423	677.265	581.929	427.046	244.377	1259.19	764.271	401.866	7.91653	1.15387	2.93181	3.10552	77.949	0	0	0	0	0	0	0	0	0	0	0	0	0	0	0	0	0
																			1873.04	1006.77	1005.21	867.833	636.781	369.991	1873.04	1138.35	587.151	12.6512	1.643	6.8347	12.4208	113.984	0	0	0	0	0	0	0	0	0	0	0	0	0	0	0	0	0
																			2119.01	1136.75	1136.82	982.195	718.523	418.229	2119.01	1276.29	679.281	12.4746	2.30287	12.5042	9.85675	126.303	0	0	0	0	0	0	0	0	0	0	0	0	0	0	0	0	0
																			1890.7	1005.76	1012.24	878.46	636.93	368.826	1890.7	1157.7	585.132	11.7966	1.83871	9.617	13.3741	111.24	0	0	0	0	0	0	0	0	0	0	0	0	0	0	0	0	0
																			2081.16	1094.43	1108.92	972.245	690.68	403.753	2081.16	1261.44	659.735	12.9514	2.34276	10.5921	9.35073	124.751	0	0	0	0	0	0	0	0	0	0	0	0	0	0	0	0	0
																			2130.72	1145.16	1142.96	987.761	724.739	420.42	2130.72	1289.46	691.06	13.8919	2.20107	5.71827	10.72	117.668	0	0	0	0	0	0	0	0	0	0	0	0	0	0	0	0	0
																			1430.63	766.219	769.906	660.721	486.255	279.963	1430.63	866.176	455.576	9.36103	1.72871	6.98186	5.44103	85.3623	0	0	0	0	0	0	0	0	0	0	0	0	0	0	0	0	0
																			2238.99	1186.16	1195.37	1043.62	748.711	437.452	2238.99	1348.28	727.436	14.4028	1.90307	8.69289	13.5944	124.682	0	0	0	0	0	0	0	0	0	0	0	0	0	0	0	0	0
																			1033.82	548.066	555.753	478.069	348.125	199.941	1033.82	620.073	336.419	6.41645	1.06834	4.80432	2.96904	62.0727	0	0	0	0	0	0	0	0	0	0	0	0	0	0	0	0	0
																			1777.81	938.915	951.047	826.768	594.597	344.317	1777.81	1086.34	556.764	12.628	2.02829	5.83095	5.91864	108.305	0	0	0	0	0	0	0	0	0	0	0	0	0	0	0	0	0
																			1508.35	807.507	810.692	697.658	511.763	295.744	1508.35	899.009	490.245	8.86491	1.84131	7.35342	8.28447	92.7528	0	0	0	0	0	0	0	0	0	0	0	0	0	0	0	0	0
																			1750.08	908.26	931.584	818.498	575.241	333.019	1750.08	1060.72	555.209	9.83413	1.61646	10.3663	9.21235	103.128	0	0	0	0	0	0	0	0	0	0	0	0	0	0	0	0	0
																			1832.33	977.293	982.448	849.886	619.074	358.22	1832.33	1108.96	582.925	12.7728	1.87159	6.68231	11.9657	107.159	0	0	0	0	0	0	0	0	0	0	0	0	0	0	0	0	0
																			1729.85	909.38	924.032	805.816	575.067	334.313	1729.85	1042.92	558.348	10.3424	1.76681	3.38293	8.25014	104.838	0	0	0	0	0	0	0	0	0	0	0	0	0	0	0	0	0
																			1495.69	783.185	797.426	698.262	495.374	287.812	1495.69	903.927	475.288	9.20508	1.7158	6.65169	8.36167	90.5394	0	0	0	0	0	0	0	0	0	0	0	0	0	0	0	0	0
																			1820.33	948.783	969.57	850.758	601.036	347.748	1820.33	1106.66	574.547	12.3549	2.07541	12.4826	8.05466	104.155	0	0	0	0	0	0	0	0	0	0	0	0	0	0	0	0	0
																			2475.69	1318.96	1323.73	1151.96	832.798	486.158	2475.69	1497.58	802.644	15.0084	2.88283	9.14085	8.80045	139.634	0	0	0	0	0	0	0	0	0	0	0	0	0	0	0	0	0
																			1929.78	1015.29	1029.8	899.976	642.186	373.104	1929.78	1170.91	612.058	12.4277	2.14719	8.16713	12.6202	111.445	0	0	0	0	0	0	0	0	0	0	0	0	0	0	0	0	0
																			1742.45	918.898	931.723	810.731	581.839	337.059	1742.45	1061.39	553.741	10.0983	1.87541	7.12829	8.93666	99.2842	0	0	0	0	0	0	0	0	0	0	0	0	0	0	0	0	0
																			2073.74	1096	1108.64	965.105	693.275	402.726	2073.74	1274.82	647.997	12.4664	2.26792	11.1306	9.10706	115.955	0	0	0	0	0	0	0	0	0	0	0	0	0	0	0	0	0
																			2156.6	1137.63	1148.67	1007.93	718.134	419.493	2156.6	1306.77	693.258	14.3311	2.13649	7.18713	16.045	116.872	0	0	0	0	0	0	0	0	0	0	0	0	0	0	0	0	0
																			1161.26	629.117	627.346	533.912	399.887	229.231	1161.26	699.938	368.196	7.38179	1.16837	4.27657	6.37769	73.9198	0	0	0	0	0	0	0	0	0	0	0	0	0	0	0	0	0
																			2548.74	1330.07	1352.03	1196.71	840.062	490.008	2548.74	1575.31	790.415	15.932	2.7735	9.94603	14.4193	139.951	0	0	0	0	0	0	0	0	0	0	0	0	0	0	0	0	0
																			1360.77	729.605	731.942	628.829	462.649	266.955	1360.77	809.948	444.521	8.7157	1.16698	6.73193	6.72657	82.9614	0	0	0	0	0	0	0	0	0	0	0	0	0	0	0	0	0
																			2504.25	1328.13	1334.3	1169.94	837.18	490.953	2504.25	1537.89	774.528	16.9804	2.33874	14.3661	17.7654	140.381	0	0	0	0	0	0	0	0	0	0	0	0	0	0	0	0	0
																			2583.48	1373.15	1379.45	1204.03	866.806	506.342	2583.48	1575.95	823.352	18.6963	2.62659	10.2487	10.9386	141.667	0	0	0	0	0	0	0	0	0	0	0	0	0	0	0	0	0
																			1287.29	697.008	695.39	591.896	442.296	254.712	1287.29	763.171	417.524	8.61545	1.1603	4.51869	6.02139	86.2745	0	0	0	0	0	0	0	0	0	0	0	0	0	0	0	0	0
																			2126.73	1123.24	1134.45	992.276	708.776	414.46	2126.73	1296.12	673.735	13.8474	2.34051	6.76137	16.1426	117.782	0	0	0	0	0	0	0	0	0	0	0	0	0	0	0	0	0
																			2594.52	1375.81	1381.98	1212.54	866.307	509.5	2594.52	1566.22	840.728	15.0894	2.84827	7.44327	20.8208	141.37	0	0	0	0	0	0	0	0	0	0	0	0	0	0	0	0	0
																			1326.77	713.127	714.522	612.253	452.983	260.144	1326.77	785.742	436.702	8.2458	1.48956	5.90867	6.07064	82.6157	0	0	0	0	0	0	0	0	0	0	0	0	0	0	0	0	0
																			754.259	403.351	406.583	347.676	256.524	146.826	754.259	451.004	244.304	5.04615	0.776847	2.52212	3.79502	46.8109	0	0	0	0	0	0	0	0	0	0	0	0	0	0	0	0	0
																			2083.36	1083.8	1108.32	975.048	686.43	397.373	2083.36	1287.35	647.618	12.7629	1.97129	6.21045	13.1428	114.306	0	0	0	0	0	0	0	0	0	0	0	0	0	0	0	0	0
																			1393	750.776	750.289	642.711	476.653	274.122	1393	826.612	458.964	9.26702	1.5451	6.7445	7.4425	82.4248	0	0	0	0	0	0	0	0	0	0	0	0	0	0	0	0	0
																			1940.91	1018.1	1036.77	904.143	645.791	372.314	1940.91	1176.39	628.698	11.7053	1.71461	7.40393	1.74614	113.253	0	0	0	0	0	0	0	0	0	0	0	0	0	0	0	0	0
																			2758.62	1445.2	1465.66	1292.96	911.706	533.491	2758.62	1706.24	853.82	17.514	3.02293	14.0438	12.9002	151.081	0	0	0	0	0	0	0	0	0	0	0	0	0	0	0	0	0
																			2307.14	1204.4	1225.54	1081.59	759.834	444.567	2307.14	1420.46	721.324	12.8715	2.82351	6.62079	14.0243	129.017	0	0	0	0	0	0	0	0	0	0	0	0	0	0	0	0	0
																			1372.63	721.081	733.535	639.099	456.989	264.092	1372.63	825.325	438.678	8.15325	1.33178	4.79432	8.45905	85.8919	0	0	0	0	0	0	0	0	0	0	0	0	0	0	0	0	0
																			1930.37	1024.84	1032.74	897.63	647.921	376.917	1930.37	1198.37	585.259	12.4593	1.9494	7.41638	10.9187	114	0	0	0	0	0	0	0	0	0	0	0	0	0	0	0	0	0
																			2034.06	1070.01	1084.51	949.544	677.528	392.481	2034.06	1240.53	648.642	11.4864	2.28101	5.7282	11.0688	114.318	0	0	0	0	0	0	0	0	0	0	0	0	0	0	0	0	0
																			946.702	503.471	509.976	436.727	320.691	182.78	946.702	563.412	312.297	5.90825	0.940632	3.93229	2.35233	57.8604	0	0	0	0	0	0	0	0	0	0	0	0	0	0	0	0	0
																			1483.87	791.609	796.732	687.142	501.223	290.386	1483.87	882.013	485.019	9.78588	1.73134	6.07376	9.87399	89.3763	0	0	0	0	0	0	0	0	0	0	0	0	0	0	0	0	0
																			2203.32	1173.06	1178.97	1024.35	741.456	431.604	2203.32	1340.3	702.432	15.478	2.11293	3.90015	9.38435	129.709	0	0	0	0	0	0	0	0	0	0	0	0	0	0	0	0	0
																			2013.06	1054.61	1072.12	940.942	666.361	388.25	2013.06	1216.63	646.215	13.2403	2.50224	9.1126	15.5054	109.856	0	0	0	0	0	0	0	0	0	0	0	0	0	0	0	0	0
																			2612.85	1360.14	1387.27	1225.57	858.546	501.589	2612.85	1595.48	844.142	15.796	2.2525	10.3994	9.37703	135.395	0	0	0	0	0	0	0	0	0	0	0	0	0	0	0	0	0
																			1721.44	911.513	920.688	800.749	577.105	334.408	1721.44	1043.09	550.461	11.6173	1.88482	6.71509	9.25274	98.4165	0	0	0	0	0	0	0	0	0	0	0	0	0	0	0	0	0
																			1965.33	1035.81	1050.21	915.113	656.985	378.824	1965.33	1201.74	622.77	13.237	1.88473	9.58428	6.339	109.773	0	0	0	0	0	0	0	0	0	0	0	0	0	0	0	0	0
																			1754.4	914.528	934.761	819.643	579.174	335.354	1754.4	1065.75	554.792	11.9615	1.9801	9.32077	9.92137	100.677	0	0	0	0	0	0	0	0	0	0	0	0	0	0	0	0	0
																			1992.79	1045.73	1062.16	930.634	661.396	384.334	1992.79	1225.99	630.485	11.8059	1.7944	8.73254	8.99987	104.986	0	0	0	0	0	0	0	0	0	0	0	0	0	0	0	0	0
																			1975.39	1062.77	1063.5	911.895	675.024	387.747	1975.39	1187.92	648.89	13.9699	1.94191	7.64406	2.1601	112.863	0	0	0	0	0	0	0	0	0	0	0	0	0	0	0	0	0
																			2300.93	1212.61	1226.27	1074.66	765.115	447.498	2300.93	1414.78	714.79	15.8493	2.76593	7.68325	15.0371	130.027	0	0	0	0	0	0	0	0	0	0	0	0	0	0	0	0	0
																			2029.18	1060.04	1081.36	947.82	671.594	388.447	2029.18	1232.96	648.572	13.4166	2.47109	5.36778	10.7827	115.605	0	0	0	0	0	0	0	0	0	0	0	0	0	0	0	0	0
																			2087.6	1119.23	1120.07	967.528	708.399	410.827	2087.6	1262.79	676.11	13.2903	2.37608	7.48709	10.8942	114.65	0	0	0	0	0	0	0	0	0	0	0	0	0	0	0	0	0
																			1863.69	987.722	997.101	866.587	625.481	362.241	1863.69	1131.99	594.698	10.2491	2.31211	6.10322	9.43954	108.899	0	0	0	0	0	0	0	0	0	0	0	0	0	0	0	0	0
																			1452.87	790.906	785.114	667.761	501.238	289.668	1452.87	853.544	484.512	9.57584	1.6324	5.59401	5.67058	92.3461	0	0	0	0	0	0	0	0	0	0	0	0	0	0	0	0	0
																			1976.42	1070.63	1063.12	913.305	677.013	393.613	1976.42	1194.24	634.381	13.4721	1.97043	6.88748	9.01117	116.462	0	0	0	0	0	0	0	0	0	0	0	0	0	0	0	0	0
																			1676.4	888.452	898.897	777.506	563.475	324.978	1676.4	1013.62	540.725	10.5774	1.54315	5.20097	5.61666	99.1152	0	0	0	0	0	0	0	0	0	0	0	0	0	0	0	0	0
																			1936.22	1010.9	1031.32	904.906	640.854	370.049	1936.22	1200.13	596.253	11.8574	1.98788	5.18713	7.86459	112.94	0	0	0	0	0	0	0	0	0	0	0	0	0	0	0	0	0
																			2000.76	1055.59	1068.48	932.285	668.067	387.522	2000.76	1219.37	638.017	12.4241	2.10267	6.88602	8.43158	113.533	0	0	0	0	0	0	0	0	0	0	0	0	0	0	0	0	0
																			1625.09	858.651	869.638	755.451	544.63	314.02	1625.09	991.242	509.577	9.91169	1.79747	7.6318	6.0884	98.8396	0	0	0	0	0	0	0	0	0	0	0	0	0	0	0	0	0
																			2012.68	1077.93	1077.76	934.921	680.231	397.704	2012.68	1212.5	644.327	12.0126	2.09183	7.1493	15.7775	118.831	0	0	0	0	0	0	0	0	0	0	0	0	0	0	0	0	0
																			2760.82	1468.76	1474.44	1286.37	928.1	540.66	2760.82	1679.06	887.525	17.2022	2.77383	12.6267	9.70455	151.921	0	0	0	0	0	0	0	0	0	0	0	0	0	0	0	0	0
																			1637.8	855.285	872.803	764.998	541.338	313.948	1637.8	993.618	525.05	9.24847	1.63371	6.38335	7.4452	94.4225	0	0	0	0	0	0	0	0	0	0	0	0	0	0	0	0	0
																			1208.08	660.376	653.226	554.856	419.057	241.319	1208.08	720.71	395.804	7.92016	1.18138	4.60779	6.27189	71.5872	0	0	0	0	0	0	0	0	0	0	0	0	0	0	0	0	0
																			2491.17	1311.62	1326.9	1164.27	827.713	483.907	2491.17	1506.94	817.463	16.9831	2.73091	6.48155	9.29749	131.274	0	0	0	0	0	0	0	0	0	0	0	0	0	0	0	0	0
																			2420.52	1266.4	1288.64	1131.88	800.415	465.986	2420.52	1462.84	780.695	13.6802	2.57198	11.0866	8.4247	141.219	0	0	0	0	0	0	0	0	0	0	0	0	0	0	0	0	0
																			2392.75	1278.47	1279.68	1113.06	807.47	471.001	2392.75	1449.77	767.543	15.4342	2.65545	12.2384	14.179	130.926	0	0	0	0	0	0	0	0	0	0	0	0	0	0	0	0	0
																			2271.35	1184.51	1208.5	1062.85	749.954	434.558	2271.35	1396.73	708.435	15.7909	2.2689	11.6882	8.50029	127.933	0	0	0	0	0	0	0	0	0	0	0	0	0	0	0	0	0
																			1604.51	858.372	861.744	742.763	543.798	314.573	1604.51	970.343	512.768	10.3218	1.84035	7.5316	8.46549	93.2365	0	0	0	0	0	0	0	0	0	0	0	0	0	0	0	0	0
																			1552.72	826.003	832.206	720.516	523.248	302.755	1552.72	932.349	498.295	10.4135	1.55329	6.84873	10.1084	93.1549	0	0	0	0	0	0	0	0	0	0	0	0	0	0	0	0	0
																			1092.78	596.028	590.589	502.193	378.111	217.916	1092.78	642.306	363.948	6.52142	1.20499	4.79873	6.12759	67.8741	0	0	0	0	0	0	0	0	0	0	0	0	0	0	0	0	0
																			1778.3	941.737	951.859	826.445	596.843	344.893	1778.3	1070.98	578.049	10.6419	1.60761	8.32385	7.04778	101.653	0	0	0	0	0	0	0	0	0	0	0	0	0	0	0	0	0
																			1556.96	820.912	831.649	725.309	519.68	301.232	1556.96	932.513	509.284	9.8854	1.40639	5.26701	9.50598	89.0955	0	0	0	0	0	0	0	0	0	0	0	0	0	0	0	0	0
																			2245.41	1185.74	1198.09	1047.32	749.626	436.109	2245.41	1385.51	698.651	11.982	2.48001	10.9854	13.4654	122.339	0	0	0	0	0	0	0	0	0	0	0	0	0	0	0	0	0
																			1362.02	726.121	731.723	630.293	460.833	265.288	1362.02	823.317	438.328	8.71753	1.54064	2.15044	4.93055	83.0319	0	0	0	0	0	0	0	0	0	0	0	0	0	0	0	0	0
																			2546.31	1356.65	1359.99	1186.32	856.344	500.305	2546.31	1542.03	816.296	18.0749	3.16066	14.2795	15.5673	136.906	0	0	0	0	0	0	0	0	0	0	0	0	0	0	0	0	0
																			2287.78	1213.55	1221.81	1065.97	766.564	446.983	2287.78	1385.71	741.834	14.5967	2.26137	9.80904	9.77153	123.806	0	0	0	0	0	0	0	0	0	0	0	0	0	0	0	0	0
																			1208.62	640.731	648.329	560.287	406.782	233.949	1208.62	723.834	390.165	8.72289	1.22489	4.98681	5.57626	74.107	0	0	0	0	0	0	0	0	0	0	0	0	0	0	0	0	0
																			1738.57	908.049	927.378	811.192	576.016	332.033	1738.57	1065.5	551.361	10.6293	2.15289	4.07745	6.31479	98.5325	0	0	0	0	0	0	0	0	0	0	0	0	0	0	0	0	0
																			1500.05	804.177	806.391	693.658	510.505	293.672	1500.05	888.318	493.594	9.58526	1.93291	5.35124	7.01662	94.2513	0	0	0	0	0	0	0	0	0	0	0	0	0	0	0	0	0
																			1666.49	878.884	892.004	774.482	557.46	321.424	1666.49	1020.45	530.282	11.1021	1.91594	3.39813	4.14856	95.1884	0	0	0	0	0	0	0	0	0	0	0	0	0	0	0	0	0
																			265.716	142.721	143.763	121.953	90.5735	52.1471	265.716	147.498	95.003	1.91299	0.344586	1.10303	1.13893	18.7156	0	0	0	0	0	0	0	0	0	0	0	0	0	0	0	0	0
																			2609.21	1369.2	1386.9	1222.31	864.301	504.897	2609.21	1598.91	821.01	14.4611	3.10742	12.0443	19.1702	140.506	0	0	0	0	0	0	0	0	0	0	0	0	0	0	0	0	0
																			2060.67	1108.17	1107.17	953.498	702.5	405.67	2060.67	1245.95	663.367	12.8652	1.98159	10.3179	7.93292	118.255	0	0	0	0	0	0	0	0	0	0	0	0	0	0	0	0	0
																			1986.29	1066.05	1066.92	919.365	675.193	390.86	1986.29	1193.5	644.747	13.7724	2.18009	9.11597	8.80943	114.164	0	0	0	0	0	0	0	0	0	0	0	0	0	0	0	0	0
																			2204.01	1170.58	1177.17	1026.84	739.555	431.023	2204.01	1324.58	716.876	12.8569	2.26217	10.0827	13.2299	124.124	0	0	0	0	0	0	0	0	0	0	0	0	0	0	0	0	0
																			1969.11	1051.07	1055.39	913.714	665.439	385.635	1969.11	1200.89	618.931	9.8267	2.16183	7.81386	11.3011	118.177	0	0	0	0	0	0	0	0	0	0	0	0	0	0	0	0	0
																			1379.16	720.518	736.69	642.47	457.18	263.338	1379.16	837.183	442.507	8.25934	1.33377	2.60423	7.2357	80.0368	0	0	0	0	0	0	0	0	0	0	0	0	0	0	0	0	0
																			1909	1003.56	1021.05	887.95	636.418	367.14	1909	1154.92	612.112	13.3632	2.04864	7.01034	7.77369	111.772	0	0	0	0	0	0	0	0	0	0	0	0	0	0	0	0	0
																			2059.58	1072.34	1094.95	964.628	677.577	394.764	2059.58	1264.12	646.116	13.3229	2.19007	6.12013	11.868	115.838	0	0	0	0	0	0	0	0	0	0	0	0	0	0	0	0	0
																			1720.86	924.176	926.178	794.684	585.77	338.406	1720.86	1038.12	551.06	11.2281	1.88861	10.4849	7.03269	101.049	0	0	0	0	0	0	0	0	0	0	0	0	0	0	0	0	0
																			2115.09	1105.29	1124.72	990.361	697.342	407.948	2115.09	1267.23	695.024	13.7283	2.08119	8.73208	13.7428	114.546	0	0	0	0	0	0	0	0	0	0	0	0	0	0	0	0	0
																			1849.04	972.404	987.961	861.077	616.071	356.333	1849.04	1142.76	573.919	12.4677	2.27295	2.96404	4.74468	109.908	0	0	0	0	0	0	0	0	0	0	0	0	0	0	0	0	0
																			1117.69	597.735	600.973	516.715	379.127	218.607	1117.69	674.349	353.747	6.70857	1.2439	5.07837	7.82662	68.7344	0	0	0	0	0	0	0	0	0	0	0	0	0	0	0	0	0
																			1520.73	796.542	812.641	708.085	504.892	291.65	1520.73	923.439	485.674	9.454	1.80399	5.35	4.69556	90.3082	0	0	0	0	0	0	0	0	0	0	0	0	0	0	0	0	0
																			2056.61	1103.87	1103.07	953.54	699.201	404.67	2056.61	1234.26	665.787	13.5536	2.39828	9.39341	9.74515	121.476	0	0	0	0	0	0	0	0	0	0	0	0	0	0	0	0	0
																			1738.81	919.024	929.24	809.571	581.658	337.366	1738.81	1052.12	556.994	10.8724	1.88011	5.26353	9.9853	101.692	0	0	0	0	0	0	0	0	0	0	0	0	0	0	0	0	0
																			2658.46	1376.08	1408.77	1249.68	869.517	506.564	2658.46	1643.6	839.073	16.1639	3.12026	11.173	14.9779	130.354	0	0	0	0	0	0	0	0	0	0	0	0	0	0	0	0	0
																			2476.47	1317.9	1322.88	1153.6	831.322	486.58	2476.47	1499.68	793.085	15.8997	2.40148	13.0512	12.3792	139.979	0	0	0	0	0	0	0	0	0	0	0	0	0	0	0	0	0
																			1612.48	858.206	865.21	747.271	544.648	313.559	1612.48	992.092	504.957	11.2071	1.62863	6.80488	5.47363	90.317	0	0	0	0	0	0	0	0	0	0	0	0	0	0	0	0	0
																			1867.99	971.608	994.106	873.885	616.009	355.599	1867.99	1132.28	594.537	11.2931	2.01204	10.1618	9.78685	107.916	0	0	0	0	0	0	0	0	0	0	0	0	0	0	0	0	0
																			1480.03	801.994	797.554	682.479	508.191	293.803	1480.03	890.651	476.933	9.53397	1.5033	4.33866	9.91731	87.1549	0	0	0	0	0	0	0	0	0	0	0	0	0	0	0	0	0
																			2379.55	1243.86	1263.54	1116.01	784.178	459.682	2379.55	1469.75	734.194	15.9452	2.41037	6.44994	15.7492	135.049	0	0	0	0	0	0	0	0	0	0	0	0	0	0	0	0	0
																			1508.16	806.631	810.018	698.143	511.55	295.081	1508.16	907.026	481.545	10.1242	1.60979	8.2838	8.08555	91.4867	0	0	0	0	0	0	0	0	0	0	0	0	0	0	0	0	0
																			2242.95	1168.07	1193.25	1049.7	737.723	430.352	2242.95	1384.77	694.478	14.6787	2.26068	11.4297	7.09704	128.236	0	0	0	0	0	0	0	0	0	0	0	0	0	0	0	0	0
																			2872.01	1509.73	1524.95	1347.06	952.451	557.276	2872.01	1779.1	890.455	19.2554	3.3616	15.2053	14.2028	150.427	0	0	0	0	0	0	0	0	0	0	0	0	0	0	0	0	0
																			1563.92	837.401	840.738	723.178	531.474	305.927	1563.92	954.774	493.287	10.3353	1.50901	5.24009	6.76055	92.0089	0	0	0	0	0	0	0	0	0	0	0	0	0	0	0	0	0
																			2627.19	1367.36	1393.38	1233.81	861.327	506.029	2627.19	1600.58	836.543	17.72	3.10006	10.4065	17.9263	140.917	0	0	0	0	0	0	0	0	0	0	0	0	0	0	0	0	0
																			1727.73	895.771	919.494	808.24	567.767	328.004	1727.73	1054.4	546.928	11.8719	1.67127	7.04334	6.31529	99.5074	0	0	0	0	0	0	0	0	0	0	0	0	0	0	0	0	0
																			1630.26	863.145	872.892	757.369	547.269	315.877	1630.26	981.567	522.391	10.4073	1.76637	6.84664	9.58552	97.6971	0	0	0	0	0	0	0	0	0	0	0	0	0	0	0	0	0
																			1783.2	961.477	957.103	826.102	607.39	354.087	1783.2	1071.45	575.834	10.8705	2.0607	8.06492	12.862	102.064	0	0	0	0	0	0	0	0	0	0	0	0	0	0	0	0	0
																			1742.56	916.057	930.76	811.797	579.969	336.088	1742.56	1079.62	535.075	10.6769	1.72069	3.46407	10.4835	101.514	0	0	0	0	0	0	0	0	0	0	0	0	0	0	0	0	0
																			2369.49	1246.72	1263.78	1105.72	789.082	457.637	2369.49	1456.37	747.644	15.4459	2.41946	10.2715	5.07099	132.275	0	0	0	0	0	0	0	0	0	0	0	0	0	0	0	0	0
																			1654.57	893.478	890.306	764.269	566.115	327.363	1654.57	992.489	535.986	10.851	1.76699	7.38367	8.40934	97.6884	0	0	0	0	0	0	0	0	0	0	0	0	0	0	0	0	0
																			1841.49	974.129	986.151	855.342	617.051	357.078	1841.49	1117.57	592.158	11.6325	1.77339	5.93181	6.00985	106.423	0	0	0	0	0	0	0	0	0	0	0	0	0	0	0	0	0
																			1620.89	858.079	867.784	753.109	542.887	315.192	1620.89	973.386	520.857	9.93279	1.9361	7.96011	10.7782	96.043	0	0	0	0	0	0	0	0	0	0	0	0	0	0	0	0	0
																			1380.03	748.83	745.37	634.655	475.66	273.171	1380.03	832.377	443.154	9.72703	1.53626	5.31672	5.14792	82.7655	0	0	0	0	0	0	0	0	0	0	0	0	0	0	0	0	0
																			1738.81	925.311	932.314	806.497	585.427	339.884	1738.81	1059.74	551.891	10.5987	2.01515	5.36582	9.01381	100.191	0	0	0	0	0	0	0	0	0	0	0	0	0	0	0	0	0
																			1297.67	677.076	692.172	605.498	428.684	248.392	1297.67	788.454	407.924	7.76159	1.49115	2.36364	7.08036	82.5958	0	0	0	0	0	0	0	0	0	0	0	0	0	0	0	0	0
																			2675.75	1385.84	1418.37	1257.38	873.854	511.989	2675.75	1659.55	825.301	17.2187	2.63721	14.8434	13.2756	142.924	0	0	0	0	0	0	0	0	0	0	0	0	0	0	0	0	0
																			1790.36	962.113	962.627	827.733	609.805	352.309	1790.36	1073.54	584.533	10.7874	2.50408	4.81549	7.08885	107.096	0	0	0	0	0	0	0	0	0	0	0	0	0	0	0	0	0
																			835.806	439.013	447.732	388.074	278.533	160.48	835.806	489.26	279.289	4.76067	0.921476	3.96324	4.78362	52.8285	0	0	0	0	0	0	0	0	0	0	0	0	0	0	0	0	0
																			1942.02	1002.35	1031.4	910.624	634.256	368.091	1942.02	1194.27	604.88	12.1748	1.71214	9.33386	9.19773	110.452	0	0	0	0	0	0	0	0	0	0	0	0	0	0	0	0	0
																			1850.82	1003.61	996.462	854.358	636.651	366.963	1850.82	1123.53	591.434	10.25	2.24661	10.2147	7.67675	105.472	0	0	0	0	0	0	0	0	0	0	0	0	0	0	0	0	0
																			1836.25	935.62	972.22	864.026	592.775	342.845	1836.25	1135.01	570.965	10.9205	1.88792	4.76066	6.1288	106.572	0	0	0	0	0	0	0	0	0	0	0	0	0	0	0	0	0
																			2190.94	1138.44	1164.36	1026.57	720.507	417.932	2190.94	1347.29	686.223	12.9248	2.44724	7.71939	9.18795	125.142	0	0	0	0	0	0	0	0	0	0	0	0	0	0	0	0	0
																			1565.35	816.553	835.656	729.698	517.366	299.188	1565.35	946.935	507.039	8.93962	1.82622	3.89708	6.05298	90.6647	0	0	0	0	0	0	0	0	0	0	0	0	0	0	0	0	0
																			2269.86	1189.51	1209.46	1060.39	751.403	438.111	2269.86	1394.98	715.323	13.8081	2.22388	7.36335	10.4811	125.675	0	0	0	0	0	0	0	0	0	0	0	0	0	0	0	0	0
																			983.342	530.689	531.007	452.335	337.482	193.207	983.342	579.339	323.932	6.42193	1.06248	2.42135	4.01994	66.1451	0	0	0	0	0	0	0	0	0	0	0	0	0	0	0	0	0
																			1715.77	912.484	918.741	797.031	577.045	335.439	1715.77	1029.33	552.586	9.82981	1.87222	8.71174	8.99766	104.446	0	0	0	0	0	0	0	0	0	0	0	0	0	0	0	0	0
																			1757.02	944.642	942.979	814.045	597.143	347.5	1757.02	1057.31	569.188	10.6809	2.17424	1.73226	11.4628	104.473	0	0	0	0	0	0	0	0	0	0	0	0	0	0	0	0	0
																			2038.69	1095.47	1095.39	943.302	694.086	401.383	2038.69	1237.46	656.695	12.9472	2.51194	6.85957	6.3501	115.866	0	0	0	0	0	0	0	0	0	0	0	0	0	0	0	0	0
																			350.702	190.614	190.407	160.295	121.656	68.9576	350.702	204.574	118.17	2.39951	0.381218	0.754561	0.736212	23.6864	0	0	0	0	0	0	0	0	0	0	0	0	0	0	0	0	0
																			1750.49	937.8	939.58	810.914	594.046	343.755	1750.49	1055.55	564.802	11.2532	1.9901	7.7081	9.63821	99.5494	0	0	0	0	0	0	0	0	0	0	0	0	0	0	0	0	0
																			911.115	483.676	489.691	421.424	307.718	175.957	911.115	546.361	293.98	6.25855	1.06241	3.60694	3.17836	56.6671	0	0	0	0	0	0	0	0	0	0	0	0	0	0	0	0	0
																			2159.43	1132.64	1151.01	1008.42	717.93	414.711	2159.43	1309.93	698.718	14.6869	2.41459	6.20058	6.02786	121.454	0	0	0	0	0	0	0	0	0	0	0	0	0	0	0	0	0
																			1562.18	838.627	840.472	721.705	533.116	305.511	1562.18	944.907	501.767	10.5555	1.74474	6.44733	4.88377	91.8712	0	0	0	0	0	0	0	0	0	0	0	0	0	0	0	0	0
																			2143.64	1152.46	1149.88	993.754	727.951	424.509	2143.64	1294.73	686.813	14.4276	2.08239	6.13849	13.7291	125.71	0	0	0	0	0	0	0	0	0	0	0	0	0	0	0	0	0
																			2690.52	1374.64	1420.3	1270.21	867.65	506.99	2690.52	1685.86	826.607	15.6177	3.22934	10.4964	12.2039	136.505	0	0	0	0	0	0	0	0	0	0	0	0	0	0	0	0	0
																			2795.47	1483.93	1489.61	1305.86	934.937	548.993	2795.47	1702.96	888.865	16.2498	2.6451	18.3149	19.2724	147.165	0	0	0	0	0	0	0	0	0	0	0	0	0	0	0	0	0
																			1801.96	968.079	967.955	834.008	613.53	354.549	1801.96	1065.73	594.608	11.4424	1.99721	11.2271	6.48614	110.474	0	0	0	0	0	0	0	0	0	0	0	0	0	0	0	0	0
																			1576.85	818.468	840.839	736.007	519.615	298.853	1576.85	962.242	501.44	10.5885	1.9843	5.92577	5.07238	89.5932	0	0	0	0	0	0	0	0	0	0	0	0	0	0	0	0	0
																			2450.07	1300.79	1309.11	1140.96	821.978	478.81	2450.07	1504.32	773.716	14.6438	2.69041	13.6521	9.32468	131.725	0	0	0	0	0	0	0	0	0	0	0	0	0	0	0	0	0
																			1349.17	714.271	722.716	626.458	452.35	261.922	1349.17	804.016	440.796	9.58041	1.26537	5.28	9.41023	78.8265	0	0	0	0	0	0	0	0	0	0	0	0	0	0	0	0	0
																			2691.63	1426.61	1435.6	1256.04	900.65	525.956	2691.63	1634.71	860.224	17.3227	2.71425	16.2047	13.8402	146.619	0	0	0	0	0	0	0	0	0	0	0	0	0	0	0	0	0
																			1359.64	719.395	729.144	630.495	456.32	263.075	1359.64	816.01	444.981	9.13627	1.36127	5.49258	3.64692	79.0104	0	0	0	0	0	0	0	0	0	0	0	0	0	0	0	0	0
																			1020.33	554.846	551.95	468.376	352.334	202.512	1020.33	592.609	344.325	6.8914	1.2097	4.5814	5.84666	64.862	0	0	0	0	0	0	0	0	0	0	0	0	0	0	0	0	0
																			2395.46	1231.25	1266.46	1129	776.794	454.461	2395.46	1498.66	723.185	15.9232	2.83467	9.87901	14.6501	130.326	0	0	0	0	0	0	0	0	0	0	0	0	0	0	0	0	0
																			1916.89	1009.51	1023.41	893.478	638.802	370.712	1916.89	1162.76	616.415	11.7045	2.16099	9.03553	8.38934	106.426	0	0	0	0	0	0	0	0	0	0	0	0	0	0	0	0	0
																			2157.41	1129.53	1148.17	1009.25	713.889	415.641	2157.41	1320.26	673.027	13.3511	2.22338	10.0876	13.1625	125.301	0	0	0	0	0	0	0	0	0	0	0	0	0	0	0	0	0
																			1778.39	934.08	948.556	829.833	591.004	343.076	1778.39	1083.91	557.913	9.33877	1.84191	7.66471	9.90147	107.816	0	0	0	0	0	0	0	0	0	0	0	0	0	0	0	0	0
																			1451.75	774.832	778.611	673.138	490.415	284.418	1451.75	869.337	470.529	9.09843	1.47129	5.15993	9.08813	87.0643	0	0	0	0	0	0	0	0	0	0	0	0	0	0	0	0	0
																			1769.6	918.961	941.088	828.517	581.599	337.362	1769.6	1074.45	563.081	10.124	1.88174	4.43331	9.50627	106.126	0	0	0	0	0	0	0	0	0	0	0	0	0	0	0	0	0
																			2623.64	1369.74	1392.27	1231.37	865.133	504.606	2623.64	1609.76	829.095	18.2368	2.71365	11.4363	13.556	138.844	0	0	0	0	0	0	0	0	0	0	0	0	0	0	0	0	0
																			2199.97	1155.47	1172.62	1027.35	730.058	425.41	2199.97	1350.51	686.967	13.1182	2.54517	10.2355	11.8083	124.788	0	0	0	0	0	0	0	0	0	0	0	0	0	0	0	0	0
																			2212.54	1193.14	1189.06	1023.48	756.585	436.551	2212.54	1343.2	719.994	14.8753	2.6946	7.7369	5.69946	118.334	0	0	0	0	0	0	0	0	0	0	0	0	0	0	0	0	0
																			1398.58	754.417	752.979	645.598	478.677	275.74	1398.58	834.918	455.505	9.04199	1.54911	5.60654	7.54011	84.4173	0	0	0	0	0	0	0	0	0	0	0	0	0	0	0	0	0
																			2466.11	1298.94	1313.02	1153.09	819.406	479.535	2466.11	1522.18	766.492	14.8194	2.7959	9.13379	13.1542	137.53	0	0	0	0	0	0	0	0	0	0	0	0	0	0	0	0	0
																			2502.59	1307.96	1329.96	1172.63	825.136	482.824	2502.59	1540.75	783.875	18.0291	2.76527	9.76372	9.5745	137.837	0	0	0	0	0	0	0	0	0	0	0	0	0	0	0	0	0
																			1409.91	753.819	756.991	652.917	477.751	276.069	1409.91	843.987	454.515	8.35241	1.36668	8.36167	9.35866	83.9664	0	0	0	0	0	0	0	0	0	0	0	0	0	0	0	0	0
																			1415.25	752.903	759.271	655.978	477.311	275.592	1415.25	848.984	463.502	9.10941	1.44742	2.34911	4.27916	85.5785	0	0	0	0	0	0	0	0	0	0	0	0	0	0	0	0	0
																			1685.38	872.278	896.926	788.451	552.571	319.707	1685.38	1041.17	517.22	11.3108	1.90222	7.61871	10.0504	96.1047	0	0	0	0	0	0	0	0	0	0	0	0	0	0	0	0	0
																			1498.99	776.648	798.205	700.781	492.217	284.431	1498.99	920.919	463.08	8.2144	1.78935	5.90155	11.6143	87.4666	0	0	0	0	0	0	0	0	0	0	0	0	0	0	0	0	0
																			1262.75	667.418	677.035	585.714	423.031	244.387	1262.75	760.883	405.637	8.07284	1.39876	4.74288	3.3369	78.6771	0	0	0	0	0	0	0	0	0	0	0	0	0	0	0	0	0
																			1435.23	748.334	765.618	669.616	474.976	273.358	1435.23	866.481	460.041	10.2227	1.52439	4.5168	7.77267	84.6743	0	0	0	0	0	0	0	0	0	0	0	0	0	0	0	0	0
																			1614.76	879.517	871.971	742.791	557.904	321.613	1614.76	966.185	524.024	9.87515	1.93107	7.72205	6.54429	98.4795	0	0	0	0	0	0	0	0	0	0	0	0	0	0	0	0	0
																			2386.24	1249.94	1268.3	1117.94	787.906	462.037	2386.24	1462.93	747.877	15.9979	2.47149	11.1557	14.6859	131.119	0	0	0	0	0	0	0	0	0	0	0	0	0	0	0	0	0
																			1161.14	637.828	630.625	530.51	405.367	232.461	1161.14	681.946	386.287	7.13589	0.953775	6.83142	3.62621	74.3555	0	0	0	0	0	0	0	0	0	0	0	0	0	0	0	0	0
																			2023.93	1072.58	1081.91	942.021	679.258	393.32	2023.93	1240.08	643.958	11.0234	2.35979	8.47535	8.42242	109.616	0	0	0	0	0	0	0	0	0	0	0	0	0	0	0	0	0
																			1657.87	895.136	893.328	764.543	567.853	327.282	1657.87	1002.58	528.881	10.243	1.91955	8.47063	8.11066	97.665	0	0	0	0	0	0	0	0	0	0	0	0	0	0	0	0	0
																			1948.06	1043.75	1046.26	901.801	660.897	382.851	1948.06	1189.55	617.873	13.0625	2.05404	6.94134	5.29645	113.279	0	0	0	0	0	0	0	0	0	0	0	0	0	0	0	0	0
																			1878.52	1011.8	1010.31	868.208	640.956	370.846	1878.52	1139.02	604.723	12.486	1.73165	7.50192	6.27997	106.779	0	0	0	0	0	0	0	0	0	0	0	0	0	0	0	0	0
																			1350.19	719.751	725.281	624.906	456.802	262.95	1350.19	810.251	433.109	7.52695	1.36774	6.65836	4.39451	86.8796	0	0	0	0	0	0	0	0	0	0	0	0	0	0	0	0	0
																			2279.28	1209.66	1216.63	1062.65	764.238	445.425	2279.28	1377.89	734.737	12.5636	2.54518	10.0901	15.3727	126.083	0	0	0	0	0	0	0	0	0	0	0	0	0	0	0	0	0
																			1997.36	1030.09	1061.62	935.739	652.229	377.858	1997.36	1240.59	614.15	14.8241	2.08578	7.71281	9.89467	108.11	0	0	0	0	0	0	0	0	0	0	0	0	0	0	0	0	0
																			767.983	412.82	414.334	353.649	262.249	150.57	767.983	450.655	258.966	4.3143	0.858889	2.26432	3.29898	47.6253	0	0	0	0	0	0	0	0	0	0	0	0	0	0	0	0	0
																			1495.06	779.516	797.12	697.942	493.912	285.605	1495.06	902.987	480.363	9.17114	1.56714	6.31504	8.01831	86.6394	0	0	0	0	0	0	0	0	0	0	0	0	0	0	0	0	0
																			1826.16	943.713	970.052	856.111	596.029	347.684	1826.16	1122.26	568.511	10.8716	1.95972	5.41714	8.87849	108.264	0	0	0	0	0	0	0	0	0	0	0	0	0	0	0	0	0
																			1496.23	797.796	804.655	691.575	506.798	290.998	1496.23	906.072	476.561	8.23319	1.68076	7.26847	5.06982	91.3451	0	0	0	0	0	0	0	0	0	0	0	0	0	0	0	0	0
																			2037.66	1063.84	1085.51	952.152	673.157	390.682	2037.66	1244.99	649.338	12.2089	2.36566	8.26504	6.48841	114.01	0	0	0	0	0	0	0	0	0	0	0	0	0	0	0	0	0
																			1384.88	733.959	743.867	641.01	466.546	267.413	1384.88	838.408	443.618	8.0713	1.24946	6.15411	6.11204	81.2641	0	0	0	0	0	0	0	0	0	0	0	0	0	0	0	0	0
																			2072.12	1106.45	1109.58	962.545	698.846	407.608	2072.12	1256.11	660.669	12.2758	2.23665	8.77292	12.7422	119.322	0	0	0	0	0	0	0	0	0	0	0	0	0	0	0	0	0
																			1690.94	897.475	906.058	784.883	567.653	329.823	1690.94	1014.61	548.012	10.8042	1.59167	3.0913	7.61144	105.224	0	0	0	0	0	0	0	0	0	0	0	0	0	0	0	0	0
																			1730.63	946.291	935.452	795.179	599.137	347.153	1730.63	1043.58	550.935	10.1011	2.27199	5.04996	7.3638	111.33	0	0	0	0	0	0	0	0	0	0	0	0	0	0	0	0	0
																			984.388	530.025	531.774	452.614	336.656	193.369	984.388	571.65	330.694	5.65774	1.17166	4.85649	1.7609	68.5966	0	0	0	0	0	0	0	0	0	0	0	0	0	0	0	0	0
																			2376.21	1241.65	1264.27	1111.95	783.945	457.706	2376.21	1451.85	752.971	15.1108	2.58073	9.60639	12.0108	132.087	0	0	0	0	0	0	0	0	0	0	0	0	0	0	0	0	0
																			1204.16	649.829	649.968	554.192	413.209	236.62	1204.16	724.869	383.843	7.31345	1.36342	4.52598	6.11512	76.1302	0	0	0	0	0	0	0	0	0	0	0	0	0	0	0	0	0
																			1650.53	869.589	881.295	769.232	550.691	318.898	1650.53	996.546	532.156	10.4042	1.54216	7.68639	9.51814	92.6743	0	0	0	0	0	0	0	0	0	0	0	0	0	0	0	0	0
																			1769.2	946.487	949.525	819.679	600.303	346.185	1769.2	1073.45	560.024	11.1601	1.74427	8.44966	9.22366	105.157	0	0	0	0	0	0	0	0	0	0	0	0	0	0	0	0	0
																			1582.62	843.225	848.595	734.02	534.634	308.592	1582.62	949.211	512.614	11.1258	1.67157	7.17841	9.05407	91.7604	0	0	0	0	0	0	0	0	0	0	0	0	0	0	0	0	0
																			1826.12	985.588	981.067	845.049	623.892	361.696	1826.12	1090.58	597.139	11.1892	2.17585	8.04853	9.90746	107.072	0	0	0	0	0	0	0	0	0	0	0	0	0	0	0	0	0
																			1889.37	1008.5	1011.9	877.468	638.139	370.36	1889.37	1142.27	603.261	12.4053	2.13911	5.33039	11.8978	112.072	0	0	0	0	0	0	0	0	0	0	0	0	0	0	0	0	0
																			1002.97	550.859	543.274	459.7	349.035	201.824	1002.97	574.902	346.027	6.23119	1.18077	5.04973	7.01538	62.5678	0	0	0	0	0	0	0	0	0	0	0	0	0	0	0	0	0
																			2138.73	1153.03	1148.81	989.918	729.271	423.76	2138.73	1278.61	699.558	14.6962	2.21528	7.75172	7.56138	128.33	0	0	0	0	0	0	0	0	0	0	0	0	0	0	0	0	0
																			1531.72	812.6	821.473	710.247	515.514	297.086	1531.72	918.064	502.711	9.93491	1.84706	6.27775	6.85562	86.029	0	0	0	0	0	0	0	0	0	0	0	0	0	0	0	0	0
																			2327.69	1208.36	1235.64	1092.05	763.735	444.626	2327.69	1441.7	719.426	15.2634	2.24021	12.639	13.0911	123.326	0	0	0	0	0	0	0	0	0	0	0	0	0	0	0	0	0
																			2502.64	1281.56	1325.52	1177.12	810.992	470.563	2502.64	1554.23	784.503	14.6715	2.59649	9.97922	4.63512	132.029	0	0	0	0	0	0	0	0	0	0	0	0	0	0	0	0	0
																			2403.61	1251.64	1278.34	1125.27	791.028	460.608	2403.61	1453.97	774.557	15.2366	2.59741	11.7994	7.79475	137.653	0	0	0	0	0	0	0	0	0	0	0	0	0	0	0	0	0
																			1424.8	770.481	768.482	656.315	488.431	282.05	1424.8	857.242	457.579	9.84753	1.41645	3.2757	7.01896	88.4166	0	0	0	0	0	0	0	0	0	0	0	0	0	0	0	0	0
																			1502.5	787.554	802.154	700.346	497.98	289.574	1502.5	916.318	471.494	10.2044	1.50069	2.74667	9.62331	90.6127	0	0	0	0	0	0	0	0	0	0	0	0	0	0	0	0	0
																			1695.43	885.409	903.897	791.532	560.09	325.32	1695.43	1016.93	550.217	11.7701	1.93183	6.21557	9.14852	99.2179	0	0	0	0	0	0	0	0	0	0	0	0	0	0	0	0	0
																			2508.79	1308.99	1332.48	1176.31	826.119	482.876	2508.79	1547.07	793.077	14.8319	2.77371	10.2575	11.3093	129.472	0	0	0	0	0	0	0	0	0	0	0	0	0	0	0	0	0
																			2454.8	1289.22	1308.32	1146.48	815.548	473.672	2454.8	1509.04	781.777	15.438	2.73036	6.53491	4.17477	135.11	0	0	0	0	0	0	0	0	0	0	0	0	0	0	0	0	0
																			1335.28	722.847	720.619	614.663	459.181	263.666	1335.28	790.81	439.737	8.79481	1.35486	4.69145	7.3733	82.5212	0	0	0	0	0	0	0	0	0	0	0	0	0	0	0	0	0
																			1488.8	789.432	797.346	691.455	500.073	289.359	1488.8	891.082	484.372	10.6903	1.6158	4.53224	11.3528	85.1565	0	0	0	0	0	0	0	0	0	0	0	0	0	0	0	0	0
																			1982.67	1052.83	1060.19	922.479	665.383	387.452	1982.67	1203.59	633.992	11.9085	1.91592	7.24305	10.6679	113.354	0	0	0	0	0	0	0	0	0	0	0	0	0	0	0	0	0
																			632.12	340.57	341.881	290.24	217.036	123.533	632.12	369.231	213.896	3.91019	0.608315	0.629892	3.1065	40.7389	0	0	0	0	0	0	0	0	0	0	0	0	0	0	0	0	0
																			1429.62	774.537	772.011	657.612	490.508	284.029	1429.62	846.647	471.288	8.38085	1.4566	5.12438	7.54949	89.1754	0	0	0	0	0	0	0	0	0	0	0	0	0	0	0	0	0
																			1260.39	670.367	677.762	582.626	426.515	243.852	1260.39	752.212	413.776	7.87452	1.00137	4.03186	1.12576	80.366	0	0	0	0	0	0	0	0	0	0	0	0	0	0	0	0	0
																			1473.72	779.602	790.28	683.445	495.919	283.683	1473.72	896.374	469.096	9.40623	1.74643	3.68551	0.982714	92.4344	0	0	0	0	0	0	0	0	0	0	0	0	0	0	0	0	0
																			1538.91	841.292	832.523	706.391	533.54	307.752	1538.91	917.481	504.262	9.83535	1.81437	7.78661	6.15206	91.5823	0	0	0	0	0	0	0	0	0	0	0	0	0	0	0	0	0
																			1390.14	764.406	753.006	637.135	485.281	279.125	1390.14	818.693	460.295	9.3762	1.53701	5.50124	8.87186	85.8665	0	0	0	0	0	0	0	0	0	0	0	0	0	0	0	0	0
																			2549.17	1342.75	1358.12	1191.06	847.488	495.264	2549.17	1570.52	798.923	14.3258	2.69526	14.5057	11.3918	136.809	0	0	0	0	0	0	0	0	0	0	0	0	0	0	0	0	0
																			1762	922.187	939.344	822.66	583.622	338.565	1762	1061.25	571.381	10.3992	1.95292	8.60019	8.18965	100.233	0	0	0	0	0	0	0	0	0	0	0	0	0	0	0	0	0
																			2191.81	1162.19	1171.2	1020.61	734.257	427.935	2191.81	1333.52	702.101	14.4922	2.0053	4.59522	10.9806	124.116	0	0	0	0	0	0	0	0	0	0	0	0	0	0	0	0	0
																			1282.67	678.86	687.528	595.141	430.206	248.654	1282.67	781.47	403.74	7.50041	1.37695	4.78597	6.6606	77.135	0	0	0	0	0	0	0	0	0	0	0	0	0	0	0	0	0
																			1906.67	1001.66	1016.96	889.714	632.523	369.137	1906.67	1155.24	606.204	13.277	2.19324	5.88016	8.57079	115.306	0	0	0	0	0	0	0	0	0	0	0	0	0	0	0	0	0
																			2403	1279.1	1283.12	1119.87	807.299	471.797	2403	1479.87	753.971	14.4009	2.70733	3.82355	16.8776	131.35	0	0	0	0	0	0	0	0	0	0	0	0	0	0	0	0	0
																			2102.53	1125.44	1126.56	975.962	712.435	413.006	2102.53	1281.68	664.431	13.1611	2.16865	5.98596	10.1559	124.939	0	0	0	0	0	0	0	0	0	0	0	0	0	0	0	0	0
																			2361.72	1247.73	1259.61	1102.11	787.325	460.409	2361.72	1441.84	752.388	15.6065	2.59031	9.25338	10.8423	129.194	0	0	0	0	0	0	0	0	0	0	0	0	0	0	0	0	0
																			1062.14	572.098	574.137	488.008	364.377	207.721	1062.14	629.373	352.952	7.55701	1.20239	2.06296	3.71908	65.2783	0	0	0	0	0	0	0	0	0	0	0	0	0	0	0	0	0
																			1061.28	567.515	571.699	489.578	360.816	206.7	1061.28	632.802	347.179	7.06909	1.04647	4.73939	3.43016	65.011	0	0	0	0	0	0	0	0	0	0	0	0	0	0	0	0	0
																			2873.29	1474.79	1518.62	1354.67	931.63	543.159	2873.29	1771.45	924.986	17.5324	3.27166	6.35164	5.90447	143.802	0	0	0	0	0	0	0	0	0	0	0	0	0	0	0	0	0
																			1937.69	1022.46	1035.02	902.668	646.956	375.509	1937.69	1178.33	617.934	11.9431	2.05759	4.58342	10.1099	112.737	0	0	0	0	0	0	0	0	0	0	0	0	0	0	0	0	0
																			1409.5	730.393	750.948	658.549	463.161	267.232	1409.5	858.132	445.694	8.68733	1.4544	4.36314	7.94029	83.2263	0	0	0	0	0	0	0	0	0	0	0	0	0	0	0	0	0
																			1621.23	862.827	869.51	751.724	547.68	315.147	1621.23	976.325	520.967	10.309	1.77495	7.13829	11.1709	93.5482	0	0	0	0	0	0	0	0	0	0	0	0	0	0	0	0	0
																			2083.77	1117.34	1118.57	965.199	708.483	408.854	2083.77	1275.83	650.213	15.1416	2.17856	10.283	9.25409	120.865	0	0	0	0	0	0	0	0	0	0	0	0	0	0	0	0	0
																			1824.49	994.623	983.433	841.06	629.199	365.423	1824.49	1087.41	598.926	10.3207	1.73696	8.61977	10.3322	107.152	0	0	0	0	0	0	0	0	0	0	0	0	0	0	0	0	0
																			1591.37	859.394	857.268	734.101	544.863	314.531	1591.37	961.72	508.193	9.80926	1.52203	8.2177	8.31604	93.5902	0	0	0	0	0	0	0	0	0	0	0	0	0	0	0	0	0
																			1703.99	905.876	911.281	792.713	573.485	332.39	1703.99	1037.97	534.408	11.1528	2.01115	5.5144	13.8091	99.1322	0	0	0	0	0	0	0	0	0	0	0	0	0	0	0	0	0
																			2530.52	1322.85	1344.59	1185.93	834.698	488.148	2530.52	1559.43	800.812	15.0517	2.1101	7.80563	13.6526	131.663	0	0	0	0	0	0	0	0	0	0	0	0	0	0	0	0	0
																			2101.16	1117.85	1122.94	978.22	706.22	411.626	2101.16	1265.58	677.912	14.3658	1.96701	7.90353	12.9003	120.526	0	0	0	0	0	0	0	0	0	0	0	0	0	0	0	0	0
																			1590.52	851.39	854.97	735.549	540.104	311.286	1590.52	947.548	521.835	9.81236	1.76424	4.41267	6.53812	98.6092	0	0	0	0	0	0	0	0	0	0	0	0	0	0	0	0	0
																			1236.04	652.555	662.699	573.34	414.425	238.131	1236.04	759.008	385.845	6.86553	1.38601	4.66523	4.2796	73.9886	0	0	0	0	0	0	0	0	0	0	0	0	0	0	0	0	0
																			1227.43	651.193	658.541	568.886	413.594	237.599	1227.43	734.338	405.646	7.0773	1.27559	4.81809	5.18942	69.0828	0	0	0	0	0	0	0	0	0	0	0	0	0	0	0	0	0
																			796.078	417.803	427.118	368.96	265.592	152.211	796.078	475.323	260.24	5.20212	0.794271	3.57785	1.47472	49.4663	0	0	0	0	0	0	0	0	0	0	0	0	0	0	0	0	0
																			1552.17	820.831	832.356	719.81	520.947	299.883	1552.17	937.518	503.711	10.9322	1.61226	7.05028	2.8896	88.4537	0	0	0	0	0	0	0	0	0	0	0	0	0	0	0	0	0
																			1817.69	962.141	972.741	844.95	609.125	353.016	1817.69	1093.2	589.805	9.50113	2.10186	7.71761	7.62334	107.747	0	0	0	0	0	0	0	0	0	0	0	0	0	0	0	0	0
																			1754.76	923.749	936.979	817.786	584.939	338.81	1754.76	1070.66	555.332	10.5378	2.01212	6.6961	5.81312	103.712	0	0	0	0	0	0	0	0	0	0	0	0	0	0	0	0	0
																			2718.45	1426.49	1443.94	1274.51	897.575	528.912	2718.45	1656.03	856.888	18.1927	2.76851	12.7519	17.5733	154.249	0	0	0	0	0	0	0	0	0	0	0	0	0	0	0	0	0
																			2838.24	1474.09	1503.08	1335.16	928.459	545.629	2838.24	1759.37	877.996	15.2564	2.59547	14.1238	17.3448	151.555	0	0	0	0	0	0	0	0	0	0	0	0	0	0	0	0	0
																			1715.56	903.23	917.587	797.975	572.565	330.665	1715.56	1046.4	540.584	11.8559	1.73287	5.91906	7.91002	101.157	0	0	0	0	0	0	0	0	0	0	0	0	0	0	0	0	0
																			1018.47	543.616	548.419	470.049	345.62	197.997	1018.47	601.671	337.83	6.78787	0.923653	2.87222	4.9082	63.475	0	0	0	0	0	0	0	0	0	0	0	0	0	0	0	0	0
																			1053.94	554.579	565.117	488.825	352.054	202.525	1053.94	633.489	338.73	6.97137	1.20777	2.89332	4.89836	65.7535	0	0	0	0	0	0	0	0	0	0	0	0	0	0	0	0	0
																			3112.07	1595.16	1639.68	1472.4	1004.05	591.105	3112.07	1974.46	924.713	20.4744	3.51232	11.2615	19.6511	158.005	0	0	0	0	0	0	0	0	0	0	0	0	0	0	0	0	0
																			1373.31	734.366	738.219	635.095	465.205	269.161	1373.31	820.296	445.603	8.23208	1.55581	5.06503	6.85284	85.7092	0	0	0	0	0	0	0	0	0	0	0	0	0	0	0	0	0
																			2446.42	1273.23	1298.94	1147.48	804.468	468.76	2446.42	1508.57	771.007	16.2635	2.618	9.35683	15.0516	123.554	0	0	0	0	0	0	0	0	0	0	0	0	0	0	0	0	0
																			1962.28	1035.46	1046.25	916.029	654.06	381.396	1962.28	1189.74	626.704	13.9466	1.71441	8.54803	13.8982	107.732	0	0	0	0	0	0	0	0	0	0	0	0	0	0	0	0	0
																			1888.24	981.911	1005.1	883.136	620.402	361.509	1888.24	1147.35	596.061	12.4796	2.16086	4.61915	11.8514	113.714	0	0	0	0	0	0	0	0	0	0	0	0	0	0	0	0	0
																			1962.57	1033.45	1048.16	914.405	653.902	379.548	1962.57	1206.02	613.124	12.9002	2.04114	6.21779	11.1668	111.097	0	0	0	0	0	0	0	0	0	0	0	0	0	0	0	0	0
																			1883.58	1012.37	1011.09	872.485	641.065	371.303	1883.58	1130.33	608.439	11.2037	2.35677	7.05848	13.4838	110.706	0	0	0	0	0	0	0	0	0	0	0	0	0	0	0	0	0
																			1474.54	784.071	789.255	685.289	495.985	288.086	1474.54	874.044	479.859	10.6467	1.41932	7.50024	10.205	90.8698	0	0	0	0	0	0	0	0	0	0	0	0	0	0	0	0	0
																			2308.92	1222.95	1230.53	1078.39	769.956	452.991	2308.92	1406.45	730.371	13.5661	2.53254	2.9784	18.1465	134.874	0	0	0	0	0	0	0	0	0	0	0	0	0	0	0	0	0
																			2267.59	1170.54	1203.24	1064.34	740.808	429.729	2267.59	1406.71	706.754	13.6812	2.13166	8.6955	5.56617	124.046	0	0	0	0	0	0	0	0	0	0	0	0	0	0	0	0	0
																			1488.33	783.517	796.829	691.504	497.603	285.915	1488.33	904.636	471.297	9.52201	1.64131	7.27953	4.01131	89.9463	0	0	0	0	0	0	0	0	0	0	0	0	0	0	0	0	0
																			1635.61	876.562	879.792	755.818	555.263	321.299	1635.61	978.265	530.236	9.21813	1.81282	7.46238	9.36043	99.254	0	0	0	0	0	0	0	0	0	0	0	0	0	0	0	0	0
																			2189.91	1143.81	1167.19	1022.71	723.888	419.926	2189.91	1343.62	693.129	12.2092	1.99588	8.92648	6.74956	123.279	0	0	0	0	0	0	0	0	0	0	0	0	0	0	0	0	0
																			2514.32	1324.46	1339.68	1174.64	836.299	488.158	2514.32	1551.71	779.889	16.702	2.50883	13.6027	12.916	136.985	0	0	0	0	0	0	0	0	0	0	0	0	0	0	0	0	0
																			1819.24	953.544	970.221	849.016	603.473	350.071	1819.24	1100.6	588.777	12.5511	1.81122	5.82473	9.44404	100.226	0	0	0	0	0	0	0	0	0	0	0	0	0	0	0	0	0
																			2748.12	1415.1	1452.18	1295.94	891.119	523.983	2748.12	1694.99	863.632	16.2937	3.05041	13.0258	15.987	141.144	0	0	0	0	0	0	0	0	0	0	0	0	0	0	0	0	0
																			1409.85	739.96	753.351	656.5	468.971	270.988	1409.85	854.75	444.882	9.86248	1.5511	5.11055	8.31352	85.3809	0	0	0	0	0	0	0	0	0	0	0	0	0	0	0	0	0
																			1949.75	1053.52	1049.32	900.431	666.813	386.708	1949.75	1161.42	645.545	13.3712	2.16971	5.98736	9.63181	111.628	0	0	0	0	0	0	0	0	0	0	0	0	0	0	0	0	0
																			2586.83	1336.5	1370.49	1216.33	842.765	493.736	2586.83	1612.61	794.435	15.9176	2.60466	8.51557	11.781	140.962	0	0	0	0	0	0	0	0	0	0	0	0	0	0	0	0	0
																			1799.3	957.326	965.106	834.19	607.405	349.921	1799.3	1094.16	576.929	12.1281	1.89264	6.55137	6.35349	101.287	0	0	0	0	0	0	0	0	0	0	0	0	0	0	0	0	0
																			2751.49	1443.73	1460.94	1290.55	909.87	533.86	2751.49	1669.78	886.436	17.3589	2.45454	16.4019	14.6256	144.433	0	0	0	0	0	0	0	0	0	0	0	0	0	0	0	0	0
																			1719.26	924.898	924.229	795.034	585.849	339.048	1719.26	1035.07	555.963	12.6778	2.19617	6.97543	9.16968	97.2151	0	0	0	0	0	0	0	0	0	0	0	0	0	0	0	0	0
																			1691.57	896.201	906.778	784.794	568.461	327.74	1691.57	1024.88	541.153	11.4752	1.78837	6.40487	5.69646	100.178	0	0	0	0	0	0	0	0	0	0	0	0	0	0	0	0	0
																			2176.43	1143.55	1159.71	1016.72	723.308	420.245	2176.43	1337.73	682.998	14.6542	2.32623	10.9223	11.4208	116.382	0	0	0	0	0	0	0	0	0	0	0	0	0	0	0	0	0
																			2224.99	1191.4	1193.11	1031.89	753.668	437.731	2224.99	1339.62	719.927	15.5806	2.27208	11.3501	7.7754	128.465	0	0	0	0	0	0	0	0	0	0	0	0	0	0	0	0	0
																			1840.38	988.734	988.357	852.026	625.694	363.041	1840.38	1111.81	591.137	11.9866	1.85711	5.982	7.42166	110.189	0	0	0	0	0	0	0	0	0	0	0	0	0	0	0	0	0
																			2537.22	1310.45	1345.93	1191.28	828.975	481.476	2537.22	1595.79	767.691	15.5076	2.62339	10.016	7.60367	137.99	0	0	0	0	0	0	0	0	0	0	0	0	0	0	0	0	0
																			1956.96	1029.56	1046.22	910.736	652.411	377.149	1956.96	1202.37	617.452	12.4237	2.20811	5.61871	6.0265	110.859	0	0	0	0	0	0	0	0	0	0	0	0	0	0	0	0	0
																			1941.86	1021.11	1036.5	905.364	645.97	375.142	1941.86	1176.72	620.45	11.228	1.82996	5.45427	11.0835	115.098	0	0	0	0	0	0	0	0	0	0	0	0	0	0	0	0	0
																			1049.61	559.625	564.435	485.172	354.485	205.141	1049.61	621.69	341.412	6.79761	1.22876	6.5351	7.39295	64.5516	0	0	0	0	0	0	0	0	0	0	0	0	0	0	0	0	0
																			1079.61	585.167	584.393	495.215	372.342	212.825	1079.61	638.313	358.957	7.06333	1.11336	3.21108	2.03202	68.9179	0	0	0	0	0	0	0	0	0	0	0	0	0	0	0	0	0
																			631.366	333.766	338.937	292.429	211.418	122.348	631.366	367.384	210.357	4.25698	0.63521	2.58082	4.46888	41.6832	0	0	0	0	0	0	0	0	0	0	0	0	0	0	0	0	0
																			2634.7	1379.33	1399.81	1234.89	868.847	510.484	2634.7	1618.06	824.073	16.5789	2.30358	13.3442	17.586	142.761	0	0	0	0	0	0	0	0	0	0	0	0	0	0	0	0	0
																			1730.38	908.084	923.751	806.631	575.772	332.312	1730.38	1057.2	540.503	9.68053	1.50669	12.1327	7.84333	101.515	0	0	0	0	0	0	0	0	0	0	0	0	0	0	0	0	0
																			2408.63	1312.87	1296.7	1111.93	830.348	482.523	2408.63	1436.34	793.879	15.9908	2.48177	13.8809	13.7068	132.35	0	0	0	0	0	0	0	0	0	0	0	0	0	0	0	0	0
																			2629.01	1386.35	1399.06	1229.95	873.534	512.819	2629.01	1623.06	822.283	16.0457	2.50025	6.49315	16.4312	142.193	0	0	0	0	0	0	0	0	0	0	0	0	0	0	0	0	0
																			3099.86	1636.33	1647.48	1452.39	1030.27	606.059	3099.86	1950.85	937.312	18.8752	3.16998	9.95529	16.0745	163.627	0	0	0	0	0	0	0	0	0	0	0	0	0	0	0	0	0
																			2483.8	1333.13	1330.01	1153.78	841.314	491.816	2483.8	1493.65	801.15	17.4748	2.54609	14.0749	11.8652	143.033	0	0	0	0	0	0	0	0	0	0	0	0	0	0	0	0	0
																			2235.66	1157.66	1186.5	1049.17	732.498	425.161	2235.66	1381.49	696.352	13.7295	2.63699	8.21213	10.7026	122.538	0	0	0	0	0	0	0	0	0	0	0	0	0	0	0	0	0
																			2314.2	1206.7	1231.62	1082.58	764.521	442.182	2314.2	1439.22	720.856	13.1008	2.46288	8.86537	5.64637	124.049	0	0	0	0	0	0	0	0	0	0	0	0	0	0	0	0	0
																			1914.2	1006.12	1020.93	893.27	637.35	368.774	1914.2	1153.25	618.534	12.2193	1.84909	8.9972	11.0375	108.309	0	0	0	0	0	0	0	0	0	0	0	0	0	0	0	0	0
																			2833.3	1490.8	1506.89	1326.41	939.557	551.244	2833.3	1752.54	884.663	18.4414	3.36346	7.79271	14.8684	151.63	0	0	0	0	0	0	0	0	0	0	0	0	0	0	0	0	0
																			2188.56	1161.53	1168.91	1019.65	733.634	427.896	2188.56	1316.06	709.417	13.9816	2.3091	9.58656	15.1189	122.087	0	0	0	0	0	0	0	0	0	0	0	0	0	0	0	0	0
																			2634.66	1383.53	1400.48	1234.18	872.686	510.839	2634.66	1626.11	818.993	15.3518	3.13891	13.9198	10.4224	146.721	0	0	0	0	0	0	0	0	0	0	0	0	0	0	0	0	0
																			2078.13	1096.76	1110.57	967.56	694.772	401.99	2078.13	1285.66	648.566	11.6128	2.25193	9.32204	6.62774	114.091	0	0	0	0	0	0	0	0	0	0	0	0	0	0	0	0	0
																			1866.81	992.218	998.519	868.287	627.933	364.284	1866.81	1138.67	584.43	11.1571	1.89329	10.7845	11.808	108.067	0	0	0	0	0	0	0	0	0	0	0	0	0	0	0	0	0
																			715.535	383.085	385.539	329.996	243.461	139.624	715.535	420.912	236.24	4.56854	0.857199	2.50657	3.27416	47.1762	0	0	0	0	0	0	0	0	0	0	0	0	0	0	0	0	0
																			1965.01	1049.21	1052.96	912.045	663.579	385.627	1965.01	1178.22	635.112	11.6133	1.89452	6.1873	10.0279	121.955	0	0	0	0	0	0	0	0	0	0	0	0	0	0	0	0	0
																			2051.98	1080.05	1095.46	956.523	683.421	396.632	2051.98	1248.89	653.357	13.4381	2.33727	8.54876	4.92673	120.485	0	0	0	0	0	0	0	0	0	0	0	0	0	0	0	0	0
																			1940.61	1021.07	1036.77	903.84	646.708	374.363	1940.61	1181.78	615.473	13.9155	1.82192	7.48013	7.29694	112.847	0	0	0	0	0	0	0	0	0	0	0	0	0	0	0	0	0
																			2583.89	1361.95	1376.52	1207.37	859.297	502.651	2583.89	1592.88	806.605	18.9719	2.63495	10.9326	8.77491	143.09	0	0	0	0	0	0	0	0	0	0	0	0	0	0	0	0	0
																			2111.07	1119.51	1128.98	982.096	709.175	410.338	2111.07	1295.49	668.216	14.1434	2.21263	9.24685	7.36413	114.396	0	0	0	0	0	0	0	0	0	0	0	0	0	0	0	0	0
																			2406.28	1241.44	1274.67	1131.61	784.559	456.882	2406.28	1496.47	738.294	14.484	2.435	11.5532	12.2796	130.769	0	0	0	0	0	0	0	0	0	0	0	0	0	0	0	0	0
																			1254.33	654.095	668.941	585.386	414.106	239.989	1254.33	742.384	409.947	7.83858	1.54817	5.86282	9.26215	77.4842	0	0	0	0	0	0	0	0	0	0	0	0	0	0	0	0	0
																			2366.67	1225.73	1254.8	1111.87	774.656	451.078	2366.67	1455.8	747.333	14.5668	2.60063	11.7831	9.74473	124.836	0	0	0	0	0	0	0	0	0	0	0	0	0	0	0	0	0
																			1639.3	892.303	885.993	753.312	568.194	324.109	1639.3	985.261	530.237	10.895	1.82951	9.57684	4.85281	96.6518	0	0	0	0	0	0	0	0	0	0	0	0	0	0	0	0	0
																			1577.1	829.767	842.766	734.333	525.081	304.686	1577.1	943.904	516.069	9.60268	1.76095	5.57878	8.75413	91.429	0	0	0	0	0	0	0	0	0	0	0	0	0	0	0	0	0
																			1629.17	859.944	871.893	757.277	544.35	315.594	1629.17	982.27	517.009	8.73997	1.9182	9.42877	7.64129	102.164	0	0	0	0	0	0	0	0	0	0	0	0	0	0	0	0	0
																			2423.29	1297.91	1296.77	1126.53	820.703	477.208	2423.29	1458.97	787.249	14.5348	2.51732	8.25347	12.2774	139.49	0	0	0	0	0	0	0	0	0	0	0	0	0	0	0	0	0
																			915.993	494.873	494.513	421.48	314.495	180.378	915.993	553.498	286.983	5.63216	1.01208	5.35093	5.24557	58.2706	0	0	0	0	0	0	0	0	0	0	0	0	0	0	0	0	0
																			921.374	499.013	497.9	423.475	317.317	181.696	921.374	548.561	301.551	5.54177	0.76862	3.65989	5.74767	55.5449	0	0	0	0	0	0	0	0	0	0	0	0	0	0	0	0	0
																			1372.96	727.667	736.999	635.957	462.282	265.385	1372.96	832.299	431.461	10.0718	1.3068	8.12185	6.8163	82.88	0	0	0	0	0	0	0	0	0	0	0	0	0	0	0	0	0
																			2049.59	1083.59	1095.47	954.124	684.843	398.749	2049.59	1249.53	642.761	13.5889	1.92448	7.96861	9.83194	123.982	0	0	0	0	0	0	0	0	0	0	0	0	0	0	0	0	0
																			1558.74	824.838	833.789	724.95	521.635	303.203	1558.74	924.7	516.299	8.87148	1.52978	6.54294	8.94328	91.8528	0	0	0	0	0	0	0	0	0	0	0	0	0	0	0	0	0
																			2333.42	1236.33	1246.09	1087.33	782.131	454.195	2333.42	1448.1	726.642	13.8663	1.93609	5.36289	10.6473	126.862	0	0	0	0	0	0	0	0	0	0	0	0	0	0	0	0	0
																			1832.55	973.17	980.305	852.246	615.329	357.841	1832.55	1104.38	589.28	9.65926	1.78028	5.95267	13.3903	108.103	0	0	0	0	0	0	0	0	0	0	0	0	0	0	0	0	0
																			1784.71	974.813	963.536	821.178	617.657	357.156	1784.71	1069.9	584.48	10.8856	2.16285	6.30225	7.56319	103.417	0	0	0	0	0	0	0	0	0	0	0	0	0	0	0	0	0
																			2289.3	1181.57	1213.02	1076.28	746.285	435.281	2289.3	1424.41	699.537	13.7989	2.32588	6.05438	14.3684	128.806	0	0	0	0	0	0	0	0	0	0	0	0	0	0	0	0	0
																			1040.04	553.934	558.926	481.109	351.575	202.359	1040.04	616.627	340.395	7.00396	1.11493	4.52348	4.86401	65.5066	0	0	0	0	0	0	0	0	0	0	0	0	0	0	0	0	0
																			1993.61	1038.43	1060.6	933.01	656.3	382.132	1993.61	1222.75	622.917	12.6557	2.24627	8.16334	12.4342	112.439	0	0	0	0	0	0	0	0	0	0	0	0	0	0	0	0	0
																			1566.49	854.317	847.016	719.474	542.995	311.322	1566.49	928.509	520.758	11.1262	1.78814	3.60799	6.34843	94.3518	0	0	0	0	0	0	0	0	0	0	0	0	0	0	0	0	0
																			1909.98	1021.53	1024.57	885.417	647.067	374.458	1909.98	1152.52	606.906	13.0127	2.31289	5.66711	9.14866	120.411	0	0	0	0	0	0	0	0	0	0	0	0	0	0	0	0	0
																			2634.11	1388.36	1402.28	1231.83	874.716	513.647	2634.11	1605.52	842.075	16.8637	2.72167	9.96299	13.8785	143.095	0	0	0	0	0	0	0	0	0	0	0	0	0	0	0	0	0
																			2241.21	1173.35	1192.6	1048.61	741.893	431.46	2241.21	1380.79	704.189	14.95	2.42435	6.56661	8.17435	124.117	0	0	0	0	0	0	0	0	0	0	0	0	0	0	0	0	0
																			2597.69	1361.15	1379.83	1217.86	858.397	502.756	2597.69	1583.28	829.588	16.5407	2.80951	9.64361	14.1556	141.672	0	0	0	0	0	0	0	0	0	0	0	0	0	0	0	0	0
																			1387.32	725.081	741.67	645.648	460.53	264.551	1387.32	840.311	443.221	9.23542	1.48099	6.80939	3.4177	82.8414	0	0	0	0	0	0	0	0	0	0	0	0	0	0	0	0	0
																			1987.54	1064.76	1065.85	921.694	675.244	389.512	1987.54	1219.99	620.127	13.8758	2.2379	10.1695	10.6267	110.513	0	0	0	0	0	0	0	0	0	0	0	0	0	0	0	0	0
																			1622.17	873.597	872.293	749.875	552.868	320.729	1622.17	991.584	509.365	11.926	1.47596	6.7069	10.3858	90.724	0	0	0	0	0	0	0	0	0	0	0	0	0	0	0	0	0
																			963.665	510.591	516.627	447.038	323.994	186.597	963.665	571.022	316.256	6.38466	0.911159	2.21427	5.94679	60.9296	0	0	0	0	0	0	0	0	0	0	0	0	0	0	0	0	0
																			1691.18	891.244	904.556	786.626	564.99	326.254	1691.18	1014.64	550.906	11.3505	2.00191	6.61319	5.60555	100.065	0	0	0	0	0	0	0	0	0	0	0	0	0	0	0	0	0
																			2484.22	1330.12	1329.6	1154.62	840.617	489.504	2484.22	1513.9	788.748	16.1223	2.23804	12.5262	10.5751	140.111	0	0	0	0	0	0	0	0	0	0	0	0	0	0	0	0	0
																			1747.04	908.275	929.796	817.239	574.89	333.386	1747.04	1068.09	539.354	10.5312	1.7952	8.34768	9.95023	108.964	0	0	0	0	0	0	0	0	0	0	0	0	0	0	0	0	0
																			1690.85	901.982	906.592	784.256	570.69	331.293	1690.85	1012.32	548.372	11.5587	1.96662	7.29495	9.22307	100.11	0	0	0	0	0	0	0	0	0	0	0	0	0	0	0	0	0
																			2355.39	1242.55	1255.19	1100.2	783.39	459.158	2355.39	1459.36	724.201	14.2429	2.03144	10.0765	17.5829	127.896	0	0	0	0	0	0	0	0	0	0	0	0	0	0	0	0	0
																			1772.01	945.159	950.686	821.323	598.716	346.443	1772.01	1072.25	572.844	12.058	1.81721	3.28949	4.40112	105.345	0	0	0	0	0	0	0	0	0	0	0	0	0	0	0	0	0
																			1204.97	642.721	648.334	556.638	407.594	235.127	1204.97	715.641	397.805	7.33916	1.21784	4.68688	2.81919	75.463	0	0	0	0	0	0	0	0	0	0	0	0	0	0	0	0	0
																			2169.91	1139.39	1155.9	1014.01	720.734	418.657	2169.91	1331.98	680.301	14.2766	2.17275	9.78795	14.8898	116.503	0	0	0	0	0	0	0	0	0	0	0	0	0	0	0	0	0
																			2120.51	1106.38	1127.34	993.169	698.62	407.756	2120.51	1297	673.464	13.4099	2.27352	9.40196	12.7287	112.234	0	0	0	0	0	0	0	0	0	0	0	0	0	0	0	0	0
																			1750.31	925.317	936.849	813.456	586.186	339.131	1750.31	1083.72	539.33	12.2233	1.68057	7.44429	4.94623	100.962	0	0	0	0	0	0	0	0	0	0	0	0	0	0	0	0	0
																			1294.58	697.158	697.539	597.043	441.816	255.341	1294.58	769.397	418.952	8.12462	1.37899	5.81093	5.1129	85.8048	0	0	0	0	0	0	0	0	0	0	0	0	0	0	0	0	0
																			2185.1	1159.38	1168.72	1016.37	733.737	425.644	2185.1	1348.87	682.174	12.6538	2.37712	11.3557	6.0006	121.666	0	0	0	0	0	0	0	0	0	0	0	0	0	0	0	0	0
																			2282.58	1202.3	1217.62	1064.96	760.143	442.155	2282.58	1400.99	720.361	14.5921	2.32415	5.13825	8.31246	130.862	0	0	0	0	0	0	0	0	0	0	0	0	0	0	0	0	0
																			2191.62	1157.65	1169.56	1022.06	732.13	425.525	2191.62	1338.9	703.107	12.5727	2.25751	2.95377	11.3297	120.5	0	0	0	0	0	0	0	0	0	0	0	0	0	0	0	0	0
																			1759.41	942.192	944.943	814.462	597.078	345.114	1759.41	1063.04	565.567	12.0149	1.9265	7.63534	5.99654	103.224	0	0	0	0	0	0	0	0	0	0	0	0	0	0	0	0	0
																			1804.67	971.396	968.64	836.028	612.81	358.586	1804.67	1089.81	575.823	11.6985	1.89267	5.70888	12.4348	107.303	0	0	0	0	0	0	0	0	0	0	0	0	0	0	0	0	0
																			2642.19	1365.01	1398	1244.19	859.713	505.295	2642.19	1653.08	801.757	16.4277	3.01839	7.63129	16.8396	143.438	0	0	0	0	0	0	0	0	0	0	0	0	0	0	0	0	0
																			1667.33	871.536	888.285	779.049	551.616	319.92	1667.33	1007.64	536.134	9.5201	1.77283	6.03272	9.06125	97.1766	0	0	0	0	0	0	0	0	0	0	0	0	0	0	0	0	0
																			2147.42	1124.47	1143	1004.43	711.393	413.074	2147.42	1314.13	672.346	13.9972	1.97141	9.70401	13.681	121.593	0	0	0	0	0	0	0	0	0	0	0	0	0	0	0	0	0
																			1673.26	886.754	896.067	777.19	561.436	325.318	1673.26	1001.69	545.793	12.2392	1.73132	8.91232	8.06641	94.8282	0	0	0	0	0	0	0	0	0	0	0	0	0	0	0	0	0
																			2130.88	1112.31	1134.27	996.616	703.958	408.354	2130.88	1308.59	665.147	11.9205	2.34475	11.6277	12.0654	119.183	0	0	0	0	0	0	0	0	0	0	0	0	0	0	0	0	0
																			675.213	364.829	364.683	310.531	231.902	132.927	675.213	399.037	219.338	4.24761	0.65986	2.54242	3.87282	45.5153	0	0	0	0	0	0	0	0	0	0	0	0	0	0	0	0	0
																			1318.55	716.726	711.834	606.713	454.726	262.001	1318.55	789.136	430.652	9.39741	1.3968	2.7516	9.01883	76.1949	0	0	0	0	0	0	0	0	0	0	0	0	0	0	0	0	0
																			1693.12	920.08	913.12	780.001	583.55	336.53	1693.12	1013.84	550.088	10.7289	1.59438	8.06855	9.92826	98.8776	0	0	0	0	0	0	0	0	0	0	0	0	0	0	0	0	0
																			1356.36	720.06	727.314	629.042	456.565	263.496	1356.36	807.454	444.01	8.17994	1.45483	5.56337	10.0204	79.6735	0	0	0	0	0	0	0	0	0	0	0	0	0	0	0	0	0
																			1462.92	788.855	787.809	675.109	500.473	288.382	1462.92	878.811	470.25	9.15999	1.71274	8.41477	6.60539	87.964	0	0	0	0	0	0	0	0	0	0	0	0	0	0	0	0	0
																			1101.51	583.374	591.778	509.732	371.042	212.332	1101.51	649.613	368.4	6.59147	1.1074	3.74724	3.31919	68.7312	0	0	0	0	0	0	0	0	0	0	0	0	0	0	0	0	0
																			2372.02	1269.76	1269.92	1102.11	802.969	466.789	2372.02	1432.41	768.378	15.6269	2.43436	12.5013	10.6503	130.017	0	0	0	0	0	0	0	0	0	0	0	0	0	0	0	0	0
																			1300.33	693.047	697.87	602.459	439.039	254.008	1300.33	786.982	413.138	8.31357	1.36302	3.43476	8.65327	78.4455	0	0	0	0	0	0	0	0	0	0	0	0	0	0	0	0	0
																			2409.52	1260.86	1280.76	1128.76	797.449	463.41	2409.52	1467.71	765.3	15.1907	2.67758	10.3722	14.3113	133.961	0	0	0	0	0	0	0	0	0	0	0	0	0	0	0	0	0
																			2651.23	1387.32	1408.81	1242.42	874.378	512.946	2651.23	1628.44	833.813	18.1214	2.91005	10.4722	14.9893	142.479	0	0	0	0	0	0	0	0	0	0	0	0	0	0	0	0	0
																			1670.86	911.501	901.992	768.871	577.5	334.001	1670.86	1000.56	538.117	10.709	2.14128	7.94607	9.02078	102.368	0	0	0	0	0	0	0	0	0	0	0	0	0	0	0	0	0
																			1846.32	965.742	984.507	861.817	611.566	354.176	1846.32	1119.82	594.294	11.7468	2.03007	4.19458	9.94586	104.29	0	0	0	0	0	0	0	0	0	0	0	0	0	0	0	0	0
																			1467.45	788.256	788.363	679.083	498.617	289.639	1467.45	868.338	478.452	9.10704	1.58817	5.85322	9.04442	95.0626	0	0	0	0	0	0	0	0	0	0	0	0	0	0	0	0	0
																			1280.3	692.884	691.28	589.023	440.191	252.694	1280.3	757.445	421.873	8.65346	1.28679	5.07405	5.35663	80.6145	0	0	0	0	0	0	0	0	0	0	0	0	0	0	0	0	0
																			1912.57	1017.83	1023.78	888.79	643.079	374.746	1912.57	1148.74	619.936	10.2428	2.12817	5.50972	12.946	113.066	0	0	0	0	0	0	0	0	0	0	0	0	0	0	0	0	0
																			2510.28	1318.44	1337.1	1173.19	833.635	484.803	2510.28	1559.06	776.744	15.1887	2.84515	13.9191	5.85236	136.677	0	0	0	0	0	0	0	0	0	0	0	0	0	0	0	0	0
																			2600.78	1392.53	1390.54	1210.24	879.531	513	2600.78	1607.64	815.872	15.9724	2.50679	5.98015	12.5523	140.248	0	0	0	0	0	0	0	0	0	0	0	0	0	0	0	0	0
																			1137.33	594.809	608.926	528.409	377.953	216.856	1137.33	672.229	373.591	7.81944	1.16643	5.17861	4.7991	72.5509	0	0	0	0	0	0	0	0	0	0	0	0	0	0	0	0	0
																			2337.42	1211.24	1241.19	1096.23	765.725	445.515	2337.42	1435.12	741.437	14.3435	2.28812	7.79467	8.31901	128.114	0	0	0	0	0	0	0	0	0	0	0	0	0	0	0	0	0
																			1451.23	773.741	778.347	672.888	490.448	283.294	1451.23	876.399	463.821	9.35954	1.53101	5.63699	9.66519	84.8213	0	0	0	0	0	0	0	0	0	0	0	0	0	0	0	0	0
																			1512.97	804.39	810.89	702.083	508.783	295.607	1512.97	905.679	491.699	9.55045	1.64083	3.17604	9.62969	91.5973	0	0	0	0	0	0	0	0	0	0	0	0	0	0	0	0	0
																			2141.62	1144.22	1147.23	994.387	723.825	420.391	2141.62	1294.66	688.894	14.2651	2.45189	8.63034	9.33438	123.38	0	0	0	0	0	0	0	0	0	0	0	0	0	0	0	0	0
																			1534.55	828.087	825.708	708.84	524.373	303.714	1534.55	904.395	511.653	9.7043	1.47683	6.92037	7.97095	92.4274	0	0	0	0	0	0	0	0	0	0	0	0	0	0	0	0	0
																			1885.29	1008.86	1011.75	873.541	638.648	370.207	1885.29	1139.38	614.14	13.0052	1.71818	7.03098	6.37349	103.644	0	0	0	0	0	0	0	0	0	0	0	0	0	0	0	0	0
																			1683.61	902.422	903.186	780.428	571.819	330.603	1683.61	1010.87	539.564	10.1918	2.04452	6.5715	13.171	101.203	0	0	0	0	0	0	0	0	0	0	0	0	0	0	0	0	0
																			2172.5	1142.34	1159.26	1013.23	723.509	418.829	2172.5	1345.84	671.973	13.15	1.94872	10.9381	11.7053	116.938	0	0	0	0	0	0	0	0	0	0	0	0	0	0	0	0	0
																			1156.09	618.432	622.046	534.042	392.392	226.041	1156.09	686.065	379.267	7.43805	1.04811	3.26832	3.94846	75.0531	0	0	0	0	0	0	0	0	0	0	0	0	0	0	0	0	0
																			1384.71	734.778	742.381	642.332	465.693	269.085	1384.71	836.634	440.163	9.06646	1.41347	4.86124	7.2728	85.3021	0	0	0	0	0	0	0	0	0	0	0	0	0	0	0	0	0
																			1603.34	871.353	864.989	738.352	551.972	319.381	1603.34	947.135	532.509	11.0011	1.70227	6.11429	7.17726	97.7021	0	0	0	0	0	0	0	0	0	0	0	0	0	0	0	0	0
																			1490.34	797.255	801.314	689.022	506.109	291.146	1490.34	903.368	475.965	9.67484	1.57205	3.98545	6.73068	89.0405	0	0	0	0	0	0	0	0	0	0	0	0	0	0	0	0	0
																			1859.49	970.507	990.27	869.223	614	356.507	1859.49	1147.63	572.223	10.6561	1.75141	9.67568	11.0481	106.511	0	0	0	0	0	0	0	0	0	0	0	0	0	0	0	0	0
																			1616.43	875.147	871.587	744.839	555.361	319.785	1616.43	973.593	516.748	10.1609	1.65902	7.84958	9.83904	96.5762	0	0	0	0	0	0	0	0	0	0	0	0	0	0	0	0	0
																			1580.4	838.358	846.661	733.737	530.954	307.404	1580.4	946.435	516.792	8.17421	1.62585	6.01119	8.7918	92.5686	0	0	0	0	0	0	0	0	0	0	0	0	0	0	0	0	0
																			1588.51	843.251	851.076	737.434	534.567	308.684	1588.51	955.745	512.932	9.86484	1.70831	4.39181	8.5315	95.3357	0	0	0	0	0	0	0	0	0	0	0	0	0	0	0	0	0
																			1275.42	689.925	687.742	587.677	437.429	252.496	1275.42	744.144	425.505	8.17828	1.57106	6.55163	6.4703	82.9988	0	0	0	0	0	0	0	0	0	0	0	0	0	0	0	0	0
																			2186.87	1131.46	1160.91	1025.96	715.548	415.913	2186.87	1332.03	693.755	12.0776	2.36455	12.0161	8.02067	126.608	0	0	0	0	0	0	0	0	0	0	0	0	0	0	0	0	0
																			1604.39	851.553	860.091	744.301	540.236	311.317	1604.39	975.849	502.592	10.4769	1.7534	7.71486	7.55439	98.4516	0	0	0	0	0	0	0	0	0	0	0	0	0	0	0	0	0
																			1834.04	963.323	978.291	855.75	609.94	353.383	1834.04	1114.22	582.895	11.2245	1.98078	6.7111	9.14371	107.869	0	0	0	0	0	0	0	0	0	0	0	0	0	0	0	0	0
																			1596.82	862.63	859.624	737.198	547.529	315.102	1596.82	956.463	524.566	9.98265	1.81364	2.97728	8.86198	92.1576	0	0	0	0	0	0	0	0	0	0	0	0	0	0	0	0	0
																			744.809	398.245	400.614	344.195	252.597	145.648	744.809	433.81	248.707	4.73074	0.804766	2.4596	5.06954	49.2274	0	0	0	0	0	0	0	0	0	0	0	0	0	0	0	0	0
																			1574.09	828.978	841.054	733.034	523.762	305.215	1574.09	946.312	508.904	9.89355	1.76316	5.78231	8.62367	92.8105	0	0	0	0	0	0	0	0	0	0	0	0	0	0	0	0	0
																			754.466	405.377	406.847	347.619	257.597	147.78	754.466	438.653	255.076	4.76043	0.710524	2.87694	3.98704	48.4016	0	0	0	0	0	0	0	0	0	0	0	0	0	0	0	0	0
																			1041.14	562.083	562.241	478.9	357.327	204.756	1041.14	624.472	334.501	6.36377	1.16727	4.9044	3.77158	65.961	0	0	0	0	0	0	0	0	0	0	0	0	0	0	0	0	0
																			1950.48	1019.83	1038.9	911.585	644.753	375.079	1950.48	1191.1	618.726	12.4787	2.28262	6.79427	8.70416	110.396	0	0	0	0	0	0	0	0	0	0	0	0	0	0	0	0	0
																			1251.4	673.179	675.252	576.146	427.816	245.363	1251.4	729.013	426.974	8.59054	1.30316	4.67627	2.3136	78.5277	0	0	0	0	0	0	0	0	0	0	0	0	0	0	0	0	0
																			1569.07	828.415	839.181	729.894	524.663	303.752	1569.07	961.121	497.096	9.32502	1.40186	1.79563	9.1245	89.2103	0	0	0	0	0	0	0	0	0	0	0	0	0	0	0	0	0
																			1052.77	562.239	565.688	487.086	356.942	205.297	1052.77	624.831	339.616	6.65976	0.910311	5.01962	7.83946	67.8971	0	0	0	0	0	0	0	0	0	0	0	0	0	0	0	0	0
																			1653.87	858.498	880.437	773.433	544.364	314.135	1653.87	1023.92	511.882	10.0896	1.8467	5.7335	8.01759	92.3798	0	0	0	0	0	0	0	0	0	0	0	0	0	0	0	0	0
																			1640.85	864.91	877.652	763.198	548.73	316.18	1640.85	993.55	522.873	9.47951	1.83211	6.77137	6.89853	99.4448	0	0	0	0	0	0	0	0	0	0	0	0	0	0	0	0	0
																			1104.52	602.393	597.337	507.184	382.359	220.034	1104.52	644.411	366.002	7.48374	1.24105	7.22815	8.50186	69.6541	0	0	0	0	0	0	0	0	0	0	0	0	0	0	0	0	0
																			1945.78	1027.12	1038.5	907.28	649.165	377.95	1945.78	1174.5	627.548	11.9767	1.92763	7.77463	10.824	111.225	0	0	0	0	0	0	0	0	0	0	0	0	0	0	0	0	0
																			1667.96	866.888	889.363	778.598	550.005	316.883	1667.96	1029.97	521.424	8.64931	1.84058	4.7565	2.40269	98.9167	0	0	0	0	0	0	0	0	0	0	0	0	0	0	0	0	0
																			1674.89	905.934	903.626	771.263	575.093	330.841	1674.89	1023.87	529.497	11.3357	1.94731	5.5646	5.05741	97.6152	0	0	0	0	0	0	0	0	0	0	0	0	0	0	0	0	0
																			2338.28	1237.05	1248.55	1089.73	781.578	455.476	2338.28	1425.96	755.636	14.1562	2.88413	5.45761	5.7405	128.446	0	0	0	0	0	0	0	0	0	0	0	0	0	0	0	0	0
																			1603.64	842.756	856.843	746.795	533.492	309.264	1603.64	980.396	501.88	9.49388	1.65602	6.64421	9.88026	93.6875	0	0	0	0	0	0	0	0	0	0	0	0	0	0	0	0	0
																			2040.21	1074.87	1087.51	952.698	678.851	396.018	2040.21	1241.83	654.568	13.0867	2.01259	7.65429	9.57368	111.488	0	0	0	0	0	0	0	0	0	0	0	0	0	0	0	0	0
																			2302.78	1198.88	1225.17	1077.61	759.143	439.741	2302.78	1434.87	702.114	17.2969	2.23927	9.68471	5.37098	131.204	0	0	0	0	0	0	0	0	0	0	0	0	0	0	0	0	0
																			1699.88	922.831	917.574	782.303	585.627	337.204	1699.88	1023.07	549.247	10.2441	1.62335	6.34333	8.23946	101.106	0	0	0	0	0	0	0	0	0	0	0	0	0	0	0	0	0
																			2150.75	1127.96	1146.49	1004.25	713.282	414.676	2150.75	1314.77	672.469	15.1661	2.29478	9.99816	11.7968	124.249	0	0	0	0	0	0	0	0	0	0	0	0	0	0	0	0	0
																			2172.69	1143.82	1158.76	1013.93	723.514	420.31	2172.69	1342.03	684.887	15.3533	2.20316	2.4331	9.41468	116.373	0	0	0	0	0	0	0	0	0	0	0	0	0	0	0	0	0
																			1057.2	566.934	569.588	487.611	360.388	206.545	1057.2	629.39	344.179	6.42886	1.04648	3.64822	5.35347	67.153	0	0	0	0	0	0	0	0	0	0	0	0	0	0	0	0	0
																			1227.2	669.483	663.518	563.682	424.793	244.69	1227.2	727.825	399.922	7.85944	1.49195	5.06622	9.11594	75.92	0	0	0	0	0	0	0	0	0	0	0	0	0	0	0	0	0
																			1184.19	614.985	632.18	552.01	390.865	224.12	1184.19	720.578	377.49	7.45151	1.28665	4.38224	3.63188	69.3699	0	0	0	0	0	0	0	0	0	0	0	0	0	0	0	0	0
																			1443.51	769.788	774.888	668.625	488.164	281.624	1443.51	867.464	461.334	8.81688	1.39706	4.52919	6.76398	93.2083	0	0	0	0	0	0	0	0	0	0	0	0	0	0	0	0	0
																			2054.37	1067.07	1092.92	961.451	676.031	391.043	2054.37	1263.54	637.878	13.8134	2.60546	7.70844	10.4024	118.416	0	0	0	0	0	0	0	0	0	0	0	0	0	0	0	0	0
																			1326.88	719.126	716.932	609.948	457.787	261.34	1326.88	795.8	426.474	9.45911	1.40281	6.46008	4.52858	82.7553	0	0	0	0	0	0	0	0	0	0	0	0	0	0	0	0	0
																			2705.93	1440.69	1444.64	1261.29	908.889	531.805	2705.93	1656.01	856.657	15.8721	3.11987	9.74599	13.5606	150.964	0	0	0	0	0	0	0	0	0	0	0	0	0	0	0	0	0
																			2130.65	1131.51	1138.16	992.496	714.769	416.737	2130.65	1282.97	690.828	12.9597	1.86705	12.1647	13.5926	116.27	0	0	0	0	0	0	0	0	0	0	0	0	0	0	0	0	0
																			1788.74	955.702	959.043	829.702	605.416	350.286	1788.74	1087.1	567.713	10.2082	1.85195	6.57512	10.3628	104.929	0	0	0	0	0	0	0	0	0	0	0	0	0	0	0	0	0
																			1751.21	937.875	939.388	811.826	593.617	344.258	1751.21	1052.66	559.389	12.5675	1.77102	10.581	11.8765	102.374	0	0	0	0	0	0	0	0	0	0	0	0	0	0	0	0	0
																			2282.48	1197.09	1214.88	1067.6	756.11	440.982	2282.48	1384.57	730.875	13.0116	2.41677	8.6712	11.8908	131.043	0	0	0	0	0	0	0	0	0	0	0	0	0	0	0	0	0
																			1521.44	802.661	814.703	706.74	509.322	293.339	1521.44	913.944	495.452	10.641	1.63136	6.86589	5.50811	87.4018	0	0	0	0	0	0	0	0	0	0	0	0	0	0	0	0	0
																			1274.92	673.388	683.08	591.844	427.231	246.157	1274.92	759.31	416.849	9.00689	1.23259	4.15948	7.00013	77.3661	0	0	0	0	0	0	0	0	0	0	0	0	0	0	0	0	0
																			1743.7	916.725	931.614	812.083	580.608	336.117	1743.7	1049.19	568.484	9.86224	1.73373	6.06368	6.67515	101.693	0	0	0	0	0	0	0	0	0	0	0	0	0	0	0	0	0
																			2005.28	1076.32	1075.89	929.388	680.961	395.362	2005.28	1206.18	647.219	13.8271	1.99436	6.15808	12.7091	117.197	0	0	0	0	0	0	0	0	0	0	0	0	0	0	0	0	0
																			1085.46	585.559	586.539	498.919	372.928	212.631	1085.46	649.714	350.86	7.32305	1.03626	5.20359	3.49005	67.8315	0	0	0	0	0	0	0	0	0	0	0	0	0	0	0	0	0
																			2337.98	1251.04	1251.06	1086.91	788.843	462.201	2337.98	1411.39	757.436	14.1663	2.48253	9.60514	17.6088	125.286	0	0	0	0	0	0	0	0	0	0	0	0	0	0	0	0	0
																			1463.28	785.992	787.86	675.422	499.342	286.65	1463.28	889.734	463.474	10.5007	1.6881	6.06262	8.01496	83.8074	0	0	0	0	0	0	0	0	0	0	0	0	0	0	0	0	0
																			1284.68	691.973	691.766	592.916	439.299	252.674	1284.68	755.065	425.89	7.89628	1.35345	4.81194	6.73559	82.9302	0	0	0	0	0	0	0	0	0	0	0	0	0	0	0	0	0
																			2136.13	1107.04	1134.81	1001.31	699.611	407.433	2136.13	1310.86	665.92	14.2033	2.1773	9.95181	6.85535	126.163	0	0	0	0	0	0	0	0	0	0	0	0	0	0	0	0	0
																			1844.48	959.364	983.136	861.348	608.226	351.138	1844.48	1141.66	572.337	10.9573	2.01389	7.18243	6.40727	103.928	0	0	0	0	0	0	0	0	0	0	0	0	0	0	0	0	0
																			2736.46	1413.11	1447.53	1288.94	892.3	520.812	2736.46	1709.03	832.476	16.2382	3.07177	14.1844	16.0384	145.423	0	0	0	0	0	0	0	0	0	0	0	0	0	0	0	0	0
																			2003.47	1062.06	1072.53	930.941	672.947	389.11	2003.47	1236.35	623.105	14.0464	2.02836	7.11436	7.41776	113.415	0	0	0	0	0	0	0	0	0	0	0	0	0	0	0	0	0
																			1141.99	599.701	611.603	530.391	381.342	218.359	1141.99	687.564	367.935	8.07223	1.19794	4.07352	4.11751	69.0333	0	0	0	0	0	0	0	0	0	0	0	0	0	0	0	0	0
																			1030.99	556.049	556.907	474.087	353.989	202.06	1030.99	613.6	340.133	5.60011	1.01492	5.77851	3.03501	61.8335	0	0	0	0	0	0	0	0	0	0	0	0	0	0	0	0	0
																			2466.81	1265.32	1303.21	1163.6	797.319	468.003	2466.81	1534.56	762.996	14.9482	2.54686	7.84181	12.7559	131.162	0	0	0	0	0	0	0	0	0	0	0	0	0	0	0	0	0
																			1344.46	733.68	728.349	616.115	466.607	267.072	1344.46	804.694	436.5	8.02428	1.33277	6.72689	2.54096	84.6451	0	0	0	0	0	0	0	0	0	0	0	0	0	0	0	0	0
																			2407.09	1260.24	1279.27	1127.82	794.169	466.067	2407.09	1468.15	767.009	14.072	2.13871	5.93088	14.4131	135.372	0	0	0	0	0	0	0	0	0	0	0	0	0	0	0	0	0
																			1653.76	886.519	888.29	765.47	561.029	325.491	1653.76	978.334	543.92	11.5244	1.81978	7.83459	8.44114	101.886	0	0	0	0	0	0	0	0	0	0	0	0	0	0	0	0	0
																			1878.02	998.474	1004.43	873.594	631.368	367.107	1878.02	1138.27	600.69	10.9992	1.77965	6.18609	10.4435	109.653	0	0	0	0	0	0	0	0	0	0	0	0	0	0	0	0	0
																			2007.91	1052.13	1071.8	936.106	666.024	386.105	2007.91	1242.44	618.77	13.4072	1.88718	10.2931	5.85275	115.26	0	0	0	0	0	0	0	0	0	0	0	0	0	0	0	0	0
																			2557.75	1325.66	1355.29	1202.47	836.021	489.643	2557.75	1538.69	829.909	15.1107	2.6309	10.9181	15.1437	145.346	0	0	0	0	0	0	0	0	0	0	0	0	0	0	0	0	0
																			1952.37	1034.76	1042.76	909.61	654.509	380.252	1952.37	1177.34	630.952	11.755	2.30571	8.21821	13.0917	108.708	0	0	0	0	0	0	0	0	0	0	0	0	0	0	0	0	0
																			1662.78	889.597	891.248	771.535	562.535	327.061	1662.78	999.647	529.009	10.4096	1.80798	8.39724	11.018	102.494	0	0	0	0	0	0	0	0	0	0	0	0	0	0	0	0	0
																			1526.91	822.342	823.408	703.499	523.276	299.066	1526.91	917.902	500.924	10.1786	1.6163	4.66545	1.16852	90.452	0	0	0	0	0	0	0	0	0	0	0	0	0	0	0	0	0
																			1470.75	794.015	791.884	678.868	502.632	291.383	1470.75	869.444	485.468	9.78674	1.80357	5.61994	8.03896	90.5904	0	0	0	0	0	0	0	0	0	0	0	0	0	0	0	0	0
																			2222.16	1195.01	1191.94	1030.23	755.817	439.195	2222.16	1354.15	699.966	13.4004	2.77476	11.4188	12.3275	128.122	0	0	0	0	0	0	0	0	0	0	0	0	0	0	0	0	0
																			1235.35	674.494	667.53	567.816	427.426	247.068	1235.35	727.022	412.209	8.04804	1.20958	6.39903	7.4953	72.9631	0	0	0	0	0	0	0	0	0	0	0	0	0	0	0	0	0
																			1967.1	1040.67	1051.86	915.244	658.655	382.014	1967.1	1181.3	636.145	12.4709	2.11314	9.60991	6.87988	118.586	0	0	0	0	0	0	0	0	0	0	0	0	0	0	0	0	0
																			1647.13	858.074	877.332	769.798	543.162	314.913	1647.13	986.584	536.329	10.6356	2.01952	4.10787	11.8464	95.6076	0	0	0	0	0	0	0	0	0	0	0	0	0	0	0	0	0
																			1104.51	591.129	593.866	510.644	375.25	215.879	1104.51	660.846	355.103	6.72274	1.10234	6.82655	6.5062	67.4035	0	0	0	0	0	0	0	0	0	0	0	0	0	0	0	0	0
																			2044.95	1088.35	1094.03	950.925	688.192	400.16	2044.95	1233.07	660.462	12.6245	2.15025	6.38372	13.351	116.913	0	0	0	0	0	0	0	0	0	0	0	0	0	0	0	0	0
																			2995.33	1559.57	1588.11	1407.22	983.922	575.645	2995.33	1841.07	949.662	18.8037	3.2872	12.038	13.3959	157.074	0	0	0	0	0	0	0	0	0	0	0	0	0	0	0	0	0
																			2347.82	1229.91	1249.75	1098.07	776.88	453.033	2347.82	1445.37	737.166	15.5355	2.67762	9.30523	8.4665	129.295	0	0	0	0	0	0	0	0	0	0	0	0	0	0	0	0	0
																			2131.84	1110.77	1136.76	995.084	704.89	405.88	2131.84	1318.64	674.534	13.0214	2.23426	4.05645	3.23443	116.117	0	0	0	0	0	0	0	0	0	0	0	0	0	0	0	0	0
																			1578.2	826.803	843.001	735.2	524.423	302.379	1578.2	967.878	493.673	10.7179	1.50856	4.21763	8.60352	91.6026	0	0	0	0	0	0	0	0	0	0	0	0	0	0	0	0	0
																			1358.52	721.16	729.154	629.37	458.445	262.714	1358.52	820.407	435.995	7.60331	1.63065	6.62434	4.61604	81.6476	0	0	0	0	0	0	0	0	0	0	0	0	0	0	0	0	0
																			1601.63	842.714	856.157	745.478	533.599	309.115	1601.63	966.626	511.204	11.831	1.64331	4.28737	8.97626	97.0666	0	0	0	0	0	0	0	0	0	0	0	0	0	0	0	0	0
																			2205.35	1156.79	1173.46	1031.89	730.335	426.455	2205.35	1328.89	718.118	14.5938	2.29405	6.29922	15.4385	119.715	0	0	0	0	0	0	0	0	0	0	0	0	0	0	0	0	0
																			1900.1	980.326	1009.46	890.638	621.485	358.841	1900.1	1162.91	595.69	13.4967	1.82216	9.36725	8.07064	108.736	0	0	0	0	0	0	0	0	0	0	0	0	0	0	0	0	0
																			2465.98	1288.68	1309.84	1156.14	812.693	475.982	2465.98	1518.29	766.95	14.6818	2.85889	13.4795	15.2592	134.456	0	0	0	0	0	0	0	0	0	0	0	0	0	0	0	0	0
																			1803.78	921.796	955.343	848.435	582.746	339.05	1803.78	1111.62	565.993	11.1331	1.88795	6.86165	7.57693	98.7085	0	0	0	0	0	0	0	0	0	0	0	0	0	0	0	0	0
																			2237.75	1191.13	1198.62	1039.13	754.284	436.841	2237.75	1379.25	698.802	13.8121	2.17732	8.57015	7.89728	127.243	0	0	0	0	0	0	0	0	0	0	0	0	0	0	0	0	0
																			1654.49	861.484	881.153	773.339	545.482	316.002	1654.49	1019.36	505.133	9.60402	1.82008	9.40898	10.171	98.9913	0	0	0	0	0	0	0	0	0	0	0	0	0	0	0	0	0
																			1020.9	555.962	552.118	468.779	353.963	201.998	1020.9	613.902	330.302	6.94565	1.23513	3.20841	5.17206	60.1312	0	0	0	0	0	0	0	0	0	0	0	0	0	0	0	0	0
																			2557.61	1349.13	1361.4	1196.22	851.342	497.787	2557.61	1543.49	824.579	17.2774	2.77576	9.24956	15.3063	144.93	0	0	0	0	0	0	0	0	0	0	0	0	0	0	0	0	0
																			1373.07	728.943	735.602	637.463	461.103	267.841	1373.07	826.448	435.32	8.69387	1.61749	6.52877	9.38568	85.0718	0	0	0	0	0	0	0	0	0	0	0	0	0	0	0	0	0
																			1587.18	846.335	852.37	734.815	536.708	309.627	1587.18	959.527	508.405	9.89934	1.67999	3.67803	5.64916	98.3461	0	0	0	0	0	0	0	0	0	0	0	0	0	0	0	0	0
																			1633.95	875.869	877.528	756.42	554.579	321.29	1633.95	968.342	541.192	11.5146	1.70165	8.16081	9.17047	93.8658	0	0	0	0	0	0	0	0	0	0	0	0	0	0	0	0	0
																			1514.54	784.181	807.011	707.533	497.917	286.264	1514.54	914.605	486.634	9.16992	1.54737	5.13791	4.70473	92.7453	0	0	0	0	0	0	0	0	0	0	0	0	0	0	0	0	0
																			2671.69	1408.27	1423.03	1248.67	889.036	519.235	2671.69	1662.86	818.263	15.4822	2.59758	12.5341	13.8683	146.084	0	0	0	0	0	0	0	0	0	0	0	0	0	0	0	0	0
																			2940.46	1573.28	1572.13	1368.33	993.472	579.804	2940.46	1786.75	952.533	21.9131	3.56826	10.4917	9.13816	156.07	0	0	0	0	0	0	0	0	0	0	0	0	0	0	0	0	0
																			2053.48	1093.94	1099.9	953.58	692.765	401.179	2053.48	1242.59	666.77	11.3962	2.22663	6.06799	4.59133	119.844	0	0	0	0	0	0	0	0	0	0	0	0	0	0	0	0	0
																			1657.17	889.485	890.148	767.025	563.706	325.779	1657.17	995.08	529.398	8.97188	1.54521	8.66214	8.94392	104.572	0	0	0	0	0	0	0	0	0	0	0	0	0	0	0	0	0
																			2176.79	1133.66	1156.13	1020.66	715.665	417.997	2176.79	1327.08	686.899	14.0515	2.13123	12.065	13.2349	121.326	0	0	0	0	0	0	0	0	0	0	0	0	0	0	0	0	0
																			2538.17	1330.14	1350.21	1187.96	839.842	490.303	2538.17	1544.71	823.216	15.496	2.57362	7.18224	6.17654	138.809	0	0	0	0	0	0	0	0	0	0	0	0	0	0	0	0	0
																			1264.52	684.461	683.124	581.393	434.728	249.733	1264.52	757.885	406.123	7.9642	1.30407	4.62414	5.2494	81.3668	0	0	0	0	0	0	0	0	0	0	0	0	0	0	0	0	0
																			895.669	478.363	482.196	413.473	304.078	174.286	895.669	534.436	289.967	6.49917	0.918146	3.17363	4.59837	56.0761	0	0	0	0	0	0	0	0	0	0	0	0	0	0	0	0	0
																			1901.08	994.359	1014.21	886.865	629.265	365.094	1901.08	1170.46	591.496	13.4902	1.71315	6.95864	7.08807	109.872	0	0	0	0	0	0	0	0	0	0	0	0	0	0	0	0	0
																			2233.47	1182.83	1191.53	1041.95	745.562	437.272	2233.47	1352.45	717.569	14.4479	2.347	6.79224	15.405	124.46	0	0	0	0	0	0	0	0	0	0	0	0	0	0	0	0	0
																			1988.54	1050.61	1061.14	927.404	663.96	386.65	1988.54	1196.82	647.04	12.542	2.29914	4.65543	13.1769	112.01	0	0	0	0	0	0	0	0	0	0	0	0	0	0	0	0	0
																			2241.96	1172.55	1193.94	1048.01	741.871	430.68	2241.96	1386.47	699.551	14.5747	2.483	9.51229	7.78701	121.58	0	0	0	0	0	0	0	0	0	0	0	0	0	0	0	0	0
																			2730.28	1404.63	1443.09	1287.19	884.88	519.75	2730.28	1702.23	840.388	16.4961	2.69641	13.3008	15.4486	139.722	0	0	0	0	0	0	0	0	0	0	0	0	0	0	0	0	0
																			3168.17	1673.67	1685.01	1483.16	1055.21	618.466	3168.17	1947.87	1009	17.7824	3.28705	15.194	15.6965	159.341	0	0	0	0	0	0	0	0	0	0	0	0	0	0	0	0	0
																			1369.16	730.495	734.231	634.93	461.778	268.717	1369.16	808.402	451.524	8.18995	1.46846	5.87056	11.0405	82.666	0	0	0	0	0	0	0	0	0	0	0	0	0	0	0	0	0
																			2396.09	1251.06	1273.38	1122.71	788.814	462.249	2396.09	1479.87	744.846	13.8428	2.70622	8.1809	16.0676	130.58	0	0	0	0	0	0	0	0	0	0	0	0	0	0	0	0	0
																			2202.06	1144.24	1170.03	1032.03	722.879	421.361	2202.06	1349.13	683.618	14.6221	2.50841	11.8646	15.8944	124.421	0	0	0	0	0	0	0	0	0	0	0	0	0	0	0	0	0
																			2005.59	1060.55	1071.91	933.681	670.703	389.849	2005.59	1222.18	642.343	10.8297	2.05196	7.5778	7.79661	112.813	0	0	0	0	0	0	0	0	0	0	0	0	0	0	0	0	0
																			1471.14	779.376	787.923	683.214	494.295	285.081	1471.14	882.875	475.259	10.3115	1.67518	7.47368	8.70348	84.8391	0	0	0	0	0	0	0	0	0	0	0	0	0	0	0	0	0
																			2004.23	1046.23	1067.18	937.056	661.571	384.662	2004.23	1233.74	624.304	13.6538	2.0424	5.40974	9.15117	115.932	0	0	0	0	0	0	0	0	0	0	0	0	0	0	0	0	0
																			1824.4	963.934	975.319	849.086	610.513	353.421	1824.4	1092.83	594.666	13.0808	2.19224	8.98283	7.25594	105.393	0	0	0	0	0	0	0	0	0	0	0	0	0	0	0	0	0
																			1682.77	890.449	901.219	781.555	564.534	325.914	1682.77	1030.14	526.262	10.6547	1.9539	7.07729	5.88029	100.806	0	0	0	0	0	0	0	0	0	0	0	0	0	0	0	0	0
																			1897.57	1006.23	1015.1	882.462	636.671	369.555	1897.57	1154.59	604.261	11.9192	1.9188	8.70844	9.69416	106.474	0	0	0	0	0	0	0	0	0	0	0	0	0	0	0	0	0
																			2268.06	1214.44	1214.44	1053.61	767.274	447.164	2268.06	1370.83	734.31	14.9682	2.78171	5.81611	8.74462	130.604	0	0	0	0	0	0	0	0	0	0	0	0	0	0	0	0	0
																			1539.83	826.625	827.591	712.24	524.389	302.236	1539.83	934.279	492.581	8.05131	1.7143	6.17821	6.57334	90.4537	0	0	0	0	0	0	0	0	0	0	0	0	0	0	0	0	0
																			2349.28	1209.89	1244.47	1104.81	763.932	445.957	2349.28	1445.11	738.798	13.3833	2.65753	8.75815	13.7246	126.853	0	0	0	0	0	0	0	0	0	0	0	0	0	0	0	0	0
																			1256.38	663.678	673.269	583.114	420.827	242.851	1256.38	753.934	403.518	8.42605	1.4106	2.71959	7.06552	79.3091	0	0	0	0	0	0	0	0	0	0	0	0	0	0	0	0	0
																			710.07	385.876	384.572	325.498	245.315	140.561	710.07	414.708	238.018	4.60428	0.752605	2.684	2.75097	46.5521	0	0	0	0	0	0	0	0	0	0	0	0	0	0	0	0	0
																			1653.13	878.799	886.093	767.038	556.241	322.558	1653.13	997.072	534.105	11.1386	1.80699	7.05896	5.63906	96.3116	0	0	0	0	0	0	0	0	0	0	0	0	0	0	0	0	0
																			2024.76	1081.16	1083.18	941.583	682.136	399.022	2024.76	1209.71	653.7	13.4205	2.25516	7.74196	16.7535	121.179	0	0	0	0	0	0	0	0	0	0	0	0	0	0	0	0	0
																			1529.52	815.924	821.05	708.467	517.877	298.046	1529.52	924.256	492.458	9.12569	1.74927	4.5837	6.94552	90.3993	0	0	0	0	0	0	0	0	0	0	0	0	0	0	0	0	0
																			2535.91	1303.12	1343.32	1192.6	823.581	479.543	2535.91	1563.27	806.197	14.9186	2.68287	4.97091	5.64248	138.236	0	0	0	0	0	0	0	0	0	0	0	0	0	0	0	0	0
																			1224.85	662.001	660.483	564.37	420.107	241.894	1224.85	724.152	407.58	7.89184	1.49217	4.60055	4.89449	74.2423	0	0	0	0	0	0	0	0	0	0	0	0	0	0	0	0	0
																			1981.16	1057.7	1061.1	920.06	669.31	388.389	1981.16	1213.32	622.232	12.1562	1.98062	7.81172	13.647	110.02	0	0	0	0	0	0	0	0	0	0	0	0	0	0	0	0	0
																			1977.08	1020.59	1048.75	928.331	644.613	375.974	1977.08	1208.47	616.575	10.2907	2.10937	10.3326	11.7576	117.548	0	0	0	0	0	0	0	0	0	0	0	0	0	0	0	0	0
																			413.279	222.034	222.803	190.476	140.478	81.5557	413.279	227.954	146.891	2.99377	0.464862	0.604521	4.58114	29.7891	0	0	0	0	0	0	0	0	0	0	0	0	0	0	0	0	0
																			2524.53	1340.35	1347.87	1176.66	845.451	494.903	2524.53	1538.8	803.816	17.2018	2.9924	9.01035	14.9233	137.788	0	0	0	0	0	0	0	0	0	0	0	0	0	0	0	0	0
																			2084.67	1097.3	1112.21	972.462	694.007	403.296	2084.67	1289.62	648.606	12.1288	2.23769	8.0216	8.3707	115.685	0	0	0	0	0	0	0	0	0	0	0	0	0	0	0	0	0
																			1757.92	938.389	943.697	814.221	595.677	342.711	1757.92	1063.37	562.076	11.326	2.03486	10.097	7.67087	101.341	0	0	0	0	0	0	0	0	0	0	0	0	0	0	0	0	0
																			1706.46	905.484	913.087	793.378	572.939	332.544	1706.46	1021.26	554.141	9.91701	1.67188	9.5789	10.1718	99.7204	0	0	0	0	0	0	0	0	0	0	0	0	0	0	0	0	0
																			2652.77	1401.97	1412.04	1240.72	882.814	519.16	2652.77	1608.35	852.245	15.1161	2.7628	15.8885	16.4383	141.962	0	0	0	0	0	0	0	0	0	0	0	0	0	0	0	0	0
																			2356.38	1238.81	1256.76	1099.62	783.589	455.225	2356.38	1441.21	753.721	15.205	2.42763	6.5207	7.36435	129.932	0	0	0	0	0	0	0	0	0	0	0	0	0	0	0	0	0
																			1675.63	902.827	901.069	774.564	572.705	330.121	1675.63	1007.32	545.997	11.6158	1.73244	6.38831	9.69218	92.8893	0	0	0	0	0	0	0	0	0	0	0	0	0	0	0	0	0
																			1361.36	730.054	732.927	628.43	463.154	266.9	1361.36	810.461	448.27	7.92948	1.28236	7.98751	2.12137	83.3053	0	0	0	0	0	0	0	0	0	0	0	0	0	0	0	0	0
																			1529.93	816.322	822.078	707.85	517.669	298.653	1529.93	915.573	501.169	8.84099	1.68139	7.49785	6.6494	88.5165	0	0	0	0	0	0	0	0	0	0	0	0	0	0	0	0	0
																			1049.62	568.124	566.537	483.087	361.371	206.752	1049.62	615.295	346.713	7.3526	1.14863	5.59056	5.54441	67.9805	0	0	0	0	0	0	0	0	0	0	0	0	0	0	0	0	0
																			2850.63	1495.27	1513.77	1336.85	940.989	554.277	2850.63	1767.29	877.387	15.5798	3.00417	12.1192	19.5635	155.686	0	0	0	0	0	0	0	0	0	0	0	0	0	0	0	0	0
																			1812.93	964.179	971.176	841.755	611.034	353.145	1812.93	1091.03	587.477	13.0943	2.01693	10.9274	7.30629	101.082	0	0	0	0	0	0	0	0	0	0	0	0	0	0	0	0	0
																			2018.7	1065.65	1079.79	938.912	677.513	388.139	2018.7	1235.18	647.52	12.907	2.01081	7.44476	2.9865	110.653	0	0	0	0	0	0	0	0	0	0	0	0	0	0	0	0	0
																			2541.56	1339.87	1354.54	1187.02	844.984	494.884	2541.56	1546.21	811.014	16.2347	2.23782	9.30105	14.5158	142.048	0	0	0	0	0	0	0	0	0	0	0	0	0	0	0	0	0
																			1449.86	771.975	778.414	671.451	489.728	282.248	1449.86	873.821	461.162	10.2796	1.97944	6.5208	8.50666	87.5953	0	0	0	0	0	0	0	0	0	0	0	0	0	0	0	0	0
																			1587.5	832.86	847.247	740.256	527.583	305.276	1587.5	957.898	509.618	8.66403	1.72643	4.31901	11.0533	94.2244	0	0	0	0	0	0	0	0	0	0	0	0	0	0	0	0	0
																			2164.39	1128.37	1151.41	1012.98	712.86	415.51	2164.39	1323.56	689.324	11.5483	2.29638	7.40122	7.79081	122.471	0	0	0	0	0	0	0	0	0	0	0	0	0	0	0	0	0
																			2017.51	1068.24	1078.27	939.244	675.711	392.529	2017.51	1232.01	635.186	12.4974	2.12113	11.3135	10.2068	114.178	0	0	0	0	0	0	0	0	0	0	0	0	0	0	0	0	0
																			2729.45	1435.06	1451.27	1278.18	903.405	531.656	2729.45	1677.13	859.807	16.9529	2.85304	7.07118	18.1081	147.524	0	0	0	0	0	0	0	0	0	0	0	0	0	0	0	0	0
																			1850.68	963.709	985.717	864.967	609.324	354.385	1850.68	1123.35	585.664	11.3815	1.88281	7.19884	10.5803	110.626	0	0	0	0	0	0	0	0	0	0	0	0	0	0	0	0	0
																			1233.39	661.474	664	569.394	419.944	241.53	1233.39	732.985	404.688	7.50124	1.48536	5.95749	5.76669	75.0096	0	0	0	0	0	0	0	0	0	0	0	0	0	0	0	0	0
																			1362.32	739.384	736.232	626.085	469.943	269.442	1362.32	813.709	444.808	9.13214	1.53291	4.63956	4.67034	83.826	0	0	0	0	0	0	0	0	0	0	0	0	0	0	0	0	0
																			1539.46	811.791	823.92	715.543	514.574	297.217	1539.46	920.274	508.692	9.66157	1.46881	6.24787	4.92558	88.1933	0	0	0	0	0	0	0	0	0	0	0	0	0	0	0	0	0
																			1050.17	558.91	564.185	485.981	354.586	204.323	1050.17	618.901	349.797	6.25031	1.15645	3.45754	6.33223	64.2707	0	0	0	0	0	0	0	0	0	0	0	0	0	0	0	0	0
																			1196.24	638.607	643.133	553.107	405.692	232.915	1196.24	711.901	392.224	7.55732	1.09958	4.31645	6.97211	72.1703	0	0	0	0	0	0	0	0	0	0	0	0	0	0	0	0	0
																			1944.11	1027.55	1038.11	906.009	650.236	377.318	1944.11	1197.53	605.51	12.4282	2.0182	6.0069	10.5118	110.108	0	0	0	0	0	0	0	0	0	0	0	0	0	0	0	0	0
																			1375.81	740.112	740.535	635.28	470.09	270.021	1375.81	813.994	453.678	8.36591	1.61591	7.71283	6.13488	84.3133	0	0	0	0	0	0	0	0	0	0	0	0	0	0	0	0	0
																			2823.09	1483.67	1501.53	1321.55	937.411	546.263	2823.09	1733.71	893.118	19.3675	3.18334	13.7519	11.176	148.776	0	0	0	0	0	0	0	0	0	0	0	0	0	0	0	0	0
																			2179.87	1164.08	1166.92	1012.94	735.66	428.415	2179.87	1304.65	709.689	13.7689	2.35642	11.5076	11.0837	126.808	0	0	0	0	0	0	0	0	0	0	0	0	0	0	0	0	0
																			1442.64	793.201	781.536	661.108	502.808	290.392	1442.64	859.775	472.154	9.84608	1.36085	5.18765	7.02083	87.2989	0	0	0	0	0	0	0	0	0	0	0	0	0	0	0	0	0
																			1929.49	1055.56	1041.56	887.933	669.304	386.257	1929.49	1160.44	621.748	13.6598	2.40873	6.72204	12.0493	112.464	0	0	0	0	0	0	0	0	0	0	0	0	0	0	0	0	0
																			2662.71	1377.28	1411.86	1250.85	870.067	507.215	2662.71	1648.47	836.596	15.3633	2.63467	13.2608	8.47221	137.92	0	0	0	0	0	0	0	0	0	0	0	0	0	0	0	0	0
																			1343.36	720.064	721.614	621.746	456.02	264.044	1343.36	801.973	434.251	8.55619	1.70515	4.10336	9.68644	83.0841	0	0	0	0	0	0	0	0	0	0	0	0	0	0	0	0	0
																			1973.19	1055.11	1057.87	915.321	668.007	387.107	1973.19	1207.22	614.465	12.6872	2.16303	7.2536	12.4209	116.982	0	0	0	0	0	0	0	0	0	0	0	0	0	0	0	0	0
																			1302.98	710.171	703.541	599.435	449.045	261.125	1302.98	777.022	422.419	8.10155	1.49172	2.82975	10.6053	80.5074	0	0	0	0	0	0	0	0	0	0	0	0	0	0	0	0	0
																			1689.31	869.497	897.178	792.13	551.026	318.471	1689.31	1035.56	534.73	9.43732	2.03065	3.21979	7.05691	97.2743	0	0	0	0	0	0	0	0	0	0	0	0	0	0	0	0	0
																			1567.13	822.936	836.807	730.325	520.317	302.619	1567.13	933.253	515.773	8.90467	1.59974	5.46446	8.68144	93.456	0	0	0	0	0	0	0	0	0	0	0	0	0	0	0	0	0
																			1742.21	946.121	939.158	803.053	600.211	345.909	1742.21	1048.53	563.661	11.3136	1.94602	2.83409	8.01777	105.91	0	0	0	0	0	0	0	0	0	0	0	0	0	0	0	0	0
																			1757.15	933.184	941.309	815.844	591.582	341.603	1757.15	1065.54	563.378	10.4344	1.79567	4.45711	7.40443	104.142	0	0	0	0	0	0	0	0	0	0	0	0	0	0	0	0	0
																			2297.2	1199.61	1222.83	1074.36	759.497	440.111	2297.2	1437.82	704.431	12.5097	2.48875	6.57995	5.35344	128.012	0	0	0	0	0	0	0	0	0	0	0	0	0	0	0	0	0
																			1560.59	821.645	834.83	725.76	522.081	299.564	1560.59	947.31	494.8	10.3331	1.60019	7.67341	6.21904	92.6546	0	0	0	0	0	0	0	0	0	0	0	0	0	0	0	0	0
																			2014.59	1058.65	1074.1	940.491	669.92	388.733	2014.59	1229.89	631.757	13.4949	2.20256	12.7404	12.1793	112.333	0	0	0	0	0	0	0	0	0	0	0	0	0	0	0	0	0
																			1662.66	878.908	889.672	772.987	556.357	322.55	1662.66	1003.16	533.111	11.4947	1.46097	7.32677	7.97188	98.1326	0	0	0	0	0	0	0	0	0	0	0	0	0	0	0	0	0
																			2505.64	1295.11	1326.08	1179.56	815.54	479.568	2505.64	1565.49	761.969	16.2123	2.59798	10.4787	16.4523	132.434	0	0	0	0	0	0	0	0	0	0	0	0	0	0	0	0	0
																			2554.59	1326.54	1354.36	1200.24	836.697	489.848	2554.59	1553.79	821.197	16.2341	2.55148	9.73506	16.2683	134.816	0	0	0	0	0	0	0	0	0	0	0	0	0	0	0	0	0
																			1203.03	633.728	644.226	558.804	402.085	231.643	1203.03	727.842	383.25	6.84778	1.3193	5.94099	6.73336	71.0963	0	0	0	0	0	0	0	0	0	0	0	0	0	0	0	0	0
																			1232.65	660.246	663.134	569.519	418.592	241.654	1232.65	749.715	388.654	7.87928	1.71653	2.92829	7.41541	74.3446	0	0	0	0	0	0	0	0	0	0	0	0	0	0	0	0	0
																			1365.24	727.183	733.948	631.293	462.166	265.016	1365.24	807.807	457.011	8.79078	1.8102	7.15147	2.60115	80.0707	0	0	0	0	0	0	0	0	0	0	0	0	0	0	0	0	0
																			2227.65	1176.45	1189.04	1038.62	743.215	433.23	2227.65	1369.29	699.613	13.7542	2.14524	10.0528	6.48068	126.322	0	0	0	0	0	0	0	0	0	0	0	0	0	0	0	0	0
																			2306.09	1197.94	1225.11	1080.98	756.89	441.053	2306.09	1435.32	713.589	14.298	2.29887	6.14509	9.42049	125.024	0	0	0	0	0	0	0	0	0	0	0	0	0	0	0	0	0
																			1821.42	942.783	968.618	852.798	597.395	345.388	1821.42	1118.95	566.194	11.4438	1.83144	8.78576	10.9576	103.252	0	0	0	0	0	0	0	0	0	0	0	0	0	0	0	0	0
																			847.297	448.774	455.611	391.686	286.166	162.608	847.297	508.618	275.621	4.88	0.775684	4.7198	2.4624	50.2205	0	0	0	0	0	0	0	0	0	0	0	0	0	0	0	0	0
																			1470.27	796.864	793.181	677.09	505.744	291.12	1470.27	865.986	489.105	9.4842	1.57848	4.46939	4.76608	94.8808	0	0	0	0	0	0	0	0	0	0	0	0	0	0	0	0	0
																			2445.89	1287.9	1303.09	1142.81	814.333	473.563	2445.89	1497.1	766.998	14.6417	2.35138	16.4717	16.1888	132.143	0	0	0	0	0	0	0	0	0	0	0	0	0	0	0	0	0
																			1725	919.928	924.399	800.605	582.274	337.653	1725	1036.77	550.968	11.5495	1.94349	9.19591	10.4885	104.085	0	0	0	0	0	0	0	0	0	0	0	0	0	0	0	0	0
																			2351.9	1216.64	1245.38	1106.52	767.846	448.79	2351.9	1454.01	733.854	14.9267	2.60829	3.77512	14.7985	127.923	0	0	0	0	0	0	0	0	0	0	0	0	0	0	0	0	0
																			2104.06	1119.79	1125.76	978.297	709.003	410.788	2104.06	1265.02	678.383	14.4933	2.62906	9.71673	11.4575	122.356	0	0	0	0	0	0	0	0	0	0	0	0	0	0	0	0	0
																			1585.92	844.716	849.652	736.267	534.864	309.852	1585.92	955.486	504.538	10.471	1.76407	5.0405	12.4707	96.1489	0	0	0	0	0	0	0	0	0	0	0	0	0	0	0	0	0
																			1795.95	953.618	962.627	833.322	604.439	349.179	1795.95	1087.95	575.923	12.2836	1.88436	7.06028	8.01528	102.831	0	0	0	0	0	0	0	0	0	0	0	0	0	0	0	0	0
																			1923.43	1022.93	1028.36	895.074	646.74	376.195	1923.43	1169.95	604.956	12.1927	2.10625	8.40033	13.4194	112.408	0	0	0	0	0	0	0	0	0	0	0	0	0	0	0	0	0
																			1516.42	792.223	809.351	707.064	502.008	290.215	1516.42	920.816	479.987	10.4409	1.57369	6.17441	6.95543	90.4677	0	0	0	0	0	0	0	0	0	0	0	0	0	0	0	0	0
																			2010.65	1106.82	1088.48	922.169	701.18	405.642	2010.65	1214.69	653.06	13.4739	2.21401	8.93429	5.03219	113.241	0	0	0	0	0	0	0	0	0	0	0	0	0	0	0	0	0
																			1744.28	917.914	931.428	812.847	581.473	336.442	1744.28	1056.47	554.413	11.2166	1.80833	8.81898	7.71348	103.832	0	0	0	0	0	0	0	0	0	0	0	0	0	0	0	0	0
																			1592.73	855.414	855.967	736.759	542.441	312.973	1592.73	968.752	509.446	8.76521	1.5975	7.12806	7.15196	89.8848	0	0	0	0	0	0	0	0	0	0	0	0	0	0	0	0	0
																			3001.88	1519.18	1578.51	1423.38	957.998	561.183	3001.88	1888.14	912.077	18.8421	2.94591	9.07219	17.5451	153.258	0	0	0	0	0	0	0	0	0	0	0	0	0	0	0	0	0
																			1057.82	581.541	573.267	484.553	369.549	211.992	1057.82	624.594	344.873	6.9274	1.10864	6.23854	7.44184	66.6368	0	0	0	0	0	0	0	0	0	0	0	0	0	0	0	0	0
																			2433.5	1283.42	1297.63	1135.87	810.081	473.337	2433.5	1493.73	772.031	14.84	2.77776	8.89075	4.55817	136.678	0	0	0	0	0	0	0	0	0	0	0	0	0	0	0	0	0
																			1393.36	737.398	747.106	646.257	468.028	269.37	1393.36	849.07	440.168	9.45083	1.43005	6.91419	4.5794	81.7497	0	0	0	0	0	0	0	0	0	0	0	0	0	0	0	0	0
																			1631.13	875.85	877.884	753.243	555.849	320.002	1631.13	990.353	517.959	10.4417	2.00319	5.25614	5.92552	99.1882	0	0	0	0	0	0	0	0	0	0	0	0	0	0	0	0	0
																			1893.25	1004.85	1012.94	880.316	635.921	368.933	1893.25	1156.39	601.244	12.0598	1.8647	5.54488	12.8455	103.3	0	0	0	0	0	0	0	0	0	0	0	0	0	0	0	0	0
																			2131.77	1098.46	1131.1	1000.67	694.89	403.571	2131.77	1324.75	652.748	13.4314	2.04535	8.68419	10.1566	119.954	0	0	0	0	0	0	0	0	0	0	0	0	0	0	0	0	0
																			2482.89	1306.29	1322.06	1160.83	823.534	482.756	2482.89	1517.92	783.13	17.6206	2.37159	10.9547	13.05	137.843	0	0	0	0	0	0	0	0	0	0	0	0	0	0	0	0	0
																			1525.72	820.245	820.706	705.019	519.187	301.059	1525.72	912.072	497.914	9.61707	1.752	6.37878	6.6964	91.2945	0	0	0	0	0	0	0	0	0	0	0	0	0	0	0	0	0
																			2006.53	1070	1076.4	930.133	678.517	391.485	2006.53	1233.22	624.981	11.9699	2.4038	7.11297	9.88943	116.959	0	0	0	0	0	0	0	0	0	0	0	0	0	0	0	0	0
																			2573.08	1347.92	1369.9	1203.17	852.415	495.508	2573.08	1598.9	801.864	17.0577	2.38297	9.09253	5.40569	138.372	0	0	0	0	0	0	0	0	0	0	0	0	0	0	0	0	0
																			1204.43	655.299	650.92	553.513	416.337	238.962	1204.43	715.858	396.268	7.45432	1.1877	3.38159	5.28408	74.999	0	0	0	0	0	0	0	0	0	0	0	0	0	0	0	0	0
																			1873.21	1006.39	1005.45	867.76	637	369.395	1873.21	1122.11	609.147	11.2811	2.00311	8.04838	12.7741	107.842	0	0	0	0	0	0	0	0	0	0	0	0	0	0	0	0	0
																			2833.82	1469.69	1503.36	1330.46	929.362	540.333	2833.82	1783.01	863.902	18.182	3.09157	9.72635	10.1447	145.766	0	0	0	0	0	0	0	0	0	0	0	0	0	0	0	0	0
																			2440	1274.23	1298.57	1141.43	805.944	468.291	2440	1506.34	767.102	16.7954	2.2806	6.21042	9.70358	131.571	0	0	0	0	0	0	0	0	0	0	0	0	0	0	0	0	0
																			2488.02	1323.96	1327.83	1160.2	836.086	487.871	2488.02	1504.68	806.196	17.6908	3.10803	8.02581	14.798	133.524	0	0	0	0	0	0	0	0	0	0	0	0	0	0	0	0	0
																			2016.29	1053.56	1072.42	943.876	665.002	388.56	2016.29	1225.61	633.83	13.0953	1.76501	9.13818	13.094	119.755	0	0	0	0	0	0	0	0	0	0	0	0	0	0	0	0	0
																			2091.17	1118.08	1120.17	971.005	706.813	411.262	2091.17	1265.98	674.619	12.9624	2.46875	8.50164	10.0604	116.582	0	0	0	0	0	0	0	0	0	0	0	0	0	0	0	0	0
																			1688.86	899.918	906.649	782.211	570.608	329.311	1688.86	1033.21	528.852	12.2638	1.86191	7.02301	7.31812	98.3306	0	0	0	0	0	0	0	0	0	0	0	0	0	0	0	0	0
																			1662.14	872.426	886.824	775.317	551.838	320.588	1662.14	1013.07	526.019	9.25313	1.69267	5.66857	13.4804	92.9611	0	0	0	0	0	0	0	0	0	0	0	0	0	0	0	0	0
																			2650.68	1409.63	1415.21	1235.47	889.774	519.852	2650.68	1602.81	869.18	16.0819	3.03959	8.21135	11.2062	140.15	0	0	0	0	0	0	0	0	0	0	0	0	0	0	0	0	0
																			2010.57	1063.92	1074.11	936.464	673.764	390.152	2010.57	1230.83	627.047	13.9077	1.99956	9.55775	10.4352	116.793	0	0	0	0	0	0	0	0	0	0	0	0	0	0	0	0	0
																			3121.5	1598.9	1645.93	1475.58	1006.93	591.968	3121.5	1945.97	968.095	19.5082	3.11266	10.8908	11.066	162.86	0	0	0	0	0	0	0	0	0	0	0	0	0	0	0	0	0
																			2486.21	1348.38	1334.6	1151.61	850.487	497.893	2486.21	1516.64	785.136	17.3285	2.81958	9.26047	15.5354	139.486	0	0	0	0	0	0	0	0	0	0	0	0	0	0	0	0	0
																			1883.4	1019.96	1012.5	870.9	644.777	375.186	1883.4	1141.1	600.37	11.696	2.04287	7.39997	16.1112	104.68	0	0	0	0	0	0	0	0	0	0	0	0	0	0	0	0	0
																			2720.54	1420.32	1443.94	1276.6	895.752	524.564	2720.54	1687.07	844.316	15.9596	2.82619	6.41506	17.8738	146.081	0	0	0	0	0	0	0	0	0	0	0	0	0	0	0	0	0
																			1958.52	1034.2	1047.52	910.992	655.679	378.517	1958.52	1182.22	633.841	13.0723	2.11822	7.93946	6.02882	113.298	0	0	0	0	0	0	0	0	0	0	0	0	0	0	0	0	0
																			1902.07	988.389	1013.25	888.814	627.125	361.264	1902.07	1157.96	603.506	12.6669	1.87496	10.2949	5.41803	110.342	0	0	0	0	0	0	0	0	0	0	0	0	0	0	0	0	0
																			1702.48	907.897	914.371	788.111	576.495	331.402	1702.48	1030.98	544.209	11.5043	1.82071	8.80457	6.12496	99.0392	0	0	0	0	0	0	0	0	0	0	0	0	0	0	0	0	0
																			2245.79	1190.06	1200.21	1045.59	751.822	438.236	2245.79	1358.62	723.249	14.693	2.5984	9.58064	13.434	123.616	0	0	0	0	0	0	0	0	0	0	0	0	0	0	0	0	0
																			1054.64	569.643	568.788	485.847	362.194	207.449	1054.64	639.016	333.999	5.50836	1.03759	4.10387	6.72808	64.2417	0	0	0	0	0	0	0	0	0	0	0	0	0	0	0	0	0
																			773.084	411.63	416.436	356.648	262.058	149.572	773.084	462.869	252.419	5.31414	0.648252	2.46919	2.12424	47.2392	0	0	0	0	0	0	0	0	0	0	0	0	0	0	0	0	0
																			1677.74	901.899	901.532	776.207	571.071	330.828	1677.74	1005.32	543.5	10.332	1.66352	7.37475	9.29889	100.254	0	0	0	0	0	0	0	0	0	0	0	0	0	0	0	0	0
																			2040.27	1105.11	1097.41	942.86	699.202	405.906	2040.27	1225.83	663.398	13.0744	2.18398	9.78848	7.15787	118.84	0	0	0	0	0	0	0	0	0	0	0	0	0	0	0	0	0
																			2356.87	1247.14	1257.23	1099.63	787.755	459.382	2356.87	1435.84	749.594	14.9661	2.56921	10.9321	10.404	132.566	0	0	0	0	0	0	0	0	0	0	0	0	0	0	0	0	0
																			2171.49	1143.54	1157.7	1013.79	722.988	420.547	2171.49	1336.57	681.19	13.4166	2.32891	8.23412	10.522	119.223	0	0	0	0	0	0	0	0	0	0	0	0	0	0	0	0	0
																			1472.01	803.051	795.346	676.661	509.325	293.726	1472.01	878.715	478.714	9.08612	1.60721	6.57127	9.71636	87.5981	0	0	0	0	0	0	0	0	0	0	0	0	0	0	0	0	0
																			1345.06	715.932	722.255	622.8	454.447	261.485	1345.06	808.889	435.8	9.37256	1.72165	5.36961	3.42651	80.4755	0	0	0	0	0	0	0	0	0	0	0	0	0	0	0	0	0
																			1827.56	962.735	975.928	851.632	608.842	353.893	1827.56	1101.02	588.974	13.2843	1.67593	4.2482	9.76759	108.596	0	0	0	0	0	0	0	0	0	0	0	0	0	0	0	0	0
																			1166.53	622.814	627.352	539.174	396.011	226.803	1166.53	704.001	375.311	6.30319	1.16216	5.21643	5.06337	69.4695	0	0	0	0	0	0	0	0	0	0	0	0	0	0	0	0	0
																			1842.96	990.88	989.316	853.64	626.553	364.327	1842.96	1108.22	593.276	13.5095	1.85465	8.11367	11.9797	106.001	0	0	0	0	0	0	0	0	0	0	0	0	0	0	0	0	0
																			770.365	413.262	415.58	354.785	262.78	150.482	770.365	461.494	247.932	4.15987	0.914682	3.58352	4.47473	47.8064	0	0	0	0	0	0	0	0	0	0	0	0	0	0	0	0	0
																			2788.26	1490.85	1490.63	1297.63	940.063	550.783	2788.26	1727.16	876.337	17.3787	3.4427	7.44524	9.27867	147.214	0	0	0	0	0	0	0	0	0	0	0	0	0	0	0	0	0
																			1852.97	991.006	993.719	859.247	627.986	363.02	1852.97	1118.72	598.664	10.871	1.84919	6.58991	10.8871	105.383	0	0	0	0	0	0	0	0	0	0	0	0	0	0	0	0	0
																			1730.76	894.031	920.064	810.7	566.354	327.677	1730.76	1049.58	556.97	11.0031	1.63351	7.33269	7.70391	96.5358	0	0	0	0	0	0	0	0	0	0	0	0	0	0	0	0	0
																			1564.87	840.797	838.958	725.91	531.381	309.416	1564.87	943.379	498.215	9.85622	1.45743	5.45325	13.1001	93.4066	0	0	0	0	0	0	0	0	0	0	0	0	0	0	0	0	0
																			1166.47	633.687	630.58	535.894	402.347	231.34	1166.47	693.053	381.759	7.6686	1.33899	6.04335	6.48312	70.1282	0	0	0	0	0	0	0	0	0	0	0	0	0	0	0	0	0
																			2365.8	1234.27	1256.93	1108.87	779.648	454.621	2365.8	1447.18	746.334	15.0648	2.45073	9.00636	13.7963	131.964	0	0	0	0	0	0	0	0	0	0	0	0	0	0	0	0	0
																			1433.69	778.573	774.887	658.808	493.935	284.638	1433.69	865.716	462.122	8.90129	1.63034	3.40892	4.63407	87.2828	0	0	0	0	0	0	0	0	0	0	0	0	0	0	0	0	0
																			1617.46	852.05	864.973	752.489	540.138	311.912	1617.46	984.589	506.105	8.8157	1.36174	11.4943	10.3813	94.7149	0	0	0	0	0	0	0	0	0	0	0	0	0	0	0	0	0
																			1891.87	992.772	1010.21	881.663	629.763	363.008	1891.87	1156.11	599.165	12.0966	2.00745	7.99229	4.24307	110.25	0	0	0	0	0	0	0	0	0	0	0	0	0	0	0	0	0
																			1547.47	827.671	831.648	715.82	524.858	302.812	1547.47	920.803	508.14	10.4083	1.5706	6.7245	6.54915	93.2731	0	0	0	0	0	0	0	0	0	0	0	0	0	0	0	0	0
																			1073.5	572.989	578.031	495.469	364.844	208.145	1073.5	634.558	352.879	6.76397	1.25518	4.89984	4.53825	68.6054	0	0	0	0	0	0	0	0	0	0	0	0	0	0	0	0	0
																			1651.58	881.587	886.028	765.553	558.721	322.866	1651.58	1003.46	527.723	10.3672	1.91897	5.73252	8.54003	93.8366	0	0	0	0	0	0	0	0	0	0	0	0	0	0	0	0	0
																			2010.65	1050.47	1070.6	940.044	663.361	387.107	2010.65	1231.73	628.766	11.955	1.75447	7.30733	11.7285	117.409	0	0	0	0	0	0	0	0	0	0	0	0	0	0	0	0	0
																			2120.39	1128.88	1134.43	985.961	712.973	415.906	2120.39	1281.73	682.12	13.9376	2.07507	8.5234	12.8242	119.175	0	0	0	0	0	0	0	0	0	0	0	0	0	0	0	0	0
																			2558.54	1348.58	1365.08	1193.46	853.217	495.363	2558.54	1553.06	826.864	17.9169	2.92973	7.61547	6.10237	144.048	0	0	0	0	0	0	0	0	0	0	0	0	0	0	0	0	0
																			2591.32	1367	1380.79	1210.53	863.551	503.449	2591.32	1595.97	810.309	16.917	2.61384	9.1163	12.7507	143.652	0	0	0	0	0	0	0	0	0	0	0	0	0	0	0	0	0
																			2186.17	1162.2	1169.58	1016.59	734.065	428.13	2186.17	1326.11	701.223	14.0568	2.00012	9.54798	9.32241	123.914	0	0	0	0	0	0	0	0	0	0	0	0	0	0	0	0	0
																			1735.44	922.687	929.773	805.662	582.881	339.806	1735.44	1054.29	548.397	9.61744	1.87431	5.17119	12.4601	103.621	0	0	0	0	0	0	0	0	0	0	0	0	0	0	0	0	0
																			1452.4	757.17	776.038	676.359	481.281	275.888	1452.4	888.956	461.792	7.94827	1.80387	4.76129	4.15209	82.9838	0	0	0	0	0	0	0	0	0	0	0	0	0	0	0	0	0
																			1971.89	1036.62	1051.98	919.909	655.821	380.803	1971.89	1203.66	615.485	12.6971	2.13889	9.63402	9.72773	118.551	0	0	0	0	0	0	0	0	0	0	0	0	0	0	0	0	0
																			2837.35	1491.33	1510.06	1327.3	941.436	549.893	2837.35	1736.94	913.053	20.0556	3.32149	12.1796	2.20057	149.607	0	0	0	0	0	0	0	0	0	0	0	0	0	0	0	0	0
																			1832.87	985.338	986.81	846.061	625.663	359.676	1832.87	1097.89	598.643	12.446	1.99433	8.61535	5.19722	108.081	0	0	0	0	0	0	0	0	0	0	0	0	0	0	0	0	0
																			1913.96	1002.89	1021.38	892.576	636.617	366.278	1913.96	1184.61	594.224	12.7919	2.06854	6.78946	6.89679	106.581	0	0	0	0	0	0	0	0	0	0	0	0	0	0	0	0	0
																			2738.47	1454.7	1460.68	1277.79	915.845	538.858	2738.47	1676.67	865.721	17.8064	2.8962	12.3341	14.5356	148.506	0	0	0	0	0	0	0	0	0	0	0	0	0	0	0	0	0
																			1182.66	629.569	636.12	546.535	399.348	230.22	1182.66	703.534	387.335	7.6165	1.39007	4.23896	4.70445	73.8363	0	0	0	0	0	0	0	0	0	0	0	0	0	0	0	0	0
																			1720.39	894.991	916.041	804.349	566.133	328.858	1720.39	1055.96	544.105	10.897	1.81844	2.38361	9.47104	95.758	0	0	0	0	0	0	0	0	0	0	0	0	0	0	0	0	0
																			1564.31	818.198	835.711	728.601	519.163	299.034	1564.31	936.248	511.088	10.1036	1.59491	6.04673	1.43506	97.7956	0	0	0	0	0	0	0	0	0	0	0	0	0	0	0	0	0
																			1923.25	1027.6	1032.45	890.808	651.834	375.767	1923.25	1177.01	602.368	12.7074	2.20422	8.43215	4.37042	116.158	0	0	0	0	0	0	0	0	0	0	0	0	0	0	0	0	0
																			2185.89	1157.98	1168.26	1017.64	732.728	425.248	2185.89	1337.04	693.023	13.4208	2.36562	5.25583	7.56498	127.219	0	0	0	0	0	0	0	0	0	0	0	0	0	0	0	0	0
																			2258.68	1185.13	1204.05	1054.63	750.25	434.88	2258.68	1369.34	727.987	14.3662	2.591	9.08945	5.77277	129.538	0	0	0	0	0	0	0	0	0	0	0	0	0	0	0	0	0
																			1674.1	863.281	889.843	784.26	547.956	315.325	1674.1	1024.85	528.192	8.98381	2.16474	4.00193	7.26435	98.6498	0	0	0	0	0	0	0	0	0	0	0	0	0	0	0	0	0
																			1898.91	1002.13	1015.57	883.343	635.297	366.834	1898.91	1164.38	596.131	11.214	1.80745	10.185	5.40588	109.785	0	0	0	0	0	0	0	0	0	0	0	0	0	0	0	0	0
																			2261.8	1189.21	1204.43	1057.36	750.397	438.811	2261.8	1380.52	721.947	12.4021	2.24346	6.72039	12.8541	125.109	0	0	0	0	0	0	0	0	0	0	0	0	0	0	0	0	0
																			1787.06	949.014	956.837	830.22	601.736	347.278	1787.06	1079.33	573.484	9.71344	1.72626	7.36944	12.7183	102.715	0	0	0	0	0	0	0	0	0	0	0	0	0	0	0	0	0
																			1538.7	804.014	820.761	717.935	509.684	294.33	1538.7	940.928	478.511	10.3098	1.64315	6.43277	10.8371	90.035	0	0	0	0	0	0	0	0	0	0	0	0	0	0	0	0	0
																			2207.77	1182.37	1183.71	1024.06	748.19	434.18	2207.77	1344.88	700.636	14.3802	2.19359	11.6811	5.53216	128.467	0	0	0	0	0	0	0	0	0	0	0	0	0	0	0	0	0
																			1438.13	755.897	768.062	670.073	478.91	276.987	1438.13	870.63	449.147	9.85611	1.46006	7.77379	10.2196	89.0482	0	0	0	0	0	0	0	0	0	0	0	0	0	0	0	0	0
																			1768.7	937.297	946.31	822.391	593.621	343.675	1768.7	1075.43	571.435	9.04005	1.79597	8.06315	7.56404	95.3719	0	0	0	0	0	0	0	0	0	0	0	0	0	0	0	0	0
																			1663.49	874.741	886.946	776.548	552.584	322.157	1663.49	991.701	541.261	11.5215	1.70609	6.73605	13.1204	97.4484	0	0	0	0	0	0	0	0	0	0	0	0	0	0	0	0	0
																			1135.72	614.778	612.732	522.99	390.146	224.632	1135.72	671.454	371.836	7.97072	1.11292	2.13466	6.97595	74.2375	0	0	0	0	0	0	0	0	0	0	0	0	0	0	0	0	0
																			1456.57	775.716	782.318	674.253	492.675	283.04	1456.57	880.79	467.271	9.78392	1.38116	5.96035	6.24059	85.1428	0	0	0	0	0	0	0	0	0	0	0	0	0	0	0	0	0
																			1832.82	958.149	975.991	856.833	606.307	351.842	1832.82	1124.16	569.654	11.6858	2.02091	7.24812	12.412	105.642	0	0	0	0	0	0	0	0	0	0	0	0	0	0	0	0	0
																			2400.27	1230.41	1272.11	1128.16	778.126	452.283	2400.27	1497.39	736.055	15.1069	2.73011	11.8485	5.69957	131.439	0	0	0	0	0	0	0	0	0	0	0	0	0	0	0	0	0
																			1825.96	962.102	974.189	851.776	607.673	354.429	1825.96	1118.13	573.955	10.5683	2.01169	6.62602	11.7101	102.966	0	0	0	0	0	0	0	0	0	0	0	0	0	0	0	0	0
																			1997.39	1044.63	1064.87	932.518	662.621	382.004	1997.39	1217.4	631.62	12.8428	2.32585	10.9483	9.11277	113.137	0	0	0	0	0	0	0	0	0	0	0	0	0	0	0	0	0
																			2801.45	1469.9	1488.94	1312.5	927.084	542.812	2801.45	1740.55	864.819	17.872	3.22681	13.7433	15.8392	145.4	0	0	0	0	0	0	0	0	0	0	0	0	0	0	0	0	0
																			1226.16	652.854	658.516	567.647	414.196	238.658	1226.16	729.582	402.284	8.16831	1.1896	2.22322	6.59303	76.1231	0	0	0	0	0	0	0	0	0	0	0	0	0	0	0	0	0
																			1592.73	835.417	851.384	741.342	530.398	305.019	1592.73	977.035	503.123	9.77057	1.76563	4.34612	4.42626	92.259	0	0	0	0	0	0	0	0	0	0	0	0	0	0	0	0	0
																			1806.22	968.268	968.621	837.595	612.672	355.595	1806.22	1089.76	583.287	9.81341	1.96971	5.52343	12.5543	103.313	0	0	0	0	0	0	0	0	0	0	0	0	0	0	0	0	0
																			3096.87	1601.49	1637.5	1459.37	1009.25	592.245	3096.87	1927.91	958.935	19.8659	2.6786	12.8817	13.6455	160.951	0	0	0	0	0	0	0	0	0	0	0	0	0	0	0	0	0
																			2360.31	1249.9	1260.52	1099.8	790.127	459.772	2360.31	1437.91	754.228	15.4067	2.07709	11.733	10.3036	128.653	0	0	0	0	0	0	0	0	0	0	0	0	0	0	0	0	0
																			2444.61	1283.12	1300.95	1143.66	810.619	472.503	2444.61	1506.86	762.824	17.6761	2.17333	8.58802	10.5387	135.956	0	0	0	0	0	0	0	0	0	0	0	0	0	0	0	0	0
																			1343.41	733.909	727.792	615.617	466.417	267.493	1343.41	797.269	444.509	8.27062	1.28081	7.59548	1.2689	83.2144	0	0	0	0	0	0	0	0	0	0	0	0	0	0	0	0	0
																			1736.95	897.683	922.769	814.185	567.898	329.785	1736.95	1072.49	539.267	10.5786	1.9299	5.07596	10.9876	96.6224	0	0	0	0	0	0	0	0	0	0	0	0	0	0	0	0	0
																			1450.04	755.394	772.995	677.04	478.496	276.899	1450.04	879.708	461.387	11.4898	1.43259	3.297	7.87062	84.8508	0	0	0	0	0	0	0	0	0	0	0	0	0	0	0	0	0
																			1777.08	938.999	951.184	825.897	595.892	343.107	1777.08	1079.61	564.64	12.7991	1.96042	8.32633	5.6176	104.124	0	0	0	0	0	0	0	0	0	0	0	0	0	0	0	0	0
																			1358.41	700.088	722.064	636.347	443.813	256.275	1358.41	831.708	427.374	8.65683	1.21979	4.33804	6.11354	79.0003	0	0	0	0	0	0	0	0	0	0	0	0	0	0	0	0	0
																			2227.69	1176.57	1188.45	1039.24	743.545	433.026	2227.69	1356.41	712.271	13.5991	2.39416	6.50066	11.3251	125.193	0	0	0	0	0	0	0	0	0	0	0	0	0	0	0	0	0
																			1399.43	755.928	753.451	645.977	479.451	276.477	1399.43	832.651	456.495	9.23091	1.51955	8.15294	7.91297	83.4664	0	0	0	0	0	0	0	0	0	0	0	0	0	0	0	0	0
																			1962.26	1016.44	1042.31	919.958	644.258	372.183	1962.26	1215.64	605.862	12.0411	1.78758	7.41949	9.63229	109.881	0	0	0	0	0	0	0	0	0	0	0	0	0	0	0	0	0
																			2234.87	1193.03	1197.27	1037.6	754.361	438.667	2234.87	1342.42	732.608	14.4016	2.12702	4.35243	9.03378	129.932	0	0	0	0	0	0	0	0	0	0	0	0	0	0	0	0	0
																			1872.9	975.463	997.033	875.867	617.791	357.672	1872.9	1143.4	588.817	11.221	1.91025	7.58611	10.7377	109.229	0	0	0	0	0	0	0	0	0	0	0	0	0	0	0	0	0
																			1398.42	738.075	747.716	650.709	466.31	271.765	1398.42	845.819	443.266	9.06502	1.4683	6.2087	8.86719	83.7313	0	0	0	0	0	0	0	0	0	0	0	0	0	0	0	0	0
																			2015.66	1067.26	1077.1	938.558	675.614	391.646	2015.66	1223.81	647.492	13.8698	1.91233	6.75923	9.01423	112.801	0	0	0	0	0	0	0	0	0	0	0	0	0	0	0	0	0
																			1728.4	935.263	931.255	797.148	593.143	342.12	1728.4	1046.08	550.294	11.4773	2.20523	8.05949	6.80871	103.482	0	0	0	0	0	0	0	0	0	0	0	0	0	0	0	0	0
																			2320.8	1224.54	1238.96	1081.85	774.291	450.251	2320.8	1424.5	736.176	14.9524	2.37423	5.84466	11.2976	125.663	0	0	0	0	0	0	0	0	0	0	0	0	0	0	0	0	0
																			2015.51	1080.08	1080.94	934.573	683.007	397.074	2015.51	1213.78	652.476	11.3657	2.2219	8.26245	10.3495	117.053	0	0	0	0	0	0	0	0	0	0	0	0	0	0	0	0	0
																			2836.42	1469.94	1499.66	1336.76	925.925	544.016	2836.42	1743.22	894.819	18.6821	2.86197	7.5526	14.5734	154.706	0	0	0	0	0	0	0	0	0	0	0	0	0	0	0	0	0
																			1497.24	800.598	804.715	692.523	507.613	292.985	1497.24	913.057	466.928	9.22922	1.14121	5.61519	10.8524	90.4149	0	0	0	0	0	0	0	0	0	0	0	0	0	0	0	0	0
																			2047.79	1085.03	1094.8	952.992	687.004	398.024	2047.79	1238.05	663.284	12.3139	2.30124	7.80371	8.53591	115.504	0	0	0	0	0	0	0	0	0	0	0	0	0	0	0	0	0
																			1716.04	906.901	919.31	796.731	575.135	331.766	1716.04	1050.95	542.929	10.939	1.87988	5.21811	5.8201	98.3043	0	0	0	0	0	0	0	0	0	0	0	0	0	0	0	0	0
																			1134.18	603.184	610.53	523.653	384.376	218.808	1134.18	678.47	367.792	8.72207	1.38537	3.24103	3.49217	71.0804	0	0	0	0	0	0	0	0	0	0	0	0	0	0	0	0	0
																			1644.64	858.648	877.501	767.136	544.497	314.151	1644.64	993.643	535.343	9.85893	1.62073	3.98046	5.14483	95.0453	0	0	0	0	0	0	0	0	0	0	0	0	0	0	0	0	0
																			1240.07	650.221	664.85	575.215	413.599	236.622	1240.07	737.756	410.759	7.22912	1.42049	4.53552	2.1328	76.2328	0	0	0	0	0	0	0	0	0	0	0	0	0	0	0	0	0
																			1702.39	897.345	911.552	790.842	568.097	329.248	1702.39	1034.7	539.511	11.3163	1.65513	4.35503	7.70035	103.154	0	0	0	0	0	0	0	0	0	0	0	0	0	0	0	0	0
																			2107.86	1090.66	1118.38	989.477	689.607	401.056	2107.86	1303.85	658.232	12.6003	2.21157	7.60889	10.2089	113.153	0	0	0	0	0	0	0	0	0	0	0	0	0	0	0	0	0
																			1749.67	949.374	942.008	807.665	601.291	348.083	1749.67	1044.67	571.184	10.2607	1.92415	6.7452	12.3868	102.497	0	0	0	0	0	0	0	0	0	0	0	0	0	0	0	0	0
																			2150.91	1130.34	1147.84	1003.08	715.508	414.828	2150.91	1309.06	689.322	12.5675	2.41406	6.87201	6.92589	123.749	0	0	0	0	0	0	0	0	0	0	0	0	0	0	0	0	0
																			1274.95	676.974	683.909	591.045	428.979	247.995	1274.95	756.388	417.517	9.79216	1.43727	2.33424	7.72825	79.7568	0	0	0	0	0	0	0	0	0	0	0	0	0	0	0	0	0
																			1835.02	961.463	979.316	855.704	608.444	353.019	1835.02	1114.96	586.856	10.6365	2.03133	5.82968	8.90603	105.798	0	0	0	0	0	0	0	0	0	0	0	0	0	0	0	0	0
																			2265.89	1179.48	1204.07	1061.82	746.006	433.471	2265.89	1420.71	687.786	12.636	1.98337	9.44524	11.3973	121.932	0	0	0	0	0	0	0	0	0	0	0	0	0	0	0	0	0
																			2037.52	1085.01	1090.52	947.004	685.456	399.555	2037.52	1220.7	674.001	13.1163	2.13677	5.65619	11.3054	110.6	0	0	0	0	0	0	0	0	0	0	0	0	0	0	0	0	0
																			2450.54	1294.22	1306.77	1143.77	817.224	477.001	2450.54	1491.43	789.679	17.0244	2.73323	12.1485	9.79301	127.733	0	0	0	0	0	0	0	0	0	0	0	0	0	0	0	0	0
																			2391.74	1259.11	1273.13	1118.61	794.565	464.549	2391.74	1470.06	750.764	14.8417	2.59795	6.06348	14.2658	133.151	0	0	0	0	0	0	0	0	0	0	0	0	0	0	0	0	0
																			2827.65	1461.13	1496.6	1331.04	921.557	539.569	2827.65	1757.01	873.92	20.1308	2.80376	14.4871	11.2042	148.094	0	0	0	0	0	0	0	0	0	0	0	0	0	0	0	0	0
																			2565.71	1339.74	1363.92	1201.79	846.642	493.102	2565.71	1578.31	810.762	16.5728	2.63389	10.8974	8.68066	137.853	0	0	0	0	0	0	0	0	0	0	0	0	0	0	0	0	0
																			1562.62	844.933	842.427	720.197	536.935	307.998	1562.62	936.28	511.125	10.258	1.71921	4.69891	5.02777	93.5156	0	0	0	0	0	0	0	0	0	0	0	0	0	0	0	0	0
																			2332.82	1202.14	1234.65	1098.17	758.476	443.662	2332.82	1430.72	729.568	15.8545	2.46196	8.78166	14.9425	130.49	0	0	0	0	0	0	0	0	0	0	0	0	0	0	0	0	0
																			1650.42	869.761	882.686	767.734	551.846	317.915	1650.42	1002.79	525.501	11.1986	1.70823	6.18197	6.81702	96.2198	0	0	0	0	0	0	0	0	0	0	0	0	0	0	0	0	0
																			1830.17	968.44	978.979	851.194	612.618	355.821	1830.17	1113.08	574.847	11.0214	1.93082	7.09266	7.23091	114.966	0	0	0	0	0	0	0	0	0	0	0	0	0	0	0	0	0
																			2576.61	1342.24	1368.08	1208.52	846.663	495.575	2576.61	1588.01	808.995	14.3086	2.85539	11.089	10.0281	141.317	0	0	0	0	0	0	0	0	0	0	0	0	0	0	0	0	0
																			879.025	481.149	476.38	402.645	306.068	175.08	879.025	526.172	284.871	6.17931	0.83817	2.35032	3.55588	55.0579	0	0	0	0	0	0	0	0	0	0	0	0	0	0	0	0	0
																			1831.93	947.714	974.197	857.731	599.929	347.785	1831.93	1128.03	568.85	11.3425	2.1174	7.43639	4.80527	109.345	0	0	0	0	0	0	0	0	0	0	0	0	0	0	0	0	0
																			1469.56	791.267	790.242	679.318	500.813	290.453	1469.56	874.085	483.003	10.1417	1.47377	6.1059	9.04988	85.7017	0	0	0	0	0	0	0	0	0	0	0	0	0	0	0	0	0
																			1361.37	711.716	726.906	634.459	450.994	260.721	1361.37	821.342	432.431	8.00481	1.5251	4.71534	6.52337	86.8238	0	0	0	0	0	0	0	0	0	0	0	0	0	0	0	0	0
																			2203.6	1156.91	1173.4	1030.2	731.116	425.797	2203.6	1340.35	707.026	13.0154	2.31193	5.26612	13.48	122.15	0	0	0	0	0	0	0	0	0	0	0	0	0	0	0	0	0
																			2224.25	1183.31	1189.47	1034.78	747.29	436.017	2224.25	1330.55	728.231	15.52	2.76621	8.43139	10.0748	128.671	0	0	0	0	0	0	0	0	0	0	0	0	0	0	0	0	0
																			1540	831.509	829.092	710.908	526.876	304.633	1540	915.325	508.575	9.00948	1.37008	6.00754	7.33259	92.3802	0	0	0	0	0	0	0	0	0	0	0	0	0	0	0	0	0
																			2165.02	1131.53	1152.23	1012.79	714.224	417.307	2165.02	1320.41	684.604	12.1733	2.40379	10.8848	11.0935	123.451	0	0	0	0	0	0	0	0	0	0	0	0	0	0	0	0	0
																			774.354	409.206	415.607	358.747	260.191	149.015	774.354	452.575	257.198	5.19861	0.840639	3.16569	4.89255	50.4831	0	0	0	0	0	0	0	0	0	0	0	0	0	0	0	0	0
																			2712.53	1410.98	1437.71	1274.83	888.982	521.994	2712.53	1682.3	838.763	15.9765	2.96094	8.89561	20.1483	143.488	0	0	0	0	0	0	0	0	0	0	0	0	0	0	0	0	0
																			2339.94	1230.46	1248.03	1091.91	777.715	452.744	2339.94	1443.34	730.682	16.005	2.55039	9.32298	12.4225	125.615	0	0	0	0	0	0	0	0	0	0	0	0	0	0	0	0	0
																			1927	1007.41	1025.77	901.229	637.389	370.024	1927	1180.06	600.993	11.8279	1.83941	9.61243	13.5302	109.14	0	0	0	0	0	0	0	0	0	0	0	0	0	0	0	0	0
																			2429.69	1280.68	1294.84	1134.85	809.208	471.47	2429.69	1496.42	766.49	15.1741	2.72907	8.49079	8.94873	131.438	0	0	0	0	0	0	0	0	0	0	0	0	0	0	0	0	0
																			1475.77	784.836	792.776	682.998	497.667	287.168	1475.77	898.092	468.409	8.83974	1.48639	3.72217	8.0104	87.2146	0	0	0	0	0	0	0	0	0	0	0	0	0	0	0	0	0
																			2287.54	1204.73	1220.52	1067.01	761.524	443.21	2287.54	1401.3	724.284	14.5679	1.92115	8.61363	9.21592	127.633	0	0	0	0	0	0	0	0	0	0	0	0	0	0	0	0	0
																			2469.77	1306.55	1318.23	1151.55	825.5	481.05	2469.77	1498.98	784.445	14.3044	2.6163	11.7585	13.3313	144.335	0	0	0	0	0	0	0	0	0	0	0	0	0	0	0	0	0
																			1929.1	1014.03	1028.49	900.603	640.634	373.396	1929.1	1188.46	593.041	11.3586	1.9888	6.76368	10.4707	117.014	0	0	0	0	0	0	0	0	0	0	0	0	0	0	0	0	0
																			1919.46	1003.26	1023.56	895.907	635.627	367.628	1919.46	1168.89	613.562	12.9931	1.90839	7.72849	5.93407	108.449	0	0	0	0	0	0	0	0	0	0	0	0	0	0	0	0	0
																			1551.28	819.606	831.85	719.434	520.419	299.187	1551.28	938.944	497.079	9.839	1.39929	4.96666	2.40297	96.6535	0	0	0	0	0	0	0	0	0	0	0	0	0	0	0	0	0
																			625.477	333.506	337.448	288.029	212.456	121.05	625.477	368.959	206.821	4.18309	0.715072	2.37585	2.20238	40.2208	0	0	0	0	0	0	0	0	0	0	0	0	0	0	0	0	0
																			1512.89	809.032	812.272	700.621	512.11	296.922	1512.89	907.636	488.915	8.80541	1.77691	5.5743	9.7034	90.482	0	0	0	0	0	0	0	0	0	0	0	0	0	0	0	0	0
																			2541.92	1337.41	1352.02	1189.9	843.274	494.135	2541.92	1560.62	800.439	15.0723	2.60071	12.3738	16.106	134.708	0	0	0	0	0	0	0	0	0	0	0	0	0	0	0	0	0
																			1848.93	980.993	988.901	860.033	621.399	359.594	1848.93	1132.64	584.592	11.1884	1.88002	3.90439	10.2924	104.437	0	0	0	0	0	0	0	0	0	0	0	0	0	0	0	0	0
																			2360.03	1238.63	1257.02	1103.01	783.5	455.126	2360.03	1448.82	751.483	13.6113	2.32702	11.0708	7.67863	125.045	0	0	0	0	0	0	0	0	0	0	0	0	0	0	0	0	0
																			2234.79	1165.35	1187.34	1047.45	736.504	428.85	2234.79	1366.47	704.675	14.6456	2.4562	9.43596	11.9633	125.145	0	0	0	0	0	0	0	0	0	0	0	0	0	0	0	0	0
																			1334.85	712.535	716.617	618.238	451.688	260.847	1334.85	785.782	446.43	8.70609	1.18483	4.68504	7.02058	81.0451	0	0	0	0	0	0	0	0	0	0	0	0	0	0	0	0	0
																			891.831	477.521	481.066	410.766	304.071	173.45	891.831	523.124	298.706	5.89575	0.973867	3.66311	1.56067	57.9082	0	0	0	0	0	0	0	0	0	0	0	0	0	0	0	0	0
																			441.512	239.61	239.203	202.309	152.382	87.2276	441.512	254.397	149.367	2.65466	0.513817	1.59591	2.97375	30.0101	0	0	0	0	0	0	0	0	0	0	0	0	0	0	0	0	0
																			2491.81	1328.39	1330.66	1161.15	837.717	490.678	2491.81	1512.38	793.397	16.3465	2.93517	7.79102	17.0099	141.952	0	0	0	0	0	0	0	0	0	0	0	0	0	0	0	0	0
																			1794.78	947.628	961.491	833.292	601.988	345.641	1794.78	1096.35	570.804	12.0631	1.93943	5.75278	4.80733	103.068	0	0	0	0	0	0	0	0	0	0	0	0	0	0	0	0	0
																			2512.99	1299.97	1332.49	1180.5	821.846	478.125	2512.99	1541.22	800.786	15.067	2.72269	12.0752	7.96094	133.16	0	0	0	0	0	0	0	0	0	0	0	0	0	0	0	0	0
																			1631.6	888.34	880.72	750.878	563.315	325.025	1631.6	967.645	538.984	8.95255	2.14663	9.97137	4.55448	99.3435	0	0	0	0	0	0	0	0	0	0	0	0	0	0	0	0	0
																			1930.71	1018.22	1031.91	898.802	645.916	372.303	1930.71	1175.76	609.378	11.7023	2.03071	10.6939	8.40391	112.734	0	0	0	0	0	0	0	0	0	0	0	0	0	0	0	0	0
																			2030.47	1078.99	1086.22	944.255	683.26	395.726	2030.47	1242.02	639.303	13.2289	1.98876	8.59417	12.0649	113.269	0	0	0	0	0	0	0	0	0	0	0	0	0	0	0	0	0
																			1763.38	919.324	939.979	823.397	581.726	337.598	1763.38	1068.93	561.795	11.8261	1.72767	4.3054	10.6485	104.147	0	0	0	0	0	0	0	0	0	0	0	0	0	0	0	0	0
																			2372.69	1214.12	1255.07	1117.62	766.804	447.32	2372.69	1481.28	724.245	13.5284	2.59711	7.63865	13.7844	129.617	0	0	0	0	0	0	0	0	0	0	0	0	0	0	0	0	0
																			1637.93	894.745	884.415	753.517	566.688	328.057	1637.93	974.446	536.334	11.4923	1.72662	6.48623	9.63203	97.8156	0	0	0	0	0	0	0	0	0	0	0	0	0	0	0	0	0
																			1757.86	933.469	940.551	817.304	589.913	343.556	1757.86	1045.79	574.046	10.9876	1.96515	6.63153	11.1478	107.292	0	0	0	0	0	0	0	0	0	0	0	0	0	0	0	0	0
																			1543.44	813.338	825.097	718.339	515.849	297.489	1543.44	932.994	492.44	9.78051	1.75415	7.65017	5.78763	93.0288	0	0	0	0	0	0	0	0	0	0	0	0	0	0	0	0	0
																			1457.46	780.285	782.988	674.469	494.664	285.622	1457.46	880.588	463.897	10.4449	1.69717	9.80404	9.05648	81.9689	0	0	0	0	0	0	0	0	0	0	0	0	0	0	0	0	0
																			2363.48	1285.12	1270.78	1092.7	812.291	472.824	2363.48	1418.63	768.841	16.4457	2.60969	10.2497	12.257	134.442	0	0	0	0	0	0	0	0	0	0	0	0	0	0	0	0	0
																			1289.47	682.639	690.653	598.82	432.83	249.809	1289.47	771.435	418.678	6.91077	1.24413	7.10952	8.5873	75.5085	0	0	0	0	0	0	0	0	0	0	0	0	0	0	0	0	0
																			2345.09	1252.29	1254.28	1090.81	789.884	462.411	2345.09	1414.14	758.425	15.4433	2.07191	9.37679	14.4958	131.14	0	0	0	0	0	0	0	0	0	0	0	0	0	0	0	0	0
																			1498.03	802.956	805.24	692.794	509.862	293.094	1498.03	902.165	479.172	8.92105	1.94821	7.31582	6.5467	91.9663	0	0	0	0	0	0	0	0	0	0	0	0	0	0	0	0	0
																			2494	1347.59	1337.48	1156.51	849.693	497.897	2494	1500.91	805.05	16.7185	2.89996	12.0685	17.3493	139.001	0	0	0	0	0	0	0	0	0	0	0	0	0	0	0	0	0
																			967.55	519.507	521.672	445.878	329.95	189.558	967.55	570.388	317.908	6.70486	0.926708	3.54224	5.33945	62.7404	0	0	0	0	0	0	0	0	0	0	0	0	0	0	0	0	0
																			1911.13	1012.98	1022.62	888.514	641.345	371.637	1911.13	1157.64	615.112	12.6279	2.22874	6.60558	7.72384	109.19	0	0	0	0	0	0	0	0	0	0	0	0	0	0	0	0	0
																			2398.45	1265.53	1276.49	1121.96	798.507	467.018	2398.45	1464.38	762.316	13.9121	2.58419	6.69711	18.7309	129.826	0	0	0	0	0	0	0	0	0	0	0	0	0	0	0	0	0
																			2105.16	1136.45	1131.05	974.112	718.557	417.895	2105.16	1270.01	680.242	15.2839	1.97251	8.47684	13.6551	115.52	0	0	0	0	0	0	0	0	0	0	0	0	0	0	0	0	0
																			1801.88	939.869	960.252	841.631	595.592	344.277	1801.88	1103.44	566.922	11.9543	1.33951	8.87536	7.53261	101.825	0	0	0	0	0	0	0	0	0	0	0	0	0	0	0	0	0
																			1805.12	951.007	965.082	840.039	602.788	348.219	1805.12	1112.64	567.058	12.3618	1.89378	5.23246	4.65893	101.279	0	0	0	0	0	0	0	0	0	0	0	0	0	0	0	0	0
																			3146.81	1642.68	1668.47	1478.33	1036.24	606.432	3146.81	1946.54	993.169	20.5311	3.01969	10.6793	8.90108	163.965	0	0	0	0	0	0	0	0	0	0	0	0	0	0	0	0	0
																			1295.47	677.801	692.823	602.646	430.562	247.239	1295.47	798.445	394.923	8.20211	1.41671	5.58545	5.89843	80.9984	0	0	0	0	0	0	0	0	0	0	0	0	0	0	0	0	0
																			2163.96	1153.51	1158.46	1005.5	728.776	424.732	2163.96	1298.61	708.936	14.4895	2.29422	7.00591	8.48924	124.133	0	0	0	0	0	0	0	0	0	0	0	0	0	0	0	0	0
																			2356.43	1214.96	1251.1	1105.33	770.57	444.393	2356.43	1477.23	721.118	14.3524	2.37512	6.14853	4.22533	130.988	0	0	0	0	0	0	0	0	0	0	0	0	0	0	0	0	0
																			1596.22	831.358	851.017	745.205	526.109	305.249	1596.22	963.914	514.016	8.77735	1.7484	4.77999	6.38522	96.602	0	0	0	0	0	0	0	0	0	0	0	0	0	0	0	0	0
																			1050.68	560.999	565.205	485.472	355.899	205.1	1050.68	629.489	339.224	6.98672	1.17324	3.55444	4.25398	65.9956	0	0	0	0	0	0	0	0	0	0	0	0	0	0	0	0	0
																			1965.91	1017.44	1044.46	921.449	644.58	372.863	1965.91	1224.36	596.683	12.8773	1.83889	6.95012	8.96939	114.226	0	0	0	0	0	0	0	0	0	0	0	0	0	0	0	0	0
																			1707.29	882.839	907.35	799.936	558.38	324.459	1707.29	1051.82	528.539	11.0741	1.78712	5.50517	8.70583	99.855	0	0	0	0	0	0	0	0	0	0	0	0	0	0	0	0	0
																			1034.6	555.025	558.065	476.53	353.387	201.638	1034.6	617.115	338.959	6.61734	0.968816	2.28161	4.00492	64.6496	0	0	0	0	0	0	0	0	0	0	0	0	0	0	0	0	0
																			1710.9	909.477	916.489	794.407	574.915	334.562	1710.9	1032.47	549.154	10.3006	1.78577	5.63441	9.82786	101.722	0	0	0	0	0	0	0	0	0	0	0	0	0	0	0	0	0
																			1795.59	958.602	961.643	833.948	605.93	352.672	1795.59	1075.48	583.684	10.3355	1.87705	7.999	12.5484	103.671	0	0	0	0	0	0	0	0	0	0	0	0	0	0	0	0	0
																			2109.31	1120.82	1126.71	982.599	708.085	412.731	2109.31	1298.98	659.797	13.2648	2.49599	7.76743	12.8406	114.165	0	0	0	0	0	0	0	0	0	0	0	0	0	0	0	0	0
																			1795.71	967.363	965.941	829.773	612.598	354.765	1795.71	1088.57	571.376	11.7143	2.32152	5.73396	7.91133	108.091	0	0	0	0	0	0	0	0	0	0	0	0	0	0	0	0	0
																			2057.12	1102.1	1102.63	954.49	696.63	405.469	2057.12	1242.62	653.088	14.1446	2.1633	10.0164	10.0867	125.006	0	0	0	0	0	0	0	0	0	0	0	0	0	0	0	0	0
																			1910.88	1036.79	1030.29	880.587	657.368	379.424	1910.88	1155.74	616.205	10.9446	2.07016	8.03478	5.63133	112.257	0	0	0	0	0	0	0	0	0	0	0	0	0	0	0	0	0
																			2190.05	1171.06	1174.77	1015.28	741.101	429.96	2190.05	1317.6	714.919	14.7479	2.65828	10.0997	8.27734	121.752	0	0	0	0	0	0	0	0	0	0	0	0	0	0	0	0	0
																			2343.21	1220.47	1246.45	1096.76	770.886	449.58	2343.21	1436.29	743.724	13.3668	2.66888	5.63114	12.0832	129.45	0	0	0	0	0	0	0	0	0	0	0	0	0	0	0	0	0
																			2447.32	1267.18	1298.09	1149.22	800.621	466.554	2447.32	1496.02	782.238	14.2863	2.65145	7.32112	8.34264	136.452	0	0	0	0	0	0	0	0	0	0	0	0	0	0	0	0	0
																			2700.21	1424.56	1439.33	1260.88	898.879	525.682	2700.21	1655.98	859.337	16.3392	2.54259	15.5953	6.59704	143.828	0	0	0	0	0	0	0	0	0	0	0	0	0	0	0	0	0
																			2175.67	1143.9	1161.23	1014.44	723.9	420.005	2175.67	1343.42	672.129	14.8616	1.91529	10.825	9.01901	123.499	0	0	0	0	0	0	0	0	0	0	0	0	0	0	0	0	0
																			1824.75	959.585	973.375	851.37	607.332	352.254	1824.75	1111.55	575.395	11.0126	1.77779	7.27761	12.1742	105.555	0	0	0	0	0	0	0	0	0	0	0	0	0	0	0	0	0
																			1610.82	858.883	864.063	746.756	543.868	315.016	1610.82	965.627	513.088	9.36132	1.36805	9.79043	11.4287	100.156	0	0	0	0	0	0	0	0	0	0	0	0	0	0	0	0	0
																			970.846	520.096	523.328	447.518	330.547	189.549	970.846	568.997	324.637	5.77633	0.892205	4.87589	3.64625	62.0219	0	0	0	0	0	0	0	0	0	0	0	0	0	0	0	0	0
																			1998.22	1054.79	1066.66	931.558	666.437	388.354	1998.22	1221.86	635.712	12.2206	2.02317	6.41411	11.0518	108.929	0	0	0	0	0	0	0	0	0	0	0	0	0	0	0	0	0
																			2140.2	1139.66	1144.18	996.024	719.922	419.734	2140.2	1282.42	696.455	12.274	2.69249	11.5363	14.3849	120.439	0	0	0	0	0	0	0	0	0	0	0	0	0	0	0	0	0
																			1507.71	798.289	807.869	699.844	506.7	291.588	1507.71	925.102	472.16	8.49183	1.3999	7.18746	4.63976	88.732	0	0	0	0	0	0	0	0	0	0	0	0	0	0	0	0	0
																			3039.9	1616.51	1618.89	1421.01	1016.6	599.902	3039.9	1855.84	974.154	20.9964	3.07129	11.3228	18.8382	155.67	0	0	0	0	0	0	0	0	0	0	0	0	0	0	0	0	0
																			2186.73	1154.81	1165.63	1021.1	728.207	426.6	2186.73	1330.63	696.678	13.4394	1.94948	3.16536	18.7924	122.07	0	0	0	0	0	0	0	0	0	0	0	0	0	0	0	0	0
																			1862.04	1000.35	998.538	863.504	631.937	368.418	1862.04	1113.92	602.152	11.9847	1.96856	9.7204	14.6227	107.669	0	0	0	0	0	0	0	0	0	0	0	0	0	0	0	0	0
																			1392.13	757.822	751.496	640.636	480.986	276.837	1392.13	838.515	447.668	8.47416	1.56527	4.68804	8.09882	83.1232	0	0	0	0	0	0	0	0	0	0	0	0	0	0	0	0	0
																			2270.28	1186.41	1208.85	1061.43	750.346	436.063	2270.28	1395.5	715.559	14.1609	2.35738	7.46163	11.1681	124.065	0	0	0	0	0	0	0	0	0	0	0	0	0	0	0	0	0
																			2169.24	1138.18	1155.88	1013.37	719.827	418.352	2169.24	1351.63	668.776	12.0177	1.89825	7.51624	11.0359	116.367	0	0	0	0	0	0	0	0	0	0	0	0	0	0	0	0	0
																			1902.48	1007.72	1016.55	885.923	637.057	370.667	1902.48	1139.93	613.461	12.636	1.76955	7.54137	13.9768	113.159	0	0	0	0	0	0	0	0	0	0	0	0	0	0	0	0	0
																			2639.3	1376.88	1400.93	1238.37	868.537	508.342	2639.3	1619.08	831.174	16.6984	3.08867	12.7506	13.1391	143.375	0	0	0	0	0	0	0	0	0	0	0	0	0	0	0	0	0
																			1233.57	650.926	660.733	572.835	413.573	237.353	1233.57	741.384	398.237	7.78036	1.36685	4.61842	5.0416	75.1397	0	0	0	0	0	0	0	0	0	0	0	0	0	0	0	0	0
																			2028.81	1075.61	1084.39	944.426	679.386	396.221	2028.81	1225.09	652.87	14.396	2.10728	3.90443	12.0392	118.406	0	0	0	0	0	0	0	0	0	0	0	0	0	0	0	0	0
																			2558.89	1357.63	1363.9	1195	855.054	502.576	2558.89	1568.11	800.736	15.3421	2.96352	12.2161	19.555	139.968	0	0	0	0	0	0	0	0	0	0	0	0	0	0	0	0	0
																			1925.84	1005.66	1025.98	899.856	636.923	368.734	1925.84	1185.56	594.794	11.9838	1.88096	8.44961	11.8004	111.372	0	0	0	0	0	0	0	0	0	0	0	0	0	0	0	0	0
																			1720.06	914.563	921.059	799.001	578.578	335.985	1720.06	1026.09	560.891	10.2412	1.86695	8.60862	9.94697	102.419	0	0	0	0	0	0	0	0	0	0	0	0	0	0	0	0	0
																			1988.14	1045.47	1061.04	927.103	662.164	383.306	1988.14	1223.87	617.37	12.1311	2.13215	7.98679	10.7602	113.886	0	0	0	0	0	0	0	0	0	0	0	0	0	0	0	0	0
																			1711.92	922.025	921.789	790.134	584.63	337.395	1711.92	1027.91	553.482	8.94225	2.01562	9.01453	3.60328	106.959	0	0	0	0	0	0	0	0	0	0	0	0	0	0	0	0	0
																			1852.63	949.271	981.726	870.906	601.088	348.183	1852.63	1130.94	593.054	10.9409	1.6752	3.82927	8.77815	103.419	0	0	0	0	0	0	0	0	0	0	0	0	0	0	0	0	0
																			1961.83	1023.41	1044.08	917.745	647.119	376.289	1961.83	1196.5	617.592	12.1291	1.92331	10.4415	10.568	112.671	0	0	0	0	0	0	0	0	0	0	0	0	0	0	0	0	0
																			1964.99	1025.53	1045.81	919.187	648.82	376.706	1964.99	1212.27	609.746	11.7842	2.05281	8.8234	11.8465	108.471	0	0	0	0	0	0	0	0	0	0	0	0	0	0	0	0	0
																			2215.01	1177.08	1184.09	1030.92	744.429	432.653	2215.01	1358.39	695.96	14.5088	2.47798	8.62262	13.4008	121.65	0	0	0	0	0	0	0	0	0	0	0	0	0	0	0	0	0
																			1872.35	973.181	995.429	876.919	614.079	359.103	1872.35	1139.87	588.01	12.6507	1.89803	7.72249	11.1305	111.062	0	0	0	0	0	0	0	0	0	0	0	0	0	0	0	0	0
																			2117.61	1132.2	1133.99	983.628	714.398	417.806	2117.61	1283.59	675.619	13.2791	2.62244	6.74169	12.9094	122.855	0	0	0	0	0	0	0	0	0	0	0	0	0	0	0	0	0
																			1879.27	988.632	1003.2	876.073	626.139	362.493	1879.27	1158.49	582.868	10.9707	2.0623	8.72175	3.20719	112.955	0	0	0	0	0	0	0	0	0	0	0	0	0	0	0	0	0
																			1855.66	979.961	991.333	864.323	620.518	359.442	1855.66	1127.85	586.706	13.3684	1.77454	7.69449	9.83286	108.434	0	0	0	0	0	0	0	0	0	0	0	0	0	0	0	0	0
																			1586.42	850.336	853.391	733.024	540.377	309.959	1586.42	958.65	513.439	10.4149	1.68505	6.62634	4.42701	91.1725	0	0	0	0	0	0	0	0	0	0	0	0	0	0	0	0	0
																			1955.48	1037.59	1045.78	909.703	656.168	381.423	1955.48	1166.71	644.046	12.5699	2.02779	6.99147	10.327	112.814	0	0	0	0	0	0	0	0	0	0	0	0	0	0	0	0	0
																			1698.71	904.923	910.728	787.982	572.877	332.046	1698.71	1019.09	547.821	11.7625	1.78501	6.25687	8.89624	103.101	0	0	0	0	0	0	0	0	0	0	0	0	0	0	0	0	0
																			1715.76	916.574	921.591	794.172	582.248	334.326	1715.76	1021.36	568.538	11.0053	1.86334	5.50985	3.10643	104.383	0	0	0	0	0	0	0	0	0	0	0	0	0	0	0	0	0
																			2482.82	1312.53	1322.06	1160.76	827.874	484.653	2482.82	1503.51	806.285	14.8255	2.76865	3.98129	16.0783	135.371	0	0	0	0	0	0	0	0	0	0	0	0	0	0	0	0	0
																			2575.67	1374.25	1375.72	1199.95	867.204	507.042	2575.67	1550.76	833.782	16.4775	3.05561	12.2651	17.1017	142.226	0	0	0	0	0	0	0	0	0	0	0	0	0	0	0	0	0
																			1957.06	1045.7	1049.2	907.858	661.065	384.636	1957.06	1173.94	633.351	11.9129	1.82222	8.36811	9.58997	118.081	0	0	0	0	0	0	0	0	0	0	0	0	0	0	0	0	0
																			1148.73	609.417	616.768	531.961	387.378	222.038	1148.73	694.946	370.297	6.82272	1.10857	3.80706	3.29741	68.4495	0	0	0	0	0	0	0	0	0	0	0	0	0	0	0	0	0
																			1088.75	578.916	585.75	503.004	367.95	210.966	1088.75	660.279	350.583	6.43803	1.05047	3.59145	1.47254	65.3382	0	0	0	0	0	0	0	0	0	0	0	0	0	0	0	0	0
																			814.484	447.283	442.673	371.812	284.462	162.821	814.484	465.727	279.627	5.01261	0.88673	4.61916	2.81973	55.7918	0	0	0	0	0	0	0	0	0	0	0	0	0	0	0	0	0
																			1723.44	926.355	925.099	798.338	586.216	340.139	1723.44	1043.25	547.05	11.3613	1.78193	6.10901	12.6918	101.19	0	0	0	0	0	0	0	0	0	0	0	0	0	0	0	0	0
																			1984.47	1061.58	1063.6	920.864	672.284	389.301	1984.47	1200.07	635.077	13.4191	2.04323	7.68486	11.2589	114.914	0	0	0	0	0	0	0	0	0	0	0	0	0	0	0	0	0
																			2356.99	1233.88	1253.53	1103.46	780.526	453.356	2356.99	1456.3	728.072	15.1688	2.11131	10.7789	14.6112	129.95	0	0	0	0	0	0	0	0	0	0	0	0	0	0	0	0	0
																			1324.34	696.31	709.624	614.713	442.372	253.938	1324.34	810.46	420.232	8.69833	1.2914	4.26958	3.46934	75.9163	0	0	0	0	0	0	0	0	0	0	0	0	0	0	0	0	0
																			1952.4	1042.15	1046.9	905.504	660.494	381.652	1952.4	1198.53	618.877	10.9856	2.01334	7.79111	7.7324	106.468	0	0	0	0	0	0	0	0	0	0	0	0	0	0	0	0	0
																			1338.91	708.931	718.453	620.458	450.191	258.739	1338.91	797.146	436.678	9.28602	1.49262	6.60188	4.21482	83.4918	0	0	0	0	0	0	0	0	0	0	0	0	0	0	0	0	0
																			1779.44	953.3	956.084	823.359	604.377	348.923	1779.44	1067.62	582.937	11.1642	2.03538	6.00641	3.99752	105.687	0	0	0	0	0	0	0	0	0	0	0	0	0	0	0	0	0
																			1660.92	866.339	885.943	774.978	548.951	317.388	1660.92	1004.17	537.207	9.38749	1.84932	3.82172	6.59256	97.89	0	0	0	0	0	0	0	0	0	0	0	0	0	0	0	0	0
																			2091.83	1126.5	1123.15	968.683	711.946	414.558	2091.83	1257.03	676.72	13.8295	2.11134	9.50703	10.345	122.29	0	0	0	0	0	0	0	0	0	0	0	0	0	0	0	0	0
																			553.53	291.378	297.317	256.213	185.413	105.965	553.53	328.512	180.24	3.80342	0.681385	1.88876	3.28521	35.1188	0	0	0	0	0	0	0	0	0	0	0	0	0	0	0	0	0
																			2733.7	1406.84	1447.42	1286.29	889.055	517.79	2733.7	1683.94	863.575	17.1328	2.61308	11.6275	7.75146	147.068	0	0	0	0	0	0	0	0	0	0	0	0	0	0	0	0	0
																			2236.95	1174.11	1191.69	1045.27	743.406	430.709	2236.95	1370.31	711.863	13.8931	2.34724	10.2794	10.9831	117.282	0	0	0	0	0	0	0	0	0	0	0	0	0	0	0	0	0
																			958.307	518.47	518.017	440.289	329.85	188.62	958.307	564.716	313.283	6.49927	0.922691	5.0616	5.3537	62.4712	0	0	0	0	0	0	0	0	0	0	0	0	0	0	0	0	0
																			1006.28	538.797	541.929	464.347	342.162	196.635	1006.28	592.032	333.396	5.98819	1.13286	5.79519	6.03165	61.8992	0	0	0	0	0	0	0	0	0	0	0	0	0	0	0	0	0
																			1861.21	979.001	993.175	868.037	619.84	359.161	1861.21	1139.3	584.428	11.3646	1.78416	6.77776	7.96538	109.596	0	0	0	0	0	0	0	0	0	0	0	0	0	0	0	0	0
																			2449.2	1292.24	1304.98	1144.22	816.456	475.784	2449.2	1514.07	754.858	17.0895	2.62602	11.1744	13.4677	135.919	0	0	0	0	0	0	0	0	0	0	0	0	0	0	0	0	0
																			1889.82	1003.37	1010.41	879.408	635.158	368.21	1889.82	1128.97	619.758	11.7735	1.99111	6.81618	9.97055	110.538	0	0	0	0	0	0	0	0	0	0	0	0	0	0	0	0	0
																			2057.3	1114.8	1106.69	950.605	705.583	409.22	2057.3	1231.08	672.18	12.7678	2.27189	9.64069	10.2457	119.118	0	0	0	0	0	0	0	0	0	0	0	0	0	0	0	0	0
																			1594.25	853.169	856.368	737.881	542.157	311.012	1594.25	961.688	512.893	10.4416	1.5638	4.38788	7.51047	95.7646	0	0	0	0	0	0	0	0	0	0	0	0	0	0	0	0	0
																			2021.48	1060.91	1078.11	943.369	671.33	389.582	2021.48	1243.03	637.44	12.8046	2.17865	5.01506	9.19184	111.816	0	0	0	0	0	0	0	0	0	0	0	0	0	0	0	0	0
																			1714.07	895.786	913.797	800.269	567.431	328.355	1714.07	1047.37	536.429	10.9111	1.69956	6.71394	9.4665	101.473	0	0	0	0	0	0	0	0	0	0	0	0	0	0	0	0	0
																			939.06	499.835	504.063	434.997	316.953	182.882	939.06	560.128	303.711	6.21265	0.949271	3.3186	6.22628	58.5147	0	0	0	0	0	0	0	0	0	0	0	0	0	0	0	0	0
																			1866.67	991.141	1000.1	866.57	628.169	362.972	1866.67	1145.41	584.024	12.7914	1.90381	7.97126	9.53015	105.041	0	0	0	0	0	0	0	0	0	0	0	0	0	0	0	0	0
																			2542.57	1340.71	1355.89	1186.69	846.536	494.169	2542.57	1559.17	801.961	17.4354	2.70967	6.72587	14.8927	139.675	0	0	0	0	0	0	0	0	0	0	0	0	0	0	0	0	0
																			2367.12	1272.91	1267.81	1099.31	802.963	469.949	2367.12	1433.27	753.465	16.3796	2.1608	12.1537	17.2656	132.424	0	0	0	0	0	0	0	0	0	0	0	0	0	0	0	0	0
																			1308.26	692.33	701.243	607.016	438.75	253.58	1308.26	779.094	428.044	9.11409	1.40086	3.81138	6.34387	80.4516	0	0	0	0	0	0	0	0	0	0	0	0	0	0	0	0	0
																			1689.96	889.402	902.778	787.183	562.714	326.688	1689.96	1010.58	549.593	9.57287	1.75492	7.40425	10.9487	100.107	0	0	0	0	0	0	0	0	0	0	0	0	0	0	0	0	0
																			2290.55	1183.65	1215.52	1075.03	748.454	435.198	2290.55	1407.28	729.811	13.6427	2.21509	5.08797	4.70179	127.811	0	0	0	0	0	0	0	0	0	0	0	0	0	0	0	0	0
																			2063.54	1116.11	1109.52	954.026	706.552	409.563	2063.54	1250.84	660.243	12.9308	2.11535	5.99615	13.1677	118.25	0	0	0	0	0	0	0	0	0	0	0	0	0	0	0	0	0
																			1985.81	1044.23	1059.14	926.669	660.515	383.72	1985.81	1203.83	636.28	12.4874	1.88726	7.81732	6.28779	117.225	0	0	0	0	0	0	0	0	0	0	0	0	0	0	0	0	0
																			1713.2	920.052	919.642	793.561	581.349	338.703	1713.2	1016.6	564.556	11.496	1.94361	4.39902	9.45778	104.749	0	0	0	0	0	0	0	0	0	0	0	0	0	0	0	0	0
																			1343.99	728.857	725.415	618.577	462.585	266.272	1343.99	798.607	442.774	7.47153	1.48263	6.40367	6.99102	80.2625	0	0	0	0	0	0	0	0	0	0	0	0	0	0	0	0	0
																			2860.16	1499.25	1517.6	1342.56	944.365	554.882	2860.16	1777.28	879.286	18.4424	3.14323	10.6167	16.1844	155.205	0	0	0	0	0	0	0	0	0	0	0	0	0	0	0	0	0
																			1588.06	844.771	852.683	735.378	536.575	308.196	1588.06	956.85	514.989	10.8433	1.82731	4.12349	3.91787	95.5093	0	0	0	0	0	0	0	0	0	0	0	0	0	0	0	0	0
																			1927.57	1031.01	1034.45	893.123	652.723	378.285	1927.57	1168.05	622.298	12.224	2.44189	4.1466	2.95422	115.454	0	0	0	0	0	0	0	0	0	0	0	0	0	0	0	0	0
																			1467.96	792.784	791.724	676.235	503.348	289.436	1467.96	882.406	473.292	9.23331	1.56134	6.34414	6.32466	88.7977	0	0	0	0	0	0	0	0	0	0	0	0	0	0	0	0	0
																			1200.2	626.245	640.988	559.214	397.582	228.663	1200.2	726.678	381.973	7.90919	1.09282	4.91351	5.84983	71.7852	0	0	0	0	0	0	0	0	0	0	0	0	0	0	0	0	0
																			1763.09	940.19	945.062	818.024	595.204	344.987	1763.09	1071.8	554.558	11.1028	1.73833	8.75891	11.7596	103.372	0	0	0	0	0	0	0	0	0	0	0	0	0	0	0	0	0
																			2089.78	1087.85	1111.58	978.198	687.47	400.384	2089.78	1300.02	643.989	12.3088	2.39637	6.5078	5.87841	118.676	0	0	0	0	0	0	0	0	0	0	0	0	0	0	0	0	0
																			1893.13	1013.41	1015.93	877.2	640.718	372.693	1893.13	1136.98	607.567	12.4842	2.2024	7.73572	9.01718	117.14	0	0	0	0	0	0	0	0	0	0	0	0	0	0	0	0	0
																			1088.16	565.37	581.772	506.386	358.803	206.567	1088.16	652.835	347.629	6.26641	1.15501	4.45542	4.4548	71.3621	0	0	0	0	0	0	0	0	0	0	0	0	0	0	0	0	0
																			1792.29	968.482	964.427	827.867	613.432	355.05	1792.29	1071.43	580.915	12.1538	1.86839	5.94743	9.87591	110.099	0	0	0	0	0	0	0	0	0	0	0	0	0	0	0	0	0
																			1976.95	1055.24	1058.42	918.533	666.245	388.997	1976.95	1181.34	647.507	12.8719	2.12862	6.24237	11.524	115.343	0	0	0	0	0	0	0	0	0	0	0	0	0	0	0	0	0
																			2093.75	1083.03	1114.15	979.605	687.259	395.769	2093.75	1306.3	645.587	12.8809	2.51287	7.0407	-1.01031	120.447	0	0	0	0	0	0	0	0	0	0	0	0	0	0	0	0	0
																			2407.35	1263.6	1282.19	1125.15	796.713	466.89	2407.35	1467.73	767.613	15.7327	2.89269	10.9705	10.9864	131.42	0	0	0	0	0	0	0	0	0	0	0	0	0	0	0	0	0
																			1147.34	618.916	618.724	528.614	393.018	225.898	1147.34	684.321	372.442	7.04111	1.13675	5.4887	4.59167	72.3174	0	0	0	0	0	0	0	0	0	0	0	0	0	0	0	0	0
																			1694.66	895.249	909.411	785.252	568.833	326.416	1694.66	1023.41	543.459	11.9114	1.72976	8.16092	5.69824	100.29	0	0	0	0	0	0	0	0	0	0	0	0	0	0	0	0	0
																			2103.85	1105.19	1121.97	981.877	699.544	405.646	2103.85	1285.02	672.714	11.9946	2.37512	6.60531	7.46448	117.671	0	0	0	0	0	0	0	0	0	0	0	0	0	0	0	0	0
																			1720.71	926.757	925.372	795.334	587.276	339.481	1720.71	1032.98	549.864	10.4289	1.88941	9.58767	10.8576	105.097	0	0	0	0	0	0	0	0	0	0	0	0	0	0	0	0	0
																			1991.11	1074.17	1069.49	921.624	679.751	394.415	1991.11	1209.14	632.129	13.3642	2.47848	7.67622	10.5533	115.772	0	0	0	0	0	0	0	0	0	0	0	0	0	0	0	0	0
																			1550.96	835.966	835.897	715.062	530.152	305.814	1550.96	934.971	498.206	10.5095	1.42829	4.75932	7.83534	93.2496	0	0	0	0	0	0	0	0	0	0	0	0	0	0	0	0	0
																			2045.07	1064.08	1088.6	956.472	672.512	391.567	2045.07	1260.55	632.909	13.8048	2.25532	11.5394	8.08599	115.926	0	0	0	0	0	0	0	0	0	0	0	0	0	0	0	0	0
																			1956.85	1052.41	1051.25	905.599	666.134	386.278	1956.85	1165.91	647.642	12.3111	2.13848	7.57916	12.7957	108.474	0	0	0	0	0	0	0	0	0	0	0	0	0	0	0	0	0
																			2117.46	1105.1	1127.62	989.844	699.475	405.629	2117.46	1294.58	668.346	13.4201	2.39616	9.57318	8.49233	120.653	0	0	0	0	0	0	0	0	0	0	0	0	0	0	0	0	0
																			1921.79	1006.41	1025.98	895.814	638.315	368.098	1921.79	1175.05	608.114	13.1491	1.92738	10.3462	6.29407	106.91	0	0	0	0	0	0	0	0	0	0	0	0	0	0	0	0	0
																			1161.19	617.801	623.817	537.372	392.023	225.778	1161.19	696.673	374.911	8.04733	1.15529	4.10271	7.04489	69.2551	0	0	0	0	0	0	0	0	0	0	0	0	0	0	0	0	0
																			1619.76	845.367	863.971	755.794	535.379	309.988	1619.76	992.624	506.95	11.3898	1.33305	4.74849	8.62609	94.0927	0	0	0	0	0	0	0	0	0	0	0	0	0	0	0	0	0
																			1521.25	815.01	818.12	703.134	516.738	298.272	1521.25	905.902	500.228	9.48882	1.50068	4.0988	8.27955	91.7564	0	0	0	0	0	0	0	0	0	0	0	0	0	0	0	0	0
																			1132	602.37	609.972	522.03	383.224	219.146	1132	674.606	366.814	7.18019	1.15367	4.97415	2.66685	74.6062	0	0	0	0	0	0	0	0	0	0	0	0	0	0	0	0	0
																			2314.74	1253.85	1243.61	1071.13	791.806	462.042	2314.74	1404.7	743.273	15.1146	2.26886	5.49883	11.6991	132.188	0	0	0	0	0	0	0	0	0	0	0	0	0	0	0	0	0
																			1273.66	675.034	683.095	590.563	428.007	247.027	1273.66	767.162	406.543	7.82596	1.0488	3.11371	3.93891	84.0251	0	0	0	0	0	0	0	0	0	0	0	0	0	0	0	0	0
																			2347.41	1243	1253.39	1094.02	784.799	458.202	2347.41	1429.04	748.683	15.3034	2.69211	6.79472	13.2778	131.62	0	0	0	0	0	0	0	0	0	0	0	0	0	0	0	0	0
																			2334.1	1217.03	1239.7	1094.4	767.609	449.417	2334.1	1419.95	742.135	14.7963	2.46579	9.41689	14.2221	131.107	0	0	0	0	0	0	0	0	0	0	0	0	0	0	0	0	0
																			2778.87	1432.98	1467.51	1311.36	902.106	530.874	2778.87	1702.17	884.928	17.8942	2.774	11.5529	15.8507	143.702	0	0	0	0	0	0	0	0	0	0	0	0	0	0	0	0	0
																			1818.07	962.081	972.708	845.361	609.447	352.634	1818.07	1098.03	586.554	10.7728	2.03828	6.67183	8.74986	105.251	0	0	0	0	0	0	0	0	0	0	0	0	0	0	0	0	0
																			2066.17	1083.69	1101.92	964.25	686.678	397.016	2066.17	1256.89	653.83	12.8516	2.11131	7.56733	9.90461	123.017	0	0	0	0	0	0	0	0	0	0	0	0	0	0	0	0	0
																			2470.53	1292.47	1312.91	1157.62	815.787	476.679	2470.53	1508.84	787.455	13.2608	2.21947	10.2854	17.5152	130.95	0	0	0	0	0	0	0	0	0	0	0	0	0	0	0	0	0
																			1269.68	673.955	680.495	589.182	426.553	247.402	1269.68	759.128	416.251	6.82502	1.2258	2.67786	6.42877	77.1403	0	0	0	0	0	0	0	0	0	0	0	0	0	0	0	0	0
																			1948.44	1037.37	1042.94	905.51	656.926	380.445	1948.44	1195.93	610.416	11.2954	2.11897	8.16306	10.3667	110.15	0	0	0	0	0	0	0	0	0	0	0	0	0	0	0	0	0
																			2060.43	1105.44	1105.02	955.411	697.9	407.539	2060.43	1235.47	668.269	14.0313	2.2982	9.38416	11.2232	119.755	0	0	0	0	0	0	0	0	0	0	0	0	0	0	0	0	0
																			2278.7	1214.3	1219.25	1059.45	768.556	445.747	2278.7	1391.55	716.828	14.5761	2.61017	10.5592	11.992	130.591	0	0	0	0	0	0	0	0	0	0	0	0	0	0	0	0	0
																			1784.46	940.421	953.833	830.629	596.083	344.338	1784.46	1094.6	554.62	12.2498	1.74321	5.85637	9.84324	105.547	0	0	0	0	0	0	0	0	0	0	0	0	0	0	0	0	0
																			1489.6	776.876	794.844	694.755	492.604	284.272	1489.6	904.151	474.735	9.01941	1.50388	4.74952	5.12549	90.315	0	0	0	0	0	0	0	0	0	0	0	0	0	0	0	0	0
																			846.919	446.9	455.313	391.606	284.023	162.877	846.919	493.693	287.978	5.43987	0.880298	2.97901	3.03345	52.9152	0	0	0	0	0	0	0	0	0	0	0	0	0	0	0	0	0
																			2171.13	1151.98	1162.14	1008.99	729.479	422.5	2171.13	1318.13	691.495	14.639	2.11156	8.06514	11.3802	125.308	0	0	0	0	0	0	0	0	0	0	0	0	0	0	0	0	0
																			1318.65	717.845	712.722	605.929	456.031	261.814	1318.65	784.582	433.786	8.61832	1.13541	5.04076	3.65799	81.8293	0	0	0	0	0	0	0	0	0	0	0	0	0	0	0	0	0
																			1975.7	1034.25	1053.06	922.636	654.09	380.165	1975.7	1194.39	640.709	13.2499	2.35246	5.43602	7.50935	112.052	0	0	0	0	0	0	0	0	0	0	0	0	0	0	0	0	0
																			2019.68	1071.05	1079.6	940.085	677.352	393.695	2019.68	1222.45	645.267	13.2959	2.27024	9.30546	12.5832	114.511	0	0	0	0	0	0	0	0	0	0	0	0	0	0	0	0	0
																			1280.22	687.814	689.742	590.474	437.321	250.493	1280.22	769.734	410.032	7.86975	1.51085	6.5972	5.52241	78.9491	0	0	0	0	0	0	0	0	0	0	0	0	0	0	0	0	0
																			1863.54	989.962	998.167	865.376	627.746	362.216	1863.54	1128.49	599.021	13.2579	1.82973	7.58415	6.63119	106.728	0	0	0	0	0	0	0	0	0	0	0	0	0	0	0	0	0
																			1218.82	652.932	655.615	563.209	414.63	238.302	1218.82	737.331	382.874	7.63388	1.38425	5.21554	8.07543	76.3101	0	0	0	0	0	0	0	0	0	0	0	0	0	0	0	0	0
																			1909.34	1005.28	1020.41	888.931	636.221	369.056	1909.34	1174.93	594.273	12.3567	1.57095	6.90718	6.82803	112.467	0	0	0	0	0	0	0	0	0	0	0	0	0	0	0	0	0
																			2152.52	1148.11	1153.74	998.772	726.369	421.743	2152.52	1328.68	669.143	11.1592	2.44729	6.2214	7.17788	127.688	0	0	0	0	0	0	0	0	0	0	0	0	0	0	0	0	0
																			2266.55	1194.03	1208.41	1058.14	754.699	439.326	2266.55	1376.02	734.831	12.1797	2.25268	5.52819	11.3386	124.404	0	0	0	0	0	0	0	0	0	0	0	0	0	0	0	0	0
																			2213.73	1146.36	1175.23	1038.5	723.965	422.399	2213.73	1373.95	685.86	13.2495	2.09331	6.93598	12.2291	119.413	0	0	0	0	0	0	0	0	0	0	0	0	0	0	0	0	0
																			1592.31	836.364	852.505	739.808	531.148	305.216	1592.31	962.581	508.526	10.0854	1.52156	7.18466	4.19064	98.2236	0	0	0	0	0	0	0	0	0	0	0	0	0	0	0	0	0
																			1638.97	881.18	879.628	759.345	557.055	324.126	1638.97	984.64	521.316	10.1634	1.6975	8.82333	16.146	96.1868	0	0	0	0	0	0	0	0	0	0	0	0	0	0	0	0	0
																			1718.85	914.223	921.489	797.363	579.485	334.738	1718.85	1040.3	548.201	10.8531	1.81033	10.7833	9.04227	97.858	0	0	0	0	0	0	0	0	0	0	0	0	0	0	0	0	0
																			1940.02	1037.81	1041.59	898.424	657.944	379.869	1940.02	1171.34	628.185	10.3953	2.10236	6.43416	6.25004	115.313	0	0	0	0	0	0	0	0	0	0	0	0	0	0	0	0	0
																			925.976	492.286	498.094	427.883	312.799	179.487	925.976	540.056	312.601	5.80297	1.00981	4.62396	2.75382	59.1291	0	0	0	0	0	0	0	0	0	0	0	0	0	0	0	0	0
																			647.361	350.502	349.891	297.47	222.61	127.892	647.361	379.462	214.342	4.09848	0.713436	2.06246	4.02798	42.6549	0	0	0	0	0	0	0	0	0	0	0	0	0	0	0	0	0
																			2194.11	1164.42	1174.03	1020.08	737.339	427.084	2194.11	1349.55	696.744	13.1079	2.2948	6.89073	7.85465	117.677	0	0	0	0	0	0	0	0	0	0	0	0	0	0	0	0	0
																			2229.19	1165.5	1185.02	1044.17	736.49	429.006	2229.19	1357.3	714.802	13.3164	2.35436	6.93793	12.9993	121.48	0	0	0	0	0	0	0	0	0	0	0	0	0	0	0	0	0
																			2558.11	1319.28	1354.62	1203.49	833.476	485.8	2558.11	1573.27	796.372	17.2385	3.0054	14.6139	15.0038	138.607	0	0	0	0	0	0	0	0	0	0	0	0	0	0	0	0	0
																			1548	810.671	826.95	721.049	513.68	296.991	1548	941.798	491.546	10.0941	1.57329	4.6013	5.74964	92.6377	0	0	0	0	0	0	0	0	0	0	0	0	0	0	0	0	0
																			1453.08	773.472	778.418	674.665	490.06	283.412	1453.08	861.717	484.932	8.18565	1.64531	5.45604	9.81543	81.3304	0	0	0	0	0	0	0	0	0	0	0	0	0	0	0	0	0
																			2394.69	1267.86	1278.4	1116.3	800.863	466.996	2394.69	1456.98	759.916	14.7726	2.35981	8.53931	15.2336	136.893	0	0	0	0	0	0	0	0	0	0	0	0	0	0	0	0	0
																			1902.48	1011.71	1018.51	883.969	640.561	371.149	1902.48	1165.36	599.634	11.312	2.13103	9.0464	12.3808	102.615	0	0	0	0	0	0	0	0	0	0	0	0	0	0	0	0	0
																			1817.8	980.773	979.038	838.758	623.057	357.715	1817.8	1102.46	588.128	10.2595	1.66052	10.4096	7.44677	97.4312	0	0	0	0	0	0	0	0	0	0	0	0	0	0	0	0	0
																			841.922	446.578	453.198	388.724	284.069	162.508	841.922	503.236	271.255	4.90046	1.04967	5.04091	1.88878	54.551	0	0	0	0	0	0	0	0	0	0	0	0	0	0	0	0	0
																			1833.43	968.006	979.738	853.687	612.095	355.912	1833.43	1105.63	586.768	11.1376	1.98096	7.72936	11.4962	108.686	0	0	0	0	0	0	0	0	0	0	0	0	0	0	0	0	0
																			1588.33	830.708	848.361	739.969	526.171	304.537	1588.33	983.662	486.842	7.76828	1.57937	5.00055	9.12466	94.3532	0	0	0	0	0	0	0	0	0	0	0	0	0	0	0	0	0
																			2053.59	1096.65	1098.46	955.125	692.595	404.054	2053.59	1239.34	663.98	12.6611	2.30357	7.8284	11.4361	116.04	0	0	0	0	0	0	0	0	0	0	0	0	0	0	0	0	0
																			1071.54	573.669	577.16	494.375	364.108	209.561	1071.54	634.313	352.409	6.65199	1.11778	4.65762	3.91438	68.4721	0	0	0	0	0	0	0	0	0	0	0	0	0	0	0	0	0
																			2191.53	1174.78	1175.87	1015.66	745.102	429.682	2191.53	1323.26	703.208	14.0683	2.07749	12.0794	8.80493	128.029	0	0	0	0	0	0	0	0	0	0	0	0	0	0	0	0	0
																			2018.87	1053	1074.97	943.903	667.278	385.724	2018.87	1227.81	647.072	12.7309	1.8596	7.91292	6.6855	114.803	0	0	0	0	0	0	0	0	0	0	0	0	0	0	0	0	0
																			1882.57	1014.91	1011.8	870.77	641.739	373.169	1882.57	1141.11	602.761	11.0609	1.99922	9.05717	10.6073	105.971	0	0	0	0	0	0	0	0	0	0	0	0	0	0	0	0	0
																			1879.16	985.058	1001.86	877.297	622.801	362.257	1879.16	1139.96	596.49	11.3265	2.27658	4.59761	11.8637	112.644	0	0	0	0	0	0	0	0	0	0	0	0	0	0	0	0	0
																			2629.97	1380.52	1400.02	1229.96	871.74	508.783	2629.97	1629.15	828.206	16.6374	2.90708	11.5418	5.26247	136.271	0	0	0	0	0	0	0	0	0	0	0	0	0	0	0	0	0
																			2031.04	1063.22	1082.68	948.363	672.781	390.438	2031.04	1241.67	640.789	14.651	2.10925	8.01307	7.58643	116.222	0	0	0	0	0	0	0	0	0	0	0	0	0	0	0	0	0
																			2233.82	1197	1196.77	1037.05	757.923	439.08	2233.82	1359.86	713.665	13.7564	2.14378	8.72	9.28031	126.394	0	0	0	0	0	0	0	0	0	0	0	0	0	0	0	0	0
																			1016.57	555.134	550.411	466.155	352.593	202.541	1016.57	600.763	338.563	5.73501	1.04258	3.26547	4.55281	62.6437	0	0	0	0	0	0	0	0	0	0	0	0	0	0	0	0	0
																			2172.98	1163.44	1164.54	1008.44	736.294	427.15	2172.98	1303.1	711.684	14.5743	2.14748	7.47203	6.8771	127.125	0	0	0	0	0	0	0	0	0	0	0	0	0	0	0	0	0
																			1787.52	961.275	961.342	826.179	609.797	351.478	1787.52	1078.51	573.5	13.3844	2.055	7.56959	6.39175	106.107	0	0	0	0	0	0	0	0	0	0	0	0	0	0	0	0	0
																			1634.64	876.016	877.655	756.988	554.371	321.645	1634.64	972.081	539.564	10.3693	1.82348	5.54709	12.4154	92.843	0	0	0	0	0	0	0	0	0	0	0	0	0	0	0	0	0
																			2497.65	1321.4	1331.28	1166.36	833.257	488.146	2497.65	1528.22	789.133	17.0409	2.72724	9.03659	15.7953	135.693	0	0	0	0	0	0	0	0	0	0	0	0	0	0	0	0	0
																			1642.16	890.815	885.236	756.925	563.632	327.184	1642.16	984.25	531.233	10.7849	1.84574	6.57721	11.2873	96.1827	0	0	0	0	0	0	0	0	0	0	0	0	0	0	0	0	0
																			2039.42	1095.76	1094.73	944.696	693.871	401.892	2039.42	1238.34	660.405	12.45	2.00746	6.77117	6.88621	112.561	0	0	0	0	0	0	0	0	0	0	0	0	0	0	0	0	0
																			2359.51	1240.95	1256.94	1102.57	784.723	456.227	2359.51	1462.68	736.371	13.2844	2.76023	7.45631	13.0077	123.955	0	0	0	0	0	0	0	0	0	0	0	0	0	0	0	0	0
																			1414.96	757.429	761.015	653.945	479.995	277.435	1414.96	848.625	458.796	9.26573	1.53002	4.22817	7.50253	85.0118	0	0	0	0	0	0	0	0	0	0	0	0	0	0	0	0	0
																			1236.7	662.274	664.721	571.977	419.678	242.596	1236.7	727.297	409.938	8.76197	1.4921	4.20524	7.1007	77.9031	0	0	0	0	0	0	0	0	0	0	0	0	0	0	0	0	0
																			1959.88	1028.5	1047.08	912.806	651.794	376.706	1959.88	1182.6	639.695	13.3119	2.0768	8.47462	4.25732	109.47	0	0	0	0	0	0	0	0	0	0	0	0	0	0	0	0	0
																			1920.35	1019.48	1027.36	892.993	645.025	374.459	1920.35	1147.25	633.389	12.2065	2.07377	5.8887	7.18295	112.359	0	0	0	0	0	0	0	0	0	0	0	0	0	0	0	0	0
																			2792.5	1456.64	1482.24	1310.26	918.162	538.477	2792.5	1691.54	907.989	19.4933	3.00143	16.1091	9.44007	144.927	0	0	0	0	0	0	0	0	0	0	0	0	0	0	0	0	0
																			1486.67	776.076	793.357	693.314	492.687	283.389	1486.67	908.588	470.875	7.75267	1.62951	6.92633	6.92736	83.9726	0	0	0	0	0	0	0	0	0	0	0	0	0	0	0	0	0
																			1207.64	645.798	649.713	557.924	409.869	235.929	1207.64	721.868	387.839	8.32498	1.33333	4.95367	5.04757	78.2722	0	0	0	0	0	0	0	0	0	0	0	0	0	0	0	0	0
																			2694.21	1389.97	1427.2	1267.01	877.87	512.098	2694.21	1663.53	847.858	16.8932	2.9042	9.69486	9.6436	143.681	0	0	0	0	0	0	0	0	0	0	0	0	0	0	0	0	0
																			2016.02	1081.61	1082.13	933.893	684.598	397.009	2016.02	1207.68	660.553	13.7351	2.07462	6.34703	7.96369	117.666	0	0	0	0	0	0	0	0	0	0	0	0	0	0	0	0	0
																			1993.14	1055.51	1066.7	926.442	668.925	386.581	1993.14	1228.36	622.687	13.2725	1.81759	7.1498	5.08356	114.777	0	0	0	0	0	0	0	0	0	0	0	0	0	0	0	0	0
																			2338.54	1232.4	1246.97	1091.57	778.489	453.914	2338.54	1427.09	738.446	15.6775	2.64712	11.2742	8.83762	134.567	0	0	0	0	0	0	0	0	0	0	0	0	0	0	0	0	0
																			1987.6	1052.45	1061.39	926.21	665.233	387.216	1987.6	1206	635.534	11.204	2.47096	9.80168	11.3292	111.255	0	0	0	0	0	0	0	0	0	0	0	0	0	0	0	0	0
																			1040.47	545.429	556.055	484.417	345.785	199.644	1040.47	622.667	329.307	6.60638	1.08663	5.97945	7.06139	67.7644	0	0	0	0	0	0	0	0	0	0	0	0	0	0	0	0	0
																			2024.01	1088.81	1087.87	936.139	689.707	399.099	2024.01	1238.05	632.334	12.6039	2.09338	9.29659	9.48984	120.144	0	0	0	0	0	0	0	0	0	0	0	0	0	0	0	0	0
																			2694.18	1387.88	1427.16	1267.03	876.51	511.372	2694.18	1661.78	850.071	18.0011	2.67263	8.76734	5.92191	146.968	0	0	0	0	0	0	0	0	0	0	0	0	0	0	0	0	0
																			1983.38	1056.48	1062.17	921.204	668.925	387.557	1983.38	1196.9	641.396	14.0981	2.32611	8.90385	9.02049	110.729	0	0	0	0	0	0	0	0	0	0	0	0	0	0	0	0	0
																			1780.64	923.871	946.696	833.943	583.451	340.42	1780.64	1086.21	554.97	11.272	1.95161	7.07746	14.7313	104.427	0	0	0	0	0	0	0	0	0	0	0	0	0	0	0	0	0
																			1326.36	689.492	707.183	619.18	437.443	252.05	1326.36	810.879	418.241	8.57123	1.35271	4.48342	5.15765	77.6777	0	0	0	0	0	0	0	0	0	0	0	0	0	0	0	0	0
																			1409.68	749.124	757.15	652.533	475.886	273.238	1409.68	862.044	443.83	10.1768	1.31558	4.33183	5.72296	82.2623	0	0	0	0	0	0	0	0	0	0	0	0	0	0	0	0	0
																			2568.84	1362.58	1371.53	1197.31	861.132	501.45	2568.84	1582.63	811.307	16.4121	2.87282	6.15365	9.50718	139.962	0	0	0	0	0	0	0	0	0	0	0	0	0	0	0	0	0
																			2155.31	1124.36	1148.17	1007.14	711.621	412.741	2155.31	1306.68	694.932	13.6331	2.36758	5.10635	3.27737	129.312	0	0	0	0	0	0	0	0	0	0	0	0	0	0	0	0	0
																			2474.39	1306.03	1319.75	1154.64	825.834	480.2	2474.39	1523.1	775.866	16.8211	2.84471	9.18407	12.4905	134.08	0	0	0	0	0	0	0	0	0	0	0	0	0	0	0	0	0
																			2031.79	1053.63	1078.62	953.175	665.79	387.843	2031.79	1244.59	628.108	13.9457	2.23666	8.53093	14.2717	120.108	0	0	0	0	0	0	0	0	0	0	0	0	0	0	0	0	0
																			1636.1	886.326	881.914	754.181	562.293	324.033	1636.1	985.295	526.095	9.93331	1.67608	6.71593	10.6378	95.7426	0	0	0	0	0	0	0	0	0	0	0	0	0	0	0	0	0
																			2384.17	1263.01	1272.56	1111.61	798.202	464.805	2384.17	1467.28	746.124	13.3093	2.42433	8.6578	12.7186	133.658	0	0	0	0	0	0	0	0	0	0	0	0	0	0	0	0	0
																			1856.82	982.097	994.029	862.795	622.91	359.187	1856.82	1133.29	587.337	14.2262	2.12595	7.61759	7.11536	105.115	0	0	0	0	0	0	0	0	0	0	0	0	0	0	0	0	0
																			1762.66	938.037	944.621	818.041	594.148	343.889	1762.66	1058.6	572.471	10.4429	1.9744	7.97059	8.43732	102.769	0	0	0	0	0	0	0	0	0	0	0	0	0	0	0	0	0
																			1537.34	804.733	821.806	715.53	511.26	293.472	1537.34	929.876	496.457	11.7349	1.62742	6.5042	5.25771	85.8784	0	0	0	0	0	0	0	0	0	0	0	0	0	0	0	0	0
																			1081.9	573.042	580.453	501.443	364.158	208.884	1081.9	646.239	347.654	7.34012	1.19483	4.28046	6.37606	68.8109	0	0	0	0	0	0	0	0	0	0	0	0	0	0	0	0	0
																			2275.87	1218.7	1220.1	1055.76	770.769	447.934	2275.87	1390.71	708.256	16.2193	2.27027	12.9428	13.7173	131.75	0	0	0	0	0	0	0	0	0	0	0	0	0	0	0	0	0
																			1654.44	872.768	883.514	770.926	552.448	320.32	1654.44	992.858	531.563	10.6489	1.50179	9.13182	10.8929	97.8438	0	0	0	0	0	0	0	0	0	0	0	0	0	0	0	0	0
																			2321.83	1237.46	1243.11	1078.72	783.21	454.25	2321.83	1417.2	747.251	13.5117	2.54489	13.2528	3.55483	124.513	0	0	0	0	0	0	0	0	0	0	0	0	0	0	0	0	0
																			1559.99	821.386	834.494	725.501	520.76	300.626	1559.99	959.895	484.311	9.47518	1.7463	4.45396	7.85698	92.2567	0	0	0	0	0	0	0	0	0	0	0	0	0	0	0	0	0
																			1494.3	798.866	803.201	691.098	507.51	291.356	1494.3	890.516	495.052	7.87319	1.7555	5.80619	5.54549	87.7509	0	0	0	0	0	0	0	0	0	0	0	0	0	0	0	0	0
																			2218.01	1160.97	1181.57	1036.43	733.899	427.066	2218.01	1368.12	692.73	13.1545	2.38264	7.24327	11.0933	123.278	0	0	0	0	0	0	0	0	0	0	0	0	0	0	0	0	0
																			1477.08	796.033	795.36	681.725	504.838	291.195	1477.08	880.031	484.414	8.34859	1.6027	5.43477	4.96409	92.2888	0	0	0	0	0	0	0	0	0	0	0	0	0	0	0	0	0
																			1437.41	764.072	771.905	665.505	485.79	278.282	1437.41	871.637	459.219	8.95599	1.52892	5.94566	5.21456	84.9089	0	0	0	0	0	0	0	0	0	0	0	0	0	0	0	0	0
																			2596.25	1360.6	1380.3	1215.95	859.071	501.528	2596.25	1595.66	817.664	17.1829	2.95465	12.4831	12.4131	137.889	0	0	0	0	0	0	0	0	0	0	0	0	0	0	0	0	0
																			1674.98	885.227	896.293	778.69	560.18	325.046	1674.98	1018.38	529.648	10.3979	1.94222	8.8722	10.9811	94.757	0	0	0	0	0	0	0	0	0	0	0	0	0	0	0	0	0
																			1996.08	1076.28	1073.64	922.439	682.47	393.813	1996.08	1222.39	633.038	12.535	2.27548	4.74022	8.09137	113.012	0	0	0	0	0	0	0	0	0	0	0	0	0	0	0	0	0
																			2242.45	1203.1	1201.86	1040.59	760.479	442.626	2242.45	1348.43	734.657	13.7134	2.40782	6.16207	10.6015	126.476	0	0	0	0	0	0	0	0	0	0	0	0	0	0	0	0	0
																			1826.57	945.137	971.71	854.864	599.012	346.126	1826.57	1110.81	580.394	12.1058	1.7638	4.45876	8.12789	108.914	0	0	0	0	0	0	0	0	0	0	0	0	0	0	0	0	0
																			1436.78	764.697	770.581	666.196	484.999	279.698	1436.78	866.846	455.562	8.84758	1.57789	9.65212	7.36331	86.9278	0	0	0	0	0	0	0	0	0	0	0	0	0	0	0	0	0
																			2473.7	1308.58	1320.67	1153.03	826.681	481.894	2473.7	1532.99	766.153	16.2031	2.43561	10.3726	14.3858	131.164	0	0	0	0	0	0	0	0	0	0	0	0	0	0	0	0	0
																			2383.54	1233.53	1264.31	1119.23	779.746	453.782	2383.54	1466.28	752.88	15.0136	2.31323	10.8925	13.6807	122.485	0	0	0	0	0	0	0	0	0	0	0	0	0	0	0	0	0
																			1221.09	670.954	662.036	559.058	425.294	245.66	1221.09	710.501	412.436	8.04824	1.39669	4.67009	3.89734	80.145	0	0	0	0	0	0	0	0	0	0	0	0	0	0	0	0	0
																			1610.95	853.712	863.433	747.522	541.516	312.196	1610.95	969.693	522.535	10.707	1.71625	5.66567	3.77503	96.8622	0	0	0	0	0	0	0	0	0	0	0	0	0	0	0	0	0
																			1773.91	937.058	946.597	827.317	592.211	344.847	1773.91	1079.88	559.464	10.9638	1.87676	7.68271	11.8915	102.152	0	0	0	0	0	0	0	0	0	0	0	0	0	0	0	0	0
																			2523.55	1350.45	1348.68	1174.87	851.863	498.591	2523.55	1507.4	819.224	15.8763	2.82707	15.9199	18.412	143.89	0	0	0	0	0	0	0	0	0	0	0	0	0	0	0	0	0
																			1995.83	1058.81	1066.95	928.881	669.236	389.579	1995.83	1216.01	634.249	13.8414	1.72737	3.71179	11.8818	114.41	0	0	0	0	0	0	0	0	0	0	0	0	0	0	0	0	0
																			1871.79	1004.69	1004.1	867.694	636.001	368.686	1871.79	1125.06	604.609	12.4194	2.13767	6.92869	10.1998	110.431	0	0	0	0	0	0	0	0	0	0	0	0	0	0	0	0	0
																			2570.29	1353.35	1368.15	1202.14	854.749	498.601	2570.29	1575.62	809.258	16.6826	2.90952	11.4672	17.1845	137.166	0	0	0	0	0	0	0	0	0	0	0	0	0	0	0	0	0
																			2441.26	1264.98	1293.55	1147.71	797.748	467.23	2441.26	1491.53	769.169	13.8212	2.64994	11.7523	14.6802	137.652	0	0	0	0	0	0	0	0	0	0	0	0	0	0	0	0	0
																			1952.37	1025.18	1041.74	910.635	648.577	376.603	1952.37	1197.08	613.031	12.0136	2.08361	9.00713	10.6397	108.521	0	0	0	0	0	0	0	0	0	0	0	0	0	0	0	0	0
																			2129.52	1130.28	1138.36	991.155	714.108	416.176	2129.52	1305.87	664.236	13.6674	2.2523	11.4267	9.14042	122.92	0	0	0	0	0	0	0	0	0	0	0	0	0	0	0	0	0
																			2173.95	1143.37	1159.4	1014.55	723.858	419.511	2173.95	1323.8	699.213	12.9207	2.28727	6.93754	8.24205	120.554	0	0	0	0	0	0	0	0	0	0	0	0	0	0	0	0	0
																			2330.87	1203.85	1235.82	1095.05	760.433	443.42	2330.87	1442.17	726.29	13.0613	2.17369	7.19011	13.2361	126.744	0	0	0	0	0	0	0	0	0	0	0	0	0	0	0	0	0
																			1919.61	1000.72	1022.2	897.41	633.791	366.925	1919.61	1174.96	600.733	12.0097	2.04765	10.0543	7.58413	112.228	0	0	0	0	0	0	0	0	0	0	0	0	0	0	0	0	0
																			2653.31	1377.47	1407.84	1245.47	869.897	507.575	2653.31	1641.37	814.035	18.2652	2.63766	16.1637	11.6919	149.148	0	0	0	0	0	0	0	0	0	0	0	0	0	0	0	0	0
																			1732.09	924.662	929.677	802.41	586.21	338.452	1732.09	1039.43	564.035	9.81159	1.53055	6.42836	6.16093	104.687	0	0	0	0	0	0	0	0	0	0	0	0	0	0	0	0	0
																			2449.94	1292.23	1306.81	1143.13	816.605	475.621	2449.94	1488.69	779.492	16.904	2.55869	7.96225	13.6578	140.682	0	0	0	0	0	0	0	0	0	0	0	0	0	0	0	0	0
																			1676.58	873.606	894.918	781.666	554.059	319.547	1676.58	1017.44	535.261	8.95991	1.91523	7.62448	3.97469	101.408	0	0	0	0	0	0	0	0	0	0	0	0	0	0	0	0	0
																			2089.91	1115.93	1118.41	971.497	705.7	410.231	2089.91	1247.18	681.094	15.2177	2.18923	9.05251	13.9387	121.237	0	0	0	0	0	0	0	0	0	0	0	0	0	0	0	0	0
																			1599.25	847.527	856.565	742.68	536.608	310.919	1599.25	965.201	515.34	10.2365	1.68267	5.6227	10.1924	90.9697	0	0	0	0	0	0	0	0	0	0	0	0	0	0	0	0	0
																			1914.24	1023.58	1026.61	887.622	647.922	375.655	1914.24	1168.71	605.139	12.5343	1.93931	8.34751	10.6681	106.9	0	0	0	0	0	0	0	0	0	0	0	0	0	0	0	0	0
																			1592.83	858.692	856.523	736.303	543.887	314.806	1592.83	948.533	520.967	10.7546	1.75093	3.03886	11.2811	96.5008	0	0	0	0	0	0	0	0	0	0	0	0	0	0	0	0	0
																			1040.15	563.852	561.428	478.725	357.994	205.858	1040.15	617.347	340.434	6.40617	1.01444	5.65008	5.9912	63.3092	0	0	0	0	0	0	0	0	0	0	0	0	0	0	0	0	0
																			1216.33	644.6	653.533	562.795	409.995	234.605	1216.33	732.385	394.438	6.64351	1.28679	5.00195	3.79406	72.7789	0	0	0	0	0	0	0	0	0	0	0	0	0	0	0	0	0
																			2390.32	1251.28	1270.18	1120.13	789.205	462.07	2390.32	1472.9	733.417	16.7482	2.43247	16.22	15.5125	133.089	0	0	0	0	0	0	0	0	0	0	0	0	0	0	0	0	0
																			2177.86	1160.69	1166.18	1011.68	734.607	426.08	2177.86	1321.19	699.009	15.4169	2.01585	10.6994	6.97162	122.559	0	0	0	0	0	0	0	0	0	0	0	0	0	0	0	0	0
																			2207.51	1163.34	1178.91	1028.6	736.614	426.728	2207.51	1358.2	695.924	13.5208	2.61771	8.45934	8.66128	120.126	0	0	0	0	0	0	0	0	0	0	0	0	0	0	0	0	0
																			1818.49	961.72	973.208	845.282	608.797	352.923	1818.49	1095.2	582.302	12.2585	1.47793	8.51988	8.37317	110.359	0	0	0	0	0	0	0	0	0	0	0	0	0	0	0	0	0
																			2199.83	1160.07	1173.63	1026.2	734.002	426.066	2199.83	1340.95	698.719	13.2321	2.35674	8.50322	8.8319	127.239	0	0	0	0	0	0	0	0	0	0	0	0	0	0	0	0	0
																			1267.42	676.302	680.805	586.613	429.419	246.883	1267.42	771.329	395.658	6.42932	1.33732	4.85854	7.58425	80.2209	0	0	0	0	0	0	0	0	0	0	0	0	0	0	0	0	0
																			2773.22	1464.89	1476.44	1296.78	923.288	541.604	2773.22	1711.29	865.112	17.8053	3.15529	11.3016	18.2484	146.308	0	0	0	0	0	0	0	0	0	0	0	0	0	0	0	0	0
																			1054.48	574.598	570.741	483.741	365.328	209.27	1054.48	619.662	352.966	6.22484	1.13684	3.91441	4.94445	65.6334	0	0	0	0	0	0	0	0	0	0	0	0	0	0	0	0	0
																			1957.03	1049.69	1051.62	905.412	665.823	383.871	1957.03	1177.67	637.944	11.7022	2.1791	8.71334	6.02507	112.797	0	0	0	0	0	0	0	0	0	0	0	0	0	0	0	0	0
																			1897.95	1015.75	1019.76	878.196	645.394	370.355	1897.95	1159.97	592.552	13.1919	2.20746	10.7955	4.18794	115.052	0	0	0	0	0	0	0	0	0	0	0	0	0	0	0	0	0
																			1594.66	874.72	862.529	732.127	555.045	319.675	1594.66	953.627	515.923	10.5095	1.73898	6.56915	10.4717	95.8175	0	0	0	0	0	0	0	0	0	0	0	0	0	0	0	0	0
																			1681.9	907.69	905.62	776.282	575.846	331.844	1681.9	1011.76	538.776	10.6368	1.96284	8.53243	5.99555	104.243	0	0	0	0	0	0	0	0	0	0	0	0	0	0	0	0	0
																			1537.45	805.268	822.746	714.707	511.664	293.604	1537.45	935.397	490.549	8.7442	1.2716	5.61406	3.66944	92.2074	0	0	0	0	0	0	0	0	0	0	0	0	0	0	0	0	0
																			1518.98	827.877	819.709	699.267	524.084	303.793	1518.98	890.728	500.297	11.2889	1.60259	8.40909	7.65068	99	0	0	0	0	0	0	0	0	0	0	0	0	0	0	0	0	0
																			1355.23	722.392	728.352	626.876	458.22	264.172	1355.23	805.984	444.103	8.55969	1.74741	8.31584	3.47986	83.039	0	0	0	0	0	0	0	0	0	0	0	0	0	0	0	0	0
																			1653.36	872.58	884.694	768.664	552.651	319.929	1653.36	1012.33	520.826	10.1811	1.61465	5.6155	4.49549	98.2948	0	0	0	0	0	0	0	0	0	0	0	0	0	0	0	0	0
																			1246.34	679.905	673.78	572.564	431.019	248.886	1246.34	725.692	420.476	8.07223	1.21734	6.85502	6.49866	77.5326	0	0	0	0	0	0	0	0	0	0	0	0	0	0	0	0	0
																			1840.01	1000.05	992.212	847.802	633.672	366.376	1840.01	1091.79	607.578	12.0337	2.08219	9.53016	9.6634	107.339	0	0	0	0	0	0	0	0	0	0	0	0	0	0	0	0	0
																			2559.94	1341.1	1361.56	1198.38	847.066	494.036	2559.94	1580	799.939	17.2611	2.64247	11.4959	11.9251	136.681	0	0	0	0	0	0	0	0	0	0	0	0	0	0	0	0	0
																			1497.7	802.267	803.388	694.313	507.485	294.782	1497.7	880.03	495.973	8.21795	2.00522	9.82475	11.5146	90.1354	0	0	0	0	0	0	0	0	0	0	0	0	0	0	0	0	0
																			1395.17	722.677	743.372	651.799	457.968	264.709	1395.17	851.295	440.221	9.02629	1.48081	5.06359	7.20973	80.8752	0	0	0	0	0	0	0	0	0	0	0	0	0	0	0	0	0
																			1801.15	961.166	965.556	835.594	609.013	352.152	1801.15	1083.56	580.728	11.7131	2.43847	5.06533	7.80633	109.84	0	0	0	0	0	0	0	0	0	0	0	0	0	0	0	0	0
																			1971.32	1045.01	1055.06	916.26	662.637	382.372	1971.32	1196.98	627.663	11.8793	2.09853	7.34759	11.1001	114.256	0	0	0	0	0	0	0	0	0	0	0	0	0	0	0	0	0
																			2049.21	1095.9	1096.78	952.427	692.285	403.615	2049.21	1240.41	657.217	13.4613	2.16864	4.48034	15.3731	116.098	0	0	0	0	0	0	0	0	0	0	0	0	0	0	0	0	0
																			2280.86	1204.91	1217.09	1063.77	762.358	442.551	2280.86	1405.15	711.765	13.5254	2.46299	7.44227	11.5518	128.965	0	0	0	0	0	0	0	0	0	0	0	0	0	0	0	0	0
																			1410.1	740.893	754.837	655.263	470.847	270.046	1410.1	852.496	456.924	9.19446	1.5471	3.94074	5.30266	80.6948	0	0	0	0	0	0	0	0	0	0	0	0	0	0	0	0	0
																			1768.05	926.805	944.506	823.542	588.675	338.13	1768.05	1074.59	570.161	10.5146	1.78017	5.92955	5.2331	99.8367	0	0	0	0	0	0	0	0	0	0	0	0	0	0	0	0	0
																			1577.64	849.441	848.107	729.537	537.695	311.747	1577.64	937.962	519.737	10.1846	1.76856	6.38513	10.2073	91.3994	0	0	0	0	0	0	0	0	0	0	0	0	0	0	0	0	0
																			1671.07	896.689	898.57	772.497	568.147	328.542	1671.07	993.215	546.43	10.6458	1.75971	8.75427	6.89362	103.369	0	0	0	0	0	0	0	0	0	0	0	0	0	0	0	0	0
																			1803.27	934.917	959.659	843.611	591.768	343.149	1803.27	1103.56	563.113	13.7083	1.93591	7.54716	5.94661	107.457	0	0	0	0	0	0	0	0	0	0	0	0	0	0	0	0	0
																			2028.75	1078.09	1087.55	941.199	682.529	395.565	2028.75	1234.08	648.452	13.4507	2.15621	8.28829	5.05481	117.268	0	0	0	0	0	0	0	0	0	0	0	0	0	0	0	0	0
																			1570.37	816.334	837.309	733.066	517.948	298.385	1570.37	961.403	489.305	11.0553	1.85066	5.86581	7.7561	93.1386	0	0	0	0	0	0	0	0	0	0	0	0	0	0	0	0	0
																			1427.6	736.856	759.462	668.143	466.758	270.098	1427.6	855.899	461.713	8.77887	1.53202	6.7848	6.17059	86.7265	0	0	0	0	0	0	0	0	0	0	0	0	0	0	0	0	0
																			2466.15	1350.53	1327.38	1138.77	852.544	497.983	2466.15	1486.95	800.259	15.799	2.63536	6.91947	15.1464	138.441	0	0	0	0	0	0	0	0	0	0	0	0	0	0	0	0	0
																			1551.62	832.293	834.497	717.126	528.74	303.552	1551.62	944.462	490.812	10.8039	1.64175	8.45192	5.84591	89.6064	0	0	0	0	0	0	0	0	0	0	0	0	0	0	0	0	0
																			2432.68	1274.53	1293.06	1139.62	804.363	470.171	2432.68	1494.35	761.458	15.277	2.99307	12.3802	15.5706	130.652	0	0	0	0	0	0	0	0	0	0	0	0	0	0	0	0	0
																			2903.4	1509.8	1540.08	1363.33	951.378	558.419	2903.4	1788.3	906.518	20.272	3.65765	14.8902	12.7494	157.016	0	0	0	0	0	0	0	0	0	0	0	0	0	0	0	0	0
																			1924.46	1018.82	1028.94	895.524	645.454	373.363	1924.46	1173.57	607.148	12.0656	1.87764	7.80805	10.9953	111	0	0	0	0	0	0	0	0	0	0	0	0	0	0	0	0	0
																			1102.1	594.74	594.25	507.848	377.243	217.496	1102.1	644.781	366.767	7.43952	1.09851	6.32438	7.13516	68.5525	0	0	0	0	0	0	0	0	0	0	0	0	0	0	0	0	0
																			1440.56	759.464	771.137	669.421	482.449	277.015	1440.56	875.702	459.182	9.2958	1.45971	4.33391	7.35047	83.2339	0	0	0	0	0	0	0	0	0	0	0	0	0	0	0	0	0
																			1435.31	769.215	772.315	662.997	488.465	280.75	1435.31	863.27	467.015	9.03123	1.79577	5.22541	5.43909	83.536	0	0	0	0	0	0	0	0	0	0	0	0	0	0	0	0	0
																			2129.01	1138.53	1141.77	987.245	721.489	417.04	2129.01	1301.76	678.96	14.8077	2.05746	5.88798	9.05607	116.483	0	0	0	0	0	0	0	0	0	0	0	0	0	0	0	0	0
																			2212	1159.16	1176.79	1035.21	731.746	427.416	2212	1344.65	706.203	15.2849	2.39416	9.60264	14.787	119.08	0	0	0	0	0	0	0	0	0	0	0	0	0	0	0	0	0
																			1837.82	981.112	986.886	850.937	622.252	358.86	1837.82	1115.19	587.447	11.8592	2.10363	10.1534	5.39506	105.677	0	0	0	0	0	0	0	0	0	0	0	0	0	0	0	0	0
																			2029.37	1053.62	1079.35	950.018	666.623	386.999	2029.37	1244.07	636.565	13.4874	2.1727	11.5685	9.36349	112.135	0	0	0	0	0	0	0	0	0	0	0	0	0	0	0	0	0
																			1902.87	1003.75	1018.13	884.738	636.994	366.754	1902.87	1150.4	615.853	11.7716	2.21867	7.51954	4.94681	110.161	0	0	0	0	0	0	0	0	0	0	0	0	0	0	0	0	0
																			1532.6	810.209	820.17	712.428	512.928	297.282	1532.6	921.238	493.085	9.56058	1.63265	3.8997	8.69028	94.4922	0	0	0	0	0	0	0	0	0	0	0	0	0	0	0	0	0
																			1361.82	726.018	733.617	628.204	462.443	263.575	1361.82	815.351	445.751	9.3455	1.78502	4.76322	1.34304	83.4812	0	0	0	0	0	0	0	0	0	0	0	0	0	0	0	0	0
																			1862.97	963.55	991.169	871.806	610.817	352.732	1862.97	1143.21	591.375	10.3712	2.07205	8.04658	3.46976	104.433	0	0	0	0	0	0	0	0	0	0	0	0	0	0	0	0	0
																			2660.71	1401.88	1416.4	1244.3	883.499	518.376	2660.71	1614.61	854.959	17.4731	2.64711	13.4696	12.5519	144.993	0	0	0	0	0	0	0	0	0	0	0	0	0	0	0	0	0
																			2173.47	1144.71	1159.62	1013.85	723.154	421.56	2173.47	1327.41	684.507	13.6807	2.19642	7.83455	11.0752	126.771	0	0	0	0	0	0	0	0	0	0	0	0	0	0	0	0	0
																			1771.78	934.875	948.07	823.711	593.26	341.614	1771.78	1095.23	548.077	11.15	1.88613	5.75261	5.00283	104.68	0	0	0	0	0	0	0	0	0	0	0	0	0	0	0	0	0
																			1953.38	1026.71	1042.07	911.304	649.226	377.481	1953.38	1177.22	627.947	12.7425	1.95291	6.0498	9.26868	118.198	0	0	0	0	0	0	0	0	0	0	0	0	0	0	0	0	0
																			1965.93	1044.14	1051.46	914.477	659.501	384.636	1965.93	1197.15	613.301	13.0228	2.29504	12.0171	8.26265	119.881	0	0	0	0	0	0	0	0	0	0	0	0	0	0	0	0	0
																			598.389	319.03	322.566	275.823	202.802	116.228	598.389	346.29	203.685	3.5796	0.585143	2.139	3.28623	38.8242	0	0	0	0	0	0	0	0	0	0	0	0	0	0	0	0	0
																			1066.77	567.616	573.166	493.606	360.366	207.25	1066.77	632.703	346.811	7.87476	1.01016	3.86492	5.10335	69.4041	0	0	0	0	0	0	0	0	0	0	0	0	0	0	0	0	0
																			1519.66	801.796	812.386	707.274	507.161	294.635	1519.66	910.058	483.959	9.81732	1.69131	5.83316	12.5418	95.759	0	0	0	0	0	0	0	0	0	0	0	0	0	0	0	0	0
																			2619.22	1375.96	1395.74	1223.47	870.45	505.509	2619.22	1620.42	819.979	18.0282	2.54416	13.579	5.92739	138.736	0	0	0	0	0	0	0	0	0	0	0	0	0	0	0	0	0
																			2548.09	1362.53	1361.8	1186.29	859.485	503.042	2548.09	1563.3	802.573	15.4301	2.96696	7.73484	17.4756	138.611	0	0	0	0	0	0	0	0	0	0	0	0	0	0	0	0	0
																			1083.32	581.219	584.674	498.641	369.955	211.264	1083.32	645.318	355.311	7.18244	1.23297	4.0468	3.22258	67.0024	0	0	0	0	0	0	0	0	0	0	0	0	0	0	0	0	0
																			1542.4	815.531	825.312	717.093	516.485	299.046	1542.4	936.364	491.43	9.2859	1.90054	6.09	8.21504	89.1184	0	0	0	0	0	0	0	0	0	0	0	0	0	0	0	0	0
																			2476.03	1282.5	1314.06	1161.97	810.35	472.151	2476.03	1522.52	787.395	18.2637	2.39157	7.79436	4.66836	133.002	0	0	0	0	0	0	0	0	0	0	0	0	0	0	0	0	0
																			1928.11	1026.82	1031.73	896.378	648.723	378.094	1928.11	1156.06	629.493	12.3667	2.12886	3.44989	9.86345	114.745	0	0	0	0	0	0	0	0	0	0	0	0	0	0	0	0	0
																			1282.1	690.067	690.662	591.441	437.473	252.593	1282.1	764.762	410.973	9.01069	1.25382	5.80987	5.884	84.4101	0	0	0	0	0	0	0	0	0	0	0	0	0	0	0	0	0
																			904.278	492.009	489.57	414.708	312.493	179.516	904.278	540.368	290.216	5.27469	0.914553	3.09871	4.34616	60.0596	0	0	0	0	0	0	0	0	0	0	0	0	0	0	0	0	0
																			2675.03	1433.62	1431.46	1243.57	904.537	529.087	2675.03	1629.31	861.26	16.9322	2.58242	9.86845	13.0623	142.008	0	0	0	0	0	0	0	0	0	0	0	0	0	0	0	0	0
																			1366.6	725.655	733.549	633.05	461.117	264.538	1366.6	821.681	444.003	9.46188	1.60679	5.73756	4.01749	80.0906	0	0	0	0	0	0	0	0	0	0	0	0	0	0	0	0	0
																			2390.13	1225.16	1264.48	1125.65	773.143	452.015	2390.13	1502.27	718.185	14.0512	2.10671	7.35406	10.5082	135.66	0	0	0	0	0	0	0	0	0	0	0	0	0	0	0	0	0
																			1720.38	904.874	920.912	799.468	573.889	330.986	1720.38	1033.45	563.377	10.6706	2.07551	6.8216	5.41203	98.5786	0	0	0	0	0	0	0	0	0	0	0	0	0	0	0	0	0
																			1681.54	896.73	902.118	779.417	568.488	328.242	1681.54	1023.52	529.097	10.8713	1.77175	5.00156	10.2254	101.044	0	0	0	0	0	0	0	0	0	0	0	0	0	0	0	0	0
																			2283.55	1210.37	1218.49	1065.06	763.96	446.405	2283.55	1386.02	733.507	14.8091	2.50637	9.04719	14.1641	123.502	0	0	0	0	0	0	0	0	0	0	0	0	0	0	0	0	0
																			1373.37	719.804	734.216	639.159	457.289	262.515	1373.37	834.91	432.241	8.80466	1.5033	5.7067	6.27531	83.9333	0	0	0	0	0	0	0	0	0	0	0	0	0	0	0	0	0
																			1834.39	971.061	981.422	852.965	615.211	355.85	1834.39	1115.5	590.81	11.0104	1.75842	3.89342	8.98187	102.435	0	0	0	0	0	0	0	0	0	0	0	0	0	0	0	0	0
																			1826.09	959.165	974.814	851.28	607.552	351.612	1826.09	1125.59	567.493	10.7918	1.90518	6.03137	11.0073	103.277	0	0	0	0	0	0	0	0	0	0	0	0	0	0	0	0	0
																			2163.98	1145.15	1158.61	1005.37	726.045	419.102	2163.98	1318.32	690.154	12.4344	2.69279	7.3209	5.76582	127.296	0	0	0	0	0	0	0	0	0	0	0	0	0	0	0	0	0
																			1600.24	859.738	860.133	740.112	544.638	315.1	1600.24	962.412	513.935	10.6613	1.70108	7.73962	10.1883	93.6074	0	0	0	0	0	0	0	0	0	0	0	0	0	0	0	0	0
																			2382.3	1286.43	1279.03	1103.27	813.616	472.818	2382.3	1438.7	764.013	15.2642	2.3699	13.6199	14.3093	134.019	0	0	0	0	0	0	0	0	0	0	0	0	0	0	0	0	0
																			1484.7	774.13	791.975	692.728	489.791	284.339	1484.7	890.875	473.251	8.66763	1.88373	8.5284	8.84831	92.6485	0	0	0	0	0	0	0	0	0	0	0	0	0	0	0	0	0
																			1082.6	588.101	584.933	497.67	373.426	214.676	1082.6	648.556	352.889	6.94099	1.09587	3.14762	5.69211	64.281	0	0	0	0	0	0	0	0	0	0	0	0	0	0	0	0	0
																			2471.81	1300.74	1315.45	1156.36	820.369	480.369	2471.81	1520.1	775.516	16.2736	2.88412	7.18246	18.4494	131.399	0	0	0	0	0	0	0	0	0	0	0	0	0	0	0	0	0
																			2255.34	1182.1	1201.25	1054.1	746.801	435.301	2255.34	1380.95	708.815	16.2462	2.43762	8.5458	12.8621	125.482	0	0	0	0	0	0	0	0	0	0	0	0	0	0	0	0	0
																			1667.26	890.151	894.647	772.618	563.493	326.658	1667.26	1017.73	530.591	9.50351	1.63554	3.3611	8.61847	95.8266	0	0	0	0	0	0	0	0	0	0	0	0	0	0	0	0	0
																			2624.99	1385.09	1397.7	1227.29	873.144	511.949	2624.99	1595.37	847.674	17.1773	2.8378	10.0461	13.879	138.008	0	0	0	0	0	0	0	0	0	0	0	0	0	0	0	0	0
																			1981.55	1045.66	1058.91	922.636	661.795	383.869	1981.55	1185.83	645.32	12.2812	2.06664	13.3885	6.38781	116.276	0	0	0	0	0	0	0	0	0	0	0	0	0	0	0	0	0
																			1567.5	818.442	837.39	730.109	519.674	298.768	1567.5	953.236	495.772	11.3153	1.61459	8.81014	2.61519	94.1368	0	0	0	0	0	0	0	0	0	0	0	0	0	0	0	0	0
																			1639.44	864.529	876.295	763.141	546.424	318.105	1639.44	982.773	531.419	10.0963	1.84612	8.07815	7.44874	97.7742	0	0	0	0	0	0	0	0	0	0	0	0	0	0	0	0	0
																			1968.06	1056.81	1056.98	911.083	668.56	388.249	1968.06	1193.53	627.363	10.1371	2.26088	7.11646	10.5268	117.135	0	0	0	0	0	0	0	0	0	0	0	0	0	0	0	0	0
																			2258.84	1186.02	1204.3	1054.55	750.47	435.555	2258.84	1388.95	715.291	15.1351	2.31748	7.35744	4.566	125.228	0	0	0	0	0	0	0	0	0	0	0	0	0	0	0	0	0
																			1800.73	951.04	964.6	836.134	604.072	346.968	1800.73	1089.99	582.145	11.2892	2.11111	5.469	3.14264	106.587	0	0	0	0	0	0	0	0	0	0	0	0	0	0	0	0	0
																			1596.77	857.216	858.672	738.096	543.821	313.395	1596.77	957.522	519.009	9.4332	1.62405	5.96827	9.37145	93.84	0	0	0	0	0	0	0	0	0	0	0	0	0	0	0	0	0
																			2073.75	1105.39	1109.32	964.438	699.666	405.723	2073.75	1250.23	666.873	13.7652	2.39002	7.87087	13.1654	119.456	0	0	0	0	0	0	0	0	0	0	0	0	0	0	0	0	0
																			1427.02	753.562	763.843	663.174	477.967	275.595	1427.02	875.769	444.877	8.37996	1.76757	5.36229	7.24093	83.6201	0	0	0	0	0	0	0	0	0	0	0	0	0	0	0	0	0
																			1750.41	938.624	940.115	810.298	593.927	344.698	1750.41	1046.79	570.371	11.9707	1.70714	6.09215	9.32668	104.155	0	0	0	0	0	0	0	0	0	0	0	0	0	0	0	0	0
																			1715.8	897.563	915.642	800.162	569.022	328.541	1715.8	1045.25	540.468	11.4681	2.06146	6.58461	6.06266	103.913	0	0	0	0	0	0	0	0	0	0	0	0	0	0	0	0	0
																			2602.22	1361.56	1382.77	1219.46	860.274	501.282	2602.22	1602.84	820.363	18.9071	2.43044	7.56973	10.7695	139.343	0	0	0	0	0	0	0	0	0	0	0	0	0	0	0	0	0
																			2037.2	1082.83	1089.31	947.892	683.929	398.898	2037.2	1237.34	655.06	12.1461	2.1441	9.46881	11.2992	109.746	0	0	0	0	0	0	0	0	0	0	0	0	0	0	0	0	0
																			1775.07	956.507	954.921	820.145	605.324	351.183	1775.07	1064.28	573.996	12.3609	1.94509	8.09485	10.8531	103.54	0	0	0	0	0	0	0	0	0	0	0	0	0	0	0	0	0
																			2504.9	1318.01	1333.66	1171.23	830.625	487.384	2504.9	1537.22	780.524	16.9939	3.11412	13.1363	13.8128	140.094	0	0	0	0	0	0	0	0	0	0	0	0	0	0	0	0	0
																			2625.06	1368.44	1393.44	1231.62	863.01	505.431	2625.06	1624.17	821.053	16.9055	2.85163	3.40301	13.5888	143.087	0	0	0	0	0	0	0	0	0	0	0	0	0	0	0	0	0
																			2051.35	1055.87	1088.61	962.743	667.991	387.883	2051.35	1283.14	628.7	10.059	2.03937	7.96489	8.73711	110.712	0	0	0	0	0	0	0	0	0	0	0	0	0	0	0	0	0
																			1790.74	947.999	958.671	832.066	600.039	347.96	1790.74	1095.23	564.502	10.7333	1.86569	5.04439	8.84216	104.52	0	0	0	0	0	0	0	0	0	0	0	0	0	0	0	0	0
																			2526.39	1339.33	1346.59	1179.81	844.945	494.386	2526.39	1551.28	801.177	15.5276	3.18403	7.57158	13.9537	133.694	0	0	0	0	0	0	0	0	0	0	0	0	0	0	0	0	0
																			1611.4	866.133	866.825	744.571	548.739	317.394	1611.4	956.939	531.786	10.839	1.66963	5.18925	8.19417	96.7798	0	0	0	0	0	0	0	0	0	0	0	0	0	0	0	0	0
																			2288.26	1207.94	1221.34	1066.93	763.798	444.145	2288.26	1387.23	743.375	14.8097	2.16123	10.8206	11.0222	118.845	0	0	0	0	0	0	0	0	0	0	0	0	0	0	0	0	0
																			2744.59	1424.76	1455.92	1288.67	900.695	524.066	2744.59	1711.55	851.198	16.5566	2.87815	10.2497	11.2028	140.957	0	0	0	0	0	0	0	0	0	0	0	0	0	0	0	0	0
																			903.967	485.185	486.693	417.273	307.881	177.305	903.967	530.369	301.04	5.53042	0.837248	4.82368	5.76317	55.6029	0	0	0	0	0	0	0	0	0	0	0	0	0	0	0	0	0
																			2417.98	1238.01	1279.92	1138.06	781.896	456.115	2417.98	1478.34	772.975	14.8272	2.55359	8.28212	6.07425	134.928	0	0	0	0	0	0	0	0	0	0	0	0	0	0	0	0	0
																			1629.25	858.075	870.549	758.697	543.542	314.533	1629.25	979.717	518.297	11.8412	1.89134	6.38539	9.72813	101.386	0	0	0	0	0	0	0	0	0	0	0	0	0	0	0	0	0
																			2063.74	1088.99	1101.7	962.044	689.739	399.25	2063.74	1254.56	661.173	12.1499	2.05529	9.14414	10.5849	114.082	0	0	0	0	0	0	0	0	0	0	0	0	0	0	0	0	0
																			2535.08	1343.92	1352.52	1182.56	848.391	495.525	2535.08	1549.59	803.312	13.7643	2.47719	10.9582	18.1831	136.796	0	0	0	0	0	0	0	0	0	0	0	0	0	0	0	0	0
																			2252.76	1176.82	1197.79	1054.97	742.851	433.965	2252.76	1372.93	715.888	12.7062	2.1395	6.63839	10.2208	132.233	0	0	0	0	0	0	0	0	0	0	0	0	0	0	0	0	0
																			1841.11	975.818	986.869	854.239	619.308	356.51	1841.11	1101.01	604.665	11.206	1.70919	8.37969	2.33155	111.809	0	0	0	0	0	0	0	0	0	0	0	0	0	0	0	0	0
																			1972.33	1029.94	1049.25	923.076	650.546	379.394	1972.33	1199.11	625.848	11.9313	2.01261	7.03474	14.0699	112.316	0	0	0	0	0	0	0	0	0	0	0	0	0	0	0	0	0
																			1833.91	972.905	981.964	851.949	615.771	357.133	1833.91	1116.43	583.052	12.0423	1.8552	7.40959	8.95011	104.175	0	0	0	0	0	0	0	0	0	0	0	0	0	0	0	0	0
																			1979.77	1032.74	1052.6	927.162	653.968	378.772	1979.77	1205.89	633.919	11.9046	2.1715	7.19871	11.9838	106.695	0	0	0	0	0	0	0	0	0	0	0	0	0	0	0	0	0
																			1953.32	1029.94	1044.81	908.506	653.82	376.123	1953.32	1197.07	622.793	13.4189	1.73406	3.70703	6.5893	107.999	0	0	0	0	0	0	0	0	0	0	0	0	0	0	0	0	0
																			2427.7	1253.51	1285.54	1142.16	791.225	462.284	2427.7	1514.12	743.931	13.2114	2.73934	8.06347	14.8872	130.752	0	0	0	0	0	0	0	0	0	0	0	0	0	0	0	0	0
																			1486.47	783.278	795.349	691.118	495.847	287.431	1486.47	899.374	472.488	10.2231	1.55376	4.26699	8.52117	90.0404	0	0	0	0	0	0	0	0	0	0	0	0	0	0	0	0	0
																			2090.97	1105.46	1114.5	976.465	697.909	407.549	2090.97	1275.35	658.674	13.6735	2.01493	6.79141	13.5575	120.908	0	0	0	0	0	0	0	0	0	0	0	0	0	0	0	0	0
																			619.639	334.221	335.239	284.4	212.716	121.505	619.639	364.624	206.049	3.92295	0.756796	1.8269	1.98568	40.4738	0	0	0	0	0	0	0	0	0	0	0	0	0	0	0	0	0
																			2137.43	1127.26	1140.63	996.801	713.233	414.03	2137.43	1305.43	674.624	15.2146	2.02726	10.5853	12.4564	117.088	0	0	0	0	0	0	0	0	0	0	0	0	0	0	0	0	0
																			2035.8	1094.03	1092.66	943.146	691.621	402.412	2035.8	1226.52	658.695	13.3794	2.06151	11.6824	7.12059	116.345	0	0	0	0	0	0	0	0	0	0	0	0	0	0	0	0	0
																			988.303	525.703	531.422	456.881	334.268	191.436	988.303	586.79	326.002	6.32535	1.16238	2.94359	3.5869	61.4921	0	0	0	0	0	0	0	0	0	0	0	0	0	0	0	0	0
																			2118.2	1112.99	1130.54	987.661	705.175	407.811	2118.2	1296.87	678.291	13.2198	2.01814	6.32602	7.78215	113.699	0	0	0	0	0	0	0	0	0	0	0	0	0	0	0	0	0
																			1802.12	954.597	963.666	838.458	604.374	350.223	1802.12	1091.11	580.543	11.905	1.78243	6.13592	8.9122	101.739	0	0	0	0	0	0	0	0	0	0	0	0	0	0	0	0	0
																			1427.49	773.907	769.678	657.813	491.04	282.868	1427.49	827.612	485.281	10.2112	1.4987	6.00886	6.337	90.5425	0	0	0	0	0	0	0	0	0	0	0	0	0	0	0	0	0
																			2348.74	1240.39	1251.93	1096.81	783.951	456.436	2348.74	1426.64	750.246	16.0811	2.45539	7.89977	17.2341	128.188	0	0	0	0	0	0	0	0	0	0	0	0	0	0	0	0	0
																			2789.14	1422.27	1468.41	1320.73	895.7	526.569	2789.14	1723.86	869.989	16.0568	2.64192	15.528	17.8461	143.214	0	0	0	0	0	0	0	0	0	0	0	0	0	0	0	0	0
																			1437.25	749.454	767.148	670.104	475.057	274.397	1437.25	875.229	456.132	8.98851	1.61588	5.74513	5.93782	83.6032	0	0	0	0	0	0	0	0	0	0	0	0	0	0	0	0	0
																			2685.48	1400.23	1426.93	1258.55	883.141	517.085	2685.48	1656.15	847.918	17.1216	2.43441	8.54673	9.27185	144.035	0	0	0	0	0	0	0	0	0	0	0	0	0	0	0	0	0
																			1820.51	987.886	980.576	839.938	625.454	362.432	1820.51	1091.24	594.401	12.0796	1.9555	7.39911	10.0287	103.415	0	0	0	0	0	0	0	0	0	0	0	0	0	0	0	0	0
																			780.021	417.672	420.104	359.916	265.625	152.046	780.021	468.31	250.875	4.44881	0.837244	3.0145	3.73412	48.8007	0	0	0	0	0	0	0	0	0	0	0	0	0	0	0	0	0
																			1635.27	864.385	874.622	760.644	547.207	317.178	1635.27	989.274	526.983	11.0392	2.05334	3.80203	7.79123	94.3228	0	0	0	0	0	0	0	0	0	0	0	0	0	0	0	0	0
																			985.392	524.839	530.246	455.146	333.14	191.699	985.392	578.261	324.796	6.80938	1.12258	4.543	5.93879	63.9223	0	0	0	0	0	0	0	0	0	0	0	0	0	0	0	0	0
																			1868.81	990.702	1000.29	868.52	626.667	364.035	1868.81	1124.91	602.567	11.2403	2.0805	4.63429	10.3896	112.988	0	0	0	0	0	0	0	0	0	0	0	0	0	0	0	0	0
																			1329.39	716.964	715.563	613.827	454.83	262.133	1329.39	789.727	436.992	8.1912	1.53528	3.76126	6.61103	82.5716	0	0	0	0	0	0	0	0	0	0	0	0	0	0	0	0	0
																			1450.45	789.949	782.425	668.03	500.171	289.779	1450.45	859.073	476.082	9.63463	1.52157	7.97387	10.2106	85.9582	0	0	0	0	0	0	0	0	0	0	0	0	0	0	0	0	0
																			2580.24	1338.91	1369.38	1210.87	845.852	493.063	2580.24	1622.78	789.536	15.9015	2.45619	6.57419	5.83197	137.168	0	0	0	0	0	0	0	0	0	0	0	0	0	0	0	0	0
																			1130.45	591.776	604.466	525.986	375.528	216.248	1130.45	683.378	364.518	7.46104	1.28227	4.10781	5.77079	63.9329	0	0	0	0	0	0	0	0	0	0	0	0	0	0	0	0	0
																			1897.34	1020.62	1019.01	878.331	645.394	375.226	1897.34	1142.82	613.481	12.8598	1.9474	4.22303	12.6121	109.4	0	0	0	0	0	0	0	0	0	0	0	0	0	0	0	0	0
																			2058.02	1071.65	1094.9	963.119	677.008	394.645	2058.02	1257.12	652.788	13.5078	2.22027	5.68878	6.56513	120.127	0	0	0	0	0	0	0	0	0	0	0	0	0	0	0	0	0
																			2163.76	1136.71	1153.66	1010.1	718.342	418.368	2163.76	1312.42	694.621	15.8515	2.28731	9.6523	7.84024	121.089	0	0	0	0	0	0	0	0	0	0	0	0	0	0	0	0	0
																			1535.13	843.02	830.819	704.307	535.137	307.882	1535.13	901.906	510.342	11.6607	1.4229	6.06355	7.34065	96.39	0	0	0	0	0	0	0	0	0	0	0	0	0	0	0	0	0
																			1611.35	868.352	866.915	744.436	549.416	318.936	1611.35	958.923	528.718	10.4333	1.69764	3.29302	8.23914	100.047	0	0	0	0	0	0	0	0	0	0	0	0	0	0	0	0	0
																			720.098	378.18	386.104	333.994	240.325	137.855	720.098	426.125	237.413	4.96831	0.657116	1.87385	2.79908	46.2613	0	0	0	0	0	0	0	0	0	0	0	0	0	0	0	0	0
																			1798.28	950.886	962.115	836.163	602.456	348.43	1798.28	1099.02	570.001	9.96968	1.57717	7.6787	5.07678	104.953	0	0	0	0	0	0	0	0	0	0	0	0	0	0	0	0	0
																			1662.01	899.953	895.093	766.919	570.684	329.269	1662.01	1015.11	524.342	11.4351	1.88566	8.56142	7.32637	93.3496	0	0	0	0	0	0	0	0	0	0	0	0	0	0	0	0	0
																			1744.64	906.622	928.782	815.856	575.007	331.615	1744.64	1073.05	543.979	9.73667	1.75356	7.09994	9.5372	99.485	0	0	0	0	0	0	0	0	0	0	0	0	0	0	0	0	0
																			2685.25	1404.56	1427.66	1257.59	887.178	517.386	2685.25	1659.49	843.754	15.8144	2.87453	7.39689	10.7873	145.13	0	0	0	0	0	0	0	0	0	0	0	0	0	0	0	0	0
																			1789.48	925.233	950.982	838.5	585.169	340.064	1789.48	1109.22	549.763	11.5889	1.90949	6.26067	8.91248	101.824	0	0	0	0	0	0	0	0	0	0	0	0	0	0	0	0	0
																			1510.48	793.248	807.051	703.426	501.716	291.531	1510.48	914.65	481.282	9.16737	1.72619	3.77308	7.17335	92.7044	0	0	0	0	0	0	0	0	0	0	0	0	0	0	0	0	0
																			2032.46	1075.59	1086.34	946.122	680.719	394.868	2032.46	1244.08	640.923	10.9728	2.17007	9.72902	9.86268	114.724	0	0	0	0	0	0	0	0	0	0	0	0	0	0	0	0	0
																			1311.81	712.55	707.054	604.756	451.723	260.827	1311.81	773.284	439.197	6.81532	1.42118	4.63265	8.60322	77.857	0	0	0	0	0	0	0	0	0	0	0	0	0	0	0	0	0
																			1771.08	919.573	941.753	829.328	581.151	338.422	1771.08	1083.8	558.634	10.8539	1.64995	6.48566	12.6178	97.0409	0	0	0	0	0	0	0	0	0	0	0	0	0	0	0	0	0
																			1184.82	644.737	640.392	544.423	409.361	235.376	1184.82	703.104	384.981	7.62854	1.39588	4.92078	7.17121	75.6136	0	0	0	0	0	0	0	0	0	0	0	0	0	0	0	0	0
																			2346.11	1213.65	1245.03	1101.08	767.765	445.881	2346.11	1457.36	725.767	13.5005	2.2511	9.18829	8.02377	130.02	0	0	0	0	0	0	0	0	0	0	0	0	0	0	0	0	0
																			1401.23	742.97	750.658	650.567	471.099	271.871	1401.23	842.599	449.44	8.76246	1.45597	4.76518	8.27644	85.9266	0	0	0	0	0	0	0	0	0	0	0	0	0	0	0	0	0
																			2735.16	1455.34	1460.56	1274.6	919.426	535.916	2735.16	1667.3	879.726	18.8227	3.209	8.33659	12.4695	145.294	0	0	0	0	0	0	0	0	0	0	0	0	0	0	0	0	0
																			1034.55	547.628	554.548	480.001	347.878	199.75	1034.55	623.49	332.236	5.50367	1.10415	3.6754	5.55117	62.9884	0	0	0	0	0	0	0	0	0	0	0	0	0	0	0	0	0
																			1708.37	894.351	911.388	796.983	565.985	328.367	1708.37	1033.22	548.372	9.33537	2.17136	5.07616	9.6934	100.505	0	0	0	0	0	0	0	0	0	0	0	0	0	0	0	0	0
																			1827.52	963.992	977.163	850.352	610.25	353.742	1827.52	1111.78	583.299	10.5579	1.71569	8.12838	10.9881	101.047	0	0	0	0	0	0	0	0	0	0	0	0	0	0	0	0	0
																			2855.2	1509.02	1520.01	1335.2	951.621	557.401	2855.2	1737.73	915.408	18.7571	2.81363	11.5231	14.0142	154.96	0	0	0	0	0	0	0	0	0	0	0	0	0	0	0	0	0
																			2887.59	1525.69	1537.04	1350.54	961.23	564.458	2887.59	1764.51	917.701	20.3541	3.62494	11.023	17.091	153.279	0	0	0	0	0	0	0	0	0	0	0	0	0	0	0	0	0
																			1534.49	801.082	819.659	714.834	508.178	292.904	1534.49	941.536	480.918	10.5227	1.78023	5.12122	4.76413	89.8504	0	0	0	0	0	0	0	0	0	0	0	0	0	0	0	0	0
																			1549.72	833.132	834.315	715.408	529.128	304.004	1549.72	941.192	492.669	9.6261	1.87573	8.05904	3.29522	93.0049	0	0	0	0	0	0	0	0	0	0	0	0	0	0	0	0	0
																			1852.18	973.781	989.149	863.03	616.218	357.563	1852.18	1128.8	580.684	12.2117	1.61191	7.60241	7.32123	113.952	0	0	0	0	0	0	0	0	0	0	0	0	0	0	0	0	0
																			1779.47	953.656	956.11	823.362	604.195	349.461	1779.47	1068.22	581.54	11.7551	1.96214	5.25423	8.20297	102.538	0	0	0	0	0	0	0	0	0	0	0	0	0	0	0	0	0
																			2018.34	1063.46	1077.93	940.403	673.2	390.262	2018.34	1236.07	634.898	13.2389	2.16226	10.0604	7.35037	114.56	0	0	0	0	0	0	0	0	0	0	0	0	0	0	0	0	0
																			2063.56	1108.55	1106.56	957.01	700.236	408.309	2063.56	1236.03	672.891	13.5665	2.44935	9.03833	13.2885	116.304	0	0	0	0	0	0	0	0	0	0	0	0	0	0	0	0	0
																			1158.82	616.283	621.866	536.957	390.921	225.361	1158.82	693.318	373.289	6.56055	1.23182	5.85966	7.06174	71.5024	0	0	0	0	0	0	0	0	0	0	0	0	0	0	0	0	0
																			2334.87	1224.5	1243.54	1091.32	774.64	449.864	2334.87	1438.71	734.18	14.3286	2.65484	10.024	12.7216	122.251	0	0	0	0	0	0	0	0	0	0	0	0	0	0	0	0	0
																			2339.15	1256.75	1253.19	1085.96	792.782	463.967	2339.15	1412.27	753.678	15.147	2.6762	8.57695	13.9346	132.871	0	0	0	0	0	0	0	0	0	0	0	0	0	0	0	0	0
																			1206.43	627.434	643.602	562.825	397.525	229.91	1206.43	719.509	394.939	6.88269	1.34026	5.39726	5.06401	73.2952	0	0	0	0	0	0	0	0	0	0	0	0	0	0	0	0	0
																			2040.62	1061.09	1084.92	955.702	670.52	390.573	2040.62	1264.15	629.221	11.8516	1.93428	9.74645	11.268	112.447	0	0	0	0	0	0	0	0	0	0	0	0	0	0	0	0	0
																			1691.5	922.636	912.465	779.03	585.16	337.477	1691.5	1001.92	563.252	10.6575	1.68094	5.72514	9.84765	98.4137	0	0	0	0	0	0	0	0	0	0	0	0	0	0	0	0	0
																			2720.7	1415	1442.34	1278.36	892.373	522.627	2720.7	1683.86	849.26	17.8578	2.47141	12.352	16.4225	138.476	0	0	0	0	0	0	0	0	0	0	0	0	0	0	0	0	0
																			1755.55	931.4	939.162	816.389	589.31	342.09	1755.55	1060.74	562.912	11.9363	1.75883	8.52888	10.9512	98.7205	0	0	0	0	0	0	0	0	0	0	0	0	0	0	0	0	0
																			1107.52	590.864	594.996	512.525	374.96	215.904	1107.52	660.756	362.215	6.80693	1.2395	5.07148	4.88588	66.5463	0	0	0	0	0	0	0	0	0	0	0	0	0	0	0	0	0
																			1798.98	965.774	966.292	832.686	612.14	353.634	1798.98	1078.22	583.098	10.7621	2.15323	9.13207	9.81951	105.791	0	0	0	0	0	0	0	0	0	0	0	0	0	0	0	0	0
																			515.234	269.987	276.705	238.529	171.739	98.2483	515.234	294.486	179.882	3.22284	0.550909	1.19089	1.75504	34.1455	0	0	0	0	0	0	0	0	0	0	0	0	0	0	0	0	0
																			1769.15	944.742	950.279	818.876	599.495	345.247	1769.15	1069.5	563.28	10.8326	2.06881	9.92968	7.27641	106.265	0	0	0	0	0	0	0	0	0	0	0	0	0	0	0	0	0
																			1963	1040.51	1048.79	914.201	657.96	382.546	1963	1198.44	619.78	12.946	1.98092	6.29287	13.3541	110.198	0	0	0	0	0	0	0	0	0	0	0	0	0	0	0	0	0
																			2041.6	1099.47	1097.14	944.461	696.807	402.659	2041.6	1231.89	662.771	12.8299	2.41356	6.81147	5.9931	118.893	0	0	0	0	0	0	0	0	0	0	0	0	0	0	0	0	0
																			1952.46	1021.4	1043.27	909.188	647.713	373.692	1952.46	1194.11	616.237	11.2138	2.03133	7.85199	2.9071	118.105	0	0	0	0	0	0	0	0	0	0	0	0	0	0	0	0	0
																			2314.69	1224.01	1234.59	1080.1	772.122	451.884	2314.69	1411.13	728.222	15.796	2.23054	11.5691	16.0934	129.642	0	0	0	0	0	0	0	0	0	0	0	0	0	0	0	0	0
																			2217.24	1200.42	1190.9	1026.35	758.981	441.441	2217.24	1352.96	700.037	12.4654	2.48346	14.1302	16.4162	118.756	0	0	0	0	0	0	0	0	0	0	0	0	0	0	0	0	0
																			1791.47	972.232	963.452	828.017	615.44	356.792	1791.47	1066.85	585.542	11.7396	1.89974	6.77466	13.398	105.267	0	0	0	0	0	0	0	0	0	0	0	0	0	0	0	0	0
																			1996.24	1060.3	1070.35	925.89	672.243	388.059	1996.24	1205.58	652.094	13.7497	2.00276	4.24989	4.99914	113.558	0	0	0	0	0	0	0	0	0	0	0	0	0	0	0	0	0
																			2891.92	1503.85	1531.63	1360.28	947.527	556.319	2891.92	1782.55	902.756	19.7638	3.34333	13.773	17.7438	151.984	0	0	0	0	0	0	0	0	0	0	0	0	0	0	0	0	0
																			1372.6	750.775	742.078	630.521	476.086	274.69	1372.6	811.861	450.087	9.21897	1.28694	6.06657	7.67177	86.4069	0	0	0	0	0	0	0	0	0	0	0	0	0	0	0	0	0
																			1777.8	932.923	950.34	827.459	592.444	340.479	1777.8	1078.71	570.142	11.4728	2.16779	7.04984	6.21998	102.038	0	0	0	0	0	0	0	0	0	0	0	0	0	0	0	0	0
																			1763.63	935.931	944.833	818.795	592.421	343.509	1763.63	1065.92	563.81	11.0846	1.92144	9.04989	7.60887	104.23	0	0	0	0	0	0	0	0	0	0	0	0	0	0	0	0	0
																			2659.67	1394.13	1412.93	1246.74	878.256	515.875	2659.67	1605.94	868.43	17.8664	2.72371	7.99356	17.0176	139.701	0	0	0	0	0	0	0	0	0	0	0	0	0	0	0	0	0
																			1568.54	842.864	843.68	724.863	535.198	307.666	1568.54	945.216	507.564	9.50104	1.70292	6.43962	7.98603	90.1339	0	0	0	0	0	0	0	0	0	0	0	0	0	0	0	0	0
																			1473.5	782.873	790.348	683.148	496.647	286.225	1473.5	876.503	482.827	8.38345	1.75376	7.15997	9.11379	87.7548	0	0	0	0	0	0	0	0	0	0	0	0	0	0	0	0	0
																			1674.23	876.271	894.153	780.08	556.247	320.024	1674.23	1021.55	524.52	11.2735	1.70321	9.14215	6.98891	99.0508	0	0	0	0	0	0	0	0	0	0	0	0	0	0	0	0	0
																			1708.22	899.904	912.815	795.405	570.33	329.574	1708.22	1041.05	538.093	11.0127	2.04449	8.27149	8.61935	99.1339	0	0	0	0	0	0	0	0	0	0	0	0	0	0	0	0	0
																			1525.75	818.64	820.251	705.495	519.906	298.734	1525.75	914.1	500.926	9.95635	1.48292	5.8178	5.3478	88.115	0	0	0	0	0	0	0	0	0	0	0	0	0	0	0	0	0
																			2579.33	1378.55	1377.96	1201.37	868.394	510.152	2579.33	1573.1	813.093	17.3931	3.16141	10.6369	17.4507	144.491	0	0	0	0	0	0	0	0	0	0	0	0	0	0	0	0	0
																			1417.15	748.57	759.289	657.86	474.898	273.672	1417.15	858.7	458.377	8.2011	1.35314	5.52321	1.79417	83.1997	0	0	0	0	0	0	0	0	0	0	0	0	0	0	0	0	0
																			1920.31	1002.11	1023.27	897.04	634.859	367.251	1920.31	1176.78	600.875	11.1518	2.24392	11.9451	9.53084	107.78	0	0	0	0	0	0	0	0	0	0	0	0	0	0	0	0	0
																			1061.43	560.912	568.867	492.568	355.584	205.328	1061.43	633.234	341.753	6.5074	1.03324	3.03956	8.0328	67.8337	0	0	0	0	0	0	0	0	0	0	0	0	0	0	0	0	0
																			1529.41	817.367	821.16	708.251	518.093	299.275	1529.41	913.935	499.69	10.7822	1.45305	5.49476	7.63277	90.4237	0	0	0	0	0	0	0	0	0	0	0	0	0	0	0	0	0
																			2572.46	1375.89	1375.69	1196.78	867.153	508.74	2572.46	1545.41	836.569	17.8676	2.68835	12.2688	14.3138	143.345	0	0	0	0	0	0	0	0	0	0	0	0	0	0	0	0	0
																			1878.12	992.481	1004.04	874.071	628.105	364.376	1878.12	1136.37	598.018	11.2737	1.85097	10.1281	8.99407	111.482	0	0	0	0	0	0	0	0	0	0	0	0	0	0	0	0	0
																			2130.66	1128.63	1139.39	991.27	713.408	415.225	2130.66	1295.55	677.48	12.2671	2.41994	6.00394	12.7255	124.206	0	0	0	0	0	0	0	0	0	0	0	0	0	0	0	0	0
																			1764.12	938.518	946.323	817.796	594.059	344.459	1764.12	1072.58	560.786	11.2367	1.83281	6.2164	3.96021	107.503	0	0	0	0	0	0	0	0	0	0	0	0	0	0	0	0	0
																			1635.08	874.183	878.587	756.493	553.451	320.732	1635.08	978.506	528.355	10.8497	1.50683	8.87408	4.87876	102.11	0	0	0	0	0	0	0	0	0	0	0	0	0	0	0	0	0
																			2142.7	1139.41	1144.35	998.354	719.717	419.698	2142.7	1293.41	681.993	14.521	1.9696	7.02605	15.5926	128.191	0	0	0	0	0	0	0	0	0	0	0	0	0	0	0	0	0
																			1290.17	701.657	696.915	593.26	445.174	256.483	1290.17	759.656	428.713	7.95001	1.26039	6.35892	6.25637	79.9803	0	0	0	0	0	0	0	0	0	0	0	0	0	0	0	0	0
																			1860.98	1004.99	1002.05	858.934	637.636	367.356	1860.98	1118.38	607.09	13.1547	2.10774	5.84636	7.46638	106.934	0	0	0	0	0	0	0	0	0	0	0	0	0	0	0	0	0
																			1926.2	995.501	1024.19	902.012	630.461	365.04	1926.2	1177.98	614.496	13.9074	2.17142	3.45891	7.97137	106.223	0	0	0	0	0	0	0	0	0	0	0	0	0	0	0	0	0
																			2766.47	1442.73	1467.34	1299.12	909.061	533.673	2766.47	1712.11	868.545	16.8618	2.79299	12.2012	13.2547	140.701	0	0	0	0	0	0	0	0	0	0	0	0	0	0	0	0	0
																			1243.77	650.628	665.76	578.012	413.506	237.122	1243.77	762.704	387.258	6.9033	1.15603	5.15185	2.95422	77.644	0	0	0	0	0	0	0	0	0	0	0	0	0	0	0	0	0
																			1879.59	1010.98	1008.02	871.574	638.998	371.979	1879.59	1119.21	613.516	13.8364	2.16064	7.78198	15.5754	107.513	0	0	0	0	0	0	0	0	0	0	0	0	0	0	0	0	0
																			1563.24	839.149	840.602	722.637	532.174	306.975	1563.24	930.021	509.866	9.73448	1.86135	7.78378	7.07034	96.9022	0	0	0	0	0	0	0	0	0	0	0	0	0	0	0	0	0
																			2725.9	1411.88	1443.86	1282.04	890.421	521.459	2725.9	1665.48	873.349	17.2417	3.23133	5.96341	13.8233	146.81	0	0	0	0	0	0	0	0	0	0	0	0	0	0	0	0	0
																			871.144	467.456	469.346	401.798	296.625	170.831	871.144	513.158	288.658	5.37435	0.888759	2.83034	4.68817	55.5463	0	0	0	0	0	0	0	0	0	0	0	0	0	0	0	0	0
																			2075.09	1088.69	1106.36	968.738	687.528	401.166	2075.09	1267.34	655.657	12.8703	1.93573	10.094	11.0386	116.162	0	0	0	0	0	0	0	0	0	0	0	0	0	0	0	0	0
																			1997.14	1047.11	1062.55	934.593	661.129	385.977	1997.14	1229.47	616.461	13.0774	2.35962	4.13144	15.8536	115.789	0	0	0	0	0	0	0	0	0	0	0	0	0	0	0	0	0
																			1839.71	994.387	990.202	849.511	628.984	365.404	1839.71	1093.01	604.701	11.8042	1.88535	6.7791	13.0838	108.445	0	0	0	0	0	0	0	0	0	0	0	0	0	0	0	0	0
																			2172.66	1185.87	1171.09	1001.57	750.962	434.904	2172.66	1302.08	716.583	13.1386	2.21041	6.69172	7.1374	124.826	0	0	0	0	0	0	0	0	0	0	0	0	0	0	0	0	0
																			1923.95	1008.88	1027.49	896.467	639.625	369.259	1923.95	1188.62	596.954	11.3193	1.93628	9.48578	6.35091	109.29	0	0	0	0	0	0	0	0	0	0	0	0	0	0	0	0	0
																			1385.44	723.102	739.854	645.591	458.709	264.393	1385.44	835.869	443.962	9.71975	1.31707	6.38114	7.65079	80.5458	0	0	0	0	0	0	0	0	0	0	0	0	0	0	0	0	0
																			1472.89	803.85	795.612	677.282	509.459	294.391	1472.89	875.359	479.317	8.36884	1.63331	7.44152	10.0832	90.6909	0	0	0	0	0	0	0	0	0	0	0	0	0	0	0	0	0
																			2057.33	1089.74	1100.83	956.499	689.777	399.967	2057.33	1245.71	669.416	12.4293	2.06897	6.82812	6.91092	113.962	0	0	0	0	0	0	0	0	0	0	0	0	0	0	0	0	0
																			1788.58	941.38	955.2	833.38	596.665	344.715	1788.58	1081.12	578.278	11.0837	1.78904	4.76799	9.78068	101.758	0	0	0	0	0	0	0	0	0	0	0	0	0	0	0	0	0
																			1914.01	1013.34	1022.26	891.756	640.185	373.16	1914.01	1144.88	620.491	13.1353	1.758	10.1944	11.7976	111.756	0	0	0	0	0	0	0	0	0	0	0	0	0	0	0	0	0
																			1933.37	1014.93	1032.48	900.898	643.703	371.228	1933.37	1179.32	609.969	13.3265	1.75263	5.9848	4.42969	118.59	0	0	0	0	0	0	0	0	0	0	0	0	0	0	0	0	0
																			1662.65	905.507	897.23	765.423	573.437	332.07	1662.65	984.807	550.457	11.4082	1.89677	7.67592	6.38683	100.021	0	0	0	0	0	0	0	0	0	0	0	0	0	0	0	0	0
																			2394.97	1264.36	1278.77	1116.2	798.333	466.029	2394.97	1467.29	757.308	13.759	2.57312	8.60841	10.3305	135.101	0	0	0	0	0	0	0	0	0	0	0	0	0	0	0	0	0
																			1779.79	960.362	957.186	822.605	607.16	353.201	1779.79	1064.45	571.384	11.9037	1.71913	10.3	12.5517	107.479	0	0	0	0	0	0	0	0	0	0	0	0	0	0	0	0	0
																			2822.41	1481.64	1499.5	1322.91	933.396	548.242	2822.41	1736.18	886.679	17.322	2.74885	11.1148	17.9047	150.456	0	0	0	0	0	0	0	0	0	0	0	0	0	0	0	0	0
																			1826.08	963.426	976.148	849.935	610.176	353.25	1826.08	1112.21	575.421	11.075	2.01616	7.61528	10.4221	107.319	0	0	0	0	0	0	0	0	0	0	0	0	0	0	0	0	0
																			1714.28	905.971	917.294	796.99	573.688	332.283	1714.28	1036.97	550.434	10.6581	1.81414	5.07269	9.31669	100.022	0	0	0	0	0	0	0	0	0	0	0	0	0	0	0	0	0
																			1923.77	1009.08	1026.46	897.305	638.992	370.084	1923.77	1166.41	617.165	13.3891	1.99463	8.64809	7.41784	108.745	0	0	0	0	0	0	0	0	0	0	0	0	0	0	0	0	0
																			1566.62	833.884	839.884	726.74	528.182	305.702	1566.62	936.456	512.291	10.0234	1.6952	6.49219	8.5626	91.1034	0	0	0	0	0	0	0	0	0	0	0	0	0	0	0	0	0
																			999.73	534.8	538.451	461.279	339.885	194.915	999.73	597.868	327.656	5.66313	1.06554	3.05827	3.35142	61.0671	0	0	0	0	0	0	0	0	0	0	0	0	0	0	0	0	0
																			1505.36	792.997	804.556	700.803	502.093	290.904	1505.36	905.045	489.801	9.54912	1.60368	1.46365	9.85462	88.0416	0	0	0	0	0	0	0	0	0	0	0	0	0	0	0	0	0
																			1248.41	668.067	671.697	576.714	424.281	243.787	1248.41	756.146	399.584	7.31217	1.35832	6.77599	4.58301	72.6507	0	0	0	0	0	0	0	0	0	0	0	0	0	0	0	0	0
																			2296.64	1218.34	1226.98	1069.65	769.437	448.905	2296.64	1393.6	742.505	15.2056	2.72105	5.51397	10.3513	126.74	0	0	0	0	0	0	0	0	0	0	0	0	0	0	0	0	0
																			1439.31	738.827	764.7	674.61	467.638	271.19	1439.31	876.08	454.577	9.25117	1.47787	7.08624	3.45498	87.3822	0	0	0	0	0	0	0	0	0	0	0	0	0	0	0	0	0
																			988.136	525.943	531.275	456.861	334.059	191.884	988.136	591.95	318.82	6.8586	1.07246	4.68981	4.38686	60.3577	0	0	0	0	0	0	0	0	0	0	0	0	0	0	0	0	0
																			1583.9	850.178	850.69	733.208	538.657	311.521	1583.9	937.674	526.774	11.2	1.70884	4.62175	8.89415	93.0255	0	0	0	0	0	0	0	0	0	0	0	0	0	0	0	0	0
																			1750.71	930.659	937.268	813.442	588.106	342.553	1750.71	1048.23	564.606	10.9912	1.76866	5.84005	10.3803	108.894	0	0	0	0	0	0	0	0	0	0	0	0	0	0	0	0	0
																			1868.51	984.214	996.723	871.787	622.519	361.695	1868.51	1132.43	592.833	10.848	2.11263	7.92825	15.8719	106.485	0	0	0	0	0	0	0	0	0	0	0	0	0	0	0	0	0
																			1611.45	843.525	859.647	751.804	534.114	309.411	1611.45	972.124	517.582	10.1322	1.61985	7.63208	10.9184	91.4422	0	0	0	0	0	0	0	0	0	0	0	0	0	0	0	0	0
																			1597.54	853.699	857.124	740.417	540.916	312.783	1597.54	965.207	513.969	11.1205	1.70275	3.88023	9.27874	92.383	0	0	0	0	0	0	0	0	0	0	0	0	0	0	0	0	0
																			1056.79	575.524	571.308	485.478	365.193	210.331	1056.79	628.173	345.434	5.96683	1.09346	3.59364	5.37812	67.1472	0	0	0	0	0	0	0	0	0	0	0	0	0	0	0	0	0
																			1341.73	716.215	720.464	621.265	453.944	262.271	1341.73	799.198	437.902	8.60305	1.67947	5.03767	7.46058	81.8476	0	0	0	0	0	0	0	0	0	0	0	0	0	0	0	0	0
																			2286.41	1226.56	1225.61	1060.8	775.546	451.01	2286.41	1386.9	733.837	13.9487	2.70786	9.9519	12.017	127.048	0	0	0	0	0	0	0	0	0	0	0	0	0	0	0	0	0
																			878.106	467.207	472.458	405.648	297.169	170.038	878.106	529.157	279.992	4.4715	0.908989	4.76932	3.3846	55.4229	0	0	0	0	0	0	0	0	0	0	0	0	0	0	0	0	0
																			2338.77	1221.65	1244.86	1093.91	772.394	449.259	2338.77	1441.28	735.999	13.6548	2.82249	6.78351	8.34467	129.883	0	0	0	0	0	0	0	0	0	0	0	0	0	0	0	0	0
																			2937.76	1506.82	1551.68	1386.08	949.49	557.326	2937.76	1845.07	899.878	17.5757	3.01954	12.7514	9.2121	150.254	0	0	0	0	0	0	0	0	0	0	0	0	0	0	0	0	0
																			2043.48	1074.8	1090.03	953.451	679.144	395.653	2043.48	1259.42	633.077	14.7191	2.18919	7.5371	9.45673	117.073	0	0	0	0	0	0	0	0	0	0	0	0	0	0	0	0	0
																			1963.51	1024.11	1045.61	917.897	648.429	375.684	1963.51	1210.71	611.405	9.34795	1.83285	7.51315	8.72717	113.974	0	0	0	0	0	0	0	0	0	0	0	0	0	0	0	0	0
																			2045.18	1105.01	1099.77	945.414	700.065	404.943	2045.18	1238.77	652.823	14.19	2.3527	10.1592	9.18813	117.696	0	0	0	0	0	0	0	0	0	0	0	0	0	0	0	0	0
																			1257.88	687.068	680.99	576.891	436.09	250.978	1257.88	750.105	405.044	8.9502	1.38984	5.93668	7.36859	79.0868	0	0	0	0	0	0	0	0	0	0	0	0	0	0	0	0	0
																			1080.53	578.525	581.913	498.613	367.207	211.318	1080.53	642.531	350.495	6.43613	1.12965	4.37191	5.93242	69.6308	0	0	0	0	0	0	0	0	0	0	0	0	0	0	0	0	0
																			1678.64	904.749	902.464	776.176	573.002	331.747	1678.64	1012.29	536.722	10.3252	1.70863	7.2373	10.6551	99.6994	0	0	0	0	0	0	0	0	0	0	0	0	0	0	0	0	0
																			2737.77	1456.79	1459.77	1278	919.074	537.714	2737.77	1662.81	879.119	16.7177	3.12598	11.9865	13.9649	150.046	0	0	0	0	0	0	0	0	0	0	0	0	0	0	0	0	0
																			2312.39	1221.11	1234.66	1077.74	772.387	448.72	2312.39	1423.37	722.792	16.3817	2.48942	12.2769	5.93573	129.145	0	0	0	0	0	0	0	0	0	0	0	0	0	0	0	0	0
																			2433.56	1289.59	1297.67	1135.89	814.748	474.843	2433.56	1481.06	781.69	15.5828	2.39541	6.62633	13.52	132.682	0	0	0	0	0	0	0	0	0	0	0	0	0	0	0	0	0
																			1686.06	916.616	909.645	776.42	580.654	335.962	1686.06	1001.15	554.098	11.0426	2.0653	5.58321	9.65989	102.463	0	0	0	0	0	0	0	0	0	0	0	0	0	0	0	0	0
																			1806.69	976.321	973.701	832.988	618.571	357.751	1806.69	1088.14	578.153	14.619	2.03314	6.72895	8.29955	108.717	0	0	0	0	0	0	0	0	0	0	0	0	0	0	0	0	0
																			2689.74	1403.71	1430.25	1259.49	888.519	515.188	2689.74	1660.45	839.328	17.0674	2.55671	10.8845	10.091	149.356	0	0	0	0	0	0	0	0	0	0	0	0	0	0	0	0	0
																			1242.4	659.11	667.405	574.998	418.762	240.347	1242.4	745.836	401.972	8.14403	1.34571	5.81522	4.61593	74.6743	0	0	0	0	0	0	0	0	0	0	0	0	0	0	0	0	0
																			2462.7	1299.02	1312.45	1150.25	820.531	478.487	2462.7	1520.44	766.197	15.448	2.65586	8.24124	13.573	136.149	0	0	0	0	0	0	0	0	0	0	0	0	0	0	0	0	0
																			2553.49	1345.86	1360.06	1193.43	849.746	496.119	2553.49	1560.5	808.71	16.3968	2.74522	8.39123	9.61227	147.138	0	0	0	0	0	0	0	0	0	0	0	0	0	0	0	0	0
																			1503.55	790.236	804.09	699.46	500.644	289.592	1503.55	901.773	485.144	9.47477	1.64092	8.35148	7.38474	89.7801	0	0	0	0	0	0	0	0	0	0	0	0	0	0	0	0	0
																			2243.41	1177.36	1195.47	1047.94	744.521	432.84	2243.41	1377.21	704.738	12.882	2.69616	8.49424	9.38168	128.004	0	0	0	0	0	0	0	0	0	0	0	0	0	0	0	0	0
																			2405.98	1273.09	1284.13	1121.86	803.62	469.473	2405.98	1467.88	765.388	13.9793	2.72472	11.2326	11.1676	133.612	0	0	0	0	0	0	0	0	0	0	0	0	0	0	0	0	0
																			2518.39	1303.54	1335.95	1182.44	824.417	479.125	2518.39	1549.4	794.54	17.053	2.67961	7.66578	9.90481	137.154	0	0	0	0	0	0	0	0	0	0	0	0	0	0	0	0	0
																			2117.03	1110.41	1128.44	988.594	702.465	407.941	2117.03	1297.27	663.405	13.3427	1.94938	8.91615	10.5132	121.639	0	0	0	0	0	0	0	0	0	0	0	0	0	0	0	0	0
																			1841.25	977.275	986.301	854.949	618.86	358.414	1841.25	1123.38	580.207	10.6659	2.09056	6.47552	7.54742	110.889	0	0	0	0	0	0	0	0	0	0	0	0	0	0	0	0	0
																			2447.44	1292.62	1304.68	1142.76	815.842	476.776	2447.44	1505.99	763.3	15.6113	2.77911	9.69463	13.7958	136.27	0	0	0	0	0	0	0	0	0	0	0	0	0	0	0	0	0
																			2184.68	1169.37	1169.85	1014.83	739.259	430.107	2184.68	1330.31	699.832	13.1871	2.24292	7.09564	14.958	117.05	0	0	0	0	0	0	0	0	0	0	0	0	0	0	0	0	0
																			2008.37	1058.99	1071.79	936.581	669.813	389.177	2008.37	1213.94	641.354	12.7568	2.28522	7.50951	11.7845	118.738	0	0	0	0	0	0	0	0	0	0	0	0	0	0	0	0	0
																			1663.91	872.242	887.912	775.993	552.083	320.159	1663.91	1018.51	518.21	10.0027	1.77751	6.23049	8.69963	100.478	0	0	0	0	0	0	0	0	0	0	0	0	0	0	0	0	0
																			1069.1	568.72	573.892	495.21	360.219	208.5	1069.1	639.49	349.79	6.40517	1.08187	3.32953	4.61977	64.3865	0	0	0	0	0	0	0	0	0	0	0	0	0	0	0	0	0
[truncated: 3,002 more rows]
[truncated: 12 more columns]

## Sheet: Parameters
No	Mean:	Standard deviation:	Distributon	Randomised Estimate	CI low	CI high	Mean	SD	Original Estimate	Lower limit of estimate	Upper limit of estimate	Meta-analysis Reference
DIET
CHD relative risk per 106g increase in fruit intake	0.93	0.0179	Lognormal	0.93	0.89	0.96	-0.0725707	0.0193142	0.93	0	530	Dauchet L, Amouyel P, Hercberg S, Dallongeville J. Fruit and vegetable consumption and risk of coronary heart disease: a meta-analysis of cohort studies. J Nutr. 2006 Oct;136(10):2588-93.
CHD relative risk per 106g increase in vegetable intake	0.89	0.0306122	Lognormal	0.89	0.83	0.95	-0.116534	0.034448	0.89	0	583	Dauchet L, Amouyel P, Hercberg S, Dallongeville J. Fruit and vegetable consumption and risk of coronary heart disease: a meta-analysis of cohort studies. J Nutr. 2006 Oct;136(10):2588-93.
Stroke relative risk per 106g increase in fruit intake	0.89	0.0204	Lognormal	0.89	0.85	0.93	-0.116534	0.022946	0.89	0	530	Dauchet L, Amouyel P, Dallongeville J. Fruit and vegetable consumption and risk of stroke: a meta-analysis of cohort studies. Neurology. 2005 Oct 25;65(8):1193-7.
Lung cancer reduction per 80g increase in fruit intake	-0.0619	0.0191	Lognormal	0.939977	0.9	0.97	-0.0619	0.0191075	0.939977	0	400	World Cancer Research Fund/American Institute for Cancer Research. Food, Nutrition, Physical Activity, and the Prevention of Cancer: a Global Perspective. Washington DC: AICR, 2007. pg 97
Blood pressure (mmHg) reduction for 6g salt / day reduction	2.5	0.1786	Normal	5.8	2.5	9.2	5.8	1.70918	5.8	?	?	He FJ, Li J, MacGregor GA. Effect of longer term modest salt reduction on blood pressure: Cochrane systematic review and meta-analysis of randomised trials. BMJ 2013;346:f1325. doi: 10.1136/bmj.f1325
<40: CHD relative risk for 20mmHg reduction in BP	-0.7133	0.0417	Lognormal	0.490024	0.45	0.53	-0.7133	0.0417422	0.490024	?	?	Prospective Studies Collaboration. Age-specific relevance of usual blood pressure to vascular mortality: a meta-analysis of individual data for one million adults in 61 prospective studies. Lancer 2002; 360:1903-13
40-49: CHD relative risk for 20mmHg reduction in BP	-0.7133	0.0417	Lognormal	0.490024	0.45	0.53	-0.7133	0.0417422	0.490024	?	?	Prospective Studies Collaboration. Age-specific relevance of usual blood pressure to vascular mortality: a meta-analysis of individual data for one million adults in 61 prospective studies. Lancer 2002; 360:1903-14
50-59: CHD relative risk for 20mmHg reduction in BP	-0.6931	0.0152	Lognormal	0.500024	0.49	0.52	-0.6931	0.015159	0.500024	?	?	Prospective Studies Collaboration. Age-specific relevance of usual blood pressure to vascular mortality: a meta-analysis of individual data for one million adults in 61 prospective studies. Lancer 2002; 360:1903-15
60-69: CHD relative risk for 20mmHg reduction in BP	-0.6162	0.0094	Lognormal	0.539993	0.53	0.55	-0.6162	0.0094493	0.539993	?	?	Prospective Studies Collaboration. Age-specific relevance of usual blood pressure to vascular mortality: a meta-analysis of individual data for one million adults in 61 prospective studies. Lancer 2002; 360:1903-16
70-79: CHD relative risk for 20mmHg reduction in BP	-0.5108	0.0129	Lognormal	0.600015	0.58	0.61	-0.5108	0.012865	0.600015	?	?	Prospective Studies Collaboration. Age-specific relevance of usual blood pressure to vascular mortality: a meta-analysis of individual data for one million adults in 61 prospective studies. Lancer 2002; 360:1903-17
80-89: CHD relative risk for 20mmHg reduction in BP	-0.4005	0.0229	Lognormal	0.669985	0.64	0.7	-0.4005	0.0228602	0.669985	?	?	Prospective Studies Collaboration. Age-specific relevance of usual blood pressure to vascular mortality: a meta-analysis of individual data for one million adults in 61 prospective studies. Lancer 2002; 360:1903-18
90+: CHD relative risk for 20mmHg reduction in BP	-0.4005	0.0229	Lognormal	0.669985	0.64	0.7	-0.4005	0.0228602	0.669985	?	?	Prospective Studies Collaboration. Age-specific relevance of usual blood pressure to vascular mortality: a meta-analysis of individual data for one million adults in 61 prospective studies. Lancer 2002; 360:1903-19
<40: Stroke relative risk for 20mmHg reduction in BP	-1.0217	0.0569	Lognormal	0.359982	0.32	0.4	-1.0217	0.0569244	0.359982	?	?	Prospective Studies Collaboration. Age-specific relevance of usual blood pressure to vascular mortality: a meta-analysis of individual data for one million adults in 61 prospective studies. Lancer 2002; 360:1903-20
40-49: Stroke relative risk for 20mmHg reduction in BP	-1.0217	0.0569	Lognormal	0.359982	0.32	0.4	-1.0217	0.0569244	0.359982	?	?	Prospective Studies Collaboration. Age-specific relevance of usual blood pressure to vascular mortality: a meta-analysis of individual data for one million adults in 61 prospective studies. Lancer 2002; 360:1903-21
50-59: Stroke relative risk for 20mmHg reduction in BP	-0.9676	0.0341	Lognormal	0.379994	0.35	0.4	-0.9676	0.0340641	0.379994	?	?	Prospective Studies Collaboration. Age-specific relevance of usual blood pressure to vascular mortality: a meta-analysis of individual data for one million adults in 61 prospective studies. Lancer 2002; 360:1903-22
60-69: Stroke relative risk for 20mmHg reduction in BP	-0.844	0.0237	Lognormal	0.429987	0.41	0.45	-0.844	0.0237476	0.429987	?	?	Prospective Studies Collaboration. Age-specific relevance of usual blood pressure to vascular mortality: a meta-analysis of individual data for one million adults in 61 prospective studies. Lancer 2002; 360:1903-23
70-79: Stroke relative risk for 20mmHg reduction in BP	-0.6931	0.0204	Lognormal	0.500024	0.48	0.52	-0.6931	0.0204191	0.500024	?	?	Prospective Studies Collaboration. Age-specific relevance of usual blood pressure to vascular mortality: a meta-analysis of individual data for one million adults in 61 prospective studies. Lancer 2002; 360:1903-24
80-89: Stroke relative risk for 20mmHg reduction in BP	-0.4005	0.0305	Lognormal	0.669985	0.63	0.71	-0.4005	0.0304962	0.669985	?	?	Prospective Studies Collaboration. Age-specific relevance of usual blood pressure to vascular mortality: a meta-analysis of individual data for one million adults in 61 prospective studies. Lancer 2002; 360:1903-25
90+: Stroke relative risk for 20mmHg reduction in BP	-0.4005	0.0305	Lognormal	0.669985	0.63	0.71	-0.4005	0.0304962	0.669985	?	?	Prospective Studies Collaboration. Age-specific relevance of usual blood pressure to vascular mortality: a meta-analysis of individual data for one million adults in 61 prospective studies. Lancer 2002; 360:1903-26
Heart failure RR for 20mmHg reduction in BP	-0.6349	0.0526	Lognormal	0.529988	0.48	0.59	-0.6349	0.0526368	0.529988	?	?	Prospective Studies Collaboration. Age-specific relevance of usual blood pressure to vascular mortality: a meta-analysis of individual data for one million adults in 61 prospective studies. Lancer 2002; 360:1903-27
Aortic aneurysm RR for 20mmHg reduction in BP	-0.5978	0.06	Lognormal	0.55002	0.49	0.62	-0.5978	0.0600291	0.55002	?	?	Prospective Studies Collaboration. Age-specific relevance of usual blood pressure to vascular mortality: a meta-analysis of individual data for one million adults in 61 prospective studies. Lancer 2002; 360:1903-28
Hypertensive disease RR for 20mmHg reduction in BP	-1.5141	0.0569	Lognormal	0.220006	0.2	0.25	-1.5141	0.0569244	0.220006	?	?	Prospective Studies Collaboration. Age-specific relevance of usual blood pressure to vascular mortality: a meta-analysis of individual data for one million adults in 61 prospective studies. Lancer 2002; 360:1903-29
Rheumatic heart disease RR for 20mmHg reduction in BP	-0.3011	0.0964	Lognormal	0.740004	0.61	0.89	-0.3011	0.096368	0.740004	?	?	Prospective Studies Collaboration. Age-specific relevance of usual blood pressure to vascular mortality: a meta-analysis of individual data for one million adults in 61 prospective studies. Lancer 2002; 360:1903-30
Pulmonary embolism RR for 20mmHg reduction in BP	-0.3285	0.0948	Lognormal	0.720003	0.6	0.87	-0.3285	0.0947866	0.720003	?	?	Prospective Studies Collaboration. Age-specific relevance of usual blood pressure to vascular mortality: a meta-analysis of individual data for one million adults in 61 prospective studies. Lancer 2002; 360:1903-31
Decrease in Total Serum Cholesterol (mmol/l) for a 1% decrease in total fat as a % of total energy	0.02	0.005	Normal	0.02	0.0102	0.0298	0.02	0.005	0.02	?	?	Clarke R, Frost C, Collins R, Appleby P, Peto R. Dietary lipids and blood cholesterol: quantitative analysis of metabolic ward studies. BMJ 1997; 314
Decrease in Total Serum Cholesterol (mmol/l) for a 1% decrease in saturated fat as a % of total energy	0.052	0.003	Normal	0.052	0.04612	0.05788	0.052	0.003	0.052	?	?	Clarke R, Frost C, Collins R, Appleby P, Peto R. Dietary lipids and blood cholesterol: quantitative analysis of metabolic ward studies. BMJ 1997; 315
Decrease in Total Serum Cholesterol (mmol/l) for a 1% decrease in PUFA as a % of total energy	-0.026	0.004	Normal	-0.026	-0.03384	-0.01816	-0.026	0.004	-0.026	?	?	Clarke R, Frost C, Collins R, Appleby P, Peto R. Dietary lipids and blood cholesterol: quantitative analysis of metabolic ward studies. BMJ 1997; 316
Decrease in Total Serum Cholesterol (mmol/l) for a 1% decrease in MUFA as a % of total energy	0.005	0.003	Normal	0.005	-0.00088	0.01088	0.005	0.003	0.005	?	?	Clarke R, Frost C, Collins R, Appleby P, Peto R. Dietary lipids and blood cholesterol: quantitative analysis of metabolic ward studies. BMJ 1997; 317
Decrease in Total Serum Cholesterol (mmol/l) for a 1mg/d decrease in dietary cholesterol	0.0007	0.0001	Normal	0.0007	0.000504	0.000896	0.0007	0.0001	0.0007	?	?	Clarke R, Frost C, Collins R, Appleby P, Peto R. Dietary lipids and blood cholesterol: quantitative analysis of metabolic ward studies. BMJ 1997; 318
<40: CHD relative risk for 1 mmol/l decrease in Total Serum Cholesterol	-0.821	0.0341	Lognormal	0.439991	0.42	0.48	-0.821	0.0340641	0.439991	?	?	Prospective studies collaboration. Blood cholesterol and vascular mortality by age, sex, and blood pressure: a meta-analysis of individual data from 61 prosspective studies with 55000 vascular deaths. Lancet 2007; 370:1829-39
40-49: CHD relative risk for 1 mmol/l decrease in Total Serum Cholesterol	-0.821	0.0341	Lognormal	0.439991	0.42	0.48	-0.821	0.0340641	0.439991	?	?	Prospective studies collaboration. Blood cholesterol and vascular mortality by age, sex, and blood pressure: a meta-analysis of individual data from 61 prosspective studies with 55000 vascular deaths. Lancet 2007; 370:1829-40
50-59: CHD relative risk for 1 mmol/l decrease in Total Serum Cholesterol	-0.5447	0.0218	Lognormal	0.580016	0.56	0.61	-0.5447	0.0218169	0.580016	?	?	Prospective studies collaboration. Blood cholesterol and vascular mortality by age, sex, and blood pressure: a meta-analysis of individual data from 61 prosspective studies with 55000 vascular deaths. Lancet 2007; 370:1829-41
60-69: CHD relative risk for 1 mmol/l decrease in Total Serum Cholesterol	-0.3285	0.0178	Lognormal	0.720003	0.69	0.74	-0.3285	0.0178466	0.720003	?	?	Prospective studies collaboration. Blood cholesterol and vascular mortality by age, sex, and blood pressure: a meta-analysis of individual data from 61 prosspective studies with 55000 vascular deaths. Lancet 2007; 370:1829-42
70-79: CHD relative risk for 1 mmol/l decrease in Total Serum Cholesterol	-0.1985	0.0155	Lognormal	0.81996	0.8	0.85	-0.1985	0.0154655	0.81996	?	?	Prospective studies collaboration. Blood cholesterol and vascular mortality by age, sex, and blood pressure: a meta-analysis of individual data from 61 prosspective studies with 55000 vascular deaths. Lancet 2007; 370:1829-43
80-89: CHD relative risk for 1 mmol/l decrease in Total Serum Cholesterol	-0.1625	0.0209	Lognormal	0.850016	0.82	0.89	-0.1625	0.0208972	0.850016	?	?	Prospective studies collaboration. Blood cholesterol and vascular mortality by age, sex, and blood pressure: a meta-analysis of individual data from 61 prosspective studies with 55000 vascular deaths. Lancet 2007; 370:1829-44
90+: CHD relative risk for 1 mmol/l decrease in Total Serum Cholesterol	-0.1625	0.0209	Lognormal	0.850016	0.82	0.89	-0.1625	0.0208972	0.850016	?	?	Prospective studies collaboration. Blood cholesterol and vascular mortality by age, sex, and blood pressure: a meta-analysis of individual data from 61 prosspective studies with 55000 vascular deaths. Lancet 2007; 370:1829-45
<40: Stroke relative risk for 1 mmol/l decrease in Total Serum Cholesterol	-0.1054	0.0367	Lognormal	0.899964	0.84	0.97	-0.1054	0.0367077	0.899964	?	?	Prospective studies collaboration. Blood cholesterol and vascular mortality by age, sex, and blood pressure: a meta-analysis of individual data from 61 prosspective studies with 55000 vascular deaths. Lancet 2007; 370:1829-46
40-49: Stroke relative risk for 1 mmol/l decrease in Total Serum Cholesterol	-0.1054	0.0367	Lognormal	0.899964	0.84	0.97	-0.1054	0.0367077	0.899964	?	?	Prospective studies collaboration. Blood cholesterol and vascular mortality by age, sex, and blood pressure: a meta-analysis of individual data from 61 prosspective studies with 55000 vascular deaths. Lancet 2007; 370:1829-47
50-59: Stroke relative risk for 1 mmol/l decrease in Total Serum Cholesterol	0.0198	0.0274	Lognormal	0.9	0.84	0.97	-0.105361	0.0367077	0.9	?	?	Prospective studies collaboration. Blood cholesterol and vascular mortality by age, sex, and blood pressure: a meta-analysis of individual data from 61 prosspective studies with 55000 vascular deaths. Lancet 2007; 370:1829-48
60-69: Stroke relative risk for 1 mmol/l decrease in Total Serum Cholesterol	0.0198	0.0274	Lognormal	1.02	0.97	1.08	0.0198	0.0274031	1.02	?	?	Prospective studies collaboration. Blood cholesterol and vascular mortality by age, sex, and blood pressure: a meta-analysis of individual data from 61 prosspective studies with 55000 vascular deaths. Lancet 2007; 370:1829-49
70-79: Stroke relative risk for 1 mmol/l decrease in Total Serum Cholesterol	0.0392	0.0245	Lognormal	1.03998	0.99	1.09	0.0392	0.024548	1.03998	?	?	Prospective studies collaboration. Blood cholesterol and vascular mortality by age, sex, and blood pressure: a meta-analysis of individual data from 61 prosspective studies with 55000 vascular deaths. Lancet 2007; 370:1829-50
80-89: Stroke relative risk for 1 mmol/l decrease in Total Serum Cholesterol	0.0583	0.0312	Lognormal	1.06003	1	1.13	0.0583	0.031178	1.06003	?	?	Prospective studies collaboration. Blood cholesterol and vascular mortality by age, sex, and blood pressure: a meta-analysis of individual data from 61 prosspective studies with 55000 vascular deaths. Lancet 2007; 370:1829-51
90+: Stroke relative risk for 1 mmol/l decrease in Total Serum Cholesterol	0.0583	0.0312	Lognormal	1.06003	1	1.13	0.0583	0.031178	1.06003	?	?	Prospective studies collaboration. Blood cholesterol and vascular mortality by age, sex, and blood pressure: a meta-analysis of individual data from 61 prosspective studies with 55000 vascular deaths. Lancet 2007; 370:1829-52
OBESITY				Estimate	CI low	CI high	Mean	SD	Estimate
CHD RR for 5 BMI increase: BMI 15-25, men	0.239	0.0461	Lognormal	1.26998	1.16	1.39	0.239	0.0461438	1.26998	0	50	Prospective studies collaboration. Body-mass index and cause specific mortality in 900000 adults: collaborative analyses of 57 prospective studies. Lancet 2009; 373:1083-96
CHD RR for 5 BMI increase: BMI 15-25, women	0.01	0.0807	Lognormal	1.01005	0.86	1.18	0.01	0.0806983	1.01005	0	50	Prospective studies collaboration. Body-mass index and cause specific mortality in 900000 adults: collaborative analyses of 57 prospective studies. Lancet 2009; 373:1083-97
CHD RR for 5 BMI increase: BMI 25-50, men	0.3507	0.0235	Lognormal	1.42006	1.35	1.48	0.3507	0.0234534	1.42006	0	50	Prospective studies collaboration. Body-mass index and cause specific mortality in 900000 adults: collaborative analyses of 57 prospective studies. Lancet 2009; 373:1083-98
CHD RR for 5 BMI increase: BMI 25-50, women	0.3001	0.0283	Lognormal	1.34999	1.28	1.43	0.3001	0.028269	1.34999	0	50	Prospective studies collaboration. Body-mass index and cause specific mortality in 900000 adults: collaborative analyses of 57 prospective studies. Lancet 2009; 373:1083-99
Stroke RR for 5 BMI increase: BMI 15-25	-0.0834	0.0582	Lognormal	0.919983	0.82	1.03	-0.0834	0.0581658	0.919983	0	50	Prospective studies collaboration. Body-mass index and cause specific mortality in 900000 adults: collaborative analyses of 57 prospective studies. Lancet 2009; 373:1083-100
Stroke RR for 5 BMI increase: BMI 25-50	0.3293	0.0311	Lognormal	1.38999	1.31	1.48	0.3293	0.0311263	1.38999	0	50	Prospective studies collaboration. Body-mass index and cause specific mortality in 900000 adults: collaborative analyses of 57 prospective studies. Lancet 2009; 373:1083-101
Heart failure RR for 5 BMI increase: BMI 15-25	-0.0726	0.171	Lognormal	0.929973	0.66	1.29	-0.0726	0.170959	0.929973	0	50	Prospective studies collaboration. Body-mass index and cause specific mortality in 900000 adults: collaborative analyses of 57 prospective studies. Lancet 2009; 373:1083-102
Heart failure RR for 5 BMI increase: BMI 25-50	0.6206	0.0928	Lognormal	1.86004	1.55	2.23	0.6206	0.0927925	1.86004	0	50	Prospective studies collaboration. Body-mass index and cause specific mortality in 900000 adults: collaborative analyses of 57 prospective studies. Lancet 2009; 373:1083-103
Hypertensive disease RR for 5 BMI increase: BMI 15-25	0.157	0.2109	Lognormal	1.17	0.77	1.76	0.157	0.210887	1.17	0	50	Prospective studies collaboration. Body-mass index and cause specific mortality in 900000 adults: collaborative analyses of 57 prospective studies. Lancet 2009; 373:1083-104
Hypertensive disease RR for 5 BMI increase: BMI 25-50	0.708	0.0763	Lognormal	2.02993	1.75	2.36	0.708	0.0762872	2.02993	0	50	Prospective studies collaboration. Body-mass index and cause specific mortality in 900000 adults: collaborative analyses of 57 prospective studies. Lancet 2009; 373:1083-105
Diabetes RR for 5 BMI increase: BMI 15-25	-0.0408	0.2464	Lognormal	0.960021	0.59	1.55	-0.0408	0.2464	0.960021	0	50	Prospective studies collaboration. Body-mass index and cause specific mortality in 900000 adults: collaborative analyses of 57 prospective studies. Lancet 2009; 373:1083-106
Diabetes RR for 5 BMI increase: BMI 25-50	0.7701	0.0672	Lognormal	2.15998	1.89	2.46	0.7701	0.0672409	2.15998	0	50	Prospective studies collaboration. Body-mass index and cause specific mortality in 900000 adults: collaborative analyses of 57 prospective studies. Lancet 2009; 373:1083-107
Kidney disease RR for 5 BMI increase: BMI 15-25	0.131	0.2225	Lognormal	1.13997	0.74	1.77	0.131	0.222471	1.13997	0	50	Prospective studies collaboration. Body-mass index and cause specific mortality in 900000 adults: collaborative analyses of 57 prospective studies. Lancet 2009; 373:1083-108
Kidney disease RR for 5 BMI increase: BMI 25-50	0.4637	0.1146	Lognormal	1.58995	1.27	1.99	0.4637	0.114571	1.58995	0	50	Prospective studies collaboration. Body-mass index and cause specific mortality in 900000 adults: collaborative analyses of 57 prospective studies. Lancet 2009; 373:1083-109
Liver disease RR for 5 BMI increase: BMI 15-25	-0.3147	0.1572	Lognormal	0.730008	0.54	1	-0.3147	0.15719	0.730008	0	50	Prospective studies collaboration. Body-mass index and cause specific mortality in 900000 adults: collaborative analyses of 57 prospective studies. Lancet 2009; 373:1083-110
Liver disease RR for 5 BMI increase: BMI 25-50	0.5822	0.0767	Lognormal	1.78997	1.54	2.08	0.5822	0.07668	1.78997	0	50	Prospective studies collaboration. Body-mass index and cause specific mortality in 900000 adults: collaborative analyses of 57 prospective studies. Lancet 2009; 373:1083-111
Pancreas cancer relative risk for 5.0 BMI increase	0.131	0.0335	Lognormal	1.1	1.02	1.19	0.0953102	0.0393242	1.1	0	50	Norat T, Aune D, Vieira AR, Chan D, Rosenblatt DN, Vieira R. WCRF/AICR Systematic Literature Review Continuous Update Project Report: The Associations between Food, Nutrition and Physical Activity and the Risk of Pancreatic Cancer (2011)
Colorectal cancer relative risk for 1.0 BMI increase	0.0296	0.005	Lognormal	1.03004	1.02	1.04	0.0296	0.00495359	1.03004	0	50	World Cancer Research Fund/American Institute for Cancer Research. Food, Nutrition, Physical Activity, and the Prevention of Cancer: a Global Perspective. Washington DC: AICR, 2007. pg 216
Breast cancer relative risk for 2.0 BMI increase, premenopausal (under 60)	-0.0619	0.0082	Lognormal	0.94	0.92	0.95	-0.0618754	0.00818579	0.94	0	50	World Cancer Research Fund/American Institute for Cancer Research. Food, Nutrition, Physical Activity, and the Prevention of Cancer: a Global Perspective. Washington DC: AICR, 2007. pg 220
Breast cancer relative risk for 2.0 BMI increase, postmenopausal (over 60)	0.0296	0.0075	Lognormal	1.03	1.01	1.04	0.0295588	0.00746693	1.03	0	50	World Cancer Research Fund/American Institute for Cancer Research. Food, Nutrition, Physical Activity, and the Prevention of Cancer: a Global Perspective. Washington DC: AICR, 2007. pg 219
Endometrial cancer relative risk for 5.0 BMI increase	0.4187	0.0618	Lognormal	1.51998	1.35	1.72	0.4187	0.0617907	1.51998	0	50	World Cancer Research Fund/American Institute for Cancer Research. Food, Nutrition, Physical Activity, and the Prevention of Cancer: a Global Perspective. Washington DC: AICR, 2007. pg 221
Gallbladder cancer relative risk for 5.0 BMI increase	0.207	0.0352	Lognormal	1.22998	1.15	1.32	0.207	0.0351709	1.22998	0	50	World Cancer Research Fund/American Institute for Cancer Research. Food, Nutrition, Physical Activity, and the Prevention of Cancer: a Global Perspective. Washington DC: AICR, 2007. pg 223
Kidney cancer relative risk for 5.0 BMI increase	0.27	0.0291	Lognormal	1.30996	1.24	1.39	0.27	0.0291307	1.30996	0	50	World Cancer Research Fund/American Institute for Cancer Research. Food, Nutrition, Physical Activity, and the Prevention of Cancer: a Global Perspective. Washington DC: AICR, 2007. pg 223
Colorectal cancer relative risk for 10g/day fibre increase (men)			Lognormal	0.88	0.78	0.99	-0.127833	0.0608191	0.88	0	50	Norat T, Chan D, Lau R, Aune D, Vieira R. WCRF/AICR Systematic Literature Review Continuous Update Project Report: The Associations between Food, Nutrition and Physical Activity and the Risk of Colorectal Cancer (2010)
Colorectal cancer relative risk for 10g/day fibre increase (women)			Lognormal	0.92	0.87	0.98	-0.0833816	0.0303723	0.92	0	50	Norat T, Chan D, Lau R, Aune D, Vieira R. WCRF/AICR Systematic Literature Review Continuous Update Project Report: The Associations between Food, Nutrition and Physical Activity and the Risk of Colorectal Cancer (2010)
First stroke incidence relative risk for 7g/day increase in fibre			Lognormal	0.93	0.88	0.98	-0.0725707	0.0274568	0.93	5	35	Threapleton DE, Greenwood DC, Evans CE, Cleghorn CL, Nykjaer C, Woodhead C, Cade JE, Gale CP, Burley VJ. Dietary fiber intake and risk of first stroke: a systematic review and meta-analysis. Stroke 2013; 44:1360-1368
CHD mortality relative risk for 10g/day increase in dietary fibre	-0.2107	0.0625	Lognormal	0.810017	0.72	0.92	-0.2107	0.0625312	0.810017	12	27	Pereira M, O'Reilly E, Augustsson K, Fraser GE, Goldbourt U, Heitmann BL, Hallmans G, Knekt P, Pietinen P, Spiegelman D, Stevens J, Virtamo J, Willett WC, Ascherio A. Dietary fiber and risk of coronary heart disease: a pooled analysis of cohort studies. Arch Int Med. 2004;164(4):370-6
SMOKING				Estimate	CI low	CI high	Mean	SD	Estimate
COPD relative risk for male current smokers	2.37955	0.128484	Lognormal	10.8	8.4	13.9	2.37955	0.128484	10.8	cat	cat	Thun MJ, Apicella LF, Henley SJ. Smoking vs other risk factors as the cause of smoking-attributable deaths: confounding in the courtroom. JAMA. 2000 Aug 9;284(6):706-12.
COPD relative risk for male former smokers	2.05412	0.120942	Lognormal	7.8	6.1	9.8	2.05412	0.120942	7.8	cat	cat	Thun MJ, Apicella LF, Henley SJ. Smoking vs other risk factors as the cause of smoking-attributable deaths: confounding in the courtroom. JAMA. 2000 Aug 9;284(6):706-12.
COPD relative risk for female current smokers	2.5096	0.109378	Lognormal	12.3	9.9	15.2	2.5096	0.109378	12.3	cat	cat	Thun MJ, Apicella LF, Henley SJ. Smoking vs other risk factors as the cause of smoking-attributable deaths: confounding in the courtroom. JAMA. 2000 Aug 9;284(6):706-12.
COPD relative risk for female former smokers	2.18605	0.113992	Lognormal	8.9	7.1	11.1	2.18605	0.113992	8.9	cat	cat	Thun MJ, Apicella LF, Henley SJ. Smoking vs other risk factors as the cause of smoking-attributable deaths: confounding in the courtroom. JAMA. 2000 Aug 9;284(6):706-12.
IHD relative risk 35-64y males current smokers	0.955511	0.048276	Lognormal	2.6	2.4	2.9	0.955511	0.048276	2.6	cat	cat	Thun MJ, Apicella LF, Henley SJ. Smoking vs other risk factors as the cause of smoking-attributable deaths: confounding in the courtroom. JAMA. 2000 Aug 9;284(6):706-12.
IHD relative risk 35-64y males former smokers	0.470004	0.0495296	Lognormal	1.6	1.4	1.7	0.470004	0.0495296	1.6	cat	cat	Thun MJ, Apicella LF, Henley SJ. Smoking vs other risk factors as the cause of smoking-attributable deaths: confounding in the courtroom. JAMA. 2000 Aug 9;284(6):706-12.
IHD relative risk >65y males current smokers	0.405465	0.0529692	Lognormal	1.5	1.3	1.6	0.405465	0.0529692	1.5	cat	cat	Thun MJ, Apicella LF, Henley SJ. Smoking vs other risk factors as the cause of smoking-attributable deaths: confounding in the courtroom. JAMA. 2000 Aug 9;284(6):706-12.
IHD relative risk >65y males former smokers	0.182322	0.0221968	Lognormal	1.2	1.1	1.2	0.182322	0.0221968	1.2	cat	cat	Thun MJ, Apicella LF, Henley SJ. Smoking vs other risk factors as the cause of smoking-attributable deaths: confounding in the courtroom. JAMA. 2000 Aug 9;284(6):706-12.
IHD relative risk 35-64y females current smokers	1.16315	0.0641108	Lognormal	3.2	2.8	3.6	1.16315	0.0641108	3.2	cat	cat	Thun MJ, Apicella LF, Henley SJ. Smoking vs other risk factors as the cause of smoking-attributable deaths: confounding in the courtroom. JAMA. 2000 Aug 9;284(6):706-12.
IHD relative risk 35-64y females former smokers	0.336472	0.0888537	Lognormal	1.4	1.2	1.7	0.336472	0.0888537	1.4	cat	cat	Thun MJ, Apicella LF, Henley SJ. Smoking vs other risk factors as the cause of smoking-attributable deaths: confounding in the courtroom. JAMA. 2000 Aug 9;284(6):706-12.
IHD relative risk >65y females current smokers	0.530628	0.0438394	Lognormal	1.7	1.6	1.9	0.530628	0.0438394	1.7	cat	cat	Thun MJ, Apicella LF, Henley SJ. Smoking vs other risk factors as the cause of smoking-attributable deaths: confounding in the courtroom. JAMA. 2000 Aug 9;284(6):706-12.
IHD relative risk >65y females former smokers	0.336472	0.0365053	Lognormal	1.4	1.3	1.5	0.336472	0.0365053	1.4	cat	cat	Thun MJ, Apicella LF, Henley SJ. Smoking vs other risk factors as the cause of smoking-attributable deaths: confounding in the courtroom. JAMA. 2000 Aug 9;284(6):706-12.
Stroke relative risk 35-64y males current smokers	0.875469	0.130313	Lognormal	2.4	1.8	3	0.875469	0.130313	2.4	cat	cat	Thun MJ, Apicella LF, Henley SJ. Smoking vs other risk factors as the cause of smoking-attributable deaths: confounding in the courtroom. JAMA. 2000 Aug 9;284(6):706-12.
Stroke relative risk 35-64y males former smokers	0	0.142759	Lognormal	1	0.8	1.4	0	0.142759	1	cat	cat	Thun MJ, Apicella LF, Henley SJ. Smoking vs other risk factors as the cause of smoking-attributable deaths: confounding in the courtroom. JAMA. 2000 Aug 9;284(6):706-12.
Stroke relative risk >65y males current smokers	0.405465	0.103435	Lognormal	1.5	1.2	1.8	0.405465	0.103435	1.5	cat	cat	Thun MJ, Apicella LF, Henley SJ. Smoking vs other risk factors as the cause of smoking-attributable deaths: confounding in the courtroom. JAMA. 2000 Aug 9;284(6):706-12.
Stroke relative risk >65y males former smokers	0	0.0733883	Lognormal	1	0.9	1.2	0	0.0733883	1	cat	cat	Thun MJ, Apicella LF, Henley SJ. Smoking vs other risk factors as the cause of smoking-attributable deaths: confounding in the courtroom. JAMA. 2000 Aug 9;284(6):706-12.
Stroke relative risk 35-64y females current smokers	1.335	0.106163	Lognormal	3.8	3.1	4.7	1.335	0.106163	3.8	cat	cat	Thun MJ, Apicella LF, Henley SJ. Smoking vs other risk factors as the cause of smoking-attributable deaths: confounding in the courtroom. JAMA. 2000 Aug 9;284(6):706-12.
Stroke relative risk 35-64y females former smokers	0.405465	0.152509	Lognormal	1.5	1.1	2	0.405465	0.152509	1.5	cat	cat	Thun MJ, Apicella LF, Henley SJ. Smoking vs other risk factors as the cause of smoking-attributable deaths: confounding in the courtroom. JAMA. 2000 Aug 9;284(6):706-12.
Stroke relative risk >65y females current smokers	0.470004	0.0779035	Lognormal	1.6	1.4	1.9	0.470004	0.0779035	1.6	cat	cat	Thun MJ, Apicella LF, Henley SJ. Smoking vs other risk factors as the cause of smoking-attributable deaths: confounding in the courtroom. JAMA. 2000 Aug 9;284(6):706-12.
Stroke relative risk >65y females former smokers	0.182322	0.0858348	Lognormal	1.2	1	1.4	0.182322	0.0858348	1.2	cat	cat	Thun MJ, Apicella LF, Henley SJ. Smoking vs other risk factors as the cause of smoking-attributable deaths: confounding in the courtroom. JAMA. 2000 Aug 9;284(6):706-12.
Diabetes relative risk current smokers	0.364643	0.0478055	Lognormal	1.44	1.31	1.58	0.364643	0.0478055	1.44	cat	cat	Willi C, Bodenmann P, Ghali WA, Faris PD, Cornuz J. Active smoking and the risk of type 2 diabetes: a systematic review and meta-analysis. JAMA. 2007 Dec 12;298(22):2654-64.
Diabetes relative risk former smokers	0.207014	0.0393242	Lognormal	1.23	1.14	1.33	0.207014	0.0393242	1.23	cat	cat	Willi C, Bodenmann P, Ghali WA, Faris PD, Cornuz J. Active smoking and the risk of type 2 diabetes: a systematic review and meta-analysis. JAMA. 2007 Dec 12;298(22):2654-64.
Ca Lung relative risk current smokers	2.19277	0.149651	Lognormal	8.96	6.73	12.1	2.19277	0.149651	8.96	cat	cat	Gandini S, Botteri E, Iodice S, Boniol M, Lowenfels AB, Maisonneuve P, Boyle P. Tobacco smoking and cancer: a meta-analysis. Int J Cancer. 2008 Jan 1;122(1):155-64.
Ca Lung relative risk former smokers	1.34807	0.167443	Lognormal	3.85	2.77	5.34	1.34807	0.167443	3.85	cat	cat	Gandini S, Botteri E, Iodice S, Boniol M, Lowenfels AB, Maisonneuve P, Boyle P. Tobacco smoking and cancer: a meta-analysis. Int J Cancer. 2008 Jan 1;122(1):155-64.
Ca Upper digestive relative risk current smokers	1.27257	0.135877	Lognormal	3.57	2.63	4.48	1.27257	0.135877	3.57	cat	cat	Gandini S, Botteri E, Iodice S, Boniol M, Lowenfels AB, Maisonneuve P, Boyle P. Tobacco smoking and cancer: a meta-analysis. Int J Cancer. 2008 Jan 1;122(1):155-64.
Ca Upper digestive relative risk former smokers	0.165514	0.245361	Lognormal	1.18	0.73	1.91	0.165514	0.245361	1.18	cat	cat	Gandini S, Botteri E, Iodice S, Boniol M, Lowenfels AB, Maisonneuve P, Boyle P. Tobacco smoking and cancer: a meta-analysis. Int J Cancer. 2008 Jan 1;122(1):155-64.
Ca Larynx relative risk current smokers	1.94305	0.4073	Lognormal	6.98	3.14	15.5	1.94305	0.4073	6.98	cat	cat	Gandini S, Botteri E, Iodice S, Boniol M, Lowenfels AB, Maisonneuve P, Boyle P. Tobacco smoking and cancer: a meta-analysis. Int J Cancer. 2008 Jan 1;122(1):155-64.
Ca Larynx relative risk former smokers	1.53687	0.167122	Lognormal	4.65	3.35	6.45	1.53687	0.167122	4.65	cat	cat	Gandini S, Botteri E, Iodice S, Boniol M, Lowenfels AB, Maisonneuve P, Boyle P. Tobacco smoking and cancer: a meta-analysis. Int J Cancer. 2008 Jan 1;122(1):155-64.
Ca Stomach relative risk current smokers	0.494696	0.0900558	Lognormal	1.64	1.37	1.95	0.494696	0.0900558	1.64	cat	cat	Gandini S, Botteri E, Iodice S, Boniol M, Lowenfels AB, Maisonneuve P, Boyle P. Tobacco smoking and cancer: a meta-analysis. Int J Cancer. 2008 Jan 1;122(1):155-64.
Ca Stomach relative risk former smokers	0.270027	0.0564879	Lognormal	1.31	1.17	1.46	0.270027	0.0564879	1.31	cat	cat	Gandini S, Botteri E, Iodice S, Boniol M, Lowenfels AB, Maisonneuve P, Boyle P. Tobacco smoking and cancer: a meta-analysis. Int J Cancer. 2008 Jan 1;122(1):155-64.
Ca Liver relative risk current smokers	0.444686	0.0947184	Lognormal	1.56	1.29	1.87	0.444686	0.0947184	1.56	cat	cat	Lee YC, Cohet C, Yang YC, Stayner L, Hashibe M, Straif K. Meta-analysis of epidemiologic studies on cigarette smoking and liver cancer. Int J Epidemiol. 2009 Dec;38(6):1497-511. doi: 10.1093/ije/dyp280. Epub 2009 Aug 31.
Ca Liver relative risk former smokers	0.398776	0.174405	Lognormal	1.49	1.06	2.1	0.398776	0.174405	1.49	cat	cat	Lee YC, Cohet C, Yang YC, Stayner L, Hashibe M, Straif K. Meta-analysis of epidemiologic studies on cigarette smoking and liver cancer. Int J Epidemiol. 2009 Dec;38(6):1497-511. doi: 10.1093/ije/dyp280. Epub 2009 Aug 31.
Ca Pancreas relative risk current smokers	0.530628	0.0599473	Lognormal	1.7	1.51	1.91	0.530628	0.0599473	1.7	cat	cat	Gandini S, Botteri E, Iodice S, Boniol M, Lowenfels AB, Maisonneuve P, Boyle P. Tobacco smoking and cancer: a meta-analysis. Int J Cancer. 2008 Jan 1;122(1):155-64.
Ca Pancreas relative risk former smokers	0.165514	0.0627444	Lognormal	1.18	1.04	1.33	0.165514	0.0627444	1.18	cat	cat	Gandini S, Botteri E, Iodice S, Boniol M, Lowenfels AB, Maisonneuve P, Boyle P. Tobacco smoking and cancer: a meta-analysis. Int J Cancer. 2008 Jan 1;122(1):155-64.
Ca Endometrium relative risk current smokers	-0.301105	0.0693708	Lognormal	0.74	0.64	0.84	-0.301105	0.0693708	0.74	cat	cat	Zhou B, Yang L, Sun Q, Cong R, Gu H, Tang N, Zhu H, Wang B. Cigarette smoking and the risk of endometrial cancer: a meta-analysis. Am J Med. 2008 Jun;121(6):501-508.e3. doi: 10.1016/j.amjmed.2008.01.044.
Ca Endometrium relative risk former smokers	-0.127833	0.0608191	Lognormal	0.88	0.78	0.99	-0.127833	0.0608191	0.88	cat	cat	Zhou B, Yang L, Sun Q, Cong R, Gu H, Tang N, Zhu H, Wang B. Cigarette smoking and the risk of endometrial cancer: a meta-analysis. Am J Med. 2008 Jun;121(6):501-508.e3. doi: 10.1016/j.amjmed.2008.01.044.
Ca Kidney relative risk current smokers	0.41871	0.0685475	Lognormal	1.52	1.33	1.74	0.41871	0.0685475	1.52	cat	cat	Gandini S, Botteri E, Iodice S, Boniol M, Lowenfels AB, Maisonneuve P, Boyle P. Tobacco smoking and cancer: a meta-analysis. Int J Cancer. 2008 Jan 1;122(1):155-64.
Ca Kidney relative risk former smokers	0.223144	0.0468833	Lognormal	1.25	1.14	1.37	0.223144	0.0468833	1.25	cat	cat	Gandini S, Botteri E, Iodice S, Boniol M, Lowenfels AB, Maisonneuve P, Boyle P. Tobacco smoking and cancer: a meta-analysis. Int J Cancer. 2008 Jan 1;122(1):155-64.
Ca Cervix relative risk current smokers	0.604316	0.097164	Lognormal	1.83	1.51	2.21	0.604316	0.097164	1.83	cat	cat	Gandini S, Botteri E, Iodice S, Boniol M, Lowenfels AB, Maisonneuve P, Boyle P. Tobacco smoking and cancer: a meta-analysis. Int J Cancer. 2008 Jan 1;122(1):155-64.
Ca Cervix relative risk former smokers	0.231112	0.0628308	Lognormal	1.26	1.11	1.42	0.231112	0.0628308	1.26	cat	cat	Gandini S, Botteri E, Iodice S, Boniol M, Lowenfels AB, Maisonneuve P, Boyle P. Tobacco smoking and cancer: a meta-analysis. Int J Cancer. 2008 Jan 1;122(1):155-64.
Ca Lower urinary (bladder) relative risk current smokers	1.01885	0.124847	Lognormal	2.77	2.17	3.54	1.01885	0.124847	2.77	cat	cat	Gandini S, Botteri E, Iodice S, Boniol M, Lowenfels AB, Maisonneuve P, Boyle P. Tobacco smoking and cancer: a meta-analysis. Int J Cancer. 2008 Jan 1;122(1):155-64.
Ca Lower urinary (bladder) relative risk former smokers	0.542324	0.085335	Lognormal	1.72	1.46	2.04	0.542324	0.085335	1.72	cat	cat	Gandini S, Botteri E, Iodice S, Boniol M, Lowenfels AB, Maisonneuve P, Boyle P. Tobacco smoking and cancer: a meta-analysis. Int J Cancer. 2008 Jan 1;122(1):155-64.
ALCOHOL				Estimate	CI low	CI high	Mean	SD	Estimate
CHD Mortality RR for 0-2.5g/day alcohol	-0.0833816	0.0717889	Lognormal	0.92	0.8	1.06	-0.0833816	0.0717889	0.92	cat	cat	Ronksley PE, Brien SE, Turner BJ, Mukamal KJ, Ghali WA. Association of alcohol consumption with selected cardiovascular disease outcomes: a systematic review and meta-analysis. BMJ 2011;342.
CHD Mortality RR for 2.5-15g/day alcohol	-0.235722	0.0418081	Lognormal	0.79	0.73	0.86	-0.235722	0.0418081	0.79	cat	cat	Ronksley PE, Brien SE, Turner BJ, Mukamal KJ, Ghali WA. Association of alcohol consumption with selected cardiovascular disease outcomes: a systematic review and meta-analysis. BMJ 2011;342.
CHD Mortality RR for 15-30g/day alcohol	-0.235722	0.0547594	Lognormal	0.79	0.71	0.88	-0.235722	0.0547594	0.79	cat	cat	Ronksley PE, Brien SE, Turner BJ, Mukamal KJ, Ghali WA. Association of alcohol consumption with selected cardiovascular disease outcomes: a systematic review and meta-analysis. BMJ 2011;342.
CHD Mortality RR for 30-60g/day alcohol	-0.261365	0.036269	Lognormal	0.77	0.72	0.83	-0.261365	0.036269	0.77	cat	cat	Ronksley PE, Brien SE, Turner BJ, Mukamal KJ, Ghali WA. Association of alcohol consumption with selected cardiovascular disease outcomes: a systematic review and meta-analysis. BMJ 2011;342.
CHD Mortality RR for >60g/day alcohol	-0.287682	0.132231	Lognormal	0.75	0.53	0.89	-0.287682	0.132231	0.75	cat	cat	Ronksley PE, Brien SE, Turner BJ, Mukamal KJ, Ghali WA. Association of alcohol consumption with selected cardiovascular disease outcomes: a systematic review and meta-analysis. BMJ 2011;342.
Stroke Mortality RR for 0-2.5g/day alcohol	0	0.148049	Lognormal	1	0.75	1.34	0	0.148049	1	cat	cat	Ronksley PE, Brien SE, Turner BJ, Mukamal KJ, Ghali WA. Association of alcohol consumption with selected cardiovascular disease outcomes: a systematic review and meta-analysis. BMJ 2011;342.
Stroke Mortality RR for 2.5-15g/day alcohol	-0.150823	0.0708244	Lognormal	0.86	0.75	0.99	-0.150823	0.0708244	0.86	cat	cat	Ronksley PE, Brien SE, Turner BJ, Mukamal KJ, Ghali WA. Association of alcohol consumption with selected cardiovascular disease outcomes: a systematic review and meta-analysis. BMJ 2011;342.
Stroke Mortality RR for 15-30g/day alcohol	0.139762	0.148624	Lognormal	1.15	0.86	1.54	0.139762	0.148624	1.15	cat	cat	Ronksley PE, Brien SE, Turner BJ, Mukamal KJ, Ghali WA. Association of alcohol consumption with selected cardiovascular disease outcomes: a systematic review and meta-analysis. BMJ 2011;342.
Stroke Mortality RR for 30-60g/day alcohol	0.0953102	0.136246	Lognormal	1.1	0.85	1.45	0.0953102	0.136246	1.1	cat	cat	Ronksley PE, Brien SE, Turner BJ, Mukamal KJ, Ghali WA. Association of alcohol consumption with selected cardiovascular disease outcomes: a systematic review and meta-analysis. BMJ 2011;342.
Stroke Mortality RR for >60g/day alcohol	0.364643	0.191834	Lognormal	1.44	0.99	2.1	0.364643	0.191834	1.44	cat	cat	Ronksley PE, Brien SE, Turner BJ, Mukamal KJ, Ghali WA. Association of alcohol consumption with selected cardiovascular disease outcomes: a systematic review and meta-analysis. BMJ 2011;342.
Diabetes RR for <6g/day alcohol	-0.127833	0.0438394	Lognormal	0.88	0.8	0.95	-0.127833	0.0438394	0.88	cat	cat	Baliunas DO, Taylor BJ, Irving H, Roerecke M, Patra J, Mohapatra S, Rehm J. Alcohol as a risk factor for type 2 diabetes: a systematic review and meta-analysis. Diabetes Care 2009; 32(11)
Diabetes RR for 6-12g/day alcohol	-0.314711	0.0834727	Lognormal	0.73	0.62	0.86	-0.314711	0.0834727	0.73	cat	cat	Baliunas DO, Taylor BJ, Irving H, Roerecke M, Patra J, Mohapatra S, Rehm J. Alcohol as a risk factor for type 2 diabetes: a systematic review and meta-analysis. Diabetes Care 2009; 32(11)
Diabetes RR for 12-24g/day alcohol	-0.415515	0.0612119	Lognormal	0.66	0.59	0.75	-0.415515	0.0612119	0.66	cat	cat	Baliunas DO, Taylor BJ, Irving H, Roerecke M, Patra J, Mohapatra S, Rehm J. Alcohol as a risk factor for type 2 diabetes: a systematic review and meta-analysis. Diabetes Care 2009; 32(11)
Diabetes RR for 24-48g/day alcohol	-0.301105	0.0852556	Lognormal	0.74	0.63	0.88	-0.301105	0.0852556	0.74	cat	cat	Baliunas DO, Taylor BJ, Irving H, Roerecke M, Patra J, Mohapatra S, Rehm J. Alcohol as a risk factor for type 2 diabetes: a systematic review and meta-analysis. Diabetes Care 2009; 32(11)
Diabetes RR for >48g/day alcohol	-0.0725707	0.119036	Lognormal	0.93	0.74	1.18	-0.0725707	0.119036	0.93	cat	cat	Baliunas DO, Taylor BJ, Irving H, Roerecke M, Patra J, Mohapatra S, Rehm J. Alcohol as a risk factor for type 2 diabetes: a systematic review and meta-analysis. Diabetes Care 2009; 32(11)
Liver cirrhosis RR for <12g/day alcohol women	0.641854	0.264309	Lognormal	1.9	1.1	3.1	0.641854	0.264309	1.9	cat	cat	Rehm J, Taylor B, Mohapatra S, Irving H, Baliunas D, Patra J, Roerecke M. Alcohol as a risk factor for liver cirrhosis: a systematic review and meta-analysis. Drug and Alcohol Review 2010; 29:437-445
Liver cirrhosis RR for 12-24g/day alcohol women	1.72277	0.109042	Lognormal	5.6	4.5	6.9	1.72277	0.109042	5.6	cat	cat	Rehm J, Taylor B, Mohapatra S, Irving H, Baliunas D, Patra J, Roerecke M. Alcohol as a risk factor for liver cirrhosis: a systematic review and meta-analysis. Drug and Alcohol Review 2010; 29:437-446
Liver cirrhosis RR for 24-36g/day alcohol women	2.04122	0.104781	Lognormal	7.7	6.3	9.5	2.04122	0.104781	7.7	cat	cat	Rehm J, Taylor B, Mohapatra S, Irving H, Baliunas D, Patra J, Roerecke M. Alcohol as a risk factor for liver cirrhosis: a systematic review and meta-analysis. Drug and Alcohol Review 2010; 29:437-447
Liver cirrhosis RR for 36-48g/day alcohol women	2.31254	0.149946	Lognormal	10.1	7.5	13.5	2.31254	0.149946	10.1	cat	cat	Rehm J, Taylor B, Mohapatra S, Irving H, Baliunas D, Patra J, Roerecke M. Alcohol as a risk factor for liver cirrhosis: a systematic review and meta-analysis. Drug and Alcohol Review 2010; 29:437-448
Liver cirrhosis RR for 48-60g/day alcohol women	2.68785	0.147356	Lognormal	14.7	11	19.6	2.68785	0.147356	14.7	cat	cat	Rehm J, Taylor B, Mohapatra S, Irving H, Baliunas D, Patra J, Roerecke M. Alcohol as a risk factor for liver cirrhosis: a systematic review and meta-analysis. Drug and Alcohol Review 2010; 29:437-449
Liver cirrhosis RR for >60g/day alcohol women	3.12236	0.142759	Lognormal	22.7	17.2	30.1	3.12236	0.142759	22.7	cat	cat	Rehm J, Taylor B, Mohapatra S, Irving H, Baliunas D, Patra J, Roerecke M. Alcohol as a risk factor for liver cirrhosis: a systematic review and meta-analysis. Drug and Alcohol Review 2010; 29:437-450
Liver cirrhosis RR for <12g/day alcohol men	0	0.250212	Lognormal	1	0.6	1.6	0	0.250212	1	cat	cat	Rehm J, Taylor B, Mohapatra S, Irving H, Baliunas D, Patra J, Roerecke M. Alcohol as a risk factor for liver cirrhosis: a systematic review and meta-analysis. Drug and Alcohol Review 2010; 29:437-451
Liver cirrhosis RR for 12-24g/day alcohol men	0.470004	0.0909885	Lognormal	1.6	1.4	2	0.470004	0.0909885	1.6	cat	cat	Rehm J, Taylor B, Mohapatra S, Irving H, Baliunas D, Patra J, Roerecke M. Alcohol as a risk factor for liver cirrhosis: a systematic review and meta-analysis. Drug and Alcohol Review 2010; 29:437-452
Liver cirrhosis RR for 24-36g/day alcohol men	1.02962	0.0997108	Lognormal	2.8	2.3	3.4	1.02962	0.0997108	2.8	cat	cat	Rehm J, Taylor B, Mohapatra S, Irving H, Baliunas D, Patra J, Roerecke M. Alcohol as a risk factor for liver cirrhosis: a systematic review and meta-analysis. Drug and Alcohol Review 2010; 29:437-453
Liver cirrhosis RR for 36-48g/day alcohol men	1.72277	0.112712	Lognormal	5.6	4.5	7	1.72277	0.112712	5.6	cat	cat	Rehm J, Taylor B, Mohapatra S, Irving H, Baliunas D, Patra J, Roerecke M. Alcohol as a risk factor for liver cirrhosis: a systematic review and meta-analysis. Drug and Alcohol Review 2010; 29:437-454
Liver cirrhosis RR for 48-60g/day alcohol men	1.94591	0.0975021	Lognormal	7	5.8	8.5	1.94591	0.0975021	7	cat	cat	Rehm J, Taylor B, Mohapatra S, Irving H, Baliunas D, Patra J, Roerecke M. Alcohol as a risk factor for liver cirrhosis: a systematic review and meta-analysis. Drug and Alcohol Review 2010; 29:437-455
Liver cirrhosis RR for >60g/day alcohol men	2.63906	0.0907704	Lognormal	14	11.7	16.7	2.63906	0.0907704	14	cat	cat	Rehm J, Taylor B, Mohapatra S, Irving H, Baliunas D, Patra J, Roerecke M. Alcohol as a risk factor for liver cirrhosis: a systematic review and meta-analysis. Drug and Alcohol Review 2010; 29:437-456
Ca Liver RR per 10g/day alcohol	0.0953102	0.0350003	Lognormal	1.1	1.02	1.17	0.0953102	0.0350003	1.1	0	100	World Cancer Research Fund/American Institute for Cancer Research. Food, Nutrition, Physical Activity, and the Prevention of Cancer: a Global Perspective. Washington DC: AICR, 2007. pg 168
Ca Mouth, pharynx and larynx RR per drink per week	0.215111	0.0247066	Lognormal	1.24	1.18	1.3	0.215111	0.0247066	1.24	0	150	World Cancer Research Fund/American Institute for Cancer Research. Food, Nutrition, Physical Activity, and the Prevention of Cancer: a Global Perspective. Washington DC: AICR, 2007. pg 160
Ca Colorectum RR per 10g/day alcohol	0.0861777	0.0258851	Lognormal	1.09	1.03	1.14	0.0861777	0.0258851	1.09	0	40	World Cancer Research Fund/American Institute for Cancer Research. Food, Nutrition, Physical Activity, and the Prevention of Cancer: a Global Perspective. Washington DC: AICR, 2007. pg 164
Ca Breast RR per 10g/day alcohol	0.0953	0.0186	Lognormal	1.1	1.06	1.14	0.0953102	0.0185611	1.1	0	280	World Cancer Research Fund/American Institute for Cancer Research. Food, Nutrition, Physical Activity, and the Prevention of Cancer: a Global Perspective. Washington DC: AICR, 2007. pg 167
PHYSICAL ACTIVITY				Estimate	CI low	CI high	Mean	SD	Estimate
CHD incidence for 11.25METhrs/wk increase			Lognormal	0.81	0.75	0.87	-0.210721	0.0378622	0.81	0	35	Manek N, Nichols M, Kelly P, Foster C, Webster P, Rayner M, Scarborough P. Quantifying the association between physical activity and cardiovascular disease, cancer and all-cause mortality: a systematic review and meta-analyses.
Stroke incidence for 11.25METhrs/wk increase			Lognormal	0.79	0.68	0.92	-0.235722	0.0771125	0.79	0	35	Manek N, Nichols M, Kelly P, Foster C, Webster P, Rayner M, Scarborough P. Quantifying the association between physical activity and cardiovascular disease, cancer and all-cause mortality: a systematic review and meta-analyses.
Heart failure incidence for 11.25METhrs/wk increase			Lognormal	0.86	0.82	0.89	-0.150823	0.0208972	0.86	0	35	Manek N, Nichols M, Kelly P, Foster C, Webster P, Rayner M, Scarborough P. Quantifying the association between physical activity and cardiovascular disease, cancer and all-cause mortality: a systematic review and meta-analyses.
Breast cancer incidence for 22.5METhrs/wk increase			Lognormal	0.91	0.87	0.95	-0.0943107	0.022441	0.91	0	35	Manek N, Nichols M, Kelly P, Foster C, Webster P, Rayner M, Scarborough P. Quantifying the association between physical activity and cardiovascular disease, cancer and all-cause mortality: a systematic review and meta-analyses.
Lung cancer incidence for 22.5METhrs/wk increase			Lognormal	0.74	0.63	0.86	-0.301105	0.079391	0.74	0	35	Manek N, Nichols M, Kelly P, Foster C, Webster P, Rayner M, Scarborough P. Quantifying the association between physical activity and cardiovascular disease, cancer and all-cause mortality: a systematic review and meta-analyses.
Stomach cancer incidence for 22.5METhrs/wk increase			Lognormal	0.74	0.64	0.85	-0.301105	0.0723898	0.74	0	35	Manek N, Nichols M, Kelly P, Foster C, Webster P, Rayner M, Scarborough P. Quantifying the association between physical activity and cardiovascular disease, cancer and all-cause mortality: a systematic review and meta-analyses.

## Sheet: FruitVeg
No
	Population Characteristics
		Population	Baseline												Counterfactual												Baseline fruit distribution (g/day)																					Counterfactual fruit distribution (g/day)
			Mean Fruit (g/d) Consumers	SD Fruit (g/d) Consumers	% consuming <1 fruit portion daily	No. fruit non-consumers	Mean log Fruit (g/d) Consumers	SD log Fruit (g/d) Consumers	Mean Veg (g/d) Consumers	SD Veg (g/d) Consumers	% consuming <1 veg portion daily	No. non-veg consumers	Mean log Veg (g/d) Consumers	SD log Veg (g/d) Consumers	Mean Fruit (g/d) Consumers	SD Fruit (g/d) Consumers	% consuming <1 fruit portion daily	No. non-fruit consumers	Mean log Fruit (g/d) Consumers	SD log Fruit (g/d) Consumers	Mean Veg (g/d) Consumers	SD Veg (g/d) Consumers	% consuming <1 veg portion daily	No. non-veg consumers	Mean log Veg (g/d) Consumers	SD log Veg (g/d) Consumers	<80	80-120	120-160	160-200	200-240	240-280	280-320	320-360	360-400	400-440	440-480	480-520	520-560	560-600	600-640	640-680	680-720	720-760	760-800	>800	Check	<80	80-120
	M15-19	260805	1	1	1	2608.05	-0.346574	0.832555	1	1	1	2608.05	-0.346574	0.832555	1	1	1	2608.05	-0.346574	0.832555	1	1	1	2608.05	-0.346574	0.832555	260805	0.00165262	8.04919e-05	8.01264e-06	1.21691e-06	2.45177e-07	6.05705e-08	1.74574e-08	5.67579e-09	2.06392e-09	7.73972e-10	3.43987e-10	1.43328e-10	8.59969e-11	2.86656e-11	0	2.86656e-11	0	0	0	.	260805	0.00165262
	M20-24	290661	1	1	1	2906.61	-0.346574	0.832555	1	1	1	2906.61	-0.346574	0.832555	1	1	1	2906.61	-0.346574	0.832555	1	1	1	2906.61	-0.346574	0.832555	290661	0.00184181	8.97063e-05	8.9299e-06	1.35622e-06	2.73244e-07	6.75043e-08	1.94558e-08	6.32554e-09	2.3002e-09	8.62573e-10	3.83366e-10	1.59736e-10	9.58415e-11	3.19472e-11	0	3.19472e-11	0	0	0	.	290661	0.00184181
	M25-29	290546	1	1	1	2905.46	-0.346574	0.832555	1	1	1	2905.46	-0.346574	0.832555	1	1	1	2905.46	-0.346574	0.832555	1	1	1	2905.46	-0.346574	0.832555	290546	0.00184108	8.96708e-05	8.92637e-06	1.35568e-06	2.73136e-07	6.74776e-08	1.94481e-08	6.32303e-09	2.29929e-09	8.62232e-10	3.83214e-10	1.59673e-10	9.58035e-11	3.19345e-11	0	3.19345e-11	0	0	0	.	290546	0.00184108
[truncated: 200 more rows]
[truncated: 61 more columns]

## Sheet: Fibre
No
	Population Characteristics
		Population	Baseline		Counterfactual		Baseline fibre distribution (g/day)																										Counterfactual fibre distribution (g/day)
[truncated: 167 more rows]
[truncated: 58 more columns]

## Sheet: Fibre ONLY
No
	Population Characteristics
[truncated: 168 more rows]
[truncated: 58 more columns]

## Sheet: Salt
No
	Population Characteristics
[truncated: 317 more rows]
[truncated: 58 more columns]

## Sheet: Salt ONLY
No
[truncated: 318 more rows]
[truncated: 58 more columns]

[truncated: 13 more sheets: Fats, Fats ONLY, BMI, BMI ONLY, PA, PA ONLY, BMI and PA ONLY, Alcohol, Alcohol ONLY, Smoking, Smoking ONLY, Notes, Names]
