# Supplementary material for: Evaluating the role of salt intake in achieving WHO NCD targets in the Eurasian Economic Union: A PRIME modeling study
Source: PLoS One. 2023 Jul 21;18(7):e0289112. doi: 10.1371/journal.pone.0289112 (PMC10361522; doi:10.1371/journal.pone.0289112)
Supplement: S1 File — (ZIP) [file pone.0289112.s012.zip › Kyrgyz WHO Salt & 2016 Population-Mortality.xlsm]

## Sheet: Baseline & Counterfactual
	Baseline															Counterfactual
		Mean Total Energy Intake (kcal/day)	Mean Fruit (g/d) Consumers	SD Fruit (g/d) Consumers	% consuming <1 fruit portion daily	Mean Veg (g/d) Consumers	SD Veg (g/d) Consumers	% consuming <1 veg portion daily	Mean Fibre (g/d)	SD Fibre (g/d)	Mean Salt (g/d)	SD Salt (g/d)					Mean Total Energy Intake (kcal/day)	Mean Fruit (g/d) Consumers	SD Fruit (g/d) Consumers	% consuming <1 fruit portion daily	Mean Veg (g/d) Consumers	SD FVeg (g/d) Consumers	% consuming <1 veg portion daily	Mean Fibre (g/d)	SD Fibre (g/d)	Mean Salt (g/d)	SD Salt (g/d)		Monte Carlo Analysis?
	M15-19	1	1	1	1	1	1	1	1	1	18.51	8.63				M15-19	1	1	1	1	1	1	1	1	1	5	8.63		No
	M20-24	1	1	1	1	1	1	1	1	1	18.51	8.63				M20-24	1	1	1	1	1	1	1	1	1	5	8.63
	M25-29	1	1	1	1	1	1	1	1	1	18.51	8.63				M25-29	1	1	1	1	1	1	1	1	1	5	8.63
	M30-34	1	1	1	1	1	1	1	1	1	18.51	8.63				M30-34	1	1	1	1	1	1	1	1	1	5	8.63
	M35-39	1	1	1	1	1	1	1	1	1	18.51	8.63				M35-39	1	1	1	1	1	1	1	1	1	5	8.63
	M40-44	1	1	1	1	1	1	1	1	1	18.51	8.63				M40-44	1	1	1	1	1	1	1	1	1	5	8.63
	M45-49	1	1	1	1	1	1	1	1	1	18.51	8.63				M45-49	1	1	1	1	1	1	1	1	1	5	8.63
	M50-54	1	1	1	1	1	1	1	1	1	18.51	8.63				M50-54	1	1	1	1	1	1	1	1	1	5	8.63
	M55-59	1	1	1	1	1	1	1	1	1	18.51	8.63				M55-59	1	1	1	1	1	1	1	1	1	5	8.63
	M60-64	1	1	1	1	1	1	1	1	1	18.51	8.63				M60-64	1	1	1	1	1	1	1	1	1	5	8.63
	M65-69	1	1	1	1	1	1	1	1	1	18.51	8.63				M65-69	1	1	1	1	1	1	1	1	1	5	8.63
	M70-74	1	1	1	1	1	1	1	1	1	18.51	8.63				M70-74	1	1	1	1	1	1	1	1	1	5	8.63
	M75-79	1	1	1	1	1	1	1	1	1	18.51	8.63				M75-79	1	1	1	1	1	1	1	1	1	5	8.63
	M80-84	1	1	1	1	1	1	1	1	1	18.51	8.63				M80-84	1	1	1	1	1	1	1	1	1	5	8.63
	M85+	1	1	1	1	1	1	1	1	1	18.51	8.63				M85+	1	1	1	1	1	1	1	1	1	5	8.63
	F15-19	1	1	1	1	1	1	1	1	1	16.14	7.48				F15-19	1	1	1	1	1	1	1	1	1	5	7.48
	F20-24	1	1	1	1	1	1	1	1	1	16.14	7.48				F20-24	1	1	1	1	1	1	1	1	1	5	7.48
	F25-29	1	1	1	1	1	1	1	1	1	16.14	7.48				F25-29	1	1	1	1	1	1	1	1	1	5	7.48
	F30-34	1	1	1	1	1	1	1	1	1	16.14	7.48				F30-34	1	1	1	1	1	1	1	1	1	5	7.48
	F35-39	1	1	1	1	1	1	1	1	1	16.14	7.48				F35-39	1	1	1	1	1	1	1	1	1	5	7.48
	F40-44	1	1	1	1	1	1	1	1	1	16.14	7.48				F40-44	1	1	1	1	1	1	1	1	1	5	7.48
	F45-49	1	1	1	1	1	1	1	1	1	16.14	7.48				F45-49	1	1	1	1	1	1	1	1	1	5	7.48
	F50-54	1	1	1	1	1	1	1	1	1	16.14	7.48				F50-54	1	1	1	1	1	1	1	1	1	5	7.48
	F55-59	1	1	1	1	1	1	1	1	1	16.14	7.48				F55-59	1	1	1	1	1	1	1	1	1	5	7.48
	F60-64	1	1	1	1	1	1	1	1	1	16.14	7.48				F60-64	1	1	1	1	1	1	1	1	1	5	7.48
	F65-69	1	1	1	1	1	1	1	1	1	16.14	7.48				F65-69	1	1	1	1	1	1	1	1	1	5	7.48
	F70-74	1	1	1	1	1	1	1	1	1	16.14	7.48				F70-74	1	1	1	1	1	1	1	1	1	5	7.48
	F75-79	1	1	1	1	1	1	1	1	1	16.14	7.48				F75-79	1	1	1	1	1	1	1	1	1	5	7.48
	F80-84	1	1	1	1	1	1	1	1	1	16.14	7.48				F80-84	1	1	1	1	1	1	1	1	1	5	7.48
	F85+	1	1	1	1	1	1	1	1	1	16.14	7.48				F85+	1	1	1	1	1	1	1	1	1	5	7.48
		Mean Total fat (% total energy)	SD Total fat (% total energy)	Mean Saturated fat (% total energy)	SD Saturated fat (% total energy)	Mean MUFA (% total energy)	SD MUFA (% total energy)	Mean PUFA (% total energy)	SD PUFA (% total energy)	Mean Dietary cholesterol (mg/d)	SD Dietary cholesterol (mg/d)						Mean Total fat (% total energy)	SD Total fat (% total energy)	Mean Saturated fat (% total energy)	SD Saturated fat (% total energy)	Mean MUFA (% total energy)	SD MUFA (% total energy)	Mean PUFA (% total energy)	SD PUFA (% total energy)	Mean Dietary cholesterol (mg/d)	SD Dietary cholesterol (mg/d)
	M15-19	1	1	1	1	1	1	1	1	1	1					M15-19	1	1	1	1	1	1	1	1	1	1
	M20-24	1	1	1	1	1	1	1	1	1	1					M20-24	1	1	1	1	1	1	1	1	1	1
	M25-29	1	1	1	1	1	1	1	1	1	1					M25-29	1	1	1	1	1	1	1	1	1	1
	M30-34	1	1	1	1	1	1	1	1	1	1					M30-34	1	1	1	1	1	1	1	1	1	1
	M35-39	1	1	1	1	1	1	1	1	1	1					M35-39	1	1	1	1	1	1	1	1	1	1
	M40-44	1	1	1	1	1	1	1	1	1	1					M40-44	1	1	1	1	1	1	1	1	1	1
	M45-49	1	1	1	1	1	1	1	1	1	1					M45-49	1	1	1	1	1	1	1	1	1	1
	M50-54	1	1	1	1	1	1	1	1	1	1					M50-54	1	1	1	1	1	1	1	1	1	1
	M55-59	1	1	1	1	1	1	1	1	1	1					M55-59	1	1	1	1	1	1	1	1	1	1
	M60-64	1	1	1	1	1	1	1	1	1	1					M60-64	1	1	1	1	1	1	1	1	1	1
	M65-69	1	1	1	1	1	1	1	1	1	1					M65-69	1	1	1	1	1	1	1	1	1	1
	M70-74	1	1	1	1	1	1	1	1	1	1					M70-74	1	1	1	1	1	1	1	1	1	1
	M75-79	1	1	1	1	1	1	1	1	1	1					M75-79	1	1	1	1	1	1	1	1	1	1
	M80-84	1	1	1	1	1	1	1	1	1	1					M80-84	1	1	1	1	1	1	1	1	1	1
	M85+	1	1	1	1	1	1	1	1	1	1					M85+	1	1	1	1	1	1	1	1	1	1
	F15-19	1	1	1	1	1	1	1	1	1	1					F15-19	1	1	1	1	1	1	1	1	1	1
	F20-24	1	1	1	1	1	1	1	1	1	1					F20-24	1	1	1	1	1	1	1	1	1	1
	F25-29	1	1	1	1	1	1	1	1	1	1					F25-29	1	1	1	1	1	1	1	1	1	1
	F30-34	1	1	1	1	1	1	1	1	1	1					F30-34	1	1	1	1	1	1	1	1	1	1
	F35-39	1	1	1	1	1	1	1	1	1	1					F35-39	1	1	1	1	1	1	1	1	1	1
	F40-44	1	1	1	1	1	1	1	1	1	1					F40-44	1	1	1	1	1	1	1	1	1	1
	F45-49	1	1	1	1	1	1	1	1	1	1					F45-49	1	1	1	1	1	1	1	1	1	1
	F50-54	1	1	1	1	1	1	1	1	1	1					F50-54	1	1	1	1	1	1	1	1	1	1
	F55-59	1	1	1	1	1	1	1	1	1	1					F55-59	1	1	1	1	1	1	1	1	1	1
	F60-64	1	1	1	1	1	1	1	1	1	1					F60-64	1	1	1	1	1	1	1	1	1	1
	F65-69	1	1	1	1	1	1	1	1	1	1					F65-69	1	1	1	1	1	1	1	1	1	1
	F70-74	1	1	1	1	1	1	1	1	1	1					F70-74	1	1	1	1	1	1	1	1	1	1
	F75-79	1	1	1	1	1	1	1	1	1	1					F75-79	1	1	1	1	1	1	1	1	1	1
	F80-84	1	1	1	1	1	1	1	1	1	1					F80-84	1	1	1	1	1	1	1	1	1	1
	F85+	1	1	1	1	1	1	1	1	1	1					F85+	1	1	1	1	1	1	1	1	1	1
	Physical Activity (hrs/week) and Energy Balance	Mean METhrs/wk in active pop	SD METhrs/wk in active pop	% sedentary	MET value for non-MVPA time	MET value for MVPA time	Mean height (m)	Mean BMI	SD BMI		Disable obesity?					Physical Activity (hrs/week) and Energy Balance	Mean METhrs/wk in active pop	SD METhrs/wk in active pop	% sedentary	MET value for non-MVPA time	MET value for MVPA time
	M15-19	1	1	1	1	1	1	1	1		No					M15-19	1	1	1	1	1
	M20-24	1	1	1	1	1	1	1	1							M20-24	1	1	1	1	1
	M25-29	1	1	1	1	1	1	1	1							M25-29	1	1	1	1	1
	M30-34:	1	1	1	1	1	1	1	1							M30-34:	1	1	1	1	1
	M35-39	1	1	1	1	1	1	1	1							M35-39	1	1	1	1	1
	M40-44	1	1	1	1	1	1	1	1							M40-44	1	1	1	1	1
	M45-49	1	1	1	1	1	1	1	1							M45-49	1	1	1	1	1
	M50-54	1	1	1	1	1	1	1	1							M50-54	1	1	1	1	1
	M55-59	1	1	1	1	1	1	1	1							M55-59	1	1	1	1	1
	M60-64	1	1	1	1	1	1	1	1							M60-64	1	1	1	1	1
	M65-69	1	1	1	1	1	1	1	1							M65-69	1	1	1	1	1
	M70-74	1	1	1	1	1	1	1	1							M70-74	1	1	1	1	1
	M75-79	1	1	1	1	1	1	1	1							M75-79	1	1	1	1	1
	M80-84	1	1	1	1	1	1	1	1							M80-84	1	1	1	1	1
	M85+	1	1	1	1	1	1	1	1							M85+	1	1	1	1	1
	F15-19	1	1	1	1	1	1	1	1							F15-19	1	1	1	1	1
	F20-24	1	1	1	1	1	1	1	1							F20-24	1	1	1	1	1
	F25-29	1	1	1	1	1	1	1	1							F25-29	1	1	1	1	1
	F30-34	1	1	1	1	1	1	1	1							F30-34	1	1	1	1	1
	F35-39	1	1	1	1	1	1	1	1							F35-39	1	1	1	1	1
	F40-44	1	1	1	1	1	1	1	1							F40-44	1	1	1	1	1
	F45-49	1	1	1	1	1	1	1	1							F45-49	1	1	1	1	1
	F50-54	1	1	1	1	1	1	1	1							F50-54	1	1	1	1	1
	F55-59	1	1	1	1	1	1	1	1							F55-59	1	1	1	1	1
	F60-64	1	1	1	1	1	1	1	1							F60-64	1	1	1	1	1
	F65-69	1	1	1	1	1	1	1	1							F65-69	1	1	1	1	1
	F70-74	1	1	1	1	1	1	1	1							F70-74	1	1	1	1	1
	F75-79	1	1	1	1	1	1	1	1							F75-79	1	1	1	1	1
	F80-84	1	1	1	1	1	1	1	1							F80-84	1	1	1	1	1
	F85+	1	1	1	1	1	1	1	1							F85+	1	1	1	1	1
	Alcohol consumption (g/day)	% low alcohol consumers (<1g/d)	Mean alcohol consumption (g/d), drinkers	SD alcohol consumption (g/d), drinkers		Smoking prevalence (%)	Never smoked	Former smokers	Current smokers							Alcohol consumption (g/day)	% low alcohol consumers (<1g/d)	Mean alcohol consumption (g/d), drinkers	SD alcohol consumption (g/d), drinkers		Smoking prevalence (%)	Never smoked	Former smokers	Current smokers
	M15-19	1	1	1		M15-19	1	1	1							M15-19	1	1	1		M15-19	1	1	1
	M20-24	1	1	1		M20-24	1	1	1							M20-24	1	1	1		M20-24	1	1	1
	M25-29	1	1	1		M25-29	1	1	1							M25-29	1	1	1		M25-29	1	1	1
	M30-34:	1	1	1		M30-34:	1	1	1							M30-34:	1	1	1		M30-34:	1	1	1
	M35-39	1	1	1		M35-39	1	1	1							M35-39	1	1	1		M35-39	1	1	1
	M40-44	1	1	1		M40-44	1	1	1							M40-44	1	1	1		M40-44	1	1	1
	M45-49	1	1	1		M45-49	1	1	1							M45-49	1	1	1		M45-49	1	1	1
	M50-54	1	1	1		M50-54	1	1	1							M50-54	1	1	1		M50-54	1	1	1
	M55-59	1	1	1		M55-59	1	1	1							M55-59	1	1	1		M55-59	1	1	1
	M60-64	1	1	1		M60-64	1	1	1							M60-64	1	1	1		M60-64	1	1	1
	M65-69	1	1	1		M65-69	1	1	1							M65-69	1	1	1		M65-69	1	1	1
	M70-74	1	1	1		M70-74	1	1	1							M70-74	1	1	1		M70-74	1	1	1
	M75-79	1	1	1		M75-79	1	1	1							M75-79	1	1	1		M75-79	1	1	1
	M80-84	1	1	1		M80-84	1	1	1							M80-84	1	1	1		M80-84	1	1	1
	M85+	1	1	1		M85+	1	1	1							M85+	1	1	1		M85+	1	1	1
	F15-19	1	1	1		F15-19	1	1	1							F15-19	1	1	1		F15-19	1	1	1
	F20-24	1	1	1		F20-24	1	1	1							F20-24	1	1	1		F20-24	1	1	1
	F25-29	1	1	1		F25-29	1	1	1							F25-29	1	1	1		F25-29	1	1	1
	F30-34	1	1	1		F30-34	1	1	1							F30-34	1	1	1		F30-34	1	1	1
	F35-39	1	1	1		F35-39	1	1	1							F35-39	1	1	1		F35-39	1	1	1
	F40-44	1	1	1		F40-44	1	1	1							F40-44	1	1	1		F40-44	1	1	1
	F45-49	1	1	1		F45-49	1	1	1							F45-49	1	1	1		F45-49	1	1	1
	F50-54	1	1	1		F50-54	1	1	1							F50-54	1	1	1		F50-54	1	1	1
	F55-59	1	1	1		F55-59	1	1	1							F55-59	1	1	1		F55-59	1	1	1
	F60-64	1	1	1		F60-64	1	1	1							F60-64	1	1	1		F60-64	1	1	1
	F65-69	1	1	1		F65-69	1	1	1							F65-69	1	1	1		F65-69	1	1	1
	F70-74	1	1	1		F70-74	1	1	1							F70-74	1	1	1		F70-74	1	1	1
	F75-79	1	1	1		F75-79	1	1	1							F75-79	1	1	1		F75-79	1	1	1
	F80-84	1	1	1		F80-84	1	1	1							F80-84	1	1	1		F80-84	1	1	1
	F85+	1	1	1		F85+	1	1	1							F85+	1	1	1		F85+	1	1	1

## Sheet: Population & Mortality
No
Population:
	Male	Female
15-19	260805	251221
20-24	290661	280306
25-29	290546	289307
30-34	231896	229332
35-39	187482	186925
40-44	162938	171087
45-49	151186	161094
50-54	138080	153973
55-59	114218	132268
60-64	71822	89744
65-69	44580	61483
70-74	18367	26519
75-79	22282	37338
80-84	10563	19730
85+	8622	15794
Mortality:
	I60-I69: Cerebrovascular diseases	I20-I25: Ischaemic heart diseases	C00-C14: Lip, oral cavity and pharynx	C15: Oesophagus	C16: Stomach	C34: Bronchus and lung	C25: Pancreas	C18-20: Colorectum	C50: Breast	C54.1: Endometrium	C23: Gallbladder	C64: Kidney	I10-I15: Hypertensive disease	E11,E14: Diabetes	C67: Bladder cancer	C22: Liver cancer	C53: Cervix cancer	J40-J44: Chronic obstructive pulmonary disease	K70, K74: Liver disease	I50: Heart failure	I71: Aortic aneurysm	I26: Pulmonary embolism	I05-09: Rheumatic heart disease	N18: Chronic renal failure	Total
M15-19	0	0	0	0	0	0	0	1	0	0	0	0	0	1	0	0	0	1	3	0	0	0	3	0	9
M20-24	2	0	1	0	0	0	0	0	0	0	0	0	0	0	0	1	0	0	6	0	0	0	0	4	14
M25-29	9	6	2	1	0	1	0	2	0	0	0	0	0	1	0	1	0	3	25	0	0	1	2	3	57
M30-34	13	20	0	0	6	5	1	3	0	0	0	1	0	3	0	3	0	4	54	0	0	1	3	3	120
M35-39	30	40	1	0	12	2	1	3	0	0	1	0	0	1	0	5	0	7	77	1	0	2	0	5	188
M40-44	56	75	4	0	15	2	5	5	0	0	0	0	4	4	0	4	0	7	128	1	0	2	6	5	323
M45-49	91	166	6	1	38	13	0	2	0	0	1	5	2	5	1	11	0	10	151	3	1	6	10	6	529
M50-54	173	234	3	5	52	31	12	6	0	0	0	2	14	12	1	19	0	24	155	5	0	7	8	6	769
M55-59	262	420	14	13	75	66	12	13	0	0	5	10	23	20	3	33	0	47	190	7	2	14	9	5	1243
M60-64	324	551	21	23	86	78	18	13	0	0	1	6	28	16	2	37	0	63	114	9	3	10	7	7	1417
M65-69	309	608	16	14	72	69	22	18	0	0	3	6	30	16	8	32	0	71	86	7	1	11	6	2	1407
M70-74	147	420	3	10	42	33	9	4	1	0	1	3	17	9	0	18	0	66	38	3	2	3	1	1	831
M75-79	321	963	4	19	57	41	17	21	0	0	0	2	41	6	5	26	0	127	45	6	1	2	2	1	1707
M80-84	233	882	7	11	29	16	6	9	0	0	0	0	19	2	2	11	0	97	25	2	0	4	0	0	1355
M85+	192	945	2	7	7	8	1	1	0	0	0	1	32	0	1	2	0	125	13	9	0	1	0	0	1347
Total	2162	5330	84	104	491	365	104	101	1	0	12	36	210	96	23	203	0	652	1110	53	10	64	57	48	11316
F15-19	4	2	0	0	0	0	0	0	0	0	0	0	1	0	0	0	0	0	2	0	0	0	0	1	10
F20-24	3	1	1	0	1	1	1	0	0	0	0	0	0	0	0	1	0	0	3	0	0	1	2	0	15
F25-29	4	0	2	0	2	0	2	1	1	0	0	0	0	2	0	2	1	1	6	0	0	0	3	2	29
F30-34	6	4	1	0	4	0	0	3	5	0	0	0	0	1	0	0	7	1	14	1	0	0	2	3	52
F35-39	9	3	3	2	5	1	0	2	7	1	0	0	4	1	0	4	11	1	26	0	0	5	3	0	88
F40-44	37	24	6	0	11	2	1	1	9	2	1	2	0	4	0	3	27	2	54	1	0	2	6	2	197
F45-49	44	50	0	3	10	9	8	3	24	6	0	0	2	5	0	4	38	4	51	2	0	2	11	1	277
F50-54	86	87	3	5	28	11	7	7	25	6	1	2	6	14	1	9	25	7	55	4	0	3	13	4	409
F55-59	141	206	7	8	17	16	14	18	37	10	0	5	11	21	1	14	33	22	87	1	1	4	8	2	684
F60-64	206	289	5	6	25	27	18	15	29	14	7	7	21	25	0	19	31	37	72	3	1	7	17	4	885
F65-69	216	449	3	6	37	27	15	15	23	13	3	3	18	31	0	17	15	42	65	1	0	5	11	4	1019
F70-74	144	423	1	6	12	13	7	13	14	5	1	3	24	14	0	16	10	30	34	2	0	2	1	3	778
F75-79	365	1083	3	9	27	18	12	14	23	5	1	1	35	21	3	23	12	83	52	2	2	3	5	3	1805
F80-84	319	1219	4	8	17	9	11	12	16	4	1	1	28	11	5	14	8	112	20	5	0	2	1	1	1828
F85+	397	1946	4	3	1	4	8	5	10	0	1	3	42	1	2	8	4	160	25	16	2	3	0	1	2646
Total	1981	5786	43	56	197	138	104	109	223	66	16	27	192	151	12	134	222	502	566	38	6	39	83	31	10722

## Sheet: Results
No
											I60-I69: Cerebrovascular diseases		I20-I25: Ischaemic heart diseases		C00-C14: Lip, oral cavity and pharynx		C15: Oesophagus		C16: Stomach		C34: Bronchus and lung		C25: Pancreas		C18-20: Colorectum		C50: Breast		C54.1: Endometrium		C23: Gallbladder		C64: Kidney		I10-I15: Hypertensive disease		E11,E14: Diabetes		C67: Bladder cancer		C22: Liver cancer		C53: Cervix cancer		J40-J44: Chronic obstructive pulmonary disease		K70, K74: Liver disease		I50: Heart failure
Deaths averted or delayed:			Deaths averted or delayed by cause:			Deaths averted or delayed by behavioural risk factor:				M15-19	0	0	0	0	0	0	0	0	0	0	0	0	0	0	1	1	0	0	0	0	0	0	0	0	0	0	1	1	0	0	0	0	0	0	1	1	3	3	0
Total	4338.75		Cardiovascular disease	4338.75		Diet (excluding obesity)	4338.75			M20-24	2	1.08685	0	0	1	1	0	0	0	0	0	0	0	0	0	0	0	0	0	0	0	0	0	0	0	0	0	0	0	0	1	1	0	0	0	0	6	6	0
Under 75	2284.04		Coronary heart disease	2685.13		Diet (including obesity)	4338.75			M25-29	9	4.89081	6	3.9371	2	2	1	1	0	0	1	1	0	0	2	2	0	0	0	0	0	0	0	0	0	0	1	1	0	0	1	1	0	0	3	3	25	25	0
			Stroke	1355.49		Fruit and vegetables	0			M30-34	13	7.0645	20	13.1237	0	0	0	0	6	6	5	5	1	1	3	3	0	0	0	0	0	0	1	1	0	0	3	3	0	0	3	3	0	0	4	4	54	54	0
Male	2387.5		Heart failure	27.4792		Fibre	0			M35-39	30	16.3027	40	26.2473	1	1	0	0	12	12	2	2	1	1	3	3	0	0	0	0	1	1	0	0	0	0	1	1	0	0	5	5	0	0	7	7	77	77	1
Female	1951.26		Aortic aneurysm	4.62065		Fats	-28.8338			M40-44	56	30.4317	75	49.2137	4	4	0	0	15	15	2	2	5	5	5	5	0	0	0	0	0	0	0	0	4	1.64147	4	4	0	0	4	4	0	0	7	7	128	128	1
			Pulmonary embolism	17.6087		Salt	4359.7			M45-49	91	49.4515	166	108.926	6	6	1	1	38	38	13	13	0	0	2	2	0	0	0	0	1	1	5	5	2	0.820733	5	5	1	1	11	11	0	0	10	10	151	151	3
Male under 75	1481.38		Rheumatic heart disease	21.4493						M50-54	173	97.032	234	155.036	3	3	5	5	52	52	31	31	12	12	6	6	0	0	0	0	0	0	2	2	14	5.74513	12	12	1	1	19	19	0	0	24	24	155	155	5
Female under 75	802.656		Hypertensive disease	226.981		Physical activity (excluding obesity)	0			M55-59	262	146.95	420	278.269	14	14	13	13	75	75	66	66	12	12	13	13	0	0	0	0	5	5	10	10	23	9.43842	20	20	3	3	33	33	0	0	47	47	190	190	7
						Physical activity (including obesity)	0			M60-64	324	195.174	551	381.439	21	21	23	23	86	86	78	78	18	18	13	13	0	0	0	0	1	1	6	6	28	11.4903	16	16	2	2	37	37	0	0	63	63	114	114	9
			Diabetes	0						M65-69	309	186.138	608	420.898	16	16	14	14	72	72	69	69	22	22	18	18	0	0	0	0	3	3	6	6	30	12.311	16	16	8	8	32	32	0	0	71	71	86	86	7
						Obesity	0			M70-74	147	96.8285	420	309.309	3	3	10	10	42	42	33	33	9	9	4	4	1	1	0	0	1	1	3	3	17	6.97623	9	9	0	0	18	18	0	0	66	66	38	38	3
			Cancer	0						M75-79	321	211.442	963	709.202	4	4	19	19	57	57	41	41	17	17	21	21	0	0	0	0	0	0	2	2	41	16.825	6	6	5	5	26	26	0	0	127	127	45	45	6
			Mouth, larynx and pharynx	0		Alcohol consumption	0			M80-84	233	182.864	882	693.836	7	7	11	11	29	29	16	16	6	6	9	9	0	0	0	0	0	0	0	0	19	7.79696	2	2	2	2	11	11	0	0	97	97	25	25	2
			Oesophagus	0						M85+	192	150.686	945	743.395	2	2	7	7	7	7	8	8	1	1	1	1	0	0	0	0	0	0	1	1	32	13.1317	0	0	1	1	2	2	0	0	125	125	13	13	9
			Stomach	0		Smoking	0			M Total	2162	1376.34	5330	3892.83	84	84	104	104	491	491	365	365	104	104	101	101	1	1	0	0	12	12	36	36	210	86.1769	96	96	23	23	203	203	0	0	652	652	1110	1110	53
			Lung	0
			Pancreas	0						F15-19	4	2.36548	2	1.39385	0	0	0	0	0	0	0	0	0	0	0	0	0	0	0	0	0	0	0	0	1	0.462717	0	0	0	0	0	0	0	0	0	0	2	2	0
			Colorectum	0						F20-24	3	1.77411	1	0.696923	1	1	0	0	1	1	1	1	1	1	0	0	0	0	0	0	0	0	0	0	0	0	0	0	0	0	1	1	0	0	0	0	3	3	0
			Breast	0						F25-29	4	2.36548	0	0	2	2	0	0	2	2	0	0	2	2	1	1	1	1	0	0	0	0	0	0	0	0	2	2	0	0	2	2	1	1	1	1	6	6	0
			Endometrium	0						F30-34	6	3.54821	4	2.78769	1	1	0	0	4	4	0	0	0	0	3	3	5	5	0	0	0	0	0	0	0	0	1	1	0	0	0	0	7	7	1	1	14	14	1
			Gallbladder	0						F35-39	9	5.32232	3	2.09077	3	3	2	2	5	5	1	1	0	0	2	2	7	7	1	1	0	0	0	0	4	1.85087	1	1	0	0	4	4	11	11	1	1	26	26	0
			Kidney	0						F40-44	37	21.8807	24	16.7261	6	6	0	0	11	11	2	2	1	1	1	1	9	9	2	2	1	1	2	2	0	0	4	4	0	0	3	3	27	27	2	2	54	54	1
			Bladder	0						F45-49	44	26.0202	50	34.8461	0	0	3	3	10	10	9	9	8	8	3	3	24	24	6	6	0	0	0	0	2	0.925435	5	5	0	0	4	4	38	38	4	4	51	51	2
			Liver	0						F50-54	86	52.2732	87	61.1199	3	3	5	5	28	28	11	11	7	7	7	7	25	25	6	6	1	1	2	2	6	2.7763	14	14	1	1	9	9	25	25	7	7	55	55	4
			Cervix	0						F55-59	141	85.7038	206	144.721	7	7	8	8	17	17	16	16	14	14	18	18	37	37	10	10	0	0	5	5	11	5.08989	21	21	1	1	14	14	33	33	22	22	87	87	1
										F60-64	206	133.184	289	210.81	5	5	6	6	25	25	27	27	18	18	15	15	29	29	14	14	7	7	7	7	21	9.71706	25	25	0	0	19	19	31	31	37	37	72	72	3
			Chronic obstructive pulmonary disease	0						F65-69	216	139.649	449	327.522	3	3	6	6	37	37	27	27	15	15	15	15	23	23	13	13	3	3	3	3	18	8.32891	31	31	0	0	17	17	15	15	42	42	65	65	1
										F70-74	144	100.577	423	325.401	1	1	6	6	12	12	13	13	7	7	13	13	14	14	5	5	1	1	3	3	24	11.1052	14	14	0	0	16	16	10	10	30	30	34	34	2
			Kidney disease	0						F75-79	365	254.934	1083	833.118	3	3	9	9	27	27	18	18	12	12	14	14	23	23	5	5	1	1	1	1	35	16.1951	21	21	3	3	23	23	12	12	83	83	52	52	2
										F80-84	319	259.109	1219	992.458	4	4	8	8	17	17	9	9	11	11	12	12	16	16	4	4	1	1	1	1	28	12.9561	11	11	5	5	14	14	8	8	112	112	20	20	5
			Liver disease	0						F85+	397	322.465	1946	1584.35	4	4	3	3	1	1	4	4	8	8	5	5	10	10	0	0	1	1	3	3	42	19.4341	1	1	2	2	8	8	4	4	160	160	25	25	16
										F Total	1981	1411.17	5786	4538.04	43	43	56	56	197	197	138	138	104	104	109	109	223	223	66	66	16	16	27	27	192	88.8417	151	151	12	12	134	134	222	222	502	502	566	566	38
										Total	4143	2787.51	11116	8430.87	127	127	160	160	688	688	503	503	208	208	210	210	224	224	66	66	28	28	63	63	402	175.019	247	247	35	35	337	337	222	222	1154	1154	1676	1676	91
[truncated: 12 more columns]

## Sheet: MC_Results
No																		Results	Total	Under 75	Male	Female	Male under 75	Female under 75	Cardiovascular disease	Coronary heart disease	Stroke	Heart failure	Aortic aneurysm	Pulmonary embolism	Rheumatic heart disease	Hypertensive disease	Diabetes	Cancer	Mouth, larynx and pharynx	Oesophagus	Stomach	Lung	Pancreas	Colorectum	Breast	Endometrium	Gallbladder	Kidney	Bladder	Liver	Cervix	Chronic obstructive pulmonary disease	Kidney disease
Deaths averted or delayed:					Deaths averted or delayed by cause:					Deaths averted or delayed by behavioural risk factor:									4338.75	2284.04	2387.5	1951.26	1481.38	802.656	4338.75	2685.13	1355.49	27.4792	4.62065	17.6087	21.4493	226.981	0	0	0	0	0	0	0	0	0	0	0	0	0	0	0	0	0
	2.5th	Mean	97.5th			2.5th	Mean	97.5th			2.5th	Mean	97.5th						5644.74	2931.86	3084.76	2559.98	1893.83	1038.03	5644.74	3488	1803.36	36.146	5.38305	20.7946	21.2872	269.764	0	0	0	0	0	0	0	0	0	0	0	0	0	0	0	0	0
Total	2052.26	4332.41	6237.37		Cardiovascular disease	2052.26	4332.41	6237.37		Diet (excluding obesity)	2052.26	4332.41	6237.37						5716.65	2925.32	3103.85	2612.8	1883.25	1042.07	5716.65	3587.13	1752.1	36.4993	5.56642	31.4527	35.4565	268.451	0	0	0	0	0	0	0	0	0	0	0	0	0	0	0	0	0
Under 75	1107.46	2278.7	3211.91		Coronary heart disease	1243.71	2677.8	3945.55		Diet (including obesity)	2052.26	4332.41	6237.37						2717.68	1422.76	1500.97	1216.71	928.592	494.167	2717.68	1663.06	859.796	17.3994	2.50193	12.4045	11.9716	150.546	0	0	0	0	0	0	0	0	0	0	0	0	0	0	0	0	0
					Stroke	662.306	1354.07	1912.87		Fruit and vegetables	0	0	0						4848.69	2533.64	2658.62	2190.07	1641.55	892.089	4848.69	3033.46	1501.49	32.5775	5.14942	20.8676	22.4	232.751	0	0	0	0	0	0	0	0	0	0	0	0	0	0	0	0	0
Male	1147.9	2382.34	3391.49		Heart failure	13.0198	27.1801	40.1599		Fibre	0	0	0						4872.98	2540.99	2670.95	2202.03	1646.12	894.877	4872.98	3093.26	1465.79	28.6852	5.11441	18.2203	25.8324	236.083	0	0	0	0	0	0	0	0	0	0	0	0	0	0	0	0	0
Female	908.967	1948.27	2845.73		Aortic aneurysm	2.12696	4.55102	6.83957		Fats	-48.6334	-28.5073	-10.409						4429.91	2332.03	2437.84	1992.07	1513.96	818.071	4429.91	2805.66	1329.66	25.1095	4.81046	20.6609	15.01	229	0	0	0	0	0	0	0	0	0	0	0	0	0	0	0	0	0
					Pulmonary embolism	5.81456	17.1516	30.8544		Salt	2076.12	4355.26	6256.29						5635.64	2904.24	3072.99	2562.65	1875.95	1028.29	5635.64	3530.35	1741.32	33.8493	6.59236	27.8332	19.9042	275.793	0	0	0	0	0	0	0	0	0	0	0	0	0	0	0	0	0
Male under 75	724.909	1478.08	2069.3		Rheumatic heart disease	5.98822	20.4095	39.4754											4248.27	2196.84	2327.83	1920.44	1425.02	771.824	4248.27	2684.27	1281.25	26.5178	3.92714	17.7691	16.8045	217.734	0	0	0	0	0	0	0	0	0	0	0	0	0	0	0	0	0
Female under 75	382.546	800.286	1140.45		Hypertensive disease	120.64	226.322	288.771		Physical activity (excluding obesity)	0	0	0						4307.41	2259.81	2366.22	1941.19	1464.89	794.912	4307.41	2666.39	1333.34	26.738	5.10623	21.9076	22.2892	231.644	0	0	0	0	0	0	0	0	0	0	0	0	0	0	0	0	0
										Physical activity (including obesity)	-1.81899e-12	0	1.81899e-12						7084.83	3606.38	3821.11	3263.73	2313.18	1293.2	7084.83	4536.93	2116.42	44.884	7.79461	24.7159	54.8488	299.241	0	0	0	0	0	0	0	0	0	0	0	0	0	0	0	0	0
					Diabetes	0	0	0											4397.15	2337.54	2427.13	1970.02	1517.02	820.522	4397.15	2676.96	1425.36	28.3813	4.32627	16.2323	8.4356	237.446	0	0	0	0	0	0	0	0	0	0	0	0	0	0	0	0	0
										Obesity	-1.81899e-12	0	1.81899e-12						4365.97	2234.33	2381.93	1984.04	1447.25	787.085	4365.97	2726.27	1336.39	24.6073	4.52527	16.9031	27.4628	229.815	0	0	0	0	0	0	0	0	0	0	0	0	0	0	0	0	0
					Cancer	0	0	0		Alcohol consumption	0	0	0						2174.2	1176.8	1214.01	960.182	768.471	408.332	2174.2	1335.85	673.32	13.9091	2.11175	6.08523	6.59451	136.321	0	0	0	0	0	0	0	0	0	0	0	0	0	0	0	0	0
					Mouth, larynx and pharynx	0	0	0											3758.71	2037.32	2088.06	1670.65	1322.91	714.414	3758.71	2260.8	1228.2	21.815	4.07325	16.9251	21.1878	205.721	0	0	0	0	0	0	0	0	0	0	0	0	0	0	0	0	0
					Oesophagus	0	0	0		Smoking	0	0	0						4504.81	2359.45	2474.16	2030.65	1530.05	829.404	4504.81	2791.93	1405.66	27.2435	4.3233	20.4136	25.745	229.496	0	0	0	0	0	0	0	0	0	0	0	0	0	0	0	0	0
					Stomach	0	0	0											3834.28	2054.35	2123.1	1711.19	1333.24	721.115	3834.28	2377.58	1190.94	24.7284	4.53468	16.9386	18.8013	200.755	0	0	0	0	0	0	0	0	0	0	0	0	0	0	0	0	0
					Lung	0	0	0											5651.79	2838.86	3060.59	2591.21	1835.08	1003.78	5651.79	3581.38	1718.25	35.8822	6.15725	25.3914	21.4929	263.24	0	0	0	0	0	0	0	0	0	0	0	0	0	0	0	0	0
					Pancreas	0	0	0											5467.7	2807.48	2980.89	2486.81	1815.34	992.144	5467.7	3459.13	1678.56	31.194	5.52561	22.5163	17.5991	253.169	0	0	0	0	0	0	0	0	0	0	0	0	0	0	0	0	0
					Colorectum	0	0	0											3739.82	1993.89	2068.39	1671.43	1296.21	697.68	3739.82	2299.19	1168.84	20.481	4.18974	15.7273	23.8851	207.499	0	0	0	0	0	0	0	0	0	0	0	0	0	0	0	0	0
					Breast	0	0	0											2769.57	1467.87	1536.87	1232.7	958.609	509.265	2769.57	1679.73	892.681	18.7139	2.91118	12.9096	3.66535	158.962	0	0	0	0	0	0	0	0	0	0	0	0	0	0	0	0	0
					Endometrium	0	0	0											3992.55	2069.73	2192.07	1800.48	1346.33	723.409	3992.55	2467.34	1255.57	21.9018	4.50264	12.5089	11.7721	218.945	0	0	0	0	0	0	0	0	0	0	0	0	0	0	0	0	0
					Gallbladder	0	0	0											3582.92	1979.69	1999.75	1583.17	1286.48	693.21	3582.92	2130.53	1178.03	23.1426	3.5843	18.3154	26.0849	203.234	0	0	0	0	0	0	0	0	0	0	0	0	0	0	0	0	0
					Kidney	0	0	0											4191.66	2229.72	2312.39	1879.27	1446.18	783.544	4191.66	2560.62	1337.61	24.7494	4.60459	19.2103	25.7402	219.124	0	0	0	0	0	0	0	0	0	0	0	0	0	0	0	0	0
					Bladder	0	0	0											3469.78	1831.03	1914.76	1555.01	1190.98	640.05	3469.78	2122.43	1093.48	22.7035	3.88815	13.9439	18.301	195.027	0	0	0	0	0	0	0	0	0	0	0	0	0	0	0	0	0
					Liver	0	0	0											3402.41	1815.34	1883.32	1519.09	1180.17	635.171	3402.41	2097.18	1063.7	20.6693	3.55879	9.98416	20.0278	187.289	0	0	0	0	0	0	0	0	0	0	0	0	0	0	0	0	0
					Cervix	0	0	0				NOTE: TO STOP MONTE CARLO ANALYSIS PRESS ESC							6566.51	3352.52	3561.85	3004.66	2161.28	1191.24	6566.51	4162.51	2005.54	40.7985	7.62496	37.7686	22.8129	289.457	0	0	0	0	0	0	0	0	0	0	0	0	0	0	0	0	0
																			4316.79	2241.36	2363.97	1952.82	1454.49	786.867	4316.79	2686.61	1343.03	27.474	4.64364	16.4097	26.7078	211.91	0	0	0	0	0	0	0	0	0	0	0	0	0	0	0	0	0
					Chronic obstructive pulmonary disease	0	0	0											3644.55	1954.42	2020.14	1624.41	1271.94	682.48	3644.55	2279.78	1113.77	23.8389	3.64709	11.9197	11.5407	200.058	0	0	0	0	0	0	0	0	0	0	0	0	0	0	0	0	0
																			5383.87	2783.26	2938.81	2445.06	1797.89	985.375	5383.87	3379.86	1655.9	32.9661	5.0014	24.4315	29.7462	255.97	0	0	0	0	0	0	0	0	0	0	0	0	0	0	0	0	0
					Kidney disease	0	0	0											5086.23	2728.25	2803.66	2282.58	1761.97	966.276	5086.23	3133.71	1608.88	32.98	5.09348	15.1668	32.4662	257.931	0	0	0	0	0	0	0	0	0	0	0	0	0	0	0	0	0
																			4990.8	2625.46	2742.4	2248.4	1701.45	924.003	4990.8	3113.2	1535.46	33.3901	5.51908	27.4517	18.0682	257.714	0	0	0	0	0	0	0	0	0	0	0	0	0	0	0	0	0
					Liver disease	0	0	0											5322.8	2768.19	2908.09	2414.71	1788.05	980.141	5322.8	3299.09	1669.86	34.6766	6.36692	20.5333	32.6657	259.617	0	0	0	0	0	0	0	0	0	0	0	0	0	0	0	0	0
																			4172.45	2167.64	2290.99	1881.46	1408.3	759.344	4172.45	2619.77	1274.71	23.4615	3.94741	18.4987	14.6568	217.396	0	0	0	0	0	0	0	0	0	0	0	0	0	0	0	0	0
																			5190.98	2716.44	2843.36	2347.62	1757.84	958.603	5190.98	3259.05	1598.65	36.2352	5.9479	16.3292	17.5724	257.198	0	0	0	0	0	0	0	0	0	0	0	0	0	0	0	0	0
																			5815.23	2926.51	3148.25	2666.98	1888.08	1038.43	5815.23	3695.99	1759.46	38.3603	6.88124	13.2747	27.9957	273.281	0	0	0	0	0	0	0	0	0	0	0	0	0	0	0	0	0
																			4103.56	2157.23	2257.35	1846.21	1398.86	758.37	4103.56	2564.04	1245.28	26.1215	3.92846	19.1043	19.5297	225.557	0	0	0	0	0	0	0	0	0	0	0	0	0	0	0	0	0
																			5056.54	2638.93	2768.58	2287.96	1705.95	932.982	5056.54	3145.24	1583.23	30.8406	5.29905	13.3875	21.602	256.931	0	0	0	0	0	0	0	0	0	0	0	0	0	0	0	0	0
																			4606.48	2391	2521.83	2084.65	1548.98	842.022	4606.48	2879.65	1418.69	27.6534	5.21444	6.97406	26.2656	242.028	0	0	0	0	0	0	0	0	0	0	0	0	0	0	0	0	0
																			5589.25	2917.47	3053.67	2535.57	1881.56	1035.91	5589.25	3460.11	1751.19	36.6686	6.34426	23.2419	40.3684	271.322	0	0	0	0	0	0	0	0	0	0	0	0	0	0	0	0	0
																			4616.28	2425.77	2538.75	2077.53	1572.07	853.699	4616.28	2880.07	1427.26	27.8488	5.02063	17.8249	21.3829	236.866	0	0	0	0	0	0	0	0	0	0	0	0	0	0	0	0	0
																			3861.1	2033.72	2126.92	1734.18	1317.82	715.904	3861.1	2369.52	1213.48	21.3088	3.95684	21.6457	25.7986	205.395	0	0	0	0	0	0	0	0	0	0	0	0	0	0	0	0	0
																			4939.71	2624.9	2720.78	2218.94	1700.19	924.713	4939.71	3031.06	1568.83	33.4468	4.82953	26.1208	23.9318	251.492	0	0	0	0	0	0	0	0	0	0	0	0	0	0	0	0	0
																			3943	2125.13	2186.48	1756.52	1381.95	743.184	3943	2408.41	1249.14	26.289	3.8627	20.7112	24.006	210.585	0	0	0	0	0	0	0	0	0	0	0	0	0	0	0	0	0
																			4531.23	2379.44	2488.43	2042.8	1540.29	839.148	4531.23	2820.77	1400.63	30.0916	4.75008	20.3218	21.8682	232.792	0	0	0	0	0	0	0	0	0	0	0	0	0	0	0	0	0
																			2531.09	1375.52	1412.36	1118.73	895.017	480.502	2531.09	1529.45	810.318	16.4011	2.82964	9.77617	13.7263	148.593	0	0	0	0	0	0	0	0	0	0	0	0	0	0	0	0	0
																			5297.01	2735.73	2890.39	2406.62	1769.36	966.375	5297.01	3335.48	1604.27	31.5474	5.78918	27.3102	33.8882	258.725	0	0	0	0	0	0	0	0	0	0	0	0	0	0	0	0	0
																			5414.96	2837.81	2965.6	2449.36	1834.31	1003.49	5414.96	3408.22	1658.48	36.0999	6.24741	21.0451	19.3742	265.492	0	0	0	0	0	0	0	0	0	0	0	0	0	0	0	0	0
																			4088.68	2141.92	2248.5	1840.17	1390.1	751.816	4088.68	2513.11	1286.94	24.2491	4.86375	14.6978	20.0744	224.734	0	0	0	0	0	0	0	0	0	0	0	0	0	0	0	0	0
																			5717.88	2994.69	3128.12	2589.76	1933.71	1060.98	5717.88	3546.84	1799.21	35.2409	5.5659	22.8353	30.9129	277.272	0	0	0	0	0	0	0	0	0	0	0	0	0	0	0	0	0
																			4838.88	2539.08	2655.37	2183.51	1644.05	895.03	4838.88	2996.11	1508.99	31.8116	5.12788	24.9233	31.1619	240.754	0	0	0	0	0	0	0	0	0	0	0	0	0	0	0	0	0
																			4004.18	2114.47	2207.99	1796.2	1374.7	739.768	4004.18	2479.88	1247.23	27.6156	4.25962	12.1399	24.2522	208.809	0	0	0	0	0	0	0	0	0	0	0	0	0	0	0	0	0
																			3114.76	1653.4	1722.45	1392.31	1074.34	579.063	3114.76	1892.79	997.923	20.7242	3.41646	6.20832	17.5902	176.11	0	0	0	0	0	0	0	0	0	0	0	0	0	0	0	0	0
																			6290.73	3206.53	3408.36	2882.37	2066.08	1140.45	6290.73	4025.66	1883.93	36.8669	7.51046	18.376	30.7391	287.639	0	0	0	0	0	0	0	0	0	0	0	0	0	0	0	0	0
																			2762.52	1488.89	1537.89	1224.63	971.199	517.691	2762.52	1672.54	882.782	16.6057	3.29346	9.39945	11.6302	166.271	0	0	0	0	0	0	0	0	0	0	0	0	0	0	0	0	0
																			4254.15	2254.58	2346.14	1908.01	1463.88	790.698	4254.15	2615.29	1340.14	25.4262	4.66137	22.1676	21.9343	224.54	0	0	0	0	0	0	0	0	0	0	0	0	0	0	0	0	0
																			4328.56	2261.8	2378.07	1950.49	1467.14	794.661	4328.56	2702.85	1332.33	24.7588	4.73866	12.1959	20.5629	231.12	0	0	0	0	0	0	0	0	0	0	0	0	0	0	0	0	0
																			5378.87	2779.16	2937.84	2441.02	1796.36	982.803	5378.87	3388.3	1641.05	37.4628	6.34208	26.892	17.1077	261.708	0	0	0	0	0	0	0	0	0	0	0	0	0	0	0	0	0
																			3918.47	2065.24	2160.87	1757.6	1342.12	723.117	3918.47	2412.13	1239.96	26.5963	4.39835	13.8412	17.1986	204.347	0	0	0	0	0	0	0	0	0	0	0	0	0	0	0	0	0
																			4977.49	2547.62	2714.05	2263.44	1647.84	899.778	4977.49	3128.11	1533.22	29.7464	5.19194	29.543	18.0473	233.628	0	0	0	0	0	0	0	0	0	0	0	0	0	0	0	0	0
																			5231.55	2695.14	2854.11	2377.43	1740.4	954.741	5231.55	3304.78	1583.04	35.279	6.23171	25.613	21.9667	254.64	0	0	0	0	0	0	0	0	0	0	0	0	0	0	0	0	0
																			3591.45	1897.58	1982.12	1609.33	1232.51	665.072	3591.45	2231.22	1106.94	22.0518	3.71615	15.9607	19.5129	192.042	0	0	0	0	0	0	0	0	0	0	0	0	0	0	0	0	0
																			6841.68	3486.61	3700.42	3141.26	2240.79	1245.81	6841.68	4319.23	2092.69	46.3476	7.71797	38.1726	31.9594	305.565	0	0	0	0	0	0	0	0	0	0	0	0	0	0	0	0	0
																			3983.79	2109.2	2196.88	1786.91	1368.75	740.451	3983.79	2443.14	1252.66	24.9645	4.4299	13.4335	23.158	222.006	0	0	0	0	0	0	0	0	0	0	0	0	0	0	0	0	0
																			4169.99	2218.01	2301.78	1868.21	1441.82	776.187	4169.99	2553.26	1321.01	26.3122	4.60802	16.6677	25.8065	222.334	0	0	0	0	0	0	0	0	0	0	0	0	0	0	0	0	0
																			5640.69	2883.63	3065.75	2574.94	1860.64	1022.99	5640.69	3593.07	1682.61	34.7223	5.91269	20.4964	39.0062	264.872	0	0	0	0	0	0	0	0	0	0	0	0	0	0	0	0	0
																			2801.87	1526.23	1564.32	1237.55	996.319	529.906	2801.87	1690.24	897.85	18.4062	2.79094	14.3299	11.3111	166.942	0	0	0	0	0	0	0	0	0	0	0	0	0	0	0	0	0
																			4371.37	2286.71	2401.75	1969.62	1484.4	802.303	4371.37	2705.08	1360.49	27.4672	5.01972	25.2878	15.4833	232.537	0	0	0	0	0	0	0	0	0	0	0	0	0	0	0	0	0
																			5025.38	2595.79	2746.54	2278.85	1679.88	915.908	5025.38	3126.65	1577.87	30.45	4.74878	22.651	7.93218	255.078	0	0	0	0	0	0	0	0	0	0	0	0	0	0	0	0	0
																			1292.75	705.057	724.927	567.828	461.091	243.966	1292.75	758.504	429.846	9.10109	1.27121	5.47576	8.54966	80.0078	0	0	0	0	0	0	0	0	0	0	0	0	0	0	0	0	0
																			3838.33	2026.08	2117.95	1720.38	1316.76	709.327	3838.33	2375.78	1198.28	24.4522	4.03426	13.6135	15.7449	206.432	0	0	0	0	0	0	0	0	0	0	0	0	0	0	0	0	0
																			6147.71	3161.15	3342.43	2805.28	2038.15	1122.99	6147.71	3898.79	1869.56	40.1515	6.2282	20.4567	29.6283	282.887	0	0	0	0	0	0	0	0	0	0	0	0	0	0	0	0	0
																			3650	1922.13	2014.83	1635.17	1250.42	671.716	3650	2249.58	1157.81	24.5188	4.04574	7.96678	10.7989	195.284	0	0	0	0	0	0	0	0	0	0	0	0	0	0	0	0	0
																			4426.76	2334.95	2435.9	1990.87	1515.07	819.876	4426.76	2726.68	1407.44	30.1861	4.92642	12.9496	15.4243	229.158	0	0	0	0	0	0	0	0	0	0	0	0	0	0	0	0	0
																			3248.3	1728.82	1798.86	1449.45	1124.94	603.882	3248.3	1990.08	1025.73	18.9573	3.90516	13.6306	11.2943	184.714	0	0	0	0	0	0	0	0	0	0	0	0	0	0	0	0	0
																			3115.9	1628.32	1718.21	1397.68	1061.31	567.017	3115.9	1919.07	973.418	17.4907	3.79611	8.58488	16.0087	177.525	0	0	0	0	0	0	0	0	0	0	0	0	0	0	0	0	0
																			3366.79	1780	1862.25	1504.54	1161.13	618.874	3366.79	2053.53	1074.59	21.3271	3.69154	15.5962	10.4028	187.65	0	0	0	0	0	0	0	0	0	0	0	0	0	0	0	0	0
																			3601.23	1880.11	1984.6	1616.63	1221.76	658.346	3601.23	2236.16	1109.58	22.8562	4.0635	22.0609	13.2545	193.255	0	0	0	0	0	0	0	0	0	0	0	0	0	0	0	0	0
																			4043.68	2175.55	2241.01	1802.67	1412.41	763.143	4043.68	2445.23	1322.31	24.2704	3.85129	12.0726	13.7821	222.166	0	0	0	0	0	0	0	0	0	0	0	0	0	0	0	0	0
																			5061.39	2745.85	2803.42	2257.96	1777.05	968.796	5061.39	3133.52	1580.76	36.0228	5.59801	28.0736	19.503	257.904	0	0	0	0	0	0	0	0	0	0	0	0	0	0	0	0	0
																			3674.94	1904.24	2018.65	1656.29	1238.04	666.201	3674.94	2285.09	1128.33	23.2306	3.86339	18.7445	13.1394	202.538	0	0	0	0	0	0	0	0	0	0	0	0	0	0	0	0	0
																			4588.69	2391.59	2516.27	2072.42	1548.48	843.109	4588.69	2858.33	1426.09	29.8955	4.93036	14.4851	25.3107	229.659	0	0	0	0	0	0	0	0	0	0	0	0	0	0	0	0	0
																			4442.19	2350.29	2446.39	1995.8	1524.19	826.095	4442.19	2727.92	1416.78	28.4275	5.20406	16.3641	20.3896	227.113	0	0	0	0	0	0	0	0	0	0	0	0	0	0	0	0	0
																			3731.25	1988.31	2065.74	1665.51	1292	696.303	3731.25	2287.31	1176.43	24.0257	3.36006	10.4438	17.3805	212.303	0	0	0	0	0	0	0	0	0	0	0	0	0	0	0	0	0
																			4367.86	2303.89	2405.42	1962.44	1496.05	807.841	4367.86	2698.93	1364.22	28.2154	4.35893	23.5172	18.5379	230.078	0	0	0	0	0	0	0	0	0	0	0	0	0	0	0	0	0
																			3799.35	2035.37	2103.9	1695.45	1322.07	713.296	3799.35	2331.72	1190.33	24.9682	3.91345	14.5501	22.8293	211.039	0	0	0	0	0	0	0	0	0	0	0	0	0	0	0	0	0
																			5523.53	2867.83	3012.91	2510.62	1847.66	1020.17	5523.53	3401.65	1748.16	36.0205	5.88252	31.8765	37.7525	262.188	0	0	0	0	0	0	0	0	0	0	0	0	0	0	0	0	0
																			5707.3	3012.55	3127.23	2580.07	1941.91	1070.64	5707.3	3567.2	1756.81	36.1431	5.88061	28.4881	35.2564	277.527	0	0	0	0	0	0	0	0	0	0	0	0	0	0	0	0	0
																			4123.78	2182.9	2275.5	1848.28	1419.1	763.801	4123.78	2552.53	1288	26.5573	4.34792	15.6762	15.4695	221.201	0	0	0	0	0	0	0	0	0	0	0	0	0	0	0	0	0
																			4634.92	2437.05	2549.58	2085.34	1579.29	857.76	4634.92	2840.72	1471.49	32.7608	5.51183	23.6169	17.9396	242.88	0	0	0	0	0	0	0	0	0	0	0	0	0	0	0	0	0
																			2680.83	1412.14	1483.44	1197.39	920.029	492.11	2680.83	1660.27	824.07	14.0566	2.78111	13.3496	12.1874	154.119	0	0	0	0	0	0	0	0	0	0	0	0	0	0	0	0	0
																			3823.41	2015.83	2108.08	1715.33	1311.02	704.804	3823.41	2368.63	1192.13	24.0485	4.0912	14.3015	20.8356	199.375	0	0	0	0	0	0	0	0	0	0	0	0	0	0	0	0	0
																			5290.17	2718.92	2883.42	2406.75	1757.22	961.701	5290.17	3320.76	1621.64	30.3205	5.59444	25.9881	25.2265	260.642	0	0	0	0	0	0	0	0	0	0	0	0	0	0	0	0	0
																			3112.42	1645.35	1719.64	1392.79	1069.47	575.875	3112.42	1912.09	973.696	20.4096	3.13651	13.1834	16.2973	173.612	0	0	0	0	0	0	0	0	0	0	0	0	0	0	0	0	0
																			6063.19	3162.17	3306.57	2756.62	2035.82	1126.35	6063.19	3761.34	1910.63	37.1196	5.54611	24.9115	34.2382	289.397	0	0	0	0	0	0	0	0	0	0	0	0	0	0	0	0	0
																			3218.47	1697.67	1777.77	1440.71	1104	593.675	3218.47	1972.24	1008.95	22.6548	3.24523	13.8768	19.4391	178.069	0	0	0	0	0	0	0	0	0	0	0	0	0	0	0	0	0
																			3763.2	1969.78	2072.39	1690.8	1280.82	688.967	3763.2	2308.76	1196.44	22.5964	3.75682	12.1859	13.0264	206.437	0	0	0	0	0	0	0	0	0	0	0	0	0	0	0	0	0
																			5879.36	3046.85	3203.62	2675.74	1962.45	1084.4	5879.36	3702.32	1783.22	37.2038	6.16666	24.9751	42.5496	282.92	0	0	0	0	0	0	0	0	0	0	0	0	0	0	0	0	0
																			3683	1916.54	2024.84	1658.16	1246.04	670.494	3683	2283.15	1151.36	22.574	4.06963	7.31681	18.2821	196.241	0	0	0	0	0	0	0	0	0	0	0	0	0	0	0	0	0
																			3373.22	1774.58	1863.06	1510.16	1156.59	617.988	3373.22	2088	1049.53	21.3736	3.65052	15.4771	7.46053	187.722	0	0	0	0	0	0	0	0	0	0	0	0	0	0	0	0	0
																			5352.24	2780.46	2926.3	2425.95	1799.43	981.032	5352.24	3375.84	1624.08	33.4387	6.00456	28.5092	22.604	261.772	0	0	0	0	0	0	0	0	0	0	0	0	0	0	0	0	0
																			2195.73	1168.03	1220.11	975.619	762.368	405.658	2195.73	1326.44	708.516	13.087	1.88307	7.57696	4.41406	133.808	0	0	0	0	0	0	0	0	0	0	0	0	0	0	0	0	0
																			5495.34	2889.58	3009.95	2485.39	1863.93	1025.65	5495.34	3371.01	1766.89	36.4545	5.63112	18.1057	32.6037	264.642	0	0	0	0	0	0	0	0	0	0	0	0	0	0	0	0	0
																			4586.19	2389.82	2515.22	2070.97	1548.59	841.221	4586.19	2856.84	1419.96	29.3522	4.76515	14.994	22.8194	237.459	0	0	0	0	0	0	0	0	0	0	0	0	0	0	0	0	0
																			4488.25	2329.97	2461.15	2027.09	1511.31	818.669	4488.25	2832.4	1362.86	26.4061	4.57486	22.9232	14.6949	224.389	0	0	0	0	0	0	0	0	0	0	0	0	0	0	0	0	0
																			4156.97	2192.24	2294.47	1862.5	1425.04	767.206	4156.97	2587.82	1299.8	29.1905	4.78822	17.1417	5.70514	212.534	0	0	0	0	0	0	0	0	0	0	0	0	0	0	0	0	0
																			4809.69	2471.85	2625.96	2183.73	1601.9	869.948	4809.69	3029.78	1482.85	29.0006	4.5293	13.2674	12.521	237.746	0	0	0	0	0	0	0	0	0	0	0	0	0	0	0	0	0
																			4512.2	2365.81	2481.35	2030.85	1535.08	830.724	4512.2	2831.68	1385.41	27.9333	4.32176	15.4312	16.1186	231.302	0	0	0	0	0	0	0	0	0	0	0	0	0	0	0	0	0
																			5458.66	2831.17	2984.36	2474.3	1830.87	1000.3	5458.66	3424.48	1699.31	33.2938	5.64399	18.5768	17.4159	259.938	0	0	0	0	0	0	0	0	0	0	0	0	0	0	0	0	0
																			5189.82	2736.74	2848.55	2341.27	1770.12	966.621	5189.82	3239.52	1609.06	34.5685	5.84126	14.8156	27.3897	258.624	0	0	0	0	0	0	0	0	0	0	0	0	0	0	0	0	0
																			4149.37	2187.91	2285.72	1863.64	1418.56	769.351	4149.37	2582.9	1294.13	24.0257	4.47927	15.2074	14.6831	213.945	0	0	0	0	0	0	0	0	0	0	0	0	0	0	0	0	0
																			4546	2374.67	2496.78	2049.22	1542.62	832.049	4546	2809.68	1449.46	28.543	4.52949	18.7568	12.0454	222.98	0	0	0	0	0	0	0	0	0	0	0	0	0	0	0	0	0
																			3527.75	1916.19	1961.27	1566.48	1243.23	672.961	3527.75	2128.4	1146.34	21.0142	3.57695	15.4082	18.6254	194.389	0	0	0	0	0	0	0	0	0	0	0	0	0	0	0	0	0
																			1442.98	775.383	806.811	636.169	507.536	267.847	1442.98	849.901	475.764	10.0778	1.57088	8.68747	5.52483	91.4536	0	0	0	0	0	0	0	0	0	0	0	0	0	0	0	0	0
																			4107.52	2172.33	2263.96	1843.55	1407.89	764.437	4107.52	2539.23	1285.95	23.9313	4.54215	16.394	22.2593	215.21	0	0	0	0	0	0	0	0	0	0	0	0	0	0	0	0	0
																			3982.21	2090.16	2195.03	1787.18	1361.3	728.858	3982.21	2489.98	1222.16	26.2745	5.10468	14.3078	8.12498	216.265	0	0	0	0	0	0	0	0	0	0	0	0	0	0	0	0	0
																			3204.84	1701.36	1774.22	1430.62	1108.97	592.389	3204.84	1968.69	1012.02	19.5449	3.34778	17.3598	8.76038	175.121	0	0	0	0	0	0	0	0	0	0	0	0	0	0	0	0	0
																			4559.11	2471.92	2529.23	2029.87	1603.77	868.151	4559.11	2810.46	1432.7	30.3255	4.49245	22.6082	17.002	241.524	0	0	0	0	0	0	0	0	0	0	0	0	0	0	0	0	0
																			5078.12	2669.46	2783.83	2294.29	1725.11	944.349	5078.12	3153.73	1578.2	31.3772	5.7434	27.9033	31.0765	250.097	0	0	0	0	0	0	0	0	0	0	0	0	0	0	0	0	0
																			2907.18	1538.58	1610.01	1297.17	1003.96	534.617	2907.18	1784.41	918.711	18.6706	3.0601	5.43917	12.8834	164	0	0	0	0	0	0	0	0	0	0	0	0	0	0	0	0	0
																			3384.59	1760.69	1865.5	1519.08	1147	613.69	3384.59	2106.12	1066.21	18.306	3.60551	4.54279	5.22011	180.58	0	0	0	0	0	0	0	0	0	0	0	0	0	0	0	0	0
																			6743.81	3495.05	3668.64	3075.17	2247.65	1247.4	6743.81	4231.55	2095.5	46.2063	6.98527	33.4168	28.9894	301.158	0	0	0	0	0	0	0	0	0	0	0	0	0	0	0	0	0
																			4142.23	2193.11	2284.57	1857.66	1423.08	770.021	4142.23	2563.53	1286.02	26.7055	5.08538	17.7478	18.9491	224.196	0	0	0	0	0	0	0	0	0	0	0	0	0	0	0	0	0
																			3964.3	2050.53	2175.98	1788.33	1331.17	719.358	3964.3	2495.04	1203.95	26.6083	4.7336	11.7461	16.1361	206.083	0	0	0	0	0	0	0	0	0	0	0	0	0	0	0	0	0
																			3790.04	1979.72	2084.94	1705.1	1287.17	692.555	3790.04	2346.77	1181.37	25.1577	4.05804	21.3376	8.46822	202.877	0	0	0	0	0	0	0	0	0	0	0	0	0	0	0	0	0
																			4616.7	2440.47	2538.9	2077.79	1580.85	859.615	4616.7	2856.22	1432.51	29.6385	5.21758	18.0213	31.9542	243.136	0	0	0	0	0	0	0	0	0	0	0	0	0	0	0	0	0
																			4767.12	2518.53	2624.74	2142.38	1634.73	883.803	4767.12	2956.07	1491.85	33.9444	4.62893	26.8194	19.8462	233.965	0	0	0	0	0	0	0	0	0	0	0	0	0	0	0	0	0
																			5236.57	2689.63	2853.31	2383.26	1739.25	950.383	5236.57	3309.4	1572.86	35.0046	4.05213	17.3625	40.3678	257.518	0	0	0	0	0	0	0	0	0	0	0	0	0	0	0	0	0
																			3782.41	1979.93	2083.14	1699.28	1288.58	691.35	3782.41	2339.32	1198.96	21.5511	3.99842	9.86172	8.82737	199.893	0	0	0	0	0	0	0	0	0	0	0	0	0	0	0	0	0
																			5478.05	2821.21	2986.91	2491.13	1821.05	1000.17	5478.05	3472.88	1659.96	28.621	5.76154	17.6166	28.4703	264.739	0	0	0	0	0	0	0	0	0	0	0	0	0	0	0	0	0
																			3394.89	1826.62	1884.6	1510.29	1188.46	638.155	3394.89	2068.29	1073.8	23.7469	3.57396	15.0034	19.027	191.445	0	0	0	0	0	0	0	0	0	0	0	0	0	0	0	0	0
																			3886.51	2049.44	2141.56	1744.95	1331.33	718.108	3886.51	2375.55	1231.54	26.4068	3.95208	9.40782	21.4166	218.225	0	0	0	0	0	0	0	0	0	0	0	0	0	0	0	0	0
																			3585.93	1894.95	1980.76	1605.17	1233.35	661.595	3585.93	2216.08	1125.01	24.8457	3.8689	14.1476	10.171	191.808	0	0	0	0	0	0	0	0	0	0	0	0	0	0	0	0	0
																			5355.03	2785.5	2931.27	2423.77	1801.92	983.58	5355.03	3366.94	1646.6	34.2599	5.64035	22.923	20.9202	257.753	0	0	0	0	0	0	0	0	0	0	0	0	0	0	0	0	0
																			4167.49	2190.2	2292.6	1874.89	1420.87	769.33	4167.49	2589.32	1290.35	26.8567	3.31844	19.8863	20.5732	217.189	0	0	0	0	0	0	0	0	0	0	0	0	0	0	0	0	0
																			5605.22	2883.66	3052.97	2552.25	1863.37	1020.28	5605.22	3539.51	1711.65	36.1944	5.91082	23.4181	27.3159	261.221	0	0	0	0	0	0	0	0	0	0	0	0	0	0	0	0	0
																			5189.64	2711.32	2840.57	2349.07	1752.14	959.183	5189.64	3241.9	1593.13	34.9461	4.83281	30.6606	32.4596	251.719	0	0	0	0	0	0	0	0	0	0	0	0	0	0	0	0	0
																			4898.51	2525.73	2677.82	2220.69	1635.45	890.278	4898.51	3058.65	1514.61	31.4631	5.1419	18.8984	17.7604	251.991	0	0	0	0	0	0	0	0	0	0	0	0	0	0	0	0	0
																			5020.4	2628.7	2748.86	2271.54	1698.79	929.91	5020.4	3119.7	1568.74	28.6695	5.94904	19.8567	31.1223	246.361	0	0	0	0	0	0	0	0	0	0	0	0	0	0	0	0	0
																			3174.25	1677.92	1754.94	1419.31	1092.53	585.394	3174.25	1942.48	998.587	21.2185	3.41727	13.6802	18.5652	176.298	0	0	0	0	0	0	0	0	0	0	0	0	0	0	0	0	0
																			4025.71	2133.03	2220.79	1804.92	1386.37	746.66	4025.71	2480.15	1267.66	25.2502	4.27651	17.4369	20.7369	210.195	0	0	0	0	0	0	0	0	0	0	0	0	0	0	0	0	0
																			5169.98	2723.53	2840.49	2329.49	1763.91	959.622	5169.98	3218.4	1609.61	32.5507	5.36001	23.956	18.9609	261.138	0	0	0	0	0	0	0	0	0	0	0	0	0	0	0	0	0
																			4330.01	2301.82	2389.87	1940.14	1495.82	805.998	4330.01	2668.09	1370.33	28.6301	4.05571	18.5538	13.7573	226.587	0	0	0	0	0	0	0	0	0	0	0	0	0	0	0	0	0
																			3362.14	1782.25	1855.75	1506.4	1156.32	625.929	3362.14	2067.87	1038.47	20.5249	3.71733	15.7019	31.3064	184.559	0	0	0	0	0	0	0	0	0	0	0	0	0	0	0	0	0
																			5272.12	2744.2	2886.45	2385.67	1775.46	968.738	5272.12	3282.2	1662.6	30.5255	5.78546	17.9959	13.7649	259.246	0	0	0	0	0	0	0	0	0	0	0	0	0	0	0	0	0
																			4918.56	2575.73	2698.32	2220.25	1668.41	907.326	4918.56	3062.51	1543.87	27.2343	4.71184	22.5726	17.0428	240.614	0	0	0	0	0	0	0	0	0	0	0	0	0	0	0	0	0
																			5391.12	2820.07	2949.19	2441.93	1819.73	1000.34	5391.12	3334.81	1696.39	31.9288	5.56272	21.6927	40.6866	260.056	0	0	0	0	0	0	0	0	0	0	0	0	0	0	0	0	0
																			5826.59	3022.51	3177.53	2649.05	1948.89	1073.62	5826.59	3643.99	1803.25	39.2623	6.23653	20.85	31.7261	281.276	0	0	0	0	0	0	0	0	0	0	0	0	0	0	0	0	0
																			5105.18	2653.23	2793.39	2311.79	1718.54	934.69	5105.18	3192.15	1567.54	37.1318	4.37647	19.3201	19.5348	265.131	0	0	0	0	0	0	0	0	0	0	0	0	0	0	0	0	0
																			4476.82	2312.77	2451.83	2024.99	1502.21	810.553	4476.82	2780.7	1406.67	28.3268	4.89118	13.3128	16.488	226.431	0	0	0	0	0	0	0	0	0	0	0	0	0	0	0	0	0
																			5424.2	2814.32	2962.79	2461.41	1817.79	996.533	5424.2	3412.96	1649.1	33.2049	5.62581	29.8924	33.9779	259.433	0	0	0	0	0	0	0	0	0	0	0	0	0	0	0	0	0
																			3718.56	2019.72	2066.05	1652.51	1310.25	709.466	3718.56	2243.77	1206.36	21.5684	4.26097	14.672	20.7509	207.184	0	0	0	0	0	0	0	0	0	0	0	0	0	0	0	0	0
																			4577.61	2370.45	2505.8	2071.81	1535.4	835.047	4577.61	2869.4	1405.97	32.2533	5.0755	16.3743	22.0003	226.533	0	0	0	0	0	0	0	0	0	0	0	0	0	0	0	0	0
																			4933.26	2638.83	2718.91	2214.35	1705.78	933.045	4933.26	3062.61	1526.86	32.4213	5.69459	17.0304	37.4685	251.177	0	0	0	0	0	0	0	0	0	0	0	0	0	0	0	0	0
																			2815.82	1481.65	1555.97	1259.85	965.013	516.636	2815.82	1714.01	896.25	16.5717	2.69296	13.1416	13.2297	159.93	0	0	0	0	0	0	0	0	0	0	0	0	0	0	0	0	0
																			3642.66	1907.07	2004.59	1638.07	1239.38	667.689	3642.66	2257.32	1143.22	23.4596	4.05186	2.67842	15.3825	196.542	0	0	0	0	0	0	0	0	0	0	0	0	0	0	0	0	0
																			4826.8	2597.21	2668.63	2158.18	1682.69	914.528	4826.8	3010.35	1493.83	30.0511	5.72353	17.2584	20.7978	248.797	0	0	0	0	0	0	0	0	0	0	0	0	0	0	0	0	0
																			5089.79	2654.41	2787.52	2302.28	1716.54	937.874	5089.79	3159.18	1599.08	35.592	4.65201	19.2097	23.9072	248.168	0	0	0	0	0	0	0	0	0	0	0	0	0	0	0	0	0
																			3725.88	1971.62	2057.82	1668.06	1283.52	688.102	3725.88	2270.46	1187.16	26.9865	3.95979	21.7517	16.4571	199.099	0	0	0	0	0	0	0	0	0	0	0	0	0	0	0	0	0
																			3784.98	1974.73	2080.05	1704.93	1281.46	693.277	3784.98	2329.91	1192.18	23.3313	3.68151	10.4947	21.3153	204.056	0	0	0	0	0	0	0	0	0	0	0	0	0	0	0	0	0
																			4236.83	2218.95	2326.65	1910.18	1438.12	780.822	4236.83	2609.7	1325.45	25.3989	4.1303	22.4261	24.9016	224.824	0	0	0	0	0	0	0	0	0	0	0	0	0	0	0	0	0
																			2746.33	1462.32	1521.31	1225.02	952.28	510.043	2746.33	1692.4	849.896	18.1897	2.75684	8.46787	19.1478	155.469	0	0	0	0	0	0	0	0	0	0	0	0	0	0	0	0	0
																			3759.39	2005.47	2079.39	1680	1302.81	702.66	3759.39	2293.14	1203.76	23.5464	3.85688	14.9101	21.6639	198.515	0	0	0	0	0	0	0	0	0	0	0	0	0	0	0	0	0
																			3656.82	1934.07	2016.56	1640.26	1256.09	677.98	3656.82	2253.82	1134.04	22.5141	3.94372	14.4007	21.7805	206.32	0	0	0	0	0	0	0	0	0	0	0	0	0	0	0	0	0
																			4768.66	2465.52	2605.19	2163.47	1596.51	869.002	4768.66	2982.86	1468.36	28.0484	4.95089	21.9568	26.5218	235.965	0	0	0	0	0	0	0	0	0	0	0	0	0	0	0	0	0
																			2811.7	1484.37	1556.19	1255.51	967.259	517.114	2811.7	1727.96	881.311	15.6829	2.61057	13.422	10.5159	160.195	0	0	0	0	0	0	0	0	0	0	0	0	0	0	0	0	0
																			4376.91	2303.58	2408.65	1968.25	1494.84	808.737	4376.91	2717.35	1356.93	26.2533	4.49165	22.9116	20.6984	228.273	0	0	0	0	0	0	0	0	0	0	0	0	0	0	0	0	0
																			5856.83	3085.01	3209.11	2647.72	1990.57	1094.44	5856.83	3633.26	1842.71	37.948	6.5256	29.7191	25.3492	281.31	0	0	0	0	0	0	0	0	0	0	0	0	0	0	0	0	0
																			3923.87	2104.98	2171.91	1751.96	1366.9	738.087	3923.87	2413.5	1227.25	24.2067	3.54474	16.3679	25.0545	213.945	0	0	0	0	0	0	0	0	0	0	0	0	0	0	0	0	0
																			2497.27	1351.43	1391.68	1105.58	881.597	469.83	2497.27	1514.76	797.052	15.795	2.82085	8.16502	10.6156	148.062	0	0	0	0	0	0	0	0	0	0	0	0	0	0	0	0	0
																			4256.25	2243.04	2341.81	1914.43	1454.59	788.453	4256.25	2652.74	1291.77	27.8989	4.24249	25.2607	27.8538	226.48	0	0	0	0	0	0	0	0	0	0	0	0	0	0	0	0	0
																			2964.82	1564.6	1641.61	1323.22	1020.57	544.029	2964.82	1815.58	935.752	18.8572	2.84165	13.7408	4.5335	173.515	0	0	0	0	0	0	0	0	0	0	0	0	0	0	0	0	0
																			4078.71	2205.24	2261.35	1817.36	1431.36	773.881	4078.71	2485.69	1303.13	27.1696	4.65975	19.2176	21.0967	217.743	0	0	0	0	0	0	0	0	0	0	0	0	0	0	0	0	0
																			4257.77	2256.41	2344.03	1913.74	1461.3	795.111	4257.77	2638.48	1323.08	23.7218	4.5593	14.4292	37.7308	215.778	0	0	0	0	0	0	0	0	0	0	0	0	0	0	0	0	0
																			4107.23	2139.67	2254.58	1852.65	1389.53	750.136	4107.23	2559.12	1268.58	23.3076	4.26496	17.9131	19.5246	214.528	0	0	0	0	0	0	0	0	0	0	0	0	0	0	0	0	0
																			5033.24	2657.14	2762.8	2270.44	1718.13	939.015	5033.24	3117.7	1570.62	34.5851	4.98142	11.5461	39.7445	254.062	0	0	0	0	0	0	0	0	0	0	0	0	0	0	0	0	0
																			4753.01	2517.96	2616.43	2136.58	1630.56	887.399	4753.01	2926.52	1506.47	26.2188	4.59179	9.5124	25.4387	254.261	0	0	0	0	0	0	0	0	0	0	0	0	0	0	0	0	0
																			5475.03	2840.22	2990.29	2484.74	1833.49	1006.73	5475.03	3425.24	1684.6	31.9478	6.01343	32.1747	27.588	267.463	0	0	0	0	0	0	0	0	0	0	0	0	0	0	0	0	0
																			1512.74	801.884	842.05	670.691	525.207	276.677	1512.74	923.083	480.669	9.58186	1.64857	7.44467	3.9514	86.3619	0	0	0	0	0	0	0	0	0	0	0	0	0	0	0	0	0
																			5922.96	3045.29	3220.93	2702.03	1964.27	1081.02	5922.96	3694.4	1832.69	42.2569	6.60855	25.5006	33.698	287.809	0	0	0	0	0	0	0	0	0	0	0	0	0	0	0	0	0
																			4110.44	2156.03	2261.03	1849.4	1399	757.032	4110.44	2533.57	1298.83	25.3415	4.23903	17.0616	18.6645	212.724	0	0	0	0	0	0	0	0	0	0	0	0	0	0	0	0	0
																			4933.86	2544.04	2693.13	2240.73	1644.89	899.15	4933.86	3090.86	1511.11	32.8144	5.92477	19.9445	28.3116	244.883	0	0	0	0	0	0	0	0	0	0	0	0	0	0	0	0	0
																			4413.3	2340.56	2433.83	1979.47	1519.56	820.998	4413.3	2727.23	1372.98	26.3613	5.24197	17.1763	22.7392	241.568	0	0	0	0	0	0	0	0	0	0	0	0	0	0	0	0	0
																			3765.88	2027.05	2088.11	1677.78	1316.51	710.54	3765.88	2315.42	1192.7	24.8204	4.13631	6.54465	19.9553	202.309	0	0	0	0	0	0	0	0	0	0	0	0	0	0	0	0	0
																			5288.08	2759.88	2894.17	2393.91	1787.19	972.684	5288.08	3317.8	1625.37	37.1826	6.43437	15.0994	36.2125	249.982	0	0	0	0	0	0	0	0	0	0	0	0	0	0	0	0	0
																			4005.3	2131.48	2208.03	1797.27	1379.74	751.746	4005.3	2430.06	1284	25.0688	3.9397	10.3782	29.9416	221.906	0	0	0	0	0	0	0	0	0	0	0	0	0	0	0	0	0
																			3190.08	1707.98	1770.13	1419.95	1112.57	595.411	3190.08	1941.26	1031.21	21.9068	3.55307	11.9796	8.78161	171.387	0	0	0	0	0	0	0	0	0	0	0	0	0	0	0	0	0
																			5115.99	2694.36	2804.84	2311.15	1741.69	952.667	5115.99	3175.9	1603.49	35.1976	5.0763	13.3696	34.4625	248.487	0	0	0	0	0	0	0	0	0	0	0	0	0	0	0	0	0
																			4958.71	2596.78	2715.74	2242.97	1676.97	919.818	4958.71	3074.87	1529.15	33.7739	5.78459	29.4258	37.9105	247.8	0	0	0	0	0	0	0	0	0	0	0	0	0	0	0	0	0
																			3823.16	2028.41	2110.39	1712.76	1316.74	711.671	3823.16	2337.82	1197.64	26.0124	4.07887	22.9979	19.091	215.516	0	0	0	0	0	0	0	0	0	0	0	0	0	0	0	0	0
																			3930.87	2092.46	2172.5	1758.37	1359.6	732.859	3930.87	2390.67	1258.39	26.5632	4.09725	18.0947	13.0097	220.041	0	0	0	0	0	0	0	0	0	0	0	0	0	0	0	0	0
																			5895.55	3073.07	3216.52	2679.03	1979.6	1093.48	5895.55	3750.63	1758.9	35.9164	5.68549	27.9199	45.9009	270.592	0	0	0	0	0	0	0	0	0	0	0	0	0	0	0	0	0
																			3926.77	2101.37	2176.81	1749.96	1366.44	734.929	3926.77	2420.71	1234.75	26.3907	4.35843	19.6523	8.14056	212.773	0	0	0	0	0	0	0	0	0	0	0	0	0	0	0	0	0
																			5170.8	2699.97	2832.75	2338.06	1748.57	951.398	5170.8	3267.17	1567.38	35.2173	5.06371	24.7307	27.1344	244.116	0	0	0	0	0	0	0	0	0	0	0	0	0	0	0	0	0
																			5642.79	2953.67	3092.45	2550.34	1909.96	1043.71	5642.79	3558.58	1724.8	37.5917	6.29377	26.6904	15.1219	273.72	0	0	0	0	0	0	0	0	0	0	0	0	0	0	0	0	0
																			4752.86	2469.82	2604.66	2148.2	1601.22	868.596	4752.86	2991.3	1462.46	31.947	5.09296	20.4717	11.5232	230.061	0	0	0	0	0	0	0	0	0	0	0	0	0	0	0	0	0
																			5652.78	2899.17	3077.44	2575.34	1873.45	1025.71	5652.78	3542.13	1741.7	36.8529	5.67743	28.6413	22.0761	275.709	0	0	0	0	0	0	0	0	0	0	0	0	0	0	0	0	0
																			4273.18	2237.7	2350.9	1922.29	1452.37	785.333	4273.18	2620.01	1354.5	27.514	4.61768	20.1134	15.5141	230.91	0	0	0	0	0	0	0	0	0	0	0	0	0	0	0	0	0
																			3068.5	1607.89	1693.13	1375.38	1047.59	560.308	3068.5	1867.67	997.454	18.9131	2.98417	10.7825	15.1325	155.573	0	0	0	0	0	0	0	0	0	0	0	0	0	0	0	0	0
																			5679.86	2908.08	3091.18	2588.68	1880.18	1027.9	5679.86	3639.66	1686.91	38.9718	6.3419	21.4234	17.1806	269.373	0	0	0	0	0	0	0	0	0	0	0	0	0	0	0	0	0
																			3865.87	2042.84	2132.69	1733.17	1327.8	715.042	3865.87	2407.05	1182.92	24.6558	4.03662	23.4234	17.4289	206.358	0	0	0	0	0	0	0	0	0	0	0	0	0	0	0	0	0
																			4480.96	2336.15	2457.82	2023.14	1513.28	822.877	4480.96	2829.42	1335.49	26.8182	4.99646	19.4236	33.7262	231.085	0	0	0	0	0	0	0	0	0	0	0	0	0	0	0	0	0
																			4233.24	2284.74	2347.48	1885.76	1485.04	799.702	4233.24	2626.69	1308.14	29.7315	4.22142	16.0941	21.985	226.384	0	0	0	0	0	0	0	0	0	0	0	0	0	0	0	0	0
																			4233.02	2217.68	2325.11	1907.91	1436.25	781.43	4233.02	2635.63	1296.19	24.3253	4.09868	19.0424	28.8195	224.909	0	0	0	0	0	0	0	0	0	0	0	0	0	0	0	0	0
																			5135.23	2676.47	2812.54	2322.69	1732.97	943.498	5135.23	3202.5	1588.5	33.5022	5.66872	27.091	21.9393	256.023	0	0	0	0	0	0	0	0	0	0	0	0	0	0	0	0	0
																			4827.59	2528.66	2652.66	2174.92	1639.71	888.952	4827.59	3039.05	1466.15	29.9048	4.49546	28.6928	14.7762	244.525	0	0	0	0	0	0	0	0	0	0	0	0	0	0	0	0	0
																			6565.94	3364.99	3560.51	3005.43	2164.61	1200.38	6565.94	4120.8	2030.42	43.5643	7.04599	40.7423	26.7514	296.613	0	0	0	0	0	0	0	0	0	0	0	0	0	0	0	0	0
																			5395.69	2813.51	2951.25	2444.44	1816.95	996.557	5395.69	3357.07	1690.72	39.3981	5.93645	14.9688	21.5961	265.998	0	0	0	0	0	0	0	0	0	0	0	0	0	0	0	0	0
																			4315.5	2257.37	2371.96	1943.54	1465.07	792.304	4315.5	2700.1	1334.01	25.5507	4.75077	15.239	15.568	220.285	0	0	0	0	0	0	0	0	0	0	0	0	0	0	0	0	0
																			3937.76	2070.2	2166.63	1771.12	1340.77	729.434	3937.76	2429.88	1226.55	22.5769	4.36298	13.455	28.2223	212.716	0	0	0	0	0	0	0	0	0	0	0	0	0	0	0	0	0
																			4636.63	2377.81	2531.68	2104.94	1540.24	837.572	4636.63	2895.51	1440.96	26.7573	5.62633	21.3811	11.4788	234.917	0	0	0	0	0	0	0	0	0	0	0	0	0	0	0	0	0
																			5446.15	2808.59	2970.26	2475.89	1815.35	993.241	5446.15	3404.63	1708.44	33.5033	4.83346	24.2854	17.0539	253.405	0	0	0	0	0	0	0	0	0	0	0	0	0	0	0	0	0
																			3737.27	1956.19	2059.06	1678.21	1271.95	684.24	3737.27	2321.98	1158.9	23.2418	3.40844	18.4013	11.897	199.439	0	0	0	0	0	0	0	0	0	0	0	0	0	0	0	0	0
																			3532.39	1888.61	1957.62	1574.76	1227.38	661.231	3532.39	2162.69	1130.25	22.1796	3.75837	11.6293	11.1967	190.682	0	0	0	0	0	0	0	0	0	0	0	0	0	0	0	0	0
																			3610.77	1916.93	1994.52	1616.25	1246.36	670.569	3610.77	2231.9	1124.44	22.5364	4.01725	16.1757	21.0824	190.611	0	0	0	0	0	0	0	0	0	0	0	0	0	0	0	0	0
																			5363.65	2741.67	2919.25	2444.41	1772.24	969.427	5363.65	3371.24	1636.32	32.7024	5.67655	23.825	33.5556	260.328	0	0	0	0	0	0	0	0	0	0	0	0	0	0	0	0	0
																			5591.45	2826.41	3031.07	2560.38	1825.98	1000.42	5591.45	3523.35	1706.6	36.4507	5.82438	23.4463	24.7044	271.074	0	0	0	0	0	0	0	0	0	0	0	0	0	0	0	0	0
																			3904.79	2041.49	2146.72	1758.06	1323.04	718.445	3904.79	2420.69	1210.97	26.997	4.36047	8.5927	22.6385	210.542	0	0	0	0	0	0	0	0	0	0	0	0	0	0	0	0	0
																			3369.35	1806.79	1869.44	1499.91	1174.85	631.937	3369.35	2057.77	1070.49	21.9691	3.20775	13.9489	19.1224	182.848	0	0	0	0	0	0	0	0	0	0	0	0	0	0	0	0	0
																			4897.98	2550.72	2683.1	2214.87	1650.64	900.071	4897.98	3050.88	1524.39	30.5721	4.65751	14.1885	25.8467	247.449	0	0	0	0	0	0	0	0	0	0	0	0	0	0	0	0	0
																			3401.12	1824.46	1885.32	1515.8	1186.56	637.898	3401.12	2081.62	1068.71	21.786	3.4304	15.2615	27.7342	182.585	0	0	0	0	0	0	0	0	0	0	0	0	0	0	0	0	0
																			1705.37	909.006	948.652	756.721	593.804	315.202	1705.37	1014.81	556.158	9.68556	1.72221	7.19228	11.8379	103.97	0	0	0	0	0	0	0	0	0	0	0	0	0	0	0	0	0
																			6028.63	3148.94	3291.99	2736.64	2031.34	1117.6	6028.63	3822.72	1828.62	40.7614	5.71552	10.2228	37.2202	283.365	0	0	0	0	0	0	0	0	0	0	0	0	0	0	0	0	0
																			4307.35	2233.49	2362.17	1945.18	1449.27	784.213	4307.35	2675.42	1354.24	27.4083	4.33576	25.1052	11.7317	209.104	0	0	0	0	0	0	0	0	0	0	0	0	0	0	0	0	0
																			4492.97	2344.06	2469.17	2023.8	1522.2	821.855	4492.97	2774.34	1437.39	31.5712	4.85194	4.02546	6.47697	234.31	0	0	0	0	0	0	0	0	0	0	0	0	0	0	0	0	0
																			4406.1	2337.34	2428.2	1977.89	1514.76	822.574	4406.1	2744.68	1353.84	25.7633	4.67713	13.1459	30.5326	233.456	0	0	0	0	0	0	0	0	0	0	0	0	0	0	0	0	0
																			3894.96	2038.77	2143.65	1751.31	1324.61	714.16	3894.96	2398.13	1224.91	25.5483	4.08644	17.4611	14.4905	210.334	0	0	0	0	0	0	0	0	0	0	0	0	0	0	0	0	0
																			5441.17	2762.54	2953.41	2487.75	1782.72	979.817	5441.17	3456.87	1625.12	36.2822	5.70629	23.7135	32.8063	260.665	0	0	0	0	0	0	0	0	0	0	0	0	0	0	0	0	0
																			4766.29	2518.34	2621.47	2144.83	1631.66	886.681	4766.29	2925.32	1516.67	31.235	5.5906	19.199	29.1271	239.151	0	0	0	0	0	0	0	0	0	0	0	0	0	0	0	0	0
																			3344.64	1761.6	1847.29	1497.35	1145.59	616.007	3344.64	2055.14	1057.39	18.9757	3.255	6.9756	14.7778	188.124	0	0	0	0	0	0	0	0	0	0	0	0	0	0	0	0	0
																			3578.38	1896.55	1978.4	1599.97	1233.7	662.847	3578.38	2226.39	1096.43	20.6782	4.11347	19.29	12.3515	199.12	0	0	0	0	0	0	0	0	0	0	0	0	0	0	0	0	0
																			4524.8	2429.18	2498.37	2026.44	1570.43	858.752	4524.8	2746.59	1447.86	32.5628	3.84417	16.5788	32.4051	244.964	0	0	0	0	0	0	0	0	0	0	0	0	0	0	0	0	0
																			4668.77	2495.31	2579.21	2089.55	1618.52	876.785	4668.77	2879.16	1471.64	29.9936	5.82092	22.1926	15.8767	244.089	0	0	0	0	0	0	0	0	0	0	0	0	0	0	0	0	0
																			5006.58	2589.3	2737	2269.57	1676.86	912.442	5006.58	3162.61	1520.96	32.3986	5.35205	12.772	24.0551	248.43	0	0	0	0	0	0	0	0	0	0	0	0	0	0	0	0	0
																			5351.37	2726.22	2910.18	2441.19	1762.16	964.057	5351.37	3392.64	1616.38	37.6933	6.36905	23.7518	14.7724	259.758	0	0	0	0	0	0	0	0	0	0	0	0	0	0	0	0	0
																			4817.87	2549.77	2653.78	2164.09	1652.61	897.159	4817.87	2984.58	1506.83	29.9561	4.39402	22.598	17.5084	252.009	0	0	0	0	0	0	0	0	0	0	0	0	0	0	0	0	0
																			5296.24	2763.95	2899.75	2396.49	1788.3	975.649	5296.24	3356.05	1592.09	34.6852	5.48004	24.5509	21.4403	261.95	0	0	0	0	0	0	0	0	0	0	0	0	0	0	0	0	0
																			3941.61	2092.8	2176.51	1765.11	1358.78	734.018	3941.61	2446.37	1218.37	26.5369	4.10994	12.1969	19.8398	214.18	0	0	0	0	0	0	0	0	0	0	0	0	0	0	0	0	0
																			4828.89	2564.76	2659.3	2169.59	1661	903.764	4828.89	2978.06	1528.31	28.8088	5.02387	15.4058	23.3986	249.883	0	0	0	0	0	0	0	0	0	0	0	0	0	0	0	0	0
																			3993.22	2138.16	2209.67	1783.55	1388.93	749.23	3993.22	2450.55	1263.82	23.1873	4.46599	14.5234	22.5583	214.114	0	0	0	0	0	0	0	0	0	0	0	0	0	0	0	0	0
																			4931.68	2635.2	2719.35	2212.33	1707.03	928.165	4931.68	3074.85	1540.54	31.3874	4.22767	11.0267	17.3671	252.278	0	0	0	0	0	0	0	0	0	0	0	0	0	0	0	0	0
																			4780.56	2511.82	2628.06	2152.5	1626.01	885.811	4780.56	2971.57	1493.01	32.7189	5.63411	21.3884	9.29973	246.931	0	0	0	0	0	0	0	0	0	0	0	0	0	0	0	0	0
																			5890.76	2961.2	3189.47	2701.29	1913.48	1047.73	5890.76	3762.75	1762.68	35.9569	5.80963	29.268	21.7457	272.556	0	0	0	0	0	0	0	0	0	0	0	0	0	0	0	0	0
																			2728.24	1451.57	1512.62	1215.61	947.298	504.274	2728.24	1679.49	843.987	17.3549	2.69712	11.0676	15.3893	158.249	0	0	0	0	0	0	0	0	0	0	0	0	0	0	0	0	0
																			5161.42	2688.75	2823.76	2337.65	1738.74	950.01	5161.42	3214.05	1593.95	35.9908	5.36991	29.2371	24.2493	258.569	0	0	0	0	0	0	0	0	0	0	0	0	0	0	0	0	0
																			4045.76	2119.37	2225.11	1820.65	1375.1	744.275	4045.76	2503.59	1256.11	27.1453	4.32089	11.4944	23.4102	219.689	0	0	0	0	0	0	0	0	0	0	0	0	0	0	0	0	0
																			3176.85	1691.6	1760.69	1416.17	1101.02	590.579	3176.85	1931.38	1007.21	22.2254	3.49223	18.7465	15.6683	178.135	0	0	0	0	0	0	0	0	0	0	0	0	0	0	0	0	0
																			4380.61	2347.81	2421.95	1958.65	1522.69	825.123	4380.61	2688.46	1399.31	28.5558	4.58952	8.18097	17.7973	233.713	0	0	0	0	0	0	0	0	0	0	0	0	0	0	0	0	0
																			5344.63	2785.14	2923.78	2420.86	1800.08	985.062	5344.63	3307.27	1709.78	34.104	6.26572	2.7216	18.513	265.976	0	0	0	0	0	0	0	0	0	0	0	0	0	0	0	0	0
																			4366.48	2323.06	2408	1958.48	1506.46	816.595	4366.48	2722.35	1339.35	28.4348	4.22666	23.5501	28.1474	220.417	0	0	0	0	0	0	0	0	0	0	0	0	0	0	0	0	0
																			4871.97	2501.39	2657.59	2214.38	1619.81	881.575	4871.97	3086.74	1453.81	29.875	5.55254	21.336	28.363	246.295	0	0	0	0	0	0	0	0	0	0	0	0	0	0	0	0	0
																			6129.65	3197.95	3344.56	2785.1	2061.91	1136.04	6129.65	3839.08	1909.13	33.9942	7.20806	24.5178	33.8349	281.885	0	0	0	0	0	0	0	0	0	0	0	0	0	0	0	0	0
																			5695.3	2975.28	3113.8	2581.5	1922.01	1053.27	5695.3	3543.49	1786.86	35.3698	5.99517	29.0023	28.8657	265.721	0	0	0	0	0	0	0	0	0	0	0	0	0	0	0	0	0
																			4356.44	2204.37	2368.8	1987.64	1427.92	776.457	4356.44	2731.98	1329.89	29.6644	4.29884	14.1968	29.2784	217.124	0	0	0	0	0	0	0	0	0	0	0	0	0	0	0	0	0
																			577.341	321.087	326.355	250.986	210.27	110.816	577.341	327.456	199.175	4.06717	0.592815	2.11923	4.05436	39.8761	0	0	0	0	0	0	0	0	0	0	0	0	0	0	0	0	0
																			3148.75	1645.62	1738.65	1410.1	1072.72	572.899	3148.75	1946.32	980.522	20.3547	3.24447	15.6131	5.93898	176.752	0	0	0	0	0	0	0	0	0	0	0	0	0	0	0	0	0
																			1209.31	647.973	675.387	533.924	424.329	223.644	1209.31	729.597	381.114	7.73552	1.21234	3.91371	4.72676	81.0119	0	0	0	0	0	0	0	0	0	0	0	0	0	0	0	0	0
																			1889.05	996.863	1048.93	840.119	652.055	344.808	1889.05	1168.66	582.122	12.6699	2.12696	5.52618	5.48661	112.457	0	0	0	0	0	0	0	0	0	0	0	0	0	0	0	0	0
																			6126.2	3148.06	3330.95	2795.25	2031.21	1116.84	6126.2	3869.23	1862.8	38.007	6.85319	29.6024	30.5099	289.196	0	0	0	0	0	0	0	0	0	0	0	0	0	0	0	0	0
																			5833.75	3081.88	3192.73	2641.02	1984.48	1097.41	5833.75	3612.24	1836.3	38.7094	6.84402	11.4508	45.3256	282.873	0	0	0	0	0	0	0	0	0	0	0	0	0	0	0	0	0
																			2946.47	1596.94	1640.73	1305.74	1039.48	557.469	2946.47	1779.99	951.113	18.3448	2.71758	6.62469	16.9842	170.699	0	0	0	0	0	0	0	0	0	0	0	0	0	0	0	0	0
																			4795.11	2514.98	2631.39	2163.72	1626.07	888.909	4795.11	2960.51	1500.48	30.4916	5.20479	26.2891	33.4734	238.658	0	0	0	0	0	0	0	0	0	0	0	0	0	0	0	0	0
																			5306.37	2786.01	2910.25	2396.12	1803.06	982.954	5306.37	3294.72	1676.51	36.1903	5.89847	14.2314	15.1577	263.663	0	0	0	0	0	0	0	0	0	0	0	0	0	0	0	0	0
																			4497.84	2378.18	2474.43	2023.41	1540.73	837.448	4497.84	2773.51	1415.09	29.8021	4.83735	14.4394	24.1872	235.968	0	0	0	0	0	0	0	0	0	0	0	0	0	0	0	0	0
																			4398.59	2305.36	2417.38	1981.2	1494.54	810.82	4398.59	2726.3	1366.84	26.3511	4.28958	20.4575	24.3436	229.999	0	0	0	0	0	0	0	0	0	0	0	0	0	0	0	0	0
																			5304.35	2771.51	2901.97	2402.38	1790.67	980.842	5304.35	3263.62	1678.96	31.5536	5.78867	21.8194	38.7644	263.839	0	0	0	0	0	0	0	0	0	0	0	0	0	0	0	0	0
																			4656.39	2401	2544.97	2111.43	1553.61	847.394	4656.39	2867.21	1474.78	28.2952	4.33674	13.7266	22.2889	245.755	0	0	0	0	0	0	0	0	0	0	0	0	0	0	0	0	0
																			2654.01	1414.81	1472.49	1181.52	922.697	492.113	2654.01	1593.54	862.413	17.7719	2.92389	11.6807	14.6997	150.98	0	0	0	0	0	0	0	0	0	0	0	0	0	0	0	0	0
																			4865.6	2548.49	2668.27	2197.33	1649.71	898.772	4865.6	3003.04	1539.59	31.1202	5.7768	16.4892	25.2869	244.298	0	0	0	0	0	0	0	0	0	0	0	0	0	0	0	0	0
																			4706.91	2462.6	2580.45	2126.45	1592.85	869.753	4706.91	2911.45	1470.55	27.1209	4.56306	20.0611	31.9699	241.191	0	0	0	0	0	0	0	0	0	0	0	0	0	0	0	0	0
																			5574.07	2893.24	3040.46	2533.61	1865.71	1027.53	5574.07	3450.75	1765.56	33.3951	5.81594	20.74	27.9013	269.908	0	0	0	0	0	0	0	0	0	0	0	0	0	0	0	0	0
																			2756.09	1488.27	1533.93	1222.15	970.797	517.472	2756.09	1692.83	851.433	17.1062	2.61025	11.1755	18.9044	162.024	0	0	0	0	0	0	0	0	0	0	0	0	0	0	0	0	0
																			5573.36	2869.88	3034.82	2538.54	1851.81	1018.06	5573.36	3482.79	1726.75	34.3347	5.70012	16.8682	36.8015	270.123	0	0	0	0	0	0	0	0	0	0	0	0	0	0	0	0	0
																			3566.65	1897.86	1972.14	1594.51	1233.61	664.253	3566.65	2171.15	1132.15	18.8906	4.41022	20.5818	23.0348	196.441	0	0	0	0	0	0	0	0	0	0	0	0	0	0	0	0	0
																			4735.97	2465.6	2593.56	2142.41	1595.19	870.418	4735.97	2932.11	1483.36	29.663	4.1808	22.9364	24.9766	238.741	0	0	0	0	0	0	0	0	0	0	0	0	0	0	0	0	0
																			4496.54	2382.35	2479.29	2017.25	1545.75	836.602	4496.54	2780.59	1410.84	26.7498	4.93139	19.1998	14.0079	240.223	0	0	0	0	0	0	0	0	0	0	0	0	0	0	0	0	0
																			5325.78	2759.85	2912.69	2413.09	1786.96	972.895	5325.78	3330.11	1654.53	33.064	6.20784	22.6395	20.8762	258.35	0	0	0	0	0	0	0	0	0	0	0	0	0	0	0	0	0
																			4224.43	2214.95	2325.42	1899.01	1438.22	776.735	4224.43	2618.74	1334.46	25.8933	4.7735	13.691	8.47311	218.401	0	0	0	0	0	0	0	0	0	0	0	0	0	0	0	0	0
																			4972.72	2581.2	2721.72	2251	1672.44	908.755	4972.72	3107.27	1534.39	31.4942	5.44898	15.9127	23.3559	254.852	0	0	0	0	0	0	0	0	0	0	0	0	0	0	0	0	0
																			4987.16	2613.43	2736.69	2250.47	1691.12	922.304	4987.16	3098.83	1542.76	33.9983	6.05227	25.1206	22.2119	258.193	0	0	0	0	0	0	0	0	0	0	0	0	0	0	0	0	0
																			3570.76	1902.36	1975.19	1595.57	1235.35	667.006	3570.76	2184.28	1129.27	23.1012	3.47185	15.308	23.1642	192.166	0	0	0	0	0	0	0	0	0	0	0	0	0	0	0	0	0
																			3343.14	1733.52	1838.07	1505.07	1127.39	606.135	3343.14	2095.64	1022.89	18.1298	2.6997	14.1319	17.8165	171.833	0	0	0	0	0	0	0	0	0	0	0	0	0	0	0	0	0
																			2393.16	1289.96	1334.42	1058.73	842.203	447.758	2393.16	1435.74	782.758	15.8502	2.47078	6.12365	11.9212	138.291	0	0	0	0	0	0	0	0	0	0	0	0	0	0	0	0	0
																			4111.24	2193.28	2272.32	1838.92	1424.14	769.139	4111.24	2528.94	1295.86	26.034	4.46995	15.482	19.5753	220.874	0	0	0	0	0	0	0	0	0	0	0	0	0	0	0	0	0
																			2802.95	1494.9	1556.45	1246.51	975.068	519.831	2802.95	1710.39	885.341	19.0875	3.17173	14.6657	8.72591	161.572	0	0	0	0	0	0	0	0	0	0	0	0	0	0	0	0	0
																			4998.19	2570.19	2731.07	2267.12	1668.9	901.289	4998.19	3132.65	1531.12	32.1335	4.98078	29.1758	10.174	257.958	0	0	0	0	0	0	0	0	0	0	0	0	0	0	0	0	0
																			1785.98	980.857	1001.83	784.153	641.562	339.295	1785.98	1067.1	588.867	9.98226	1.86041	6.36648	6.09809	105.7	0	0	0	0	0	0	0	0	0	0	0	0	0	0	0	0	0
																			3281.87	1711.36	1806.69	1475.18	1112.94	598.421	3281.87	2022.84	1026.16	18.3864	3.30491	11.2592	14.6832	185.237	0	0	0	0	0	0	0	0	0	0	0	0	0	0	0	0	0
																			3197.89	1727.24	1779.36	1418.53	1123.48	603.766	3197.89	1945.32	1021.78	18.8541	3.28814	16.1693	15.082	177.394	0	0	0	0	0	0	0	0	0	0	0	0	0	0	0	0	0
																			4119.06	2175.88	2269.29	1849.78	1410.96	764.912	4119.06	2548.88	1273.24	24.2548	3.55967	21.189	26.0971	221.841	0	0	0	0	0	0	0	0	0	0	0	0	0	0	0	0	0
																			6265.37	3221.16	3405.36	2860.01	2074.65	1146.52	6265.37	3996.69	1872.82	38.9555	7.76219	23.667	36.7706	288.703	0	0	0	0	0	0	0	0	0	0	0	0	0	0	0	0	0
																			5401.18	2818.98	2953.69	2447.49	1820.76	998.223	5401.18	3404.49	1647.98	33.1916	6.43733	20.0205	27.9199	261.14	0	0	0	0	0	0	0	0	0	0	0	0	0	0	0	0	0
																			5272.37	2748.88	2887.6	2384.77	1778.51	970.362	5272.37	3327.01	1611.95	30.5205	5.50754	16.3537	19.4205	261.614	0	0	0	0	0	0	0	0	0	0	0	0	0	0	0	0	0
																			3998.94	2161.12	2216.54	1782.39	1401.33	759.791	3998.94	2418.46	1285.34	26.7613	4.69725	20.3162	27.6668	215.691	0	0	0	0	0	0	0	0	0	0	0	0	0	0	0	0	0
																			4679.48	2437.7	2566.79	2112.69	1583.54	854.154	4679.48	2933.64	1445.89	29.501	4.74239	23.4781	10.8064	231.422	0	0	0	0	0	0	0	0	0	0	0	0	0	0	0	0	0
																			5454.88	2821.68	2975.9	2478.98	1822.4	999.281	5454.88	3430.08	1673.33	33.088	6.62882	17.8336	26.3325	267.596	0	0	0	0	0	0	0	0	0	0	0	0	0	0	0	0	0
																			4140.97	2172.42	2280.49	1860.48	1410.84	761.577	4140.97	2565.75	1293.1	26.2312	4.20535	17.2219	14.6597	219.801	0	0	0	0	0	0	0	0	0	0	0	0	0	0	0	0	0
																			4195.61	2206.1	2307.06	1888.55	1430.25	775.857	4195.61	2568.62	1326.06	25.9078	4.67793	17.9718	27.6168	224.755	0	0	0	0	0	0	0	0	0	0	0	0	0	0	0	0	0
																			4088.39	2145.64	2249.06	1839.32	1391.35	754.293	4088.39	2506.35	1310.65	24.704	4.35082	5.42267	20.5731	216.344	0	0	0	0	0	0	0	0	0	0	0	0	0	0	0	0	0
																			5482.01	2902.4	3009.14	2472.87	1873.01	1029.39	5482.01	3397.17	1720.49	33.9462	5.70157	23.0309	34.8689	266.792	0	0	0	0	0	0	0	0	0	0	0	0	0	0	0	0	0
																			3728.12	1964.87	2054.07	1674.05	1276.84	688.028	3728.12	2296.82	1172.91	22.2546	3.98871	9.60866	26.1052	196.434	0	0	0	0	0	0	0	0	0	0	0	0	0	0	0	0	0
																			4371.05	2285.76	2398.7	1972.35	1482.16	803.598	4371.05	2692.7	1369.3	26.3826	4.59562	20.681	25.0725	232.311	0	0	0	0	0	0	0	0	0	0	0	0	0	0	0	0	0
																			3578.04	1920.19	1984.91	1593.13	1249.18	671.014	3578.04	2175.74	1152.52	22.3798	4.09744	14.8304	17.3319	191.134	0	0	0	0	0	0	0	0	0	0	0	0	0	0	0	0	0
																			3406.56	1847.14	1896.29	1510.27	1200.95	646.184	3406.56	2048.4	1113.59	20.8683	3.31917	12.3188	12.2251	195.848	0	0	0	0	0	0	0	0	0	0	0	0	0	0	0	0	0
																			4929.63	2617.4	2716.05	2213.58	1697.29	920.106	4929.63	3101.19	1510.85	35.5855	4.4906	19.1016	15.361	243.051	0	0	0	0	0	0	0	0	0	0	0	0	0	0	0	0	0
																			3753.4	1975.46	2068.27	1685.13	1282.1	693.363	3753.4	2312.25	1178.49	23.1222	4.31177	8.78129	20.413	206.02	0	0	0	0	0	0	0	0	0	0	0	0	0	0	0	0	0
																			4615.04	2406.53	2531.37	2083.67	1560.68	845.855	4615.04	2894.46	1395.89	32.7204	4.9673	20.4068	25.8101	240.779	0	0	0	0	0	0	0	0	0	0	0	0	0	0	0	0	0
																			5037.84	2615.61	2755.15	2282.69	1689.71	925.9	5037.84	3143.41	1556.46	32.8173	5.02001	16.2309	25.3316	258.573	0	0	0	0	0	0	0	0	0	0	0	0	0	0	0	0	0
																			4367.41	2295.63	2400.48	1966.94	1488.99	806.639	4367.41	2691.96	1379.39	28.2708	4.85361	15.6521	25.9313	221.35	0	0	0	0	0	0	0	0	0	0	0	0	0	0	0	0	0
																			4980.1	2633.81	2737.73	2242.37	1704.34	929.471	4980.1	3087.85	1558.61	33.4744	5.65135	20.5515	27.0974	246.863	0	0	0	0	0	0	0	0	0	0	0	0	0	0	0	0	0
																			2596.13	1371.71	1438.26	1157.86	895.129	476.583	2596.13	1591.95	814.146	15.2016	2.55105	14.9363	8.91446	148.428	0	0	0	0	0	0	0	0	0	0	0	0	0	0	0	0	0
																			2142.87	1149.35	1192.59	950.278	749.265	400.089	2142.87	1275.09	705.707	12.9377	2.34196	9.8662	12.3243	124.603	0	0	0	0	0	0	0	0	0	0	0	0	0	0	0	0	0
																			4460.95	2369.7	2461.05	1999.9	1538.05	831.642	4460.95	2756.45	1395.74	29.1172	5.25856	17.9909	24.1816	232.211	0	0	0	0	0	0	0	0	0	0	0	0	0	0	0	0	0
																			2190.7	1191.5	1223	967.696	777.591	413.908	2190.7	1315.99	703.307	13.7643	2.25455	12.6624	11.007	131.717	0	0	0	0	0	0	0	0	0	0	0	0	0	0	0	0	0
																			5818.55	3029.43	3174.63	2643.92	1955.43	1074	5818.55	3673.84	1775.39	40.2589	6.29305	24.1064	26.3824	272.279	0	0	0	0	0	0	0	0	0	0	0	0	0	0	0	0	0
																			4045.35	2144.75	2230.39	1814.96	1389.49	755.258	4045.35	2459.92	1296.32	25.4696	4.05758	20.4313	21.4323	217.719	0	0	0	0	0	0	0	0	0	0	0	0	0	0	0	0	0
																			4363.29	2338.4	2412.83	1950.46	1518.84	819.566	4363.29	2681.61	1388.77	29.7995	4.51199	16.7615	21.0276	220.801	0	0	0	0	0	0	0	0	0	0	0	0	0	0	0	0	0
																			4528.77	2371.31	2485.97	2042.8	1535.36	835.95	4528.77	2803.94	1397.8	26.8878	5.52067	22.9038	28.4626	243.25	0	0	0	0	0	0	0	0	0	0	0	0	0	0	0	0	0
																			2764.38	1449.16	1526.67	1237.71	943.816	505.344	2764.38	1679.71	881.486	17.9351	2.62413	16.7464	11.7073	154.174	0	0	0	0	0	0	0	0	0	0	0	0	0	0	0	0	0
																			3036.74	1604.95	1679.37	1357.37	1043.74	561.215	3036.74	1867.83	949.521	20.4216	3.05087	7.8597	16.1287	171.934	0	0	0	0	0	0	0	0	0	0	0	0	0	0	0	0	0
																			4401.97	2325.34	2423.65	1978.32	1506	819.338	4401.97	2734.25	1366.11	27.7346	4.00911	12.1151	22.7521	235	0	0	0	0	0	0	0	0	0	0	0	0	0	0	0	0	0
																			6015.36	3181.37	3296.72	2718.63	2053.49	1127.88	6015.36	3755.65	1873.83	42.5901	6.73224	20.8336	27.1309	288.594	0	0	0	0	0	0	0	0	0	0	0	0	0	0	0	0	0
																			3647.58	1966.84	2024.36	1623.22	1279.23	687.617	3647.58	2184.04	1193.71	26.146	3.96144	16.3162	17.9608	205.441	0	0	0	0	0	0	0	0	0	0	0	0	0	0	0	0	0
																			4664.97	2557.98	2590.02	2074.95	1653.69	904.289	4664.97	2819.54	1511.5	30.8681	6.01364	13.416	36.5541	247.071	0	0	0	0	0	0	0	0	0	0	0	0	0	0	0	0	0
																			2658.07	1420.85	1475.16	1182.91	926.307	494.543	2658.07	1623.48	829.153	17.7741	2.77457	14.5426	14.3511	155.996	0	0	0	0	0	0	0	0	0	0	0	0	0	0	0	0	0
																			4252.26	2201.62	2329.17	1923.09	1427.59	774.028	4252.26	2658.05	1305.79	26.5871	4.21784	15.3652	24.8605	217.392	0	0	0	0	0	0	0	0	0	0	0	0	0	0	0	0	0
																			4098.18	2164.91	2258.72	1839.46	1404.78	760.127	4098.18	2548.69	1273.13	25.5397	4.36914	13.9913	29.7051	202.763	0	0	0	0	0	0	0	0	0	0	0	0	0	0	0	0	0
																			3442.57	1841.93	1907.68	1534.89	1197.39	644.544	3442.57	2101.65	1087.1	22.6193	3.9154	14.3405	21.9276	191.016	0	0	0	0	0	0	0	0	0	0	0	0	0	0	0	0	0
																			2974.07	1599.99	1649.54	1324.53	1039.43	560.566	2974.07	1798.56	945.852	18.4072	2.95903	14.976	22.9993	170.318	0	0	0	0	0	0	0	0	0	0	0	0	0	0	0	0	0
																			3525.64	1844.22	1941.84	1583.81	1200.09	644.136	3525.64	2173.94	1105.07	23.5802	3.61988	18.5791	14.9301	185.929	0	0	0	0	0	0	0	0	0	0	0	0	0	0	0	0	0
																			3491.33	1852.79	1929.33	1562	1203.77	649.017	3491.33	2111.48	1120.24	24.4175	3.81518	12.9937	17.1239	201.265	0	0	0	0	0	0	0	0	0	0	0	0	0	0	0	0	0
																			4922.68	2559.65	2694.02	2228.65	1656.55	903.098	4922.68	3079.02	1517.02	29.9902	4.84904	17.8219	24.6225	249.356	0	0	0	0	0	0	0	0	0	0	0	0	0	0	0	0	0
																			3774.39	1988.66	2080.23	1694.17	1292.45	696.211	3774.39	2320.36	1192.49	26.8592	3.63996	19.8165	20.4651	190.763	0	0	0	0	0	0	0	0	0	0	0	0	0	0	0	0	0
																			2491.89	1333.6	1384.79	1107.1	870.197	463.398	2491.89	1512.83	790.65	15.7922	2.23565	10.0015	15.9108	144.468	0	0	0	0	0	0	0	0	0	0	0	0	0	0	0	0	0
																			4823.22	2582.36	2659.1	2164.11	1668.9	913.455	4823.22	2942.43	1524.75	32.8478	5.48112	24.9207	39.6206	253.16	0	0	0	0	0	0	0	0	0	0	0	0	0	0	0	0	0
																			2352.45	1295.9	1317.14	1035.31	846	449.898	2352.45	1397.36	769.035	14.5241	2.70564	8.51357	14.7883	145.528	0	0	0	0	0	0	0	0	0	0	0	0	0	0	0	0	0
																			4141.75	2185.71	2282.18	1859.57	1418.31	767.397	4141.75	2539.94	1320.34	27.9575	3.89471	18.1703	17.399	214.051	0	0	0	0	0	0	0	0	0	0	0	0	0	0	0	0	0
																			3858.12	2096.21	2141.72	1716.4	1361.2	735.016	3858.12	2364.54	1214.49	24.197	4.83389	12.4653	25.9858	211.609	0	0	0	0	0	0	0	0	0	0	0	0	0	0	0	0	0
																			3892.71	2060.34	2148.37	1744.34	1339.85	720.487	3892.71	2397.35	1228.79	22.3166	4.19893	23.1545	19.2088	197.682	0	0	0	0	0	0	0	0	0	0	0	0	0	0	0	0	0
																			3732.41	1969.04	2060.28	1672.14	1279.78	689.262	3732.41	2299.5	1168.34	24.6181	3.96431	17.3168	19.4542	199.228	0	0	0	0	0	0	0	0	0	0	0	0	0	0	0	0	0
																			5280.44	2756.9	2890.94	2389.5	1782.83	974.068	5280.44	3264.69	1667.98	32.601	5.05575	21.1691	23.6746	265.261	0	0	0	0	0	0	0	0	0	0	0	0	0	0	0	0	0
																			5426.37	2896.41	2984.9	2441.47	1871.16	1025.25	5426.37	3311.18	1745.36	34.5233	6.26032	30.4607	32.491	266.089	0	0	0	0	0	0	0	0	0	0	0	0	0	0	0	0	0
																			5011.24	2567.79	2736.99	2274.24	1661.98	905.809	5011.24	3179.6	1508.17	32.3995	5.21646	22.1046	11.0081	252.734	0	0	0	0	0	0	0	0	0	0	0	0	0	0	0	0	0
																			4054.57	2129.43	2231.27	1823.3	1382.53	746.904	4054.57	2485.8	1294.54	26.8099	4.23056	13.9546	14.7811	214.448	0	0	0	0	0	0	0	0	0	0	0	0	0	0	0	0	0
																			5023.81	2647.96	2758.73	2265.08	1713.7	934.26	5023.81	3112.22	1571.87	34.4867	5.60373	21.6705	25.3129	252.643	0	0	0	0	0	0	0	0	0	0	0	0	0	0	0	0	0
																			3854.88	2059.63	2132.09	1722.79	1334.49	725.139	3854.88	2380.96	1187.97	24.558	4.56118	18.9081	22.3813	215.532	0	0	0	0	0	0	0	0	0	0	0	0	0	0	0	0	0
																			4120.41	2171.41	2272.19	1848.22	1411.18	760.23	4120.41	2524.88	1317.66	27.0456	4.67079	11.7434	7.70879	226.704	0	0	0	0	0	0	0	0	0	0	0	0	0	0	0	0	0
																			3628.03	1948.04	2010.24	1617.79	1267.15	680.894	3628.03	2196.79	1170.38	23.9619	3.91603	18.9742	14.709	199.299	0	0	0	0	0	0	0	0	0	0	0	0	0	0	0	0	0
																			4181.26	2197.98	2300.02	1881.24	1426.83	771.145	4181.26	2568.81	1326.91	31.2656	4.67458	21.0823	11.4854	217.037	0	0	0	0	0	0	0	0	0	0	0	0	0	0	0	0	0
																			5889.87	2982.93	3193.01	2696.86	1925.3	1057.63	5889.87	3686.84	1839.71	38.0168	5.66688	20.0336	22.9317	276.668	0	0	0	0	0	0	0	0	0	0	0	0	0	0	0	0	0
																			4581.45	2421.6	2521.08	2060.37	1568.66	852.942	4581.45	2830.61	1435.59	30.6696	4.78615	18.8125	23.9341	237.045	0	0	0	0	0	0	0	0	0	0	0	0	0	0	0	0	0
																			4764.54	2520.06	2619.99	2144.55	1632.13	887.932	4764.54	2926.3	1506.36	36.1238	5.74808	18.736	29.4317	241.839	0	0	0	0	0	0	0	0	0	0	0	0	0	0	0	0	0
																			2484.97	1331.3	1381.97	1102.99	869.126	462.176	2484.97	1497.46	808.896	15.0457	2.66887	7.03208	9.29019	144.568	0	0	0	0	0	0	0	0	0	0	0	0	0	0	0	0	0
																			3458.93	1849.85	1915.73	1543.21	1202.75	647.1	3458.93	2136.6	1079.91	19.6919	4.04995	11.2448	22.8542	184.581	0	0	0	0	0	0	0	0	0	0	0	0	0	0	0	0	0
																			4404.81	2328.82	2427.47	1977.33	1511.06	817.759	4404.81	2739.63	1354.39	26.2108	4.83166	24.0752	19.6808	235.986	0	0	0	0	0	0	0	0	0	0	0	0	0	0	0	0	0
																			5052.29	2649.4	2768.96	2283.33	1711.25	938.144	5052.29	3158.92	1550.66	29.3159	5.54815	26.8604	31.9151	249.071	0	0	0	0	0	0	0	0	0	0	0	0	0	0	0	0	0
																			1779.14	963.553	993.066	786.077	629.701	333.851	1779.14	1048.52	587.168	12.0148	1.76802	7.34525	11.7622	110.567	0	0	0	0	0	0	0	0	0	0	0	0	0	0	0	0	0
																			5780.58	2957.42	3142.69	2637.89	1911.18	1046.23	5780.58	3645.72	1772.44	37.7769	5.12144	19.3701	26.1803	273.979	0	0	0	0	0	0	0	0	0	0	0	0	0	0	0	0	0
																			4620.07	2425.9	2539.17	2080.9	1571.45	854.45	4620.07	2865.5	1446.73	29.6418	4.61225	15.1547	22.0449	236.381	0	0	0	0	0	0	0	0	0	0	0	0	0	0	0	0	0
																			5403.97	2854.29	2965.18	2438.79	1843.28	1011.01	5403.97	3352.25	1696.51	30.1432	5.72567	27.0378	27.1219	265.176	0	0	0	0	0	0	0	0	0	0	0	0	0	0	0	0	0
																			3742.51	2007.84	2073.3	1669.21	1304.99	702.844	3742.51	2293.26	1174.67	26.4995	4.27294	17.0157	18.7755	208.02	0	0	0	0	0	0	0	0	0	0	0	0	0	0	0	0	0
																			4867.07	2501.81	2654.04	2213.03	1615.48	886.322	4867.07	3028.46	1498.27	34.1401	4.0379	19.1257	30.7199	252.324	0	0	0	0	0	0	0	0	0	0	0	0	0	0	0	0	0
																			5239.77	2759.98	2877.7	2362.06	1785.27	974.709	5239.77	3291.44	1624.14	31.5489	5.32074	17.5592	10.2045	259.554	0	0	0	0	0	0	0	0	0	0	0	0	0	0	0	0	0
																			3737.66	1985.52	2064.56	1673.1	1289.87	695.655	3737.66	2327.41	1149.22	23.0882	3.96786	14.9503	23.9757	195.043	0	0	0	0	0	0	0	0	0	0	0	0	0	0	0	0	0
																			4664.04	2509.09	2578.62	2085.42	1624.36	884.73	4664.04	2873.62	1472.18	28.3192	5.2082	22.8439	21.4995	240.367	0	0	0	0	0	0	0	0	0	0	0	0	0	0	0	0	0
																			3231.68	1729.63	1790.54	1441.14	1124.19	605.437	3231.68	1962.59	1023.86	21.8177	4.03513	10.2091	23.7923	185.377	0	0	0	0	0	0	0	0	0	0	0	0	0	0	0	0	0
																			5653.59	2925.88	3080.49	2573.1	1887.14	1038.74	5653.59	3524.02	1761.11	32.9935	5.33455	22.7443	40.3108	267.069	0	0	0	0	0	0	0	0	0	0	0	0	0	0	0	0	0
																			2217.42	1179.88	1231.04	986.38	769.893	409.988	2217.42	1353.49	698.932	12.659	2.29999	10.9533	8.0877	130.996	0	0	0	0	0	0	0	0	0	0	0	0	0	0	0	0	0
																			2843.14	1478.78	1567.54	1275.6	963.945	514.836	2843.14	1745.05	898.418	16.67	2.95007	11.9908	7.41234	160.653	0	0	0	0	0	0	0	0	0	0	0	0	0	0	0	0	0
																			3757.08	1979.7	2072.47	1684.61	1286.21	693.489	3757.08	2323.2	1173.97	24.7497	3.24933	16.9344	17.9357	197.04	0	0	0	0	0	0	0	0	0	0	0	0	0	0	0	0	0
																			5114.37	2701.54	2809.55	2304.82	1745.33	956.212	5114.37	3202.05	1554.31	31.0347	5.85563	22.1893	33.1729	265.75	0	0	0	0	0	0	0	0	0	0	0	0	0	0	0	0	0
																			4302.51	2283.76	2372.03	1930.48	1480.47	803.284	4302.51	2589.3	1399.69	28.9169	4.66225	23.7031	26.4639	229.777	0	0	0	0	0	0	0	0	0	0	0	0	0	0	0	0	0
																			4065.8	2122.22	2233.58	1832.22	1375.98	746.236	4065.8	2502.93	1266.21	27.6908	3.92154	19.4892	22.1985	223.359	0	0	0	0	0	0	0	0	0	0	0	0	0	0	0	0	0
																			5946.36	3072.31	3241.12	2705.24	1982	1090.31	5946.36	3752.44	1816.67	36.1847	6.7912	18.5102	26.0929	289.676	0	0	0	0	0	0	0	0	0	0	0	0	0	0	0	0	0
																			4912.89	2609.08	2704.81	2208.08	1687.21	921.869	4912.89	3045.37	1515.21	31.2585	5.98101	29.3927	28.8465	256.833	0	0	0	0	0	0	0	0	0	0	0	0	0	0	0	0	0
																			6262.12	3305.01	3426.73	2835.39	2125.94	1179.07	6262.12	3951.83	1901.65	39.2153	5.72243	36.0068	35.751	291.941	0	0	0	0	0	0	0	0	0	0	0	0	0	0	0	0	0
																			4845.88	2551.57	2663.54	2182.34	1653.09	898.481	4845.88	2987.95	1529.73	30.5767	5.21536	23.469	22.1503	246.786	0	0	0	0	0	0	0	0	0	0	0	0	0	0	0	0	0
																			5208.77	2764.86	2863.99	2344.78	1786.73	978.128	5208.77	3217	1641.54	30.6392	5.74932	18.5653	32.7397	262.543	0	0	0	0	0	0	0	0	0	0	0	0	0	0	0	0	0
																			5155.81	2700.3	2827	2328.81	1748.63	951.667	5155.81	3213.5	1610.16	31.1606	6.05798	21.7435	18.8853	254.302	0	0	0	0	0	0	0	0	0	0	0	0	0	0	0	0	0
																			5401.71	2775.51	2945.06	2456.66	1796.92	978.587	5401.71	3368.69	1686.89	30.8775	5.89404	27.2854	21.2331	260.842	0	0	0	0	0	0	0	0	0	0	0	0	0	0	0	0	0
																			5826.79	2999.83	3170.41	2656.39	1935.28	1064.55	5826.79	3642.79	1821.33	36.1664	5.91211	21.4351	29.0056	270.15	0	0	0	0	0	0	0	0	0	0	0	0	0	0	0	0	0
																			4831.21	2498.41	2639.49	2191.72	1616.16	882.247	4831.21	3003.45	1492.21	32.3326	5.27285	19.6792	32.3271	245.95	0	0	0	0	0	0	0	0	0	0	0	0	0	0	0	0	0
																			4070.78	2098.81	2229.69	1841.09	1361.9	736.91	4070.78	2526.61	1271.88	28.2159	4.27391	19.5479	9.6267	210.623	0	0	0	0	0	0	0	0	0	0	0	0	0	0	0	0	0
																			4868.11	2536.57	2668.61	2199.5	1644.12	892.452	4868.11	3036.78	1526.45	27.8568	4.16999	18.036	18.7447	236.068	0	0	0	0	0	0	0	0	0	0	0	0	0	0	0	0	0
																			3713.67	1976.49	2053.7	1659.98	1285.12	691.362	3713.67	2287.32	1166.57	22.4369	3.93871	13.291	14.5993	205.513	0	0	0	0	0	0	0	0	0	0	0	0	0	0	0	0	0
																			5658.15	2961.76	3092.36	2565.8	1909.6	1052.16	5658.15	3495.57	1776.8	37.1526	6.24415	21.8185	40.5507	280.023	0	0	0	0	0	0	0	0	0	0	0	0	0	0	0	0	0
																			5727.68	2954.88	3122.82	2604.86	1908.98	1045.9	5727.68	3600.39	1761.94	34.3583	6.48975	23.3258	26.5661	274.609	0	0	0	0	0	0	0	0	0	0	0	0	0	0	0	0	0
																			4093.87	2180.25	2265.94	1827.93	1418.91	761.337	4093.87	2537.24	1278.16	24.2538	4.29605	16.805	14.3316	218.79	0	0	0	0	0	0	0	0	0	0	0	0	0	0	0	0	0
																			3665.85	1882.52	2009.26	1656.58	1223	659.523	3665.85	2306.09	1107.86	22.3067	3.57892	9.25092	17.0345	199.726	0	0	0	0	0	0	0	0	0	0	0	0	0	0	0	0	0
																			4888.92	2593.59	2690.61	2198.32	1679.19	914.397	4888.92	3025.11	1538.35	32.8299	5.4409	15.9334	24.0397	247.228	0	0	0	0	0	0	0	0	0	0	0	0	0	0	0	0	0
																			4738.92	2498.75	2604.29	2134.63	1617	881.753	4738.92	2927.66	1486.38	29.5832	5.82757	17.7248	31.0912	240.645	0	0	0	0	0	0	0	0	0	0	0	0	0	0	0	0	0
																			4491.63	2391.28	2478.74	2012.89	1550.28	840.994	4491.63	2773.74	1427.99	30.8094	4.96812	9.71519	18.1512	226.259	0	0	0	0	0	0	0	0	0	0	0	0	0	0	0	0	0
																			3889.65	2067.24	2148.98	1740.67	1340.85	726.391	3889.65	2386.17	1232.76	24.1433	4.4751	13.3555	17.5461	211.202	0	0	0	0	0	0	0	0	0	0	0	0	0	0	0	0	0
																			5116.15	2657.24	2798.05	2318.1	1717.84	939.404	5116.15	3180.69	1595.68	35.4661	4.44976	22.7594	24.8201	252.285	0	0	0	0	0	0	0	0	0	0	0	0	0	0	0	0	0
																			1841.17	999.493	1029.79	811.377	653.853	345.64	1841.17	1095.03	604.176	12.4641	1.88519	7.34584	6.3547	113.913	0	0	0	0	0	0	0	0	0	0	0	0	0	0	0	0	0
																			4649.29	2398.13	2540.97	2108.32	1553.24	844.892	4649.29	2927.63	1419.19	25.8393	4.69933	8.78112	23.2927	239.854	0	0	0	0	0	0	0	0	0	0	0	0	0	0	0	0	0
																			4558.59	2382.16	2502.21	2056.38	1544.19	837.975	4558.59	2840.62	1405.36	29.3447	4.82709	21.7274	20.6713	236.041	0	0	0	0	0	0	0	0	0	0	0	0	0	0	0	0	0
																			4938.38	2571.19	2704.73	2233.65	1664.74	906.45	4938.38	3073.11	1528.88	32.5162	4.46318	23.6565	27.4903	248.264	0	0	0	0	0	0	0	0	0	0	0	0	0	0	0	0	0
																			4112.16	2142.72	2258.67	1853.49	1390.67	752.049	4112.16	2551.31	1276.14	26.1838	4.53957	24.2902	15.9875	213.699	0	0	0	0	0	0	0	0	0	0	0	0	0	0	0	0	0
																			2766.71	1449.97	1527.14	1239.57	944.056	505.917	2766.71	1696.31	857.825	14.4172	2.60136	12.2075	18.0011	165.347	0	0	0	0	0	0	0	0	0	0	0	0	0	0	0	0	0
																			3757.4	1991.44	2077.59	1679.81	1296.88	694.567	3757.4	2324.37	1182.24	23.9157	3.89294	12.2298	15.4364	195.311	0	0	0	0	0	0	0	0	0	0	0	0	0	0	0	0	0
																			4853.23	2551.03	2665.49	2187.74	1651.03	900.008	4853.23	2988.14	1533.18	28.5458	5.71272	20.6398	21.8242	255.183	0	0	0	0	0	0	0	0	0	0	0	0	0	0	0	0	0
																			4037.32	2124.96	2221.75	1815.58	1378.56	746.394	4037.32	2498.35	1251.04	25.331	4.45635	25.6146	22.0208	210.508	0	0	0	0	0	0	0	0	0	0	0	0	0	0	0	0	0
																			5782.73	3033.13	3160.44	2622.28	1954.75	1078.38	5782.73	3580.46	1813.73	37.9982	6.48354	34.0626	37.8193	272.177	0	0	0	0	0	0	0	0	0	0	0	0	0	0	0	0	0
																			1845.42	984.754	1028.07	817.358	643.02	341.734	1845.42	1100.42	596.077	13.2852	2.21394	9.2391	8.04718	116.136	0	0	0	0	0	0	0	0	0	0	0	0	0	0	0	0	0
																			4976.33	2660.64	2744.17	2232.16	1720.68	939.96	4976.33	3089.55	1542.2	37.1846	4.95932	22.2887	21.4778	258.668	0	0	0	0	0	0	0	0	0	0	0	0	0	0	0	0	0
																			4692.53	2457.26	2576.27	2116.26	1593.15	864.108	4692.53	2905.73	1485.11	30.7648	5.41841	19.2657	12.6042	233.639	0	0	0	0	0	0	0	0	0	0	0	0	0	0	0	0	0
																			5577.18	2890.62	3044.23	2532.96	1865.57	1025.05	5577.18	3471.58	1745.05	33.9955	5.9738	27.8413	22.5212	270.229	0	0	0	0	0	0	0	0	0	0	0	0	0	0	0	0	0
																			4595.27	2402.84	2522.29	2072.99	1557.91	844.926	4595.27	2864.7	1422.35	27.073	5.01279	17.9149	25.0617	233.162	0	0	0	0	0	0	0	0	0	0	0	0	0	0	0	0	0
																			1883.14	1020.59	1052.57	830.575	666.761	353.832	1883.14	1130.22	604.927	12.4989	2.0601	7.27658	11.2724	114.888	0	0	0	0	0	0	0	0	0	0	0	0	0	0	0	0	0
																			3402.46	1777.68	1876.08	1526.38	1157.8	619.884	3402.46	2102.68	1062.09	22.6268	3.88494	6.38801	10.0067	194.781	0	0	0	0	0	0	0	0	0	0	0	0	0	0	0	0	0
																			5245.84	2745.54	2874.96	2370.89	1774.03	971.51	5245.84	3285.55	1600.18	32.9805	5.46441	21.2622	33.4129	266.987	0	0	0	0	0	0	0	0	0	0	0	0	0	0	0	0	0
																			3790.34	2027.14	2097.95	1692.39	1316.64	710.505	3790.34	2337.24	1186.63	24.077	3.82732	15.1745	21.1673	202.213	0	0	0	0	0	0	0	0	0	0	0	0	0	0	0	0	0
																			3963.31	2092.19	2180.78	1782.53	1353.96	738.227	3963.31	2418.89	1250.4	25.4659	3.66735	15.6489	29.1717	220.069	0	0	0	0	0	0	0	0	0	0	0	0	0	0	0	0	0
																			3938.85	2078.57	2172.37	1766.48	1351.23	727.341	3938.85	2443.75	1216.62	26.3826	4.67155	12.4794	20.6819	214.268	0	0	0	0	0	0	0	0	0	0	0	0	0	0	0	0	0
																			5254.5	2750.66	2877.33	2377.17	1777.07	973.592	5254.5	3292	1620.23	35.5667	5.32542	15.9176	26.0399	259.416	0	0	0	0	0	0	0	0	0	0	0	0	0	0	0	0	0
																			3896.46	2077.76	2152.94	1743.52	1349.92	727.837	3896.46	2353.67	1265.57	24.6589	4.0757	16.9137	24.7455	206.827	0	0	0	0	0	0	0	0	0	0	0	0	0	0	0	0	0
																			4309.19	2264.58	2368.58	1940.6	1466.34	798.236	4309.19	2676.61	1325.96	28.0609	4.78418	17.1344	29.9738	226.664	0	0	0	0	0	0	0	0	0	0	0	0	0	0	0	0	0
																			5194.8	2699.5	2841.58	2353.22	1745.71	953.787	5194.8	3243.66	1615.11	27.8282	5.55931	20.2157	23.2523	259.18	0	0	0	0	0	0	0	0	0	0	0	0	0	0	0	0	0
																			5674.47	2902.45	3081.48	2592.99	1870.15	1032.3	5674.47	3579	1733.18	32.5474	6.22498	18.5643	36.3685	268.58	0	0	0	0	0	0	0	0	0	0	0	0	0	0	0	0	0
																			2894.25	1504.84	1592.98	1301.28	979.722	525.118	2894.25	1793.61	897.713	18.2342	3.00549	5.97535	13.6666	162.046	0	0	0	0	0	0	0	0	0	0	0	0	0	0	0	0	0
																			4677.9	2462.42	2576.03	2101.87	1597.87	864.549	4677.9	2869.76	1500.1	29.3943	4.53689	22.9627	8.4076	242.738	0	0	0	0	0	0	0	0	0	0	0	0	0	0	0	0	0
																			5263.55	2794.15	2892.84	2370.71	1806.36	987.79	5263.55	3282.92	1631.25	36.4164	5.81212	34.6146	21.875	250.66	0	0	0	0	0	0	0	0	0	0	0	0	0	0	0	0	0
																			5157.16	2703.55	2828.11	2329.06	1748.72	954.829	5157.16	3233.38	1566.03	31.3125	5.58257	31.1101	30.2454	259.494	0	0	0	0	0	0	0	0	0	0	0	0	0	0	0	0	0
																			4482.5	2390.72	2475.54	2006.96	1550.28	840.439	4482.5	2797.18	1389.06	25.8943	4.63773	14.1846	17.8748	233.675	0	0	0	0	0	0	0	0	0	0	0	0	0	0	0	0	0
																			3521.08	1858.19	1945.37	1575.71	1208.6	649.586	3521.08	2163.98	1119.82	22.7253	3.26842	17.4463	12.2179	181.621	0	0	0	0	0	0	0	0	0	0	0	0	0	0	0	0	0
																			4469.1	2317.79	2449.9	2019.2	1505.29	812.503	4469.1	2794.88	1371.44	28.0048	4.85945	17.049	23.2494	229.614	0	0	0	0	0	0	0	0	0	0	0	0	0	0	0	0	0
																			2957.34	1570.05	1640.25	1317.09	1023.83	546.212	2957.34	1782.6	961.304	20.2125	3.14918	13.3807	8.24408	168.457	0	0	0	0	0	0	0	0	0	0	0	0	0	0	0	0	0
																			4317.94	2263.76	2376.24	1941.7	1470.54	793.224	4317.94	2676.48	1349.38	27.474	4.96748	13.9404	16.8191	228.878	0	0	0	0	0	0	0	0	0	0	0	0	0	0	0	0	0
																			5682.02	2976.3	3106.99	2575.03	1919.89	1056.41	5682.02	3519	1793.76	37.881	5.99488	29.736	30.957	264.697	0	0	0	0	0	0	0	0	0	0	0	0	0	0	0	0	0
																			5814.41	2988.18	3166.15	2648.26	1932.03	1056.15	5814.41	3678.87	1782.97	32.9343	4.94616	28.1021	6.69976	279.887	0	0	0	0	0	0	0	0	0	0	0	0	0	0	0	0	0
																			2313.02	1230.79	1284.66	1028.36	802.733	428.057	2313.02	1387.71	741.806	14.5957	2.37162	11.1992	13.7032	141.631	0	0	0	0	0	0	0	0	0	0	0	0	0	0	0	0	0
																			3009.63	1573.85	1658.74	1350.89	1023.62	550.225	3009.63	1833.65	963.471	19.2671	3.23445	9.0931	17.6729	163.244	0	0	0	0	0	0	0	0	0	0	0	0	0	0	0	0	0
																			4604.85	2377	2519.77	2085.08	1538.43	838.569	4604.85	2878.29	1414.28	28.1701	3.70387	12.7037	33.7391	233.971	0	0	0	0	0	0	0	0	0	0	0	0	0	0	0	0	0
																			4021.89	2158.12	2227.33	1794.56	1402.22	755.897	4021.89	2462.17	1276.62	26.2328	4.82948	13.6218	19.291	219.119	0	0	0	0	0	0	0	0	0	0	0	0	0	0	0	0	0
																			5678.87	2950.69	3098.82	2580.05	1905.54	1045.15	5678.87	3549.05	1751.92	36.3032	6.24182	27.1167	35.0107	273.229	0	0	0	0	0	0	0	0	0	0	0	0	0	0	0	0	0
																			3747.53	2028.41	2080.84	1666.69	1316.29	712.118	3747.53	2286.35	1170.44	24.3933	4.35633	19.3389	27.8586	214.781	0	0	0	0	0	0	0	0	0	0	0	0	0	0	0	0	0
																			3897.45	2049.78	2146.88	1750.56	1332.35	717.434	3897.45	2402.45	1230.34	22.5014	3.54193	18.9274	18.4231	201.257	0	0	0	0	0	0	0	0	0	0	0	0	0	0	0	0	0
																			3881.99	2075.05	2148.56	1733.43	1347.47	727.577	3881.99	2363.27	1247.35	24.7187	4.11849	19.92	18.8323	203.787	0	0	0	0	0	0	0	0	0	0	0	0	0	0	0	0	0
																			4962.11	2571.26	2717.24	2244.86	1668.96	902.299	4962.11	3118.46	1532.13	30.3775	4.92832	23.9465	6.97137	245.299	0	0	0	0	0	0	0	0	0	0	0	0	0	0	0	0	0
																			3599.23	1937.38	1997.26	1601.97	1260.07	677.311	3599.23	2193.42	1156.45	26.1611	3.71362	20.2726	12.0865	187.12	0	0	0	0	0	0	0	0	0	0	0	0	0	0	0	0	0
																			4100.53	2181.41	2263.76	1836.78	1414.06	767.355	4100.53	2532.12	1284.86	24.1093	4.2711	13.5752	26.4337	215.164	0	0	0	0	0	0	0	0	0	0	0	0	0	0	0	0	0
																			3837.49	2047.45	2121.36	1716.12	1328.05	719.395	3837.49	2336.7	1218.11	26.0929	4.09654	16.2708	27.7576	208.46	0	0	0	0	0	0	0	0	0	0	0	0	0	0	0	0	0
																			4848.17	2594.91	2675.79	2172.39	1680.1	914.813	4848.17	2986.1	1542.81	29.2449	5.85139	16.5324	19.4266	248.209	0	0	0	0	0	0	0	0	0	0	0	0	0	0	0	0	0
																			4637.87	2426.78	2545.42	2092.45	1572.49	854.291	4637.87	2889.3	1441.48	29.803	5.48962	14.4207	19.8279	237.55	0	0	0	0	0	0	0	0	0	0	0	0	0	0	0	0	0
																			4416.56	2360.41	2440.74	1975.82	1531.47	828.941	4416.56	2709.25	1398.58	28.3198	3.80956	23.5046	19.6588	233.433	0	0	0	0	0	0	0	0	0	0	0	0	0	0	0	0	0
																			4081.67	2113.76	2235.76	1845.91	1369.51	744.242	4081.67	2531.8	1265.54	25.7769	3.92501	23.0054	18.7143	212.903	0	0	0	0	0	0	0	0	0	0	0	0	0	0	0	0	0
																			5385.92	2829.76	2952.27	2433.65	1830.24	999.513	5385.92	3336.24	1693.43	34.2545	5.94333	24.6592	25.6253	265.766	0	0	0	0	0	0	0	0	0	0	0	0	0	0	0	0	0
																			3136.21	1650.16	1731.8	1404.41	1074.12	576.033	3136.21	1896.86	1016.81	20.1623	2.97081	9.37732	15.2156	174.814	0	0	0	0	0	0	0	0	0	0	0	0	0	0	0	0	0
																			5718.26	2994.74	3129.01	2589.25	1933.42	1061.33	5718.26	3602.85	1738.47	36.3654	6.72971	23.9719	34.8538	275.028	0	0	0	0	0	0	0	0	0	0	0	0	0	0	0	0	0
																			4875.07	2535.22	2668.9	2206.17	1642.14	893.084	4875.07	3034.98	1509.16	31.2221	5.19821	19.6433	23.6722	251.185	0	0	0	0	0	0	0	0	0	0	0	0	0	0	0	0	0
																			494.412	271.409	279.112	215.3	178.35	93.0596	494.412	280.126	170.746	3.14692	0.575768	1.78608	1.73538	36.2955	0	0	0	0	0	0	0	0	0	0	0	0	0	0	0	0	0
																			4192.49	2209.12	2306.46	1886.04	1431.77	777.357	4192.49	2578.96	1311.52	25.4197	4.635	23.8558	29.1995	218.905	0	0	0	0	0	0	0	0	0	0	0	0	0	0	0	0	0
																			5748.02	2955.88	3126.99	2621.02	1904.63	1051.25	5748.02	3634.8	1738.66	34.7209	6.71125	24.1124	34.4739	274.544	0	0	0	0	0	0	0	0	0	0	0	0	0	0	0	0	0
																			5574.06	2873.46	3037.19	2536.86	1857.31	1016.14	5574.06	3506.66	1705.61	37.4017	5.62408	18.7485	37.4945	262.52	0	0	0	0	0	0	0	0	0	0	0	0	0	0	0	0	0
																			4987.52	2548.95	2720.19	2267.33	1653.36	895.592	4987.52	3207.4	1474.15	32.9236	5.1728	15.746	12.1527	239.969	0	0	0	0	0	0	0	0	0	0	0	0	0	0	0	0	0
																			2120.18	1147.7	1183.79	936.386	750.341	397.36	2120.18	1269.47	690.126	12.4972	2.16096	10.2664	11.7796	123.876	0	0	0	0	0	0	0	0	0	0	0	0	0	0	0	0	0
																			5741.26	2929.44	3119.43	2621.83	1891.56	1037.88	5741.26	3658.62	1737.74	36.2529	6.14999	5.18992	25.5453	271.756	0	0	0	0	0	0	0	0	0	0	0	0	0	0	0	0	0
																			3846.32	2081.65	2135.93	1710.39	1351.89	729.758	3846.32	2327.19	1234.79	22.4176	4.54697	17.2016	21.3851	218.789	0	0	0	0	0	0	0	0	0	0	0	0	0	0	0	0	0
																			5680.67	2967.86	3105.99	2574.68	1914.49	1053.37	5680.67	3576.31	1727.04	40.7831	6.29927	24.9402	32.7569	272.539	0	0	0	0	0	0	0	0	0	0	0	0	0	0	0	0	0
																			4739.83	2538.8	2614.64	2125.19	1642.97	895.839	4739.83	2950.59	1463.92	29.2802	5.22605	19.7353	19.3931	251.679	0	0	0	0	0	0	0	0	0	0	0	0	0	0	0	0	0
																			4930.56	2581.66	2703.84	2226.73	1670.11	911.558	4930.56	3053.55	1538.28	31.0246	5.7028	26.2351	27.0637	248.712	0	0	0	0	0	0	0	0	0	0	0	0	0	0	0	0	0
																			1632.7	875.431	909.463	723.233	572.46	302.971	1632.7	975.817	526.533	11.1176	2.02546	5.90979	11.0236	100.271	0	0	0	0	0	0	0	0	0	0	0	0	0	0	0	0	0
																			4152.07	2218.73	2294.9	1857.16	1439.23	779.502	4152.07	2534.28	1320.98	28.7382	4.52826	21.6948	22.5296	219.313	0	0	0	0	0	0	0	0	0	0	0	0	0	0	0	0	0
																			2735.56	1465.55	1518.93	1216.63	954.334	511.216	2735.56	1669.34	868.115	16.3747	2.92819	8.0845	15.7047	155.013	0	0	0	0	0	0	0	0	0	0	0	0	0	0	0	0	0
																			5152.35	2681.03	2818.06	2334.28	1734.42	946.61	5152.35	3227.88	1590.82	32.6842	5.92968	25.8439	21.322	247.872	0	0	0	0	0	0	0	0	0	0	0	0	0	0	0	0	0
																			4383.9	2315.88	2411.6	1972.3	1502.21	813.669	4383.9	2708.49	1376.53	25.9003	5.06158	18.3813	31.7851	217.744	0	0	0	0	0	0	0	0	0	0	0	0	0	0	0	0	0
																			3802.67	2062.47	2111.55	1691.12	1338.83	723.642	3802.67	2334.09	1184.85	25.3546	4.41172	12.1486	25.1403	216.666	0	0	0	0	0	0	0	0	0	0	0	0	0	0	0	0	0
																			3769.57	2007.56	2083.98	1685.58	1305.22	702.337	3769.57	2287.81	1207.16	23.4771	3.90727	19.0044	19.7518	208.456	0	0	0	0	0	0	0	0	0	0	0	0	0	0	0	0	0
																			5802.56	3008.01	3163.01	2639.55	1940.07	1067.94	5802.56	3640.12	1773.45	37.9241	6.10988	22.6995	35.6204	286.64	0	0	0	0	0	0	0	0	0	0	0	0	0	0	0	0	0
																			5032.42	2651.77	2766.26	2266.16	1719.87	931.906	5032.42	3124.64	1588.41	31.1441	6.16555	18.1067	7.82438	256.13	0	0	0	0	0	0	0	0	0	0	0	0	0	0	0	0	0
																			4413	2339.82	2435.38	1977.61	1518.62	821.192	4413	2729.48	1387.18	30.3946	4.53321	17.9407	15.0092	228.458	0	0	0	0	0	0	0	0	0	0	0	0	0	0	0	0	0
																			4605.71	2380.37	2519.83	2085.87	1543.16	837.209	4605.71	2861.65	1432.3	27.808	5.11721	24.735	23.6926	230.403	0	0	0	0	0	0	0	0	0	0	0	0	0	0	0	0	0
																			4045.78	2142.13	2229.41	1816.37	1389.92	752.211	4045.78	2459.55	1288.24	28.4478	4.69775	22.0438	26.5923	216.204	0	0	0	0	0	0	0	0	0	0	0	0	0	0	0	0	0
																			3771.91	1979.69	2077.81	1694.1	1285.92	693.775	3771.91	2313.89	1191.28	25.1519	3.81878	13.3271	16.3802	208.066	0	0	0	0	0	0	0	0	0	0	0	0	0	0	0	0	0
																			3631.5	1957.33	2015.64	1615.87	1271.83	685.496	3631.5	2222.73	1137.44	23.9175	4.45345	17.247	22.8514	202.856	0	0	0	0	0	0	0	0	0	0	0	0	0	0	0	0	0
																			4180.41	2169.3	2291.76	1888.65	1404.83	764.476	4180.41	2601.87	1298	25.4894	4.74984	15.3928	14.8132	220.095	0	0	0	0	0	0	0	0	0	0	0	0	0	0	0	0	0
																			3600.73	1921.94	1994.74	1605.99	1249.83	672.11	3600.73	2211.17	1141.37	23.08	3.52351	10.8882	9.20165	201.496	0	0	0	0	0	0	0	0	0	0	0	0	0	0	0	0	0
																			3059.65	1620.3	1693.28	1366.37	1055.15	565.144	3059.65	1887.81	946.158	19.7745	3.04731	9.3735	16.137	177.344	0	0	0	0	0	0	0	0	0	0	0	0	0	0	0	0	0
																			3931.11	2028.57	2155.19	1775.92	1318.69	709.878	3931.11	2414.91	1246.02	23.483	3.80448	20.7041	19.1816	203.006	0	0	0	0	0	0	0	0	0	0	0	0	0	0	0	0	0
																			4894.12	2591.77	2694.64	2199.49	1679.45	912.319	4894.12	3034.46	1530.34	31.3731	5.215	22.0377	14.3468	256.347	0	0	0	0	0	0	0	0	0	0	0	0	0	0	0	0	0
																			4006.4	2091.67	2201.94	1804.45	1359.13	732.547	4006.4	2494.66	1245.14	27.4183	4.33154	14.6673	19.0956	201.084	0	0	0	0	0	0	0	0	0	0	0	0	0	0	0	0	0
																			3167.52	1708.37	1759.91	1407.62	1112.26	596.113	3167.52	1921.61	1002.59	24.7934	2.77592	11.7904	18.0956	185.87	0	0	0	0	0	0	0	0	0	0	0	0	0	0	0	0	0
																			5475.79	2867.21	3001.44	2474.35	1856.27	1010.94	5475.79	3438.06	1695.71	34.3121	6.20752	23.9546	10.1974	267.343	0	0	0	0	0	0	0	0	0	0	0	0	0	0	0	0	0
																			5361.57	2804.21	2934.01	2427.55	1812.55	991.663	5361.57	3407.32	1583.18	34.6677	5.42453	25.4215	40.6189	264.932	0	0	0	0	0	0	0	0	0	0	0	0	0	0	0	0	0
																			5622.47	2976.12	3084.45	2538.02	1918.9	1057.21	5622.47	3489.9	1766.48	35.9912	5.59762	19.6412	34.4931	270.37	0	0	0	0	0	0	0	0	0	0	0	0	0	0	0	0	0
																			4280.34	2225.54	2349	1931.34	1448.45	777.092	4280.34	2691.89	1299.01	23.7038	4.83488	18.6076	22.0378	220.247	0	0	0	0	0	0	0	0	0	0	0	0	0	0	0	0	0
																			4534.57	2381.96	2488.58	2045.98	1542.45	839.509	4534.57	2806.24	1400.96	29.28	4.85206	18.5445	33.32	241.373	0	0	0	0	0	0	0	0	0	0	0	0	0	0	0	0	0
																			3832.31	2006.89	2107.77	1724.54	1302.69	704.198	3832.31	2363.67	1202.12	23.2752	4.31534	20.8003	20.4774	197.658	0	0	0	0	0	0	0	0	0	0	0	0	0	0	0	0	0
																			5572.17	2874.03	3037.28	2534.89	1855.94	1018.08	5572.17	3483.43	1720.47	34.5793	5.12111	27.9562	28.1571	272.457	0	0	0	0	0	0	0	0	0	0	0	0	0	0	0	0	0
																			3910.93	2067.92	2157.72	1753.21	1342.01	725.913	3910.93	2411.15	1228.9	21.4173	4.62721	13.0174	15.7176	216.104	0	0	0	0	0	0	0	0	0	0	0	0	0	0	0	0	0
																			2790.12	1491.82	1548.32	1241.8	971.876	519.942	2790.12	1703.78	893.935	16.7331	2.55922	7.89811	16.689	148.529	0	0	0	0	0	0	0	0	0	0	0	0	0	0	0	0	0
																			4295.08	2279.79	2366.27	1928.81	1476.17	803.629	4295.08	2657.89	1325.02	30.234	5.46188	17.5127	29.6396	229.317	0	0	0	0	0	0	0	0	0	0	0	0	0	0	0	0	0
																			3861.59	2001.57	2118.9	1742.69	1300.52	701.051	3861.59	2397.36	1190.78	24.8565	4.00342	13.4318	20.4938	210.666	0	0	0	0	0	0	0	0	0	0	0	0	0	0	0	0	0
																			3898.08	2081.12	2155.73	1742.35	1352.06	729.057	3898.08	2407.29	1210.47	24.8838	3.65018	21.5223	19.0842	211.186	0	0	0	0	0	0	0	0	0	0	0	0	0	0	0	0	0
																			5579.42	2887.45	3045.83	2533.59	1868.46	1018.99	5579.42	3519.77	1700.63	38.8517	7.1133	27.7344	22.4103	262.91	0	0	0	0	0	0	0	0	0	0	0	0	0	0	0	0	0
																			5182.43	2700.62	2835.81	2346.62	1746.26	954.361	5182.43	3232.65	1608.44	30.8076	5.73604	20.7335	26.4522	257.611	0	0	0	0	0	0	0	0	0	0	0	0	0	0	0	0	0
																			5362.86	2801.86	2932.54	2430.31	1809.6	992.262	5362.86	3348.07	1656.37	34.7333	6.45624	15.1575	35.6447	266.425	0	0	0	0	0	0	0	0	0	0	0	0	0	0	0	0	0
																			3760.31	1997.09	2077.22	1683.09	1297.7	699.391	3760.31	2334.84	1169.79	22.2278	3.95034	11.7372	15.5814	202.18	0	0	0	0	0	0	0	0	0	0	0	0	0	0	0	0	0
																			3956.18	2082.49	2182.11	1774.07	1354.88	727.614	3956.18	2460.89	1225.49	24.3451	4.30513	7.97005	14.3588	218.816	0	0	0	0	0	0	0	0	0	0	0	0	0	0	0	0	0
																			5252.62	2761.37	2878.69	2373.94	1786.99	974.387	5252.62	3250.61	1657.21	33.214	5.91283	20.5234	26.3611	258.792	0	0	0	0	0	0	0	0	0	0	0	0	0	0	0	0	0
																			2258.3	1198.05	1252.92	1005.38	782.271	415.778	2258.3	1363.95	725.234	13.5819	2.70615	9.62256	12.5109	130.69	0	0	0	0	0	0	0	0	0	0	0	0	0	0	0	0	0
																			5059.86	2655.11	2778.64	2281.22	1719.37	935.747	5059.86	3142.97	1580.84	30.7231	5.32824	31.9525	26.3496	241.699	0	0	0	0	0	0	0	0	0	0	0	0	0	0	0	0	0
																			5028.55	2642.51	2757.63	2270.92	1708.35	934.168	5028.55	3133.25	1554.75	31.6907	5.20329	15.7492	33.8502	254.056	0	0	0	0	0	0	0	0	0	0	0	0	0	0	0	0	0
																			2533.53	1340.42	1403.11	1130.42	872.981	467.434	2533.53	1522.25	822.612	16.576	2.73467	7.84803	14.1562	147.354	0	0	0	0	0	0	0	0	0	0	0	0	0	0	0	0	0
																			4994.07	2608.21	2735.76	2258.31	1687.24	920.973	4994.07	3105.67	1549.42	33.1492	5.21339	30.2687	24.5657	245.783	0	0	0	0	0	0	0	0	0	0	0	0	0	0	0	0	0
																			4759.1	2482.02	2610.54	2148.56	1606.35	875.672	4759.1	2958.7	1480.13	27.0306	5.3786	25.459	21.9321	240.47	0	0	0	0	0	0	0	0	0	0	0	0	0	0	0	0	0
																			5509.16	2866.5	3011.16	2498	1853.31	1013.19	5509.16	3450.3	1693.13	36.385	5.79783	26.4882	19.7594	277.298	0	0	0	0	0	0	0	0	0	0	0	0	0	0	0	0	0
																			4201.02	2200.71	2308.76	1892.26	1426.15	774.554	4201.02	2616.37	1289.73	26.7749	3.57782	19.9672	20.2348	224.373	0	0	0	0	0	0	0	0	0	0	0	0	0	0	0	0	0
																			4520.33	2390.14	2490.04	2030.29	1550.75	839.393	4520.33	2760.67	1457.89	25.5939	4.40381	17.469	14.7338	239.565	0	0	0	0	0	0	0	0	0	0	0	0	0	0	0	0	0
																			3612.45	1910.08	1994.38	1618.07	1240.35	669.729	3612.45	2199.33	1164.23	18.2392	3.46105	15.3248	10.4087	201.464	0	0	0	0	0	0	0	0	0	0	0	0	0	0	0	0	0
																			4746.85	2485.94	2604.52	2142.33	1608.8	877.132	4746.85	2918.33	1507.95	32.4571	5.55129	20.1272	24.7194	237.713	0	0	0	0	0	0	0	0	0	0	0	0	0	0	0	0	0
																			3348.13	1773.6	1852.98	1495.15	1154.66	618.934	3348.13	2081.49	1039.9	18.8343	3.87254	8.98123	13.1329	181.915	0	0	0	0	0	0	0	0	0	0	0	0	0	0	0	0	0
																			3637.34	1912.18	2003.07	1634.27	1240.14	672.044	3637.34	2238.55	1136.59	23.6006	4.15762	10.9101	30.2714	193.259	0	0	0	0	0	0	0	0	0	0	0	0	0	0	0	0	0
																			3379.08	1793.33	1867.62	1511.46	1166.43	626.903	3379.08	2070.84	1068.52	23.7085	3.71932	11.5295	23.144	177.627	0	0	0	0	0	0	0	0	0	0	0	0	0	0	0	0	0
																			4487.48	2360.91	2466.49	2020.99	1528.54	832.371	4487.48	2749.34	1422.49	30.2931	4.67455	15.2631	28.6175	236.798	0	0	0	0	0	0	0	0	0	0	0	0	0	0	0	0	0
																			5768.25	2982.29	3147.27	2620.98	1926.63	1055.66	5768.25	3622.9	1775.1	40.1225	6.29462	25.4869	16.9255	281.411	0	0	0	0	0	0	0	0	0	0	0	0	0	0	0	0	0
																			3099.25	1643.36	1714.1	1385.15	1069.83	573.536	3099.25	1910.43	971.152	15.2783	3.74909	16.123	16.2081	166.304	0	0	0	0	0	0	0	0	0	0	0	0	0	0	0	0	0
																			5557.28	2858.7	3028.39	2528.89	1846.41	1012.29	5557.28	3500.68	1692.5	37.0467	5.85091	36.364	31.2553	253.58	0	0	0	0	0	0	0	0	0	0	0	0	0	0	0	0	0
																			2581.76	1359.43	1427.84	1153.92	886.446	472.985	2581.76	1582.73	807.15	15.9006	2.79469	10.0597	10.9938	152.127	0	0	0	0	0	0	0	0	0	0	0	0	0	0	0	0	0
																			4857.44	2570.05	2671.96	2185.48	1663.73	906.32	4857.44	3040.3	1497.01	30.8933	4.58348	8.43772	28.1496	248.064	0	0	0	0	0	0	0	0	0	0	0	0	0	0	0	0	0
																			4497.03	2410.78	2485.51	2011.51	1561.92	848.863	4497.03	2776.44	1401.64	28.8372	4.57351	17.1134	25.7771	242.646	0	0	0	0	0	0	0	0	0	0	0	0	0	0	0	0	0
																			5190.45	2667.13	2827.03	2363.43	1723.37	943.754	5190.45	3271.54	1598.34	30.6464	4.99349	18.069	22.5451	244.313	0	0	0	0	0	0	0	0	0	0	0	0	0	0	0	0	0
																			4540.49	2381.09	2494.46	2046.03	1543.14	837.943	4540.49	2791.31	1431.52	24.5333	4.63781	23.0082	24.5782	240.899	0	0	0	0	0	0	0	0	0	0	0	0	0	0	0	0	0
																			4336.18	2314.8	2397.57	1938.61	1501.84	812.959	4336.18	2628.49	1417.75	25.0578	5.07661	15.8669	12.7461	231.196	0	0	0	0	0	0	0	0	0	0	0	0	0	0	0	0	0
																			2119.06	1144.92	1181.08	937.981	746.069	398.85	2119.06	1278.57	679.147	13.3805	2.064	10.4291	14.5721	120.905	0	0	0	0	0	0	0	0	0	0	0	0	0	0	0	0	0
																			4719.34	2411.41	2570.33	2149.01	1561.18	850.234	4719.34	2940.9	1470	26.8502	5.15263	19.1603	21.5021	235.77	0	0	0	0	0	0	0	0	0	0	0	0	0	0	0	0	0
																			1727.16	948.763	968.215	758.946	619.002	329.761	1727.16	1030.26	555.937	11.9075	1.61534	9.21215	11.3533	106.871	0	0	0	0	0	0	0	0	0	0	0	0	0	0	0	0	0
																			4750.17	2463.3	2601.77	2148.4	1597.09	866.204	4750.17	2987.97	1456.13	29.6124	4.59816	19.0835	16.1916	236.583	0	0	0	0	0	0	0	0	0	0	0	0	0	0	0	0	0
																			2518.1	1342.24	1399.13	1118.97	877.906	464.332	2518.1	1514.76	817.572	17.2187	2.75978	9.67729	6.61437	149.499	0	0	0	0	0	0	0	0	0	0	0	0	0	0	0	0	0
																			5749.04	3011.73	3143.69	2605.36	1940.85	1070.88	5749.04	3561.12	1801.68	34.5029	5.29381	27.601	33.136	285.715	0	0	0	0	0	0	0	0	0	0	0	0	0	0	0	0	0
																			5105.13	2683.71	2800.26	2304.87	1733.91	949.803	5105.13	3162.44	1603.37	32.3917	5.30915	15.4686	33.2233	252.931	0	0	0	0	0	0	0	0	0	0	0	0	0	0	0	0	0
																			6148.83	3138.24	3334.91	2813.92	2021.61	1116.63	6148.83	3923.67	1829.15	38.446	7.04632	29.2337	33.7933	287.493	0	0	0	0	0	0	0	0	0	0	0	0	0	0	0	0	0
																			2260.84	1225.46	1261.73	999.108	799.615	425.842	2260.84	1362.31	729.119	13.6451	2.47889	9.0658	10.918	133.299	0	0	0	0	0	0	0	0	0	0	0	0	0	0	0	0	0
																			4897.59	2543.61	2680.53	2217.06	1646.85	896.764	4897.59	3059.67	1511.14	29.9964	5.29962	20.8185	24.4679	246.203	0	0	0	0	0	0	0	0	0	0	0	0	0	0	0	0	0
																			5030.91	2631.93	2757.73	2273.18	1703.76	928.165	5030.91	3126.93	1572.92	29.4774	5.02701	21.5271	17.0223	258.003	0	0	0	0	0	0	0	0	0	0	0	0	0	0	0	0	0
																			4927.09	2584.53	2702.38	2224.71	1671.22	913.315	4927.09	3063.68	1533	30.4929	5.46427	12.7761	30.6092	251.081	0	0	0	0	0	0	0	0	0	0	0	0	0	0	0	0	0
																			3836.72	2047.79	2121.12	1715.59	1330.19	717.596	3836.72	2362	1198.39	29.8191	4.21968	10.8996	14.5203	216.874	0	0	0	0	0	0	0	0	0	0	0	0	0	0	0	0	0
																			2752.12	1454.72	1525.65	1226.47	950.389	504.336	2752.12	1712.04	847.475	16.7148	2.82251	11.7766	8.33174	152.961	0	0	0	0	0	0	0	0	0	0	0	0	0	0	0	0	0
																			5239.34	2733.57	2868.33	2371.01	1766.88	966.693	5239.34	3283.08	1623.44	33.9391	5.23972	15.1061	21.8375	256.696	0	0	0	0	0	0	0	0	0	0	0	0	0	0	0	0	0
																			4839.33	2537.91	2657.03	2182.29	1646.31	891.592	4839.33	3029.2	1494.84	30.1027	6.00595	23.8199	16.2425	239.11	0	0	0	0	0	0	0	0	0	0	0	0	0	0	0	0	0
																			4887.58	2600.13	2692.81	2194.78	1682.02	918.108	4887.58	3014.36	1547.91	29.6287	5.93167	16.0419	24.7284	248.986	0	0	0	0	0	0	0	0	0	0	0	0	0	0	0	0	0
																			4728.85	2444.85	2587.68	2141.17	1583.67	861.181	4728.85	2956.1	1456.59	26.2711	4.55464	17.3757	23.0253	244.932	0	0	0	0	0	0	0	0	0	0	0	0	0	0	0	0	0
																			4365.78	2262.5	2393.03	1972.76	1467.2	795.305	4365.78	2702.85	1359.91	23.5575	4.02747	23.7079	23.6467	228.091	0	0	0	0	0	0	0	0	0	0	0	0	0	0	0	0	0
																			4188.9	2180.64	2298.44	1890.46	1412.98	767.654	4188.9	2622.29	1268.69	23.3784	4.44536	22.1275	30.0758	217.891	0	0	0	0	0	0	0	0	0	0	0	0	0	0	0	0	0
																			5134.91	2693.06	2817.53	2317.38	1742.47	950.592	5134.91	3194.45	1611.75	31.3878	5.56307	22.7682	17.8766	251.118	0	0	0	0	0	0	0	0	0	0	0	0	0	0	0	0	0
																			4528.22	2391	2491.64	2036.58	1548	843.001	4528.22	2775.72	1429.02	31.1944	4.7587	22.0459	27.4451	238.038	0	0	0	0	0	0	0	0	0	0	0	0	0	0	0	0	0
																			3571.43	1914.13	1980.49	1590.94	1245.43	668.703	3571.43	2158.15	1162.25	21.599	4.31624	13.6572	13.4272	198.023	0	0	0	0	0	0	0	0	0	0	0	0	0	0	0	0	0
																			3508.58	1883.96	1947.61	1560.97	1227.18	656.781	3508.58	2142.41	1125.82	21.3904	4.27716	12.5121	12.2717	189.901	0	0	0	0	0	0	0	0	0	0	0	0	0	0	0	0	0
																			4500.2	2424.79	2492.16	2008.03	1573.46	851.335	4500.2	2790.43	1409.73	31.0065	5.2373	14.4405	18.5157	230.837	0	0	0	0	0	0	0	0	0	0	0	0	0	0	0	0	0
																			2948.66	1553.1	1629.13	1319.53	1012.75	540.347	2948.66	1793.62	942.133	18.3067	3.13321	11.4752	13.5984	166.392	0	0	0	0	0	0	0	0	0	0	0	0	0	0	0	0	0
																			4106.28	2158.14	2259.05	1847.23	1399.28	758.858	4106.28	2565.8	1246.74	26.9542	4.71373	15.2297	25.298	221.54	0	0	0	0	0	0	0	0	0	0	0	0	0	0	0	0	0
																			4525.27	2352.58	2483.11	2042.16	1526.45	826.122	4525.27	2835.63	1386.01	24.4988	5.00741	25.7016	15.3651	233.056	0	0	0	0	0	0	0	0	0	0	0	0	0	0	0	0	0
																			3471.66	1806.41	1910.15	1561.51	1175.84	630.575	3471.66	2107.81	1119.51	20.4573	4.02751	17.3124	10.8787	191.674	0	0	0	0	0	0	0	0	0	0	0	0	0	0	0	0	0
																			4067.78	2139.57	2236.7	1831.09	1386.42	753.146	4067.78	2509.1	1270.83	23.782	4.42187	15.0852	23.7179	220.848	0	0	0	0	0	0	0	0	0	0	0	0	0	0	0	0	0
																			5527.02	2856.39	3016.12	2510.91	1844.99	1011.4	5527.02	3512.09	1653.02	35.0569	5.23468	22.3279	29.1018	270.189	0	0	0	0	0	0	0	0	0	0	0	0	0	0	0	0	0
																			5320.08	2806.11	2917.66	2402.42	1815.01	991.102	5320.08	3314.03	1650.81	30.3364	5.86768	22.4641	33.2945	263.278	0	0	0	0	0	0	0	0	0	0	0	0	0	0	0	0	0
																			4108.25	2211.49	2278.16	1830.09	1436.79	774.699	4108.25	2501.47	1328.32	27.2002	4.43362	14.0969	14.9843	217.744	0	0	0	0	0	0	0	0	0	0	0	0	0	0	0	0	0
																			3734.87	1980.34	2063.41	1671.46	1287.68	692.65	3734.87	2283.04	1184.61	24.4726	4.21106	17.9045	14.3669	206.266	0	0	0	0	0	0	0	0	0	0	0	0	0	0	0	0	0
																			3846.36	2037.72	2123.79	1722.57	1325.86	711.86	3846.36	2350.42	1224.38	25.5363	3.81686	12.4251	21.5758	208.211	0	0	0	0	0	0	0	0	0	0	0	0	0	0	0	0	0
																			6237.37	3206.31	3392.14	2845.23	2068.46	1137.85	6237.37	3949.53	1917.79	39.2366	7.37798	17.337	24.1798	281.918	0	0	0	0	0	0	0	0	0	0	0	0	0	0	0	0	0
																			3175.16	1673.49	1757.52	1417.64	1091.85	581.634	3175.16	1967.14	980.938	19.528	3.01747	16.2674	7.70521	180.564	0	0	0	0	0	0	0	0	0	0	0	0	0	0	0	0	0
																			3878.56	2048.46	2137.38	1741.18	1329.42	719.034	3878.56	2383.36	1205.88	28.1085	4.39664	21.1005	28.3841	207.328	0	0	0	0	0	0	0	0	0	0	0	0	0	0	0	0	0
																			2794.26	1479.53	1548.65	1245.61	964.007	515.519	2794.26	1701.32	895.739	15.7541	3.29862	7.17009	7.6756	163.307	0	0	0	0	0	0	0	0	0	0	0	0	0	0	0	0	0
																			3132.14	1679.54	1736.81	1395.33	1093.07	586.469	3132.14	1919.44	992.121	20.3246	3.21525	7.14393	18.9258	170.964	0	0	0	0	0	0	0	0	0	0	0	0	0	0	0	0	0
																			2594.76	1416.79	1450.14	1144.62	923.808	492.986	2594.76	1577.19	810.941	19.2294	2.52666	15.4204	15.5356	153.922	0	0	0	0	0	0	0	0	0	0	0	0	0	0	0	0	0
																			5508.06	2847.73	3006.12	2501.94	1838.92	1008.81	5508.06	3471.1	1673.84	37.4681	6.25241	23.1328	21.8822	274.384	0	0	0	0	0	0	0	0	0	0	0	0	0	0	0	0	0
																			4153.5	2150.83	2276.23	1877.27	1396.37	754.462	4153.5	2577.14	1285.53	26.7941	4.55678	21.8965	18.7427	218.83	0	0	0	0	0	0	0	0	0	0	0	0	0	0	0	0	0
																			5564.05	2903.9	3044.28	2519.77	1877.24	1026.67	5564.05	3459.76	1740.9	35.0506	6.15974	27.103	29.7533	265.32	0	0	0	0	0	0	0	0	0	0	0	0	0	0	0	0	0
																			3377.38	1792.27	1870.36	1507.02	1169.04	623.226	3377.38	2081.1	1053.3	23.6389	3.57396	16.3708	16.2408	183.163	0	0	0	0	0	0	0	0	0	0	0	0	0	0	0	0	0
																			3448.04	1813.71	1902.49	1545.55	1180.32	633.387	3448.04	2147.23	1063.69	21.6884	4.05126	7.5649	18.0321	185.778	0	0	0	0	0	0	0	0	0	0	0	0	0	0	0	0	0
																			4944.18	2587.82	2714.3	2229.88	1676.73	911.09	4944.18	3051.27	1569.12	31.9366	5.31376	14.982	19.4591	252.102	0	0	0	0	0	0	0	0	0	0	0	0	0	0	0	0	0
																			2395.47	1276.22	1331.64	1063.83	834.262	441.961	2395.47	1469.62	752.167	14.3127	2.56652	10.3573	7.78622	138.659	0	0	0	0	0	0	0	0	0	0	0	0	0	0	0	0	0
																			4566.72	2434.1	2520.83	2045.89	1578.82	855.286	4566.72	2805.38	1449.35	27.2674	5.12842	18.9774	13.9761	246.642	0	0	0	0	0	0	0	0	0	0	0	0	0	0	0	0	0
																			4541.16	2396.08	2496.38	2044.78	1555.09	840.983	4541.16	2804.88	1421.45	29.1783	4.80526	24.255	28.3283	228.272	0	0	0	0	0	0	0	0	0	0	0	0	0	0	0	0	0
																			4448.84	2315.97	2438.93	2009.91	1502.95	813.016	4448.84	2803.4	1337.65	26.3053	5.01113	14.5144	25.1405	236.825	0	0	0	0	0	0	0	0	0	0	0	0	0	0	0	0	0
																			5830.29	3014.42	3177.16	2653.13	1945.06	1069.36	5830.29	3664.04	1780.82	34.5403	6.05017	35.7778	30.0132	279.055	0	0	0	0	0	0	0	0	0	0	0	0	0	0	0	0	0
																			5408.74	2808.98	2955.23	2453.51	1814.1	994.885	5408.74	3361.36	1692.42	35.5549	5.37053	20.3033	26.3601	267.366	0	0	0	0	0	0	0	0	0	0	0	0	0	0	0	0	0
																			6061.04	3203.2	3321.4	2739.64	2065.87	1137.33	6061.04	3798.22	1896.44	41.7303	6.71876	7.52476	24.4938	285.917	0	0	0	0	0	0	0	0	0	0	0	0	0	0	0	0	0
																			4233.9	2245.31	2335.95	1897.94	1459.5	785.806	4233.9	2599.36	1346.67	29.7825	4.50645	15.5903	19.7099	218.279	0	0	0	0	0	0	0	0	0	0	0	0	0	0	0	0	0
																			4341.17	2313.45	2396.64	1944.53	1501.57	811.883	4341.17	2675.3	1356.8	28.4913	5.11528	20.3691	28.6262	226.47	0	0	0	0	0	0	0	0	0	0	0	0	0	0	0	0	0
																			6693.79	3435.49	3631.94	3061.85	2213.09	1222.4	6693.79	4242.07	2035.64	41.0001	7.49415	33.8048	32.62	301.161	0	0	0	0	0	0	0	0	0	0	0	0	0	0	0	0	0
																			2126.26	1130.32	1178.74	947.524	737.265	393.052	2126.26	1276.37	691.655	13.5653	2.09371	6.60025	16.6621	119.318	0	0	0	0	0	0	0	0	0	0	0	0	0	0	0	0	0
																			2349.29	1251.36	1305.34	1043.95	815.316	436.046	2349.29	1419.11	751.755	13.9962	2.42779	9.19264	9.14545	143.662	0	0	0	0	0	0	0	0	0	0	0	0	0	0	0	0	0
																			3504.77	1844.69	1933.96	1570.81	1198.91	645.778	3504.77	2152.61	1111.96	21.1242	3.86566	8.96338	15.2112	191.041	0	0	0	0	0	0	0	0	0	0	0	0	0	0	0	0	0
																			2646.26	1405.67	1466.69	1179.58	916.091	489.575	2646.26	1617.84	826.457	18.0506	2.25257	14.8962	13.3824	153.389	0	0	0	0	0	0	0	0	0	0	0	0	0	0	0	0	0
																			2113.47	1146.96	1179.16	934.308	747.143	399.819	2113.47	1266.02	678.304	13.4259	2.12768	10.4107	13.4841	129.697	0	0	0	0	0	0	0	0	0	0	0	0	0	0	0	0	0
																			2962.32	1597.17	1648.41	1313.91	1041.14	556.033	2962.32	1798.5	936.824	18.7797	3.77974	11.9392	14.2436	178.25	0	0	0	0	0	0	0	0	0	0	0	0	0	0	0	0	0
																			5657.76	2959.29	3093.49	2564.27	1911.08	1048.21	5657.76	3523.92	1771.55	36.6535	6.11128	24.838	28.3994	266.29	0	0	0	0	0	0	0	0	0	0	0	0	0	0	0	0	0
																			2274.88	1216.87	1265.36	1009.52	794.861	422.01	2274.88	1385.69	724.544	13.8643	2.3314	5.35513	9.68531	133.405	0	0	0	0	0	0	0	0	0	0	0	0	0	0	0	0	0
																			3873.31	2067.23	2141.2	1732.12	1341.39	725.842	3873.31	2368.32	1221.9	24.6517	3.42778	19.5118	19.3655	216.125	0	0	0	0	0	0	0	0	0	0	0	0	0	0	0	0	0
																			3951.75	2063.65	2171.73	1780.02	1339.34	724.301	3951.75	2441.54	1229.62	26.081	4.03471	17.3106	24.6275	208.533	0	0	0	0	0	0	0	0	0	0	0	0	0	0	0	0	0
																			3659.19	1980.05	2032.15	1627.04	1287.28	692.772	3659.19	2214.3	1179.94	26.3609	4.61471	14.8381	13.7578	205.386	0	0	0	0	0	0	0	0	0	0	0	0	0	0	0	0	0
																			2823.64	1503.92	1565.43	1258.21	978.191	525.729	2823.64	1732.47	890.724	17.0361	2.97071	12.0334	15.5315	152.874	0	0	0	0	0	0	0	0	0	0	0	0	0	0	0	0	0
																			2145.36	1149.04	1194.7	950.663	751.826	397.219	2145.36	1306.3	673.647	14.3116	2.51091	7.634	9.50793	131.456	0	0	0	0	0	0	0	0	0	0	0	0	0	0	0	0	0
																			3439.93	1825.64	1901.58	1538.36	1187.37	638.267	3439.93	2130.73	1063.67	21.2111	3.72273	14.1665	18.1174	188.311	0	0	0	0	0	0	0	0	0	0	0	0	0	0	0	0	0
																			5168.37	2741.37	2842.69	2325.67	1774.19	967.183	5168.37	3171.91	1654.74	34.858	5.43554	24.4273	18.4973	258.493	0	0	0	0	0	0	0	0	0	0	0	0	0	0	0	0	0
																			5039.47	2608.11	2755	2284.47	1689.74	918.366	5039.47	3162.53	1554.92	31.7176	5.53628	21.4696	20.0565	243.236	0	0	0	0	0	0	0	0	0	0	0	0	0	0	0	0	0
																			4554.04	2444.01	2516.05	2037.98	1582.84	861.17	4554.04	2805.25	1425.58	30.2394	4.94432	17.8343	26.1617	244.025	0	0	0	0	0	0	0	0	0	0	0	0	0	0	0	0	0
																			6315.54	3300.78	3443.47	2872.07	2123.36	1177.42	6315.54	3996.26	1912.88	39.2598	5.77575	31.5287	37.5011	292.325	0	0	0	0	0	0	0	0	0	0	0	0	0	0	0	0	0
																			5079.94	2642.11	2779.51	2300.43	1710.59	931.527	5079.94	3182.37	1580.94	30.856	5.36864	10.8263	20.4511	249.127	0	0	0	0	0	0	0	0	0	0	0	0	0	0	0	0	0
																			1780.85	921.689	984.035	796.815	603.008	318.681	1780.85	1085.36	564.41	10.6033	1.74346	5.0494	7.19173	106.492	0	0	0	0	0	0	0	0	0	0	0	0	0	0	0	0	0
																			2674.22	1436.04	1485.97	1188.25	936.59	499.448	2674.22	1629.1	850.626	16.5596	2.50043	13.179	16.0042	146.25	0	0	0	0	0	0	0	0	0	0	0	0	0	0	0	0	0
																			3029.93	1616.42	1677.87	1352.06	1052.01	564.413	3029.93	1864.02	946.184	19.0556	2.54896	9.77907	19.6782	168.661	0	0	0	0	0	0	0	0	0	0	0	0	0	0	0	0	0
																			2693.17	1463.97	1501.18	1191.99	953.527	510.444	2693.17	1611.95	870.244	16.7785	2.59227	8.90547	18.3511	164.346	0	0	0	0	0	0	0	0	0	0	0	0	0	0	0	0	0
																			3747.48	1984.29	2071.39	1676.09	1291.11	693.175	3747.48	2311.64	1180.04	20.2434	4.02273	11.1202	15.1654	205.244	0	0	0	0	0	0	0	0	0	0	0	0	0	0	0	0	0
																			2900.79	1548.82	1610.77	1290.02	1010.39	538.429	2900.79	1757.16	936.035	18.7833	3.49524	15.1385	10.3211	159.866	0	0	0	0	0	0	0	0	0	0	0	0	0	0	0	0	0
																			3941.36	2092.82	2176.13	1765.23	1358.9	733.916	3941.36	2427.33	1245.06	24.4626	4.32868	11.4938	22.2835	206.404	0	0	0	0	0	0	0	0	0	0	0	0	0	0	0	0	0
																			5153.57	2709	2829.34	2324.23	1754.53	954.467	5153.57	3244.68	1571.24	33.1836	5.77044	18.8499	22.633	257.215	0	0	0	0	0	0	0	0	0	0	0	0	0	0	0	0	0
																			4695.26	2528.21	2596.99	2098.27	1637.79	890.419	4695.26	2860.2	1510.79	31.7818	5.41175	19.8329	22.1983	245.045	0	0	0	0	0	0	0	0	0	0	0	0	0	0	0	0	0
																			2877.65	1585.84	1612.4	1265.25	1034.41	551.427	2877.65	1744.44	914.968	19.4323	3.49893	12.9979	9.41902	172.891	0	0	0	0	0	0	0	0	0	0	0	0	0	0	0	0	0
																			5511.89	2830.33	3001.22	2510.67	1826.96	1003.37	5511.89	3490.88	1657.74	32.312	5.73968	21.818	37.1126	266.281	0	0	0	0	0	0	0	0	0	0	0	0	0	0	0	0	0
																			4590.97	2463.76	2535.32	2055.65	1596.73	867.026	4590.97	2824.2	1449.17	28.4193	4.82638	21.8281	27.8096	234.712	0	0	0	0	0	0	0	0	0	0	0	0	0	0	0	0	0
																			4476.72	2352.22	2462.4	2014.31	1527.32	824.895	4476.72	2779.65	1394.43	26.8475	4.73252	20.9469	13.9848	236.128	0	0	0	0	0	0	0	0	0	0	0	0	0	0	0	0	0
																			4478.76	2317.75	2451.88	2026.88	1501.71	816.037	4478.76	2791.38	1376.18	26.8969	4.3168	21.4046	27.3471	231.23	0	0	0	0	0	0	0	0	0	0	0	0	0	0	0	0	0
																			4336.87	2305.09	2390.06	1946.8	1492.65	812.436	4336.87	2654.44	1371.94	27.2819	4.50105	15.1163	25.1309	238.452	0	0	0	0	0	0	0	0	0	0	0	0	0	0	0	0	0
																			4299.37	2187.91	2347.18	1952.19	1420.03	767.879	4299.37	2668.18	1348.38	24.915	4.18146	23.2538	11.2556	219.205	0	0	0	0	0	0	0	0	0	0	0	0	0	0	0	0	0
																			5061.93	2689.05	2784.87	2277.06	1738.22	950.836	5061.93	3123.68	1586.73	37.2635	5.65976	22.0133	28.5267	258.049	0	0	0	0	0	0	0	0	0	0	0	0	0	0	0	0	0
																			5090.92	2664.25	2788.07	2302.85	1722.5	941.744	5090.92	3172.1	1569.36	30.4546	5.15482	24.5314	36.3301	252.991	0	0	0	0	0	0	0	0	0	0	0	0	0	0	0	0	0
																			4300.28	2249.08	2366.75	1933.53	1461.46	787.621	4300.28	2677.8	1338.45	25.5159	4.81037	20.7056	11.9596	221.044	0	0	0	0	0	0	0	0	0	0	0	0	0	0	0	0	0
																			2595.81	1387.74	1440.51	1155.3	903.775	483.964	2595.81	1565.13	827.266	17.5738	2.84173	7.76517	20.9372	154.293	0	0	0	0	0	0	0	0	0	0	0	0	0	0	0	0	0
																			3911.73	2060.19	2155.35	1756.38	1337.78	722.414	3911.73	2432.8	1204.51	24.1316	3.2913	13.8521	21.3658	211.781	0	0	0	0	0	0	0	0	0	0	0	0	0	0	0	0	0
																			5748.28	3008.19	3137.72	2610.55	1939.23	1068.96	5748.28	3600.74	1760.8	34.7772	6.42061	22.8203	46.5148	276.201	0	0	0	0	0	0	0	0	0	0	0	0	0	0	0	0	0
																			4575	2350.66	2499.19	2075.81	1524.69	825.97	4575	2871.52	1396.78	32.049	5.05902	24.7119	25.1126	219.757	0	0	0	0	0	0	0	0	0	0	0	0	0	0	0	0	0
																			4532	2381.36	2491.66	2040.34	1544.96	836.403	4532	2834.24	1393.7	28.9604	5.47993	15.192	20.6565	233.768	0	0	0	0	0	0	0	0	0	0	0	0	0	0	0	0	0
																			4604.2	2430.03	2531.75	2072.45	1574.26	855.769	4604.2	2865.68	1420.95	28.7843	4.85433	17.4231	28.5611	237.947	0	0	0	0	0	0	0	0	0	0	0	0	0	0	0	0	0
																			4464.92	2410.96	2471.94	1992.99	1562.22	848.75	4464.92	2728.25	1426.23	29.1012	4.3472	19.0353	27.4452	230.518	0	0	0	0	0	0	0	0	0	0	0	0	0	0	0	0	0
																			3668.73	1948.05	2027.47	1641.26	1267.11	680.933	3668.73	2267.96	1151.7	21.7678	3.78783	12.8435	17.7065	192.971	0	0	0	0	0	0	0	0	0	0	0	0	0	0	0	0	0
																			2903.37	1524.02	1603.92	1299.45	992.506	531.517	2903.37	1787.83	913.385	20.4721	3.29813	10.4453	12.5944	155.347	0	0	0	0	0	0	0	0	0	0	0	0	0	0	0	0	0
																			3666.63	2017.96	2047.52	1619.1	1312.1	705.858	3666.63	2221.32	1183.05	22.5798	4.34283	11.2725	17.7435	206.318	0	0	0	0	0	0	0	0	0	0	0	0	0	0	0	0	0
																			5704.11	2910.2	3102.25	2601.85	1883.44	1026.76	5704.11	3623.71	1719.6	36.7963	5.86524	22.4223	17.4975	278.218	0	0	0	0	0	0	0	0	0	0	0	0	0	0	0	0	0
																			6573.37	3328.92	3553.85	3019.52	2143.65	1185.27	6573.37	4196.65	1990.85	40.8598	7.78609	16.3092	28.7708	292.142	0	0	0	0	0	0	0	0	0	0	0	0	0	0	0	0	0
																			5675.53	2932.26	3089.32	2586.21	1889.69	1042.57	5675.53	3554.09	1739.1	33.3288	6.0617	27.7577	43.0037	272.186	0	0	0	0	0	0	0	0	0	0	0	0	0	0	0	0	0
																			4850.48	2566.41	2671.86	2178.62	1664.9	901.516	4850.48	3036.52	1492.77	30.684	5.4705	19.5682	15.2451	250.224	0	0	0	0	0	0	0	0	0	0	0	0	0	0	0	0	0
																			2079.67	1118.12	1158.99	920.679	730.206	387.918	2079.67	1261.35	664.577	11.6726	2.42279	8.39472	6.8736	124.376	0	0	0	0	0	0	0	0	0	0	0	0	0	0	0	0	0
																			2244.58	1217.98	1254.44	990.14	796.733	421.248	2244.58	1356.44	723.137	12.606	2.38771	7.76179	8.40903	133.833	0	0	0	0	0	0	0	0	0	0	0	0	0	0	0	0	0
																			4015.26	2102.47	2208.19	1807.07	1363.94	738.527	4015.26	2485.08	1255.66	22.5133	4.32142	9.49969	21.9094	216.275	0	0	0	0	0	0	0	0	0	0	0	0	0	0	0	0	0
																			3181.65	1735.77	1774.88	1406.76	1129.36	606.414	3181.65	1909.39	1028.58	24.2189	3.39631	16.223	15.1093	184.736	0	0	0	0	0	0	0	0	0	0	0	0	0	0	0	0	0
																			4534.09	2378.78	2491.71	2042.38	1544.58	834.201	4534.09	2819.94	1412.34	24.6417	4.53098	19.5901	15.9682	237.085	0	0	0	0	0	0	0	0	0	0	0	0	0	0	0	0	0
																			4420.53	2336.98	2435.12	1985.41	1515.06	821.926	4420.53	2740.03	1387.83	28.323	4.3468	9.03821	19.4714	231.495	0	0	0	0	0	0	0	0	0	0	0	0	0	0	0	0	0
																			5655.76	2922.25	3083.38	2572.38	1885.39	1036.85	5655.76	3554.39	1745.84	30.0382	5.53134	18.3778	22.8555	278.731	0	0	0	0	0	0	0	0	0	0	0	0	0	0	0	0	0
																			4509.81	2408.52	2492.56	2017.25	1561.78	846.744	4509.81	2779.26	1416.51	31.6825	5.25956	22.8361	20.7	233.567	0	0	0	0	0	0	0	0	0	0	0	0	0	0	0	0	0
																			4758.38	2516.57	2620.29	2138.09	1632.32	884.249	4758.38	2930.34	1505.14	31.1498	5.23705	19.0267	13.2597	254.233	0	0	0	0	0	0	0	0	0	0	0	0	0	0	0	0	0
																			4547.9	2355.54	2490.56	2057.34	1526.9	828.643	4547.9	2841.59	1408.54	29.2332	4.61479	19.5899	19.2856	225.056	0	0	0	0	0	0	0	0	0	0	0	0	0	0	0	0	0
																			4134.76	2196.8	2283.67	1851.09	1427.41	769.388	4134.76	2569	1277.98	27.0709	4.33607	20.8319	13.7543	221.791	0	0	0	0	0	0	0	0	0	0	0	0	0	0	0	0	0
																			3372.22	1804.7	1869.58	1502.63	1174.3	630.399	3372.22	2050.87	1072.92	21.1431	3.4377	19.4922	19.1206	185.233	0	0	0	0	0	0	0	0	0	0	0	0	0	0	0	0	0
																			4921.79	2606.17	2707.08	2214.71	1685.47	920.699	4921.79	3054.23	1523.11	34.8351	5.61057	24.9802	31.5841	247.442	0	0	0	0	0	0	0	0	0	0	0	0	0	0	0	0	0
																			4039.91	2130.09	2225.41	1814.5	1381.7	748.389	4039.91	2455.47	1298.04	24.2256	4.16573	18.8418	21.4018	217.767	0	0	0	0	0	0	0	0	0	0	0	0	0	0	0	0	0
																			5193.16	2707.58	2842.1	2351.06	1751.19	956.39	5193.16	3231.15	1628.49	32.9951	5.48391	12.2752	17.8099	264.952	0	0	0	0	0	0	0	0	0	0	0	0	0	0	0	0	0
																			6714.49	3440.43	3638.29	3076.2	2211.36	1229.07	6714.49	4244.2	2056.56	45.8771	7.64604	25.6207	33.4985	301.088	0	0	0	0	0	0	0	0	0	0	0	0	0	0	0	0	0
																			3512.26	1835.78	1935.17	1577.09	1194.69	641.098	3512.26	2199.88	1055.72	19.8044	3.77871	15.8941	16.0312	201.147	0	0	0	0	0	0	0	0	0	0	0	0	0	0	0	0	0
																			5162.14	2739.41	2837.25	2324.89	1770.81	968.598	5162.14	3228.28	1591.58	31.858	5.99825	23.8279	24.4037	256.189	0	0	0	0	0	0	0	0	0	0	0	0	0	0	0	0	0
																			2850.09	1523.55	1583.51	1266.58	992.252	531.303	2850.09	1714.25	926.666	17.7253	2.87972	6.43105	13.4154	168.725	0	0	0	0	0	0	0	0	0	0	0	0	0	0	0	0	0
																			2643.69	1419.82	1470.72	1172.97	925.354	494.462	2643.69	1597.54	843.814	17.0443	2.76282	10.1454	13.2472	159.136	0	0	0	0	0	0	0	0	0	0	0	0	0	0	0	0	0
																			2123.62	1129.74	1180.15	943.466	737.752	391.989	2123.62	1282.08	680.097	13.5817	2.07833	9.7676	10.9263	125.084	0	0	0	0	0	0	0	0	0	0	0	0	0	0	0	0	0
																			3422.99	1798.77	1888.8	1534.19	1169.96	628.814	3422.99	2102.23	1074.69	24.1555	3.62461	12.3789	16.7946	189.122	0	0	0	0	0	0	0	0	0	0	0	0	0	0	0	0	0
																			2764.32	1488.98	1540.35	1223.97	973.096	515.888	2764.32	1662.46	907.528	18.9141	3.21717	10.1637	4.77191	157.274	0	0	0	0	0	0	0	0	0	0	0	0	0	0	0	0	0
																			4962.87	2597.06	2719.3	2243.56	1680.8	916.262	4962.87	3053.88	1578.93	31.5656	5.44822	19.0209	25.9721	248.046	0	0	0	0	0	0	0	0	0	0	0	0	0	0	0	0	0
																			4235.36	2266.26	2340.42	1894.94	1469.52	796.733	4235.36	2600.17	1339.36	29.1854	4.52866	18.0515	22.3229	221.738	0	0	0	0	0	0	0	0	0	0	0	0	0	0	0	0	0
																			5040.58	2669.41	2773.68	2266.9	1728.21	941.198	5040.58	3142.63	1561.93	29.2291	4.8922	22.6242	27.0986	252.186	0	0	0	0	0	0	0	0	0	0	0	0	0	0	0	0	0
																			4068.82	2156.26	2241.78	1827.04	1398.09	758.164	4068.82	2484.35	1312.84	23.769	4.3283	14.0155	21.5036	208.019	0	0	0	0	0	0	0	0	0	0	0	0	0	0	0	0	0
																			3583.35	1919.71	1983.18	1600.17	1247.08	672.63	3583.35	2198.02	1125.52	21.6303	4.04076	14.4395	22.9526	196.75	0	0	0	0	0	0	0	0	0	0	0	0	0	0	0	0	0
																			4967.7	2626.46	2730.79	2236.91	1698.44	928.011	4967.7	3071.25	1547.37	33.1749	4.69565	24.4639	32.091	254.649	0	0	0	0	0	0	0	0	0	0	0	0	0	0	0	0	0
																			6173.37	3109.63	3335.39	2837.98	2000.42	1109.21	6173.37	3945.4	1851.5	40.1901	6.90816	22.5626	29.8377	276.975	0	0	0	0	0	0	0	0	0	0	0	0	0	0	0	0	0
																			3060.92	1638.64	1696.55	1364.38	1064.93	573.708	3060.92	1858.84	968.777	19.0715	3.22917	15.6465	19.8488	175.512	0	0	0	0	0	0	0	0	0	0	0	0	0	0	0	0	0
																			1836.53	989.321	1023.88	812.654	645.83	343.491	1836.53	1098.6	590.765	12.06	2.06937	7.31581	14.0417	111.681	0	0	0	0	0	0	0	0	0	0	0	0	0	0	0	0	0
																			4446.43	2341.73	2446.4	2000.03	1518.79	822.941	4446.43	2709.42	1422.23	28.7988	4.72395	22.8789	14.9947	243.38	0	0	0	0	0	0	0	0	0	0	0	0	0	0	0	0	0
																			5275.98	2752.24	2883.76	2392.21	1777.81	974.426	5275.98	3269.8	1642.29	31.6461	5.81596	32.6076	32.7023	261.117	0	0	0	0	0	0	0	0	0	0	0	0	0	0	0	0	0
																			5477.23	2838.63	2992.01	2485.22	1834.75	1003.87	5477.23	3448.07	1674.19	36.4967	6.05703	28.8315	26.508	257.08	0	0	0	0	0	0	0	0	0	0	0	0	0	0	0	0	0
																			3736.11	1979.88	2061.57	1674.54	1284.99	694.894	3736.11	2300.53	1168.77	23.1332	3.45947	14.236	21.2305	204.749	0	0	0	0	0	0	0	0	0	0	0	0	0	0	0	0	0
																			4822.59	2539.24	2647.9	2174.69	1643.22	896.026	4822.59	2962.86	1524.21	32.6276	5.16982	14.0971	33.5928	250.025	0	0	0	0	0	0	0	0	0	0	0	0	0	0	0	0	0
																			3925.86	2026.28	2149.66	1776.2	1313.72	712.555	3925.86	2446.59	1202.43	24.7037	3.84885	15.7126	27.9736	204.593	0	0	0	0	0	0	0	0	0	0	0	0	0	0	0	0	0
																			3314.65	1748.58	1830.44	1484.21	1137.74	610.841	3314.65	2024.19	1046.27	23.5153	3.71454	9.60087	20.5925	186.762	0	0	0	0	0	0	0	0	0	0	0	0	0	0	0	0	0
																			3986.1	2064.08	2187.67	1798.43	1339.33	724.75	3986.1	2463.4	1242.76	27.1524	3.78346	15.2728	17.8936	215.838	0	0	0	0	0	0	0	0	0	0	0	0	0	0	0	0	0
																			5242.51	2729.45	2869.98	2372.54	1765.92	963.53	5242.51	3235.84	1674.71	35.171	4.89312	16.4222	13.5857	261.893	0	0	0	0	0	0	0	0	0	0	0	0	0	0	0	0	0
																			3973.74	2055.45	2177.45	1796.3	1333.46	721.989	3973.74	2466.77	1228.33	25.6303	4.52959	13.1898	23.9464	211.348	0	0	0	0	0	0	0	0	0	0	0	0	0	0	0	0	0
																			5755.93	3035.15	3153.2	2602.73	1958.86	1076.29	5755.93	3599.96	1787.78	40.1489	6.10704	18.6061	31.5817	271.748	0	0	0	0	0	0	0	0	0	0	0	0	0	0	0	0	0
																			2218.33	1199.88	1237.36	980.966	782.63	417.248	2218.33	1333.06	712.678	14.4015	2.33557	3.84499	14.6323	137.375	0	0	0	0	0	0	0	0	0	0	0	0	0	0	0	0	0
																			3080.81	1636.19	1703.15	1377.65	1066.02	570.168	3080.81	1892.56	963.41	20.3385	2.77421	12.2053	17.2943	172.229	0	0	0	0	0	0	0	0	0	0	0	0	0	0	0	0	0
																			5460.39	2860.32	2989.59	2470.8	1848.26	1012.06	5460.39	3404.78	1690.49	35.8348	5.43362	25.3016	29.1719	269.379	0	0	0	0	0	0	0	0	0	0	0	0	0	0	0	0	0
																			5289.17	2732.01	2884.01	2405.16	1764	968.009	5289.17	3325.13	1611.68	29.3666	5.62684	21.0567	31.8142	264.492	0	0	0	0	0	0	0	0	0	0	0	0	0	0	0	0	0
																			4723.04	2446	2583.6	2139.44	1585.65	860.35	4723.04	2957.62	1454	32.7449	4.91923	18.105	23.4122	232.243	0	0	0	0	0	0	0	0	0	0	0	0	0	0	0	0	0
																			3653.25	1960.16	2026.32	1626.93	1276.01	684.149	3653.25	2227.42	1166.46	23.9312	4.12398	18.0765	12.6288	200.609	0	0	0	0	0	0	0	0	0	0	0	0	0	0	0	0	0
																			4918.61	2591.44	2702.65	2215.96	1678.9	912.537	4918.61	3078.95	1510.72	31.4641	5.16881	22.5256	18.5816	251.205	0	0	0	0	0	0	0	0	0	0	0	0	0	0	0	0	0
																			1905.25	1032.59	1063.26	841.987	674.23	358.359	1905.25	1144.17	613.682	11.8125	2.22201	6.57219	16.7253	110.068	0	0	0	0	0	0	0	0	0	0	0	0	0	0	0	0	0
																			4893.51	2582.85	2691.57	2201.94	1673.54	909.312	4893.51	3045.68	1520.18	30.8991	5.23208	18.7916	22.2555	250.476	0	0	0	0	0	0	0	0	0	0	0	0	0	0	0	0	0
																			5626.39	2977.13	3086.72	2539.67	1920.23	1056.9	5626.39	3479.98	1782.29	35.6758	5.71234	25.3712	20.7	276.655	0	0	0	0	0	0	0	0	0	0	0	0	0	0	0	0	0
																			4444.82	2341.55	2444.01	2000.81	1517.2	824.344	4444.82	2731.78	1403.16	29.5741	4.77515	18.5929	25.9864	230.954	0	0	0	0	0	0	0	0	0	0	0	0	0	0	0	0	0
																			4698.39	2448.81	2575.41	2122.98	1584.65	864.166	4698.39	2921.19	1465.18	26.7438	4.93211	20.3192	17.38	242.652	0	0	0	0	0	0	0	0	0	0	0	0	0	0	0	0	0
																			4436.35	2332.83	2439.1	1997.25	1511.36	821.464	4436.35	2783.31	1354.47	25.7783	5.01686	18.7489	24.8539	224.172	0	0	0	0	0	0	0	0	0	0	0	0	0	0	0	0	0
																			3769.89	1995.93	2081.26	1688.63	1296.43	699.502	3769.89	2326.63	1175.62	23.613	4.22542	17.7056	18.3547	203.735	0	0	0	0	0	0	0	0	0	0	0	0	0	0	0	0	0
																			3655.35	1974.05	2030.67	1624.69	1283.99	690.058	3655.35	2203.74	1194.68	23.6817	3.98242	13.5985	13.111	202.565	0	0	0	0	0	0	0	0	0	0	0	0	0	0	0	0	0
																			3718.66	1961.93	2049.85	1668.81	1273.96	687.968	3718.66	2313.46	1146.17	21.9506	3.71634	14.7496	20.4082	198.209	0	0	0	0	0	0	0	0	0	0	0	0	0	0	0	0	0
																			5123.7	2655.72	2800.59	2323.11	1715.02	940.701	5123.7	3214.2	1583.97	32.0666	5.63996	19.0364	20.7579	248.017	0	0	0	0	0	0	0	0	0	0	0	0	0	0	0	0	0
																			5362.2	2794.38	2932.37	2429.83	1805.25	989.126	5362.2	3323.4	1669.06	34.5404	4.79609	34.4979	26.9248	268.986	0	0	0	0	0	0	0	0	0	0	0	0	0	0	0	0	0
																			4546.69	2444.83	2515.55	2031.14	1583.55	861.279	4546.69	2803.89	1424.93	27.9091	4.94775	24.2984	21.8748	238.837	0	0	0	0	0	0	0	0	0	0	0	0	0	0	0	0	0
																			3834.4	2023.64	2113.68	1720.73	1313.21	710.428	3834.4	2327.97	1229.48	24.6865	3.62429	20.3318	22.7693	205.54	0	0	0	0	0	0	0	0	0	0	0	0	0	0	0	0	0
																			4657.1	2450.09	2561.43	2095.68	1591.74	858.352	4657.1	2871.95	1480.71	28.9123	4.84602	22.8501	10.9475	236.891	0	0	0	0	0	0	0	0	0	0	0	0	0	0	0	0	0
																			4796.79	2500.43	2627	2169.8	1618.06	882.374	4796.79	2986.5	1486	30.3546	5.4546	14.5345	28.9265	245.021	0	0	0	0	0	0	0	0	0	0	0	0	0	0	0	0	0
																			4262.39	2210.66	2337.35	1925.03	1433.81	776.849	4262.39	2599.87	1367.63	26.7108	5.31259	17.0798	19.7288	226.055	0	0	0	0	0	0	0	0	0	0	0	0	0	0	0	0	0
																			3581.51	1888.43	1976.56	1604.95	1227.04	661.392	3581.51	2196.99	1124.57	22.7763	3.4807	13.4226	15.4923	204.775	0	0	0	0	0	0	0	0	0	0	0	0	0	0	0	0	0
																			2104.85	1125.56	1169.43	935.413	734.154	391.408	2104.85	1265.23	672.518	14.3097	2.28923	8.36702	15.734	126.396	0	0	0	0	0	0	0	0	0	0	0	0	0	0	0	0	0
																			6394.62	3217.55	3452.65	2941.97	2070.27	1147.27	6394.62	4081.96	1918.88	39.6	6.36152	25.7345	29.0945	292.983	0	0	0	0	0	0	0	0	0	0	0	0	0	0	0	0	0
																			4390.56	2324.97	2420.75	1969.81	1507.5	817.463	4390.56	2735.89	1349.33	26.6445	4.9925	24.5537	18.7604	230.387	0	0	0	0	0	0	0	0	0	0	0	0	0	0	0	0	0
																			5902.16	3084.79	3227.11	2675.06	1992.71	1092.08	5902.16	3737.35	1797.75	33.9092	6.76814	26.4843	20.7509	279.154	0	0	0	0	0	0	0	0	0	0	0	0	0	0	0	0	0
																			3639.9	1968.36	2019.5	1620.4	1278.05	690.311	3639.9	2209.15	1156.54	18.9719	3.92859	19.6792	29.6423	201.987	0	0	0	0	0	0	0	0	0	0	0	0	0	0	0	0	0
																			5078.87	2681.59	2789.73	2289.14	1735.43	946.152	5078.87	3179	1554.85	32.7126	5.6373	23.6779	31.0895	251.903	0	0	0	0	0	0	0	0	0	0	0	0	0	0	0	0	0
																			4833.07	2506.21	2646.74	2186.33	1623.66	882.544	4833.07	2990.89	1526.37	29.0256	5.19744	19.5375	19.0488	243.006	0	0	0	0	0	0	0	0	0	0	0	0	0	0	0	0	0
																			4880.46	2649.59	2703.98	2176.48	1715.4	934.194	4880.46	2956.7	1589.43	31.0963	5.42247	17.637	27.1721	253.006	0	0	0	0	0	0	0	0	0	0	0	0	0	0	0	0	0
																			5188.75	2666.61	2831.9	2356.84	1725.49	941.117	5188.75	3255.03	1606.85	34.5943	5.41739	18.1063	9.97132	258.781	0	0	0	0	0	0	0	0	0	0	0	0	0	0	0	0	0
																			4692.41	2478.07	2579.91	2112.5	1603.55	874.52	4692.41	2904.98	1467.34	29.0341	6.21783	14.6118	29.6174	240.601	0	0	0	0	0	0	0	0	0	0	0	0	0	0	0	0	0
																			4034.2	2147.52	2226.96	1807.23	1393.53	753.988	4034.2	2509.81	1243.82	23.1417	4.51408	11.6523	20.4647	220.788	0	0	0	0	0	0	0	0	0	0	0	0	0	0	0	0	0
																			5213.61	2674.4	2839.6	2374.01	1726.3	948.104	5213.61	3289.73	1572.78	33.6778	5.78526	27.6506	30.539	253.452	0	0	0	0	0	0	0	0	0	0	0	0	0	0	0	0	0
																			5414.06	2792.35	2955.26	2458.8	1803.37	988.974	5414.06	3396.69	1670.68	34.0965	6.36723	15.9389	24.9041	265.376	0	0	0	0	0	0	0	0	0	0	0	0	0	0	0	0	0
																			5147	2626.81	2806.02	2340.98	1700.44	926.378	5147	3258.12	1568.22	32.1817	5.63775	13.8775	10.6481	258.317	0	0	0	0	0	0	0	0	0	0	0	0	0	0	0	0	0
																			5019.64	2584.59	2738.76	2280.88	1672.94	911.647	5019.64	3156.69	1517.97	35.6803	4.82966	20.9344	21.4954	262.043	0	0	0	0	0	0	0	0	0	0	0	0	0	0	0	0	0
																			3432.8	1848.77	1906.48	1526.32	1204.03	644.742	3432.8	2105.68	1093.99	20.6413	4.14459	8.51014	18.4814	181.36	0	0	0	0	0	0	0	0	0	0	0	0	0	0	0	0	0
																			4226.34	2286.31	2343.23	1883.11	1483.29	803.025	4226.34	2583.1	1343.65	29.2715	4.70147	20.5381	27.0836	218.003	0	0	0	0	0	0	0	0	0	0	0	0	0	0	0	0	0
																			4452.26	2340.51	2450.69	2001.57	1519.17	821.344	4452.26	2776.49	1388.06	29.5146	4.70934	9.29466	12.5837	231.609	0	0	0	0	0	0	0	0	0	0	0	0	0	0	0	0	0
																			4656.22	2389.82	2539.81	2116.41	1546.81	843.006	4656.22	2932.02	1412.64	28.7944	4.90879	16.9713	24.2614	236.625	0	0	0	0	0	0	0	0	0	0	0	0	0	0	0	0	0
																			5170.57	2696.09	2829.99	2340.58	1744.21	951.88	5170.57	3236.44	1569.33	37.4324	5.40628	29.8786	35.0908	256.985	0	0	0	0	0	0	0	0	0	0	0	0	0	0	0	0	0
																			3169.88	1647.59	1743.67	1426.2	1072.7	574.889	3169.88	1953.96	991.207	20.3384	3.38475	12.8656	16.1516	171.964	0	0	0	0	0	0	0	0	0	0	0	0	0	0	0	0	0
																			4605.19	2445.23	2535.49	2069.69	1581.17	864.066	4605.19	2839.79	1439.64	33.5297	5.70423	17.672	33.9841	234.873	0	0	0	0	0	0	0	0	0	0	0	0	0	0	0	0	0
																			5920.05	2997.45	3203.27	2716.79	1928.95	1068.5	5920.05	3770.49	1764.2	32.9214	5.58597	22.3122	47.5485	276.989	0	0	0	0	0	0	0	0	0	0	0	0	0	0	0	0	0
																			6985.06	3572.19	3779.94	3205.12	2290.81	1281.38	6985.06	4459.54	2089.69	50.4125	7.61906	30.7182	42.4113	304.671	0	0	0	0	0	0	0	0	0	0	0	0	0	0	0	0	0
																			2269.65	1225.36	1266.92	1002.73	800.066	425.293	2269.65	1356.51	742.696	14.2897	2.46519	10.9899	4.98662	137.712	0	0	0	0	0	0	0	0	0	0	0	0	0	0	0	0	0
																			5363.79	2757.53	2924.36	2439.43	1782.18	975.351	5363.79	3340.64	1674.6	30.3369	6.27645	22.486	25.3196	264.128	0	0	0	0	0	0	0	0	0	0	0	0	0	0	0	0	0
																			2867.17	1513.17	1586.79	1280.38	985.428	527.737	2867.17	1753.14	905.442	17.5217	3.26874	12.1591	11.457	164.184	0	0	0	0	0	0	0	0	0	0	0	0	0	0	0	0	0
																			4882.61	2615.65	2699.59	2183.02	1696.52	919.126	4882.61	3004.54	1556.07	33.6645	5.51316	25.7558	10.1989	246.876	0	0	0	0	0	0	0	0	0	0	0	0	0	0	0	0	0
																			4769.75	2467.38	2609.46	2160.29	1599.24	868.14	4769.75	2970.37	1482.34	27.3672	5.58386	23.0757	19.3502	241.672	0	0	0	0	0	0	0	0	0	0	0	0	0	0	0	0	0
																			5771.5	3076.85	3173.21	2598.29	1984.83	1092.02	5771.5	3585.72	1810.37	38.716	6.92281	28.9168	32.5679	268.282	0	0	0	0	0	0	0	0	0	0	0	0	0	0	0	0	0
																			4915.64	2561.57	2691.68	2223.96	1656.57	904.999	4915.64	3090.22	1495.88	28.1916	5.28276	24.6921	29.8795	241.49	0	0	0	0	0	0	0	0	0	0	0	0	0	0	0	0	0
																			3628.37	1888.89	1996.51	1631.86	1229.38	659.514	3628.37	2224.92	1152.9	20.6776	3.75031	16.4225	14.741	194.962	0	0	0	0	0	0	0	0	0	0	0	0	0	0	0	0	0
																			3727	1941.74	2052.04	1674.96	1265.59	676.144	3727	2309.57	1168.16	23.0862	4.59694	15.2483	11.1346	195.2	0	0	0	0	0	0	0	0	0	0	0	0	0	0	0	0	0
																			5437.49	2791.89	2963.7	2473.79	1805.93	985.951	5437.49	3419.78	1669.32	36.9396	5.2826	20.217	18.1597	267.791	0	0	0	0	0	0	0	0	0	0	0	0	0	0	0	0	0
																			4456.71	2310.16	2443.77	2012.94	1497.4	812.761	4456.71	2795.09	1380.71	27.9117	4.72296	11.5588	9.49298	227.22	0	0	0	0	0	0	0	0	0	0	0	0	0	0	0	0	0
																			4545.34	2413.56	2506.7	2038.63	1565.23	848.334	4545.34	2822.39	1408.89	27.8179	5.35013	23.1438	15.8979	241.845	0	0	0	0	0	0	0	0	0	0	0	0	0	0	0	0	0
																			6064.78	3122.09	3297.97	2766.81	2012.32	1109.77	6064.78	3796.71	1873.43	37.9968	6.91144	23.4428	39.1624	287.128	0	0	0	0	0	0	0	0	0	0	0	0	0	0	0	0	0
																			4907.19	2560.77	2687.81	2219.38	1655.47	905.301	4907.19	3064.4	1501.86	33.8274	5.27291	23.3859	33.9112	244.532	0	0	0	0	0	0	0	0	0	0	0	0	0	0	0	0	0
																			4776.73	2536.74	2632.7	2144.02	1644.17	892.571	4776.73	2960.31	1501.82	33.9625	4.34943	17.0699	23.053	236.173	0	0	0	0	0	0	0	0	0	0	0	0	0	0	0	0	0
																			6093.29	3130.85	3313.4	2779.89	2019.29	1111.56	6093.29	3799.32	1913.4	35.2785	6.62162	26.3743	24.8149	287.484	0	0	0	0	0	0	0	0	0	0	0	0	0	0	0	0	0
																			4632.18	2398.05	2533.93	2098.25	1553.92	844.129	4632.18	2905.17	1414.68	27.3213	4.28891	21.3013	26.0259	233.397	0	0	0	0	0	0	0	0	0	0	0	0	0	0	0	0	0
																			3930.7	2086.39	2169.74	1760.95	1354.78	731.613	3930.7	2415.22	1238.02	24.8112	3.64804	18.4882	25.83	204.686	0	0	0	0	0	0	0	0	0	0	0	0	0	0	0	0	0
																			4565.4	2379.41	2502.01	2063.4	1539.22	840.191	4565.4	2800.3	1450.63	26.0468	5.18235	18.4778	29.2074	235.554	0	0	0	0	0	0	0	0	0	0	0	0	0	0	0	0	0
																			4932.53	2573.42	2702.35	2230.18	1664.29	909.126	4932.53	3102.8	1495.61	28.0307	6.12708	21.6039	27.9222	250.441	0	0	0	0	0	0	0	0	0	0	0	0	0	0	0	0	0
																			4062.27	2137.58	2233.67	1828.6	1386.21	751.366	4062.27	2503.68	1263.7	25.1735	4.42369	20.7111	31.1735	213.401	0	0	0	0	0	0	0	0	0	0	0	0	0	0	0	0	0
																			4988.17	2564.8	2724.55	2263.62	1659.01	905.79	4988.17	3120.27	1531.91	35.4523	5.71587	25.2903	20.7536	248.777	0	0	0	0	0	0	0	0	0	0	0	0	0	0	0	0	0
																			5486.78	2932.32	3020.83	2465.95	1894.4	1037.92	5486.78	3377.38	1741.09	37.7416	6.63986	25.4675	33.6094	264.844	0	0	0	0	0	0	0	0	0	0	0	0	0	0	0	0	0
																			3682.57	1928.13	2028.27	1654.29	1254.56	673.569	3682.57	2281.62	1150.33	24.6688	4.42538	18.9213	6.20737	196.391	0	0	0	0	0	0	0	0	0	0	0	0	0	0	0	0	0
																			4607.87	2401.57	2525.45	2082.42	1554.49	847.076	4607.87	2848.82	1446.86	28.4835	5.08879	20.3721	25.7594	232.478	0	0	0	0	0	0	0	0	0	0	0	0	0	0	0	0	0
																			3578.34	1846.62	1966.08	1612.26	1200.68	645.938	3578.34	2234.82	1106.85	21.9447	3.98085	10.0343	11.108	189.606	0	0	0	0	0	0	0	0	0	0	0	0	0	0	0	0	0
																			1927.22	1011.92	1068.12	859.103	661.792	350.131	1927.22	1189.42	600.843	11.3861	2.1611	5.94112	5.13305	112.342	0	0	0	0	0	0	0	0	0	0	0	0	0	0	0	0	0
																			4825.41	2552.3	2656.44	2168.97	1654.21	898.098	4825.41	2995.56	1510.68	31.3615	5.10881	16.4587	19.8385	246.402	0	0	0	0	0	0	0	0	0	0	0	0	0	0	0	0	0
																			3892.84	2078.29	2153.11	1739.73	1351.12	727.166	3892.84	2382.69	1227.35	22.3671	4.08319	25.8526	24.7704	205.727	0	0	0	0	0	0	0	0	0	0	0	0	0	0	0	0	0
																			3919.49	2061.35	2157.81	1761.68	1340.23	721.12	3919.49	2421.4	1217.11	25.1364	3.9558	15.0031	23.4437	213.431	0	0	0	0	0	0	0	0	0	0	0	0	0	0	0	0	0
																			5714.19	2951.47	3116.56	2597.64	1908.46	1043.01	5714.19	3573.97	1770.45	38.6987	6.3494	27.4887	28.3579	268.88	0	0	0	0	0	0	0	0	0	0	0	0	0	0	0	0	0
																			1050.99	571.795	589.284	461.707	374.794	197.001	1050.99	626.133	347.736	6.54073	1.15383	3.62557	2.26793	63.5341	0	0	0	0	0	0	0	0	0	0	0	0	0	0	0	0	0
																			4370.91	2281.43	2399.23	1971.67	1480.47	800.958	4370.91	2728.45	1342.27	23.997	4.66015	22.5675	26.7987	222.159	0	0	0	0	0	0	0	0	0	0	0	0	0	0	0	0	0
																			5113.76	2648.94	2799.12	2314.64	1715.8	933.149	5113.76	3181.16	1596.89	35.0537	5.91125	21.6203	10.6085	262.516	0	0	0	0	0	0	0	0	0	0	0	0	0	0	0	0	0
																			3547.99	1850.06	1951.16	1596.83	1200.42	649.64	3547.99	2174.12	1126.61	22.509	3.26049	3.9324	25.1743	192.385	0	0	0	0	0	0	0	0	0	0	0	0	0	0	0	0	0
																			4544.46	2401.99	2503.5	2040.96	1557.15	844.84	4544.46	2813.17	1434.49	29.8096	4.87839	7.44181	17.1933	237.479	0	0	0	0	0	0	0	0	0	0	0	0	0	0	0	0	0
																			2738.37	1484.04	1525.41	1212.96	965.885	518.151	2738.37	1676.48	855.234	17.9173	3.06617	10.0754	14.8268	160.768	0	0	0	0	0	0	0	0	0	0	0	0	0	0	0	0	0
																			2897.49	1565.74	1613.38	1284.1	1018.9	546.832	2897.49	1754.14	922.386	17.7033	3.017	16.0477	14.9054	169.286	0	0	0	0	0	0	0	0	0	0	0	0	0	0	0	0	0
																			5717.06	2960.84	3118.78	2598.28	1913.83	1047.02	5717.06	3570.77	1761.8	38.8351	6.88489	26.2988	34.091	278.379	0	0	0	0	0	0	0	0	0	0	0	0	0	0	0	0	0
																			4631.85	2416.58	2542.76	2089.08	1567.53	849.045	4631.85	2900.65	1444.75	27.3993	4.89179	8.08004	12.9378	233.133	0	0	0	0	0	0	0	0	0	0	0	0	0	0	0	0	0
																			3666.92	1933.71	2022.26	1644.66	1256.9	676.812	3666.92	2270.12	1135.1	22.1966	4.17848	18.3828	19.5322	197.413	0	0	0	0	0	0	0	0	0	0	0	0	0	0	0	0	0
																			3557.67	1895.19	1969.58	1588.09	1234.62	660.563	3557.67	2181.01	1134.57	22.9655	3.88957	19.7604	13.2054	182.263	0	0	0	0	0	0	0	0	0	0	0	0	0	0	0	0	0
																			4210.99	2210.86	2319.04	1891.95	1437.64	773.215	4210.99	2617.29	1308.04	24.8274	4.00073	22.4808	15.7972	218.556	0	0	0	0	0	0	0	0	0	0	0	0	0	0	0	0	0
																			2210.18	1189.37	1231.28	978.896	776.603	412.763	2210.18	1314.61	727.625	13.0609	2.26789	10.6218	12.4698	129.523	0	0	0	0	0	0	0	0	0	0	0	0	0	0	0	0	0
																			3939.55	2057.19	2165.25	1774.3	1335.92	721.265	3939.55	2458.7	1206.74	26.1089	4.43657	8.07047	17.8133	217.685	0	0	0	0	0	0	0	0	0	0	0	0	0	0	0	0	0
																			2955.36	1585.13	1642.97	1312.38	1032.59	552.544	2955.36	1795.29	953.051	19.288	3.33253	10.3844	10.8202	163.196	0	0	0	0	0	0	0	0	0	0	0	0	0	0	0	0	0
																			3043.22	1633.09	1691.49	1351.73	1064.11	568.978	3043.22	1850.79	967.238	20.129	3.20484	16.5328	13.4463	171.877	0	0	0	0	0	0	0	0	0	0	0	0	0	0	0	0	0
																			4576.94	2434.38	2525.31	2051.63	1575.79	858.592	4576.94	2817.79	1457.76	30.1738	3.94547	17.9858	17.5282	231.751	0	0	0	0	0	0	0	0	0	0	0	0	0	0	0	0	0
																			3559.2	1897.73	1971.01	1588.19	1235.14	662.591	3559.2	2176.63	1135.51	21.9208	4.20401	10.2466	18.0343	192.664	0	0	0	0	0	0	0	0	0	0	0	0	0	0	0	0	0
																			3974.64	2069.51	2180.71	1793.93	1341.98	727.534	3974.64	2459.7	1232.45	24.3894	4.98388	21.136	17.6781	214.298	0	0	0	0	0	0	0	0	0	0	0	0	0	0	0	0	0
																			3545.19	1890.92	1960.41	1584.78	1228.17	662.753	3545.19	2190.6	1096.87	22.1306	3.73064	8.99342	24.424	198.441	0	0	0	0	0	0	0	0	0	0	0	0	0	0	0	0	0
																			4888.11	2619.53	2699.05	2189.06	1696.32	923.204	4888.11	2991.8	1565.55	33.3494	5.40517	20.5914	19.0611	252.35	0	0	0	0	0	0	0	0	0	0	0	0	0	0	0	0	0
																			6289.81	3201.28	3413.11	2876.7	2068.17	1133.11	6289.81	4025.9	1912.87	40.574	5.87905	12.7084	4.88913	286.988	0	0	0	0	0	0	0	0	0	0	0	0	0	0	0	0	0
																			3091.74	1635.44	1709.22	1382.53	1063.78	571.664	3091.74	1864.68	998.387	22.604	3.52979	8.99034	17.4435	176.113	0	0	0	0	0	0	0	0	0	0	0	0	0	0	0	0	0
																			3675.06	1947.41	2030.87	1644.18	1264.55	682.853	3675.06	2263.2	1150.46	19.9039	3.78925	20.0393	14.895	202.765	0	0	0	0	0	0	0	0	0	0	0	0	0	0	0	0	0
																			6088.16	3134.51	3312.41	2775.75	2020.19	1114.32	6088.16	3885.78	1836.57	35.9128	5.02643	24.1031	26.3891	274.378	0	0	0	0	0	0	0	0	0	0	0	0	0	0	0	0	0
																			3983.27	2080.19	2191.5	1791.77	1350.56	729.638	3983.27	2470.46	1242.55	24.0974	4.02808	15.7303	16.4361	209.975	0	0	0	0	0	0	0	0	0	0	0	0	0	0	0	0	0
																			4634.65	2412.13	2539.63	2095.02	1562.04	850.092	4634.65	2881.52	1429.07	31.4237	4.63846	24.3258	30.2211	233.451	0	0	0	0	0	0	0	0	0	0	0	0	0	0	0	0	0
																			4779.09	2498.87	2618.54	2160.55	1614.9	883.968	4779.09	2956.65	1492.19	30.258	5.03976	26.5832	26.1361	242.235	0	0	0	0	0	0	0	0	0	0	0	0	0	0	0	0	0
																			1981.07	1069.76	1105.35	875.72	699.318	370.441	1981.07	1190.57	643.476	9.84164	2.12973	5.83889	10.0743	119.133	0	0	0	0	0	0	0	0	0	0	0	0	0	0	0	0	0
																			4030.97	2104.1	2213.28	1817.69	1366.21	737.883	4030.97	2521.13	1235.79	26.079	4.24135	10.9738	18.6224	214.137	0	0	0	0	0	0	0	0	0	0	0	0	0	0	0	0	0
																			3222.67	1714.56	1783.12	1439.54	1114.96	599.605	3222.67	1952.07	1027.68	20.6257	3.02005	21.3232	11.5373	186.416	0	0	0	0	0	0	0	0	0	0	0	0	0	0	0	0	0
																			4455.84	2329.15	2449.46	2006.37	1512.81	816.336	4455.84	2782.09	1378.92	28.4123	4.33679	15.9806	14.0017	232.088	0	0	0	0	0	0	0	0	0	0	0	0	0	0	0	0	0
																			4135.93	2136.99	2267.8	1868.13	1387.2	749.781	4135.93	2570.87	1290.23	23.1134	4.05626	16.333	17.7146	213.608	0	0	0	0	0	0	0	0	0	0	0	0	0	0	0	0	0
																			4704.96	2429.33	2570.42	2134.55	1571.28	858.048	4704.96	2958.34	1425.47	27.389	5.09472	19.3664	26.6042	242.698	0	0	0	0	0	0	0	0	0	0	0	0	0	0	0	0	0
																			2731.96	1481.72	1521.55	1210.41	964.601	517.115	2731.96	1634.61	890.477	18.1806	2.79344	9.73782	17.5319	158.634	0	0	0	0	0	0	0	0	0	0	0	0	0	0	0	0	0
																			4244.71	2224.25	2336.84	1907.87	1444.43	779.816	4244.71	2643.31	1316.01	26.983	4.32679	22.9797	6.5098	224.585	0	0	0	0	0	0	0	0	0	0	0	0	0	0	0	0	0
																			4523.86	2391.98	2487.86	2036	1545.75	846.228	4523.86	2768.93	1445.58	27.9693	3.98966	11.6351	30.8411	234.911	0	0	0	0	0	0	0	0	0	0	0	0	0	0	0	0	0
																			6578.27	3375.04	3567.12	3011.16	2170.63	1204.41	6578.27	4160.2	2013.97	44.8444	6.83957	15.678	42.0117	294.727	0	0	0	0	0	0	0	0	0	0	0	0	0	0	0	0	0
																			3414.15	1817.96	1889.31	1524.85	1183.38	634.581	3414.15	2081.31	1086.98	21.5174	4.20683	15.1513	19.9105	185.07	0	0	0	0	0	0	0	0	0	0	0	0	0	0	0	0	0
																			4449.64	2303.91	2435.77	2013.87	1492.86	811.06	4449.64	2753.45	1384.36	33.3531	4.91176	21.3358	24.0182	228.213	0	0	0	0	0	0	0	0	0	0	0	0	0	0	0	0	0
																			2773.6	1457.17	1531.11	1242.5	949.177	507.988	2773.6	1696.75	875.488	16.1102	2.85265	6.34169	15.8344	160.223	0	0	0	0	0	0	0	0	0	0	0	0	0	0	0	0	0
																			4539.35	2409.63	2501.97	2037.38	1560.19	849.439	4539.35	2821.44	1390.81	24.9793	4.70593	21.9365	28.2846	247.193	0	0	0	0	0	0	0	0	0	0	0	0	0	0	0	0	0
																			6155.14	3161.81	3343.88	2811.26	2037.73	1124.08	6155.14	3917.24	1856.13	37.828	6.08766	17.1795	39.233	281.446	0	0	0	0	0	0	0	0	0	0	0	0	0	0	0	0	0
																			5508.03	2872.05	3009.88	2498.15	1853.81	1018.24	5508.03	3434.87	1697.64	38.2222	5.83985	27.2491	35.2662	268.941	0	0	0	0	0	0	0	0	0	0	0	0	0	0	0	0	0
																			4744.64	2469.21	2600.47	2144.17	1599.58	869.63	4744.64	2929.87	1502.92	27.2202	5.55143	14.5583	23.1682	241.359	0	0	0	0	0	0	0	0	0	0	0	0	0	0	0	0	0
																			4410.02	2357.02	2434.22	1975.8	1527.96	829.052	4410.02	2701.43	1399.33	25.845	4.27008	23.0661	27.9788	228.092	0	0	0	0	0	0	0	0	0	0	0	0	0	0	0	0	0
																			3789.59	1973.04	2084.53	1705.06	1282.31	690.73	3789.59	2389.33	1138.27	20.8406	3.23892	10.3869	12.7855	214.751	0	0	0	0	0	0	0	0	0	0	0	0	0	0	0	0	0
																			5092.65	2697.93	2802.19	2290.46	1746.66	951.263	5092.65	3170.65	1582.68	35.0657	6.04736	20.7307	27.0292	250.44	0	0	0	0	0	0	0	0	0	0	0	0	0	0	0	0	0
																			3825.31	1990.08	2098.83	1726.48	1291.25	698.824	3825.31	2360.44	1193.37	24.8497	3.64979	18.3968	23.2994	201.303	0	0	0	0	0	0	0	0	0	0	0	0	0	0	0	0	0
																			4276.79	2227.85	2347.93	1928.86	1443.86	783.994	4276.79	2621.47	1372.61	27.6654	4.73225	9.90242	21.601	218.804	0	0	0	0	0	0	0	0	0	0	0	0	0	0	0	0	0
																			5768.95	3039.56	3164.51	2604.44	1963.72	1075.84	5768.95	3642.34	1753.36	40.7103	6.72829	33.4431	17.7187	274.649	0	0	0	0	0	0	0	0	0	0	0	0	0	0	0	0	0
																			6446.98	3299.11	3497.47	2949.51	2125.79	1173.33	6446.98	4099.86	1947.06	38.7747	6.61502	33.2053	24.2976	297.163	0	0	0	0	0	0	0	0	0	0	0	0	0	0	0	0	0
																			3697.42	1930.15	2034.62	1662.81	1253.06	677.087	3697.42	2293.22	1145.7	20.85	4.02932	15.007	18.9299	199.685	0	0	0	0	0	0	0	0	0	0	0	0	0	0	0	0	0
																			3278.31	1760.35	1820.81	1457.5	1146.1	614.251	3278.31	2007.49	1028.56	21.3224	3.58471	15.7919	17.4155	184.141	0	0	0	0	0	0	0	0	0	0	0	0	0	0	0	0	0
																			5252.74	2770.33	2886.92	2365.82	1793.59	976.734	5252.74	3294.34	1620.13	29.9884	4.61013	27.0576	20.7448	255.876	0	0	0	0	0	0	0	0	0	0	0	0	0	0	0	0	0
																			5002.81	2652.42	2750.69	2252.12	1716.14	936.278	5002.81	3043.79	1626.69	32.9267	5.79094	12.886	24.0122	256.728	0	0	0	0	0	0	0	0	0	0	0	0	0	0	0	0	0
																			4734.37	2544.89	2617.66	2116.72	1648.52	896.375	4734.37	2910.29	1499.3	26.3532	5.39826	28.1058	22.4259	242.496	0	0	0	0	0	0	0	0	0	0	0	0	0	0	0	0	0
																			4903.34	2556.52	2687.31	2216.02	1654.09	902.424	4903.34	3066.42	1505.74	31.0123	4.34199	24.3162	24.1472	247.358	0	0	0	0	0	0	0	0	0	0	0	0	0	0	0	0	0
																			5835.03	3016.33	3183.42	2651.61	1947.25	1069.08	5835.03	3721.17	1749.79	37.2153	5.47035	30.6816	10.9893	279.719	0	0	0	0	0	0	0	0	0	0	0	0	0	0	0	0	0
																			2586.58	1377.75	1436.31	1150.27	900.016	477.731	2586.58	1588.87	804.62	14.6702	3.23777	9.89675	9.95921	155.323	0	0	0	0	0	0	0	0	0	0	0	0	0	0	0	0	0
																			4646.53	2486.93	2568.27	2078.26	1612.55	874.382	4646.53	2875.91	1456.45	31.9105	5.16343	17.4772	14.9784	244.644	0	0	0	0	0	0	0	0	0	0	0	0	0	0	0	0	0
																			4724.22	2506.07	2599.76	2124.46	1623.79	882.285	4724.22	2941.17	1453.2	29.784	5.19252	18.297	34.5709	242.004	0	0	0	0	0	0	0	0	0	0	0	0	0	0	0	0	0
																			4801.23	2547.51	2647.32	2153.91	1651.42	896.088	4801.23	3018.27	1469.52	31.9546	4.49069	17.0659	18.4921	241.434	0	0	0	0	0	0	0	0	0	0	0	0	0	0	0	0	0
																			5741.2	2920.18	3117.62	2623.58	1886.07	1034.11	5741.2	3649.18	1734.86	37.5375	4.71969	15.3027	27.8284	271.761	0	0	0	0	0	0	0	0	0	0	0	0	0	0	0	0	0
																			4159.86	2217.2	2299.59	1860.27	1439.12	778.088	4159.86	2579.95	1296.22	25.8117	4.50925	21.8025	13.2884	218.286	0	0	0	0	0	0	0	0	0	0	0	0	0	0	0	0	0
																			4555.89	2419.83	2511.82	2044.07	1567.24	852.582	4555.89	2862.83	1388.12	27.2251	5.09697	20.8341	16.1891	235.59	0	0	0	0	0	0	0	0	0	0	0	0	0	0	0	0	0
																			2935.73	1552.03	1621.77	1313.96	1007.87	544.163	2935.73	1758.53	950.082	19.1536	2.94036	11.364	23.6206	170.042	0	0	0	0	0	0	0	0	0	0	0	0	0	0	0	0	0
																			7090.91	3589.61	3825.32	3265.59	2306.59	1283.02	7090.91	4499.47	2172.8	47.7708	8.25779	18.2355	42.974	301.399	0	0	0	0	0	0	0	0	0	0	0	0	0	0	0	0	0
																			4211	2165.2	2304.66	1906.35	1407.44	757.76	4211	2658.87	1273.26	27.6623	4.5025	18.286	10.116	218.311	0	0	0	0	0	0	0	0	0	0	0	0	0	0	0	0	0
																			4986.31	2633.11	2739.66	2246.66	1703.72	929.389	4986.31	3062.9	1575.31	32.4761	6.07583	22.7394	24.3887	262.425	0	0	0	0	0	0	0	0	0	0	0	0	0	0	0	0	0
																			4036.41	2174.74	2235.97	1800.44	1411.64	763.092	4036.41	2466.83	1281.93	28.7243	4.17114	18.5732	19.2702	216.913	0	0	0	0	0	0	0	0	0	0	0	0	0	0	0	0	0
																			3135.32	1657.75	1733.24	1402.08	1079.26	578.493	3135.32	1906.22	1010.49	20.7381	3.50906	9.78851	16.3705	168.202	0	0	0	0	0	0	0	0	0	0	0	0	0	0	0	0	0
																			4684.41	2466.48	2576.16	2108.26	1601.61	864.875	4684.41	2931.94	1432.17	29.0119	5.0357	22.8783	19.8157	243.566	0	0	0	0	0	0	0	0	0	0	0	0	0	0	0	0	0
																			4833.21	2541.72	2658.03	2175.18	1648.3	893.426	4833.21	3015.38	1504.7	30.2801	4.87248	22.0963	13.3008	242.588	0	0	0	0	0	0	0	0	0	0	0	0	0	0	0	0	0
																			4572.45	2385.53	2510.9	2061.56	1548.19	837.339	4572.45	2854.98	1430.5	28.6818	4.21276	13.6067	10.6858	229.788	0	0	0	0	0	0	0	0	0	0	0	0	0	0	0	0	0
																			5144.05	2622.9	2798.85	2345.2	1695.6	927.297	5144.05	3234.26	1569.26	31.3461	4.5777	25.7525	25.3939	253.456	0	0	0	0	0	0	0	0	0	0	0	0	0	0	0	0	0
																			4674.79	2438.09	2562	2112.79	1578.39	859.691	4674.79	2912.82	1444.52	29.4807	5.47031	23.6303	21.661	237.204	0	0	0	0	0	0	0	0	0	0	0	0	0	0	0	0	0
																			4558.82	2409.23	2512.34	2046.48	1564.49	844.74	4558.82	2848.24	1408.18	29.1824	4.98818	10.8496	14.4159	242.967	0	0	0	0	0	0	0	0	0	0	0	0	0	0	0	0	0
																			4703.57	2472.8	2582.53	2121.04	1602.07	870.73	4703.57	2889.91	1480.42	29.5168	4.97736	25.1243	30.9074	242.718	0	0	0	0	0	0	0	0	0	0	0	0	0	0	0	0	0
																			5623.81	2923.02	3071.86	2551.95	1888.42	1034.6	5623.81	3506.68	1762.08	36.8198	6.5012	19.681	22.1814	269.858	0	0	0	0	0	0	0	0	0	0	0	0	0	0	0	0	0
																			5577.68	2869.54	3041.73	2535.95	1856.94	1012.59	5577.68	3507.76	1722.84	31.3284	6.14553	23.4759	19.8565	266.277	0	0	0	0	0	0	0	0	0	0	0	0	0	0	0	0	0
																			3685.89	1960.07	2040.47	1645.42	1275.52	684.547	3685.89	2229.24	1196.01	25.4907	4.33979	15.9805	16.5253	198.304	0	0	0	0	0	0	0	0	0	0	0	0	0	0	0	0	0
																			3760.95	2001.68	2077.54	1683.4	1300.04	701.636	3760.95	2313.13	1190.67	22.706	3.54214	14.1211	22.515	194.262	0	0	0	0	0	0	0	0	0	0	0	0	0	0	0	0	0
																			5953.69	3083.6	3243.63	2710.06	1988.5	1095.1	5953.69	3731.05	1837.47	41.696	5.82304	27.5336	31.1014	279.016	0	0	0	0	0	0	0	0	0	0	0	0	0	0	0	0	0
																			5605.39	2917.53	3062.76	2542.63	1885.08	1032.46	5605.39	3475.85	1761.71	32.0077	5.54016	27.3543	32.4866	270.445	0	0	0	0	0	0	0	0	0	0	0	0	0	0	0	0	0
																			3822.32	2005.41	2103.3	1719.02	1301.7	703.716	3822.32	2372.92	1174.01	26.2631	4.39716	15.7537	22.6687	206.303	0	0	0	0	0	0	0	0	0	0	0	0	0	0	0	0	0
																			5457.74	2809.38	2973.72	2484.02	1813.49	995.884	5457.74	3489.23	1634.12	31.7907	5.22858	8.41612	25.8777	263.083	0	0	0	0	0	0	0	0	0	0	0	0	0	0	0	0	0
																			1549.09	830.962	864.11	684.985	543.798	287.164	1549.09	924.756	504.477	9.01035	1.7301	3.20002	7.87444	98.0474	0	0	0	0	0	0	0	0	0	0	0	0	0	0	0	0	0
																			3159.85	1728.23	1762.51	1397.35	1126.33	601.902	3159.85	1902.61	1021.94	19.5785	3.506	16.3234	10.5647	185.319	0	0	0	0	0	0	0	0	0	0	0	0	0	0	0	0	0
																			4598.31	2407.04	2525.12	2073.19	1561.09	845.948	4598.31	2849.04	1440.71	30.4034	4.64451	11.5441	20.9787	240.986	0	0	0	0	0	0	0	0	0	0	0	0	0	0	0	0	0
																			3767.06	2019.1	2088.78	1678.29	1314.31	704.792	3767.06	2294.39	1211.65	23.5193	4.33923	20.0402	12.3871	200.737	0	0	0	0	0	0	0	0	0	0	0	0	0	0	0	0	0
																			3941.21	2076.87	2171.67	1769.54	1349.43	727.44	3941.21	2412.03	1252.61	26.1232	4.70154	17.1177	19.168	209.452	0	0	0	0	0	0	0	0	0	0	0	0	0	0	0	0	0
																			5962.3	3056.3	3240.81	2721.49	1968.26	1088.04	5962.3	3826.21	1756.15	41.453	6.3291	25.0078	29.1791	277.972	0	0	0	0	0	0	0	0	0	0	0	0	0	0	0	0	0
																			4093.68	2257.43	2287.32	1806.36	1468.79	788.637	4093.68	2474.42	1333.93	26.0536	4.38886	23.4559	13.7912	217.651	0	0	0	0	0	0	0	0	0	0	0	0	0	0	0	0	0
																			5219.02	2762.92	2864.44	2354.58	1781.2	981.724	5219.02	3227.76	1633.12	34.6872	5.82489	12.108	39.8484	265.669	0	0	0	0	0	0	0	0	0	0	0	0	0	0	0	0	0
																			5851.16	3019.67	3192.16	2659.01	1953.84	1065.83	5851.16	3692.88	1783.99	40.5458	6.18345	35.5445	15.2868	276.726	0	0	0	0	0	0	0	0	0	0	0	0	0	0	0	0	0
																			5139.95	2669.71	2809.24	2330.71	1724.75	944.963	5139.95	3194.08	1600.06	29.8969	5.48591	25.8897	27.4717	257.064	0	0	0	0	0	0	0	0	0	0	0	0	0	0	0	0	0
																			4341.06	2270.36	2388.4	1952.66	1476.1	794.259	4341.06	2686.43	1372.01	29.8553	4.09681	17.0984	12.7209	218.854	0	0	0	0	0	0	0	0	0	0	0	0	0	0	0	0	0
																			2397.38	1278.41	1331.06	1066.32	834.042	444.371	2397.38	1456.69	765.245	15.0659	2.87486	3.46854	12.5621	141.476	0	0	0	0	0	0	0	0	0	0	0	0	0	0	0	0	0
																			3075.74	1645.91	1706.08	1369.66	1073.84	572.07	3075.74	1878.95	981.178	21.215	3.03902	11.5483	15.7278	164.084	0	0	0	0	0	0	0	0	0	0	0	0	0	0	0	0	0
																			4256.61	2234.63	2340.17	1916.45	1451.05	783.578	4256.61	2631.41	1348.06	24.8754	4.81804	15.1466	10.7183	221.586	0	0	0	0	0	0	0	0	0	0	0	0	0	0	0	0	0
																			2385.89	1277.46	1326.47	1059.43	832.748	444.709	2385.89	1459.35	753.821	14.5323	2.54414	7.53753	11.9215	136.182	0	0	0	0	0	0	0	0	0	0	0	0	0	0	0	0	0
																			4894.15	2578.57	2687.93	2206.22	1667.89	910.68	4894.15	3070.7	1500.28	32.025	5.10763	19.0826	23.1647	243.796	0	0	0	0	0	0	0	0	0	0	0	0	0	0	0	0	0
																			4874.51	2528.59	2662.22	2212.29	1632.72	895.872	4874.51	3042.04	1485.51	30.8452	5.06235	19.4077	35.4042	256.24	0	0	0	0	0	0	0	0	0	0	0	0	0	0	0	0	0
																			2071.77	1112.46	1152.96	918.806	725.828	386.631	2071.77	1226.92	681.028	12.2082	2.41695	9.7341	12.0354	127.425	0	0	0	0	0	0	0	0	0	0	0	0	0	0	0	0	0
																			5123.93	2714.96	2819.92	2304	1758.22	956.739	5123.93	3165.21	1608.76	37.4232	6.09599	21.7032	20.0025	264.724	0	0	0	0	0	0	0	0	0	0	0	0	0	0	0	0	0
																			5183.57	2660.3	2823.62	2359.96	1719.14	941.169	5183.57	3242.48	1592.37	33.8466	5.80293	25.841	36.5484	246.688	0	0	0	0	0	0	0	0	0	0	0	0	0	0	0	0	0
																			5258.22	2699.56	2866.66	2391.56	1747.41	952.157	5258.22	3319.88	1606.13	34.0363	5.80016	15.641	19.1775	257.553	0	0	0	0	0	0	0	0	0	0	0	0	0	0	0	0	0
																			4365.22	2337	2412.65	1952.56	1516.2	820.803	4365.22	2666.29	1413.79	24.4868	4.54796	18.4142	20.651	217.037	0	0	0	0	0	0	0	0	0	0	0	0	0	0	0	0	0
																			3467.2	1856.55	1923.3	1543.9	1210.67	645.875	3467.2	2106.81	1118.9	22.6997	4.01023	16.8395	9.50313	188.438	0	0	0	0	0	0	0	0	0	0	0	0	0	0	0	0	0
																			5386.36	2767.39	2932.33	2454.03	1787.27	980.128	5386.36	3396.28	1644.2	33.6713	5.69594	16.9697	30.1288	259.418	0	0	0	0	0	0	0	0	0	0	0	0	0	0	0	0	0
																			3825.55	2080.49	2129.5	1696.05	1351.49	729.005	3825.55	2332.25	1224.48	28.0956	3.91568	5.88397	17.4181	213.512	0	0	0	0	0	0	0	0	0	0	0	0	0	0	0	0	0
																			5180.2	2742.22	2846.86	2333.34	1772.51	969.712	5180.2	3226.3	1599.76	33.5957	4.35765	28.9616	32.0186	255.211	0	0	0	0	0	0	0	0	0	0	0	0	0	0	0	0	0
																			1733.27	941.761	971.066	762.201	616.232	325.529	1733.27	1030.13	575.096	11.2532	1.48387	6.54069	3.26968	105.49	0	0	0	0	0	0	0	0	0	0	0	0	0	0	0	0	0
																			5097.73	2635.02	2785.42	2312.31	1705.66	929.361	5097.73	3200	1559.44	31.4902	5.24122	27.2944	23.8448	250.421	0	0	0	0	0	0	0	0	0	0	0	0	0	0	0	0	0
																			6157.79	3169.3	3354.48	2803.31	2046.55	1122.75	6157.79	3958.67	1837.17	35.8328	5.7598	20.7962	14.7358	284.826	0	0	0	0	0	0	0	0	0	0	0	0	0	0	0	0	0
																			4343.44	2316.19	2396.21	1947.24	1500.47	815.716	4343.44	2666.62	1365.8	26.5012	5.08553	18.1748	29.677	231.587	0	0	0	0	0	0	0	0	0	0	0	0	0	0	0	0	0
																			4396.72	2315.29	2419.94	1976.78	1502	813.289	4396.72	2711.45	1378.28	25.9168	4.38428	26.3228	18.8749	231.489	0	0	0	0	0	0	0	0	0	0	0	0	0	0	0	0	0
																			5598.46	2917.36	3062.33	2536.13	1885.12	1032.24	5598.46	3530.01	1711.72	37.4617	6.15987	19.6067	29.0703	264.426	0	0	0	0	0	0	0	0	0	0	0	0	0	0	0	0	0
																			5392.76	2799.48	2947.81	2444.96	1810.45	989.029	5392.76	3359.62	1691.52	32.9214	4.81115	20.5083	21.3194	262.067	0	0	0	0	0	0	0	0	0	0	0	0	0	0	0	0	0
																			3584.36	1919.71	1987.74	1596.61	1249.22	670.497	3584.36	2176.7	1148.35	24.0141	4.0423	22.1949	17.3801	191.674	0	0	0	0	0	0	0	0	0	0	0	0	0	0	0	0	0
																			2628.35	1403.11	1460.06	1168.29	915.843	487.27	2628.35	1625.76	818.505	18.2825	2.67575	10.801	6.9104	145.416	0	0	0	0	0	0	0	0	0	0	0	0	0	0	0	0	0
																			4721.39	2494.7	2598.71	2122.68	1616.76	877.942	4721.39	2934.44	1463.17	31.7744	5.33385	29.5958	22.2207	234.853	0	0	0	0	0	0	0	0	0	0	0	0	0	0	0	0	0
																			4636.03	2420.77	2543.93	2092.1	1568.49	852.281	4636.03	2876.68	1458.89	26.8176	4.48448	13.144	24.1535	231.86	0	0	0	0	0	0	0	0	0	0	0	0	0	0	0	0	0
																			3014.74	1613.52	1672.34	1342.4	1050.52	562.996	3014.74	1826.46	960.408	21.4891	3.08806	13.6164	16.321	173.356	0	0	0	0	0	0	0	0	0	0	0	0	0	0	0	0	0
																			3727.25	1982.26	2058.33	1668.92	1286.4	695.861	3727.25	2269.51	1177.56	23.322	4.65982	20.1541	24.3495	207.698	0	0	0	0	0	0	0	0	0	0	0	0	0	0	0	0	0
																			3413.8	1799.08	1885.73	1528.07	1169.97	629.11	3413.8	2109.84	1061.89	21.0941	3.52799	7.53808	18.2113	191.706	0	0	0	0	0	0	0	0	0	0	0	0	0	0	0	0	0
																			4356.48	2256.69	2385.98	1970.5	1463.31	793.376	4356.48	2732.28	1339.43	27.624	4.81636	9.50297	21.0461	221.778	0	0	0	0	0	0	0	0	0	0	0	0	0	0	0	0	0
																			4984.03	2628.88	2738.21	2245.82	1701.6	927.285	4984.03	3104.01	1542.98	33.7256	5.52886	23.5512	28.2661	245.969	0	0	0	0	0	0	0	0	0	0	0	0	0	0	0	0	0
																			4857.4	2552.86	2664.82	2192.58	1649.95	902.91	4857.4	3000.33	1528.34	28.7007	5.45524	19.5384	30.6726	244.363	0	0	0	0	0	0	0	0	0	0	0	0	0	0	0	0	0
																			3988.12	2136.97	2205.93	1782.19	1386.46	750.505	3988.12	2432.18	1279.81	26.9529	4.20592	11.9011	20.3947	212.671	0	0	0	0	0	0	0	0	0	0	0	0	0	0	0	0	0
																			3948.06	2137.53	2193.01	1755.05	1387.15	750.383	3948.06	2369.99	1304.44	23.078	3.71447	20.4972	13.3375	213.005	0	0	0	0	0	0	0	0	0	0	0	0	0	0	0	0	0
																			5757.14	2965.9	3138.68	2618.46	1915.92	1049.99	5757.14	3610.13	1792.64	32.2565	6.56591	18.9134	19.4094	277.227	0	0	0	0	0	0	0	0	0	0	0	0	0	0	0	0	0
																			2921.24	1566.12	1620.82	1300.43	1019.19	546.933	2921.24	1770.53	935.633	19.071	3.27201	9.03768	18.2978	165.401	0	0	0	0	0	0	0	0	0	0	0	0	0	0	0	0	0
																			4134.47	2146.72	2268.99	1865.47	1391.67	755.059	4134.47	2566.63	1291.15	23.2358	5.08073	7.64216	21.5378	219.195	0	0	0	0	0	0	0	0	0	0	0	0	0	0	0	0	0
																			4775.15	2462.53	2610.3	2164.86	1596.06	866.47	4775.15	2967.4	1485.84	29.3988	4.11549	17.6089	19.6832	251.11	0	0	0	0	0	0	0	0	0	0	0	0	0	0	0	0	0
																			3819.48	1983.92	2097.05	1722.43	1289.39	694.528	3819.48	2374.29	1177.93	23.1391	4.77296	15.6162	23.2769	200.455	0	0	0	0	0	0	0	0	0	0	0	0	0	0	0	0	0
																			6205.33	3228.93	3385.48	2819.84	2083.72	1145.2	6205.33	3925.39	1900.58	39.1806	6.36516	23.8904	19.4114	290.506	0	0	0	0	0	0	0	0	0	0	0	0	0	0	0	0	0
																			3064.23	1647.64	1700.95	1363.28	1070.19	577.451	3064.23	1877.7	961.299	20.6826	3.25339	6.17274	19.8381	175.284	0	0	0	0	0	0	0	0	0	0	0	0	0	0	0	0	0
																			6573.64	3402.58	3576.83	2996.81	2191.12	1211.46	6573.64	4177.43	1986.54	45.753	6.50198	28.5195	30.2668	298.634	0	0	0	0	0	0	0	0	0	0	0	0	0	0	0	0	0
																			3082.91	1673.45	1718.79	1364.12	1091.13	582.318	3082.91	1876.27	981.968	18.8271	4.0423	16.8547	11.9874	172.955	0	0	0	0	0	0	0	0	0	0	0	0	0	0	0	0	0
																			3763.38	1999.62	2084.1	1679.28	1302.13	697.493	3763.38	2323.71	1175.29	25.0428	4.04415	14.1387	11.0289	210.122	0	0	0	0	0	0	0	0	0	0	0	0	0	0	0	0	0
																			3304.19	1772.7	1832.25	1471.94	1151.15	621.549	3304.19	2011.04	1043.67	22.4466	3.41271	11.0325	17.461	195.13	0	0	0	0	0	0	0	0	0	0	0	0	0	0	0	0	0
																			3877.51	2044.14	2138.72	1738.79	1330.35	713.793	3877.51	2399.35	1218.44	23.8576	4.09897	18.6759	8.62091	204.467	0	0	0	0	0	0	0	0	0	0	0	0	0	0	0	0	0
																			5428.89	2801.78	2963.55	2465.34	1812.78	988.995	5428.89	3447.25	1646.37	32.418	5.65145	15.3149	20.4147	261.47	0	0	0	0	0	0	0	0	0	0	0	0	0	0	0	0	0
																			3995.79	2098.56	2201.83	1793.97	1365.98	732.581	3995.79	2485.2	1240.78	24.8416	3.81449	16.5814	11.2174	213.367	0	0	0	0	0	0	0	0	0	0	0	0	0	0	0	0	0
																			6846.1	3525.12	3712.07	3134.04	2261.4	1263.72	6846.1	4328.14	2073.58	47.2468	7.64151	28.0265	51.9479	309.518	0	0	0	0	0	0	0	0	0	0	0	0	0	0	0	0	0
																			3857.83	2046.45	2130.64	1727.19	1328.85	717.599	3857.83	2373.28	1213.01	27.0109	4.31153	12.9849	17.3859	209.845	0	0	0	0	0	0	0	0	0	0	0	0	0	0	0	0	0
																			4233.82	2225.16	2327.27	1906.55	1443.3	781.855	4233.82	2623.21	1303.44	24.7572	4.80671	16.5796	26.6351	234.393	0	0	0	0	0	0	0	0	0	0	0	0	0	0	0	0	0
																			4521.36	2400.89	2488.57	2032.79	1552.96	847.932	4521.36	2807.94	1398.04	28.989	4.72044	16.5319	30.5271	234.62	0	0	0	0	0	0	0	0	0	0	0	0	0	0	0	0	0
																			3660.24	1909.92	2015.48	1644.76	1242.75	667.174	3660.24	2281.93	1135.87	22.6269	3.59704	13.7903	7.97466	194.459	0	0	0	0	0	0	0	0	0	0	0	0	0	0	0	0	0
																			3828.23	1996.67	2104.92	1723.32	1296.03	700.637	3828.23	2380.08	1186.46	24.8812	3.8734	11.326	15.319	206.292	0	0	0	0	0	0	0	0	0	0	0	0	0	0	0	0	0
																			3423.01	1853.53	1900.83	1522.18	1204.3	649.224	3423.01	2063.82	1108.61	21.9519	3.46821	16.3234	20.6106	188.226	0	0	0	0	0	0	0	0	0	0	0	0	0	0	0	0	0
																			4376.26	2329.06	2412.09	1964.17	1507.79	821.27	4376.26	2667.28	1397.5	26.9868	4.40009	16.4115	35.7798	227.899	0	0	0	0	0	0	0	0	0	0	0	0	0	0	0	0	0
																			6953.35	3606.71	3774.81	3178.54	2314.8	1291.91	6953.35	4380.06	2119.66	44.6731	6.59925	42.8883	54.3467	305.125	0	0	0	0	0	0	0	0	0	0	0	0	0	0	0	0	0
																			4111.9	2149.89	2259.63	1852.26	1394.69	755.196	4111.9	2554.81	1271.12	25.8974	4.74095	17.2043	25.3154	212.805	0	0	0	0	0	0	0	0	0	0	0	0	0	0	0	0	0
																			5757.31	3046.76	3156.62	2600.69	1965.66	1081.1	5757.31	3583.83	1789.96	38.4448	5.53667	28.2493	35.7928	275.492	0	0	0	0	0	0	0	0	0	0	0	0	0	0	0	0	0
																			5077.75	2651.15	2776.39	2301.36	1710.22	940.935	5077.75	3134.72	1589.01	32.0545	5.97397	18.3826	45.2007	252.407	0	0	0	0	0	0	0	0	0	0	0	0	0	0	0	0	0
																			5221.75	2785.73	2873.83	2347.92	1799.21	986.522	5221.75	3245.15	1615.55	33.9772	5.96697	31.9422	28.6675	260.497	0	0	0	0	0	0	0	0	0	0	0	0	0	0	0	0	0
																			4443.12	2330.11	2437.15	2005.97	1506.51	823.602	4443.12	2720.3	1404.59	27.7795	4.29901	16.7665	45.0511	224.337	0	0	0	0	0	0	0	0	0	0	0	0	0	0	0	0	0
																			5632.5	2894.28	3068.01	2564.5	1869.85	1024.43	5632.5	3551.93	1727.89	34.8826	5.88606	20.9154	22.0008	268.996	0	0	0	0	0	0	0	0	0	0	0	0	0	0	0	0	0
																			6038.38	3110	3280.88	2757.5	2002.48	1107.52	6038.38	3780.84	1857.37	36.0431	6.65635	29.7854	48.3983	279.293	0	0	0	0	0	0	0	0	0	0	0	0	0	0	0	0	0
																			5970.95	3111.9	3254.14	2716.81	2003.11	1108.8	5970.95	3742.5	1839.7	38.7724	6.82443	25.4032	41.3202	276.432	0	0	0	0	0	0	0	0	0	0	0	0	0	0	0	0	0
																			5366.26	2792.18	2932.45	2433.81	1802.61	989.566	5366.26	3345.5	1667.9	32.8898	4.96508	22.5574	30.8267	261.619	0	0	0	0	0	0	0	0	0	0	0	0	0	0	0	0	0
																			4683.43	2445.77	2569.15	2114.28	1583.01	862.761	4683.43	2912.65	1459.28	29.7377	5.30209	16.0555	25.3153	235.092	0	0	0	0	0	0	0	0	0	0	0	0	0	0	0	0	0
																			3451.94	1839.06	1909.33	1542.61	1195.78	643.275	3451.94	2132.84	1080.89	23.7154	3.68974	8.43506	18.7431	183.634	0	0	0	0	0	0	0	0	0	0	0	0	0	0	0	0	0
																			5343.64	2737.73	2911.35	2432.29	1772.79	964.949	5343.64	3341.36	1655.34	35.1554	6.17205	29.3424	15.9858	260.288	0	0	0	0	0	0	0	0	0	0	0	0	0	0	0	0	0
																			2867.67	1556.09	1600.51	1267.16	1015.82	540.271	2867.67	1731.8	927.81	20.7128	3.51577	11.4124	13.2708	159.145	0	0	0	0	0	0	0	0	0	0	0	0	0	0	0	0	0
																			4716.37	2434.54	2579.16	2137.21	1579.28	855.253	4716.37	2924.89	1486	28.4432	4.04788	19.5308	14.7987	238.654	0	0	0	0	0	0	0	0	0	0	0	0	0	0	0	0	0
																			3144.99	1673.48	1743.18	1401.81	1089.67	583.806	3144.99	1905.97	1004.44	20.401	3.21747	13.7306	15.7018	181.527	0	0	0	0	0	0	0	0	0	0	0	0	0	0	0	0	0
																			3190.08	1732.54	1776.63	1413.45	1128.53	604.01	3190.08	1907.54	1050.6	21.3229	3.96893	9.34391	14.2849	183.02	0	0	0	0	0	0	0	0	0	0	0	0	0	0	0	0	0
																			4340.41	2235.27	2373.99	1966.43	1450.22	785.044	4340.41	2685.96	1357.86	25.2365	4.46145	15.1866	20.5172	231.193	0	0	0	0	0	0	0	0	0	0	0	0	0	0	0	0	0
																			3496	1861.11	1934.39	1561.61	1209.75	651.355	3496	2138.5	1106.6	21.2928	3.25235	14.6691	23.1822	188.509	0	0	0	0	0	0	0	0	0	0	0	0	0	0	0	0	0
																			3280.42	1734.24	1811.5	1468.91	1127.5	606.737	3280.42	2014.29	1030.93	17.4676	3.5275	14.3512	20.6822	179.172	0	0	0	0	0	0	0	0	0	0	0	0	0	0	0	0	0
																			4422.61	2365.05	2441.09	1981.51	1532.88	832.173	4422.61	2716.45	1403.71	29.7969	4.55034	21.1712	21.17	225.754	0	0	0	0	0	0	0	0	0	0	0	0	0	0	0	0	0
																			3342.86	1781.67	1848.4	1494.47	1157.13	624.545	3342.86	2026.78	1069.34	20.2859	3.19121	15.4611	23.0659	184.73	0	0	0	0	0	0	0	0	0	0	0	0	0	0	0	0	0
																			4099.11	2152.73	2255.26	1843.86	1397.74	754.986	4099.11	2526.37	1280.82	24.0789	4.96931	18.588	20.6876	223.601	0	0	0	0	0	0	0	0	0	0	0	0	0	0	0	0	0
																			5137.49	2651.34	2799.5	2338	1710.37	940.964	5137.49	3215.95	1575.97	30.6283	4.62853	21.9782	34.0749	254.256	0	0	0	0	0	0	0	0	0	0	0	0	0	0	0	0	0
																			4670.31	2427.83	2558.09	2112.22	1573.22	854.614	4670.31	2904.43	1439.69	30.6996	5.83353	18.5903	26.3513	244.715	0	5.68434e-14	0	0	0	0	0	0	0	0	0	5.68434e-14	0	0	0	0	0
																			6200.51	3187.22	3370.15	2830.35	2054.09	1133.12	6200.51	3903.58	1929.7	36.1434	7.44713	17.9023	21.1362	284.597	0	0	0	0	0	0	0	0	0	0	0	0	0	0	0	0	0
																			4757.79	2513.53	2616.03	2141.75	1628.79	884.737	4757.79	2953.74	1474.28	33.3337	5.43931	19.0792	19.8479	252.064	0	0	0	0	0	0	0	0	0	0	0	0	0	0	0	0	0
																			4467.82	2350.72	2453.74	2014.08	1521.31	829.406	4467.82	2773.15	1377.21	29.057	4.91493	18.916	35.1182	229.448	0	0	0	0	0	0	0	0	0	0	0	0	0	0	0	0	0
																			5953.54	3093.98	3249.08	2704.47	1993.81	1100.17	5953.54	3767.44	1804.49	38.5944	5.93885	28.0456	27.4491	281.587	0	0	0	0	0	0	0	0	0	0	0	0	0	0	0	0	0
																			4685.39	2446.41	2572.94	2112.45	1587.41	858.999	4685.39	2936.13	1450.41	31.8775	4.73461	11.2187	12.7193	238.294	0	0	0	0	0	0	0	0	0	0	0	0	0	0	0	0	0
																			5354.99	2787.38	2928.19	2426.81	1803.71	983.672	5354.99	3346.96	1664.8	31.3544	5.71427	25.1286	21.4906	259.547	0	0	0	0	0	0	0	0	0	0	0	0	0	0	0	0	0
																			4804.6	2498.09	2628.82	2175.78	1615.11	882.975	4804.6	2948.42	1534.94	30.6975	5.60442	11.2659	30.6029	243.075	0	0	0	0	0	0	0	0	0	0	0	0	0	0	0	0	0
																			4135.19	2224.84	2286.43	1848.76	1440.15	784.689	4135.19	2519.9	1316.33	26.6781	4.24039	12.3076	34.11	221.622	0	0	0	0	0	0	0	0	0	0	0	0	0	0	0	0	0
																			3369.07	1787.3	1864.19	1504.88	1163.44	623.855	3369.07	2063.88	1062.05	21.7503	3.40904	14.708	19.2943	183.974	0	0	0	0	0	0	0	0	0	0	0	0	0	0	0	0	0
																			4478.16	2363.82	2463.41	2014.75	1531.05	832.769	4478.16	2766.7	1414.18	29.736	5.45396	13.5388	32.9681	215.588	0	0	0	0	0	0	0	0	0	0	0	0	0	0	0	0	0
																			1482.12	795.819	826.004	656.112	519.614	276.206	1482.12	876.454	488.308	9.46452	1.38396	7.37565	8.77749	90.3521	0	0	0	0	0	0	0	0	0	0	0	0	0	0	0	0	0
																			4610.41	2431.16	2534.58	2075.83	1573.64	857.522	4610.41	2837.8	1454.32	27.278	5.00785	7.68345	28.075	250.242	0	0	0	0	0	0	0	0	0	0	0	0	0	0	0	0	0
																			1887.45	1007.19	1048.98	838.469	656.889	350.302	1887.45	1127.51	612.666	12.4691	1.89596	7.88023	12.0865	112.938	0	0	0	0	0	0	0	0	0	0	0	0	0	0	0	0	0
																			3313.13	1742.6	1829.07	1484.06	1134.8	607.806	3313.13	2029.46	1040.06	21.6577	3.78522	16.9505	12.8014	188.411	0	0	0	0	0	0	0	0	0	0	0	0	0	0	0	0	0
																			3944.85	2066.08	2167.04	1777.81	1338.03	728.052	3944.85	2435.78	1228.41	25.7322	4.52172	9.7194	26.7145	213.972	0	0	0	0	0	0	0	0	0	0	0	0	0	0	0	0	0
																			4674.88	2435.4	2562.47	2112.41	1577.37	858.029	4674.88	2895.73	1465.14	28.249	5.11702	18.9009	21.9347	239.81	0	0	0	0	0	0	0	0	0	0	0	0	0	0	0	0	0
																			3915.6	2047.21	2152.11	1763.49	1330.04	717.168	3915.6	2426.95	1218.88	25.4803	3.95867	14.5679	21.5902	204.178	0	0	0	0	0	0	0	0	0	0	0	0	0	0	0	0	0
																			4157.51	2201.94	2290.48	1867.03	1427.52	774.424	4157.51	2568.12	1284.78	29.0056	4.18376	21.5641	26.0293	223.836	0	0	0	0	0	0	0	0	0	0	0	0	0	0	0	0	0
																			3874.59	2076.46	2143.51	1731.08	1347.67	728.792	3874.59	2346.83	1248.77	23.6097	4.53772	17.0112	23.81	210.024	0	0	0	0	0	0	0	0	0	0	0	0	0	0	0	0	0
																			3653.09	1924.24	2016.84	1636.25	1253.47	670.761	3653.09	2268.45	1149.58	23.1113	4.04481	16.1669	6.90697	184.829	0	0	0	0	0	0	0	0	0	0	0	0	0	0	0	0	0
																			4489.87	2360.8	2469	2020.88	1530.63	830.171	4489.87	2783	1402.18	28.1817	4.93969	20.8639	23.4134	227.287	0	0	0	0	0	0	0	0	0	0	0	0	0	0	0	0	0
																			4438.43	2285.49	2428.94	2009.49	1482.86	802.628	4438.43	2785.01	1349.91	26.4421	4.63919	22.3158	18.2067	231.911	0	0	0	0	0	0	0	0	0	0	0	0	0	0	0	0	0
																			3476.87	1862.72	1928.03	1548.84	1213.05	649.676	3476.87	2135.43	1084.85	22.9554	4.06188	17.0874	16.0065	196.482	0	0	0	0	0	0	0	0	0	0	0	0	0	0	0	0	0
																			2501.45	1315.63	1384.29	1117.17	857.942	457.685	2501.45	1511.98	806.73	15.6813	2.47941	7.04401	9.05606	148.48	0	0	0	0	0	0	0	0	0	0	0	0	0	0	0	0	0
																			2902.92	1553.32	1611.27	1291.66	1011.54	541.781	2902.92	1764.47	929.578	17.3778	3.29481	10.2249	14.3815	163.596	0	0	0	0	0	0	0	0	0	0	0	0	0	0	0	0	0
																			3780.69	1990.74	2085.1	1695.59	1294.05	696.69	3780.69	2345.72	1178.27	24.9259	3.69711	9.54384	15.2705	203.258	0	0	0	0	0	0	0	0	0	0	0	0	0	0	0	0	0
																			5756.85	2940.4	3126.78	2630.07	1898.86	1041.54	5756.85	3649.42	1748.75	35.2458	5.55973	15.0137	37.8695	264.991	0	0	0	0	0	0	0	0	0	0	0	0	0	0	0	0	0
																			5148.93	2726.07	2826.23	2322.7	1760.84	965.233	5148.93	3191.76	1600.81	34.226	5.83758	27.7981	32.7284	255.762	0	0	0	0	0	0	0	0	0	0	0	0	0	0	0	0	0
																			5589.22	2928.55	3064.01	2525.22	1893.02	1035.53	5589.22	3508.35	1724.29	33.4748	6.15327	27.8876	13.0011	276.069	0	0	0	0	0	0	0	0	0	0	0	0	0	0	0	0	0
																			4134	2184.22	2279.06	1854.94	1416.93	767.292	4134	2589.85	1248.44	24.4926	3.84255	22.2078	22.3249	222.837	0	0	0	0	0	0	0	0	0	0	0	0	0	0	0	0	0
																			6321.99	3200.06	3423.23	2898.76	2064.1	1135.96	6321.99	4061.69	1880.92	40.5769	6.97007	20.5972	17.0482	294.192	0	0	0	0	0	0	0	0	0	0	0	0	0	0	0	0	0
																			4152.41	2181.75	2283.26	1869.15	1416.46	765.286	4152.41	2538	1331.44	25.7439	4.40168	15.8248	21.8919	215.104	0	0	0	0	0	0	0	0	0	0	0	0	0	0	0	0	0
																			3464.54	1811.97	1910.12	1554.42	1179.51	632.46	3464.54	2115.41	1107.23	20.5092	3.93943	11.6838	14.9288	190.843	0	0	0	0	0	0	0	0	0	0	0	0	0	0	0	0	0
																			4443.57	2344.81	2444.72	1998.84	1518.71	826.104	4443.57	2778.75	1351.1	29.3701	4.79867	18.0757	25.5327	235.944	0	0	0	0	0	0	0	0	0	0	0	0	0	0	0	0	0
																			3466.23	1853.8	1919.52	1546.71	1205.05	648.744	3466.23	2123.55	1088.65	22.4648	3.5166	13.1273	22.8583	192.069	0	0	0	0	0	0	0	0	0	0	0	0	0	0	0	0	0
																			5614.09	2960.45	3075.01	2539.08	1908.17	1052.28	5614.09	3513.19	1719.54	35.8879	6.4157	29.0835	42.8821	267.09	0	0	0	0	0	0	0	0	0	0	0	0	0	0	0	0	0
																			3449.07	1860.14	1913.39	1535.68	1207.38	652.762	3449.07	2092.03	1094.66	19.1748	3.87657	16.758	25.326	197.248	0	0	0	0	0	0	0	0	0	0	0	0	0	0	0	0	0
																			5032.1	2679.64	2771.12	2260.97	1733.41	946.232	5032.1	3145.31	1557.66	27.3889	5.26192	21.7142	24.309	250.459	0	0	0	0	0	0	0	0	0	0	0	0	0	0	0	0	0
																			2876.58	1516.48	1590.65	1285.93	987.957	528.526	2876.58	1755.45	910.142	17.7351	3.01532	12.3605	16.9367	160.945	0	0	0	0	0	0	0	0	0	0	0	0	0	0	0	0	0
																			3524.78	1909.13	1958.53	1566.24	1241.8	667.334	3524.78	2130.75	1137.81	25.1772	2.92512	18.3563	18.4451	191.308	0	0	0	0	0	0	0	0	0	0	0	0	0	0	0	0	0
																			3570.75	1879.02	1970.3	1600.45	1221.17	657.843	3570.75	2220.7	1107.11	22.9469	4.22923	10.5351	18.1171	187.113	0	0	0	0	0	0	0	0	0	0	0	0	0	0	0	0	0
																			3702.3	1928.01	2033.95	1668.35	1251.45	676.561	3702.3	2291.23	1155.33	23.7475	4.46477	10.3145	17.9193	199.292	0	0	0	0	0	0	0	0	0	0	0	0	0	0	0	0	0
																			5260.95	2791.56	2890.05	2370.9	1801.71	989.852	5260.95	3240.84	1667.57	30.4591	6.12113	27.6547	31.2369	257.062	0	0	0	0	0	0	0	0	0	0	0	0	0	0	0	0	0
																			2270.65	1217.56	1262.5	1008.14	793.292	424.268	2270.65	1358.34	744.568	15.1164	2.1542	7.59746	13.5285	129.347	0	0	0	0	0	0	0	0	0	0	0	0	0	0	0	0	0
																			3543.66	1844.23	1948.69	1594.96	1197.65	646.581	3543.66	2183.75	1096.95	21.341	3.83479	15.9666	18.9231	202.896	0	0	0	0	0	0	0	0	0	0	0	0	0	0	0	0	0
																			6628.67	3444.52	3606.3	3022.36	2214.26	1230.26	6628.67	4194.81	2005.42	47.5723	7.09153	26.0894	44.7408	302.946	0	0	0	0	0	0	0	0	0	0	0	0	0	0	0	0	0
																			1645.92	873.667	915.205	730.715	570.762	302.904	1645.92	996.865	520.795	10.1853	1.78784	7.71216	8.80557	99.7684	0	0	0	0	0	0	0	0	0	0	0	0	0	0	0	0	0
																			4742.62	2480.26	2601.12	2141.5	1608.7	871.563	4742.62	2947.47	1471.01	29.9077	5.94942	21.7067	25.1344	241.439	0	0	0	0	0	0	0	0	0	0	0	0	0	0	0	0	0
																			5169.17	2712.74	2838.51	2330.66	1759.02	953.723	5169.17	3246.79	1586.94	28.7677	6.12801	25.2592	15.0327	260.262	0	0	0	0	0	0	0	0	0	0	0	0	0	0	0	0	0
																			3620.17	1870.17	1990.21	1629.96	1218.37	651.802	3620.17	2273.96	1102.21	24.0425	3.8588	12.7474	5.07877	198.276	0	0	0	0	0	0	0	0	0	0	0	0	0	0	0	0	0
																			4170.5	2205.27	2299.13	1871.37	1432	773.265	4170.5	2549.96	1332.3	26.2485	4.77397	17.3945	17.0231	222.794	0	0	0	0	0	0	0	0	0	0	0	0	0	0	0	0	0
																			6979.35	3590.7	3784.72	3194.64	2306.3	1284.4	6979.35	4416.64	2155.73	44.6	7.54294	12.5273	34.8906	307.421	0	0	0	0	0	0	0	0	0	0	0	0	0	0	0	0	0
																			3047.46	1597.89	1678.82	1368.64	1038.98	558.917	3047.46	1867.67	954.767	18.3551	3.21296	12.5119	16.051	174.892	0	0	0	0	0	0	0	0	0	0	0	0	0	0	0	0	0
																			3922.96	2055.41	2158.67	1764.28	1334.87	720.537	3922.96	2452.35	1191.96	26.8634	4.68141	13.4531	17.3756	216.273	0	0	0	0	0	0	0	0	0	0	0	0	0	0	0	0	0
																			4248.67	2197.72	2327.92	1920.74	1425.72	771.993	4248.67	2639.59	1325.16	24.9706	5.11744	18.6409	13.5666	221.619	0	0	0	0	0	0	0	0	0	0	0	0	0	0	0	0	0
																			3360.77	1772.77	1856.54	1504.23	1154.09	618.68	3360.77	2050.78	1068.77	22.7615	3.43289	15.4998	16.3218	183.199	0	0	0	0	0	0	0	0	0	0	0	0	0	0	0	0	0
																			4348.12	2304.76	2396	1952.11	1495.08	809.676	4348.12	2666.19	1387.76	26.6925	3.79984	20.7406	24.4005	218.532	0	0	0	0	0	0	0	0	0	0	0	0	0	0	0	0	0
																			3914.96	2066.16	2157.99	1756.97	1340.92	725.239	3914.96	2412.4	1215.7	22.7102	4.24085	21.2763	24.8103	213.82	0	0	0	0	0	0	0	0	0	0	0	0	0	0	0	0	0
																			3977.7	2087.89	2187.93	1789.78	1356.85	731.038	3977.7	2459.65	1234.2	25.3357	3.76567	16.8749	25.3109	212.574	0	0	0	0	0	0	0	0	0	0	0	0	0	0	0	0	0
																			3353.94	1794.66	1857.48	1496.46	1165.13	629.531	3353.94	2041.37	1065.46	22.1721	2.83509	6.56013	25.0354	190.515	0	0	0	0	0	0	0	0	0	0	0	0	0	0	0	0	0
																			4038.19	2152.38	2229.7	1808.49	1395.13	757.25	4038.19	2485.22	1270.69	22.949	4.35068	8.43164	24.6613	221.896	0	0	0	0	0	0	0	0	0	0	0	0	0	0	0	0	0
																			4832.63	2534.98	2654.12	2178.51	1643.2	891.777	4832.63	2972.4	1542.29	29.7406	5.01087	25.1913	10.833	247.161	0	0	0	0	0	0	0	0	0	0	0	0	0	0	0	0	0
																			3517.36	1861.59	1942.22	1575.14	1208.98	652.603	3517.36	2155.77	1102.75	24.331	3.88879	15.0943	19.6592	195.864	0	0	0	0	0	0	0	0	0	0	0	0	0	0	0	0	0
																			4304.97	2254.98	2367.35	1937.62	1464.25	790.738	4304.97	2642.78	1377.04	25.2986	4.09582	21.7055	12.3236	221.726	0	0	0	0	0	0	0	0	0	0	0	0	0	0	0	0	0
																			3882.72	2111.95	2156.72	1726	1369.64	742.31	3882.72	2355.19	1238.65	25.0032	4.33858	18.5058	26.8989	214.139	0	0	0	0	0	0	0	0	0	0	0	0	0	0	0	0	0
																			4497.22	2357.79	2471.89	2025.33	1529.18	828.604	4497.22	2785.38	1406.49	31.5166	4.786	22.2795	18.7637	228.005	0	0	0	0	0	0	0	0	0	0	0	0	0	0	0	0	0
																			4493.68	2313.95	2459.68	2034	1501.96	811.99	4493.68	2830.77	1377.13	29.2472	3.98024	18.2296	4.29949	230.028	0	0	0	0	0	0	0	0	0	0	0	0	0	0	0	0	0
																			3865.38	2014.31	2125.15	1740.22	1307.26	707.052	3865.38	2391.31	1206.91	24.4938	4.00031	14.0411	13.5938	211.034	0	0	0	0	0	0	0	0	0	0	0	0	0	0	0	0	0
																			3078.24	1616.83	1700.16	1378.09	1051.91	564.92	3078.24	1908.97	948.869	17.0619	3.46149	10.4722	14.5903	174.815	0	0	0	0	0	0	0	0	0	0	0	0	0	0	0	0	0
																			5432.45	2894.11	2982.13	2450.32	1865.93	1028.17	5432.45	3375.54	1678.74	33.7574	6.0314	20.6883	42.9981	274.689	0	0	0	0	0	0	0	0	0	0	0	0	0	0	0	0	0
																			5591.14	2822.96	3032.7	2558.44	1824.34	998.626	5591.14	3526.17	1718.56	37.038	6.00014	20.1978	21.2918	261.883	0	0	0	0	0	0	0	0	0	0	0	0	0	0	0	0	0
																			5171.65	2689.08	2826.78	2344.87	1738.58	950.502	5171.65	3205.42	1631.03	34.8511	5.57556	27.6604	16.3761	250.728	0	0	0	0	0	0	0	0	0	0	0	0	0	0	0	0	0
																			2738.53	1448.25	1515.59	1222.94	943.385	504.864	2738.53	1665.98	867.47	17.3676	3.2928	13.1861	12.9287	158.311	0	0	0	0	0	0	0	0	0	0	0	0	0	0	0	0	0
																			4106.28	2193.18	2269.28	1837	1422.2	770.983	4106.28	2495.46	1312.84	27.3178	4.36842	24.2578	23.0519	218.988	0	0	0	0	0	0	0	0	0	0	0	0	0	0	0	0	0
																			4683.6	2458.24	2575.5	2108.1	1594.3	863.937	4683.6	2916.66	1455.02	28.0475	5.65106	21.9348	16.143	240.143	0	0	0	0	0	0	0	0	0	0	0	0	0	0	0	0	0
																			4721.43	2485.28	2596.32	2125.12	1610.4	874.881	4721.43	2915.85	1476.27	31.0337	5.27742	17.5261	20.6892	254.792	0	0	0	0	0	0	0	0	0	0	0	0	0	0	0	0	0
																			4940.16	2617.17	2717.9	2222.26	1694.74	922.433	4940.16	3048.37	1565.03	29.7196	4.93906	18.3385	19.2536	254.51	0	0	0	0	0	0	0	0	0	0	0	0	0	0	0	0	0
																			3904.85	2085.03	2160.42	1744.43	1353.75	731.281	3904.85	2387.85	1250.36	24.954	4.38951	11.1216	14.7952	211.381	0	0	0	0	0	0	0	0	0	0	0	0	0	0	0	0	0
																			3860.14	2026.6	2126.3	1733.84	1316.74	709.86	3860.14	2366.05	1222.75	23.7992	3.53742	16.5692	12.2221	215.215	0	0	0	0	0	0	0	0	0	0	0	0	0	0	0	0	0
																			5513.75	2839.78	3003.55	2510.2	1834.21	1005.57	5513.75	3491.43	1667.94	33.4501	5.64698	20.2165	27.1987	267.86	0	0	0	0	0	0	0	0	0	0	0	0	0	0	0	0	0
																			1624.39	882.199	908.942	715.449	576.329	305.87	1624.39	962.788	529.191	11.2365	1.71525	6.97885	8.16868	104.313	0	0	0	0	0	0	0	0	0	0	0	0	0	0	0	0	0
																			5989.6	3190.06	3283.93	2705.67	2053.78	1136.27	5989.6	3721.39	1860.97	42.5767	5.78748	39.256	45.7191	273.903	0	0	0	0	0	0	0	0	0	0	0	0	0	0	0	0	0
																			2090.41	1097.82	1159.2	931.205	717.745	380.079	2090.41	1272.86	664.431	12.7468	2.02605	8.78097	5.25628	124.301	0	0	0	0	0	0	0	0	0	0	0	0	0	0	0	0	0
																			4687.65	2449.51	2573.72	2113.93	1590.45	859.058	4687.65	2935.67	1445.06	29.6012	5.18537	16.0773	18.9317	237.124	0	0	0	0	0	0	0	0	0	0	0	0	0	0	0	0	0
																			4564.35	2408.13	2513.33	2051.02	1561.95	846.174	4564.35	2775.64	1478.69	30.1522	4.98483	22.6627	16.7055	235.514	0	0	0	0	0	0	0	0	0	0	0	0	0	0	0	0	0
																			4624.61	2444.98	2544.54	2080.07	1584.3	860.681	4624.61	2876.62	1422.77	31.2189	4.59523	23.0904	24.6625	241.656	0	0	0	0	0	0	0	0	0	0	0	0	0	0	0	0	0
																			5141.76	2670.81	2813.95	2327.81	1728.14	942.664	5141.76	3220.26	1590.27	34.0539	5.4378	18.1239	19.3583	254.251	0	0	0	0	0	0	0	0	0	0	0	0	0	0	0	0	0
																			5608.11	2890.64	3056.56	2551.55	1867.13	1023.51	5608.11	3560.67	1694.78	34.6424	6.16762	18.0414	27.9402	265.874	0	0	0	0	0	0	0	0	0	0	0	0	0	0	0	0	0
																			4078.34	2152.21	2247.93	1830.41	1397.4	754.817	4078.34	2525.31	1285.16	26.6905	4.25801	15.4541	15.907	205.556	0	0	0	0	0	0	0	0	0	0	0	0	0	0	0	0	0
																			3786.84	2003.57	2089.14	1697.69	1303.03	700.54	3786.84	2349.92	1163.97	23.333	4.2533	15.2269	20.35	209.792	0	0	0	0	0	0	0	0	0	0	0	0	0	0	0	0	0
																			3772.99	2054.77	2100.55	1672.44	1336.09	718.688	3772.99	2284.88	1216.37	24.3343	3.62887	21.0816	18.4714	204.227	0	0	0	0	0	0	0	0	0	0	0	0	0	0	0	0	0
																			1932.59	1027.5	1074.15	858.445	670.979	356.518	1932.59	1171.04	617.03	12.7647	2.03917	7.84367	8.38788	113.482	0	0	0	0	0	0	0	0	0	0	0	0	0	0	0	0	0
																			4312.79	2258.33	2369.52	1943.26	1463.71	794.621	4312.79	2663.75	1355.02	27.8265	4.60352	14.5421	18.0443	229.002	0	0	0	0	0	0	0	0	0	0	0	0	0	0	0	0	0
																			5954.47	3055.79	3237.28	2717.19	1972.84	1082.94	5954.47	3804.61	1774.43	36.9978	6.24783	29.5052	25.3802	277.294	0	0	0	0	0	0	0	0	0	0	0	0	0	0	0	0	0
																			5154.14	2694.87	2822.14	2332	1741.37	953.504	5154.14	3218.05	1597.32	31.3494	5.876	19.9013	27.7705	253.871	0	0	0	0	0	0	0	0	0	0	0	0	0	0	0	0	0
																			5039.26	2610.41	2752.46	2286.8	1687.67	922.744	5039.26	3138.1	1567.08	28.9812	5.49211	19.931	30.2902	249.384	0	0	0	0	0	0	0	0	0	0	0	0	0	0	0	0	0
																			2960.23	1595.8	1645.15	1315.07	1038.13	557.675	2960.23	1787.15	946.036	15.8682	3.53421	14.0672	19.1311	174.444	0	0	0	0	0	0	0	0	0	0	0	0	0	0	0	0	0
																			4799.59	2550.54	2639.64	2159.95	1648.25	902.298	4799.59	2961.95	1501.53	29.4602	5.60696	20.6635	36.0677	244.322	0	0	0	0	0	0	0	0	0	0	0	0	0	0	0	0	0
																			4352.33	2314.19	2401.54	1950.79	1503	811.189	4352.33	2696.41	1363.82	31.5025	4.77916	15.7774	19.7898	220.247	0	0	0	0	0	0	0	0	0	0	0	0	0	0	0	0	0
																			5216.82	2741.6	2864.27	2352.55	1774.29	967.318	5216.82	3269.2	1613.98	34.3048	5.4076	26.3463	13.3623	254.216	0	0	0	0	0	0	0	0	0	0	0	0	0	0	0	0	0
																			3909.73	1988.41	2131.64	1778.09	1289.59	698.826	3909.73	2442.79	1183.41	26.2349	4.70336	17.2904	24.0915	211.201	0	0	0	0	0	0	0	0	0	0	0	0	0	0	0	0	0
																			3564.71	1863.41	1965.54	1599.17	1213.87	649.535	3564.71	2212.58	1111.71	21.6085	4.05285	15.5793	3.55868	195.621	0	0	0	0	0	0	0	0	0	0	0	0	0	0	0	0	0
																			5110.82	2631.09	2791.57	2319.25	1703.92	927.166	5110.82	3239.55	1551.51	31.0834	4.94967	12.7505	23.4633	247.513	0	0	0	0	0	0	0	0	0	0	0	0	0	0	0	0	0
																			3570.14	1928.14	1982.93	1587.21	1254.74	673.401	3570.14	2169.62	1149.45	23.0383	3.81903	18.0359	19.9965	186.185	0	0	0	0	0	0	0	0	0	0	0	0	0	0	0	0	0
																			5246.41	2740.3	2869.8	2376.61	1770.41	969.885	5246.41	3254.27	1632.66	33.3359	6.01526	24.6963	32.1007	263.335	0	0	0	0	0	0	0	0	0	0	0	0	0	0	0	0	0
																			4332.02	2347.43	2402.45	1929.57	1520.49	826.932	4332.02	2643.01	1378.16	31.7001	4.61183	17.7352	24.3557	232.442	0	0	0	0	0	0	0	0	0	0	0	0	0	0	0	0	0
																			5525.4	2924.51	3030.95	2494.45	1885.95	1038.56	5525.4	3421.42	1736.54	35.9875	6.05931	17.505	34.3917	273.503	0	0	0	0	0	0	0	0	0	0	0	0	0	0	0	0	0
																			3447.11	1842.66	1908.48	1538.63	1197.4	645.257	3447.11	2096.43	1097.42	23.6169	3.97359	16.3189	21.4326	187.923	0	0	0	0	0	0	0	0	0	0	0	0	0	0	0	0	0
																			4076.2	2159.45	2245.73	1830.47	1400.59	758.857	4076.2	2507.59	1283.09	28.5173	4.4388	9.49936	30.9159	212.148	0	0	0	0	0	0	0	0	0	0	0	0	0	0	0	0	0
																			2812.47	1505.22	1563.23	1249.24	982.242	522.978	2812.47	1697.17	902.969	18.3491	2.95025	16.5865	12.4812	161.967	0	0	0	0	0	0	0	0	0	0	0	0	0	0	0	0	0
																			5330.28	2738.55	2907.61	2422.67	1769.61	968.937	5330.28	3352.63	1617.87	37.237	5.28939	25.5712	22.9095	268.781	0	0	0	0	0	0	0	0	0	0	0	0	0	0	0	0	0
																			2472.51	1358.73	1384.65	1087.87	887.476	471.259	2472.51	1485.4	803.522	15.6083	2.53925	8.4454	11.3985	145.602	0	0	0	0	0	0	0	0	0	0	0	0	0	0	0	0	0
																			4321.34	2280.68	2381.89	1939.45	1479.62	801.059	4321.34	2712.97	1312.71	26.7622	4.25748	24.7347	18.937	220.974	0	0	0	0	0	0	0	0	0	0	0	0	0	0	0	0	0
																			5397.11	2858.02	2964.38	2432.73	1845.05	1012.97	5397.11	3368.79	1659.29	38.5073	4.93989	26.2979	29.774	269.507	0	0	0	0	0	0	0	0	0	0	0	0	0	0	0	0	0
																			4330.6	2279.13	2380.7	1949.9	1476.96	802.165	4330.6	2689.81	1348.36	27.1349	4.82005	9.1838	30.8217	220.475	0	0	0	0	0	0	0	0	0	0	0	0	0	0	0	0	0
																			2482.88	1320.28	1377.62	1105.26	863.275	457.005	2482.88	1523.06	791.672	17.5131	2.5499	6.86056	7.26559	133.965	0	0	0	0	0	0	0	0	0	0	0	0	0	0	0	0	0
																			3006.95	1612.26	1671.26	1335.69	1049.81	562.447	3006.95	1827.67	947.902	18.6384	3.4126	13.3399	14.312	181.677	0	0	0	0	0	0	0	0	0	0	0	0	0	0	0	0	0
																			3771.85	2033	2093.19	1678.67	1322.29	710.709	3771.85	2320.82	1184.47	22.5566	4.63692	13.3412	21.4688	204.565	0	0	0	0	0	0	0	0	0	0	0	0	0	0	0	0	0
																			4974.69	2576.13	2718.78	2255.91	1665.47	910.653	4974.69	3095.83	1544.04	28.7965	5.2299	24.2107	24.9207	251.655	0	0	0	0	0	0	0	0	0	0	0	0	0	0	0	0	0
																			5042.25	2555.69	2744.5	2297.75	1654.04	901.649	5042.25	3161.32	1547.51	31.194	4.53836	25.0879	19.831	252.764	0	0	0	0	0	0	0	0	0	0	0	0	0	0	0	0	0
																			4008.53	2108.42	2208.86	1799.67	1369.12	739.294	4008.53	2483.89	1243.31	27.2106	4.02661	15.8674	15.3465	218.882	0	0	0	0	0	0	0	0	0	0	0	0	0	0	0	0	0
																			5188.53	2729.36	2847.37	2341.16	1765.37	963.995	5188.53	3216.28	1631.64	32.9047	4.88292	29.7813	18.9137	254.13	0	0	0	0	0	0	0	0	0	0	0	0	0	0	0	0	0
																			6345.57	3277.75	3453.39	2892.18	2112.2	1165.56	6345.57	4000.83	1955.24	40.9382	7.03214	20.8347	32.7122	287.987	0	0	0	0	0	0	0	0	0	0	0	0	0	0	0	0	0
																			2719.8	1468.77	1515.03	1204.77	957.417	511.356	2719.8	1659.36	855.736	17.13	2.94213	13.2602	10.1186	161.247	0	0	0	0	0	0	0	0	0	0	0	0	0	0	0	0	0
																			4993.57	2564.28	2723.21	2270.36	1660.42	903.861	4993.57	3132.08	1527.09	29.5083	5.63889	20.3517	24.7838	254.112	0	0	0	0	0	0	0	0	0	0	0	0	0	0	0	0	0
																			4945.66	2536.01	2696.71	2248.94	1640.76	895.253	4945.66	3119.71	1508.46	32.2084	6.25179	11.3061	27.2165	240.5	0	0	0	0	0	0	0	0	0	0	0	0	0	0	0	0	0
																			4608.8	2362.41	2515.96	2092.84	1530.7	831.71	4608.8	2867.57	1428.07	29.0365	5.22258	26.8647	18.3563	233.68	0	0	0	0	0	0	0	0	0	0	0	0	0	0	0	0	0
																			5339.61	2763.03	2917.43	2422.17	1786.57	976.46	5339.61	3323.53	1668.32	30.8021	5.59531	22.1579	24.3911	264.805	0	0	0	0	0	0	0	0	0	0	0	0	0	0	0	0	0
																			2446.03	1282.16	1351.69	1094.34	837.026	445.131	2446.03	1515.02	759.305	14.4692	3.29465	6.87217	10.5578	136.517	0	0	0	0	0	0	0	0	0	0	0	0	0	0	0	0	0
																			4495.13	2314.51	2458.46	2036.67	1501.9	812.616	4495.13	2810.92	1383.1	28.1287	5.04829	19.4021	16.5654	231.966	0	0	0	0	0	0	0	0	0	0	0	0	0	0	0	0	0
																			6001.22	3100.66	3266.52	2734.7	1997.46	1103.2	6001.22	3790.43	1838.93	34.197	6.57716	17.6154	39.6957	273.78	0	0	0	0	0	0	0	0	0	0	0	0	0	0	0	0	0
																			4941.37	2581.27	2706.48	2234.9	1669.38	911.891	4941.37	3105.04	1504.27	30.5402	5.50177	17.0828	25.1825	253.752	0	0	0	0	0	0	0	0	0	0	0	0	0	0	0	0	0
																			5293.78	2675.02	2872.37	2421.41	1730.64	944.38	5293.78	3354.87	1599.74	32.494	4.71204	21.74	24.8862	255.346	0	0	0	0	0	0	0	0	0	0	0	0	0	0	0	0	0
																			4757.49	2547.99	2624.72	2132.77	1650.48	897.509	4757.49	2922.33	1509.35	35.6209	5.30782	22.3858	26.8757	235.626	0	0	0	0	0	0	0	0	0	0	0	0	0	0	0	0	0
																			5389.15	2761.67	2934.14	2455.02	1785.96	975.71	5389.15	3399.52	1642.47	33.2674	6.70446	25.6613	22.3126	259.217	0	0	0	0	0	0	0	0	0	0	0	0	0	0	0	0	0
																			3964.1	2149.07	2204.75	1759.34	1397.54	751.537	3964.1	2415.64	1279.18	28.6503	3.87657	5.40004	10.48	220.861	0	0	0	0	0	0	0	0	0	0	0	0	0	0	0	0	0
																			3315.13	1774.26	1839.9	1475.23	1155.86	618.399	3315.13	2039.42	1052.23	18.3945	4.11571	5.22654	12.7732	182.97	0	0	0	0	0	0	0	0	0	0	0	0	0	0	0	0	0
																			3265.22	1708.16	1801.44	1463.78	1112.51	595.646	3265.22	2020.29	1025	19.9961	2.90538	11.5006	13.3718	172.146	0	0	0	0	0	0	0	0	0	0	0	0	0	0	0	0	0
																			5880.63	2993.99	3191.76	2688.87	1932.8	1061.19	5880.63	3795.87	1735.72	31.355	6.3544	16.063	28.5441	266.723	0	0	0	0	0	0	0	0	0	0	0	0	0	0	0	0	0
																			5034.77	2612.19	2753.44	2281.33	1690.91	921.279	5034.77	3154.33	1544.4	26.517	5.40549	28.2425	29.4091	246.46	0	0	0	0	0	0	0	0	0	0	0	0	0	0	0	0	0
																			4316.58	2248.32	2368.48	1948.1	1458.22	790.098	4316.58	2670.45	1347.71	24.4383	4.13001	22.7985	20.1969	226.849	0	0	0	0	0	0	0	0	0	0	0	0	0	0	0	0	0
																			4628.46	2422.55	2542.07	2086.39	1570.56	851.99	4628.46	2880.98	1439.25	29.3089	4.63618	21.7529	11.5364	240.997	0	0	0	0	0	0	0	0	0	0	0	0	0	0	0	0	0
																			3664.47	1922.91	2019.56	1644.91	1250.82	672.093	3664.47	2273.74	1134.71	26.4585	3.50737	11.8199	14.0651	200.178	0	0	0	0	0	0	0	0	0	0	0	0	0	0	0	0	0
																			5081.65	2698.35	2798.27	2283.38	1746.79	951.559	5081.65	3135.25	1619.87	33.4642	5.34541	20.0099	19.391	248.321	0	0	0	0	0	0	0	0	0	0	0	0	0	0	0	0	0
																			5114.4	2627.74	2790.38	2324.03	1699.6	928.145	5114.4	3246.59	1537.09	31.281	4.94287	23.0195	20.6393	250.844	0	0	0	0	0	0	0	0	0	0	0	0	0	0	0	0	0
																			3061.85	1651.77	1703.04	1358.8	1076.27	575.506	3061.85	1875.33	959.724	19.8973	2.95497	13.494	12.9688	177.48	0	0	0	0	0	0	0	0	0	0	0	0	0	0	0	0	0
																			5023.8	2572.76	2736.73	2287.06	1662.93	909.832	5023.8	3131.56	1560.92	32.4218	4.99751	16.9432	27.0979	249.853	0	0	0	0	0	0	0	0	0	0	0	0	0	0	0	0	0
																			4020.72	2083.29	2203.99	1816.72	1352.13	731.155	4020.72	2473.39	1259.06	26.9177	3.93507	12.4638	23.9528	220.994	0	0	0	0	0	0	0	0	0	0	0	0	0	0	0	0	0
																			4559.44	2406.14	2508.52	2050.92	1559.35	846.797	4559.44	2803.18	1455.66	26.723	4.79402	19.9363	11.4635	237.685	0	0	0	0	0	0	0	0	0	0	0	0	0	0	0	0	0
																			1188.72	646.414	666.155	522.564	422.878	223.536	1188.72	696.013	391.565	7.95985	1.15555	5.2713	6.28713	80.4678	0	0	0	0	0	0	0	0	0	0	0	0	0	0	0	0	0
																			4543.31	2385.55	2497.05	2046.26	1546.59	838.952	4543.31	2825.51	1405.01	27.1437	4.55102	20.7508	25.3692	234.983	0	0	0	0	0	0	0	0	0	0	0	0	0	0	0	0	0
																			4492.05	2340.7	2462.49	2029.56	1516.71	823.992	4492.05	2781.79	1396.83	28.9043	4.36012	20.7503	22.2508	237.16	0	0	0	0	0	0	0	0	0	0	0	0	0	0	0	0	0
																			3362.28	1804.8	1866.42	1495.86	1173.74	631.06	3362.28	2075.62	1050.73	22.7739	3.72964	7.63983	15.5576	186.221	0	0	0	0	0	0	0	0	0	0	0	0	0	0	0	0	0
																			3740.2	1983.69	2065.6	1674.6	1289.78	693.907	3740.2	2266.31	1212.68	24.6388	3.46275	14.9306	15.4439	202.74	0	0	0	0	0	0	0	0	0	0	0	0	0	0	0	0	0
																			2510.62	1341.46	1395.61	1115.01	876.554	464.907	2510.62	1518.94	805.584	16.8436	2.52679	12.1056	6.72202	147.9	0	0	0	0	0	0	0	0	0	0	0	0	0	0	0	0	0
																			2455.98	1310.85	1363.87	1092.12	854.199	456.652	2455.98	1480.72	795.262	13.9588	2.17431	5.48267	9.75079	148.633	0	0	0	0	0	0	0	0	0	0	0	0	0	0	0	0	0
																			3597.07	1903.27	1987.21	1609.86	1238.53	664.744	3597.07	2239.95	1108.35	20.5238	4.18569	14.9466	17.3943	191.717	0	0	0	0	0	0	0	0	0	0	0	0	0	0	0	0	0
																			4528.82	2379.26	2488.48	2040.33	1543.36	835.901	4528.82	2810.58	1418.69	28.7939	4.15054	17.1642	21.38	228.057	0	0	0	0	0	0	0	0	0	0	0	0	0	0	0	0	0
																			5744.29	2975.09	3128.72	2615.56	1916.23	1058.86	5744.29	3591.31	1774.66	32.9207	6.29908	18.2853	41.7946	279.013	0	0	0	0	0	0	0	0	0	0	0	0	0	0	0	0	0
																			4156.57	2177.89	2285.01	1871.57	1412.44	765.451	4156.57	2567.49	1289.93	27.1563	4.08371	23.4489	21.7924	222.67	0	0	0	0	0	0	0	0	0	0	0	0	0	0	0	0	0
																			5052.19	2662.73	2776.43	2275.76	1723.42	939.306	5052.19	3165.81	1562.47	28.4484	5.13849	27.5696	22.3833	240.373	0	0	0	0	0	0	0	0	0	0	0	0	0	0	0	0	0
																			5220.3	2697.52	2848.6	2371.7	1745.23	952.289	5220.3	3254.93	1615.07	31.7992	5.02085	15.7454	29.4826	268.261	0	0	0	0	0	0	0	0	0	0	0	0	0	0	0	0	0
																			5041.35	2701.53	2780.89	2260.47	1747.38	954.147	5041.35	3096.87	1595.6	31.7388	6.09191	24.0167	25.7051	261.323	0	0	0	0	0	0	0	0	0	0	0	0	0	0	0	0	0
																			4370.66	2309.9	2408.25	1962.41	1499.29	810.606	4370.66	2703.23	1362.8	28.6829	4.64588	17.1142	26.0602	228.126	0	0	0	0	0	0	0	0	0	0	0	0	0	0	0	0	0
																			2149.22	1167.52	1201.23	947.994	761.922	405.594	2149.22	1278.87	698.679	14.6127	2.32521	8.40318	9.89253	136.441	0	0	0	0	0	0	0	0	0	0	0	0	0	0	0	0	0
																			3294.26	1755.49	1821.87	1472.38	1141.44	614.05	3294.26	2026.36	1028.24	21.5204	3.07245	16.2834	15.9075	182.882	0	0	0	0	0	0	0	0	0	0	0	0	0	0	0	0	0
																			4359.76	2335.87	2411.95	1947.81	1515.25	820.623	4359.76	2712.87	1337.63	30.4524	4.523	16.0736	20.9359	237.269	0	0	0	0	0	0	0	0	0	0	0	0	0	0	0	0	0
																			1790.37	964.305	998.221	792.148	630.437	333.868	1790.37	1075.99	576.719	10.0851	1.99579	5.20255	11.8122	108.566	0	0	0	0	0	0	0	0	0	0	0	0	0	0	0	0	0
																			4023.35	2172.36	2231.19	1792.17	1409.99	762.365	4023.35	2454.46	1280.48	24.508	4.51895	13.575	26.5792	219.231	0	0	0	0	0	0	0	0	0	0	0	0	0	0	0	0	0
																			4082	2152.23	2247.24	1834.76	1398.74	753.486	4082	2519.68	1271.73	23.4277	4.08952	16.2672	24.0347	222.766	0	0	0	0	0	0	0	0	0	0	0	0	0	0	0	0	0
																			6020.89	3125.74	3282.26	2738.63	2015.27	1110.47	6020.89	3762.34	1886.83	38.5141	6.41407	21.9286	24.036	280.822	0	2.27374e-13	0	0	0	0	0	0	2.27374e-13	0	0	0	0	0	0	0	0
																			3795.76	1988.3	2089	1706.75	1289.81	698.496	3795.76	2320.37	1205.92	24.1957	3.42499	18.6329	17.8919	205.321	0	0	0	0	0	0	0	0	0	0	0	0	0	0	0	0	0
																			4909.68	2571.05	2691.19	2218.49	1661.73	909.315	4909.68	3041.3	1530.77	28.858	5.86558	19.5982	33.83	249.459	0	0	0	0	0	0	0	0	0	0	0	0	0	0	0	0	0
																			5118.59	2625.99	2792.6	2325.99	1701.62	924.37	5118.59	3254.21	1544.23	31.0484	5.6817	17.7036	15.3025	250.408	0	0	0	0	0	0	0	0	0	0	0	0	0	0	0	0	0
																			3723.78	1998.69	2063.73	1660.05	1298.84	699.843	3723.78	2292.9	1159.03	25.2933	3.77701	17.6802	19.5771	205.515	0	0	0	0	0	0	0	0	0	0	0	0	0	0	0	0	0
																			4350.03	2262.47	2387.26	1962.77	1469.28	793.191	4350.03	2724.32	1337.74	27.3393	4.22831	18.2733	14.73	223.395	0	0	0	0	0	0	0	0	0	0	0	0	0	0	0	0	0
																			4394.01	2310.31	2417.05	1976.96	1497.61	812.704	4394.01	2724.32	1364.96	27.2941	4.16014	22.7133	22.9133	227.653	0	0	0	0	0	0	0	0	0	0	0	0	0	0	0	0	0
																			5940.97	3006	3218.09	2722.88	1938.12	1067.88	5940.97	3760.44	1801.29	35.3438	6.21071	29.8569	27.9304	279.896	0	0	0	0	0	0	0	0	0	0	0	0	0	0	0	0	0
																			5108.16	2698.59	2803.12	2305.04	1741.08	957.513	5108.16	3172.1	1591.4	32.5151	5.38062	20.7562	37.8708	248.14	0	0	0	0	0	0	0	0	0	0	0	0	0	0	0	0	0
																			3033.95	1580.47	1672.95	1361	1029.48	550.991	3033.95	1857	956.514	19.7924	2.92916	12.6329	13.0693	172.014	0	0	0	0	0	0	0	0	0	0	0	0	0	0	0	0	0
																			4694.65	2488.59	2585.33	2109.32	1614.19	874.4	4694.65	2897.48	1478.99	31.5821	5.20296	17.0732	26.6743	237.642	0	0	0	0	0	0	0	0	0	0	0	0	0	0	0	0	0
																			4342.01	2341.15	2408.19	1933.82	1521.75	819.395	4342.01	2683.97	1377.21	25.4812	4.37347	16.0239	9.096	225.847	0	0	0	0	0	0	0	0	0	0	0	0	0	0	0	0	0
																			4558.29	2389.67	2504.88	2053.41	1549.84	839.827	4558.29	2805.81	1454.88	29.0444	4.78199	17.2191	16.8117	229.749	0	0	0	0	0	0	0	0	0	0	0	0	0	0	0	0	0
																			5486.45	2830.14	2991.8	2494.65	1829.47	1000.68	5486.45	3455.6	1676.03	34.4628	6.31185	29.7895	23.4776	260.777	0	0	0	0	0	0	0	0	0	0	0	0	0	0	0	0	0
																			4054.1	2117.9	2229.58	1824.52	1375.52	742.377	4054.1	2502.84	1277.89	25.5634	4.85044	7.06546	20.5472	215.348	0	0	0	0	0	0	0	0	0	0	0	0	0	0	0	0	0
																			3211.22	1722.48	1782.19	1429.03	1120.3	602.171	3211.22	1988.59	982.529	21.6992	3.33788	9.90634	20.6003	184.561	0	0	0	0	0	0	0	0	0	0	0	0	0	0	0	0	0
																			3540.92	1901.41	1963.12	1577.8	1237.92	663.487	3540.92	2173.58	1113.05	22.151	3.69827	14.3577	23.0793	191.003	0	0	0	0	0	0	0	0	0	0	0	0	0	0	0	0	0
																			3718.18	1957.89	2052.68	1665.5	1273.69	684.195	3718.18	2302.15	1153.48	21.8023	4.15435	22.1835	4.32117	210.09	0	0	0	0	0	0	0	0	0	0	0	0	0	0	0	0	0
																			3254.86	1728.46	1804.4	1450.46	1128.98	599.482	3254.86	1999.38	1033.38	20.8164	3.92655	17.3561	5.85984	174.14	0	0	0	0	0	0	0	0	0	0	0	0	0	0	0	0	0
																			5447.23	2817.79	2974.2	2473.03	1821.12	996.668	5447.23	3454.63	1643.16	35.0603	6.27215	21.2179	21.7338	265.154	0	0	0	0	0	0	0	0	0	0	0	0	0	0	0	0	0
																			3035.47	1636.5	1685.47	1350	1063.61	572.886	3035.47	1843.7	975.135	17.2222	3.15205	13.5304	21.3074	161.42	0	0	0	0	0	0	0	0	0	0	0	0	0	0	0	0	0
																			3937.61	2128.25	2185.64	1751.97	1383.92	744.331	3937.61	2422.46	1254.89	22.2469	3.89307	13.3934	15.1027	205.622	0	0	0	0	0	0	0	0	0	0	0	0	0	0	0	0	0
																			2989.1	1577.93	1653.69	1335.41	1027.49	550.432	2989.1	1830.51	932.229	18.6337	3.19632	16.4501	11.0641	177.014	0	0	0	0	0	0	0	0	0	0	0	0	0	0	0	0	0
																			5400.6	2792.13	2945.57	2455.03	1803.82	988.311	5400.6	3375.13	1670.82	36.1384	5.84774	18.6463	33.3482	260.669	0	0	0	0	0	0	0	0	0	0	0	0	0	0	0	0	0
																			5083.8	2689.53	2794.86	2288.94	1742.72	946.809	5083.8	3144.91	1599.48	37.3044	6.26104	20.3071	27.7321	247.794	0	0	0	0	0	0	0	0	0	0	0	0	0	0	0	0	0
																			3225.95	1718.01	1789.22	1436.72	1119.55	598.455	3225.95	1972.42	1028.81	23.5256	4.40638	10.8686	5.97129	179.947	0	0	0	0	0	0	0	0	0	0	0	0	0	0	0	0	0
																			3811.11	2029.18	2106.72	1704.39	1318.43	710.754	3811.11	2316.91	1229.09	19.2342	3.91775	17.0701	19.7642	205.119	0	0	0	0	0	0	0	0	0	0	0	0	0	0	0	0	0
																			4876.63	2527.6	2665.71	2210.92	1633.68	893.919	4876.63	3049.8	1486.96	29.4903	4.79618	24.416	38.0947	243.073	0	0	0	0	0	0	0	0	0	0	0	0	0	0	0	0	0
																			4598.54	2372.03	2514.38	2084.16	1537.62	834.412	4598.54	2864.88	1424.01	30.8302	4.37134	14.7033	21.0479	238.691	0	0	0	0	0	0	0	0	0	0	0	0	0	0	0	0	0
																			4881.62	2624.63	2695.63	2185.99	1697.1	927.531	4881.62	3005.14	1537.87	31.6152	6.04055	16.8101	34.268	249.876	0	0	0	0	0	0	0	0	0	0	0	0	0	0	0	0	0
																			1983.05	1064.04	1103.6	879.449	694.409	369.628	1983.05	1190	640.636	11.8449	2.20505	8.93683	9.04693	120.38	0	0	0	0	0	0	0	0	0	0	0	0	0	0	0	0	0
																			4079.37	2119.76	2238.62	1840.74	1374.84	744.928	4079.37	2513.09	1283.64	25.3096	3.70052	11.71	22.4786	219.431	0	0	0	0	0	0	0	0	0	0	0	0	0	0	0	0	0
																			3798.87	1979.22	2087.15	1711.72	1283.78	695.449	3798.87	2338.05	1208.57	23.6029	4.49737	3.28683	12.1606	208.71	0	0	0	0	0	0	0	0	0	0	0	0	0	0	0	0	0
																			4146.31	2233.11	2294.01	1852.3	1445.9	787.205	4146.31	2502.47	1341.43	26.2267	3.6554	23.2927	31.2792	217.956	0	0	0	0	0	0	0	0	0	0	0	0	0	0	0	0	0
																			4047.55	2166.29	2238.03	1809.52	1406.44	759.844	4047.55	2494.45	1275.91	24.591	4.51674	8.05588	28.239	211.779	0	0	0	0	0	0	0	0	0	0	0	0	0	0	0	0	0
																			5348.68	2815.84	2931.55	2417.12	1817.09	998.758	5348.68	3340.75	1652.18	32.3072	6.1033	15.3321	39.7576	262.251	0	0	0	0	0	0	0	0	0	0	0	0	0	0	0	0	0
																			4906.29	2667.17	2717.08	2189.22	1723.82	943.352	4906.29	3030.83	1527.55	34.5473	5.83696	24.0942	35.1619	248.274	0	0	0	0	0	0	0	0	0	0	0	0	0	0	0	0	0
																			4838.98	2548.78	2656.43	2182.54	1648.58	900.198	4838.98	3003.16	1498.25	32.4473	6.03736	24.1993	27.2795	247.602	0	0	0	0	0	0	0	0	0	0	0	0	0	0	0	0	0
																			4007.95	2132.61	2214.04	1793.92	1386.16	746.443	4007.95	2465.5	1265.6	25.9601	4.21705	19.2631	15.337	212.082	0	0	0	0	0	0	0	0	0	0	0	0	0	0	0	0	0
																			3639.47	1916.98	2008.82	1630.65	1247.68	669.301	3639.47	2246.88	1135.58	21.5556	3.71285	17.6803	12.4438	201.62	0	0	0	0	0	0	0	0	0	0	0	0	0	0	0	0	0
																			5043.69	2652.27	2769.87	2273.82	1717.16	935.11	5043.69	3144.25	1576.28	29.8021	5.64645	20.6441	24.6297	242.427	0	0	0	0	0	0	0	0	0	0	0	0	0	0	0	0	0
																			4348.34	2290.81	2390.23	1958.11	1483.22	807.585	4348.34	2681.12	1368.59	30.9985	4.62773	14.4046	25.5345	223.065	0	0	0	0	0	0	0	0	0	0	0	0	0	0	0	0	0
																			3478.1	1842.05	1923.13	1554.97	1199.06	642.997	3478.1	2142.32	1097.34	23.0569	3.36115	11.1934	11.4106	189.423	0	0	0	0	0	0	0	0	0	0	0	0	0	0	0	0	0
																			3680.7	1969.21	2038.4	1642.3	1280.53	688.68	3680.7	2232.6	1180.07	21.7909	4.68541	17.5874	22.1896	201.77	0	0	0	0	0	0	0	0	0	0	0	0	0	0	0	0	0
																			4778.74	2541.68	2629.44	2149.3	1643.19	898.492	4778.74	2959.92	1489.85	34.4936	5.16787	16.3156	29.5481	243.442	0	0	0	0	0	0	0	0	0	0	0	0	0	0	0	0	0
																			5578.57	2882.84	3043.45	2535.12	1860.73	1022.11	5578.57	3480.25	1731.13	34.6807	5.7132	18.5145	33.133	275.149	0	0	0	0	0	0	0	0	0	0	0	0	0	0	0	0	0
																			4797.31	2489.73	2629.31	2168	1615.45	874.276	4797.31	2980.33	1499.98	29.8675	4.45471	21.4388	11.1525	250.086	0	0	0	0	0	0	0	0	0	0	0	0	0	0	0	0	0
																			6752.14	3490.95	3667.59	3084.55	2246.06	1244.89	6752.14	4246.47	2077.97	42.128	6.47743	38.8796	38.4176	301.801	0	0	0	0	0	0	0	0	0	0	0	0	0	0	0	0	0
																			4006.79	2149.54	2218.04	1788.75	1395.44	754.103	4006.79	2440.32	1296.86	24.5564	4.4263	14.1531	11.1467	215.322	0	0	0	0	0	0	0	0	0	0	0	0	0	0	0	0	0
																			3526.42	1884.57	1951.51	1574.91	1222.58	661.987	3526.42	2144.43	1117.19	20.9589	3.91869	13.727	25.0066	201.192	0	0	0	0	0	0	0	0	0	0	0	0	0	0	0	0	0
																			3081.27	1670.1	1716.27	1365	1087.82	582.273	3081.27	1861.57	987.905	20.303	2.89845	14.6636	18.1545	175.778	0	0	0	0	0	0	0	0	0	0	0	0	0	0	0	0	0
																			5209.42	2748.59	2860.69	2348.73	1778.29	970.299	5209.42	3256.47	1614.91	33.0727	5.19561	18.3203	23.2508	258.206	0	0	0	0	0	0	0	0	0	0	0	0	0	0	0	0	0
																			2184.45	1160.66	1212.22	972.232	756.956	403.701	2184.45	1338.84	675.612	15.4851	2.2812	9.76893	14.9335	127.533	0	0	0	0	0	0	0	0	0	0	0	0	0	0	0	0	0
																			4795.43	2488.72	2625.08	2170.35	1610.91	877.813	4795.43	3006.01	1464.22	32.0061	5.69638	20.168	25.0466	242.284	0	0	0	0	0	0	0	0	0	0	0	0	0	0	0	0	0
																			3703.85	1992.4	2053.95	1649.9	1294.74	697.66	3703.85	2254.46	1172.59	24.5777	4.05917	17.5517	28.3529	202.257	0	0	0	0	0	0	0	0	0	0	0	0	0	0	0	0	0
																			4206.64	2235.51	2318.44	1888.2	1446.85	788.659	4206.64	2596.16	1311.12	26.9171	4.02484	20.0181	30.35	218.057	0	0	0	0	0	0	0	0	0	0	0	0	0	0	0	0	0
																			1747.51	941	974.566	772.943	614.84	326.161	1747.51	1037.49	570.024	11.4189	1.90831	5.92998	10.105	110.632	0	0	0	0	0	0	0	0	0	0	0	0	0	0	0	0	0
																			5464.11	2848.71	2985.25	2478.86	1838.27	1010.44	5464.11	3372.7	1733.5	32.4786	6.19675	17.304	34.6868	267.246	0	0	0	0	0	0	0	0	0	0	0	0	0	0	0	0	0
																			3402.47	1797.49	1878.07	1524.4	1168.32	629.177	3402.47	2104.52	1051.84	20.4932	3.27101	14.3193	19.0248	189.001	0	0	0	0	0	0	0	0	0	0	0	0	0	0	0	0	0
																			4735.33	2540.26	2618.35	2116.98	1648.79	891.465	4735.33	2924.91	1496.46	29.9358	4.34231	18.7014	20.861	240.119	0	0	0	0	0	0	0	0	0	0	0	0	0	0	0	0	0
																			5291.61	2750.71	2892.79	2398.83	1778.24	972.477	5291.61	3296.84	1647.51	32.7333	5.09846	17.7776	33.3541	258.302	0	0	0	0	0	0	0	0	0	0	0	0	0	0	0	0	0
																			4293.89	2292.74	2371.21	1922.67	1486.09	806.65	4293.89	2637.8	1368.45	23.9455	4.21101	12.4346	20.0744	226.965	0	0	0	0	0	0	0	0	0	0	0	0	0	0	0	0	0
																			4128.62	2210.5	2281.29	1847.34	1431.78	778.726	4128.62	2536.79	1310.04	24.0587	4.87513	20.1934	27.0945	205.571	0	0	0	0	0	0	0	0	0	0	0	0	0	0	0	0	0
																			4635.67	2389.79	2536.34	2099.33	1549.43	840.357	4635.67	2905.99	1429.93	29.5875	5.21329	17.1948	17.8571	229.896	0	0	0	0	0	0	0	0	0	0	0	0	0	0	0	0	0
																			6064.49	3127.85	3301.21	2763.28	2016.34	1111.51	6064.49	3835.07	1833.58	35.6469	6.58635	41.1851	30.9209	281.499	0	0	0	0	0	0	0	0	0	0	0	0	0	0	0	0	0
																			4361.6	2318.83	2404.01	1957.59	1501.31	817.528	4361.6	2671.21	1386.34	27.3127	4.68314	17.6455	20.1108	234.308	0	0	0	0	0	0	0	0	0	0	0	0	0	0	0	0	0
																			3549.54	1890.22	1962.96	1586.57	1227.81	662.414	3549.54	2151.58	1131.5	24.1876	3.65355	9.44555	31.6105	197.556	0	0	0	0	0	0	0	0	0	0	0	0	0	0	0	0	0
																			2555.73	1393.35	1428.4	1127.34	909.204	484.142	2555.73	1532.08	826.621	17.2066	2.81589	8.85663	9.03246	159.119	0	0	0	0	0	0	0	0	0	0	0	0	0	0	0	0	0
																			4555.05	2393.02	2504.71	2050.34	1552.21	840.814	4555.05	2834.74	1407.57	29.2334	4.72511	24.9398	19.9016	233.937	0	0	0	0	0	0	0	0	0	0	0	0	0	0	0	0	0
																			4645.04	2428.7	2548.27	2096.77	1573.4	855.299	4645.04	2890.43	1450.6	30.8781	4.73796	17.8678	18.0958	232.424	0	0	0	0	0	0	0	0	0	0	0	0	0	0	0	0	0
																			3770.82	1968.77	2075.92	1694.91	1281.37	687.396	3770.82	2356.8	1164.93	22.1277	3.54185	13.9701	8.49273	200.958	0	0	0	0	0	0	0	0	0	0	0	0	0	0	0	0	0
																			3973.34	2069.78	2182.64	1790.7	1343.64	726.141	3973.34	2445.99	1256.07	23.5137	3.40141	12.3203	23.4352	208.604	0	0	0	0	0	0	0	0	0	0	0	0	0	0	0	0	0
																			3198.96	1697.74	1769.83	1429.14	1105.25	592.492	3198.96	1956.76	1007.46	21.1968	2.68896	13.0317	15.2959	182.531	0	0	0	0	0	0	0	0	0	0	0	0	0	0	0	0	0
																			5565.24	2892.91	3035.74	2529.5	1865.83	1027.08	5565.24	3526.73	1663.24	34.2946	5.59052	32.46	35.5844	267.335	0	0	0	0	0	0	0	0	0	0	0	0	0	0	0	0	0
																			3521.16	1878.88	1950.07	1571.09	1221.83	657.049	3521.16	2190.61	1082.62	21.6546	3.43229	9.1967	19.2455	194.403	0	0	0	0	0	0	0	0	0	0	0	0	0	0	0	0	0
																			4244.24	2257.34	2340.71	1903.53	1463.54	793.8	4244.24	2606.3	1335.19	27.6925	5.51088	12.7252	27.745	229.081	0	0	0	0	0	0	0	0	0	0	0	0	0	0	0	0	0
																			4590.49	2420.64	2527.43	2063.06	1570.3	850.341	4590.49	2838.26	1437.79	30.7687	5.49761	27.2392	17.9663	232.966	0	0	0	0	0	0	0	0	0	0	0	0	0	0	0	0	0
																			5100.08	2662.84	2791.63	2308.44	1720.82	942.02	5100.08	3146.83	1606.47	33.3286	5.2477	19.184	32.7776	256.244	0	0	0	0	0	0	0	0	0	0	0	0	0	0	0	0	0
																			3093.19	1657.02	1716.17	1377.01	1078.09	578.929	3093.19	1872.57	985.358	18.44	3.14186	10.7229	22.4575	180.496	0	0	0	0	0	0	0	0	0	0	0	0	0	0	0	0	0
																			4627.09	2416.78	2539.96	2087.13	1568.7	848.085	4627.09	2894.86	1430.88	28.4208	5.33272	16.5248	17.1566	233.911	0	0	0	0	0	0	0	0	0	0	0	0	0	0	0	0	0
																			5194.88	2777.48	2860.19	2334.69	1793.18	984.297	5194.88	3227.68	1640.95	31.134	5.8134	3.37524	31.1642	254.767	0	0	0	0	0	0	0	0	0	0	0	0	0	0	0	0	0
																			5179.64	2720.14	2842.48	2337.16	1760.88	959.258	5179.64	3237.75	1604.8	33.702	6.12222	19.0457	19.0497	259.171	0	0	0	0	0	0	0	0	0	0	0	0	0	0	0	0	0
																			1523.21	818.212	851.174	672.039	536.211	282.001	1523.21	902.649	505.587	9.37073	1.55054	7.28325	5.86481	90.9074	0	0	0	0	0	0	0	0	0	0	0	0	0	0	0	0	0
																			3831.03	2049.47	2121.34	1709.69	1331.63	717.849	3831.03	2373.4	1193.9	26.801	4.00767	7.4262	18.2214	207.277	0	0	0	0	0	0	0	0	0	0	0	0	0	0	0	0	0
																			3662.96	1924.58	2017.87	1645.09	1250.5	674.078	3662.96	2270.53	1139.67	23.572	4.10565	4.57557	15.4542	205.06	0	0	0	0	0	0	0	0	0	0	0	0	0	0	0	0	0
																			4370.71	2325.28	2412.48	1958.23	1508.86	816.418	4370.71	2712	1369.94	25.7297	4.83258	10.9866	19.9316	227.293	0	0	0	0	0	0	0	0	0	0	0	0	0	0	0	0	0
																			4897.51	2561.6	2687.65	2209.86	1659.66	901.939	4897.51	3054.18	1527.07	29.5329	5.10666	18.5347	20.9649	242.118	0	0	0	0	0	0	0	0	0	0	0	0	0	0	0	0	0
																			4977.48	2608.15	2727.85	2249.63	1687.3	920.853	4977.48	3086.91	1548.45	28.333	5.21953	21.7348	30.6546	256.176	0	0	0	0	0	0	0	0	0	0	0	0	0	0	0	0	0
																			3864.8	2056.1	2137.63	1727.18	1336.95	719.151	3864.8	2403.62	1206.53	23.2545	4.22371	13.2089	6.96195	207.002	0	0	0	0	0	0	0	0	0	0	0	0	0	0	0	0	0
																			4988.9	2618.9	2737.25	2251.66	1694.54	924.36	4988.9	3095.11	1558.44	27.5902	5.19994	24.9979	31.2613	246.296	0	0	0	0	0	0	0	0	0	0	0	0	0	0	0	0	0
																			4202.56	2204.09	2313.79	1888.77	1431.91	772.189	4202.56	2588.77	1326.96	28.5075	4.29809	14.3755	10.6755	228.968	0	5.68434e-14	0	0	0	0	0	0	0	0	0	5.68434e-14	0	0	0	0	0
																			3504.94	1822.28	1928.24	1576.7	1184.96	637.324	3504.94	2167.16	1094.18	21.9887	3.89265	7.91498	21.3697	188.438	0	0	0	0	0	0	0	0	0	0	0	0	0	0	0	0	0
																			3365.33	1808.33	1869.74	1495.59	1178.28	630.05	3365.33	2068.02	1064.08	21.2484	3.90986	9.81365	5.3646	192.891	0	0	0	0	0	0	0	0	0	0	0	0	0	0	0	0	0
																			4325.82	2273.29	2379.95	1945.87	1475.54	797.747	4325.82	2662.62	1369.66	28.5523	4.48294	14.1836	22.8596	223.457	0	0	0	0	0	0	0	0	0	0	0	0	0	0	0	0	0
																			3457.53	1797.66	1902.32	1555.21	1170.26	627.405	3457.53	2150.56	1064.25	19.5075	3.96284	16.0136	18.726	184.516	0	0	0	0	0	0	0	0	0	0	0	0	0	0	0	0	0
																			3663.09	1931.12	2020.7	1642.38	1256.16	674.963	3663.09	2269.49	1152.41	23.1382	3.98406	8.87277	15.0991	190.09	0	0	0	0	0	0	0	0	0	0	0	0	0	0	0	0	0
																			5398.09	2812.63	2950.62	2447.48	1817.86	994.767	5398.09	3398.15	1638.71	30.7889	5.51753	23.2744	35.2138	266.437	0	0	0	0	0	0	0	0	0	0	0	0	0	0	0	0	0
																			4066.22	2105.41	2232.32	1833.9	1368.42	736.988	4066.22	2589.16	1201.96	26.8554	4.5118	20.937	13.6878	209.109	0	0	0	0	0	0	0	0	0	0	0	0	0	0	0	0	0
																			3180.41	1666.36	1751.53	1428.87	1082.38	583.974	3180.41	1958.18	992.107	19.9542	3.04088	12.0105	15.4121	179.7	0	0	0	0	0	0	0	0	0	0	0	0	0	0	0	0	0
																			3711.78	1952.06	2045.07	1666.7	1268.31	683.751	3711.78	2270.88	1167.44	24.5063	3.27685	19.9254	24.8073	200.942	0	0	0	0	0	0	0	0	0	0	0	0	0	0	0	0	0
																			4201.85	2219.94	2312.28	1889.58	1438.81	781.131	4201.85	2623.99	1290.48	23.7624	3.85107	16.2178	29.4924	214.059	0	0	0	0	0	0	0	0	0	0	0	0	0	0	0	0	0
																			2129.17	1150.71	1187.43	941.739	751.022	399.689	2129.17	1278.8	685.85	14.5555	2.33972	7.64013	12.6248	127.354	0	0	0	0	0	0	0	0	0	0	0	0	0	0	0	0	0
																			4266.66	2257.04	2348.13	1918.52	1462.15	794.882	4266.66	2620.14	1343.18	26.2987	4.73517	15.8119	28.1234	228.367	0	0	0	0	0	0	0	0	0	0	0	0	0	0	0	0	0
																			2837.45	1530.82	1579.43	1258.01	997.518	533.3	2837.45	1737.62	890.923	17.3138	2.71593	12.4348	14.3493	162.087	0	0	0	0	0	0	0	0	0	0	0	0	0	0	0	0	0
																			5479.99	2820.39	2988.58	2491.41	1823.46	996.923	5479.99	3456.08	1677.86	34.8158	6.58906	25.8737	13.7455	265.033	0	0	0	0	0	0	0	0	0	0	0	0	0	0	0	0	0
																			5347.57	2777.99	2927.83	2419.73	1797.62	980.369	5347.57	3358.67	1648.96	31.7055	6.4959	19.4845	15.0948	267.154	0	0	0	0	0	0	0	0	0	0	0	0	0	0	0	0	0
																			3961.32	2083.31	2182.76	1778.56	1352.95	730.359	3961.32	2430.46	1257.89	26.4675	4.40953	17.5239	16.9498	207.618	0	0	0	0	0	0	0	0	0	0	0	0	0	0	0	0	0
																			2045.44	1095.96	1138.72	906.727	715.493	380.47	2045.44	1245.26	646.519	12.6912	1.84787	9.15094	9.07476	120.9	0	0	0	0	0	0	0	0	0	0	0	0	0	0	0	0	0
																			4597.95	2412.2	2524.41	2073.55	1561.72	850.478	4597.95	2860.22	1435.82	28.0828	5.0548	18.7821	24.3705	225.629	0	0	0	0	0	0	0	0	0	0	0	0	0	0	0	0	0
																			4574.1	2404.98	2515.03	2059.07	1559.8	845.179	4574.1	2814.17	1441.36	29.0378	4.25763	25.7794	21.7139	237.787	0	0	0	0	0	0	0	0	0	0	0	0	0	0	0	0	0
																			3879.03	2046.97	2139.26	1739.77	1329.67	717.299	3879.03	2384.56	1220.21	28.2571	4.07922	14.2965	19.2673	208.352	0	0	0	0	0	0	0	0	0	0	0	0	0	0	0	0	0
																			5102.91	2635.76	2785.86	2317.05	1705.36	930.403	5102.91	3189.11	1583.3	27.5952	4.98812	30.3467	24.0189	243.55	0	0	0	0	0	0	0	0	0	0	0	0	0	0	0	0	0
																			2278.96	1243.52	1273.96	1005	811.565	431.954	2278.96	1382.43	727.259	14.5401	2.17299	7.18964	12.5489	132.815	0	0	0	0	0	0	0	0	0	0	0	0	0	0	0	0	0
																			5326.17	2806.16	2918.53	2407.65	1811.97	994.186	5326.17	3310.96	1654.54	35.5118	4.8861	17.9024	37.3451	265.034	0	0	0	0	0	0	0	0	0	0	0	0	0	0	0	0	0
																			4273.43	2256.8	2353.46	1919.97	1464.66	792.137	4273.43	2618.16	1355.71	28.403	4.38232	15.1965	19.7883	231.781	0	0	0	0	0	0	0	0	0	0	0	0	0	0	0	0	0
																			4563.47	2387.09	2505.68	2057.79	1549.46	837.632	4563.47	2842.15	1398.94	31.7071	4.78895	22.3909	23.3898	240.104	0	0	0	0	0	0	0	0	0	0	0	0	0	0	0	0	0
																			4848.85	2495.02	2649	2199.85	1617.75	877.265	4848.85	3024.99	1512.14	28.9151	5.06945	12.6847	21.0302	244.023	0	0	0	0	0	0	0	0	0	0	0	0	0	0	0	0	0
																			5213.47	2726.07	2861.31	2352.16	1767.11	958.966	5213.47	3288.6	1594.56	29.9278	5.94172	18.9443	10.2073	265.282	0	0	0	0	0	0	0	0	0	0	0	0	0	0	0	0	0
																			5057.42	2611.03	2764.29	2293.13	1691.27	919.757	5057.42	3159.05	1580.38	31.6665	5.21932	21.9068	17.7231	241.469	0	0	0	0	0	0	0	0	0	0	0	0	0	0	0	0	0
																			4387.55	2278.7	2407.08	1980.47	1478.71	799.991	4387.55	2752.27	1328.49	26.9411	5.15211	22.2163	19.9411	232.539	0	0	0	0	0	0	0	0	0	0	0	0	0	0	0	0	0
																			3620.01	1901.24	1995.85	1624.16	1234.62	666.617	3620.01	2242.04	1123.96	22.5284	3.43802	15.9077	18.845	193.286	0	0	0	0	0	0	0	0	0	0	0	0	0	0	0	0	0
																			5069.51	2673.35	2788.52	2280.99	1731.31	942.048	5069.51	3181.28	1561.44	30.3358	5.30797	20.8429	15.1397	255.165	0	0	0	0	0	0	0	0	0	0	0	0	0	0	0	0	0
																			4276.85	2293.42	2367.12	1909.74	1487.93	805.486	4276.85	2644.66	1331.12	27.2565	4.47886	16.3338	22.3139	230.688	0	0	0	0	0	0	0	0	0	0	0	0	0	0	0	0	0
																			5543.25	2923.54	3038.91	2504.34	1886.44	1037.11	5543.25	3425.68	1762.13	34.3453	6.50485	20.6469	31.1611	262.776	0	0	0	0	0	0	0	0	0	0	0	0	0	0	0	0	0
																			4581.31	2354.47	2502.67	2078.64	1526.47	827.991	4581.31	2883.43	1401.56	28.254	4.43337	20.3986	19.0609	224.168	0	0	0	0	0	0	0	0	0	0	0	0	0	0	0	0	0
																			5460.83	2873.7	2986.2	2474.63	1850.16	1023.54	5460.83	3386.81	1696.94	29.8772	5.06063	23.6601	42.3187	276.171	0	0	0	0	0	0	0	0	0	0	0	0	0	0	0	0	0
																			4896.15	2552.83	2683.83	2212.32	1652.69	900.14	4896.15	3080.37	1490.09	26.634	4.8082	20.7095	20.056	253.482	0	0	0	0	0	0	0	0	0	0	0	0	0	0	0	0	0
																			3081.15	1633.69	1705.67	1375.47	1063.49	570.203	3081.15	1909.83	942.174	18.4092	3.39292	19.5855	17.4314	170.326	0	0	0	0	0	0	0	0	0	0	0	0	0	0	0	0	0
																			3018.89	1606.42	1671.82	1347.07	1046.49	559.928	3018.89	1851.67	936.922	19.1658	3.14769	16.0351	20.8352	171.108	0	0	0	0	0	0	0	0	0	0	0	0	0	0	0	0	0
																			5110.82	2651.6	2797.02	2313.8	1715.84	935.764	5110.82	3208.4	1558.06	29.1704	5.67398	19.287	28.4373	261.782	0	0	0	0	0	0	0	0	0	0	0	0	0	0	0	0	0
																			3296.51	1719.89	1815.6	1480.92	1117.42	602.47	3296.51	2010.25	1051.14	21.9156	3.26973	8.73163	15.1392	186.069	0	0	0	0	0	0	0	0	0	0	0	0	0	0	0	0	0
																			5982.76	3083.94	3257.63	2725.13	1990.94	1093.01	5982.76	3778.93	1848.28	32.1319	6.33299	17.2822	21.3843	278.41	0	0	0	0	0	0	0	0	0	0	0	0	0	0	0	0	0
																			5604.88	2870.69	3051.46	2553.42	1857.13	1013.56	5604.88	3553.2	1706.61	34.9937	5.56378	20.2274	19.1309	265.157	0	0	0	0	0	0	0	0	0	0	0	0	0	0	0	0	0
																			5769.72	3007.72	3152.48	2617.24	1942.46	1065.26	5769.72	3611.04	1782.39	38.2048	6.71056	27.7527	28.6836	274.94	0	0	0	0	0	0	0	0	0	0	0	0	0	0	0	0	0
																			3260.85	1741.26	1806.64	1454.21	1132.92	608.341	3260.85	1997.43	1039.51	19.5408	3.87723	8.93911	15.7168	175.83	0	0	0	0	0	0	0	0	0	0	0	0	0	0	0	0	0
																			2124.85	1149.74	1186.65	938.204	750.949	398.789	2124.85	1271.49	699.757	13.7129	2.4291	2.87904	10.7153	123.875	0	0	0	0	0	0	0	0	0	0	0	0	0	0	0	0	0
																			2381.61	1273.36	1323.41	1058.21	831.95	441.405	2381.61	1445.03	752.153	14.4603	2.75245	12.3692	12.1899	142.655	0	0	0	0	0	0	0	0	0	0	0	0	0	0	0	0	0
																			6892.82	3467.43	3714.94	3177.88	2228.58	1238.85	6892.82	4418.45	2065.5	41.1252	7.79406	31.0809	28.5807	300.295	0	0	0	0	0	0	0	0	0	0	0	0	0	0	0	0	0
																			3452.01	1820.9	1904.92	1547.09	1183.46	637.434	3452.01	2105.03	1101.14	20.2829	3.94804	14.7736	16.5624	190.281	0	0	0	0	0	0	0	0	0	0	0	0	0	0	0	0	0
																			4304.25	2306.18	2381.36	1922.89	1497.1	809.072	4304.25	2655.47	1356.9	28.0462	4.45809	25.1687	5.77054	228.434	0	0	0	0	0	0	0	0	0	0	0	0	0	0	0	0	0
																			4710.81	2430.68	2577.32	2133.49	1575.67	855.008	4710.81	2947.8	1467.06	26.9536	5.72016	9.22235	17.85	236.195	0	0	0	0	0	0	0	0	0	0	0	0	0	0	0	0	0
																			3019.45	1605.51	1672.29	1347.15	1045.75	559.756	3019.45	1843.62	961.784	19.6373	3.57673	8.76412	13.5734	168.498	0	0	0	0	0	0	0	0	0	0	0	0	0	0	0	0	0
																			3342.57	1773.11	1851.16	1491.42	1155.42	617.691	3342.57	2042.98	1066.01	21.4347	4.35627	10.0318	16.2133	181.545	0	0	0	0	0	0	0	0	0	0	0	0	0	0	0	0	0
																			6329.57	3237.28	3431.77	2897.81	2084.09	1153.19	6329.57	3961.4	1964.48	37.3961	6.78694	33.4211	36.1639	289.922	0	0	0	0	0	0	0	0	0	0	0	0	0	0	0	0	0
																			5017.82	2604.24	2743.46	2274.36	1684.8	919.443	5017.82	3167.48	1511.15	34.9673	4.78263	20.6456	30.2529	248.543	0	0	0	0	0	0	0	0	0	0	0	0	0	0	0	0	0
																			4797.12	2523.3	2637.17	2159.96	1634.76	888.54	4797.12	2947.65	1530.84	31.6562	4.4987	23.1805	26.4416	232.856	0	0	0	0	0	0	0	0	0	0	0	0	0	0	0	0	0
																			3761.41	1999.31	2079.38	1682.03	1298.78	700.526	3761.41	2286.96	1208.75	25.5166	3.89352	13.2905	13.4765	209.526	0	0	0	0	0	0	0	0	0	0	0	0	0	0	0	0	0
																			6691.76	3526.9	3658.45	3033.31	2271.4	1255.49	6691.76	4187.98	2109.22	42.8461	6.71796	26.2496	19.2183	299.533	0	0	0	0	0	0	0	0	0	0	0	0	0	0	0	0	0
																			6015.98	3073.33	3270.05	2745.93	1984.43	1088.9	6015.98	3780.78	1858.88	39.3601	6.55997	27.6188	22.7804	279.996	0	0	0	0	0	0	0	0	0	0	0	0	0	0	0	0	0
																			5217.83	2771.58	2867.11	2350.72	1792.26	979.317	5217.83	3204.02	1656.38	32.2751	5.96989	26.6204	31.2116	261.358	0	0	0	0	0	0	0	0	0	0	0	0	0	0	0	0	0
																			3763.15	1995.17	2078.85	1684.3	1296.33	698.834	3763.15	2284.26	1213.93	28.1675	3.63212	14.5973	14.4438	204.125	0	0	0	0	0	0	0	0	0	0	0	0	0	0	0	0	0
																			3778.74	1977.78	2083.41	1695.33	1287.51	690.267	3778.74	2359.04	1152.26	26.531	4.21622	20.6652	9.33737	206.688	0	0	0	0	0	0	0	0	0	0	0	0	0	0	0	0	0
																			4472.31	2349.71	2459.56	2012.75	1522.67	827.043	4472.31	2763.4	1396.55	30.3286	4.30683	22.6741	26.5041	228.543	0	0	0	0	0	0	0	0	0	0	0	0	0	0	0	0	0
																			5439.8	2868.74	2980.42	2459.38	1850.14	1018.6	5439.8	3380.92	1689.65	32.0928	6.23097	22.873	37.1825	270.853	0	0	0	0	0	0	0	0	0	0	0	0	0	0	0	0	0
																			4588.07	2377.29	2514.91	2073.16	1541.9	835.397	4588.07	2887.11	1400.96	28.7697	4.16522	13.9082	17.5585	235.602	0	0	0	0	0	0	0	0	0	0	0	0	0	0	0	0	0
																			3715.77	1941.93	2042.62	1673.15	1258.92	683.009	3715.77	2297.15	1152.94	21.8158	4.16628	13.5379	20.6281	205.533	0	0	0	0	0	0	0	0	0	0	0	0	0	0	0	0	0
																			4984.71	2585.11	2726.18	2258.52	1672.62	912.487	4984.71	3117.44	1528.2	30.4916	5.7375	23.3229	28.2731	251.249	0	0	0	0	0	0	0	0	0	0	0	0	0	0	0	0	0
																			3333.21	1784.77	1849.26	1483.95	1162.55	622.218	3333.21	2034.05	1053.61	23.5501	3.2109	11.4991	10.8839	196.408	0	0	0	0	0	0	0	0	0	0	0	0	0	0	0	0	0
																			5310.43	2779.93	2909.33	2401.1	1797.89	982.041	5310.43	3347.07	1611.15	34.3594	5.21377	20.6294	17.9756	274.032	0	0	0	0	0	0	0	0	0	0	0	0	0	0	0	0	0
																			3650.94	1889.52	2002.39	1648.56	1227.65	661.869	3650.94	2257.42	1134.65	22.3489	3.93017	12.3877	15.8678	204.332	0	0	0	0	0	0	0	0	0	0	0	0	0	0	0	0	0
																			4677.25	2457.78	2568.36	2108.89	1592.88	864.892	4677.25	2915.94	1441.03	28.487	5.02614	23.1429	27.3195	236.299	0	0	0	0	0	0	0	0	0	0	0	0	0	0	0	0	0
																			5013.94	2677.8	2761.09	2252.85	1730.04	947.763	5013.94	3082.98	1579.89	34.7228	5.27309	19.6839	32.4665	258.914	0	0	0	0	0	0	0	0	0	0	0	0	0	0	0	0	0
																			5193.96	2665.05	2830.22	2363.74	1725.27	939.783	5193.96	3234.6	1623.94	32.8398	4.9308	20.1268	26.788	250.733	0	0	0	0	0	0	0	0	0	0	0	0	0	0	0	0	0
																			5636.87	2956.78	3085.8	2551.07	1909.42	1047.36	5636.87	3522.06	1762.68	36.0823	6.26789	18.6934	19.357	271.733	0	0	0	0	0	0	0	0	0	0	0	0	0	0	0	0	0
																			4387.26	2279.64	2406.31	1980.95	1479.05	800.589	4387.26	2735.76	1360.19	27.3096	5.08782	17.6932	15.0142	226.209	0	0	0	0	0	0	0	0	0	0	0	0	0	0	0	0	0
																			5046.65	2597.3	2755.25	2291.39	1681.49	915.809	5046.65	3168.09	1526.46	32.5669	5.55802	31.2307	22.3226	260.422	0	0	0	0	0	0	0	0	0	0	0	0	0	0	0	0	0
																			5767.86	3047.04	3162.6	2605.26	1968.42	1078.62	5767.86	3602.51	1782.32	35.2948	6.16169	29.1779	39.7045	272.689	0	0	0	0	0	0	0	0	0	0	0	0	0	0	0	0	0
																			4635.06	2463.11	2553.92	2081.14	1597.56	865.552	4635.06	2874.31	1443.31	31.9795	5.13929	21.4215	18.5669	240.33	0	0	0	0	0	0	0	0	0	0	0	0	0	0	0	0	0
																			6301.12	3185.41	3409.21	2891.92	2054.67	1130.74	6301.12	4020.74	1893.78	32.0289	7.27438	27.4494	27.4341	292.42	0	0	0	0	0	0	0	0	0	0	0	0	0	0	0	0	0
																			3933.16	2108.86	2177.62	1755.54	1368.98	739.884	3933.16	2413.55	1238.59	27.6432	4.3603	10.3174	19.7541	218.952	0	0	0	0	0	0	0	0	0	0	0	0	0	0	0	0	0
																			5632.05	2933.61	3075.31	2556.74	1891.64	1041.97	5632.05	3554.26	1705.76	40.6605	5.47057	20.3249	33.3221	272.254	0	0	0	0	0	0	0	0	0	0	0	0	0	0	0	0	0
																			3193.08	1727.6	1777.93	1415.15	1126.86	600.748	3193.08	1933.05	1037.64	18.3891	3.10509	7.29336	10.6842	182.914	0	0	0	0	0	0	0	0	0	0	0	0	0	0	0	0	0
																			4809.94	2542.7	2648.39	2161.55	1647.37	895.33	4809.94	2973.71	1517.61	28.5169	5.44057	16.3375	18.7118	249.622	0	0	0	0	0	0	0	0	0	0	0	0	0	0	0	0	0
																			4309.99	2291.35	2375.11	1934.88	1483.62	807.729	4309.99	2631.28	1366.73	25.6911	4.75792	22.4722	33.3921	225.663	0	0	0	0	0	0	0	0	0	0	0	0	0	0	0	0	0
																			4586.32	2364.92	2508.15	2078.17	1532.56	832.367	4586.32	2854.44	1420.48	29.143	5.21538	22.2004	28.6277	226.212	0	0	0	0	0	0	0	0	0	0	0	0	0	0	0	0	0
																			3396.45	1839.78	1888.22	1508.22	1196.35	643.432	3396.45	2072.76	1087.71	21.9395	4.07471	10.7189	15.571	183.667	0	0	0	0	0	0	0	0	0	0	0	0	0	0	0	0	0
																			5731.47	3009.47	3140.6	2590.88	1944.47	1065	5731.47	3560.78	1798.52	38.0933	6.46954	35.1909	14.4463	277.972	0	0	0	0	0	0	0	0	0	0	0	0	0	0	0	0	0
																			3544.84	1887.24	1961	1583.84	1226.97	660.277	3544.84	2170.26	1127.93	19.867	3.988	12.7742	23.5266	186.493	0	0	0	0	0	0	0	0	0	0	0	0	0	0	0	0	0
																			3288.14	1737.07	1815.22	1472.92	1130.49	606.576	3288.14	2010.13	1028.32	20.9845	3.79299	13.6588	21.9415	189.308	0	0	0	0	0	0	0	0	0	0	0	0	0	0	0	0	0
																			2858.9	1552.58	1593.38	1265.53	1011.17	541.417	2858.9	1695.78	948.044	16.0282	2.97161	12.0797	16.5766	167.422	0	0	0	0	0	0	0	0	0	0	0	0	0	0	0	0	0
																			5084.91	2685.35	2792.91	2292	1738.92	946.436	5084.91	3180.94	1570.13	32.8316	5.50972	23.0379	23.4888	248.971	0	0	0	0	0	0	0	0	0	0	0	0	0	0	0	0	0
																			4305.55	2245.44	2362.76	1942.8	1455.84	789.601	4305.55	2669.32	1341.22	29.6756	4.27254	8.87147	28.8336	223.361	0	0	0	0	0	0	0	0	0	0	0	0	0	0	0	0	0
																			5040.48	2643.06	2760.19	2280.29	1705.92	937.14	5040.48	3133.62	1557	34.9991	4.46158	23.3382	35.1881	251.875	0	0	0	0	0	0	0	0	0	0	0	0	0	0	0	0	0
																			4859.58	2546.35	2666.89	2192.69	1649.5	896.853	4859.58	3045.91	1482.55	33.2009	4.85496	13.7009	29.4827	249.878	0	0	0	0	0	0	0	0	0	0	0	0	0	0	0	0	0
																			4509.24	2335.65	2469.89	2039.35	1513.25	822.401	4509.24	2836.32	1373.06	27.9557	4.02848	11.6597	24.2324	231.985	0	0	0	0	0	0	0	0	0	0	0	0	0	0	0	0	0
																			5319.79	2802.15	2919.37	2400.41	1812.19	989.961	5319.79	3300.81	1656.81	35.9305	5.01526	25.5645	24.5561	271.094	0	0	0	0	0	0	0	0	0	0	0	0	0	0	0	0	0
																			3791.63	2014.4	2093.71	1697.92	1306.65	707.757	3791.63	2332.73	1181.18	22.7806	3.92562	15.6529	23.8101	211.553	0	0	0	0	0	0	0	0	0	0	0	0	0	0	0	0	0
																			5193.8	2761.78	2853.82	2339.98	1785.88	975.896	5193.8	3220.93	1621.88	32.932	5.95586	24.4235	35.8897	251.792	0	0	0	0	0	0	0	0	0	0	0	0	0	0	0	0	0
																			5273.05	2712.64	2873.43	2399.62	1751.5	961.147	5273.05	3337.64	1581.53	31.9007	5.55323	26.1527	37.8498	252.421	0	0	0	0	0	0	0	0	0	0	0	0	0	0	0	0	0
																			4698.73	2464.7	2580.14	2118.6	1595.97	868.734	4698.73	2969.01	1431.8	28.4874	5.3484	7.52306	28.7503	227.817	0	0	0	0	0	0	0	0	0	0	0	0	0	0	0	0	0
																			5529.44	2833.6	3004.98	2524.46	1824.82	1008.79	5529.44	3460.93	1705.14	33.0743	5.46944	20.995	41.2214	262.611	0	0	0	0	0	0	0	0	0	0	0	0	0	0	0	0	0
																			4654.8	2505.74	2572.96	2081.84	1622.49	883.25	4654.8	2821.32	1507.01	30.3367	5.38716	13.4165	31.2449	246.085	0	0	0	0	0	0	0	0	0	0	0	0	0	0	0	0	0
																			5276.89	2728.74	2880.56	2396.33	1765.53	963.217	5276.89	3304.07	1632.87	32.8068	5.59734	18.1529	25.8048	257.587	0	0	0	0	0	0	0	0	0	0	0	0	0	0	0	0	0
																			4106.91	2166.94	2263.48	1843.43	1407.76	759.173	4106.91	2542.05	1292.23	27.7163	4.71109	17.0745	14.9967	208.128	0	0	0	0	0	0	0	0	0	0	0	0	0	0	0	0	0
																			3512.72	1933.58	1963.43	1549.29	1257.87	675.718	3512.72	2112.36	1156.34	23.489	4.40366	14.541	14.1034	187.476	0	0	0	0	0	0	0	0	0	0	0	0	0	0	0	0	0
																			3299.92	1781.74	1834.59	1465.33	1159.92	621.82	3299.92	1995.97	1074.08	18.3726	3.28377	11.0076	13.7635	183.438	0	0	0	0	0	0	0	0	0	0	0	0	0	0	0	0	0
																			4119.37	2222.67	2285.31	1834.06	1445.07	777.603	4119.37	2515.65	1327.56	26.9388	4.62733	18.3426	8.69593	217.549	0	0	0	0	0	0	0	0	0	0	0	0	0	0	0	0	0
																			5454.43	2826.28	2979.47	2474.96	1828.14	998.146	5454.43	3495.25	1600.58	33.824	5.95738	21.7001	24.5861	272.536	0	0	0	0	0	0	0	0	0	0	0	0	0	0	0	0	0
																			5158.84	2609.77	2804.85	2353.99	1690.62	919.143	5158.84	3273.51	1552.04	30.1565	4.84555	27.9734	19.0938	251.219	0	0	0	0	0	0	0	0	0	0	0	0	0	0	0	0	0
																			4845.04	2488.45	2641.43	2203.61	1609.97	878.472	4845.04	3074.84	1446	28.6459	5.00923	18.7917	30.9281	240.827	0	0	0	0	0	0	0	0	0	0	0	0	0	0	0	0	0
																			4830.01	2585.54	2665.34	2164.66	1674.8	910.741	4830.01	2945.51	1551.78	28.7653	5.26198	19.7238	20.8128	258.158	0	0	0	0	0	0	0	0	0	0	0	0	0	0	0	0	0
																			5879.44	3042.47	3204.77	2674.67	1962.12	1080.35	5879.44	3697.88	1819.26	37.3106	6.77966	15.0102	24.9717	278.229	0	0	0	0	0	0	0	0	0	0	0	0	0	0	0	0	0
																			5005.55	2648.84	2750.4	2255.16	1712.49	936.355	5005.55	3098.47	1573.04	32.1614	4.94253	18.6582	29.5964	248.68	0	0	0	0	0	0	0	0	0	0	0	0	0	0	0	0	0
																			4816.03	2490.89	2636.84	2179.19	1617.18	873.709	4816.03	3022.02	1486.53	31.4625	5.82474	21.0395	13.5159	235.629	0	0	0	0	0	0	0	0	0	0	0	0	0	0	0	0	0
																			3139.4	1660.36	1737.71	1401.7	1083.06	577.303	3139.4	1913.34	1020.66	20.3657	3.40753	13.1004	3.83995	164.69	0	0	0	0	0	0	0	0	0	0	0	0	0	0	0	0	0
																			4681.69	2498.54	2580.22	2101.48	1614.75	883.787	4681.69	2879.32	1467.31	28.3981	4.75607	16.0173	36.9816	248.908	0	0	0	0	0	0	0	0	0	0	0	0	0	0	0	0	0
																			4607.86	2476.67	2548	2059.86	1605.22	871.449	4607.86	2835.98	1458.55	28.8088	5.54342	18.2202	16.5839	244.169	0	0	0	0	0	0	0	0	0	0	0	0	0	0	0	0	0
																			6525.84	3372.96	3548.07	2977.78	2169.23	1203.73	6525.84	4118.46	2003.94	36.6631	6.85149	36.869	30.0958	292.968	0	0	0	0	0	0	0	0	0	0	0	0	0	0	0	0	0
																			2929.01	1591.66	1630.83	1298.18	1035.09	556.57	2929.01	1775.64	941.082	17.9529	3.19343	10.7164	19.4996	160.927	0	0	0	0	0	0	0	0	0	0	0	0	0	0	0	0	0
																			3343.96	1775	1850.79	1493.17	1157.83	617.17	3343.96	2057.97	1035.8	26.6846	3.54021	18.8416	11.5529	189.563	0	0	0	0	0	0	0	0	0	0	0	0	0	0	0	0	0
																			3617.26	1943.38	2004.67	1612.59	1262.91	680.478	3617.26	2242.21	1127.72	23.1991	3.8948	11.3036	18.8336	190.097	0	0	0	0	0	0	0	0	0	0	0	0	0	0	0	0	0
																			3925.42	2105.62	2174.64	1750.78	1370.35	735.272	3925.42	2407.79	1236.95	26.562	4.69437	19.6492	12.5423	217.231	0	0	0	0	0	0	0	0	0	0	0	0	0	0	0	0	0
																			5379.31	2767.66	2933.52	2445.79	1788.93	978.734	5379.31	3395.76	1637.73	34.2338	5.79644	20.777	20.0905	264.928	0	0	0	0	0	0	0	0	0	0	0	0	0	0	0	0	0
																			1051.19	557.892	585.479	465.706	365.146	192.745	1051.19	627.152	334.758	6.2834	1.16814	3.89499	5.42295	72.5058	0	0	0	0	0	0	0	0	0	0	0	0	0	0	0	0	0
																			4011.03	2048.59	2193.59	1817.44	1330.22	718.364	4011.03	2519.83	1225.15	25.9263	4.48337	10.4784	12.5742	212.589	0	0	0	0	0	0	0	0	0	0	0	0	0	0	0	0	0
																			5044.31	2630.81	2766.05	2278.26	1704.08	926.736	5044.31	3143.39	1566.98	31.8513	5.0321	23.0029	16.2236	257.836	0	0	0	0	0	0	0	0	0	0	0	0	0	0	0	0	0
																			4580.93	2377.92	2509.99	2070.94	1542.5	835.422	4580.93	2868.37	1407.04	27.5249	4.86923	19.7286	23.8596	229.536	0	0	0	0	0	0	0	0	0	0	0	0	0	0	0	0	0
																			3907.31	2064.53	2156.18	1751.13	1341.28	723.257	3907.31	2394.34	1239.73	27.7182	3.7204	13.5584	12.1282	216.117	0	0	0	0	0	0	0	0	0	0	0	0	0	0	0	0	0
																			3365.45	1798.54	1866.05	1499.41	1170.77	627.77	3365.45	2049.9	1080.49	22.7301	3.50134	13.5348	11.3408	183.95	0	0	0	0	0	0	0	0	0	0	0	0	0	0	0	0	0
																			3881.93	2042.1	2141	1740.93	1327.59	714.508	3881.93	2392.72	1218.97	26.198	4.46511	8.80518	18.3141	212.451	0	0	0	0	0	0	0	0	0	0	0	0	0	0	0	0	0
																			4409.14	2298.38	2419.99	1989.14	1491.1	807.274	4409.14	2747.9	1359.66	29.0702	4.16559	21.6934	23.4722	223.178	0	0	0	0	0	0	0	0	0	0	0	0	0	0	0	0	0
																			2893.58	1563.17	1607.98	1285.6	1016.32	546.853	2893.58	1770.01	900.837	17.5258	3.01354	8.9943	18.123	175.074	0	0	0	0	0	0	0	0	0	0	0	0	0	0	0	0	0
																			4856.84	2590.11	2676.1	2180.73	1674.79	915.328	4856.84	2997.96	1515.97	32.3146	5.2729	23.3962	34.9458	246.984	0	0	0	0	0	0	0	0	0	0	0	0	0	0	0	0	0
																			4643.56	2464.66	2558.28	2085.27	1597.25	867.404	4643.56	2860.21	1458.44	27.7403	4.62122	18.5398	27.6858	246.324	0	0	0	0	0	0	0	0	0	0	0	0	0	0	0	0	0
																			4366.89	2252.65	2388.71	1978.18	1459.3	793.348	4366.89	2702.74	1353.12	28.2499	4.1744	19.3877	23.6948	235.522	0	0	0	0	0	0	0	0	0	0	0	0	0	0	0	0	0
																			4839.7	2526.94	2653.45	2186.25	1636.44	890.506	4839.7	3001.31	1521.17	28.9759	5.20695	10.8541	28.0725	244.115	0	0	0	0	0	0	0	0	0	0	0	0	0	0	0	0	0
																			4711.3	2458.78	2583.1	2128.21	1591.59	867.193	4711.3	2946.01	1443.52	31.9272	5.06993	17.2812	28.1185	239.379	0	0	0	0	0	0	0	0	0	0	0	0	0	0	0	0	0
																			3602.82	1917.75	1994.4	1608.42	1249.32	668.431	3602.82	2234.83	1116.07	23.4233	3.82725	16.4565	12.4032	195.802	0	0	0	0	0	0	0	0	0	0	0	0	0	0	0	0	0
																			3564.81	1894.26	1971.47	1593.35	1230.64	663.615	3564.81	2169.75	1130.5	25.6553	3.65011	17.895	22.4758	194.88	0	0	0	0	0	0	0	0	0	0	0	0	0	0	0	0	0
																			3379.21	1789.11	1867.58	1511.64	1162.89	626.217	3379.21	2065.11	1062.03	22.3237	3.97254	20.8723	16.4383	188.467	0	0	0	0	0	0	0	0	0	0	0	0	0	0	0	0	0
																			5346.91	2824.31	2935.97	2410.94	1825.26	999.05	5346.91	3321.43	1665.67	30.8844	5.77202	24.5986	29.3825	269.174	0	0	0	0	0	0	0	0	0	0	0	0	0	0	0	0	0
																			3805.73	1995.29	2094.46	1711.27	1294.97	700.315	3805.73	2355.39	1185.29	25.4181	4.00817	9.9254	20.0186	205.675	0	0	0	0	0	0	0	0	0	0	0	0	0	0	0	0	0
																			4575.31	2413.6	2516.17	2059.14	1563.44	850.157	4575.31	2856.36	1414.72	28.876	4.79773	16.3741	23.556	230.632	0	0	0	0	0	0	0	0	0	0	0	0	0	0	0	0	0
																			4616.83	2495.77	2555.65	2061.17	1615.21	880.554	4616.83	2806.17	1486.56	29.1031	4.81809	27.9109	24.8006	237.459	0	0	0	0	0	0	0	0	0	0	0	0	0	0	0	0	0
																			3315.88	1754.85	1832.53	1483.36	1141.16	613.696	3315.88	2034.06	1039.84	23.0612	3.14691	14.8713	17.4387	183.466	0	0	0	0	0	0	0	0	0	0	0	0	0	0	0	0	0
																			2096.06	1114.24	1164.51	931.544	728.419	385.822	2096.06	1266.22	680.728	13.6219	1.8813	7.72699	6.52612	119.357	0	0	0	0	0	0	0	0	0	0	0	0	0	0	0	0	0
																			5196.88	2753.58	2855.61	2341.27	1780.85	972.733	5196.88	3228.56	1620.17	32.4761	5.48823	19.7804	25.0395	265.368	0	0	0	0	0	0	0	0	0	0	0	0	0	0	0	0	0
																			5424.76	2815.85	2964.61	2460.14	1821.81	994.038	5424.76	3378.01	1696.77	33.8406	6.02077	12.0303	32.6909	265.395	0	0	0	0	0	0	0	0	0	0	0	0	0	0	0	0	0
																			5690.89	2935.92	3100.16	2590.73	1894.83	1041.09	5690.89	3589.92	1752.71	36.8876	6.16526	15.987	27.1677	262.062	0	0	0	0	0	0	0	0	0	0	0	0	0	0	0	0	0
																			3897.58	2049.71	2146.83	1750.75	1330.83	718.879	3897.58	2409.21	1218.24	24.1529	3.75692	16.1377	19.3881	206.702	0	0	0	0	0	0	0	0	0	0	0	0	0	0	0	0	0
																			3881.35	2080.16	2151.81	1729.54	1353.1	727.057	3881.35	2387.09	1227.43	23.5686	4.39297	13.1198	14.7605	210.982	0	0	0	0	0	0	0	0	0	0	0	0	0	0	0	0	0
																			4707.94	2532.03	2601.77	2106.17	1639.21	892.812	4707.94	2885.24	1494.72	32.2603	4.58564	19.2137	29.2003	242.726	0	0	0	0	0	0	0	0	0	0	0	0	0	0	0	0	0
																			4559.53	2400.21	2505.72	2053.8	1552.66	847.546	4559.53	2817.14	1425.04	28.0855	5.08409	16.6688	31.4216	236.089	0	0	0	0	0	0	0	0	0	0	0	0	0	0	0	0	0
																			5985.91	3039.87	3248.4	2737.52	1962.77	1077.1	5985.91	3796.05	1843.92	39.5966	6.42338	12.1726	18.1322	269.62	0	0	0	0	0	0	0	0	0	0	0	0	0	0	0	0	0
																			5019.5	2641.89	2753.35	2266.15	1707.69	934.203	5019.5	3145.5	1548.2	27.1166	5.71394	18.5414	28.2681	246.157	0	0	0	0	0	0	0	0	0	0	0	0	0	0	0	0	0
																			3887.55	2046.51	2142.85	1744.7	1330.44	716.072	3887.55	2407.04	1219.14	22.0479	4.35388	14.5131	16.3095	204.143	0	0	0	0	0	0	0	0	0	0	0	0	0	0	0	0	0
																			4616.53	2386.49	2524.35	2092.18	1544.92	841.564	4616.53	2878.77	1426.28	31.7136	4.66664	21.6924	23.2355	230.164	0	0	0	0	0	0	0	0	0	0	0	0	0	0	0	0	0
																			3124.95	1636.78	1725.06	1399.89	1066.17	570.604	3124.95	1937.92	979.575	16.7591	3.38465	7.85018	9.25818	170.209	0	0	0	0	0	0	0	0	0	0	0	0	0	0	0	0	0
																			3792.56	1994.69	2090.18	1702.37	1295.96	698.731	3792.56	2378.65	1139.35	24.7302	3.91427	18.6799	19.3596	207.865	0	0	0	0	0	0	0	0	0	0	0	0	0	0	0	0	0
																			3805.72	2009.24	2099.7	1706.02	1306.96	702.279	3805.72	2370.53	1173.78	24.8264	4.26465	9.29058	18.9435	204.089	0	0	0	0	0	0	0	0	0	0	0	0	0	0	0	0	0
																			4536.63	2410.33	2501.22	2035.41	1562.95	847.382	4536.63	2850.05	1385.18	29.3516	4.81949	9.60882	23.2373	234.379	0	0	0	0	0	0	0	0	0	0	0	0	0	0	0	0	0
																			4194.82	2243.04	2318.11	1876.7	1453.48	789.565	4194.82	2568.3	1327.5	27.8049	4.46212	18.5292	32.585	215.636	0	0	0	0	0	0	0	0	0	0	0	0	0	0	0	0	0
																			5228.58	2722.58	2860.13	2368.45	1758.52	964.069	5228.58	3284.82	1589.3	28.2814	5.61127	24.9348	35.0255	260.609	0	0	0	0	0	0	0	0	0	0	0	0	0	0	0	0	0
																			4305.54	2278.11	2374.33	1931.21	1477.9	800.213	4305.54	2672.09	1351.32	26.0665	4.2252	11.0292	17.6461	223.162	0	0	0	0	0	0	0	0	0	0	0	0	0	0	0	0	0
																			5760.49	3015.23	3152.83	2607.66	1947.62	1067.61	5760.49	3571.05	1820	35.7356	6.67458	24.6399	23.0481	279.343	0	0	0	0	0	0	0	0	0	0	0	0	0	0	0	0	0
																			3717.81	1954.25	2048.57	1669.24	1268.8	685.45	3717.81	2284.89	1159.71	24.5478	4.13404	19.6929	20.2688	204.566	0	0	0	0	0	0	0	0	0	0	0	0	0	0	0	0	0
																			4764.55	2493.42	2612.1	2152.45	1609.64	883.78	4764.55	2944.99	1494.55	29.2751	5.00445	19.5834	32.1579	238.993	0	0	0	0	0	0	0	0	0	0	0	0	0	0	0	0	0
																			1821.05	980.896	1014.9	806.15	639.645	341.251	1821.05	1079.38	597.437	13.0962	1.60825	9.15123	15.3632	105.014	0	0	0	0	0	0	0	0	0	0	0	0	0	0	0	0	0
																			2489.72	1356.29	1391.51	1098.21	884.987	471.3	2489.72	1497.79	803.926	17.9146	3.09072	13.5066	12.915	140.578	0	0	0	0	0	0	0	0	0	0	0	0	0	0	0	0	0
																			4959.65	2660.35	2737.08	2222.57	1722.62	937.727	4959.65	3073.17	1552.67	29.4069	5.35661	16.826	25.6509	256.579	0	0	0	0	0	0	0	0	0	0	0	0	0	0	0	0	0
																			3225.87	1713.03	1787.39	1438.47	1116.58	596.451	3225.87	1967.88	1035.47	20.0967	3.54454	13.2556	15.0315	170.589	0	0	0	0	0	0	0	0	0	0	0	0	0	0	0	0	0
																			4443.26	2357.11	2447.74	1995.52	1526.76	830.354	4443.26	2758.35	1369.47	30.7559	4.28125	16.9909	30.9202	232.489	0	0	0	0	0	0	0	0	0	0	0	0	0	0	0	0	0
																			4511.19	2328.71	2470.8	2040.39	1512.37	816.345	4511.19	2830.62	1382.7	27.4415	4.77088	19.3	14.3172	232.044	0	0	0	0	0	0	0	0	0	0	0	0	0	0	0	0	0
																			4771.43	2523.45	2622.68	2148.75	1632.98	890.47	4771.43	2964.23	1478.25	30.3919	5.0154	15.8531	36.5256	241.153	0	0	0	0	0	0	0	0	0	0	0	0	0	0	0	0	0
																			3992.06	2121.16	2204.86	1787.2	1377.98	743.178	3992.06	2457.19	1251.34	25.0209	4.20279	16.5857	21.7298	215.997	0	0	0	0	0	0	0	0	0	0	0	0	0	0	0	0	0
																			3126.63	1640.12	1725.86	1400.77	1069.05	571.065	3126.63	1932.84	975.934	18.6456	3.62349	10.1573	12.3151	173.118	0	0	0	0	0	0	0	0	0	0	0	0	0	0	0	0	0
																			5549.11	2870.72	3030.33	2518.78	1857.15	1013.57	5549.11	3502.08	1714.92	36.7722	5.58868	3.77558	16.0416	269.934	0	0	0	0	0	0	0	0	0	0	0	0	0	0	0	0	0
																			5520.12	2892.9	3021.88	2498.24	1867.44	1025.46	5520.12	3462.31	1697.93	39.6329	6.14785	20.5812	27.2259	266.301	0	0	0	0	0	0	0	0	0	0	0	0	0	0	0	0	0
																			6840.94	3461.54	3696.05	3144.89	2226.7	1234.84	6840.94	4406.36	2052.96	40.3326	7.771	15.0584	22.6202	295.829	0	0	0	0	0	0	0	0	0	0	0	0	0	0	0	0	0
																			5655.01	2949.38	3092.55	2562.46	1906.26	1043.12	5655.01	3535.98	1739.52	35.2773	4.9716	35.9726	33.8316	269.463	0	0	0	0	0	0	0	0	0	0	0	0	0	0	0	0	0
																			5135	2683.88	2814.21	2320.79	1738.41	945.47	5135	3195.87	1604.6	32.9801	6.18045	24.0079	24.01	247.351	0	0	0	0	0	0	0	0	0	0	0	0	0	0	0	0	0
																			3739.98	1992.85	2067.75	1672.23	1295.76	697.09	3739.98	2278.91	1197.65	21.7374	4.22146	15.4307	21.2382	200.791	0	0	0	0	0	0	0	0	0	0	0	0	0	0	0	0	0
																			3541.01	1838.82	1947.82	1593.19	1196.73	642.089	3541.01	2176.82	1111.68	23.9985	3.69367	17.2283	7.33626	200.244	0	0	0	0	0	0	0	0	0	0	0	0	0	0	0	0	0
																			4013.93	2080.11	2202.56	1811.37	1350.05	730.055	4013.93	2471.86	1264	25.039	3.84138	17.3912	12.9769	218.82	0	0	0	0	0	0	0	0	0	0	0	0	0	0	0	0	0
																			6332.86	3250.82	3440.82	2892.04	2091.65	1159.17	6332.86	4051.81	1902.42	36.6288	5.9735	20.7658	24.4783	290.783	0	0	0	0	0	0	0	0	0	0	0	0	0	0	0	0	0
																			5777.24	2985.69	3150.7	2626.54	1925.83	1059.86	5777.24	3615.96	1790.19	39.335	6.34315	22.4735	22.9962	279.942	0	0	0	0	0	0	0	0	0	0	0	0	0	0	0	0	0
																			3339.54	1756.13	1843.51	1496.03	1142.82	613.307	3339.54	2047.69	1050.67	19.192	3.30009	11.839	17.7185	189.122	0	0	0	0	0	0	0	0	0	0	0	0	0	0	0	0	0
																			4142.24	2175.6	2278.56	1863.67	1411.04	764.564	4142.24	2524.39	1323.12	29.3023	4.44782	15.0837	22.0279	223.861	0	0	0	0	0	0	0	0	0	0	0	0	0	0	0	0	0
																			4133.53	2120.92	2261.95	1871.58	1376.03	744.89	4133.53	2585.19	1265.68	27.9359	4.13817	16.9317	21.9563	211.697	0	0	0	0	0	0	0	0	0	0	0	0	0	0	0	0	0
																			3724.08	1985.79	2062.83	1661.25	1291.97	693.82	3724.08	2284.85	1160.46	26.2175	3.34373	21.2119	17.4119	210.594	0	0	0	0	0	0	0	0	0	0	0	0	0	0	0	0	0
																			3812.53	2018.47	2104.21	1708.32	1309.06	709.412	3812.53	2349.47	1183.45	25.0069	4.4001	15.8905	27.8985	206.411	0	0	0	0	0	0	0	0	0	0	0	0	0	0	0	0	0
																			4403.09	2318.92	2421.64	1981.45	1502.97	815.958	4403.09	2720.7	1380.59	29.8977	5.0376	13.7054	22.5812	230.575	0	0	0	0	0	0	0	0	0	0	0	0	0	0	0	0	0
																			3852.55	2030.81	2124.63	1727.92	1319.09	711.717	3852.55	2398.88	1178.85	24.245	3.85572	18.1778	18.9712	209.562	0	0	0	0	0	0	0	0	0	0	0	0	0	0	0	0	0
																			5598.14	2895.53	3049.99	2548.14	1867.07	1028.46	5598.14	3514.61	1699.41	34.7415	6.73823	32.8014	40.4358	269.398	0	0	0	0	0	0	0	0	0	0	0	0	0	0	0	0	0
																			4233.56	2221.67	2327.98	1905.58	1440.65	781.021	4233.56	2586.83	1358.38	28.7654	4.64112	12.7329	23.8485	218.366	0	0	0	0	0	0	0	0	0	0	0	0	0	0	0	0	0
																			6018.94	3098.43	3271.63	2747.3	1995.41	1103.02	6018.94	3829.76	1797.59	39.6318	6.06292	20.1474	41.3393	284.406	0	0	0	0	0	0	0	0	0	0	0	0	0	0	0	0	0
																			5035.98	2618.63	2756.69	2279.3	1695.89	922.738	5035.98	3115.2	1584.32	29.3294	5.66836	16.7402	22.0035	262.714	0	0	0	0	0	0	0	0	0	0	0	0	0	0	0	0	0
																			5548.02	2862.26	3023.35	2524.67	1846.36	1015.9	5548.02	3504.33	1672.12	37.5187	5.99243	30.1653	39.9666	257.919	0	0	0	0	0	0	0	0	0	0	0	0	0	0	0	0	0
																			5275.05	2753	2882.69	2392.36	1775.12	977.885	5275.05	3276.79	1637.18	32.3621	4.97359	20.7719	45.0223	257.95	0	0	0	0	0	0	0	0	0	0	0	0	0	0	0	0	0
																			6253.04	3261.2	3411.94	2841.1	2104.17	1157.02	6253.04	3911.06	1941.85	41.4331	6.93089	30.3287	26.5256	294.907	0	0	0	0	0	0	0	0	0	0	0	0	0	0	0	0	0
																			2276.85	1206.72	1261.96	1014.89	786.797	419.919	2276.85	1375.77	733.573	13.5842	2.49714	8.13065	12.5048	130.784	0	0	0	0	0	0	0	0	0	0	0	0	0	0	0	0	0
																			4340.78	2329.68	2402.7	1938.09	1512.19	817.49	4340.78	2675.8	1373.24	25.1622	4.88564	22.5148	19.8688	219.318	0	0	0	0	0	0	0	0	0	0	0	0	0	0	0	0	0
																			3070.96	1658.24	1707.45	1363.51	1081.14	577.1	3070.96	1861.25	991.175	20.0758	3.34754	13.2775	15.039	166.801	0	0	0	0	0	0	0	0	0	0	0	0	0	0	0	0	0
																			5943.57	3076.97	3237.48	2706.09	1982.87	1094.11	5943.57	3739.98	1815.49	36.8127	6.41978	30.0926	42.7611	272.015	0	0	0	0	0	0	0	0	0	0	0	0	0	0	0	0	0
																			4001.82	2126.37	2210.86	1790.97	1382.67	743.701	4001.82	2459.37	1273.82	23.1929	4.33124	18.5854	15.3245	207.206	0	0	0	0	0	0	0	0	0	0	0	0	0	0	0	0	0
																			4704.8	2453.33	2578.23	2126.57	1588.27	865.057	4704.8	2884	1492.4	30.2161	4.59653	17.36	31.734	244.497	0	0	0	0	0	0	0	0	0	0	0	0	0	0	0	0	0
																			3994.43	2110.31	2200.1	1794.33	1367.36	742.948	3994.43	2429.86	1265.92	24.5115	4.09423	19.582	28.0839	222.385	0	0	0	0	0	0	0	0	0	0	0	0	0	0	0	0	0
																			2705.85	1410.04	1492.28	1213.57	918.333	491.705	2705.85	1663.94	844.769	17.0573	2.83065	5.92548	18.1954	153.134	0	0	0	0	0	0	0	0	0	0	0	0	0	0	0	0	0
																			5332.16	2777.37	2914.37	2417.79	1793.38	983.988	5332.16	3327.01	1635.92	32.7494	5.08624	27.8438	32.606	270.948	0	0	0	0	0	0	0	0	0	0	0	0	0	0	0	0	0
																			3920.28	2070.59	2162.13	1758.15	1344.52	726.068	3920.28	2437.04	1215.27	22.1435	4.41291	12.2744	24.1268	205.01	0	0	0	0	0	0	0	0	0	0	0	0	0	0	0	0	0
																			5220.63	2668.81	2842.34	2378.29	1726.96	941.842	5220.63	3261.4	1619.45	30.4288	5.02022	14.6112	35.4832	254.239	0	0	0	0	0	0	0	0	0	0	0	0	0	0	0	0	0
																			3994.26	2111.14	2203.5	1790.76	1373.29	737.856	3994.26	2452.22	1270.62	25.9768	4.99022	9.63294	10.4266	220.392	0	0	0	0	0	0	0	0	0	0	0	0	0	0	0	0	0
																			3809.17	2027.31	2102.33	1706.84	1315.93	711.376	3809.17	2314.21	1217.55	20.9472	3.93543	11.7322	25.1609	215.636	0	0	0	0	0	0	0	0	0	0	0	0	0	0	0	0	0
																			5969.15	3113.69	3260.24	2708.91	2008.93	1104.75	5969.15	3764.86	1837.96	33.5702	5.8267	25.1516	24.5936	277.183	0	0	0	0	0	0	0	0	0	0	0	0	0	0	0	0	0
																			3738.86	1994.48	2069.39	1669.47	1295.67	698.811	3738.86	2289.65	1187.77	21.4065	3.79716	9.25992	15.4351	211.54	0	0	0	0	0	0	0	0	0	0	0	0	0	0	0	0	0
																			5467.31	2877.71	2999.84	2467.48	1860.01	1017.71	5467.31	3422.48	1690.24	36.5313	5.55411	21.4858	23.3837	267.637	0	0	0	0	0	0	0	0	0	0	0	0	0	0	0	0	0
																			3034.28	1590.03	1674.93	1359.35	1034.76	555.268	3034.28	1875.94	935.512	19.2797	3.46204	9.51904	15.2952	175.272	0	0	0	0	0	0	0	0	0	0	0	0	0	0	0	0	0
																			2596.37	1377.29	1439.68	1156.69	899.293	477.995	2596.37	1576.37	832.174	16.0691	2.57503	12.1967	4.40245	152.586	0	0	0	0	0	0	0	0	0	0	0	0	0	0	0	0	0
																			6146.72	3169.03	3345.63	2801.09	2045.14	1123.89	6146.72	3916.1	1845.3	42.2321	6.37071	34.293	25.4788	276.947	0	0	0	0	0	0	0	0	0	0	0	0	0	0	0	0	0
																			2867.87	1519.67	1587.9	1279.96	988.976	530.692	2867.87	1757.31	903.166	19.6688	2.80371	10.6098	12.2865	162.023	0	0	0	0	0	0	0	0	0	0	0	0	0	0	0	0	0
																			2988.69	1584.36	1652.55	1336.14	1030.46	553.903	2988.69	1846.86	920.184	18.1716	3.04988	8.64401	15.7855	175.994	0	0	0	0	0	0	0	0	0	0	0	0	0	0	0	0	0
																			3449.52	1828.3	1906.77	1542.75	1187.8	640.498	3449.52	2109.14	1087.01	22.4273	3.39565	12.7842	20.3669	194.398	0	0	0	0	0	0	0	0	0	0	0	0	0	0	0	0	0
																			3345.67	1771.65	1853.23	1492.44	1154.05	617.602	3345.67	2061.61	1055.69	22.223	3.44845	12.2772	8.46185	181.963	0	0	0	0	0	0	0	0	0	0	0	0	0	0	0	0	0
																			4896.17	2599.44	2696.72	2199.44	1683.29	916.152	4896.17	3020.35	1543.1	29.5698	5.01174	24.5827	21.8773	251.673	0	0	0	0	0	0	0	0	0	0	0	0	0	0	0	0	0
																			3596.35	1950.56	1997.82	1598.53	1267.58	682.978	3596.35	2174.32	1163.89	22.1292	4.15065	15.7498	19.738	196.368	0	0	0	0	0	0	0	0	0	0	0	0	0	0	0	0	0
																			3287.94	1722.31	1813.47	1474.47	1122.89	599.429	3287.94	1997.36	1053.21	20.4908	3.5257	14.4283	16.2169	182.701	0	0	0	0	0	0	0	0	0	0	0	0	0	0	0	0	0
																			3681.47	1974.89	2042.5	1638.98	1284.36	690.531	3681.47	2279.73	1149.59	21.1407	3.98588	7.50755	15.6163	203.902	0	0	0	0	0	0	0	0	0	0	0	0	0	0	0	0	0
																			3839.26	2033.93	2117.12	1722.14	1318.72	715.216	3839.26	2331.32	1238.47	20.942	3.99988	10.3962	29.3412	204.785	0	0	0	0	0	0	0	0	0	0	0	0	0	0	0	0	0
																			1764.53	961.751	987.941	776.586	628.299	333.452	1764.53	1052.15	573.612	12.8887	2.00356	4.55068	10.1626	109.157	0	0	0	0	0	0	0	0	0	0	0	0	0	0	0	0	0
																			3700.67	1975.05	2049.66	1651	1286.42	688.636	3700.67	2273.95	1176.32	22.3922	4.31179	12.8449	6.47087	204.379	0	0	0	0	0	0	0	0	0	0	0	0	0	0	0	0	0
																			5155.4	2707.84	2828.91	2326.49	1753.61	954.228	5155.4	3206.46	1611.96	33.1789	5.492	15.2112	25.1504	257.945	0	0	0	0	0	0	0	0	0	0	0	0	0	0	0	0	0
																			3577.13	1887.93	1975.69	1601.43	1228.6	659.331	3577.13	2207.83	1119.91	23.8836	4.37514	14.2475	15.0312	191.853	0	0	0	0	0	0	0	0	0	0	0	0	0	0	0	0	0
																			3330.91	1769.17	1844.66	1486.25	1152.72	616.454	3330.91	2034.98	1068.02	25.2546	4.00241	6.3565	11.7048	180.595	0	0	0	0	0	0	0	0	0	0	0	0	0	0	0	0	0
																			2334.16	1229.22	1292.19	1041.96	801.685	427.53	2334.16	1411.13	753.379	14.1113	2.40446	8.44422	7.73798	136.948	0	0	0	0	0	0	0	0	0	0	0	0	0	0	0	0	0
																			3531.1	1838.13	1943.44	1587.66	1197.63	640.5	3531.1	2176.83	1105.05	22.3903	3.36914	15.3934	10.7055	197.369	0	0	0	0	0	0	0	0	0	0	0	0	0	0	0	0	0
																			4535.42	2427.94	2505.8	2029.62	1574.49	853.452	4535.42	2793.23	1431.2	28.3759	4.17696	18.538	21.1221	238.784	0	0	0	0	0	0	0	0	0	0	0	0	0	0	0	0	0
																			3454.4	1837.11	1912.03	1542.36	1196.02	641.095	3454.4	2119.26	1098.89	22.5092	3.42331	10.9488	6.9827	192.385	0	0	0	0	0	0	0	0	0	0	0	0	0	0	0	0	0
																			3732.91	1953.15	2056.67	1676.23	1271.1	682.049	3732.91	2350.36	1142.43	22.2335	3.902	11.931	10.0805	191.969	0	0	0	0	0	0	0	0	0	0	0	0	0	0	0	0	0
																			4994.15	2635.55	2744.61	2249.55	1707.84	927.703	4994.15	3107.38	1575.37	30.873	5.07383	6.95124	21.699	246.808	0	0	0	0	0	0	0	0	0	0	0	0	0	0	0	0	0
																			3497.05	1876.72	1939.21	1557.85	1219.58	657.138	3497.05	2125.81	1120.25	22.5868	3.87102	15.7345	17.178	191.631	0	0	0	0	0	0	0	0	0	0	0	0	0	0	0	0	0
																			3692.5	1970.57	2046.18	1646.31	1283.47	687.098	3692.5	2274.91	1168.86	24.3311	4.42846	10.2362	12.0276	197.704	0	0	0	0	0	0	0	0	0	0	0	0	0	0	0	0	0
																			3382.4	1822.01	1877.75	1504.65	1183.16	638.852	3382.4	2047.19	1082.04	22.7535	3.56566	16.2735	23.8647	186.715	0	0	0	0	0	0	0	0	0	0	0	0	0	0	0	0	0
																			4084.65	2138.04	2243.49	1841.16	1386.95	751.089	4084.65	2559.24	1236.87	25.9453	3.992	16.743	28.0884	213.772	0	0	0	0	0	0	0	0	0	0	0	0	0	0	0	0	0
																			5306.32	2805.42	2914.24	2392.08	1812.05	993.367	5306.32	3270.15	1676.76	33.9448	5.74191	21.697	26.2213	271.805	0	0	0	0	0	0	0	0	0	0	0	0	0	0	0	0	0
																			5435.05	2825.35	2969.36	2465.69	1824.77	1000.59	5435.05	3389.22	1678.72	37.9704	5.84966	30.6904	28.723	263.875	0	0	0	0	0	0	0	0	0	0	0	0	0	0	0	0	0
																			5308.77	2745.47	2900.28	2408.49	1776.04	969.431	5308.77	3357.76	1602.78	34.4125	5.28522	23.8781	29.6752	254.976	0	0	0	0	0	0	0	0	0	0	0	0	0	0	0	0	0
																			3753	1983.76	2073.22	1679.78	1290.77	692.982	3753	2286.36	1195.36	23.4687	3.71398	17.201	10.2539	216.644	0	0	0	0	0	0	0	0	0	0	0	0	0	0	0	0	0
																			2750.72	1501.91	1535.96	1214.76	978.507	523.402	2750.72	1631.81	908.098	20.2784	3.04169	12.5809	15.2259	159.684	0	0	0	0	0	0	0	0	0	0	0	0	0	0	0	0	0
																			4292.14	2218.94	2351.38	1940.77	1441.31	777.637	4292.14	2669.81	1342.02	28.1948	4.57646	16.8912	11.7151	218.931	0	0	0	0	0	0	0	0	0	0	0	0	0	0	0	0	0
																			1708.68	915.657	952.463	756.218	598.468	317.19	1708.68	1045.06	531.822	10.2465	1.90076	5.6606	10.7042	103.288	0	0	0	0	0	0	0	0	0	0	0	0	0	0	0	0	0
																			3779.69	2003.28	2085.81	1693.88	1301.01	702.275	3779.69	2317.54	1191.98	28.2094	4.0088	8.58641	21.6179	207.746	0	0	0	0	0	0	0	0	0	0	0	0	0	0	0	0	0
																			4650.08	2437.47	2552.78	2097.3	1578.14	859.33	4650.08	2870.05	1465.04	31.4197	4.01357	17.0016	22.1102	240.446	0	0	0	0	0	0	0	0	0	0	0	0	0	0	0	0	0
																			4547.81	2379.6	2495.47	2052.34	1541.34	838.26	4547.81	2830.78	1415.93	28.6581	4.6297	14.6008	23.292	229.923	0	0	0	0	0	0	0	0	0	0	0	0	0	0	0	0	0
																			2398.34	1290.3	1333.99	1064.36	840.97	449.33	2398.34	1434.43	773.781	15.3147	2.71743	8.95548	13.977	149.163	0	0	0	0	0	0	0	0	0	0	0	0	0	0	0	0	0
																			5769.52	3029.12	3156.29	2613.24	1952.54	1076.58	5769.52	3619.41	1755.49	36.8952	6.02748	23.9313	47.46	280.307	0	0	0	0	0	0	0	0	0	0	0	0	0	0	0	0	0
																			5936.82	3013.34	3217.01	2719.81	1943.7	1069.64	5936.82	3737.97	1823.09	38.1774	5.61132	20.7209	34.8098	276.44	0	0	0	0	0	0	0	0	0	0	0	0	0	0	0	0	0
																			5473.56	2813.58	2982.99	2490.57	1820.35	993.23	5473.56	3431.3	1700.33	32.5039	5.45624	20.0612	22.8267	261.089	0	0	0	0	0	0	0	0	0	0	0	0	0	0	0	0	0
																			6731.53	3444.73	3649.25	3082.27	2216.9	1227.83	6731.53	4281.47	2027.24	43.2965	8.15045	38.076	34.7239	298.562	0	0	0	0	0	0	0	0	0	0	0	0	0	0	0	0	0
																			4545.93	2358.18	2487.02	2058.91	1525.28	832.892	4545.93	2845.14	1394.21	27.6136	4.99708	17.2402	28.4056	228.325	0	0	0	0	0	0	0	0	0	0	0	0	0	0	0	0	0
																			3634.61	1904.33	2004.11	1630.5	1239.53	664.793	3634.61	2238.67	1137.56	22.4248	3.70735	19.0671	12.6424	200.531	0	0	0	0	0	0	0	0	0	0	0	0	0	0	0	0	0
																			5131.51	2687.95	2811.53	2319.98	1737.52	950.424	5131.51	3222.83	1576.77	30.3266	6.04041	17.6172	26.3949	251.533	0	0	0	0	0	0	0	0	0	0	0	0	0	0	0	0	0
																			2319.32	1257.03	1294.54	1024.77	820.693	436.338	2319.32	1404.8	746.06	14.5092	2.47271	5.83231	10.9973	134.642	0	0	0	0	0	0	0	0	0	0	0	0	0	0	0	0	0
																			6607.65	3379.85	3578.13	3029.52	2173.85	1206.01	6607.65	4231.55	1976.46	40.9365	7.06979	17.6411	38.2902	295.689	0	0	0	0	0	0	0	0	0	0	0	0	0	0	0	0	0
																			3258.47	1757.21	1810.31	1448.16	1143.01	614.203	3258.47	1987.31	1052.14	19.7692	3.03141	4.91609	19.5078	171.793	0	0	0	0	0	0	0	0	0	0	0	0	0	0	0	0	0
																			5172.11	2695.45	2830.82	2341.29	1741.42	954.034	5172.11	3218.86	1613.13	32.0739	5.40642	15.7262	28.0995	258.816	0	0	0	0	0	0	0	0	0	0	0	0	0	0	0	0	0
																			5408.22	2862.03	2969.83	2438.38	1848.48	1013.54	5408.22	3391.47	1640.64	33.057	5.29661	30.5033	32.3839	274.861	0	0	0	0	0	0	0	0	0	0	0	0	0	0	0	0	0
																			2855.97	1535.5	1585.61	1270.36	998.492	537.007	2855.97	1745.34	897.791	18.9148	3.03759	12.3901	21.0922	157.409	0	0	0	0	0	0	0	0	0	0	0	0	0	0	0	0	0
																			5129.02	2694.96	2810.52	2318.5	1739.58	955.377	5129.02	3180.29	1591.27	30.3145	5.47601	23.126	37.2429	261.292	0	0	0	0	0	0	0	0	0	0	0	0	0	0	0	0	0
																			4262.57	2278.15	2355.38	1907.19	1476.7	801.45	4262.57	2610.5	1342.29	30.4982	4.28035	16.4772	27.7994	230.718	0	0	0	0	0	0	0	0	0	0	0	0	0	0	0	0	0
																			3446.63	1851.39	1911.12	1535.5	1204.62	646.764	3446.63	2086.41	1103.99	20.9474	2.81107	14.845	20.7516	196.875	0	0	0	0	0	0	0	0	0	0	0	0	0	0	0	0	0
																			5364.35	2816.78	2937.76	2426.6	1819.29	997.493	5364.35	3325.63	1683.44	34.5878	5.43379	21.2934	30.7426	263.227	0	0	0	0	0	0	0	0	0	0	0	0	0	0	0	0	0
																			3754.43	1944.46	2064.18	1690.25	1265.2	679.26	3754.43	2331.9	1170.65	22.5343	4.288	21.6297	5.4597	197.967	0	0	0	0	0	0	0	0	0	0	0	0	0	0	0	0	0
																			6462.42	3373.19	3522	2940.43	2169.76	1203.43	6462.42	4034.3	2013.01	42.1589	5.9784	35.8881	38.5681	292.522	0	0	0	0	0	0	0	0	0	0	0	0	0	0	0	0	0
																			2820.71	1522.72	1569.08	1251.62	991.453	531.268	2820.71	1695.98	915.027	16.2838	2.94624	10.2198	17.0513	163.195	0	0	0	0	0	0	0	0	0	0	0	0	0	0	0	0	0
																			4730.73	2479.42	2596.59	2134.14	1606.55	872.875	4730.73	2970.16	1455.17	27.8835	4.27939	14.3483	20.9773	237.92	0	0	0	0	0	0	0	0	0	0	0	0	0	0	0	0	0
																			5090.16	2652.1	2781.7	2308.47	1713.4	938.698	5090.16	3206.99	1539.85	29.7871	5.65094	22.4826	35.8887	249.514	0	0	0	0	0	0	0	0	0	0	0	0	0	0	0	0	0
																			2774.19	1499.44	1545.16	1229.03	979.056	520.381	2774.19	1704.02	871.6	14.9988	2.7994	10.2298	11.5534	158.984	0	0	0	0	0	0	0	0	0	0	0	0	0	0	0	0	0
																			1527.98	813.156	850.452	677.525	532.064	281.092	1527.98	916.019	491.213	9.69302	1.53864	3.76492	5.98822	99.7606	0	0	0	0	0	0	0	0	0	0	0	0	0	0	0	0	0
																			4684.68	2451.83	2568.99	2115.69	1586.43	865.4	4684.68	2891.35	1476.13	28.6978	5.55423	17.8534	26.9227	238.174	0	0	0	0	0	0	0	0	0	0	0	0	0	0	0	0	0
																			3014.72	1575.87	1664.8	1349.92	1027.97	547.897	3014.72	1869.46	941.33	18.1222	2.8087	7.95534	9.55153	165.488	0	0	0	0	0	0	0	0	0	0	0	0	0	0	0	0	0
																			2575.69	1374.55	1430.8	1144.89	896.912	477.635	2575.69	1570.05	815.642	17.1968	2.5365	13.2906	8.15488	148.82	0	0	0	0	0	0	0	0	0	0	0	0	0	0	0	0	0
																			5840.63	3019.53	3179.59	2661.03	1947.52	1072.01	5840.63	3663.28	1797.63	37.9475	6.64945	21.5247	33.2292	280.357	0	0	0	0	0	0	0	0	0	0	0	0	0	0	0	0	0
																			4099.1	2184.91	2267.23	1831.87	1420.68	764.229	4099.1	2508.42	1317.09	26.3776	4.31398	19.9411	5.13815	217.817	0	0	0	0	0	0	0	0	0	0	0	0	0	0	0	0	0
																			5001.5	2651.74	2751.11	2250.38	1716.36	935.382	5001.5	3091.31	1590.52	31.1547	5.30834	8.88483	25.6666	248.654	0	0	0	0	0	0	0	0	0	0	0	0	0	0	0	0	0
																			3415.56	1814.62	1891.28	1524.28	1181.63	632.988	3415.56	2083.08	1079.87	24.0778	3.81731	15.4807	9.17008	200.065	0	0	0	0	0	0	0	0	0	0	0	0	0	0	0	0	0
																			3472.92	1894.95	1931.1	1541.82	1230.98	663.968	3472.92	2086.86	1131.05	22.336	3.99961	14.0555	26.9992	187.623	0	0	0	0	0	0	0	0	0	0	0	0	0	0	0	0	0
																			3269.93	1746.92	1810.88	1459.05	1134.97	611.952	3269.93	1968.79	1045.53	23.0361	3.36604	14.1149	22.7017	192.389	0	0	0	0	0	0	0	0	0	0	0	0	0	0	0	0	0
																			4095.67	2174.6	2260.78	1834.89	1411.97	762.627	4095.67	2518.3	1285.97	26.2108	4.39183	19.9502	22.5646	218.285	0	0	0	0	0	0	0	0	0	0	0	0	0	0	0	0	0
																			2874.78	1576.8	1607.45	1267.33	1026.31	550.49	2874.78	1738.74	920.97	18.3581	2.99474	15.0819	16.4153	162.22	0	0	0	0	0	0	0	0	0	0	0	0	0	0	0	0	0
																			2920.56	1569.82	1624.64	1295.92	1023.33	546.484	2920.56	1807.77	906.572	18.8356	3.18607	10.4231	14.3979	159.374	0	0	0	0	0	0	0	0	0	0	0	0	0	0	0	0	0
																			3479.12	1890.52	1934.98	1544.14	1228.35	662.172	3479.12	2120.22	1101.74	21.1484	4.18889	18.382	20.3571	193.09	0	0	0	0	0	0	0	0	0	0	0	0	0	0	0	0	0
																			5553.32	2873.76	3029.11	2524.22	1857.16	1016.61	5553.32	3543.18	1664.21	32.99	5.67115	22.0947	21.5538	263.623	0	0	0	0	0	0	0	0	0	0	0	0	0	0	0	0	0
																			2222.64	1210.4	1238.6	984.036	787.304	423.098	2222.64	1328.12	714.205	13.7829	2.29075	4.82691	24.4858	134.927	0	0	0	0	0	0	0	0	0	0	0	0	0	0	0	0	0
																			3292.32	1749.38	1821.65	1470.67	1140.06	609.322	3292.32	1998.06	1049.53	22.2959	3.38139	7.0296	20.9865	191.039	0	0	0	0	0	0	0	0	0	0	0	0	0	0	0	0	0
																			5138.18	2668.95	2812.9	2325.28	1727.21	941.746	5138.18	3201.88	1599.46	33.1049	5.52832	24.4806	12.893	260.838	0	0	0	0	0	0	0	0	0	0	0	0	0	0	0	0	0
																			3061.1	1614.36	1692.46	1368.65	1053	561.358	3061.1	1893.37	949.389	17.9961	3.46788	13.9352	12.1884	170.761	0	0	0	0	0	0	0	0	0	0	0	0	0	0	0	0	0
																			4104.92	2188.94	2268.94	1835.99	1422.23	766.719	4104.92	2515.76	1299.25	26.9132	4.65497	18.6771	22.7773	216.889	0	0	0	0	0	0	0	0	0	0	0	0	0	0	0	0	0
																			6213.97	3184.63	3372.99	2840.99	2051.14	1133.49	6213.97	3925.92	1893.48	38.4664	6.80136	30.9914	34.7178	283.598	0	0	0	0	0	0	0	0	0	0	0	0	0	0	0	0	0
																			3542.87	1897.62	1964.47	1578.4	1233.89	663.732	3542.87	2161.74	1129.73	22.6413	3.64111	14.0083	12.2516	198.857	0	0	0	0	0	0	0	0	0	0	0	0	0	0	0	0	0
																			2749.23	1469.66	1527.19	1222.05	956.511	513.152	2749.23	1674.19	876.095	19.0299	3.14445	12.3809	9.53619	154.86	0	0	0	0	0	0	0	0	0	0	0	0	0	0	0	0	0
																			4857.94	2533.34	2659.56	2198.38	1636.42	896.922	4857.94	3027.69	1494.56	30.7853	4.66593	19.6964	34.1486	246.393	0	0	0	0	0	0	0	0	0	0	0	0	0	0	0	0	0
																			1797.49	946.685	996.975	800.518	618.862	327.823	1797.49	1090.87	572.087	11.0359	1.87061	6.65565	10.0655	104.912	0	0	0	0	0	0	0	0	0	0	0	0	0	0	0	0	0
																			4807.29	2548.16	2645.14	2162.15	1649.84	898.314	4807.29	2969.89	1503.07	31.3634	4.8049	18.3864	27.3237	252.451	0	0	0	0	0	0	0	0	0	0	0	0	0	0	0	0	0
																			3516.48	1905.99	1957.87	1558.62	1241.61	664.387	3516.48	2160.17	1102.56	27.1031	4.05719	14.7775	13.0298	194.787	0	0	0	0	0	0	0	0	0	0	0	0	0	0	0	0	0
																			4515.95	2352.04	2476.41	2039.54	1524.16	827.881	4515.95	2810.66	1381.31	27.776	5.50596	20.3529	33.043	237.296	0	0	0	0	0	0	0	0	0	0	0	0	0	0	0	0	0
																			2201.94	1181.94	1225.77	976.168	770.3	411.645	2201.94	1334.83	702.261	13.2936	2.40855	4.90902	13.2044	131.033	0	0	0	0	0	0	0	0	0	0	0	0	0	0	0	0	0
																			4249.36	2205.27	2329.78	1919.58	1431.12	774.148	4249.36	2633.18	1334.23	25.0634	4.61096	14.4626	21.4688	216.348	0	0	0	0	0	0	0	0	0	0	0	0	0	0	0	0	0
																			4026.05	2096.25	2210.84	1815.21	1361.69	734.561	4026.05	2492.45	1261.75	23.2279	4.3921	19.54	20.2503	204.436	0	0	0	0	0	0	0	0	0	0	0	0	0	0	0	0	0
																			5375.11	2795.6	2938.26	2436.85	1806.6	988.991	5375.11	3373.65	1647.04	35.8837	5.97628	18.2168	28.5313	265.823	0	0	0	0	0	0	0	0	0	0	0	0	0	0	0	0	0
																			2965.96	1577.56	1643.86	1322.1	1027.85	549.707	2965.96	1809.68	929.886	19.4407	2.742	16.7261	15.9061	171.577	0	0	0	0	0	0	0	0	0	0	0	0	0	0	0	0	0
																			2097.65	1103.55	1161.93	935.722	721.573	381.978	2097.65	1273.48	665.509	13.1067	2.09648	8.94058	11.916	122.601	0	0	0	0	0	0	0	0	0	0	0	0	0	0	0	0	0
																			4175.63	2209.88	2307.19	1868.44	1438.8	771.083	4175.63	2598.97	1298.87	27.7347	4.49001	26.7832	4.46938	214.313	0	0	0	0	0	0	0	0	0	0	0	0	0	0	0	0	0
																			4399.16	2349.45	2429.38	1969.78	1523.52	825.93	4399.16	2700.23	1388.58	29.8969	4.67507	21.1066	18.1149	236.552	0	0	0	0	0	0	0	0	0	0	0	0	0	0	0	0	0
																			5796.19	3058.9	3171.87	2624.32	1971.79	1087.11	5796.19	3606.09	1797.97	38.1729	5.56625	33.4826	35.7497	279.154	0	0	0	0	0	0	0	0	0	0	0	0	0	0	0	0	0
																			4003.03	2146.49	2214.76	1788.27	1391.43	755.057	4003.03	2425.2	1282.83	27.9841	4.44225	14.6081	28.8154	219.147	0	0	0	0	0	0	0	0	0	0	0	0	0	0	0	0	0
																			3091.6	1625.85	1703.92	1387.68	1055.86	569.984	3091.6	1877.38	983.897	18.7942	3.48279	11.928	23.1201	172.996	0	0	0	0	0	0	0	0	0	0	0	0	0	0	0	0	0
																			5342.1	2771.52	2917.19	2424.9	1791.83	979.688	5342.1	3372.99	1631.1	33.7186	6.14153	14.6318	28.3942	255.119	0	0	0	0	0	0	0	0	0	0	0	0	0	0	0	0	0
																			4888.86	2562.5	2686.8	2202.06	1661.75	900.743	4888.86	3053.86	1514.44	27.9061	5.01596	26.7947	9.26096	251.586	0	0	0	0	0	0	0	0	0	0	0	0	0	0	0	0	0
																			5058.67	2655.12	2773.51	2285.16	1716.62	938.494	5058.67	3149.11	1565.65	33.7241	5.58511	14.9999	33.7601	255.843	0	0	0	0	0	0	0	0	0	0	0	0	0	0	0	0	0
																			4443.88	2371.79	2455.49	1988.4	1539.22	832.578	4443.88	2724.22	1417.68	27.2839	5.23642	24.4072	16.3454	228.703	0	0	0	0	0	0	0	0	0	0	0	0	0	0	0	0	0
																			4625.18	2402.6	2534.36	2090.82	1559.44	843.156	4625.18	2908.29	1395.1	30.2343	5.94863	24.8044	26.0801	234.718	0	0	0	0	0	0	0	0	0	0	0	0	0	0	0	0	0
																			5053.91	2615.83	2764.02	2289.89	1692.44	923.393	5053.91	3179.44	1535.67	29.5474	5.22836	20.31	18.7673	264.94	0	0	0	0	0	0	0	0	0	0	0	0	0	0	0	0	0
																			4556.63	2420.57	2515.45	2041.19	1571.33	849.24	4556.63	2841.14	1419.57	32.2051	4.65639	18.0599	11.9754	229.032	0	0	0	0	0	0	0	0	0	0	0	0	0	0	0	0	0
																			5909.5	3060.76	3222.24	2687.25	1976.78	1083.98	5909.5	3696.5	1847.23	35.6213	6.28357	25.426	17.7782	280.658	0	0	0	0	0	0	0	0	0	0	0	0	0	0	0	0	0
																			4130.11	2164.42	2273.41	1856.69	1407.48	756.944	4130.11	2545.42	1310.2	29.1454	4.41603	15.2616	4.95557	220.707	0	0	0	0	0	0	0	0	0	0	0	0	0	0	0	0	0
																			5332.85	2807.59	2927.02	2405.84	1817.51	990.079	5332.85	3342.6	1642.88	34.7178	5.58836	24.9682	16.5744	265.523	0	0	0	0	0	0	0	0	0	0	0	0	0	0	0	0	0
																			5225.26	2705.64	2853.91	2371.35	1747.71	957.929	5225.26	3290.58	1589.12	32.4502	5.00062	14.7035	31.1035	262.308	0	0	0	0	0	0	0	0	0	0	0	0	0	0	0	0	0
																			2404.79	1299.86	1340.48	1064.31	847.478	452.386	2404.79	1459.98	762.397	14.4054	2.43232	10.6111	9.2858	145.677	0	0	0	0	0	0	0	0	0	0	0	0	0	0	0	0	0
																			-280.068	-157.929	-158.299	-121.769	-104.113	-53.8163	-280.068	-185.881	-74.6946	-1.54385	-0.249677	-1.04514	-0.753655	-15.8994	0	0	0	0	0	0	0	0	0	0	0	0	0	0	0	0	0
																			4023.44	2076.94	2204.96	1818.47	1347.4	729.534	4023.44	2503.08	1238.63	26.0344	4.91351	14.491	22.7742	213.512	0	0	0	0	0	0	0	0	0	0	0	0	0	0	0	0	0
																			4528.33	2353.56	2484.15	2044.18	1527.76	825.801	4528.33	2814.32	1423.96	28.71	4.70473	16.364	5.57852	234.7	0	0	0	0	0	0	0	0	0	0	0	0	0	0	0	0	0
																			3624.77	1924.72	2003.72	1621.05	1250.73	673.994	3624.77	2215.3	1144.68	25.7475	3.74749	18.2606	12.6525	204.378	0	0	0	0	0	0	0	0	0	0	0	0	0	0	0	0	0
																			4702.42	2431.77	2571.65	2130.78	1576.44	855.321	4702.42	2940.84	1441.66	31.4329	5.67015	15.8078	26.0728	240.947	0	0	0	0	0	0	0	0	0	0	0	0	0	0	0	0	0
																			4460.95	2283.18	2438.26	2022.69	1481.64	801.534	4460.95	2825.75	1336.28	25.2797	4.29153	23.6396	12.5133	233.201	0	0	0	0	0	0	0	0	0	0	0	0	0	0	0	0	0
																			5667.59	2920.16	3090.93	2576.67	1888.56	1031.6	5667.59	3526.16	1788.63	35.0991	5.55135	28.9572	15.2468	267.952	0	0	0	0	0	0	0	0	0	0	0	0	0	0	0	0	0
																			5976.6	3105.44	3258.52	2718.08	2003.04	1102.4	5976.6	3757.1	1852.08	38.4619	7.16208	22.9194	22.9708	275.907	0	0	0	0	0	0	0	0	0	0	0	0	0	0	0	0	0
																			4401.85	2328.56	2425.3	1976.55	1510.1	818.456	4401.85	2698.54	1395.98	27.9407	4.31913	19.2535	15.6033	240.211	0	0	0	0	0	0	0	0	0	0	0	0	0	0	0	0	0
																			5921.83	3093.1	3234.27	2687.56	1992.71	1100.39	5921.83	3715.91	1816.15	37.9713	7.13879	28.2268	39.4961	276.937	0	0	0	0	0	0	0	0	0	0	0	0	0	0	0	0	0
																			4893.99	2581.76	2691.21	2202.78	1672.72	909.046	4893.99	3069.17	1490.28	32.8571	5.43828	23.892	23.4447	248.904	0	0	0	0	0	0	0	0	0	0	0	0	0	0	0	0	0
																			5561.19	2925.65	3044.97	2516.22	1889.14	1036.51	5561.19	3443.84	1742.77	36.0844	6.01051	33.2082	36.8578	262.423	0	0	0	0	0	0	0	0	0	0	0	0	0	0	0	0	0
																			4853.93	2544	2664.52	2189.4	1648.71	895.293	4853.93	3088.7	1457.74	26.1366	5.49232	16.0814	15.7	244.077	0	0	0	0	0	0	0	0	0	0	0	0	0	0	0	0	0
																			5247.52	2769.17	2884.67	2362.86	1795.11	974.063	5247.52	3291.85	1601.17	36.8381	6.10297	25.4677	19.1678	266.932	0	0	0	0	0	0	0	0	0	0	0	0	0	0	0	0	0
																			3825.08	2039.76	2116.24	1708.84	1325.77	713.997	3825.08	2318.55	1238.35	23.224	4.42201	14.9508	18.1736	207.402	0	0	0	0	0	0	0	0	0	0	0	0	0	0	0	0	0
																			4360.73	2268.84	2391.92	1968.81	1470.36	798.479	4360.73	2714.19	1362.16	27.2586	4.87268	8.99574	22.4373	220.822	0	0	0	0	0	0	0	0	0	0	0	0	0	0	0	0	0
																			5976.46	3079.77	3254.12	2722.34	1987.72	1092.05	5976.46	3790.52	1814.69	36.0776	6.1887	27.8397	24.7672	276.372	0	0	0	0	0	0	0	0	0	0	0	0	0	0	0	0	0
																			3602.44	1954.5	2004.31	1598.13	1273.81	680.686	3602.44	2196.17	1160.37	19.4377	3.97865	8.00936	8.22958	206.243	0	0	0	0	0	0	0	0	0	0	0	0	0	0	0	0	0
																			4689.68	2488.46	2584.51	2105.17	1611.96	876.498	4689.68	2914.17	1465.71	28.3252	5.08808	18.2376	15.593	242.564	0	0	0	0	0	0	0	0	0	0	0	0	0	0	0	0	0
																			3329.98	1769.91	1841.83	1488.15	1152.77	617.141	3329.98	2062.67	1023.41	20.9636	3.26843	16.7481	18.8335	184.085	0	0	0	0	0	0	0	0	0	0	0	0	0	0	0	0	0
																			2372.36	1244.97	1312.99	1059.37	812.19	432.783	2372.36	1451.64	738.051	15.8201	2.33002	12.7471	8.61713	143.149	0	0	0	0	0	0	0	0	0	0	0	0	0	0	0	0	0
																			5084.86	2701.15	2795.95	2288.91	1744.7	956.447	5084.86	3150.18	1592.66	33.4062	4.97099	20.8803	28.4025	254.366	0	0	0	0	0	0	0	0	0	0	0	0	0	0	0	0	0
																			3446.61	1830.18	1905.13	1541.48	1190.8	639.376	3446.61	2121.4	1077.45	20.2728	3.57196	13.2565	21.9713	188.691	0	0	0	0	0	0	0	0	0	0	0	0	0	0	0	0	0
																			4507.24	2366.11	2480.46	2026.78	1535.19	830.919	4507.24	2793.22	1414.32	28.513	5.03084	15.3654	15.9678	234.82	0	0	0	0	0	0	0	0	0	0	0	0	0	0	0	0	0
																			3771.45	1973.12	2075.45	1696	1282.19	690.922	3771.45	2353.2	1157.19	25.0763	3.88506	9.1583	14.3995	208.55	0	0	0	0	0	0	0	0	0	0	0	0	0	0	0	0	0
																			3945.17	2053.54	2166.67	1778.5	1333.4	720.141	3945.17	2435.08	1233.66	24.4663	3.92664	17.2084	17.3578	213.478	0	0	0	0	0	0	0	0	0	0	0	0	0	0	0	0	0
																			5930.21	3043.43	3222.95	2707.26	1961.58	1081.85	5930.21	3729.32	1832.25	39.0391	5.58414	13.1093	27.7629	283.144	0	0	0	0	0	0	0	0	0	0	0	0	0	0	0	0	0
																			2730.39	1431.37	1508.45	1221.93	933.886	497.486	2730.39	1676.74	863.553	16.4927	2.90531	9.81312	10.4535	150.433	0	0	0	0	0	0	0	0	0	0	0	0	0	0	0	0	0
																			4362.32	2283.06	2393.22	1969.1	1476.44	806.622	4362.32	2699.04	1368.98	23.183	4.97891	17.5081	23.6845	224.942	0	0	0	0	0	0	0	0	0	0	0	0	0	0	0	0	0
																			4896.27	2600	2693.8	2202.47	1681.61	918.394	4896.27	3029.12	1561.6	32.0716	5.2943	2.02704	27.0112	239.148	0	0	0	0	0	0	0	0	0	0	0	0	0	0	0	0	0
																			4976.71	2601.46	2726.05	2250.65	1683.11	918.341	4976.71	3111.44	1532.25	28.7049	5.37174	22.1344	26.1555	250.646	0	0	0	0	0	0	0	0	0	0	0	0	0	0	0	0	0
																			4953.8	2563.31	2713.04	2240.75	1662.6	900.715	4953.8	3148.98	1500.85	31.4471	5.00809	15.8207	2.27973	249.415	0	0	0	0	0	0	0	0	0	0	0	0	0	0	0	0	0
																			3417.54	1776.79	1880.69	1536.85	1157.53	619.264	3417.54	2112.57	1075.13	20.6402	3.75186	12.5524	10.5123	182.386	0	0	0	0	0	0	0	0	0	0	0	0	0	0	0	0	0
																			4548.16	2419.9	2515.73	2032.43	1574.77	845.136	4548.16	2817.84	1452.95	28.7503	5.39911	17.1676	-4.50785	230.562	0	0	0	0	0	0	0	0	0	0	0	0	0	0	0	0	0
																			4611.45	2442.67	2542.05	2069.4	1584.46	858.212	4611.45	2812.69	1470.46	33.5304	5.07032	30.8449	23.5909	235.268	0	0	0	0	0	0	0	0	0	0	0	0	0	0	0	0	0
																			5294.95	2745.07	2892.61	2402.34	1774.2	970.869	5294.95	3325.04	1633.07	29.7166	5.99302	21.1591	20.6418	259.334	0	0	0	0	0	0	0	0	0	0	0	0	0	0	0	0	0
																			2542.7	1353.71	1409.92	1132.78	881.464	472.247	2542.7	1557.1	792.249	17.4135	2.72857	7.37233	13.524	152.312	0	0	0	0	0	0	0	0	0	0	0	0	0	0	0	0	0
																			3454.04	1845.4	1912.88	1541.16	1199.18	646.222	3454.04	2130.37	1074.1	24.0732	3.9132	7.97791	23.2049	190.396	0	0	0	0	0	0	0	0	0	0	0	0	0	0	0	0	0
																			5143.43	2698.73	2816.37	2327.07	1744.17	954.56	5143.43	3193.84	1610.2	30.1054	5.16884	19.8519	35.4569	248.814	0	0	0	0	0	0	0	0	0	0	0	0	0	0	0	0	0
																			4559.83	2382.92	2503.21	2056.62	1545.92	837.006	4559.83	2842.78	1414.37	25.6376	5.03518	17.0435	20.3221	234.648	0	0	0	0	0	0	0	0	0	0	0	0	0	0	0	0	0
																			4778.51	2476.06	2617.41	2161.11	1605.82	870.239	4778.51	3006.75	1447.83	28.3304	4.59929	20.0482	18.7276	252.23	0	0	0	0	0	0	0	0	0	0	0	0	0	0	0	0	0
																			4821.51	2514.67	2639.31	2182.2	1627.82	886.85	4821.51	2985.19	1497.91	29.6205	4.74375	23.6737	28.5168	251.854	0	0	0	0	0	0	0	0	0	0	0	0	0	0	0	0	0
																			4888.21	2532.64	2670.5	2217.71	1636.03	896.613	4888.21	3069.31	1495.87	29.2786	5.22083	8.53623	36.6406	243.35	0	0	0	0	0	0	0	0	0	0	0	0	0	0	0	0	0
																			4054.11	2172.41	2242.94	1811.17	1410.33	762.082	4054.11	2493.4	1272.63	26.9333	3.9937	12.2125	25.9408	218.993	0	0	0	0	0	0	0	0	0	0	0	0	0	0	0	0	0
																			4686.98	2467.28	2576.57	2110.41	1599.26	868.019	4686.98	2904.63	1472.36	28.3371	5.00207	15.3602	23.8292	237.459	0	0	0	0	0	0	0	0	0	0	0	0	0	0	0	0	0
																			4476.94	2343.73	2458.84	2018.1	1519.03	824.703	4476.94	2788.51	1381.54	27.8023	4.09055	16.5463	25.4978	232.948	0	0	0	0	0	0	0	0	0	0	0	0	0	0	0	0	0
																			4566.03	2397.39	2509.91	2056.12	1553.69	843.703	4566.03	2818.12	1446.23	29.6962	4.66431	12.4723	20.9427	233.914	0	0	0	0	0	0	0	0	0	0	0	0	0	0	0	0	0
																			4743.25	2506.86	2611.69	2131.56	1622.21	884.647	4743.25	2929.76	1491.84	31.8537	5.33969	20.692	16.8564	246.914	0	0	0	0	0	0	0	0	0	0	0	0	0	0	0	0	0
																			3226.62	1695.56	1780.54	1446.08	1102.06	593.501	3226.62	1984.65	1009.17	19.9068	3.26611	10.7403	16.4949	182.388	0	0	0	0	0	0	0	0	0	0	0	0	0	0	0	0	0
																			2588.09	1396.2	1442.61	1145.48	911.252	484.952	2588.09	1560.98	839.638	17.6874	3.06986	12.8944	7.89806	145.923	0	0	0	0	0	0	0	0	0	0	0	0	0	0	0	0	0
																			6141.02	3104.94	3328.73	2812.3	2005.95	1098.99	6141.02	3958.35	1819.52	37.184	6.25226	19.8695	20.4665	279.382	0	0	0	0	0	0	0	0	0	0	0	0	0	0	0	0	0
																			5051.12	2651.62	2772.75	2278.37	1717.36	934.258	5051.12	3162.25	1567.01	32.7045	5.08365	21.9614	11.6189	250.486	0	0	0	0	0	0	0	0	0	0	0	0	0	0	0	0	0
																			6084.57	3132.64	3314.22	2770.35	2025.33	1107.31	6084.57	3831.44	1875.43	37.7037	5.66579	31.5882	13.8003	288.948	0	0	0	0	0	0	0	0	0	0	0	0	0	0	0	0	0
																			5564.59	2833.04	3028.04	2536.55	1835.43	997.606	5564.59	3554.44	1669.8	35.9765	5.03273	13.0863	17.6913	268.56	0	0	0	0	0	0	0	0	0	0	0	0	0	0	0	0	0
																			3668	1962.85	2032.9	1635.1	1276.27	686.579	3668	2245.35	1149.72	27.2746	4.38419	23.7772	13.205	204.293	0	0	0	0	0	0	0	0	0	0	0	0	0	0	0	0	0
																			4991.71	2617.46	2738.96	2252.75	1696.26	921.199	4991.71	3115.17	1541.9	31.0155	5.75577	22.0298	21.5719	254.274	0	0	0	0	0	0	0	0	0	0	0	0	0	0	0	0	0
																			6127.24	3132.16	3333.41	2793.83	2024.76	1107.41	6127.24	3921.28	1855.72	37.8956	6.05264	28.1799	3.88187	274.229	0	0	0	0	0	0	0	0	0	0	0	0	0	0	0	0	0
																			3683.66	1939.03	2033.38	1650.28	1263.51	675.524	3683.66	2275.51	1151.55	24.4919	4.1738	20.0647	11.5495	196.326	0	0	0	0	0	0	0	0	0	0	0	0	0	0	0	0	0
																			4111.7	2147.86	2258.01	1853.7	1392.9	754.96	4111.7	2525.66	1301.38	25.0441	4.60605	16.7487	22.223	216.041	0	0	0	0	0	0	0	0	0	0	0	0	0	0	0	0	0
																			4073.4	2163.4	2246.57	1826.82	1402.52	760.885	4073.4	2511.39	1276.87	26.6866	4.52402	12.9776	24.7407	216.209	0	0	0	0	0	0	0	0	0	0	0	0	0	0	0	0	0
																			3940.61	2064.58	2168.91	1771.7	1340.74	723.838	3940.61	2462.84	1204	25.9491	4.51224	16.4868	20.2372	206.587	0	0	0	0	0	0	0	0	0	0	0	0	0	0	0	0	0
																			5340.25	2818.18	2923.52	2416.73	1816.16	1002.02	5340.25	3297.46	1670	34.3113	5.69632	23.5051	46.0872	263.188	0	0	0	0	0	0	0	0	0	0	0	0	0	0	0	0	0
																			3670.72	1955.14	2030.49	1640.23	1270.59	684.553	3670.72	2249.11	1159.41	24.4058	4.07106	13.2229	20.7694	199.731	0	0	0	0	0	0	0	0	0	0	0	0	0	0	0	0	0
																			3818.77	2039.16	2114.17	1704.6	1325.41	713.748	3818.77	2324.13	1222.08	24.932	4.17827	14.3383	20.3668	208.742	0	0	0	0	0	0	0	0	0	0	0	0	0	0	0	0	0
																			4253.41	2226.75	2337.79	1915.62	1444.48	782.274	4253.41	2597.65	1366.49	27.0962	4.63199	19.5474	19.5203	218.466	0	0	0	0	0	0	0	0	0	0	0	0	0	0	0	0	0
																			4809.32	2555.24	2647.17	2162.15	1654.42	900.814	4809.32	2964.38	1525.44	33.9457	5.47806	17.6784	25.3744	237.03	0	0	0	0	0	0	0	0	0	0	0	0	0	0	0	0	0
																			5180.27	2727.13	2841.86	2338.41	1764	963.13	5180.27	3196.54	1635.78	33.6481	5.82472	19.9611	26.6598	261.848	0	0	0	0	0	0	0	0	0	0	0	0	0	0	0	0	0
																			4321.13	2247.35	2368.55	1952.58	1457.3	790.054	4321.13	2678.48	1339.26	27.2921	4.91632	22.7407	25.4551	222.986	0	0	0	0	0	0	0	0	0	0	0	0	0	0	0	0	0
																			4791.92	2486.07	2624.21	2167.71	1612.59	873.479	4791.92	3009.76	1456.46	29.2886	5.35113	22.0618	18.5957	250.406	0	0	0	0	0	0	0	0	0	0	0	0	0	0	0	0	0
																			2730.34	1435.25	1509.3	1221.04	935.339	499.908	2730.34	1686.69	845.928	18.7087	2.7255	6.85135	16.6314	152.806	0	0	0	0	0	0	0	0	0	0	0	0	0	0	0	0	0
																			2979.83	1623.95	1661.74	1318.08	1056.4	567.55	2979.83	1804.5	957.584	16.9902	3.20317	7.53123	15.7365	174.282	0	0	0	0	0	0	0	0	0	0	0	0	0	0	0	0	0
																			2614.44	1398.3	1450.47	1163.97	910.371	487.93	2614.44	1608.72	807.31	16.6196	2.98388	8.09207	19.5095	151.207	0	0	0	0	0	0	0	0	0	0	0	0	0	0	0	0	0
																			3980.1	2132.46	2201.42	1778.68	1382.99	749.467	3980.1	2445.36	1251.88	27.0415	4.51354	13.0461	20.9045	217.352	0	0	0	0	0	0	0	0	0	0	0	0	0	0	0	0	0
																			4420.62	2312.86	2427.98	1992.64	1500.21	812.653	4420.62	2749.26	1382.91	26.713	4.28806	8.68273	23.8936	224.873	0	0	0	0	0	0	0	0	0	0	0	0	0	0	0	0	0
																			4207.14	2230.82	2324.06	1883.08	1450.05	780.77	4207.14	2584.45	1332.9	30.8773	4.69003	21.3221	11.5403	221.36	0	0	0	0	0	0	0	0	0	0	0	0	0	0	0	0	0
																			2879.6	1538.91	1599.02	1280.57	1003.11	535.801	2879.6	1776.7	880.142	19.0453	2.90869	17.2528	15.6262	167.915	0	0	0	0	0	0	0	0	0	0	0	0	0	0	0	0	0
																			2630.24	1405.7	1460.83	1169.41	916.611	489.086	2630.24	1601.41	833.68	18.5277	3.02885	12.1687	8.9047	152.524	0	0	0	0	0	0	0	0	0	0	0	0	0	0	0	0	0
																			2158.93	1186.79	1209.46	949.466	774.541	412.249	2158.93	1291.25	707.636	13.0198	2.17216	8.05905	10.4312	126.355	0	0	0	0	0	0	0	0	0	0	0	0	0	0	0	0	0
																			3938.57	2073.75	2171.43	1767.14	1349.59	724.168	3938.57	2419.39	1249.51	26.6274	4.09247	13.4024	15.6947	209.849	0	0	0	0	0	0	0	0	0	0	0	0	0	0	0	0	0
																			5132.29	2699.92	2817.39	2314.9	1746.01	953.917	5132.29	3219.15	1591.06	29.9043	5.689	16.8219	14.1562	255.51	0	0	0	0	0	0	0	0	0	0	0	0	0	0	0	0	0
																			3961.1	2143.32	2199.84	1761.26	1392.2	751.118	3961.1	2416.87	1258.93	24.9708	4.17587	18.9758	12.0608	225.123	0	0	0	0	0	0	0	0	0	0	0	0	0	0	0	0	0
																			2981.24	1592.97	1652.58	1328.66	1036.38	556.596	2981.24	1805.65	951.643	15.4831	3.04533	13.3638	17.5748	174.476	0	0	0	0	0	0	0	0	0	0	0	0	0	0	0	0	0
																			2415.5	1301.11	1344.81	1070.68	847.414	453.699	2415.5	1458.61	773.028	13.615	2.36776	12.4056	14.0961	141.373	0	0	0	0	0	0	0	0	0	0	0	0	0	0	0	0	0
																			3996.14	2108.79	2203.75	1792.39	1370.41	738.376	3996.14	2425.48	1304.17	24.0337	4.21681	9.86221	12.0774	216.3	0	0	0	0	0	0	0	0	0	0	0	0	0	0	0	0	0
																			4365.78	2241.1	2388.18	1977.61	1453.02	788.076	4365.78	2715.11	1375.83	24.925	4.03131	9.22367	10.8313	225.833	0	0	0	0	0	0	0	0	0	0	0	0	0	0	0	0	0
																			3994.17	2163.9	2214.79	1779.38	1403.38	760.523	3994.17	2443.17	1256.75	27.7441	3.72961	17.3343	31.8339	213.607	0	0	0	0	0	0	0	0	0	0	0	0	0	0	0	0	0
																			4680.6	2477.79	2574.4	2106.19	1602.36	875.428	4680.6	2895.8	1456.12	27.261	5.6382	23.2229	34.2255	238.332	0	0	0	0	0	0	0	0	0	0	0	0	0	0	0	0	0
																			3968.84	2107.48	2194.05	1774.79	1369.77	737.713	3968.84	2451.39	1240.37	26.5745	4.47711	16.4176	15.324	214.287	0	0	0	0	0	0	0	0	0	0	0	0	0	0	0	0	0
																			6670.67	3365.8	3608.34	3062.33	2168.63	1197.18	6670.67	4245.97	2033	42.2924	7.53601	28.6011	11.8131	301.463	0	0	0	0	0	0	0	0	0	0	0	0	0	0	0	0	0
																			5012.42	2595.4	2737.84	2274.58	1677.19	918.207	5012.42	3118.63	1547.48	26.7897	4.48217	28.8642	37.469	248.708	0	0	0	0	0	0	0	0	0	0	0	0	0	0	0	0	0
																			4336.89	2260.75	2379.72	1957.17	1466.97	793.784	4336.89	2677.01	1368.84	25.5636	4.93018	17.7701	20.897	221.88	0	0	0	0	0	0	0	0	0	0	0	0	0	0	0	0	0
																			4837.72	2531.31	2655.16	2182.57	1640.62	890.692	4837.72	3014.04	1512.39	28.9944	4.86191	16.893	18.4842	242.062	0	0	0	0	0	0	0	0	0	0	0	0	0	0	0	0	0
																			1096.6	584.175	611.578	485.021	382.236	201.939	1096.6	648.255	363.459	5.64662	1.26919	4.45338	5.16482	68.3505	0	0	0	0	0	0	0	0	0	0	0	0	0	0	0	0	0
																			4562.13	2378.98	2504.15	2057.98	1544.18	834.8	4562.13	2833.3	1437.33	29.2512	4.88268	7.14087	18.4004	231.824	0	0	0	0	0	0	0	0	0	0	0	0	0	0	0	0	0
																			4273.65	2262.61	2354.71	1918.94	1466.81	795.804	4273.65	2615.03	1350.27	27.9679	4.7099	22.4138	21.3538	231.903	0	0	0	0	0	0	0	0	0	0	0	0	0	0	0	0	0
																			5777.11	3014.69	3158.54	2618.57	1948.45	1066.24	5777.11	3597.94	1800.79	37.6533	6.38381	31.4049	29.0327	273.917	0	0	0	0	0	0	0	0	0	0	0	0	0	0	0	0	0
																			4696.87	2465.9	2578.07	2118.8	1597.17	868.735	4696.87	2906.62	1462.02	31.5115	4.97359	19.2494	26.8909	245.597	0	0	0	0	0	0	0	0	0	0	0	0	0	0	0	0	0
																			3715.29	1989.52	2060.54	1654.75	1295.34	694.176	3715.29	2278.86	1194.61	25.2679	3.59086	5.8342	8.27369	198.851	0	0	0	0	0	0	0	0	0	0	0	0	0	0	0	0	0
																			2619.63	1420.08	1459.4	1160.24	925.329	494.746	2619.63	1587.27	830.551	16.4354	2.58527	15.2341	16.9882	150.57	0	0	0	0	0	0	0	0	0	0	0	0	0	0	0	0	0
																			4412.13	2332.09	2433.72	1978.41	1514.79	817.297	4412.13	2741.78	1370.21	27.3172	5.11641	18.9104	7.49302	241.298	0	0	0	0	0	0	0	0	0	0	0	0	0	0	0	0	0
																			3972.59	2110.02	2191.96	1780.63	1369.33	740.691	3972.59	2427.67	1259.44	24.6841	4.05059	14.839	26.388	215.523	0	0	0	0	0	0	0	0	0	0	0	0	0	0	0	0	0
																			3230.62	1714.42	1786	1444.62	1115.62	598.801	3230.62	1978.05	1027.17	20.7571	3.6972	11.2353	14.9725	174.741	0	0	0	0	0	0	0	0	0	0	0	0	0	0	0	0	0
																			5917.01	3095.79	3236.38	2680.63	1999.17	1096.62	5917.01	3726.56	1814.74	37.2517	5.80104	33.0569	24.7214	274.88	0	0	0	0	0	0	0	0	0	0	0	0	0	0	0	0	0
																			4955.39	2581.12	2715.72	2239.67	1671.53	909.59	4955.39	3113.03	1520.79	31.307	5.7056	9.61334	19.522	255.426	0	0	0	0	0	0	0	0	0	0	0	0	0	0	0	0	0
																			4553.88	2382.39	2502.06	2051.83	1544.23	838.159	4553.88	2775.81	1468.65	28.213	4.64864	25.2669	15.7145	235.58	0	0	0	0	0	0	0	0	0	0	0	0	0	0	0	0	0
																			5789.89	3058.01	3168.49	2621.4	1968.77	1089.24	5789.89	3578.65	1819.35	36.2299	5.34631	25.8269	46.8947	277.591	0	0	0	0	0	0	0	0	0	0	0	0	0	0	0	0	0
																			4104.99	2203.52	2274.25	1830.74	1430.62	772.896	4104.99	2516.53	1296.71	23.4367	4.39472	16.5999	16.9312	230.388	0	0	0	0	0	0	0	0	0	0	0	0	0	0	0	0	0
																			4605.58	2385.56	2521.68	2083.9	1545.83	839.727	4605.58	2861.15	1434.25	32.2676	5.69592	20.2754	25.0672	226.869	0	0	0	0	0	0	0	0	0	0	0	0	0	0	0	0	0
																			3937.19	2075.63	2170.22	1766.96	1347.56	728.069	3937.19	2438.83	1216.56	25.1875	4.25752	10.2704	22.5474	219.538	0	0	0	0	0	0	0	0	0	0	0	0	0	0	0	0	0
																			5440.38	2797.52	2961.56	2478.82	1804.76	992.757	5440.38	3432.59	1642.86	33.1399	6.00681	29.1965	37.3829	259.208	0	0	0	0	0	0	0	0	0	0	0	0	0	0	0	0	0
																			5674.14	2946.98	3101.06	2573.09	1904.47	1042.51	5674.14	3553.63	1778.15	35.6469	5.40308	25.809	8.45878	267.045	0	0	0	0	0	0	0	0	0	0	0	0	0	0	0	0	0
																			3690.41	1939.78	2032.27	1658.14	1260.26	679.527	3690.41	2265.77	1160.33	24.1593	3.77077	10.5752	22.5386	203.264	0	0	0	0	0	0	0	0	0	0	0	0	0	0	0	0	0
																			4729.2	2455.9	2590.89	2138.31	1591.35	864.546	4729.2	2943.13	1463.13	31.8616	5.4487	23.1996	21.7082	240.724	0	0	0	0	0	0	0	0	0	0	0	0	0	0	0	0	0
																			2695.94	1438.8	1497.96	1197.98	938.46	500.335	2695.94	1614.34	881.327	18.065	2.35011	11.1087	11.8339	156.913	0	0	0	0	0	0	0	0	0	0	0	0	0	0	0	0	0
																			4464.66	2338.56	2449.25	2015.41	1512.75	825.81	4464.66	2785.55	1354.36	26.4596	4.97925	23.0513	27.9769	242.283	0	0	0	0	0	0	0	0	0	0	0	0	0	0	0	0	0
																			5389.29	2819.91	2953.65	2435.64	1826.03	993.885	5389.29	3393.3	1669.21	35.7489	5.82448	11.2222	16.0241	257.963	0	0	0	0	0	0	0	0	0	0	0	0	0	0	0	0	0
																			5209.74	2700.45	2844.56	2365.17	1744.75	955.7	5209.74	3257.35	1609.47	34.7702	4.52014	8.94713	41.6507	253.032	0	0	0	0	0	0	0	0	0	0	0	0	0	0	0	0	0
																			4684.23	2437.01	2570.85	2113.38	1582.96	854.044	4684.23	2939.17	1435.07	28.1807	5.35524	13.5021	11.2259	251.731	0	0	0	0	0	0	0	0	0	0	0	0	0	0	0	0	0
																			4955.53	2574.43	2714.36	2241.18	1669.45	904.985	4955.53	3109.59	1532.9	29.058	5.07199	19.9681	13.2156	245.727	0	0	0	0	0	0	0	0	0	0	0	0	0	0	0	0	0
																			4190.02	2219.27	2310.64	1879.38	1438.92	780.348	4190.02	2610.12	1287.53	26.6234	4.39305	18.8463	25.071	217.444	0	0	0	0	0	0	0	0	0	0	0	0	0	0	0	0	0
																			3977.85	2095.84	2191.82	1786.02	1360.85	734.989	3977.85	2425.85	1280.25	22.6994	4.32529	17.8647	18.4221	208.431	0	0	0	0	0	0	0	0	0	0	0	0	0	0	0	0	0
																			3970.65	2082.84	2186.02	1784.63	1353.78	729.06	3970.65	2467.15	1233.75	22.2833	4.31167	20.318	14.0916	208.746	0	0	0	0	0	0	0	0	0	0	0	0	0	0	0	0	0
																			5316.88	2842.43	2928.24	2388.64	1838.54	1003.89	5316.88	3287.29	1675.79	36.5833	6.40428	18.6599	21.0043	271.143	0	0	0	0	0	0	0	0	0	0	0	0	0	0	0	0	0
																			4501.3	2343.92	2469.6	2031.71	1520.95	822.975	4501.3	2789.91	1406.64	27.8558	5.1826	21.4122	18.6151	231.686	0	0	0	0	0	0	0	0	0	0	0	0	0	0	0	0	0
																			3349.27	1782.67	1853.78	1495.49	1160.48	622.189	3349.27	2061.5	1056.8	20.1702	3.57704	12.5724	19.5721	175.078	0	0	0	0	0	0	0	0	0	0	0	0	0	0	0	0	0
																			5021.24	2609.5	2744.42	2276.81	1686.03	923.471	5021.24	3126.44	1568.31	30.1066	5.42855	7.92427	29.5735	253.456	0	0	0	0	0	0	0	0	0	0	0	0	0	0	0	0	0
																			3743.64	1957.85	2063.01	1680.63	1273.93	683.921	3743.64	2332.44	1155.83	21.9262	4.45212	14.1186	8.21279	206.669	0	0	0	0	0	0	0	0	0	0	0	0	0	0	0	0	0
																			4880.57	2538.19	2670.35	2210.22	1643.27	894.922	4880.57	3074.09	1473.26	29.1757	6.01426	22.2812	32.4075	243.336	0	0	0	0	0	0	0	0	0	0	0	0	0	0	0	0	0
																			3930.14	2048.99	2160.79	1769.35	1329.18	719.81	3930.14	2424.4	1233.87	26.1246	4.05947	17.6446	14.5913	209.447	0	0	0	0	0	0	0	0	0	0	0	0	0	0	0	0	0
																			3410.26	1822.2	1890.64	1519.63	1186.23	635.969	3410.26	2061.6	1104.13	22.4468	3.94329	11.3044	13.35	193.49	0	0	0	0	0	0	0	0	0	0	0	0	0	0	0	0	0
																			3804.67	2019.84	2102.63	1702.04	1313.21	706.63	3804.67	2317.48	1210.4	24.9468	4.00509	18.8561	17.7484	211.24	0	0	0	0	0	0	0	0	0	0	0	0	0	0	0	0	0
																			4005.51	2139.81	2214.81	1790.69	1388.87	750.936	4005.51	2467.2	1250.92	24.7265	4.71127	19.2941	16.4101	222.246	0	0	0	0	0	0	0	0	0	0	0	0	0	0	0	0	0
																			4176.5	2146.53	2283.66	1892.84	1391.41	755.124	4176.5	2621.12	1281.21	25.1214	3.4568	11.3991	25.5911	208.608	0	0	0	0	0	0	0	0	0	0	0	0	0	0	0	0	0
																			4430.02	2347.25	2442.91	1987.11	1523.44	823.811	4430.02	2730.95	1398.24	28.3087	4.81261	18.4858	17.212	232.017	0	0	0	0	0	0	0	0	0	0	0	0	0	0	0	0	0
																			3828.72	2037.71	2116.57	1712.16	1323.92	713.791	3828.72	2346.98	1211.82	26.1921	4.26907	21.0114	10.7143	207.735	0	0	0	0	0	0	0	0	0	0	0	0	0	0	0	0	0
																			5638.87	2892.26	3068.49	2570.39	1869.52	1022.74	5638.87	3549.86	1726.81	35.9927	6.28231	28.1562	25.2787	266.499	0	0	0	0	0	0	0	0	0	0	0	0	0	0	0	0	0
																			4078.9	2165.18	2254.45	1824.45	1410.06	755.129	4078.9	2518.03	1283.95	26.1645	5.54852	20.2229	9.71557	215.264	0	0	0	0	0	0	0	0	0	0	0	0	0	0	0	0	0
																			5679.37	2909.36	3092.61	2586.76	1881.63	1027.72	5679.37	3611.31	1721.2	35.458	5.81896	23.8987	13.1397	268.554	0	0	0	0	0	0	0	0	0	0	0	0	0	0	0	0	0
																			4601.38	2430.5	2533.95	2067.44	1576.44	854.066	4601.38	2832.72	1465.51	29.4711	5.47479	22.0826	16.054	230.07	0	0	0	0	0	0	0	0	0	0	0	0	0	0	0	0	0
																			4211.12	2186.38	2311.11	1900.02	1419.76	766.621	4211.12	2622.32	1316.46	27.4664	3.70969	13.6216	16.8364	210.705	0	0	0	0	0	0	0	0	0	0	0	0	0	0	0	0	0
																			4997.38	2607.61	2737.01	2260.37	1686.95	920.664	4997.38	3140.83	1515.63	26.8853	5.41646	25.9828	33.0813	249.547	0	0	0	0	0	0	0	0	0	0	0	0	0	0	0	0	0
																			5087.75	2609.98	2775.6	2312.16	1691.46	918.521	5087.75	3202.66	1568.77	30.1173	5.05208	13.2021	15.3813	252.569	0	0	0	0	0	0	0	0	0	0	0	0	0	0	0	0	0
																			4770.32	2474.04	2609.44	2160.89	1602.8	871.24	4770.32	2998.21	1458.93	30.224	4.77762	15.0695	23.8094	239.306	0	0	0	0	0	0	0	0	0	0	0	0	0	0	0	0	0
																			6194.33	3169.72	3366.09	2828.23	2045.8	1123.93	6194.33	3940.87	1879.14	38.1653	6.75006	24.6309	21.0133	283.753	0	0	0	0	0	0	0	0	0	0	0	0	0	0	0	0	0
																			2150.17	1158.67	1197.05	953.116	755.235	403.432	2150.17	1304.11	674.23	16.5565	1.98765	11.5166	13.5248	128.243	0	0	0	0	0	0	0	0	0	0	0	0	0	0	0	0	0
																			4134.6	2230.63	2290.54	1844.06	1446.37	784.254	4134.6	2517	1319.95	24.4259	4.76859	20.4013	27.8051	220.241	0	0	0	0	0	0	0	0	0	0	0	0	0	0	0	0	0
																			4712.9	2412.82	2569.84	2143.06	1562.6	850.218	4712.9	2937.72	1465.71	25.1264	4.81905	17.2156	23.8282	238.474	0	0	0	0	0	0	0	0	0	0	0	0	0	0	0	0	0
																			6530.31	3339.96	3536.32	2993.99	2145.47	1194.49	6530.31	4183.06	1921.22	42.9931	6.71679	28.1274	51.7725	296.413	0	0	0	0	0	0	0	0	0	0	0	0	0	0	0	0	0
																			2245.1	1179.49	1242.83	1002.26	769.348	410.147	2245.1	1371.55	709.2	12.1916	2.58886	9.67609	11.8212	128.067	0	0	0	0	0	0	0	0	0	0	0	0	0	0	0	0	0
																			4875.25	2564.1	2680.04	2195.21	1662.92	901.179	4875.25	3006.96	1538.91	30.4434	4.60368	20.2017	21.1819	252.951	0	0	0	0	0	0	0	0	0	0	0	0	0	0	0	0	0
																			5198.33	2704.32	2843.46	2354.87	1746.62	957.7	5198.33	3247.33	1605	36.0649	6.12931	18.856	29.2527	255.698	0	0	0	0	0	0	0	0	0	0	0	0	0	0	0	0	0
																			5098.35	2650.53	2789.36	2309	1714.2	936.327	5098.35	3168.73	1588.08	32.0014	5.51077	19.6498	26.7637	257.619	0	0	0	0	0	0	0	0	0	0	0	0	0	0	0	0	0
																			3666.21	1956.74	2030.25	1635.96	1271.65	685.094	3666.21	2244.03	1168.85	23.3943	3.82341	5.18387	16.3386	204.587	0	0	0	0	0	0	0	0	0	0	0	0	0	0	0	0	0
																			5953.28	3084.31	3244.6	2708.68	1986.49	1097.81	5953.28	3724.26	1847.87	37.9886	7.23118	21.9962	28.7838	285.156	0	0	0	0	0	0	0	0	0	0	0	0	0	0	0	0	0
																			4332.41	2260.81	2375.68	1956.72	1464.05	796.754	4332.41	2655.51	1368.2	27.0626	4.65515	24.7279	29.2902	222.968	0	0	0	0	0	0	0	0	0	0	0	0	0	0	0	0	0
																			5148.32	2699.69	2819.45	2328.87	1743.94	955.747	5148.32	3188.44	1594.2	32.6421	5.65508	26.6802	39.7384	260.967	0	0	0	0	0	0	0	0	0	0	0	0	0	0	0	0	0
																			6639.46	3404.84	3601.58	3037.88	2189.12	1215.71	6639.46	4226.33	2011.45	41.2389	7.0904	27.0647	35.4608	290.824	0	0	0	0	0	0	0	0	0	0	0	0	0	0	0	0	0
																			5753.46	2993.87	3143.6	2609.86	1932.48	1061.39	5753.46	3616.4	1762.56	39.3155	6.76384	17.4048	28.7403	282.274	0	0	0	0	0	0	0	0	0	0	0	0	0	0	0	0	0
																			5565.04	2837.35	3025.63	2539.41	1833.93	1003.42	5565.04	3518.51	1693.66	39.6554	5.48135	19.8992	25.0023	262.839	0	0	0	0	0	0	0	0	0	0	0	0	0	0	0	0	0
																			3067.98	1636.44	1701.74	1366.24	1066.2	570.243	3067.98	1853.87	991.317	21.142	3.3584	9.07901	13.5188	175.694	0	0	0	0	0	0	0	0	0	0	0	0	0	0	0	0	0
																			3308.05	1745.49	1829.79	1478.26	1137.28	608.207	3308.05	2032.95	1044.03	24.2976	3.84919	16.3246	6.06035	180.536	0	0	0	0	0	0	0	0	0	0	0	0	0	0	0	0	0
																			986.571	517.949	548.3	438.271	338.789	179.16	986.571	590.803	315.892	6.85275	1.14883	2.32046	5.19517	64.3589	0	0	0	0	0	0	0	0	0	0	0	0	0	0	0	0	0
																			3632.37	1929.35	2009.18	1623.18	1254.08	675.271	3632.37	2231.82	1141.73	22.4653	3.97829	12.0149	10.9153	209.452	0	0	0	0	0	0	0	0	0	0	0	0	0	0	0	0	0
																			2811.27	1489.9	1559.49	1251.78	973.868	516.035	2811.27	1730.33	879.436	17.2901	3.29786	13.3593	5.77636	161.78	0	0	0	0	0	0	0	0	0	0	0	0	0	0	0	0	0
																			4959.72	2574.56	2711.5	2248.22	1664.73	909.832	4959.72	3080.45	1562.95	29.8617	4.78722	13.7058	26.8616	241.109	0	0	0	0	0	0	0	0	0	0	0	0	0	0	0	0	0
																			4642.43	2385.35	2534.96	2107.47	1543.72	841.627	4642.43	2922.24	1407.08	29.9069	3.79735	19.5441	20.8108	239.048	0	0	0	0	0	0	0	0	0	0	0	0	0	0	0	0	0
																			3101.49	1629.19	1709.72	1391.77	1059.43	569.757	3101.49	1896.31	982.072	18.9354	2.94352	10.5338	21.7146	168.98	0	0	0	0	0	0	0	0	0	0	0	0	0	0	0	0	0
																			4654.85	2477.11	2565.27	2089.58	1602.8	874.313	4654.85	2850.13	1481.81	29.748	5.52309	17.3894	23.6244	246.625	0	0	0	0	0	0	0	0	0	0	0	0	0	0	0	0	0
																			4449.3	2343.02	2450.26	1999.04	1520.17	822.847	4449.3	2777.46	1374.27	25.3983	4.72986	15.4038	18.3327	233.712	0	0	0	0	0	0	0	0	0	0	0	0	0	0	0	0	0
																			4499.76	2364.21	2473.36	2026.4	1531.6	832.609	4499.76	2792.67	1395	31.7487	4.82409	11.7489	30.6019	233.163	0	0	0	0	0	0	0	0	0	0	0	0	0	0	0	0	0
																			5478.98	2827.7	2986.06	2492.92	1825.53	1002.18	5478.98	3401.95	1713.35	30.264	5.83008	19.5698	34.1502	273.867	0	0	0	0	0	0	0	0	0	0	0	0	0	0	0	0	0
																			4270.25	2269.68	2358.4	1911.84	1474.42	795.264	4270.25	2635.46	1351.66	28.1922	4.55757	11.9026	7.01987	231.448	0	0	0	0	0	0	0	0	0	0	0	0	0	0	0	0	0
																			4458.99	2396.01	2463.71	1995.28	1551.52	844.486	4458.99	2726.05	1412.35	26.515	4.88857	21.9173	28.4076	238.868	0	0	0	0	0	0	0	0	0	0	0	0	0	0	0	0	0
																			2434.73	1316.83	1357.48	1077.25	858.422	458.407	2434.73	1466.8	787.579	16.5514	2.4948	7.65886	10.4792	143.169	0	0	0	0	0	0	0	0	0	0	0	0	0	0	0	0	0
																			4936.44	2543.3	2693.52	2242.91	1643.48	899.812	4936.44	3068.84	1539.29	26.9124	5.21127	18.4843	28.3381	249.364	0	0	0	0	0	0	0	0	0	0	0	0	0	0	0	0	0
																			5043.63	2620.39	2760.28	2283.34	1696.75	923.634	5043.63	3143.02	1574.38	30.7273	5.38722	20.7219	24.5957	244.79	0	0	0	0	0	0	0	0	0	0	0	0	0	0	0	0	0
																			4153.96	2165.63	2278.83	1875.13	1403.16	762.476	4153.96	2599.58	1259.43	26.6647	3.96829	14.4236	33.9565	215.935	0	0	0	0	0	0	0	0	0	0	0	0	0	0	0	0	0
																			3996.85	2150.68	2210.87	1785.97	1394.25	756.431	3996.85	2442.75	1256.03	27.8779	5.04045	21.8602	30.1352	213.145	0	0	0	0	0	0	0	0	0	0	0	0	0	0	0	0	0
																			4742.75	2462.51	2595.48	2147.27	1594.34	868.164	4742.75	2936.3	1484.19	29.5059	5.67619	19.4085	30.8905	236.772	0	0	0	0	0	0	0	0	0	0	0	0	0	0	0	0	0
																			550.881	299.485	309.732	241.149	196.647	102.839	550.881	321.162	183.119	4.12603	0.588285	2.66006	2.49391	36.7328	0	0	0	0	0	0	0	0	0	0	0	0	0	0	0	0	0
																			4351.05	2284.51	2392.9	1958.15	1481.01	803.499	4351.05	2701.38	1347.23	24.7993	4.84375	19.0309	19.6624	234.108	0	0	0	0	0	0	0	0	0	0	0	0	0	0	0	0	0
																			5127.71	2694.73	2812.82	2314.89	1743.37	951.358	5127.71	3206.57	1583.06	33.2354	5.50951	19.4457	25.4745	254.419	0	0	0	0	0	0	0	0	0	0	0	0	0	0	0	0	0
																			3744.73	1991.36	2070.98	1673.75	1294.76	696.601	3744.73	2295.72	1178.86	25.4804	3.84964	20.0121	15.9791	204.827	0	0	0	0	0	0	0	0	0	0	0	0	0	0	0	0	0
																			4472.8	2389.22	2470.69	2002.11	1550.1	839.122	4472.8	2731.59	1404.75	29.5393	4.66128	32.236	19.8273	250.194	0	0	0	0	0	0	0	0	0	0	0	0	0	0	0	0	0
																			3653.32	1948	2020.79	1632.53	1265.18	682.818	3653.32	2219.72	1163.53	21.9768	3.85191	21.4367	20.0534	202.748	0	0	0	0	0	0	0	0	0	0	0	0	0	0	0	0	0
																			4336.93	2246.37	2376.86	1960.08	1456.58	789.783	4336.93	2708.86	1333.25	29.9656	3.93916	14.7214	25.8767	220.321	0	0	0	0	0	0	0	0	0	0	0	0	0	0	0	0	0
																			4341.5	2319.47	2396.63	1944.87	1502.55	816.912	4341.5	2671.71	1362.04	31.1703	4.81776	26.0714	22.237	223.449	0	0	0	0	0	0	0	0	0	0	0	0	0	0	0	0	0
																			5539.37	2869.7	3021.75	2517.62	1852.26	1017.44	5539.37	3513.77	1654.34	31.7903	6.08987	28.8124	32.0023	272.574	0	0	0	0	0	0	0	0	0	0	0	0	0	0	0	0	0
																			5737.14	2994.31	3137.78	2599.36	1936.5	1057.82	5737.14	3630.97	1739.91	35.566	6.43332	17.8822	21.5565	284.818	0	0	0	0	0	0	0	0	0	0	0	0	0	0	0	0	0
																			3317.45	1773.48	1837.73	1479.73	1153.64	619.849	3317.45	2041.14	1042.93	18.57	3.97115	11.0412	14.3219	185.481	0	0	0	0	0	0	0	0	0	0	0	0	0	0	0	0	0
																			3022.83	1640.52	1684.53	1338.3	1068.82	571.695	3022.83	1802.41	989.602	19.6554	3.36071	17.3222	14.9118	175.569	0	0	0	0	0	0	0	0	0	0	0	0	0	0	0	0	0
																			6730.65	3508.26	3662.71	3067.93	2254.36	1253.9	6730.65	4271.84	2022.94	43.5036	7.15079	37.2057	44.9315	303.072	0	0	0	0	0	0	0	0	0	0	0	0	0	0	0	0	0
																			4621.29	2427.66	2538.75	2082.54	1572.51	855.152	4621.29	2847.07	1444.01	30.5412	5.50764	20.1608	27.111	246.889	0	0	0	0	0	0	0	0	0	0	0	0	0	0	0	0	0
																			1919.11	1050.1	1074.96	844.149	686.063	364.033	1919.11	1139.46	633.813	13.7397	1.88535	5.28406	8.25771	116.676	0	0	0	0	0	0	0	0	0	0	0	0	0	0	0	0	0
																			4030.75	2126.32	2224.75	1806.01	1382.55	743.773	4030.75	2483.96	1272.27	28.3434	4.27221	13.6118	11.7216	216.576	0	0	0	0	0	0	0	0	0	0	0	0	0	0	0	0	0
																			5357.27	2753.9	2917.08	2440.19	1778.71	975.192	5357.27	3335.5	1664.83	29.6413	5.20039	20.3776	38.1096	263.607	0	0	0	0	0	0	0	0	0	0	0	0	0	0	0	0	0
																			4345.88	2364.17	2410.19	1935.68	1533.34	830.824	4345.88	2660.19	1389.57	26.5031	5.06269	13.3722	23.225	227.946	0	0	0	0	0	0	0	0	0	0	0	0	0	0	0	0	0
																			3432.1	1825.74	1895.76	1536.34	1186.95	638.797	3432.1	2127.42	1061.99	20.4984	4.09828	10.3465	20.0186	187.725	0	0	0	0	0	0	0	0	0	0	0	0	0	0	0	0	0
																			2245.2	1201.33	1247.95	997.251	783.441	417.892	2245.2	1362.36	711.477	13.6219	2.1931	8.96163	12.3009	134.287	0	0	0	0	0	0	0	0	0	0	0	0	0	0	0	0	0
																			3409.04	1789.14	1880.89	1528.15	1164.75	624.39	3409.04	2096.38	1076.39	23.2556	3.762	12.8539	14.8639	181.54	0	0	0	0	0	0	0	0	0	0	0	0	0	0	0	0	0
																			4406.74	2334.12	2428.7	1978.04	1512.39	821.734	4406.74	2708.84	1374.36	30.8956	4.40825	19.8562	30.2253	238.157	0	0	0	0	0	0	0	0	0	0	0	0	0	0	0	0	0
																			3649.95	1929.89	2016.61	1633.34	1256.42	673.477	3649.95	2229.22	1167.35	23.017	4.42451	9.6408	16.9997	199.302	0	0	0	0	0	0	0	0	0	0	0	0	0	0	0	0	0
																			2877.63	1565.21	1606.12	1271.51	1021.79	543.413	2877.63	1768.96	905.36	20.1366	2.90342	4.84888	10.392	165.027	0	0	0	0	0	0	0	0	0	0	0	0	0	0	0	0	0
																			5043.03	2621.22	2758.16	2284.87	1696	925.216	5043.03	3199.72	1523.88	29.3271	5.10087	13.3085	32.8814	238.812	0	0	0	0	0	0	0	0	0	0	0	0	0	0	0	0	0
																			5809.88	2970.96	3157.35	2652.53	1918.16	1052.8	5809.88	3707.92	1742.33	36.2122	6.04091	18.3895	29.2579	269.725	0	0	0	0	0	0	0	0	0	0	0	0	0	0	0	0	0
																			3974.32	2108.56	2192.39	1781.93	1366.94	741.618	3974.32	2462.19	1236.89	22.7404	3.77916	11.3176	25.5004	211.895	0	0	0	0	0	0	0	0	0	0	0	0	0	0	0	0	0
																			5031.09	2635.38	2762.62	2268.47	1708.22	927.165	5031.09	3133.61	1576.38	33.3202	5.47718	18.6186	10.466	253.22	0	0	0	0	0	0	0	0	0	0	0	0	0	0	0	0	0
																			5195.75	2673.57	2831.72	2364.03	1726.18	947.387	5195.75	3258.43	1592.11	30.7398	5.23551	22.3483	32.3483	254.536	0	0	0	0	0	0	0	0	0	0	0	0	0	0	0	0	0
																			1853.41	1003.24	1035.33	818.084	655.498	347.747	1853.41	1127.21	582.369	13.5676	1.9587	5.42887	7.76277	115.114	0	0	0	0	0	0	0	0	0	0	0	0	0	0	0	0	0
																			3344.33	1780.34	1852.64	1491.69	1158.34	622.001	3344.33	2065.58	1041.92	21.7928	3.60006	12.9692	10.9474	187.523	0	0	0	0	0	0	0	0	0	0	0	0	0	0	0	0	0
																			5693.79	2943.49	3104.7	2589.09	1902.9	1040.59	5693.79	3568.31	1763.11	38.9608	6.19673	17.3769	28.6044	271.23	0	0	0	0	0	0	0	0	0	0	0	0	0	0	0	0	0
																			3897.74	2058.7	2146.71	1751.03	1334.19	724.509	3897.74	2378.1	1232.92	24.9761	4.30084	16.962	21.2281	219.25	0	0	0	0	0	0	0	0	0	0	0	0	0	0	0	0	0
																			3819.02	2016.04	2106.28	1712.74	1310.03	706.004	3819.02	2334.76	1224.25	22.8342	4.16478	9.00703	19.1099	204.896	0	0	0	0	0	0	0	0	0	0	0	0	0	0	0	0	0
																			6412.33	3305.04	3485.5	2926.83	2126.11	1178.93	6412.33	4057.64	1957.28	42.6483	6.99786	23.6739	32.1417	291.946	0	0	0	0	0	0	0	0	0	0	0	0	0	0	0	0	0
																			4230.66	2197.6	2317.7	1912.96	1422.68	774.921	4230.66	2633.08	1309.99	26.2157	4.26381	13.3543	28.7535	215.003	0	0	0	0	0	0	0	0	0	0	0	0	0	0	0	0	0
																			3383.72	1795.99	1873.1	1510.61	1169.5	626.489	3383.72	2070.11	1087.65	19.9436	3.36295	5.80007	11.9198	184.931	0	0	0	0	0	0	0	0	0	0	0	0	0	0	0	0	0
																			5642.53	2878.36	3065.87	2576.66	1857.88	1020.48	5642.53	3544	1731.27	36.8671	5.96757	26.9825	31.2238	266.224	0	0	0	0	0	0	0	0	0	0	0	0	0	0	0	0	0
																			4261.17	2210.1	2339.4	1921.78	1436.31	773.786	4261.17	2650.79	1320.39	25.5643	4.41765	14.7218	14.5759	230.718	0	0	0	0	0	0	0	0	0	0	0	0	0	0	0	0	0
																			5356.65	2791.62	2931.32	2425.33	1806.12	985.493	5356.65	3335.79	1668.81	33.3826	5.89028	25.4787	19.154	268.136	0	0	0	0	0	0	0	0	0	0	0	0	0	0	0	0	0
																			4243.03	2265.34	2344.56	1898.48	1470.39	794.942	4243.03	2606.55	1339.04	26.3864	4.09534	20.1839	21.2506	225.528	0	0	0	0	0	0	0	0	0	0	0	0	0	0	0	0	0
																			5469.07	2870.2	2995.72	2473.35	1852.61	1017.59	5469.07	3432.53	1684.51	34.2149	5.51291	21.0495	19.9335	271.317	0	0	0	0	0	0	0	0	0	0	0	0	0	0	0	0	0
																			2537.62	1385.93	1418.03	1119.59	903.648	482.285	2537.62	1521.28	828.45	15.0837	3.20044	11.1588	9.38395	149.061	0	0	0	0	0	0	0	0	0	0	0	0	0	0	0	0	0
																			3035.21	1635.21	1686.84	1348.37	1064.13	571.08	3035.21	1827.68	992.427	18.7239	3.31637	10.9093	15.0413	167.105	0	0	0	0	0	0	0	0	0	0	0	0	0	0	0	0	0
																			5251.07	2726.93	2867.86	2383.21	1761.27	965.656	5251.07	3229.47	1656.93	33.9132	5.67195	28.2688	35.9703	260.851	0	0	0	0	0	0	0	0	0	0	0	0	0	0	0	0	0
																			1631.35	868.224	908.429	722.924	567.754	300.471	1631.35	981.771	521.248	10.1912	1.72525	7.35175	6.12705	102.939	0	0	0	0	0	0	0	0	0	0	0	0	0	0	0	0	0
																			5273.71	2720.5	2882.92	2390.79	1763.11	957.384	5273.71	3322.9	1622.14	33.8158	5.86292	29.1876	-0.240194	260.044	0	0	0	0	0	0	0	0	0	0	0	0	0	0	0	0	0
																			4421.96	2312.5	2426.58	1995.38	1499.82	812.68	4421.96	2773.51	1327.5	25.5076	4.43294	29.1124	30.0971	231.809	0	0	0	0	0	0	0	0	0	0	0	0	0	0	0	0	0
																			5590.61	2926.62	3060.65	2529.96	1890.98	1035.63	5590.61	3527.63	1694.32	35.2704	6.32683	29.7794	28.0154	269.267	0	0	0	0	0	0	0	0	0	0	0	0	0	0	0	0	0
																			5183.05	2677.41	2828.49	2354.56	1729.49	947.92	5183.05	3260.95	1581.8	31.7381	6.06032	26.1296	34.0327	242.331	0	0	0	0	0	0	0	0	0	0	0	0	0	0	0	0	0
																			3654.47	1916.04	2012.22	1642.26	1245.79	670.249	3654.47	2272.42	1126.8	26.4433	3.88077	12.0108	17.1021	195.82	0	0	0	0	0	0	0	0	0	0	0	0	0	0	0	0	0
																			5684.21	2962.12	3108.02	2576.19	1916.03	1046.08	5684.21	3523.5	1810.44	35.0335	6.35227	19.5014	16.2451	273.14	0	0	0	0	0	0	0	0	0	0	0	0	0	0	0	0	0
																			2845.92	1507.19	1575.17	1270.76	981.732	525.46	2845.92	1731.33	905.927	16.6275	3.1183	8.31956	18.5306	162.064	0	0	0	0	0	0	0	0	0	0	0	0	0	0	0	0	0
																			3808.78	2029.82	2107.08	1701.7	1320.07	709.755	3808.78	2309.26	1235.51	25.9826	4.47449	14.8471	21.8446	196.866	0	0	0	0	0	0	0	0	0	0	0	0	0	0	0	0	0
																			5243.26	2696.9	2859.52	2383.74	1741.46	955.445	5243.26	3274.97	1621.62	32.2024	4.97728	14.634	30.8208	264.037	0	0	0	0	0	0	0	0	0	0	0	0	0	0	0	0	0
																			3381.46	1795.57	1870.92	1510.53	1166.19	629.377	3381.46	2063.78	1076.12	21.9463	4.04215	2.38636	17.469	195.715	0	0	0	0	0	0	0	0	0	0	0	0	0	0	0	0	0
																			4756.9	2545.26	2625.27	2131.63	1649.16	896.106	4756.9	2910.04	1499.99	30.5265	4.51644	32.582	30.2583	248.978	0	0	0	0	0	0	0	0	0	0	0	0	0	0	0	0	0
																			4832.77	2531.49	2651.99	2180.78	1639.14	892.349	4832.77	2994.21	1523.21	28.1124	5.53443	14.7838	22.2386	244.684	0	0	0	0	0	0	0	0	0	0	0	0	0	0	0	0	0
																			2653.05	1393.78	1464.91	1188.14	907.463	486.314	2653.05	1627.68	831.949	16.0776	2.86493	7.84452	12.3333	154.307	0	0	0	0	0	0	0	0	0	0	0	0	0	0	0	0	0
																			5154.77	2726.91	2829.98	2324.79	1762.97	963.937	5154.77	3186.39	1619.6	31.3428	6.14139	17.4333	35.072	258.781	0	0	0	0	0	0	0	0	0	0	0	0	0	0	0	0	0
																			2625.49	1426.36	1466.23	1159.27	932.256	494.103	2625.49	1590.75	842.641	19.4232	2.55388	8.24598	9.31728	152.562	0	0	0	0	0	0	0	0	0	0	0	0	0	0	0	0	0
																			2210.4	1194.25	1232.39	978.012	779.43	414.817	2210.4	1330.79	705.116	16.1469	2.57289	9.27065	11.1096	135.402	0	0	0	0	0	0	0	0	0	0	0	0	0	0	0	0	0
																			6389.08	3275.38	3465.69	2923.39	2108.21	1167.16	6389.08	4057.22	1933.59	35.8887	7.41174	21.587	37.6246	295.758	0	0	0	0	0	0	0	0	0	0	0	0	0	0	0	0	0
																			5649.55	2941.84	3089.81	2559.75	1902.13	1039.71	5649.55	3541.39	1759.8	35.5266	6.24049	18.1359	14.871	273.593	0	0	0	0	0	0	0	0	0	0	0	0	0	0	0	0	0
																			5180.29	2688.43	2831.14	2349.15	1738.99	949.433	5180.29	3258.18	1579.76	33.183	5.33686	23.9249	20.0313	259.866	0	0	0	0	0	0	0	0	0	0	0	0	0	0	0	0	0
																			3189.43	1685.52	1763.36	1426.06	1097.97	587.548	3189.43	1966.91	1004.05	22.6069	3.37394	13.2522	7.95136	171.279	0	0	0	0	0	0	0	0	0	0	0	0	0	0	0	0	0
																			4030.29	2119.49	2218.23	1812.06	1373.59	745.902	4030.29	2513.09	1230.73	26.7906	4.15088	18.2848	20.004	217.245	0	0	0	0	0	0	0	0	0	0	0	0	0	0	0	0	0
																			2918.63	1553.54	1618.92	1299.71	1013.73	539.816	2918.63	1774.96	930.691	20.9178	3.25486	9.74619	11.3708	167.686	0	0	0	0	0	0	0	0	0	0	0	0	0	0	0	0	0
																			4710.31	2499.25	2593.2	2117.11	1619.02	880.23	4710.31	2937.59	1452.19	30.6012	4.70035	21.3908	22.0638	241.773	0	0	0	0	0	0	0	0	0	0	0	0	0	0	0	0	0
																			3427.12	1820.36	1896.22	1530.9	1185.06	635.301	3427.12	2108.96	1072.01	22.028	3.8775	15.2854	13.4621	191.495	0	0	0	0	0	0	0	0	0	0	0	0	0	0	0	0	0
																			4026.1	2091.7	2210.74	1815.37	1359.69	732.013	4026.1	2495.88	1266.72	24.5528	4.46489	6.1243	11.0586	217.302	0	0	0	0	0	0	0	0	0	0	0	0	0	0	0	0	0
																			3910.14	2102.04	2167.46	1742.69	1367.57	734.465	3910.14	2409.07	1220.21	24.1139	3.94312	15.7374	21.0361	216.028	0	0	0	0	0	0	0	0	0	0	0	0	0	0	0	0	0
																			5274.83	2696.35	2870.31	2404.52	1742.52	953.826	5274.83	3336.03	1594.7	32.565	5.74416	21.1606	26.0169	258.613	0	0	0	0	0	0	0	0	0	0	0	0	0	0	0	0	0
																			4727.32	2462.69	2592.09	2135.23	1597.02	865.676	4727.32	2968.68	1454.65	23.7714	4.35948	20.8025	21.6299	233.423	0	0	0	0	0	0	0	0	0	0	0	0	0	0	0	0	0
																			3583.24	1907.58	1983.35	1599.89	1240.56	667.02	3583.24	2206.77	1123.59	20.6143	3.62617	9.99355	11.6215	207.028	0	0	0	0	0	0	0	0	0	0	0	0	0	0	0	0	0
																			4471.32	2361.02	2463.96	2007.36	1534.61	826.41	4471.32	2753.94	1407.62	27.8958	4.36903	30.9655	12.3307	234.193	0	0	0	0	0	0	0	0	0	0	0	0	0	0	0	0	0
																			4336.28	2297.15	2391.07	1945.22	1490.08	807.07	4336.28	2687.93	1356.71	28.8354	4.99737	12.7774	20.4888	224.551	0	0	0	0	0	0	0	0	0	0	0	0	0	0	0	0	0
																			5880.26	3055.49	3203.95	2676.31	1967.32	1088.17	5880.26	3717.04	1768.76	36.978	6.35888	26.119	52.7119	272.294	0	0	0	0	0	0	0	0	0	0	0	0	0	0	0	0	0
																			4184.04	2217.12	2308.94	1875.1	1442.04	775.078	4184.04	2593.21	1313.86	22.964	4.47141	6.29696	16.706	226.532	0	0	0	0	0	0	0	0	0	0	0	0	0	0	0	0	0
																			5357.32	2792.88	2932.34	2424.98	1806.28	986.604	5357.32	3299.67	1707.35	35.1848	5.86192	22.0546	25.1875	262.008	0	0	0	0	0	0	0	0	0	0	0	0	0	0	0	0	0
																			3285.13	1752.83	1820.73	1464.4	1141.55	611.274	3285.13	1997.89	1042.35	20.1665	4.08298	16.1607	16.0462	188.43	0	0	0	0	0	0	0	0	0	0	0	0	0	0	0	0	0
																			5419.51	2853.37	2973.59	2445.92	1845.43	1007.94	5419.51	3421.27	1651.82	34.1917	6.26423	25.7614	16.225	263.975	0	0	0	0	0	0	0	0	0	0	0	0	0	0	0	0	0
																			5496.51	2851.47	3006.36	2490.15	1845.49	1005.99	5496.51	3440.78	1698.81	38.701	6.16452	25.2857	18.2004	268.575	0	0	0	0	0	0	0	0	0	0	0	0	0	0	0	0	0
																			2728.89	1445.55	1513.29	1215.61	943.837	501.71	2728.89	1669.63	870.832	17.2861	3.14193	6.21029	4.54156	157.247	0	0	0	0	0	0	0	0	0	0	0	0	0	0	0	0	0
																			4523.58	2368.73	2484.14	2039.44	1536.38	832.345	4523.58	2801.91	1416.55	30.2311	4.6731	20.7796	23.1204	226.322	0	0	0	0	0	0	0	0	0	0	0	0	0	0	0	0	0
																			2837.14	1543.76	1585.81	1251.33	1008.59	535.171	2837.14	1702.08	923.911	19.1719	3.31021	11.404	9.92135	167.341	0	0	0	0	0	0	0	0	0	0	0	0	0	0	0	0	0
																			4416.87	2332.06	2430.89	1985.99	1509.93	822.125	4416.87	2701.75	1397.74	28.2651	4.57231	24.2096	29.305	231.031	0	0	0	0	0	0	0	0	0	0	0	0	0	0	0	0	0
																			4312.13	2347.46	2391.69	1920.43	1519.74	827.721	4312.13	2636.1	1369.92	29.5263	4.39505	19.3093	27.7995	225.078	0	0	0	0	0	0	0	0	0	0	0	0	0	0	0	0	0
																			4049.78	2177.01	2241.78	1808	1411.76	765.244	4049.78	2467.08	1283.85	26.239	3.94936	21.1429	25.8326	221.691	0	0	0	0	0	0	0	0	0	0	0	0	0	0	0	0	0
																			5017.83	2598.93	2742.13	2275.7	1678.49	920.436	5017.83	3119.78	1562.41	31.4627	5.69556	17.9939	35.0057	245.492	0	0	0	0	0	0	0	0	0	0	0	0	0	0	0	0	0
																			3303.79	1794.11	1838.56	1465.23	1166.6	627.512	3303.79	2005.76	1054.6	25.4554	3.58979	3.41661	22.0552	188.907	0	0	0	0	0	0	0	0	0	0	0	0	0	0	0	0	0
																			3387.67	1793.15	1873.95	1513.72	1166.11	627.033	3387.67	2084.45	1055.62	23.0968	3.36291	16.2821	10.9339	193.919	0	0	0	0	0	0	0	0	0	0	0	0	0	0	0	0	0
																			5234.55	2726.87	2865.08	2369.47	1761.29	965.579	5234.55	3265.49	1618.79	31.188	5.34149	28.1445	27.8716	257.719	0	0	0	0	0	0	0	0	0	0	0	0	0	0	0	0	0
																			2964.14	1588.1	1645.72	1318.42	1036.07	552.032	2964.14	1830.39	913.706	18.0486	2.81309	13.6886	16.2697	169.226	0	0	0	0	0	0	0	0	0	0	0	0	0	0	0	0	0
																			3122.73	1644.28	1724.95	1397.78	1070.08	574.202	3122.73	1923.97	971.719	19.433	3.06741	14.1496	14.0985	176.293	0	0	0	0	0	0	0	0	0	0	0	0	0	0	0	0	0
																			4165.29	2203.68	2295.92	1869.36	1429.27	774.405	4165.29	2561.24	1314.66	26.4274	4.83841	18.7748	18.514	220.83	0	0	0	0	0	0	0	0	0	0	0	0	0	0	0	0	0
																			4432.67	2321.48	2434.43	1998.24	1503.5	817.973	4432.67	2722.19	1402.3	29.8311	4.84571	19.2011	22.7915	231.508	0	0	0	0	0	0	0	0	0	0	0	0	0	0	0	0	0
																			4918.65	2564.41	2692.92	2225.73	1657.94	906.464	4918.65	3052.69	1553.85	32.6522	5.11659	8.22392	23.0567	243.052	0	0	0	0	0	0	0	0	0	0	0	0	0	0	0	0	0
																			4049	2118.43	2223.7	1825.3	1372.85	745.58	4049	2499.08	1276.93	23.4974	4.21996	11.428	26.1224	207.726	0	0	0	0	0	0	0	0	0	0	0	0	0	0	0	0	0
																			3032.9	1625.56	1683.07	1349.82	1058.23	567.329	3032.9	1847.22	959.683	18.8817	3.70626	11.5313	14.4286	177.449	0	0	0	0	0	0	0	0	0	0	0	0	0	0	0	0	0
																			6136.32	3152.47	3334.45	2801.88	2031.31	1121.16	6136.32	3886.31	1857.43	40.0416	6.53984	24.3926	35.0823	286.529	0	0	0	0	0	0	0	0	0	0	0	0	0	0	0	0	0
																			3082.83	1625.81	1702.47	1380.35	1056.77	569.039	3082.83	1889.35	970.472	20.4794	3.03887	11.1561	13.8128	174.519	0	0	0	0	0	0	0	0	0	0	0	0	0	0	0	0	0
																			3512.71	1853.02	1938.61	1574.1	1205.6	647.421	3512.71	2142.02	1129.67	24.1973	3.8064	9.9725	12.1273	190.92	0	0	0	0	0	0	0	0	0	0	0	0	0	0	0	0	0
																			5322.8	2806.77	2919.76	2403.04	1814.68	992.091	5322.8	3366.91	1608.27	31.4108	5.53734	17.6137	32.6131	260.446	0	0	0	0	0	0	0	0	0	0	0	0	0	0	0	0	0
																			3135.61	1712.4	1748.26	1387.35	1112.03	600.366	3135.61	1862.56	1035.67	18.7743	3.27065	12.8914	19.6268	182.822	0	0	0	0	0	0	0	0	0	0	0	0	0	0	0	0	0
																			4307.31	2268.34	2371.2	1936.11	1472.15	796.184	4307.31	2646.56	1378.72	25.2295	3.8613	22.3692	12.2271	218.341	0	0	0	0	0	0	0	0	0	0	0	0	0	0	0	0	0
																			4068.53	2116.36	2232.17	1836.36	1372.33	744.032	4068.53	2544.4	1238.49	23.4433	4.47488	13.6278	29.8571	214.243	0	0	0	0	0	0	0	0	0	0	0	0	0	0	0	0	0
																			4852.78	2517.06	2654.31	2198.47	1629.29	887.772	4852.78	3021.13	1506.45	30.537	4.73013	20.7061	26.6928	242.539	0	0	0	0	0	0	0	0	0	0	0	0	0	0	0	0	0
																			3262.73	1688.57	1791.6	1471.13	1096.65	591.927	3262.73	2010.84	1029.1	21.8938	2.93853	10.1536	16.2708	171.53	0	0	0	0	0	0	0	0	0	0	0	0	0	0	0	0	0
																			6297.28	3275.75	3431.35	2865.93	2108.44	1167.31	6297.28	3911.21	1998.62	39.7725	6.43746	16.6186	38.5745	286.052	0	0	0	0	0	0	0	0	0	0	0	0	0	0	0	0	0
																			2594.31	1367.87	1436.07	1158.25	892.563	475.31	2594.31	1600.56	808.374	14.7436	2.77201	9.82438	5.21332	152.824	0	0	0	0	0	0	0	0	0	0	0	0	0	0	0	0	0
																			5489.91	2861.42	3003.09	2486.82	1848.75	1012.67	5489.91	3443.55	1684.47	33.7615	6.23168	25.5398	26.199	270.161	0	0	0	0	0	0	0	0	0	0	0	0	0	0	0	0	0
																			4085.04	2116.56	2240.99	1844.05	1376.17	740.386	4085.04	2546.48	1260.65	22.6025	3.90584	17.8309	15.2019	218.36	0	0	0	0	0	0	0	0	0	0	0	0	0	0	0	0	0
																			3445.7	1852.22	1910.7	1535.01	1204.33	647.889	3445.7	2098.72	1100.5	21.5629	4.17588	19.2224	23.7873	177.732	0	0	0	0	0	0	0	0	0	0	0	0	0	0	0	0	0
																			3174.44	1687.75	1759.57	1414.87	1098.57	589.18	3174.44	1919.16	1011.13	20.6306	3.23307	17.2698	14.4311	188.577	0	0	0	0	0	0	0	0	0	0	0	0	0	0	0	0	0
																			4186.22	2238.97	2312.37	1873.86	1451.89	787.081	4186.22	2600.55	1311.88	25.3558	4.86536	13.7397	21.4907	208.345	0	0	0	0	0	0	0	0	0	0	0	0	0	0	0	0	0
																			2517.98	1324.18	1394.3	1123.67	864.747	459.432	2517.98	1537.76	799.046	13.3529	2.735	7.49984	7.9708	149.616	0	0	0	0	0	0	0	0	0	0	0	0	0	0	0	0	0
																			4174.34	2211.47	2299.56	1874.78	1434.39	777.079	4174.34	2578.27	1318.32	22.6358	4.3417	13.7006	21.7881	215.292	0	0	0	0	0	0	0	0	0	0	0	0	0	0	0	0	0
																			5495.42	2852.61	3000.28	2495.14	1844.65	1007.96	5495.42	3465.68	1666.96	36.2262	6.64616	19.7735	28.3944	271.733	0	0	0	0	0	0	0	0	0	0	0	0	0	0	0	0	0
																			3978	2070.67	2181.51	1796.49	1341.79	728.88	3978	2467.06	1233.25	25.5925	4.17044	13.3506	25.1516	209.426	0	0	0	0	0	0	0	0	0	0	0	0	0	0	0	0	0
																			2588.44	1360.13	1430.22	1158.22	885.09	475.036	2588.44	1593.01	805.63	16.4806	2.78911	7.58926	13.913	149.03	0	0	0	0	0	0	0	0	0	0	0	0	0	0	0	0	0
																			6006.83	3122.07	3280.06	2726.77	2015.37	1106.7	6006.83	3794.6	1842.76	36.8514	6.87658	23.1206	19.2957	283.318	0	0	0	0	0	0	0	0	0	0	0	0	0	0	0	0	0
																			4426.03	2360.67	2444.92	1981.11	1531.25	829.424	4426.03	2723.93	1396.26	27.9182	4.74552	25.2592	18.954	228.967	0	0	0	0	0	0	0	0	0	0	0	0	0	0	0	0	0
																			4782.75	2528.51	2629.29	2153.46	1635.58	892.925	4782.75	2951.91	1500.6	35.2013	5.34134	16.7668	27.2584	245.674	0	0	0	0	0	0	0	0	0	0	0	0	0	0	0	0	0
																			6061.9	3137.99	3302.12	2759.78	2024.35	1113.64	6061.9	3823.07	1849.85	36.8609	6.44077	30.8544	40.2138	274.614	0	0	0	0	0	0	0	0	0	0	0	0	0	0	0	0	0
																			5692.62	2971.95	3114.96	2577.66	1921.66	1050.29	5692.62	3561.89	1772.44	30.7255	6.0396	26.5048	29.7873	265.237	0	0	0	0	0	0	0	0	0	0	0	0	0	0	0	0	0
																			3643.44	1891.1	2002.04	1641.4	1227.91	663.186	3643.44	2242.65	1148.26	23.951	3.98807	14.76	13.7259	196.108	0	0	0	0	0	0	0	0	0	0	0	0	0	0	0	0	0
																			4092.32	2125.31	2247.53	1844.79	1380.34	744.975	4092.32	2526.94	1274.94	25.683	4.11597	20.6198	17.0675	222.956	0	0	0	0	0	0	0	0	0	0	0	0	0	0	0	0	0
																			5643.95	2923.93	3083.3	2560.65	1888.65	1035.28	5643.95	3515.68	1782.76	38.3238	6.09956	27.5101	12.6063	260.972	0	0	0	0	0	0	0	0	0	0	0	0	0	0	0	0	0
																			404.496	224.27	228.705	175.791	147.538	76.7329	404.496	234.893	136.652	2.94783	0.479339	1.30207	1.25102	26.9704	0	0	0	0	0	0	0	0	0	0	0	0	0	0	0	0	0
																			4142.36	2209.43	2287.39	1854.97	1432.07	777.362	4142.36	2502.71	1330.56	27.4319	5.02521	22.2177	29.9946	224.42	0	0	0	0	0	0	0	0	0	0	0	0	0	0	0	0	0
																			5604.69	2952.23	3072.35	2532.34	1905.94	1046.28	5604.69	3475.84	1759.48	31.5355	6.07804	30.2558	33.6971	267.803	0	0	0	0	0	0	0	0	0	0	0	0	0	0	0	0	0
																			4229.62	2237.37	2332.7	1896.92	1451.39	785.985	4229.62	2613.02	1332.7	24.9378	4.55562	14.2946	18.3801	221.739	0	0	0	0	0	0	0	0	0	0	0	0	0	0	0	0	0
																			4876.18	2526.61	2668.65	2207.53	1637.37	889.248	4876.18	3044.66	1524.35	29.2579	5.03339	18.311	11.5917	242.973	0	0	0	0	0	0	0	0	0	0	0	0	0	0	0	0	0
																			3735.6	1937.37	2051.94	1683.65	1259.14	678.235	3735.6	2327.83	1151.37	23.1071	3.57228	11.9908	17.3104	200.41	0	0	0	0	0	0	0	0	0	0	0	0	0	0	0	0	0
																			3810.46	1987.98	2095.84	1714.62	1293.47	694.511	3810.46	2373.19	1179.14	24.0454	4.26326	15.9615	15.6526	198.208	0	0	0	0	0	0	0	0	0	0	0	0	0	0	0	0	0
																			4821.3	2536.38	2647.01	2174.29	1642.17	894.205	4821.3	2998.46	1506.33	29.3425	4.96103	19.2271	23.3005	239.68	0	0	0	0	0	0	0	0	0	0	0	0	0	0	0	0	0
																			4477.4	2416.67	2484.46	1992.94	1569.82	846.85	4477.4	2746.79	1454.5	29.3476	4.66991	8.40292	2.28431	231.409	0	0	0	0	0	0	0	0	0	0	0	0	0	0	0	0	0
																			5853.36	2982.27	3177.44	2675.93	1921.98	1060.29	5853.36	3707.28	1787.72	36.5128	7.09612	6.61425	32.3193	275.82	0	0	0	0	0	0	0	0	0	0	0	0	0	0	0	0	0
																			4569.98	2367.2	2503.46	2066.51	1533.55	833.651	4569.98	2839.22	1427.34	30.3529	4.29857	20.9549	21.0056	226.799	0	0	0	0	0	0	0	0	0	0	0	0	0	0	0	0	0
																			4301	2311.58	2383.09	1917.91	1501.54	810.034	4301	2651.35	1358.61	26.9679	4.96721	14.3955	13.1739	231.54	0	0	0	0	0	0	0	0	0	0	0	0	0	0	0	0	0
																			3465.36	1845.04	1918.85	1546.51	1201.49	643.551	3465.36	2098.77	1117.7	22.1631	3.64739	11.4671	17.6826	193.927	0	0	0	0	0	0	0	0	0	0	0	0	0	0	0	0	0
																			3716.5	1983.77	2056.28	1660.22	1289.82	693.943	3716.5	2273.41	1191.15	23.5358	3.86558	12.6947	15.4538	196.394	0	0	0	0	0	0	0	0	0	0	0	0	0	0	0	0	0
																			4320.75	2247.07	2371.23	1949.53	1457.94	789.132	4320.75	2687.74	1338.84	28.2089	3.81724	16.5014	19.5103	226.136	0	0	0	0	0	0	0	0	0	0	0	0	0	0	0	0	0
																			4112.68	2169.99	2263.02	1849.67	1404.97	765.02	4112.68	2539.82	1283.11	23.5942	4.06856	15.5561	22.6382	223.897	0	0	0	0	0	0	0	0	0	0	0	0	0	0	0	0	0
																			3839.69	2058.54	2122.85	1716.84	1333.71	724.835	3839.69	2361.49	1197.86	26.0089	3.78864	9.61099	33.5897	207.346	0	0	0	0	0	0	0	0	0	0	0	0	0	0	0	0	0
																			4577.7	2432.64	2522.28	2055.42	1576.11	856.525	4577.7	2810.69	1459.98	28.1299	4.69058	25.2278	25.2025	223.776	0	0	0	0	0	0	0	0	0	0	0	0	0	0	0	0	0
																			4355.78	2276.57	2392.69	1963.09	1476.15	800.415	4355.78	2710.89	1346.57	27.5374	4.75174	22.7601	17.1879	226.086	0	0	0	0	0	0	0	0	0	0	0	0	0	0	0	0	0
																			4246.86	2218.47	2334.46	1912.4	1439.71	778.758	4246.86	2642.02	1307.46	31.6915	5.23671	17.0709	13.8585	229.519	0	0	0	0	0	0	0	0	0	0	0	0	0	0	0	0	0
																			4295.11	2254.01	2361.33	1933.78	1460.34	793.665	4295.11	2646.63	1345.84	27.4894	4.62237	22.7761	25.3179	222.436	0	0	0	0	0	0	0	0	0	0	0	0	0	0	0	0	0
																			3735.62	1962.31	2055.72	1679.91	1275.02	687.292	3735.62	2282.75	1190.83	23.8969	3.75675	9.69459	23.481	201.206	0	0	0	0	0	0	0	0	0	0	0	0	0	0	0	0	0
																			4450.49	2323.86	2441.22	2009.27	1506.29	817.57	4450.49	2798.16	1362.69	25.7525	4.04555	16.0068	23.0763	220.748	0	0	0	0	0	0	0	0	0	0	0	0	0	0	0	0	0
																			4387.22	2275.02	2403.04	1984.18	1474.78	800.231	4387.22	2744.75	1339.7	28.3473	5.02001	13.2577	23.6828	232.461	0	0	0	0	0	0	0	0	0	0	0	0	0	0	0	0	0
																			5488.74	2893.65	3010.65	2478.09	1868.58	1025.07	5488.74	3449.79	1682.05	35.4425	5.78065	22.8286	32.003	260.84	0	0	0	0	0	0	0	0	0	0	0	0	0	0	0	0	0
																			4646.7	2476.8	2558.53	2088.16	1600.54	876.266	4646.7	2857.29	1459.78	30.4017	4.93443	16.0097	38.7414	239.539	0	0	0	0	0	0	0	0	0	0	0	0	0	0	0	0	0
																			4659.98	2400.75	2547.29	2112.69	1554.76	845.993	4659.98	2878.95	1471.9	23.7894	5.18146	23.1416	26.4377	230.574	0	0	0	0	0	0	0	0	0	0	0	0	0	0	0	0	0
																			5067.85	2625.4	2769.96	2297.89	1700.02	925.386	5067.85	3179.49	1553.75	29.2085	5.11797	27.8091	19.7388	252.736	0	0	0	0	0	0	0	0	0	0	0	0	0	0	0	0	0
																			4338.76	2258.63	2379.52	1959.24	1466.04	792.591	4338.76	2716.57	1315.35	28.2366	3.99439	19.4217	25.9191	229.27	0	0	0	0	0	0	0	0	0	0	0	0	0	0	0	0	0
																			1391.33	771.912	783.316	608.016	504.829	267.083	1391.33	810.659	467.044	8.59406	1.17181	7.34232	8.12516	88.3956	0	0	0	0	0	0	0	0	0	0	0	0	0	0	0	0	0
																			1151.02	619.418	643.678	507.347	404.854	214.565	1151.02	673.292	387.327	7.55044	1.25104	4.42356	7.18185	69.9992	0	0	0	0	0	0	0	0	0	0	0	0	0	0	0	0	0
																			2888.28	1554.65	1608.22	1280.05	1014.21	540.445	2888.28	1753.7	920.806	18.0354	3.0679	13.1645	10.6371	168.861	0	0	0	0	0	0	0	0	0	0	0	0	0	0	0	0	0
																			4277.45	2271.2	2356.33	1921.11	1472.82	798.376	4277.45	2610.17	1371.28	26.5266	5.00732	17.2885	27.8667	219.306	0	0	0	0	0	0	0	0	0	0	0	0	0	0	0	0	0
																			3264.68	1731.69	1806.43	1458.25	1127.07	604.624	3264.68	2008.8	1021.59	18.7664	3.9758	13.8966	12.5306	185.129	0	0	0	0	0	0	0	0	0	0	0	0	0	0	0	0	0
																			5760.51	2970.27	3138.72	2621.79	1917.6	1052.68	5760.51	3640.58	1750.87	33.421	6.30525	28.3192	30.4196	270.598	0	0	0	0	0	0	0	0	0	0	0	0	0	0	0	0	0
																			4495.57	2341.35	2465.79	2029.78	1519.18	822.171	4495.57	2787.17	1407.64	31.0144	4.92721	19.943	11.1644	233.714	0	0	0	0	0	0	0	0	0	0	0	0	0	0	0	0	0
																			4961.82	2572.11	2713.54	2248.28	1663.34	908.775	4961.82	3105.67	1535.64	31.729	5.44179	9.93229	25.6424	247.766	0	0	0	0	0	0	0	0	0	0	0	0	0	0	0	0	0
																			4928.42	2525.76	2686.03	2242.38	1634.62	891.146	4928.42	3102.45	1498.21	29.9728	5.1267	18.292	32.487	241.878	0	0	0	0	0	0	0	0	0	0	0	0	0	0	0	0	0
																			4490.01	2351.71	2469.56	2020.45	1524.99	826.721	4490.01	2799.63	1386.37	29.5146	5.35613	11.7962	17.5859	239.759	0	0	0	0	0	0	0	0	0	0	0	0	0	0	0	0	0
																			5200.38	2728.22	2850.11	2350.27	1762.85	965.375	5200.38	3269.51	1589.94	33.9598	5.91944	14.8915	27.038	259.125	0	0	0	0	0	0	0	0	0	0	0	0	0	0	0	0	0
																			3397.7	1800.12	1878.37	1519.33	1171.95	628.169	3397.7	2097.6	1050.96	23.3567	3.27424	10.0875	10.9748	201.453	0	0	0	0	0	0	0	0	0	0	0	0	0	0	0	0	0
																			4063.31	2183.04	2250.07	1813.23	1417.24	765.797	4063.31	2477.87	1286.39	27.9979	3.74845	24.9843	22.4755	219.837	0	0	0	0	0	0	0	0	0	0	0	0	0	0	0	0	0
																			4751.95	2487.26	2606.26	2145.69	1610.55	876.712	4751.95	2966.59	1468.38	27.2636	5.24656	16.295	25.9453	242.227	0	0	0	0	0	0	0	0	0	0	0	0	0	0	0	0	0
																			4716.9	2479.11	2591.65	2125.25	1604.88	874.227	4716.9	2925.82	1471.58	32.9791	4.86945	17.4916	30.2121	233.947	0	0	0	0	0	0	0	0	0	0	0	0	0	0	0	0	0
																			3782.51	2002.79	2088.79	1693.72	1303.83	698.964	3782.51	2323.16	1194.63	22.1236	4.15333	17.1325	17.0649	204.244	0	0	0	0	0	0	0	0	0	0	0	0	0	0	0	0	0
																			4806.12	2518.61	2634.68	2171.44	1628.21	890.406	4806.12	3008.38	1469.27	28.8367	4.42489	15.6549	26.9914	252.563	0	0	0	0	0	0	0	0	0	0	0	0	0	0	0	0	0
																			4200.58	2234.01	2318.12	1882.46	1450.2	783.813	4200.58	2567.68	1335.13	23.7531	4.46526	23.1232	25.5165	220.905	0	0	0	0	0	0	0	0	0	0	0	0	0	0	0	0	0
																			1037.3	547.811	577.57	459.731	359.562	188.25	1037.3	614.233	344.009	6.79545	1.24138	4.08553	2.45616	64.4795	0	0	0	0	0	0	0	0	0	0	0	0	0	0	0	0	0
																			4716.6	2507.38	2598.91	2117.69	1623.03	884.355	4716.6	2917.94	1476.06	30.1414	5.41508	21.4469	26.8107	238.778	0	0	0	0	0	0	0	0	0	0	0	0	0	0	0	0	0
																			2839.88	1524.94	1578.54	1261.34	994.804	530.132	2839.88	1720.33	911.657	17.6934	2.76644	17.5247	9.85946	160.047	0	0	0	0	0	0	0	0	0	0	0	0	0	0	0	0	0
																			2716.25	1445.78	1505.35	1210.9	941.742	504.04	2716.25	1648.58	874.281	16.8374	2.91024	10.2795	18.3905	144.971	0	0	0	0	0	0	0	0	0	0	0	0	0	0	0	0	0
																			4420.52	2347.24	2434.38	1986.15	1519.12	828.12	4420.52	2716.65	1394.77	28.6272	5.514	18.6323	29.4212	226.913	0	0	0	0	0	0	0	0	0	0	0	0	0	0	0	0	0
																			4816.2	2516.65	2643.85	2172.35	1630.69	885.963	4816.2	2978.43	1526.02	29.0451	4.87546	14.632	16.3689	246.828	0	0	0	0	0	0	0	0	0	0	0	0	0	0	0	0	0
																			3191.07	1690.23	1761.86	1429.2	1100.39	589.839	3191.07	1947.18	1003.37	19.6207	3.4418	13.6818	24.963	178.812	0	0	0	0	0	0	0	0	0	0	0	0	0	0	0	0	0
																			2855.35	1504.79	1580.05	1275.3	983.251	521.539	2855.35	1770.61	888.959	16.5268	2.80445	8.48247	6.92512	161.044	0	0	0	0	0	0	0	0	0	0	0	0	0	0	0	0	0
																			3576.07	1899.85	1977.65	1598.42	1234.7	665.143	3576.07	2174.48	1147.8	23.536	3.94045	10.811	13.7623	201.737	0	0	0	0	0	0	0	0	0	0	0	0	0	0	0	0	0
																			4805.51	2541.34	2644.25	2161.26	1647.84	893.504	4805.51	2963.17	1520.3	31.4822	4.49986	23.2791	18.687	244.094	0	0	0	0	0	0	0	0	0	0	0	0	0	0	0	0	0
																			4244.73	2289.99	2350.13	1894.61	1484.66	805.328	4244.73	2589.95	1353.12	29.8673	4.89922	13.6813	29.8329	223.377	0	0	0	0	0	0	0	0	0	0	0	0	0	0	0	0	0
																			2197.54	1167.24	1219.92	977.617	762.182	405.059	2197.54	1334.28	702.146	14.318	2.31831	7.21702	11.1706	126.085	0	0	0	0	0	0	0	0	0	0	0	0	0	0	0	0	0
																			3056.43	1623.3	1692.96	1363.46	1056.79	566.51	3056.43	1853.2	977.047	19.6049	3.3714	12.0593	14.8505	176.297	0	0	0	0	0	0	0	0	0	0	0	0	0	0	0	0	0
																			4713.09	2513.02	2595.25	2117.84	1628.09	884.931	4713.09	2906.92	1484.96	29.7991	4.64092	19.9024	26.0812	240.789	0	0	0	0	0	0	0	0	0	0	0	0	0	0	0	0	0
																			4173.26	2172.33	2290.41	1882.85	1409.44	762.897	4173.26	2580.35	1304.88	25.1742	4.61202	13.6289	24.9919	219.615	0	0	0	0	0	0	0	0	0	0	0	0	0	0	0	0	0
																			3109.14	1671.48	1727.94	1381.21	1087.67	583.81	3109.14	1887.68	990.969	21.3017	2.87402	13.1708	14.8193	178.334	0	0	0	0	0	0	0	0	0	0	0	0	0	0	0	0	0
																			3491.56	1894.39	1942.46	1549.1	1233.36	661.026	3491.56	2095.3	1147.92	20.033	4.22506	20.7711	14.2066	189.1	0	0	0	0	0	0	0	0	0	0	0	0	0	0	0	0	0
																			4354.11	2263.64	2388.04	1966.07	1469.55	794.084	4354.11	2713.96	1359.35	22.9079	4.74539	13.6471	17.089	222.411	0	0	0	0	0	0	0	0	0	0	0	0	0	0	0	0	0
																			3435.26	1847.25	1906.66	1528.6	1200.34	646.911	3435.26	2096.31	1094.84	21.8402	3.53618	7.86922	18.9224	191.934	0	0	0	0	0	0	0	0	0	0	0	0	0	0	0	0	0
																			3488.98	1886.95	1938.43	1550.55	1227.32	659.634	3488.98	2124.64	1102.55	22.9188	4.11217	18.3627	20.8375	195.554	0	0	0	0	0	0	0	0	0	0	0	0	0	0	0	0	0
																			5604.82	2930.71	3069	2535.82	1895.35	1035.36	5604.82	3507.01	1740.24	36.2916	5.89473	28.4957	13.941	272.94	0	0	0	0	0	0	0	0	0	0	0	0	0	0	0	0	0
																			3981.87	2079.38	2188	1793.87	1348.79	730.599	3981.87	2478.5	1231.95	22.6774	4.25292	12.7201	20.5058	211.267	0	0	0	0	0	0	0	0	0	0	0	0	0	0	0	0	0
																			4451.62	2373.78	2460	1991.62	1541.57	832.213	4451.62	2744	1413.96	26.3701	4.97718	19.4507	12.519	230.347	0	0	0	0	0	0	0	0	0	0	0	0	0	0	0	0	0
																			3846.15	1982.4	2108.12	1738.03	1287.46	694.945	3846.15	2369.06	1212.48	25.4082	4.38483	16.5685	15.7906	202.463	0	0	0	0	0	0	0	0	0	0	0	0	0	0	0	0	0
																			5140.71	2665.07	2814.46	2326.24	1729.9	935.167	5140.71	3251.23	1561.04	30.368	5.89028	24.2987	10.8724	257.009	0	0	0	0	0	0	0	0	0	0	0	0	0	0	0	0	0
																			5078.57	2629.3	2770.21	2308.36	1698.7	930.599	5078.57	3193.63	1536.34	26.6672	5.27336	25.5638	38.3858	252.713	0	0	0	0	0	0	0	0	0	0	0	0	0	0	0	0	0
																			4502.3	2382.64	2479.28	2023.01	1543.37	839.266	4502.3	2779.8	1415.39	27.0542	4.83529	18.7195	24.9619	231.536	0	0	0	0	0	0	0	0	0	0	0	0	0	0	0	0	0
																			4309.08	2309.75	2380.55	1928.53	1495.61	814.141	4309.08	2629.92	1366.57	25.9428	4.34022	23.5333	27.6364	231.145	0	0	0	0	0	0	0	0	0	0	0	0	0	0	0	0	0
																			4876.96	2540.34	2670.54	2206.41	1643.59	896.748	4876.96	3075.77	1472.01	27.5007	5.46604	27.8039	25.0305	243.367	0	0	0	0	0	0	0	0	0	0	0	0	0	0	0	0	0
																			5585.9	2873.53	3042.59	2543.31	1855.88	1017.66	5585.9	3498.79	1730.41	37.6526	5.52229	21.5692	22.4543	269.51	0	0	0	0	0	0	0	0	0	0	0	0	0	0	0	0	0
																			4887.55	2574.22	2684.24	2203.31	1664.44	909.781	4887.55	2981.83	1566.37	33.1452	5.00775	25.0585	29.5545	246.584	0	0	0	0	0	0	0	0	0	0	0	0	0	0	0	0	0
																			4267.91	2183.17	2330.24	1937.68	1416.02	767.15	4267.91	2679.52	1295.44	27.4367	4.02414	23.3921	24.839	213.259	0	0	0	0	0	0	0	0	0	0	0	0	0	0	0	0	0
																			4301.69	2290.67	2374.95	1926.75	1486.16	804.505	4301.69	2631.71	1370.57	28.5806	5.28306	18.0524	22.4296	225.06	0	0	0	0	0	0	0	0	0	0	0	0	0	0	0	0	0
																			3632.88	1891.63	1997.55	1635.33	1228.52	663.108	3632.88	2218.18	1157.17	24.1267	4.00496	12.0893	19.5129	197.799	0	0	0	0	0	0	0	0	0	0	0	0	0	0	0	0	0
																			4605.02	2377.24	2511.57	2093.45	1536.47	840.769	4605.02	2870.55	1399.74	28.6003	4.93953	19.7061	40.5303	240.964	0	0	0	0	0	0	0	0	0	0	0	0	0	0	0	0	0
																			5166.31	2742.68	2841.32	2325	1776.63	966.059	5166.31	3221.11	1599.39	34.5895	5.35107	28.332	18.5616	258.984	0	0	0	0	0	0	0	0	0	0	0	0	0	0	0	0	0
																			2698	1437.94	1496.6	1201.41	937.698	500.246	2698	1643.95	844.105	16.9455	2.99291	8.04438	16.99	164.975	0	0	0	0	0	0	0	0	0	0	0	0	0	0	0	0	0
																			4071.59	2083.69	2227.03	1844.56	1355.32	728.372	4071.59	2585.12	1229.42	22.3656	4.18092	15.5617	8.23207	206.712	0	0	0	0	0	0	0	0	0	0	0	0	0	0	0	0	0
																			3364.73	1766.91	1854.21	1510.52	1149.66	617.251	3364.73	2081.94	1047.25	19.0759	3.68802	13.4221	18.9869	180.361	0	0	0	0	0	0	0	0	0	0	0	0	0	0	0	0	0
																			3587.2	1902.37	1983.39	1603.82	1235.43	666.94	3587.2	2204.07	1123.81	23.7434	4.29884	15.0547	17.0179	199.213	0	0	0	0	0	0	0	0	0	0	0	0	0	0	0	0	0
																			2558.03	1365.94	1421.88	1136.14	891.536	474.404	2558.03	1555.67	818.25	17.4322	2.87014	6.3909	15.1269	142.289	0	0	0	0	0	0	0	0	0	0	0	0	0	0	0	0	0
																			6238.44	3218.65	3391.49	2846.95	2071.41	1147.25	6238.44	3919.97	1914.61	42.1217	6.78757	21.6542	39.8029	293.491	0	0	0	0	0	0	0	0	0	0	0	0	0	0	0	0	0
																			2252.75	1243.03	1263.94	988.805	812.69	430.337	2252.75	1350.43	736.455	14.61	2.47977	7.9784	8.42749	132.371	0	0	0	0	0	0	0	0	0	0	0	0	0	0	0	0	0
																			4447.34	2375.71	2454.82	1992.51	1539.56	836.148	4447.34	2760.08	1368.78	27.5793	4.83988	25.9848	29.5263	230.546	0	0	0	0	0	0	0	0	0	0	0	0	0	0	0	0	0
																			2850.72	1498.64	1576.56	1274.16	978.137	520.505	2850.72	1761.25	888.427	19.0628	2.78597	15.9483	7.95491	155.291	0	0	0	0	0	0	0	0	0	0	0	0	0	0	0	0	0
																			6814.92	3467.44	3686.38	3128.54	2228.98	1238.46	6814.92	4397.68	2012.49	42.7769	7.94659	19.2471	31.6602	303.122	0	0	0	0	0	0	0	0	0	0	0	0	0	0	0	0	0
																			4067.64	2132.26	2237.62	1830.02	1384.41	747.85	4067.64	2536.5	1255.74	25.2027	4.05596	14.945	18.076	213.111	0	0	0	0	0	0	0	0	0	0	0	0	0	0	0	0	0
																			4961	2564.32	2712.19	2248.81	1658.9	905.419	4961	3129.85	1501.77	31.541	5.79708	17.9974	21.3574	252.691	0	0	0	0	0	0	0	0	0	0	0	0	0	0	0	0	0
																			4291.74	2249.12	2359.16	1932.58	1459.29	789.835	4291.74	2660	1333.34	25.2069	4.9307	21.7094	26.0784	220.483	0	0	0	0	0	0	0	0	0	0	0	0	0	0	0	0	0
																			2676.18	1438.83	1486.33	1189.86	936.85	501.981	2676.18	1600.39	864.474	17.6696	2.89455	10.6039	20.7895	159.362	0	0	0	0	0	0	0	0	0	0	0	0	0	0	0	0	0
																			2940.46	1616.96	1645.61	1294.85	1053.72	563.234	2940.46	1766.46	944.339	22.0791	2.71092	17.0172	13.1401	174.712	0	0	0	0	0	0	0	0	0	0	0	0	0	0	0	0	0
																			2613.8	1375.42	1444.94	1168.85	897.056	478.36	2613.8	1594.53	826.019	17.1837	2.68744	12.9233	12.7471	147.705	0	0	0	0	0	0	0	0	0	0	0	0	0	0	0	0	0
																			5256.83	2715.94	2868.97	2387.86	1755.09	960.854	5256.83	3287.08	1627.92	30.2664	5.43129	18.7136	29.05	258.359	0	0	0	0	0	0	0	0	0	0	0	0	0	0	0	0	0
																			4935.74	2640.5	2720.86	2214.88	1705.74	934.761	4935.74	3048.33	1564.32	26.5371	5.27947	13.4824	30.2643	247.526	0	0	0	0	0	0	0	0	0	0	0	0	0	0	0	0	0
																			5892.68	3020.04	3203.96	2688.72	1948.68	1071.36	5892.68	3700.89	1813.95	38.4207	5.70952	35.1261	25.638	272.94	0	0	0	0	0	0	0	0	0	0	0	0	0	0	0	0	0
																			2436.05	1305.3	1355.8	1080.25	851.727	453.57	2436.05	1483.19	778.424	15.9991	2.45862	7.84999	8.57359	139.553	0	0	0	0	0	0	0	0	0	0	0	0	0	0	0	0	0
																			2276.32	1237.4	1272.76	1003.56	808.151	429.245	2276.32	1370.28	728.46	15.2228	1.96446	11.3446	7.15882	141.884	0	0	0	0	0	0	0	0	0	0	0	0	0	0	0	0	0
																			3290.81	1751.67	1823.54	1467.28	1141.16	610.503	3290.81	2020.56	1032.77	20.4752	3.68493	20.8601	12.8603	179.608	0	0	0	0	0	0	0	0	0	0	0	0	0	0	0	0	0
																			4559.5	2383.39	2500.9	2058.6	1543.09	840.3	4559.5	2859.73	1386.85	27.6413	5.29609	21.7113	25.0304	233.24	0	0	0	0	0	0	0	0	0	0	0	0	0	0	0	0	0
																			4262.26	2223.84	2339.25	1923	1442.23	781.616	4262.26	2628.64	1341.23	28.735	4.90085	20.5558	19.7017	218.5	0	0	0	0	0	0	0	0	0	0	0	0	0	0	0	0	0
																			4939.87	2621.85	2720.5	2219.38	1697.83	924.02	4939.87	3055.36	1555.34	28.8072	6.23279	18.5527	23.8048	251.781	0	0	0	0	0	0	0	0	0	0	0	0	0	0	0	0	0
																			3217.26	1706.1	1779.1	1438.16	1109.79	596.304	3217.26	1958.2	1015.08	21.5125	2.85907	9.00483	22.3458	188.263	0	0	0	0	0	0	0	0	0	0	0	0	0	0	0	0	0
																			5114.03	2661.12	2798.64	2315.39	1723.3	937.816	5114.03	3197.96	1570.27	31.7744	4.90888	21.9889	29.7904	257.335	0	0	0	0	0	0	0	0	0	0	0	0	0	0	0	0	0
																			3211.4	1695.28	1771.57	1439.83	1102.03	593.254	3211.4	1959.64	1016.81	18.5299	3.5661	8.2872	23.3911	181.177	0	0	0	0	0	0	0	0	0	0	0	0	0	0	0	0	0
																			5563.71	2861.92	3031.1	2532.61	1849.6	1012.33	5563.71	3493	1712.48	34.1369	5.93915	31.6246	21.1077	265.426	0	0	0	0	0	0	0	0	0	0	0	0	0	0	0	0	0
																			4543.42	2407.44	2503.89	2039.54	1561.87	845.569	4543.42	2812	1419.65	29.9103	4.74112	20.0129	22.9194	234.195	0	0	0	0	0	0	0	0	0	0	0	0	0	0	0	0	0
																			3817.22	2044.59	2113.53	1703.69	1328.88	715.706	3817.22	2347.99	1202.32	26.0445	4.16225	15.1775	15.4065	206.121	0	0	0	0	0	0	0	0	0	0	0	0	0	0	0	0	0
																			4963.57	2590.81	2721.66	2241.91	1677.65	913.161	4963.57	3112.55	1527.2	29.203	5.07041	24.7783	9.72441	255.049	0	0	0	0	0	0	0	0	0	0	0	0	0	0	0	0	0
																			2417.74	1305.2	1346.7	1071.04	851.873	453.328	2417.74	1460.58	780.655	15.5156	3.00602	13.9139	8.97183	135.1	0	0	0	0	0	0	0	0	0	0	0	0	0	0	0	0	0
																			4709.41	2454.23	2580.2	2129.22	1587.76	866.473	4709.41	2949.5	1438.17	33.1112	3.84128	19.3646	31.5615	233.86	0	0	0	0	0	0	0	0	0	0	0	0	0	0	0	0	0
																			5232.01	2773.88	2878.21	2353.8	1796.6	977.28	5232.01	3274.02	1606.94	34.4424	6.09916	28.5592	20.323	261.631	0	0	0	0	0	0	0	0	0	0	0	0	0	0	0	0	0
																			4205.79	2194.37	2310.33	1895.45	1422.06	772.307	4205.79	2623.01	1301.48	25.9916	4.10251	12.5854	16.4819	222.138	0	0	0	0	0	0	0	0	0	0	0	0	0	0	0	0	0
																			4107.71	2149.91	2255.08	1852.63	1391.49	758.422	4107.71	2555.79	1271.25	24.9754	4.64601	5.81456	32.5976	212.64	0	0	0	0	0	0	0	0	0	0	0	0	0	0	0	0	0
																			4723.48	2499.6	2599.05	2124.43	1616.99	882.615	4723.48	2947.19	1454.71	28.2043	4.89752	19.1266	24.6855	244.658	0	0	0	0	0	0	0	0	0	0	0	0	0	0	0	0	0
																			4964.55	2603.1	2721.18	2243.37	1683.54	919.56	4964.55	3129.35	1508.93	29.9263	4.70564	10.61	24.7598	256.263	0	0	0	0	0	0	0	0	0	0	0	0	0	0	0	0	0
																			4594.93	2404.41	2523.41	2071.51	1558.85	845.555	4594.93	2831.97	1449.03	28.823	4.46177	16.6661	27.9031	236.078	0	0	0	0	0	0	0	0	0	0	0	0	0	0	0	0	0
																			3067.6	1613.85	1693.39	1374.21	1051.5	562.344	3067.6	1863.66	983.371	17.1493	3.5063	14.5607	11.6583	173.697	0	0	0	0	0	0	0	0	0	0	0	0	0	0	0	0	0
																			6197.29	3175.16	3365.98	2831.31	2046.23	1128.92	6197.29	3892.15	1922.24	37.6322	6.32471	19.4459	24.5436	294.949	0	0	0	0	0	0	0	0	0	0	0	0	0	0	0	0	0
																			4025.21	2134.84	2222.84	1802.37	1385.29	749.554	4025.21	2473.67	1266.74	25.8854	3.99575	21.0099	20.0952	213.808	0	0	0	0	0	0	0	0	0	0	0	0	0	0	0	0	0
																			6078.47	3172.35	3318.97	2759.5	2045.12	1127.23	6078.47	3815.6	1884.75	39.1252	6.55573	22.3727	37.251	272.816	0	0	0	0	0	0	0	0	0	0	0	0	0	0	0	0	0
																			5125.03	2702.22	2812.87	2312.16	1747.18	955.039	5125.03	3222.93	1569.33	32.035	5.70191	14.9931	24.8387	255.209	0	0	0	0	0	0	0	0	0	0	0	0	0	0	0	0	0
																			2994.91	1613.34	1664.93	1329.99	1050.66	562.672	2994.91	1813.12	959.608	20.5526	3.48476	12.5261	17.941	167.686	0	0	0	0	0	0	0	0	0	0	0	0	0	0	0	0	0
																			3416.61	1785.74	1882.43	1534.18	1162.13	623.61	3416.61	2101.35	1076.01	19.9221	3.98756	16.6255	17.341	181.372	0	0	0	0	0	0	0	0	0	0	0	0	0	0	0	0	0
																			1280.07	692.506	717.548	562.525	454.12	238.386	1280.07	752.098	421.751	8.51964	1.60037	3.41982	5.86907	86.8143	0	0	0	0	0	0	0	0	0	0	0	0	0	0	0	0	0
																			4635	2450.95	2549.66	2085.34	1586.84	864.11	4635	2869.46	1436.78	33.5234	5.54859	18.9303	32.7275	238.03	0	0	0	0	0	0	0	0	0	0	0	0	0	0	0	0	0
																			4393.05	2339.2	2424.79	1968.26	1518.05	821.157	4393.05	2703.51	1393.57	26.4452	5.0113	15.8103	18.3726	230.337	0	0	0	0	0	0	0	0	0	0	0	0	0	0	0	0	0
																			5861.34	3041.31	3198.45	2662.89	1963.09	1078.22	5861.34	3732.78	1777.05	37.2714	6.91738	11.071	17.9921	278.269	0	0	0	0	0	0	0	0	0	0	0	0	0	0	0	0	0
																			4439.44	2312.76	2435.82	2003.63	1500.69	812.076	4439.44	2745.81	1392.67	29.3977	4.85924	15.3185	24.2415	227.143	0	0	0	0	0	0	0	0	0	0	0	0	0	0	0	0	0
																			4220.16	2212.03	2319.07	1901.09	1434.11	777.922	4220.16	2611.43	1302.38	26.1757	4.81015	24.4907	30.2186	220.655	0	0	0	0	0	0	0	0	0	0	0	0	0	0	0	0	0
																			3577.15	1905.61	1977.92	1599.23	1237.04	668.569	3577.15	2194.64	1120.14	21.5603	3.77242	10.9517	25.1321	200.957	0	0	0	0	0	0	0	0	0	0	0	0	0	0	0	0	0
																			5780.58	3006.29	3145.95	2634.63	1930.24	1076.06	5780.58	3625.36	1748.1	37.0905	5.59188	24.2422	62.3384	277.857	0	0	0	0	0	0	0	0	0	0	0	0	0	0	0	0	0
																			3670.59	1968.63	2033.92	1636.67	1277.64	690.989	3670.59	2229.3	1164.48	21.1557	2.9854	13.3522	23.5745	215.739	0	0	0	0	0	0	0	0	0	0	0	0	0	0	0	0	0
																			2697.32	1451.34	1500.63	1196.69	945.366	505.969	2697.32	1616.62	886.886	16.7278	3.16353	11.1937	13.5743	149.152	0	0	0	0	0	0	0	0	0	0	0	0	0	0	0	0	0
																			5582.74	2884.25	3048.1	2534.64	1865.72	1018.52	5582.74	3522.68	1713.21	33.0855	5.46373	17.76	21.977	268.557	0	0	0	0	0	0	0	0	0	0	0	0	0	0	0	0	0
																			6080.52	3096.35	3302.01	2778.51	2000.3	1096.06	6080.52	3860.79	1851.66	38.5716	6.36263	23.6067	20.2958	279.229	0	0	0	0	0	0	0	0	0	0	0	0	0	0	0	0	0
																			5231.24	2715.86	2859.73	2371.51	1755.56	960.298	5231.24	3258.6	1630.94	34.1324	5.00409	19.6344	22.8185	260.108	0	0	0	0	0	0	0	0	0	0	0	0	0	0	0	0	0
																			2360.97	1231.4	1304.27	1056.71	803.712	427.687	2360.97	1454.78	733.726	13.8576	2.23393	10.0096	9.66655	136.699	0	0	0	0	0	0	0	0	0	0	0	0	0	0	0	0	0
																			4501.98	2360.81	2477.04	2024.93	1533.09	827.717	4501.98	2800.06	1401.37	27.9239	5.38405	25.7768	14.3042	227.154	0	0	0	0	0	0	0	0	0	0	0	0	0	0	0	0	0
																			4579.04	2399.81	2515.52	2063.53	1556.26	843.548	4579.04	2850.06	1420.48	29.6749	5.12413	19.4877	22.3372	231.874	0	0	0	0	0	0	0	0	0	0	0	0	0	0	0	0	0
																			1634.2	880.475	911.045	723.154	574.755	305.719	1634.2	982.487	528.428	10.2358	1.71487	2.28598	7.91653	101.132	0	0	0	0	0	0	0	0	0	0	0	0	0	0	0	0	0
																			3108.23	1612.7	1713.8	1394.42	1052.17	560.534	3108.23	1931.99	958.218	19.4826	3.49041	19.0807	4.12186	171.841	0	0	0	0	0	0	0	0	0	0	0	0	0	0	0	0	0
																			4088.56	2180.97	2259.58	1828.98	1416.33	764.647	4088.56	2510.53	1304	26.3461	4.59235	12.7579	18.0158	212.313	0	0	0	0	0	0	0	0	0	0	0	0	0	0	0	0	0
																			5529.01	2852.73	3016.84	2512.17	1845.47	1007.26	5529.01	3459.62	1714.83	36.4946	6.12022	19.9703	29.6512	262.32	0	0	0	0	0	0	0	0	0	0	0	0	0	0	0	0	0
																			4194.18	2251.73	2322.51	1871.68	1462.17	789.558	4194.18	2571.46	1330.06	28.3606	4.29752	26.7382	17.2845	215.984	0	0	0	0	0	0	0	0	0	0	0	0	0	0	0	0	0
																			3869.02	2054.1	2134.55	1734.47	1332.76	721.342	3869.02	2360.96	1222.13	24.4738	3.8302	20.1788	27.926	209.518	0	0	0	0	0	0	0	0	0	0	0	0	0	0	0	0	0
																			4227.43	2193.02	2317.27	1910.16	1421.01	772.01	4227.43	2613.97	1326.32	25.1753	4.4741	12.3487	22.4811	222.669	0	0	0	0	0	0	0	0	0	0	0	0	0	0	0	0	0
																			3044.87	1631.56	1691.63	1353.24	1063.4	568.154	3044.87	1837.57	988.673	19.2637	3.07276	10.4343	10.6423	175.219	0	0	0	0	0	0	0	0	0	0	0	0	0	0	0	0	0
																			3002.01	1568.21	1653.15	1348.85	1019.25	548.96	3002.01	1837.49	945.324	18.5444	2.96566	12.3531	18.537	166.79	0	0	0	0	0	0	0	0	0	0	0	0	0	0	0	0	0
																			4848.77	2590.79	2674.57	2174.2	1675.75	915.038	4848.77	2978.19	1531.7	29.7556	6.3235	22.4338	32.2776	248.096	0	0	0	0	0	0	0	0	0	0	0	0	0	0	0	0	0
																			4888.58	2589.82	2690.16	2198.42	1675.94	913.886	4888.58	3039.72	1504.07	29.0977	4.94629	25.3628	27.1235	258.261	0	0	0	0	0	0	0	0	0	0	0	0	0	0	0	0	0
																			3943.75	2095.48	2178.01	1765.74	1358.93	736.552	3943.75	2429.15	1237.41	25.3534	4.59149	18.6376	19.7658	208.841	0	0	0	0	0	0	0	0	0	0	0	0	0	0	0	0	0
																			4164.48	2168.1	2286.42	1878.06	1408.33	759.772	4164.48	2618.94	1261.21	27.1741	4.21179	14.8794	16.0663	222.004	0	0	0	0	0	0	0	0	0	0	0	0	0	0	0	0	0
																			5646.98	2846.45	3062.91	2584.07	1838.52	1007.93	5646.98	3589.99	1693.18	36.4489	6.60185	26.3128	21.6051	272.843	0	0	0	0	0	0	0	0	0	0	0	0	0	0	0	0	0
																			3996.85	2089.51	2196.06	1800.79	1356.02	733.488	3996.85	2475.57	1237.19	26.8485	4.5348	14.3443	19.6896	218.669	0	0	0	0	0	0	0	0	0	0	0	0	0	0	0	0	0
																			3631.29	1894.18	1994.93	1636.35	1228.71	665.469	3631.29	2241.83	1123.6	21.9845	3.62068	16.9503	24.2183	199.088	0	0	0	0	0	0	0	0	0	0	0	0	0	0	0	0	0
																			3134.19	1713.34	1748.36	1385.83	1117.04	596.296	3134.19	1894.26	1010.29	19.7258	3.59466	11.7262	11.2704	183.323	0	0	0	0	0	0	0	0	0	0	0	0	0	0	0	0	0
																			5282.94	2721.65	2881.78	2401.15	1763.01	958.635	5282.94	3317.46	1618.08	34.0362	6.01135	21.4257	21.2336	264.693	0	0	0	0	0	0	0	0	0	0	0	0	0	0	0	0	0
																			5578.18	2851.11	3036.96	2541.22	1844.85	1006.26	5578.18	3503.27	1734.72	35.0142	6.01112	20.9382	13.7039	264.531	0	0	0	0	0	0	0	0	0	0	0	0	0	0	0	0	0
																			6370.54	3227.07	3441.66	2928.89	2075.57	1151.5	6370.54	4011.28	1952.19	38.7287	6.04555	32.0084	45.5649	284.724	0	0	0	0	0	0	0	0	0	0	0	0	0	0	0	0	0
																			4452.48	2318.55	2442.1	2010.38	1502.89	815.663	4452.48	2768.81	1379.41	29.6573	5.2299	21.2968	15.676	232.398	0	0	0	0	0	0	0	0	0	0	0	0	0	0	0	0	0
																			4045.16	2134.75	2230.4	1814.77	1386.72	748.032	4045.16	2487.19	1275.46	25.7308	4.13011	14.0068	20.2257	218.417	0	0	0	0	0	0	0	0	0	0	0	0	0	0	0	0	0
[truncated: 3,002 more rows]
[truncated: 12 more columns]

## Sheet: Parameters
No	Mean:	Standard deviation:	Distributon	Randomised Estimate	CI low	CI high	Mean	SD	Original Estimate	Lower limit of estimate	Upper limit of estimate	Meta-analysis Reference
DIET
CHD relative risk per 106g increase in fruit intake	0.93	0.0179	Lognormal	0.93	0.89	0.96	-0.0725707	0.0193142	0.93	0	530	Dauchet L, Amouyel P, Hercberg S, Dallongeville J. Fruit and vegetable consumption and risk of coronary heart disease: a meta-analysis of cohort studies. J Nutr. 2006 Oct;136(10):2588-93.
CHD relative risk per 106g increase in vegetable intake	0.89	0.0306122	Lognormal	0.89	0.83	0.95	-0.116534	0.034448	0.89	0	583	Dauchet L, Amouyel P, Hercberg S, Dallongeville J. Fruit and vegetable consumption and risk of coronary heart disease: a meta-analysis of cohort studies. J Nutr. 2006 Oct;136(10):2588-93.
Stroke relative risk per 106g increase in fruit intake	0.89	0.0204	Lognormal	0.89	0.85	0.93	-0.116534	0.022946	0.89	0	530	Dauchet L, Amouyel P, Dallongeville J. Fruit and vegetable consumption and risk of stroke: a meta-analysis of cohort studies. Neurology. 2005 Oct 25;65(8):1193-7.
Lung cancer reduction per 80g increase in fruit intake	-0.0619	0.0191	Lognormal	0.939977	0.9	0.97	-0.0619	0.0191075	0.939977	0	400	World Cancer Research Fund/American Institute for Cancer Research. Food, Nutrition, Physical Activity, and the Prevention of Cancer: a Global Perspective. Washington DC: AICR, 2007. pg 97
Blood pressure (mmHg) reduction for 6g salt / day reduction	2.5	0.1786	Normal	5.8	2.5	9.2	5.8	1.70918	5.8	?	?	He FJ, Li J, MacGregor GA. Effect of longer term modest salt reduction on blood pressure: Cochrane systematic review and meta-analysis of randomised trials. BMJ 2013;346:f1325. doi: 10.1136/bmj.f1325
<40: CHD relative risk for 20mmHg reduction in BP	-0.7133	0.0417	Lognormal	0.490024	0.45	0.53	-0.7133	0.0417422	0.490024	?	?	Prospective Studies Collaboration. Age-specific relevance of usual blood pressure to vascular mortality: a meta-analysis of individual data for one million adults in 61 prospective studies. Lancer 2002; 360:1903-13
40-49: CHD relative risk for 20mmHg reduction in BP	-0.7133	0.0417	Lognormal	0.490024	0.45	0.53	-0.7133	0.0417422	0.490024	?	?	Prospective Studies Collaboration. Age-specific relevance of usual blood pressure to vascular mortality: a meta-analysis of individual data for one million adults in 61 prospective studies. Lancer 2002; 360:1903-14
50-59: CHD relative risk for 20mmHg reduction in BP	-0.6931	0.0152	Lognormal	0.500024	0.49	0.52	-0.6931	0.015159	0.500024	?	?	Prospective Studies Collaboration. Age-specific relevance of usual blood pressure to vascular mortality: a meta-analysis of individual data for one million adults in 61 prospective studies. Lancer 2002; 360:1903-15
60-69: CHD relative risk for 20mmHg reduction in BP	-0.6162	0.0094	Lognormal	0.539993	0.53	0.55	-0.6162	0.0094493	0.539993	?	?	Prospective Studies Collaboration. Age-specific relevance of usual blood pressure to vascular mortality: a meta-analysis of individual data for one million adults in 61 prospective studies. Lancer 2002; 360:1903-16
70-79: CHD relative risk for 20mmHg reduction in BP	-0.5108	0.0129	Lognormal	0.600015	0.58	0.61	-0.5108	0.012865	0.600015	?	?	Prospective Studies Collaboration. Age-specific relevance of usual blood pressure to vascular mortality: a meta-analysis of individual data for one million adults in 61 prospective studies. Lancer 2002; 360:1903-17
80-89: CHD relative risk for 20mmHg reduction in BP	-0.4005	0.0229	Lognormal	0.669985	0.64	0.7	-0.4005	0.0228602	0.669985	?	?	Prospective Studies Collaboration. Age-specific relevance of usual blood pressure to vascular mortality: a meta-analysis of individual data for one million adults in 61 prospective studies. Lancer 2002; 360:1903-18
90+: CHD relative risk for 20mmHg reduction in BP	-0.4005	0.0229	Lognormal	0.669985	0.64	0.7	-0.4005	0.0228602	0.669985	?	?	Prospective Studies Collaboration. Age-specific relevance of usual blood pressure to vascular mortality: a meta-analysis of individual data for one million adults in 61 prospective studies. Lancer 2002; 360:1903-19
<40: Stroke relative risk for 20mmHg reduction in BP	-1.0217	0.0569	Lognormal	0.359982	0.32	0.4	-1.0217	0.0569244	0.359982	?	?	Prospective Studies Collaboration. Age-specific relevance of usual blood pressure to vascular mortality: a meta-analysis of individual data for one million adults in 61 prospective studies. Lancer 2002; 360:1903-20
40-49: Stroke relative risk for 20mmHg reduction in BP	-1.0217	0.0569	Lognormal	0.359982	0.32	0.4	-1.0217	0.0569244	0.359982	?	?	Prospective Studies Collaboration. Age-specific relevance of usual blood pressure to vascular mortality: a meta-analysis of individual data for one million adults in 61 prospective studies. Lancer 2002; 360:1903-21
50-59: Stroke relative risk for 20mmHg reduction in BP	-0.9676	0.0341	Lognormal	0.379994	0.35	0.4	-0.9676	0.0340641	0.379994	?	?	Prospective Studies Collaboration. Age-specific relevance of usual blood pressure to vascular mortality: a meta-analysis of individual data for one million adults in 61 prospective studies. Lancer 2002; 360:1903-22
60-69: Stroke relative risk for 20mmHg reduction in BP	-0.844	0.0237	Lognormal	0.429987	0.41	0.45	-0.844	0.0237476	0.429987	?	?	Prospective Studies Collaboration. Age-specific relevance of usual blood pressure to vascular mortality: a meta-analysis of individual data for one million adults in 61 prospective studies. Lancer 2002; 360:1903-23
70-79: Stroke relative risk for 20mmHg reduction in BP	-0.6931	0.0204	Lognormal	0.500024	0.48	0.52	-0.6931	0.0204191	0.500024	?	?	Prospective Studies Collaboration. Age-specific relevance of usual blood pressure to vascular mortality: a meta-analysis of individual data for one million adults in 61 prospective studies. Lancer 2002; 360:1903-24
80-89: Stroke relative risk for 20mmHg reduction in BP	-0.4005	0.0305	Lognormal	0.669985	0.63	0.71	-0.4005	0.0304962	0.669985	?	?	Prospective Studies Collaboration. Age-specific relevance of usual blood pressure to vascular mortality: a meta-analysis of individual data for one million adults in 61 prospective studies. Lancer 2002; 360:1903-25
90+: Stroke relative risk for 20mmHg reduction in BP	-0.4005	0.0305	Lognormal	0.669985	0.63	0.71	-0.4005	0.0304962	0.669985	?	?	Prospective Studies Collaboration. Age-specific relevance of usual blood pressure to vascular mortality: a meta-analysis of individual data for one million adults in 61 prospective studies. Lancer 2002; 360:1903-26
Heart failure RR for 20mmHg reduction in BP	-0.6349	0.0526	Lognormal	0.529988	0.48	0.59	-0.6349	0.0526368	0.529988	?	?	Prospective Studies Collaboration. Age-specific relevance of usual blood pressure to vascular mortality: a meta-analysis of individual data for one million adults in 61 prospective studies. Lancer 2002; 360:1903-27
Aortic aneurysm RR for 20mmHg reduction in BP	-0.5978	0.06	Lognormal	0.55002	0.49	0.62	-0.5978	0.0600291	0.55002	?	?	Prospective Studies Collaboration. Age-specific relevance of usual blood pressure to vascular mortality: a meta-analysis of individual data for one million adults in 61 prospective studies. Lancer 2002; 360:1903-28
Hypertensive disease RR for 20mmHg reduction in BP	-1.5141	0.0569	Lognormal	0.220006	0.2	0.25	-1.5141	0.0569244	0.220006	?	?	Prospective Studies Collaboration. Age-specific relevance of usual blood pressure to vascular mortality: a meta-analysis of individual data for one million adults in 61 prospective studies. Lancer 2002; 360:1903-29
Rheumatic heart disease RR for 20mmHg reduction in BP	-0.3011	0.0964	Lognormal	0.740004	0.61	0.89	-0.3011	0.096368	0.740004	?	?	Prospective Studies Collaboration. Age-specific relevance of usual blood pressure to vascular mortality: a meta-analysis of individual data for one million adults in 61 prospective studies. Lancer 2002; 360:1903-30
Pulmonary embolism RR for 20mmHg reduction in BP	-0.3285	0.0948	Lognormal	0.720003	0.6	0.87	-0.3285	0.0947866	0.720003	?	?	Prospective Studies Collaboration. Age-specific relevance of usual blood pressure to vascular mortality: a meta-analysis of individual data for one million adults in 61 prospective studies. Lancer 2002; 360:1903-31
Decrease in Total Serum Cholesterol (mmol/l) for a 1% decrease in total fat as a % of total energy	0.02	0.005	Normal	0.02	0.0102	0.0298	0.02	0.005	0.02	?	?	Clarke R, Frost C, Collins R, Appleby P, Peto R. Dietary lipids and blood cholesterol: quantitative analysis of metabolic ward studies. BMJ 1997; 314
Decrease in Total Serum Cholesterol (mmol/l) for a 1% decrease in saturated fat as a % of total energy	0.052	0.003	Normal	0.052	0.04612	0.05788	0.052	0.003	0.052	?	?	Clarke R, Frost C, Collins R, Appleby P, Peto R. Dietary lipids and blood cholesterol: quantitative analysis of metabolic ward studies. BMJ 1997; 315
Decrease in Total Serum Cholesterol (mmol/l) for a 1% decrease in PUFA as a % of total energy	-0.026	0.004	Normal	-0.026	-0.03384	-0.01816	-0.026	0.004	-0.026	?	?	Clarke R, Frost C, Collins R, Appleby P, Peto R. Dietary lipids and blood cholesterol: quantitative analysis of metabolic ward studies. BMJ 1997; 316
Decrease in Total Serum Cholesterol (mmol/l) for a 1% decrease in MUFA as a % of total energy	0.005	0.003	Normal	0.005	-0.00088	0.01088	0.005	0.003	0.005	?	?	Clarke R, Frost C, Collins R, Appleby P, Peto R. Dietary lipids and blood cholesterol: quantitative analysis of metabolic ward studies. BMJ 1997; 317
Decrease in Total Serum Cholesterol (mmol/l) for a 1mg/d decrease in dietary cholesterol	0.0007	0.0001	Normal	0.0007	0.000504	0.000896	0.0007	0.0001	0.0007	?	?	Clarke R, Frost C, Collins R, Appleby P, Peto R. Dietary lipids and blood cholesterol: quantitative analysis of metabolic ward studies. BMJ 1997; 318
<40: CHD relative risk for 1 mmol/l decrease in Total Serum Cholesterol	-0.821	0.0341	Lognormal	0.439991	0.42	0.48	-0.821	0.0340641	0.439991	?	?	Prospective studies collaboration. Blood cholesterol and vascular mortality by age, sex, and blood pressure: a meta-analysis of individual data from 61 prosspective studies with 55000 vascular deaths. Lancet 2007; 370:1829-39
40-49: CHD relative risk for 1 mmol/l decrease in Total Serum Cholesterol	-0.821	0.0341	Lognormal	0.439991	0.42	0.48	-0.821	0.0340641	0.439991	?	?	Prospective studies collaboration. Blood cholesterol and vascular mortality by age, sex, and blood pressure: a meta-analysis of individual data from 61 prosspective studies with 55000 vascular deaths. Lancet 2007; 370:1829-40
50-59: CHD relative risk for 1 mmol/l decrease in Total Serum Cholesterol	-0.5447	0.0218	Lognormal	0.580016	0.56	0.61	-0.5447	0.0218169	0.580016	?	?	Prospective studies collaboration. Blood cholesterol and vascular mortality by age, sex, and blood pressure: a meta-analysis of individual data from 61 prosspective studies with 55000 vascular deaths. Lancet 2007; 370:1829-41
60-69: CHD relative risk for 1 mmol/l decrease in Total Serum Cholesterol	-0.3285	0.0178	Lognormal	0.720003	0.69	0.74	-0.3285	0.0178466	0.720003	?	?	Prospective studies collaboration. Blood cholesterol and vascular mortality by age, sex, and blood pressure: a meta-analysis of individual data from 61 prosspective studies with 55000 vascular deaths. Lancet 2007; 370:1829-42
70-79: CHD relative risk for 1 mmol/l decrease in Total Serum Cholesterol	-0.1985	0.0155	Lognormal	0.81996	0.8	0.85	-0.1985	0.0154655	0.81996	?	?	Prospective studies collaboration. Blood cholesterol and vascular mortality by age, sex, and blood pressure: a meta-analysis of individual data from 61 prosspective studies with 55000 vascular deaths. Lancet 2007; 370:1829-43
80-89: CHD relative risk for 1 mmol/l decrease in Total Serum Cholesterol	-0.1625	0.0209	Lognormal	0.850016	0.82	0.89	-0.1625	0.0208972	0.850016	?	?	Prospective studies collaboration. Blood cholesterol and vascular mortality by age, sex, and blood pressure: a meta-analysis of individual data from 61 prosspective studies with 55000 vascular deaths. Lancet 2007; 370:1829-44
90+: CHD relative risk for 1 mmol/l decrease in Total Serum Cholesterol	-0.1625	0.0209	Lognormal	0.850016	0.82	0.89	-0.1625	0.0208972	0.850016	?	?	Prospective studies collaboration. Blood cholesterol and vascular mortality by age, sex, and blood pressure: a meta-analysis of individual data from 61 prosspective studies with 55000 vascular deaths. Lancet 2007; 370:1829-45
<40: Stroke relative risk for 1 mmol/l decrease in Total Serum Cholesterol	-0.1054	0.0367	Lognormal	0.899964	0.84	0.97	-0.1054	0.0367077	0.899964	?	?	Prospective studies collaboration. Blood cholesterol and vascular mortality by age, sex, and blood pressure: a meta-analysis of individual data from 61 prosspective studies with 55000 vascular deaths. Lancet 2007; 370:1829-46
40-49: Stroke relative risk for 1 mmol/l decrease in Total Serum Cholesterol	-0.1054	0.0367	Lognormal	0.899964	0.84	0.97	-0.1054	0.0367077	0.899964	?	?	Prospective studies collaboration. Blood cholesterol and vascular mortality by age, sex, and blood pressure: a meta-analysis of individual data from 61 prosspective studies with 55000 vascular deaths. Lancet 2007; 370:1829-47
50-59: Stroke relative risk for 1 mmol/l decrease in Total Serum Cholesterol	0.0198	0.0274	Lognormal	0.9	0.84	0.97	-0.105361	0.0367077	0.9	?	?	Prospective studies collaboration. Blood cholesterol and vascular mortality by age, sex, and blood pressure: a meta-analysis of individual data from 61 prosspective studies with 55000 vascular deaths. Lancet 2007; 370:1829-48
60-69: Stroke relative risk for 1 mmol/l decrease in Total Serum Cholesterol	0.0198	0.0274	Lognormal	1.02	0.97	1.08	0.0198	0.0274031	1.02	?	?	Prospective studies collaboration. Blood cholesterol and vascular mortality by age, sex, and blood pressure: a meta-analysis of individual data from 61 prosspective studies with 55000 vascular deaths. Lancet 2007; 370:1829-49
70-79: Stroke relative risk for 1 mmol/l decrease in Total Serum Cholesterol	0.0392	0.0245	Lognormal	1.03998	0.99	1.09	0.0392	0.024548	1.03998	?	?	Prospective studies collaboration. Blood cholesterol and vascular mortality by age, sex, and blood pressure: a meta-analysis of individual data from 61 prosspective studies with 55000 vascular deaths. Lancet 2007; 370:1829-50
80-89: Stroke relative risk for 1 mmol/l decrease in Total Serum Cholesterol	0.0583	0.0312	Lognormal	1.06003	1	1.13	0.0583	0.031178	1.06003	?	?	Prospective studies collaboration. Blood cholesterol and vascular mortality by age, sex, and blood pressure: a meta-analysis of individual data from 61 prosspective studies with 55000 vascular deaths. Lancet 2007; 370:1829-51
90+: Stroke relative risk for 1 mmol/l decrease in Total Serum Cholesterol	0.0583	0.0312	Lognormal	1.06003	1	1.13	0.0583	0.031178	1.06003	?	?	Prospective studies collaboration. Blood cholesterol and vascular mortality by age, sex, and blood pressure: a meta-analysis of individual data from 61 prosspective studies with 55000 vascular deaths. Lancet 2007; 370:1829-52
OBESITY				Estimate	CI low	CI high	Mean	SD	Estimate
CHD RR for 5 BMI increase: BMI 15-25, men	0.239	0.0461	Lognormal	1.26998	1.16	1.39	0.239	0.0461438	1.26998	0	50	Prospective studies collaboration. Body-mass index and cause specific mortality in 900000 adults: collaborative analyses of 57 prospective studies. Lancet 2009; 373:1083-96
CHD RR for 5 BMI increase: BMI 15-25, women	0.01	0.0807	Lognormal	1.01005	0.86	1.18	0.01	0.0806983	1.01005	0	50	Prospective studies collaboration. Body-mass index and cause specific mortality in 900000 adults: collaborative analyses of 57 prospective studies. Lancet 2009; 373:1083-97
CHD RR for 5 BMI increase: BMI 25-50, men	0.3507	0.0235	Lognormal	1.42006	1.35	1.48	0.3507	0.0234534	1.42006	0	50	Prospective studies collaboration. Body-mass index and cause specific mortality in 900000 adults: collaborative analyses of 57 prospective studies. Lancet 2009; 373:1083-98
CHD RR for 5 BMI increase: BMI 25-50, women	0.3001	0.0283	Lognormal	1.34999	1.28	1.43	0.3001	0.028269	1.34999	0	50	Prospective studies collaboration. Body-mass index and cause specific mortality in 900000 adults: collaborative analyses of 57 prospective studies. Lancet 2009; 373:1083-99
Stroke RR for 5 BMI increase: BMI 15-25	-0.0834	0.0582	Lognormal	0.919983	0.82	1.03	-0.0834	0.0581658	0.919983	0	50	Prospective studies collaboration. Body-mass index and cause specific mortality in 900000 adults: collaborative analyses of 57 prospective studies. Lancet 2009; 373:1083-100
Stroke RR for 5 BMI increase: BMI 25-50	0.3293	0.0311	Lognormal	1.38999	1.31	1.48	0.3293	0.0311263	1.38999	0	50	Prospective studies collaboration. Body-mass index and cause specific mortality in 900000 adults: collaborative analyses of 57 prospective studies. Lancet 2009; 373:1083-101
Heart failure RR for 5 BMI increase: BMI 15-25	-0.0726	0.171	Lognormal	0.929973	0.66	1.29	-0.0726	0.170959	0.929973	0	50	Prospective studies collaboration. Body-mass index and cause specific mortality in 900000 adults: collaborative analyses of 57 prospective studies. Lancet 2009; 373:1083-102
Heart failure RR for 5 BMI increase: BMI 25-50	0.6206	0.0928	Lognormal	1.86004	1.55	2.23	0.6206	0.0927925	1.86004	0	50	Prospective studies collaboration. Body-mass index and cause specific mortality in 900000 adults: collaborative analyses of 57 prospective studies. Lancet 2009; 373:1083-103
Hypertensive disease RR for 5 BMI increase: BMI 15-25	0.157	0.2109	Lognormal	1.17	0.77	1.76	0.157	0.210887	1.17	0	50	Prospective studies collaboration. Body-mass index and cause specific mortality in 900000 adults: collaborative analyses of 57 prospective studies. Lancet 2009; 373:1083-104
Hypertensive disease RR for 5 BMI increase: BMI 25-50	0.708	0.0763	Lognormal	2.02993	1.75	2.36	0.708	0.0762872	2.02993	0	50	Prospective studies collaboration. Body-mass index and cause specific mortality in 900000 adults: collaborative analyses of 57 prospective studies. Lancet 2009; 373:1083-105
Diabetes RR for 5 BMI increase: BMI 15-25	-0.0408	0.2464	Lognormal	0.960021	0.59	1.55	-0.0408	0.2464	0.960021	0	50	Prospective studies collaboration. Body-mass index and cause specific mortality in 900000 adults: collaborative analyses of 57 prospective studies. Lancet 2009; 373:1083-106
Diabetes RR for 5 BMI increase: BMI 25-50	0.7701	0.0672	Lognormal	2.15998	1.89	2.46	0.7701	0.0672409	2.15998	0	50	Prospective studies collaboration. Body-mass index and cause specific mortality in 900000 adults: collaborative analyses of 57 prospective studies. Lancet 2009; 373:1083-107
Kidney disease RR for 5 BMI increase: BMI 15-25	0.131	0.2225	Lognormal	1.13997	0.74	1.77	0.131	0.222471	1.13997	0	50	Prospective studies collaboration. Body-mass index and cause specific mortality in 900000 adults: collaborative analyses of 57 prospective studies. Lancet 2009; 373:1083-108
Kidney disease RR for 5 BMI increase: BMI 25-50	0.4637	0.1146	Lognormal	1.58995	1.27	1.99	0.4637	0.114571	1.58995	0	50	Prospective studies collaboration. Body-mass index and cause specific mortality in 900000 adults: collaborative analyses of 57 prospective studies. Lancet 2009; 373:1083-109
Liver disease RR for 5 BMI increase: BMI 15-25	-0.3147	0.1572	Lognormal	0.730008	0.54	1	-0.3147	0.15719	0.730008	0	50	Prospective studies collaboration. Body-mass index and cause specific mortality in 900000 adults: collaborative analyses of 57 prospective studies. Lancet 2009; 373:1083-110
Liver disease RR for 5 BMI increase: BMI 25-50	0.5822	0.0767	Lognormal	1.78997	1.54	2.08	0.5822	0.07668	1.78997	0	50	Prospective studies collaboration. Body-mass index and cause specific mortality in 900000 adults: collaborative analyses of 57 prospective studies. Lancet 2009; 373:1083-111
Pancreas cancer relative risk for 5.0 BMI increase	0.131	0.0335	Lognormal	1.1	1.02	1.19	0.0953102	0.0393242	1.1	0	50	Norat T, Aune D, Vieira AR, Chan D, Rosenblatt DN, Vieira R. WCRF/AICR Systematic Literature Review Continuous Update Project Report: The Associations between Food, Nutrition and Physical Activity and the Risk of Pancreatic Cancer (2011)
Colorectal cancer relative risk for 1.0 BMI increase	0.0296	0.005	Lognormal	1.03004	1.02	1.04	0.0296	0.00495359	1.03004	0	50	World Cancer Research Fund/American Institute for Cancer Research. Food, Nutrition, Physical Activity, and the Prevention of Cancer: a Global Perspective. Washington DC: AICR, 2007. pg 216
Breast cancer relative risk for 2.0 BMI increase, premenopausal (under 60)	-0.0619	0.0082	Lognormal	0.94	0.92	0.95	-0.0618754	0.00818579	0.94	0	50	World Cancer Research Fund/American Institute for Cancer Research. Food, Nutrition, Physical Activity, and the Prevention of Cancer: a Global Perspective. Washington DC: AICR, 2007. pg 220
Breast cancer relative risk for 2.0 BMI increase, postmenopausal (over 60)	0.0296	0.0075	Lognormal	1.03	1.01	1.04	0.0295588	0.00746693	1.03	0	50	World Cancer Research Fund/American Institute for Cancer Research. Food, Nutrition, Physical Activity, and the Prevention of Cancer: a Global Perspective. Washington DC: AICR, 2007. pg 219
Endometrial cancer relative risk for 5.0 BMI increase	0.4187	0.0618	Lognormal	1.51998	1.35	1.72	0.4187	0.0617907	1.51998	0	50	World Cancer Research Fund/American Institute for Cancer Research. Food, Nutrition, Physical Activity, and the Prevention of Cancer: a Global Perspective. Washington DC: AICR, 2007. pg 221
Gallbladder cancer relative risk for 5.0 BMI increase	0.207	0.0352	Lognormal	1.22998	1.15	1.32	0.207	0.0351709	1.22998	0	50	World Cancer Research Fund/American Institute for Cancer Research. Food, Nutrition, Physical Activity, and the Prevention of Cancer: a Global Perspective. Washington DC: AICR, 2007. pg 223
Kidney cancer relative risk for 5.0 BMI increase	0.27	0.0291	Lognormal	1.30996	1.24	1.39	0.27	0.0291307	1.30996	0	50	World Cancer Research Fund/American Institute for Cancer Research. Food, Nutrition, Physical Activity, and the Prevention of Cancer: a Global Perspective. Washington DC: AICR, 2007. pg 223
Colorectal cancer relative risk for 10g/day fibre increase (men)			Lognormal	0.88	0.78	0.99	-0.127833	0.0608191	0.88	0	50	Norat T, Chan D, Lau R, Aune D, Vieira R. WCRF/AICR Systematic Literature Review Continuous Update Project Report: The Associations between Food, Nutrition and Physical Activity and the Risk of Colorectal Cancer (2010)
Colorectal cancer relative risk for 10g/day fibre increase (women)			Lognormal	0.92	0.87	0.98	-0.0833816	0.0303723	0.92	0	50	Norat T, Chan D, Lau R, Aune D, Vieira R. WCRF/AICR Systematic Literature Review Continuous Update Project Report: The Associations between Food, Nutrition and Physical Activity and the Risk of Colorectal Cancer (2010)
First stroke incidence relative risk for 7g/day increase in fibre			Lognormal	0.93	0.88	0.98	-0.0725707	0.0274568	0.93	5	35	Threapleton DE, Greenwood DC, Evans CE, Cleghorn CL, Nykjaer C, Woodhead C, Cade JE, Gale CP, Burley VJ. Dietary fiber intake and risk of first stroke: a systematic review and meta-analysis. Stroke 2013; 44:1360-1368
CHD mortality relative risk for 10g/day increase in dietary fibre	-0.2107	0.0625	Lognormal	0.810017	0.72	0.92	-0.2107	0.0625312	0.810017	12	27	Pereira M, O'Reilly E, Augustsson K, Fraser GE, Goldbourt U, Heitmann BL, Hallmans G, Knekt P, Pietinen P, Spiegelman D, Stevens J, Virtamo J, Willett WC, Ascherio A. Dietary fiber and risk of coronary heart disease: a pooled analysis of cohort studies. Arch Int Med. 2004;164(4):370-6
SMOKING				Estimate	CI low	CI high	Mean	SD	Estimate
COPD relative risk for male current smokers	2.37955	0.128484	Lognormal	10.8	8.4	13.9	2.37955	0.128484	10.8	cat	cat	Thun MJ, Apicella LF, Henley SJ. Smoking vs other risk factors as the cause of smoking-attributable deaths: confounding in the courtroom. JAMA. 2000 Aug 9;284(6):706-12.
COPD relative risk for male former smokers	2.05412	0.120942	Lognormal	7.8	6.1	9.8	2.05412	0.120942	7.8	cat	cat	Thun MJ, Apicella LF, Henley SJ. Smoking vs other risk factors as the cause of smoking-attributable deaths: confounding in the courtroom. JAMA. 2000 Aug 9;284(6):706-12.
COPD relative risk for female current smokers	2.5096	0.109378	Lognormal	12.3	9.9	15.2	2.5096	0.109378	12.3	cat	cat	Thun MJ, Apicella LF, Henley SJ. Smoking vs other risk factors as the cause of smoking-attributable deaths: confounding in the courtroom. JAMA. 2000 Aug 9;284(6):706-12.
COPD relative risk for female former smokers	2.18605	0.113992	Lognormal	8.9	7.1	11.1	2.18605	0.113992	8.9	cat	cat	Thun MJ, Apicella LF, Henley SJ. Smoking vs other risk factors as the cause of smoking-attributable deaths: confounding in the courtroom. JAMA. 2000 Aug 9;284(6):706-12.
IHD relative risk 35-64y males current smokers	0.955511	0.048276	Lognormal	2.6	2.4	2.9	0.955511	0.048276	2.6	cat	cat	Thun MJ, Apicella LF, Henley SJ. Smoking vs other risk factors as the cause of smoking-attributable deaths: confounding in the courtroom. JAMA. 2000 Aug 9;284(6):706-12.
IHD relative risk 35-64y males former smokers	0.470004	0.0495296	Lognormal	1.6	1.4	1.7	0.470004	0.0495296	1.6	cat	cat	Thun MJ, Apicella LF, Henley SJ. Smoking vs other risk factors as the cause of smoking-attributable deaths: confounding in the courtroom. JAMA. 2000 Aug 9;284(6):706-12.
IHD relative risk >65y males current smokers	0.405465	0.0529692	Lognormal	1.5	1.3	1.6	0.405465	0.0529692	1.5	cat	cat	Thun MJ, Apicella LF, Henley SJ. Smoking vs other risk factors as the cause of smoking-attributable deaths: confounding in the courtroom. JAMA. 2000 Aug 9;284(6):706-12.
IHD relative risk >65y males former smokers	0.182322	0.0221968	Lognormal	1.2	1.1	1.2	0.182322	0.0221968	1.2	cat	cat	Thun MJ, Apicella LF, Henley SJ. Smoking vs other risk factors as the cause of smoking-attributable deaths: confounding in the courtroom. JAMA. 2000 Aug 9;284(6):706-12.
IHD relative risk 35-64y females current smokers	1.16315	0.0641108	Lognormal	3.2	2.8	3.6	1.16315	0.0641108	3.2	cat	cat	Thun MJ, Apicella LF, Henley SJ. Smoking vs other risk factors as the cause of smoking-attributable deaths: confounding in the courtroom. JAMA. 2000 Aug 9;284(6):706-12.
IHD relative risk 35-64y females former smokers	0.336472	0.0888537	Lognormal	1.4	1.2	1.7	0.336472	0.0888537	1.4	cat	cat	Thun MJ, Apicella LF, Henley SJ. Smoking vs other risk factors as the cause of smoking-attributable deaths: confounding in the courtroom. JAMA. 2000 Aug 9;284(6):706-12.
IHD relative risk >65y females current smokers	0.530628	0.0438394	Lognormal	1.7	1.6	1.9	0.530628	0.0438394	1.7	cat	cat	Thun MJ, Apicella LF, Henley SJ. Smoking vs other risk factors as the cause of smoking-attributable deaths: confounding in the courtroom. JAMA. 2000 Aug 9;284(6):706-12.
IHD relative risk >65y females former smokers	0.336472	0.0365053	Lognormal	1.4	1.3	1.5	0.336472	0.0365053	1.4	cat	cat	Thun MJ, Apicella LF, Henley SJ. Smoking vs other risk factors as the cause of smoking-attributable deaths: confounding in the courtroom. JAMA. 2000 Aug 9;284(6):706-12.
Stroke relative risk 35-64y males current smokers	0.875469	0.130313	Lognormal	2.4	1.8	3	0.875469	0.130313	2.4	cat	cat	Thun MJ, Apicella LF, Henley SJ. Smoking vs other risk factors as the cause of smoking-attributable deaths: confounding in the courtroom. JAMA. 2000 Aug 9;284(6):706-12.
Stroke relative risk 35-64y males former smokers	0	0.142759	Lognormal	1	0.8	1.4	0	0.142759	1	cat	cat	Thun MJ, Apicella LF, Henley SJ. Smoking vs other risk factors as the cause of smoking-attributable deaths: confounding in the courtroom. JAMA. 2000 Aug 9;284(6):706-12.
Stroke relative risk >65y males current smokers	0.405465	0.103435	Lognormal	1.5	1.2	1.8	0.405465	0.103435	1.5	cat	cat	Thun MJ, Apicella LF, Henley SJ. Smoking vs other risk factors as the cause of smoking-attributable deaths: confounding in the courtroom. JAMA. 2000 Aug 9;284(6):706-12.
Stroke relative risk >65y males former smokers	0	0.0733883	Lognormal	1	0.9	1.2	0	0.0733883	1	cat	cat	Thun MJ, Apicella LF, Henley SJ. Smoking vs other risk factors as the cause of smoking-attributable deaths: confounding in the courtroom. JAMA. 2000 Aug 9;284(6):706-12.
Stroke relative risk 35-64y females current smokers	1.335	0.106163	Lognormal	3.8	3.1	4.7	1.335	0.106163	3.8	cat	cat	Thun MJ, Apicella LF, Henley SJ. Smoking vs other risk factors as the cause of smoking-attributable deaths: confounding in the courtroom. JAMA. 2000 Aug 9;284(6):706-12.
Stroke relative risk 35-64y females former smokers	0.405465	0.152509	Lognormal	1.5	1.1	2	0.405465	0.152509	1.5	cat	cat	Thun MJ, Apicella LF, Henley SJ. Smoking vs other risk factors as the cause of smoking-attributable deaths: confounding in the courtroom. JAMA. 2000 Aug 9;284(6):706-12.
Stroke relative risk >65y females current smokers	0.470004	0.0779035	Lognormal	1.6	1.4	1.9	0.470004	0.0779035	1.6	cat	cat	Thun MJ, Apicella LF, Henley SJ. Smoking vs other risk factors as the cause of smoking-attributable deaths: confounding in the courtroom. JAMA. 2000 Aug 9;284(6):706-12.
Stroke relative risk >65y females former smokers	0.182322	0.0858348	Lognormal	1.2	1	1.4	0.182322	0.0858348	1.2	cat	cat	Thun MJ, Apicella LF, Henley SJ. Smoking vs other risk factors as the cause of smoking-attributable deaths: confounding in the courtroom. JAMA. 2000 Aug 9;284(6):706-12.
Diabetes relative risk current smokers	0.364643	0.0478055	Lognormal	1.44	1.31	1.58	0.364643	0.0478055	1.44	cat	cat	Willi C, Bodenmann P, Ghali WA, Faris PD, Cornuz J. Active smoking and the risk of type 2 diabetes: a systematic review and meta-analysis. JAMA. 2007 Dec 12;298(22):2654-64.
Diabetes relative risk former smokers	0.207014	0.0393242	Lognormal	1.23	1.14	1.33	0.207014	0.0393242	1.23	cat	cat	Willi C, Bodenmann P, Ghali WA, Faris PD, Cornuz J. Active smoking and the risk of type 2 diabetes: a systematic review and meta-analysis. JAMA. 2007 Dec 12;298(22):2654-64.
Ca Lung relative risk current smokers	2.19277	0.149651	Lognormal	8.96	6.73	12.1	2.19277	0.149651	8.96	cat	cat	Gandini S, Botteri E, Iodice S, Boniol M, Lowenfels AB, Maisonneuve P, Boyle P. Tobacco smoking and cancer: a meta-analysis. Int J Cancer. 2008 Jan 1;122(1):155-64.
Ca Lung relative risk former smokers	1.34807	0.167443	Lognormal	3.85	2.77	5.34	1.34807	0.167443	3.85	cat	cat	Gandini S, Botteri E, Iodice S, Boniol M, Lowenfels AB, Maisonneuve P, Boyle P. Tobacco smoking and cancer: a meta-analysis. Int J Cancer. 2008 Jan 1;122(1):155-64.
Ca Upper digestive relative risk current smokers	1.27257	0.135877	Lognormal	3.57	2.63	4.48	1.27257	0.135877	3.57	cat	cat	Gandini S, Botteri E, Iodice S, Boniol M, Lowenfels AB, Maisonneuve P, Boyle P. Tobacco smoking and cancer: a meta-analysis. Int J Cancer. 2008 Jan 1;122(1):155-64.
Ca Upper digestive relative risk former smokers	0.165514	0.245361	Lognormal	1.18	0.73	1.91	0.165514	0.245361	1.18	cat	cat	Gandini S, Botteri E, Iodice S, Boniol M, Lowenfels AB, Maisonneuve P, Boyle P. Tobacco smoking and cancer: a meta-analysis. Int J Cancer. 2008 Jan 1;122(1):155-64.
Ca Larynx relative risk current smokers	1.94305	0.4073	Lognormal	6.98	3.14	15.5	1.94305	0.4073	6.98	cat	cat	Gandini S, Botteri E, Iodice S, Boniol M, Lowenfels AB, Maisonneuve P, Boyle P. Tobacco smoking and cancer: a meta-analysis. Int J Cancer. 2008 Jan 1;122(1):155-64.
Ca Larynx relative risk former smokers	1.53687	0.167122	Lognormal	4.65	3.35	6.45	1.53687	0.167122	4.65	cat	cat	Gandini S, Botteri E, Iodice S, Boniol M, Lowenfels AB, Maisonneuve P, Boyle P. Tobacco smoking and cancer: a meta-analysis. Int J Cancer. 2008 Jan 1;122(1):155-64.
Ca Stomach relative risk current smokers	0.494696	0.0900558	Lognormal	1.64	1.37	1.95	0.494696	0.0900558	1.64	cat	cat	Gandini S, Botteri E, Iodice S, Boniol M, Lowenfels AB, Maisonneuve P, Boyle P. Tobacco smoking and cancer: a meta-analysis. Int J Cancer. 2008 Jan 1;122(1):155-64.
Ca Stomach relative risk former smokers	0.270027	0.0564879	Lognormal	1.31	1.17	1.46	0.270027	0.0564879	1.31	cat	cat	Gandini S, Botteri E, Iodice S, Boniol M, Lowenfels AB, Maisonneuve P, Boyle P. Tobacco smoking and cancer: a meta-analysis. Int J Cancer. 2008 Jan 1;122(1):155-64.
Ca Liver relative risk current smokers	0.444686	0.0947184	Lognormal	1.56	1.29	1.87	0.444686	0.0947184	1.56	cat	cat	Lee YC, Cohet C, Yang YC, Stayner L, Hashibe M, Straif K. Meta-analysis of epidemiologic studies on cigarette smoking and liver cancer. Int J Epidemiol. 2009 Dec;38(6):1497-511. doi: 10.1093/ije/dyp280. Epub 2009 Aug 31.
Ca Liver relative risk former smokers	0.398776	0.174405	Lognormal	1.49	1.06	2.1	0.398776	0.174405	1.49	cat	cat	Lee YC, Cohet C, Yang YC, Stayner L, Hashibe M, Straif K. Meta-analysis of epidemiologic studies on cigarette smoking and liver cancer. Int J Epidemiol. 2009 Dec;38(6):1497-511. doi: 10.1093/ije/dyp280. Epub 2009 Aug 31.
Ca Pancreas relative risk current smokers	0.530628	0.0599473	Lognormal	1.7	1.51	1.91	0.530628	0.0599473	1.7	cat	cat	Gandini S, Botteri E, Iodice S, Boniol M, Lowenfels AB, Maisonneuve P, Boyle P. Tobacco smoking and cancer: a meta-analysis. Int J Cancer. 2008 Jan 1;122(1):155-64.
Ca Pancreas relative risk former smokers	0.165514	0.0627444	Lognormal	1.18	1.04	1.33	0.165514	0.0627444	1.18	cat	cat	Gandini S, Botteri E, Iodice S, Boniol M, Lowenfels AB, Maisonneuve P, Boyle P. Tobacco smoking and cancer: a meta-analysis. Int J Cancer. 2008 Jan 1;122(1):155-64.
Ca Endometrium relative risk current smokers	-0.301105	0.0693708	Lognormal	0.74	0.64	0.84	-0.301105	0.0693708	0.74	cat	cat	Zhou B, Yang L, Sun Q, Cong R, Gu H, Tang N, Zhu H, Wang B. Cigarette smoking and the risk of endometrial cancer: a meta-analysis. Am J Med. 2008 Jun;121(6):501-508.e3. doi: 10.1016/j.amjmed.2008.01.044.
Ca Endometrium relative risk former smokers	-0.127833	0.0608191	Lognormal	0.88	0.78	0.99	-0.127833	0.0608191	0.88	cat	cat	Zhou B, Yang L, Sun Q, Cong R, Gu H, Tang N, Zhu H, Wang B. Cigarette smoking and the risk of endometrial cancer: a meta-analysis. Am J Med. 2008 Jun;121(6):501-508.e3. doi: 10.1016/j.amjmed.2008.01.044.
Ca Kidney relative risk current smokers	0.41871	0.0685475	Lognormal	1.52	1.33	1.74	0.41871	0.0685475	1.52	cat	cat	Gandini S, Botteri E, Iodice S, Boniol M, Lowenfels AB, Maisonneuve P, Boyle P. Tobacco smoking and cancer: a meta-analysis. Int J Cancer. 2008 Jan 1;122(1):155-64.
Ca Kidney relative risk former smokers	0.223144	0.0468833	Lognormal	1.25	1.14	1.37	0.223144	0.0468833	1.25	cat	cat	Gandini S, Botteri E, Iodice S, Boniol M, Lowenfels AB, Maisonneuve P, Boyle P. Tobacco smoking and cancer: a meta-analysis. Int J Cancer. 2008 Jan 1;122(1):155-64.
Ca Cervix relative risk current smokers	0.604316	0.097164	Lognormal	1.83	1.51	2.21	0.604316	0.097164	1.83	cat	cat	Gandini S, Botteri E, Iodice S, Boniol M, Lowenfels AB, Maisonneuve P, Boyle P. Tobacco smoking and cancer: a meta-analysis. Int J Cancer. 2008 Jan 1;122(1):155-64.
Ca Cervix relative risk former smokers	0.231112	0.0628308	Lognormal	1.26	1.11	1.42	0.231112	0.0628308	1.26	cat	cat	Gandini S, Botteri E, Iodice S, Boniol M, Lowenfels AB, Maisonneuve P, Boyle P. Tobacco smoking and cancer: a meta-analysis. Int J Cancer. 2008 Jan 1;122(1):155-64.
Ca Lower urinary (bladder) relative risk current smokers	1.01885	0.124847	Lognormal	2.77	2.17	3.54	1.01885	0.124847	2.77	cat	cat	Gandini S, Botteri E, Iodice S, Boniol M, Lowenfels AB, Maisonneuve P, Boyle P. Tobacco smoking and cancer: a meta-analysis. Int J Cancer. 2008 Jan 1;122(1):155-64.
Ca Lower urinary (bladder) relative risk former smokers	0.542324	0.085335	Lognormal	1.72	1.46	2.04	0.542324	0.085335	1.72	cat	cat	Gandini S, Botteri E, Iodice S, Boniol M, Lowenfels AB, Maisonneuve P, Boyle P. Tobacco smoking and cancer: a meta-analysis. Int J Cancer. 2008 Jan 1;122(1):155-64.
ALCOHOL				Estimate	CI low	CI high	Mean	SD	Estimate
CHD Mortality RR for 0-2.5g/day alcohol	-0.0833816	0.0717889	Lognormal	0.92	0.8	1.06	-0.0833816	0.0717889	0.92	cat	cat	Ronksley PE, Brien SE, Turner BJ, Mukamal KJ, Ghali WA. Association of alcohol consumption with selected cardiovascular disease outcomes: a systematic review and meta-analysis. BMJ 2011;342.
CHD Mortality RR for 2.5-15g/day alcohol	-0.235722	0.0418081	Lognormal	0.79	0.73	0.86	-0.235722	0.0418081	0.79	cat	cat	Ronksley PE, Brien SE, Turner BJ, Mukamal KJ, Ghali WA. Association of alcohol consumption with selected cardiovascular disease outcomes: a systematic review and meta-analysis. BMJ 2011;342.
CHD Mortality RR for 15-30g/day alcohol	-0.235722	0.0547594	Lognormal	0.79	0.71	0.88	-0.235722	0.0547594	0.79	cat	cat	Ronksley PE, Brien SE, Turner BJ, Mukamal KJ, Ghali WA. Association of alcohol consumption with selected cardiovascular disease outcomes: a systematic review and meta-analysis. BMJ 2011;342.
CHD Mortality RR for 30-60g/day alcohol	-0.261365	0.036269	Lognormal	0.77	0.72	0.83	-0.261365	0.036269	0.77	cat	cat	Ronksley PE, Brien SE, Turner BJ, Mukamal KJ, Ghali WA. Association of alcohol consumption with selected cardiovascular disease outcomes: a systematic review and meta-analysis. BMJ 2011;342.
CHD Mortality RR for >60g/day alcohol	-0.287682	0.132231	Lognormal	0.75	0.53	0.89	-0.287682	0.132231	0.75	cat	cat	Ronksley PE, Brien SE, Turner BJ, Mukamal KJ, Ghali WA. Association of alcohol consumption with selected cardiovascular disease outcomes: a systematic review and meta-analysis. BMJ 2011;342.
Stroke Mortality RR for 0-2.5g/day alcohol	0	0.148049	Lognormal	1	0.75	1.34	0	0.148049	1	cat	cat	Ronksley PE, Brien SE, Turner BJ, Mukamal KJ, Ghali WA. Association of alcohol consumption with selected cardiovascular disease outcomes: a systematic review and meta-analysis. BMJ 2011;342.
Stroke Mortality RR for 2.5-15g/day alcohol	-0.150823	0.0708244	Lognormal	0.86	0.75	0.99	-0.150823	0.0708244	0.86	cat	cat	Ronksley PE, Brien SE, Turner BJ, Mukamal KJ, Ghali WA. Association of alcohol consumption with selected cardiovascular disease outcomes: a systematic review and meta-analysis. BMJ 2011;342.
Stroke Mortality RR for 15-30g/day alcohol	0.139762	0.148624	Lognormal	1.15	0.86	1.54	0.139762	0.148624	1.15	cat	cat	Ronksley PE, Brien SE, Turner BJ, Mukamal KJ, Ghali WA. Association of alcohol consumption with selected cardiovascular disease outcomes: a systematic review and meta-analysis. BMJ 2011;342.
Stroke Mortality RR for 30-60g/day alcohol	0.0953102	0.136246	Lognormal	1.1	0.85	1.45	0.0953102	0.136246	1.1	cat	cat	Ronksley PE, Brien SE, Turner BJ, Mukamal KJ, Ghali WA. Association of alcohol consumption with selected cardiovascular disease outcomes: a systematic review and meta-analysis. BMJ 2011;342.
Stroke Mortality RR for >60g/day alcohol	0.364643	0.191834	Lognormal	1.44	0.99	2.1	0.364643	0.191834	1.44	cat	cat	Ronksley PE, Brien SE, Turner BJ, Mukamal KJ, Ghali WA. Association of alcohol consumption with selected cardiovascular disease outcomes: a systematic review and meta-analysis. BMJ 2011;342.
Diabetes RR for <6g/day alcohol	-0.127833	0.0438394	Lognormal	0.88	0.8	0.95	-0.127833	0.0438394	0.88	cat	cat	Baliunas DO, Taylor BJ, Irving H, Roerecke M, Patra J, Mohapatra S, Rehm J. Alcohol as a risk factor for type 2 diabetes: a systematic review and meta-analysis. Diabetes Care 2009; 32(11)
Diabetes RR for 6-12g/day alcohol	-0.314711	0.0834727	Lognormal	0.73	0.62	0.86	-0.314711	0.0834727	0.73	cat	cat	Baliunas DO, Taylor BJ, Irving H, Roerecke M, Patra J, Mohapatra S, Rehm J. Alcohol as a risk factor for type 2 diabetes: a systematic review and meta-analysis. Diabetes Care 2009; 32(11)
Diabetes RR for 12-24g/day alcohol	-0.415515	0.0612119	Lognormal	0.66	0.59	0.75	-0.415515	0.0612119	0.66	cat	cat	Baliunas DO, Taylor BJ, Irving H, Roerecke M, Patra J, Mohapatra S, Rehm J. Alcohol as a risk factor for type 2 diabetes: a systematic review and meta-analysis. Diabetes Care 2009; 32(11)
Diabetes RR for 24-48g/day alcohol	-0.301105	0.0852556	Lognormal	0.74	0.63	0.88	-0.301105	0.0852556	0.74	cat	cat	Baliunas DO, Taylor BJ, Irving H, Roerecke M, Patra J, Mohapatra S, Rehm J. Alcohol as a risk factor for type 2 diabetes: a systematic review and meta-analysis. Diabetes Care 2009; 32(11)
Diabetes RR for >48g/day alcohol	-0.0725707	0.119036	Lognormal	0.93	0.74	1.18	-0.0725707	0.119036	0.93	cat	cat	Baliunas DO, Taylor BJ, Irving H, Roerecke M, Patra J, Mohapatra S, Rehm J. Alcohol as a risk factor for type 2 diabetes: a systematic review and meta-analysis. Diabetes Care 2009; 32(11)
Liver cirrhosis RR for <12g/day alcohol women	0.641854	0.264309	Lognormal	1.9	1.1	3.1	0.641854	0.264309	1.9	cat	cat	Rehm J, Taylor B, Mohapatra S, Irving H, Baliunas D, Patra J, Roerecke M. Alcohol as a risk factor for liver cirrhosis: a systematic review and meta-analysis. Drug and Alcohol Review 2010; 29:437-445
Liver cirrhosis RR for 12-24g/day alcohol women	1.72277	0.109042	Lognormal	5.6	4.5	6.9	1.72277	0.109042	5.6	cat	cat	Rehm J, Taylor B, Mohapatra S, Irving H, Baliunas D, Patra J, Roerecke M. Alcohol as a risk factor for liver cirrhosis: a systematic review and meta-analysis. Drug and Alcohol Review 2010; 29:437-446
Liver cirrhosis RR for 24-36g/day alcohol women	2.04122	0.104781	Lognormal	7.7	6.3	9.5	2.04122	0.104781	7.7	cat	cat	Rehm J, Taylor B, Mohapatra S, Irving H, Baliunas D, Patra J, Roerecke M. Alcohol as a risk factor for liver cirrhosis: a systematic review and meta-analysis. Drug and Alcohol Review 2010; 29:437-447
Liver cirrhosis RR for 36-48g/day alcohol women	2.31254	0.149946	Lognormal	10.1	7.5	13.5	2.31254	0.149946	10.1	cat	cat	Rehm J, Taylor B, Mohapatra S, Irving H, Baliunas D, Patra J, Roerecke M. Alcohol as a risk factor for liver cirrhosis: a systematic review and meta-analysis. Drug and Alcohol Review 2010; 29:437-448
Liver cirrhosis RR for 48-60g/day alcohol women	2.68785	0.147356	Lognormal	14.7	11	19.6	2.68785	0.147356	14.7	cat	cat	Rehm J, Taylor B, Mohapatra S, Irving H, Baliunas D, Patra J, Roerecke M. Alcohol as a risk factor for liver cirrhosis: a systematic review and meta-analysis. Drug and Alcohol Review 2010; 29:437-449
Liver cirrhosis RR for >60g/day alcohol women	3.12236	0.142759	Lognormal	22.7	17.2	30.1	3.12236	0.142759	22.7	cat	cat	Rehm J, Taylor B, Mohapatra S, Irving H, Baliunas D, Patra J, Roerecke M. Alcohol as a risk factor for liver cirrhosis: a systematic review and meta-analysis. Drug and Alcohol Review 2010; 29:437-450
Liver cirrhosis RR for <12g/day alcohol men	0	0.250212	Lognormal	1	0.6	1.6	0	0.250212	1	cat	cat	Rehm J, Taylor B, Mohapatra S, Irving H, Baliunas D, Patra J, Roerecke M. Alcohol as a risk factor for liver cirrhosis: a systematic review and meta-analysis. Drug and Alcohol Review 2010; 29:437-451
Liver cirrhosis RR for 12-24g/day alcohol men	0.470004	0.0909885	Lognormal	1.6	1.4	2	0.470004	0.0909885	1.6	cat	cat	Rehm J, Taylor B, Mohapatra S, Irving H, Baliunas D, Patra J, Roerecke M. Alcohol as a risk factor for liver cirrhosis: a systematic review and meta-analysis. Drug and Alcohol Review 2010; 29:437-452
Liver cirrhosis RR for 24-36g/day alcohol men	1.02962	0.0997108	Lognormal	2.8	2.3	3.4	1.02962	0.0997108	2.8	cat	cat	Rehm J, Taylor B, Mohapatra S, Irving H, Baliunas D, Patra J, Roerecke M. Alcohol as a risk factor for liver cirrhosis: a systematic review and meta-analysis. Drug and Alcohol Review 2010; 29:437-453
Liver cirrhosis RR for 36-48g/day alcohol men	1.72277	0.112712	Lognormal	5.6	4.5	7	1.72277	0.112712	5.6	cat	cat	Rehm J, Taylor B, Mohapatra S, Irving H, Baliunas D, Patra J, Roerecke M. Alcohol as a risk factor for liver cirrhosis: a systematic review and meta-analysis. Drug and Alcohol Review 2010; 29:437-454
Liver cirrhosis RR for 48-60g/day alcohol men	1.94591	0.0975021	Lognormal	7	5.8	8.5	1.94591	0.0975021	7	cat	cat	Rehm J, Taylor B, Mohapatra S, Irving H, Baliunas D, Patra J, Roerecke M. Alcohol as a risk factor for liver cirrhosis: a systematic review and meta-analysis. Drug and Alcohol Review 2010; 29:437-455
Liver cirrhosis RR for >60g/day alcohol men	2.63906	0.0907704	Lognormal	14	11.7	16.7	2.63906	0.0907704	14	cat	cat	Rehm J, Taylor B, Mohapatra S, Irving H, Baliunas D, Patra J, Roerecke M. Alcohol as a risk factor for liver cirrhosis: a systematic review and meta-analysis. Drug and Alcohol Review 2010; 29:437-456
Ca Liver RR per 10g/day alcohol	0.0953102	0.0350003	Lognormal	1.1	1.02	1.17	0.0953102	0.0350003	1.1	0	100	World Cancer Research Fund/American Institute for Cancer Research. Food, Nutrition, Physical Activity, and the Prevention of Cancer: a Global Perspective. Washington DC: AICR, 2007. pg 168
Ca Mouth, pharynx and larynx RR per drink per week	0.215111	0.0247066	Lognormal	1.24	1.18	1.3	0.215111	0.0247066	1.24	0	150	World Cancer Research Fund/American Institute for Cancer Research. Food, Nutrition, Physical Activity, and the Prevention of Cancer: a Global Perspective. Washington DC: AICR, 2007. pg 160
Ca Colorectum RR per 10g/day alcohol	0.0861777	0.0258851	Lognormal	1.09	1.03	1.14	0.0861777	0.0258851	1.09	0	40	World Cancer Research Fund/American Institute for Cancer Research. Food, Nutrition, Physical Activity, and the Prevention of Cancer: a Global Perspective. Washington DC: AICR, 2007. pg 164
Ca Breast RR per 10g/day alcohol	0.0953	0.0186	Lognormal	1.1	1.06	1.14	0.0953102	0.0185611	1.1	0	280	World Cancer Research Fund/American Institute for Cancer Research. Food, Nutrition, Physical Activity, and the Prevention of Cancer: a Global Perspective. Washington DC: AICR, 2007. pg 167
PHYSICAL ACTIVITY				Estimate	CI low	CI high	Mean	SD	Estimate
CHD incidence for 11.25METhrs/wk increase			Lognormal	0.81	0.75	0.87	-0.210721	0.0378622	0.81	0	35	Manek N, Nichols M, Kelly P, Foster C, Webster P, Rayner M, Scarborough P. Quantifying the association between physical activity and cardiovascular disease, cancer and all-cause mortality: a systematic review and meta-analyses.
Stroke incidence for 11.25METhrs/wk increase			Lognormal	0.79	0.68	0.92	-0.235722	0.0771125	0.79	0	35	Manek N, Nichols M, Kelly P, Foster C, Webster P, Rayner M, Scarborough P. Quantifying the association between physical activity and cardiovascular disease, cancer and all-cause mortality: a systematic review and meta-analyses.
Heart failure incidence for 11.25METhrs/wk increase			Lognormal	0.86	0.82	0.89	-0.150823	0.0208972	0.86	0	35	Manek N, Nichols M, Kelly P, Foster C, Webster P, Rayner M, Scarborough P. Quantifying the association between physical activity and cardiovascular disease, cancer and all-cause mortality: a systematic review and meta-analyses.
Breast cancer incidence for 22.5METhrs/wk increase			Lognormal	0.91	0.87	0.95	-0.0943107	0.022441	0.91	0	35	Manek N, Nichols M, Kelly P, Foster C, Webster P, Rayner M, Scarborough P. Quantifying the association between physical activity and cardiovascular disease, cancer and all-cause mortality: a systematic review and meta-analyses.
Lung cancer incidence for 22.5METhrs/wk increase			Lognormal	0.74	0.63	0.86	-0.301105	0.079391	0.74	0	35	Manek N, Nichols M, Kelly P, Foster C, Webster P, Rayner M, Scarborough P. Quantifying the association between physical activity and cardiovascular disease, cancer and all-cause mortality: a systematic review and meta-analyses.
Stomach cancer incidence for 22.5METhrs/wk increase			Lognormal	0.74	0.64	0.85	-0.301105	0.0723898	0.74	0	35	Manek N, Nichols M, Kelly P, Foster C, Webster P, Rayner M, Scarborough P. Quantifying the association between physical activity and cardiovascular disease, cancer and all-cause mortality: a systematic review and meta-analyses.

## Sheet: FruitVeg
No
	Population Characteristics
		Population	Baseline												Counterfactual												Baseline fruit distribution (g/day)																					Counterfactual fruit distribution (g/day)
			Mean Fruit (g/d) Consumers	SD Fruit (g/d) Consumers	% consuming <1 fruit portion daily	No. fruit non-consumers	Mean log Fruit (g/d) Consumers	SD log Fruit (g/d) Consumers	Mean Veg (g/d) Consumers	SD Veg (g/d) Consumers	% consuming <1 veg portion daily	No. non-veg consumers	Mean log Veg (g/d) Consumers	SD log Veg (g/d) Consumers	Mean Fruit (g/d) Consumers	SD Fruit (g/d) Consumers	% consuming <1 fruit portion daily	No. non-fruit consumers	Mean log Fruit (g/d) Consumers	SD log Fruit (g/d) Consumers	Mean Veg (g/d) Consumers	SD Veg (g/d) Consumers	% consuming <1 veg portion daily	No. non-veg consumers	Mean log Veg (g/d) Consumers	SD log Veg (g/d) Consumers	<80	80-120	120-160	160-200	200-240	240-280	280-320	320-360	360-400	400-440	440-480	480-520	520-560	560-600	600-640	640-680	680-720	720-760	760-800	>800	Check	<80	80-120
	M15-19	260805	1	1	1	2608.05	-0.346574	0.832555	1	1	1	2608.05	-0.346574	0.832555	1	1	1	2608.05	-0.346574	0.832555	1	1	1	2608.05	-0.346574	0.832555	260805	0.00165262	8.04919e-05	8.01264e-06	1.21691e-06	2.45177e-07	6.05705e-08	1.74574e-08	5.67579e-09	2.06392e-09	7.73972e-10	3.43987e-10	1.43328e-10	8.59969e-11	2.86656e-11	0	2.86656e-11	0	0	0	.	260805	0.00165262
	M20-24	290661	1	1	1	2906.61	-0.346574	0.832555	1	1	1	2906.61	-0.346574	0.832555	1	1	1	2906.61	-0.346574	0.832555	1	1	1	2906.61	-0.346574	0.832555	290661	0.00184181	8.97063e-05	8.9299e-06	1.35622e-06	2.73244e-07	6.75043e-08	1.94558e-08	6.32554e-09	2.3002e-09	8.62573e-10	3.83366e-10	1.59736e-10	9.58415e-11	3.19472e-11	0	3.19472e-11	0	0	0	.	290661	0.00184181
	M25-29	290546	1	1	1	2905.46	-0.346574	0.832555	1	1	1	2905.46	-0.346574	0.832555	1	1	1	2905.46	-0.346574	0.832555	1	1	1	2905.46	-0.346574	0.832555	290546	0.00184108	8.96708e-05	8.92637e-06	1.35568e-06	2.73136e-07	6.74776e-08	1.94481e-08	6.32303e-09	2.29929e-09	8.62232e-10	3.83214e-10	1.59673e-10	9.58035e-11	3.19345e-11	0	3.19345e-11	0	0	0	.	290546	0.00184108
	M30-34	231896	1	1	1	2318.96	-0.346574	0.832555	1	1	1	2318.96	-0.346574	0.832555	1	1	1	2318.96	-0.346574	0.832555	1	1	1	2318.96	-0.346574	0.832555	231896	0.00146944	7.15698e-05	7.12448e-06	1.08202e-06	2.18e-07	5.38565e-08	1.55223e-08	5.04666e-09	1.83515e-09	6.88181e-10	3.05858e-10	1.27441e-10	7.64645e-11	2.54882e-11	0	2.54882e-11	0	0	0	.	231896	0.00146944
[truncated: 199 more rows]
[truncated: 61 more columns]

## Sheet: Fibre
No
[truncated: 169 more rows]
[truncated: 58 more columns]

## Sheet: Fibre ONLY
No
[truncated: 169 more rows]
[truncated: 58 more columns]

## Sheet: Salt
No
[truncated: 318 more rows]
[truncated: 58 more columns]

## Sheet: Salt ONLY
No
[truncated: 318 more rows]
[truncated: 58 more columns]

[truncated: 13 more sheets: Fats, Fats ONLY, BMI, BMI ONLY, PA, PA ONLY, BMI and PA ONLY, Alcohol, Alcohol ONLY, Smoking, Smoking ONLY, Notes, Names]
