# Supplementary material for: Evaluating the role of salt intake in achieving WHO NCD targets in the Eurasian Economic Union: A PRIME modeling study
Source: PLoS One. 2023 Jul 21;18(7):e0289112. doi: 10.1371/journal.pone.0289112 (PMC10361522; doi:10.1371/journal.pone.0289112)
Supplement: S1 File — (ZIP) [file pone.0289112.s012.zip › Russia 2018 Salt & 2019 Population-Mortality.xlsm]

## Sheet: Baseline & Counterfactual
	Baseline															Counterfactual
		Mean Total Energy Intake (kcal/day)	Mean Fruit (g/d) Consumers	SD Fruit (g/d) Consumers	% consuming <1 fruit portion daily	Mean Veg (g/d) Consumers	SD Veg (g/d) Consumers	% consuming <1 veg portion daily	Mean Fibre (g/d)	SD Fibre (g/d)	Mean Salt (g/d)	SD Salt (g/d)					Mean Total Energy Intake (kcal/day)	Mean Fruit (g/d) Consumers	SD Fruit (g/d) Consumers	% consuming <1 fruit portion daily	Mean Veg (g/d) Consumers	SD FVeg (g/d) Consumers	% consuming <1 veg portion daily	Mean Fibre (g/d)	SD Fibre (g/d)	Mean Salt (g/d)	SD Salt (g/d)		Monte Carlo Analysis?
	M15-19	1	1	1	1	1	1	1	1	1	14.87	3.14				M15-19	1	1	1	1	1	1	1	1	1	10.409	3.14		No
	M20-24	1	1	1	1	1	1	1	1	1	14.87	3.14				M20-24	1	1	1	1	1	1	1	1	1	10.409	3.14
	M25-29	1	1	1	1	1	1	1	1	1	14.87	3.14				M25-29	1	1	1	1	1	1	1	1	1	10.409	3.14
	M30-34	1	1	1	1	1	1	1	1	1	14.87	3.14				M30-34	1	1	1	1	1	1	1	1	1	10.409	3.14
	M35-39	1	1	1	1	1	1	1	1	1	14.87	3.14				M35-39	1	1	1	1	1	1	1	1	1	10.409	3.14
	M40-44	1	1	1	1	1	1	1	1	1	14.87	3.14				M40-44	1	1	1	1	1	1	1	1	1	10.409	3.14
	M45-49	1	1	1	1	1	1	1	1	1	14.87	3.14				M45-49	1	1	1	1	1	1	1	1	1	10.409	3.14
	M50-54	1	1	1	1	1	1	1	1	1	14.87	3.14				M50-54	1	1	1	1	1	1	1	1	1	10.409	3.14
	M55-59	1	1	1	1	1	1	1	1	1	14.87	3.14				M55-59	1	1	1	1	1	1	1	1	1	10.409	3.14
	M60-64	1	1	1	1	1	1	1	1	1	14.87	3.14				M60-64	1	1	1	1	1	1	1	1	1	10.409	3.14
	M65-69	1	1	1	1	1	1	1	1	1	14.87	3.14				M65-69	1	1	1	1	1	1	1	1	1	10.409	3.14
	M70-74	1	1	1	1	1	1	1	1	1	14.87	3.14				M70-74	1	1	1	1	1	1	1	1	1	10.409	3.14
	M75-79	1	1	1	1	1	1	1	1	1	14.87	3.14				M75-79	1	1	1	1	1	1	1	1	1	10.409	3.14
	M80-84	1	1	1	1	1	1	1	1	1	14.87	3.14				M80-84	1	1	1	1	1	1	1	1	1	10.409	3.14
	M85+	1	1	1	1	1	1	1	1	1	14.87	3.14				M85+	1	1	1	1	1	1	1	1	1	10.409	3.14
	F15-19	1	1	1	1	1	1	1	1	1	14.87	3.14				F15-19	1	1	1	1	1	1	1	1	1	10.409	3.14
	F20-24	1	1	1	1	1	1	1	1	1	14.87	3.14				F20-24	1	1	1	1	1	1	1	1	1	10.409	3.14
	F25-29	1	1	1	1	1	1	1	1	1	14.87	3.14				F25-29	1	1	1	1	1	1	1	1	1	10.409	3.14
	F30-34	1	1	1	1	1	1	1	1	1	14.87	3.14				F30-34	1	1	1	1	1	1	1	1	1	10.409	3.14
	F35-39	1	1	1	1	1	1	1	1	1	14.87	3.14				F35-39	1	1	1	1	1	1	1	1	1	10.409	3.14
	F40-44	1	1	1	1	1	1	1	1	1	14.87	3.14				F40-44	1	1	1	1	1	1	1	1	1	10.409	3.14
	F45-49	1	1	1	1	1	1	1	1	1	14.87	3.14				F45-49	1	1	1	1	1	1	1	1	1	10.409	3.14
	F50-54	1	1	1	1	1	1	1	1	1	14.87	3.14				F50-54	1	1	1	1	1	1	1	1	1	10.409	3.14
	F55-59	1	1	1	1	1	1	1	1	1	14.87	3.14				F55-59	1	1	1	1	1	1	1	1	1	10.409	3.14
	F60-64	1	1	1	1	1	1	1	1	1	14.87	3.14				F60-64	1	1	1	1	1	1	1	1	1	10.409	3.14
	F65-69	1	1	1	1	1	1	1	1	1	14.87	3.14				F65-69	1	1	1	1	1	1	1	1	1	10.409	3.14
	F70-74	1	1	1	1	1	1	1	1	1	14.87	3.14				F70-74	1	1	1	1	1	1	1	1	1	10.409	3.14
	F75-79	1	1	1	1	1	1	1	1	1	14.87	3.14				F75-79	1	1	1	1	1	1	1	1	1	10.409	3.14
	F80-84	1	1	1	1	1	1	1	1	1	14.87	3.14				F80-84	1	1	1	1	1	1	1	1	1	10.409	3.14
	F85+	1	1	1	1	1	1	1	1	1	14.87	3.14				F85+	1	1	1	1	1	1	1	1	1	10.409	3.14
		Mean Total fat (% total energy)	SD Total fat (% total energy)	Mean Saturated fat (% total energy)	SD Saturated fat (% total energy)	Mean MUFA (% total energy)	SD MUFA (% total energy)	Mean PUFA (% total energy)	SD PUFA (% total energy)	Mean Dietary cholesterol (mg/d)	SD Dietary cholesterol (mg/d)						Mean Total fat (% total energy)	SD Total fat (% total energy)	Mean Saturated fat (% total energy)	SD Saturated fat (% total energy)	Mean MUFA (% total energy)	SD MUFA (% total energy)	Mean PUFA (% total energy)	SD PUFA (% total energy)	Mean Dietary cholesterol (mg/d)	SD Dietary cholesterol (mg/d)
	M15-19	1	1	1	1	1	1	1	1	1	1					M15-19	1	1	1	1	1	1	1	1	1	1
	M20-24	1	1	1	1	1	1	1	1	1	1					M20-24	1	1	1	1	1	1	1	1	1	1
	M25-29	1	1	1	1	1	1	1	1	1	1					M25-29	1	1	1	1	1	1	1	1	1	1
	M30-34	1	1	1	1	1	1	1	1	1	1					M30-34	1	1	1	1	1	1	1	1	1	1
	M35-39	1	1	1	1	1	1	1	1	1	1					M35-39	1	1	1	1	1	1	1	1	1	1
	M40-44	1	1	1	1	1	1	1	1	1	1					M40-44	1	1	1	1	1	1	1	1	1	1
	M45-49	1	1	1	1	1	1	1	1	1	1					M45-49	1	1	1	1	1	1	1	1	1	1
	M50-54	1	1	1	1	1	1	1	1	1	1					M50-54	1	1	1	1	1	1	1	1	1	1
	M55-59	1	1	1	1	1	1	1	1	1	1					M55-59	1	1	1	1	1	1	1	1	1	1
	M60-64	1	1	1	1	1	1	1	1	1	1					M60-64	1	1	1	1	1	1	1	1	1	1
	M65-69	1	1	1	1	1	1	1	1	1	1					M65-69	1	1	1	1	1	1	1	1	1	1
	M70-74	1	1	1	1	1	1	1	1	1	1					M70-74	1	1	1	1	1	1	1	1	1	1
	M75-79	1	1	1	1	1	1	1	1	1	1					M75-79	1	1	1	1	1	1	1	1	1	1
	M80-84	1	1	1	1	1	1	1	1	1	1					M80-84	1	1	1	1	1	1	1	1	1	1
	M85+	1	1	1	1	1	1	1	1	1	1					M85+	1	1	1	1	1	1	1	1	1	1
	F15-19	1	1	1	1	1	1	1	1	1	1					F15-19	1	1	1	1	1	1	1	1	1	1
	F20-24	1	1	1	1	1	1	1	1	1	1					F20-24	1	1	1	1	1	1	1	1	1	1
	F25-29	1	1	1	1	1	1	1	1	1	1					F25-29	1	1	1	1	1	1	1	1	1	1
	F30-34	1	1	1	1	1	1	1	1	1	1					F30-34	1	1	1	1	1	1	1	1	1	1
	F35-39	1	1	1	1	1	1	1	1	1	1					F35-39	1	1	1	1	1	1	1	1	1	1
	F40-44	1	1	1	1	1	1	1	1	1	1					F40-44	1	1	1	1	1	1	1	1	1	1
	F45-49	1	1	1	1	1	1	1	1	1	1					F45-49	1	1	1	1	1	1	1	1	1	1
	F50-54	1	1	1	1	1	1	1	1	1	1					F50-54	1	1	1	1	1	1	1	1	1	1
	F55-59	1	1	1	1	1	1	1	1	1	1					F55-59	1	1	1	1	1	1	1	1	1	1
	F60-64	1	1	1	1	1	1	1	1	1	1					F60-64	1	1	1	1	1	1	1	1	1	1
	F65-69	1	1	1	1	1	1	1	1	1	1					F65-69	1	1	1	1	1	1	1	1	1	1
	F70-74	1	1	1	1	1	1	1	1	1	1					F70-74	1	1	1	1	1	1	1	1	1	1
	F75-79	1	1	1	1	1	1	1	1	1	1					F75-79	1	1	1	1	1	1	1	1	1	1
	F80-84	1	1	1	1	1	1	1	1	1	1					F80-84	1	1	1	1	1	1	1	1	1	1
	F85+	1	1	1	1	1	1	1	1	1	1					F85+	1	1	1	1	1	1	1	1	1	1
	Physical Activity (hrs/week) and Energy Balance	Mean METhrs/wk in active pop	SD METhrs/wk in active pop	% sedentary	MET value for non-MVPA time	MET value for MVPA time	Mean height (m)	Mean BMI	SD BMI		Disable obesity?					Physical Activity (hrs/week) and Energy Balance	Mean METhrs/wk in active pop	SD METhrs/wk in active pop	% sedentary	MET value for non-MVPA time	MET value for MVPA time
	M15-19	1	1	1	1	1	1	1	1		No					M15-19	1	1	1	1	1
	M20-24	1	1	1	1	1	1	1	1							M20-24	1	1	1	1	1
	M25-29	1	1	1	1	1	1	1	1							M25-29	1	1	1	1	1
	M30-34:	1	1	1	1	1	1	1	1							M30-34:	1	1	1	1	1
	M35-39	1	1	1	1	1	1	1	1							M35-39	1	1	1	1	1
	M40-44	1	1	1	1	1	1	1	1							M40-44	1	1	1	1	1
	M45-49	1	1	1	1	1	1	1	1							M45-49	1	1	1	1	1
	M50-54	1	1	1	1	1	1	1	1							M50-54	1	1	1	1	1
	M55-59	1	1	1	1	1	1	1	1							M55-59	1	1	1	1	1
	M60-64	1	1	1	1	1	1	1	1							M60-64	1	1	1	1	1
	M65-69	1	1	1	1	1	1	1	1							M65-69	1	1	1	1	1
	M70-74	1	1	1	1	1	1	1	1							M70-74	1	1	1	1	1
	M75-79	1	1	1	1	1	1	1	1							M75-79	1	1	1	1	1
	M80-84	1	1	1	1	1	1	1	1							M80-84	1	1	1	1	1
	M85+	1	1	1	1	1	1	1	1							M85+	1	1	1	1	1
	F15-19	1	1	1	1	1	1	1	1							F15-19	1	1	1	1	1
	F20-24	1	1	1	1	1	1	1	1							F20-24	1	1	1	1	1
	F25-29	1	1	1	1	1	1	1	1							F25-29	1	1	1	1	1
	F30-34	1	1	1	1	1	1	1	1							F30-34	1	1	1	1	1
	F35-39	1	1	1	1	1	1	1	1							F35-39	1	1	1	1	1
	F40-44	1	1	1	1	1	1	1	1							F40-44	1	1	1	1	1
	F45-49	1	1	1	1	1	1	1	1							F45-49	1	1	1	1	1
	F50-54	1	1	1	1	1	1	1	1							F50-54	1	1	1	1	1
	F55-59	1	1	1	1	1	1	1	1							F55-59	1	1	1	1	1
	F60-64	1	1	1	1	1	1	1	1							F60-64	1	1	1	1	1
	F65-69	1	1	1	1	1	1	1	1							F65-69	1	1	1	1	1
	F70-74	1	1	1	1	1	1	1	1							F70-74	1	1	1	1	1
	F75-79	1	1	1	1	1	1	1	1							F75-79	1	1	1	1	1
	F80-84	1	1	1	1	1	1	1	1							F80-84	1	1	1	1	1
	F85+	1	1	1	1	1	1	1	1							F85+	1	1	1	1	1
	Alcohol consumption (g/day)	% low alcohol consumers (<1g/d)	Mean alcohol consumption (g/d), drinkers	SD alcohol consumption (g/d), drinkers		Smoking prevalence (%)	Never smoked	Former smokers	Current smokers							Alcohol consumption (g/day)	% low alcohol consumers (<1g/d)	Mean alcohol consumption (g/d), drinkers	SD alcohol consumption (g/d), drinkers		Smoking prevalence (%)	Never smoked	Former smokers	Current smokers
	M15-19	1	1	1		M15-19	1	1	1							M15-19	1	1	1		M15-19	1	1	1
	M20-24	1	1	1		M20-24	1	1	1							M20-24	1	1	1		M20-24	1	1	1
	M25-29	1	1	1		M25-29	1	1	1							M25-29	1	1	1		M25-29	1	1	1
	M30-34:	1	1	1		M30-34:	1	1	1							M30-34:	1	1	1		M30-34:	1	1	1
	M35-39	1	1	1		M35-39	1	1	1							M35-39	1	1	1		M35-39	1	1	1
	M40-44	1	1	1		M40-44	1	1	1							M40-44	1	1	1		M40-44	1	1	1
	M45-49	1	1	1		M45-49	1	1	1							M45-49	1	1	1		M45-49	1	1	1
	M50-54	1	1	1		M50-54	1	1	1							M50-54	1	1	1		M50-54	1	1	1
	M55-59	1	1	1		M55-59	1	1	1							M55-59	1	1	1		M55-59	1	1	1
	M60-64	1	1	1		M60-64	1	1	1							M60-64	1	1	1		M60-64	1	1	1
	M65-69	1	1	1		M65-69	1	1	1							M65-69	1	1	1		M65-69	1	1	1
	M70-74	1	1	1		M70-74	1	1	1							M70-74	1	1	1		M70-74	1	1	1
	M75-79	1	1	1		M75-79	1	1	1							M75-79	1	1	1		M75-79	1	1	1
	M80-84	1	1	1		M80-84	1	1	1							M80-84	1	1	1		M80-84	1	1	1
	M85+	1	1	1		M85+	1	1	1							M85+	1	1	1		M85+	1	1	1
	F15-19	1	1	1		F15-19	1	1	1							F15-19	1	1	1		F15-19	1	1	1
	F20-24	1	1	1		F20-24	1	1	1							F20-24	1	1	1		F20-24	1	1	1
	F25-29	1	1	1		F25-29	1	1	1							F25-29	1	1	1		F25-29	1	1	1
	F30-34	1	1	1		F30-34	1	1	1							F30-34	1	1	1		F30-34	1	1	1
	F35-39	1	1	1		F35-39	1	1	1							F35-39	1	1	1		F35-39	1	1	1
	F40-44	1	1	1		F40-44	1	1	1							F40-44	1	1	1		F40-44	1	1	1
	F45-49	1	1	1		F45-49	1	1	1							F45-49	1	1	1		F45-49	1	1	1
	F50-54	1	1	1		F50-54	1	1	1							F50-54	1	1	1		F50-54	1	1	1
	F55-59	1	1	1		F55-59	1	1	1							F55-59	1	1	1		F55-59	1	1	1
	F60-64	1	1	1		F60-64	1	1	1							F60-64	1	1	1		F60-64	1	1	1
	F65-69	1	1	1		F65-69	1	1	1							F65-69	1	1	1		F65-69	1	1	1
	F70-74	1	1	1		F70-74	1	1	1							F70-74	1	1	1		F70-74	1	1	1
	F75-79	1	1	1		F75-79	1	1	1							F75-79	1	1	1		F75-79	1	1	1
	F80-84	1	1	1		F80-84	1	1	1							F80-84	1	1	1		F80-84	1	1	1
	F85+	1	1	1		F85+	1	1	1							F85+	1	1	1		F85+	1	1	1

## Sheet: Population & Mortality
No
Population:
	Male	Female
15-19	3552070	3395273
20-24	3627097	3486971
25-29	5214083	5007956
30-34	6385234	6332379
35-39	5805924	5929435
40-44	5110238	5483955
45-49	4626578	5047432
50-54	4192011	4828523
55-59	4824036	5986657
60-64	4173981	5852980
65-69	3144349	5034322
70-74	1644926	2990299
75-79	1121922	2663232
80-84	869484	2387279
85+	490300	1629315
Mortality:
	I60-I69: Cerebrovascular diseases	I20-I25: Ischaemic heart diseases	C00-C14: Lip, oral cavity and pharynx	C15: Oesophagus	C16: Stomach	C34: Bronchus and lung	C25: Pancreas	C18-20: Colorectum	C50: Breast	C54.1: Endometrium	C23: Gallbladder	C64: Kidney	I10-I15: Hypertensive disease	E11,E14: Diabetes	C67: Bladder cancer	C22: Liver cancer	C53: Cervix cancer	J40-J44: Chronic obstructive pulmonary disease	K70, K74: Liver disease	I50: Heart failure	I71: Aortic aneurysm	I26: Pulmonary embolism	I05-09: Rheumatic heart disease	N18: Chronic renal failure	Total
M15-19	19	27	1	0	3	2	0	2	0				1	8	0	1	0	11	5		0		1	2	83
M20-24	66	73	2	0	5	9	1	4	0				4	31	0	2	0	11	21		0		1	7	237
M25-29	134	235	8	2	18	12	5	24	0				9	54	1	9	0	20	235		0		6	18	790
M30-34	494	821	33	10	73	45	33	69	3				22	138	0	26	0	51	1076		2		4	48	2948
M35-39	1010	1725	126	40	149	152	86	149	2				53	151	17	42	0	131	2280		6		16	84	6219
M40-44	1791	3620	282	108	305	435	198	264	2				96	247	20	138	0	214	3189		21		13	144	11087
M45-49	2723	6336	529	220	485	962	394	412	4				200	325	67	267	0	316	3313		35		30	193	16811
M50-54	4037	10711	791	448	829	2178	684	739	5				327	522	150	422	0	587	3101		134		50	256	25971
M55-59	7795	21275	1403	877	1777	5324	1322	1839	20				614	989	391	840	0	1382	3831		382		86	408	50555
M60-64	12788	31854	1634	1170	2804	8658	1738	2783	29				904	1818	654	1133	0	2633	4057		788		111	670	76226
M65-69	15761	34142	1468	1197	3215	9485	1951	3711	23				1041	2427	921	1149	0	3711	2946		1267		135	745	85295
M70-74	14117	27201	763	689	2333	6162	1333	2913	27				843	2143	819	786	0	3177	1381		1101		90	751	66629
M75-79	13805	24024	341	390	1633	3439	792	2351	16				828	1420	690	538	0	2976	768		1063		54	776	55904
M80-84	17169	28658	223	273	1555	2491	691	2329	14				897	1553	720	458	0	3382	614		1261		43	919	63250
M85+	13664	22477	95	115	719	891	323	1156	6				760	785	353	210	0	2229	276		860		24	683	45626
Total	105373	213179	7699	5539	15903	40245	9551	18745	151	0	0	0	6599	12611	4803	6021	0	20831	27093	0	6920	0	664	5704	507631
F15-19	12	8	3	0	3	0	1	2	0				0	12	0	6	0	7	3		0		0	5	62
F20-24	23	15	2	2	6	6	2	8	6				0	17	0	3	9	10	17		0		1	7	134
F25-29	79	61	2	1	29	6	7	16	38				2	40	1	8	64	9	167		0		2	25	557
F30-34	210	178	17	6	73	39	19	72	182				9	71	3	19	268	25	661		0		3	37	1892
F35-39	445	367	41	13	139	77	38	137	450				15	81	8	25	514	30	1306		3		4	78	3771
F40-44	747	768	81	22	216	145	100	231	752				43	132	6	62	617	75	1737		6		6	90	5836
F45-49	1223	1337	143	46	310	241	162	366	1114				72	181	18	90	677	86	1773		18		19	139	8015
F50-54	1768	2504	144	92	375	446	327	676	1446				150	365	27	159	583	175	1979		38		44	207	11505
F55-59	3684	6056	265	125	781	887	733	1393	2522				328	1060	50	307	804	334	3014		124		109	412	22988
F60-64	6517	11596	304	203	1187	1368	1267	2270	3122				581	2319	109	501	770	571	2835		268		202	597	36587
F65-69	10669	18581	286	226	1595	1690	1721	3115	3274				855	4099	144	704	691	838	2237		488		272	887	52372
F70-74	13489	21595	229	165	1523	1459	1496	2973	2625				951	4495	173	566	426	824	1312		713		248	861	56123
F75-79	21996	33074	149	195	1626	1152	1469	3103	2107				1487	4745	207	599	336	1206	915		1164		262	1034	76826
F80-84	39475	56192	212	221	2100	1251	1571	3966	2397				2189	6548	325	756	370	1948	950		2283		267	1575	124596
F85+	54281	75707	194	159	1364	941	1096	2866	1659				2811	4301	251	572	253	2302	632		3135		192	1653	154369
Total	154618	228039	2072	1476	11327	9708	10009	21194	21694	0	0	0	9493	28466	1322	4377	6382	8440	19538	0	8240	0	1631	7607	555633

## Sheet: Results
No
											I60-I69: Cerebrovascular diseases		I20-I25: Ischaemic heart diseases		C00-C14: Lip, oral cavity and pharynx		C15: Oesophagus		C16: Stomach		C34: Bronchus and lung		C25: Pancreas		C18-20: Colorectum		C50: Breast		C54.1: Endometrium		C23: Gallbladder		C64: Kidney		I10-I15: Hypertensive disease		E11,E14: Diabetes		C67: Bladder cancer		C22: Liver cancer		C53: Cervix cancer		J40-J44: Chronic obstructive pulmonary disease		K70, K74: Liver disease		I50: Heart failure
Deaths averted or delayed:			Deaths averted or delayed by cause:			Deaths averted or delayed by behavioural risk factor:				M15-19	19	15.2737	27	23.343	1	1	0	0	3	3	2	2	0	0	2	2	0	0	0	0	0	0	0	0	1	0.722855	8	8	0	0	1	1	0	0	11	11	5	5	0
Total	82991.2		Cardiovascular disease	82991.2		Diet (excluding obesity)	82991.2			M20-24	66	53.056	73	63.1125	2	2	0	0	5	5	9	9	1	1	4	4	0	0	0	0	0	0	0	0	4	2.89142	31	31	0	0	2	2	0	0	11	11	21	21	0
Under 75	43295.6		Coronary heart disease	44821		Diet (including obesity)	82991.2			M25-29	134	107.72	235	203.17	8	8	2	2	18	18	12	12	5	5	24	24	0	0	0	0	0	0	0	0	9	6.5057	54	54	1	1	9	9	0	0	20	20	235	235	0
			Stroke	31737.9		Fruit and vegetables	0			M30-34	494	397.116	821	709.8	33	33	10	10	73	73	45	45	33	33	69	69	3	3	0	0	0	0	0	0	22	15.9028	138	138	0	0	26	26	0	0	51	51	1076	1076	0
Male	40701.5		Heart failure	0		Fibre	0			M35-39	1010	811.917	1725	1491.36	126	126	40	40	149	149	152	152	86	86	149	149	2	2	0	0	0	0	0	0	53	38.3113	151	151	17	17	42	42	0	0	131	131	2280	2280	0
Female	42289.7		Aortic aneurysm	1828.53		Fats	-1112.23			M40-44	1791	1439.75	3620	3129.69	282	282	108	108	305	305	435	435	198	198	264	264	2	2	0	0	0	0	0	0	96	69.3941	247	247	20	20	138	138	0	0	214	214	3189	3189	0
			Pulmonary embolism	0		Salt	83973.1			M45-49	2723	2188.96	6336	5477.82	529	529	220	220	485	485	962	962	394	394	412	412	4	4	0	0	0	0	0	0	200	144.571	325	325	67	67	267	267	0	0	316	316	3313	3313	0
Male under 75	28547.5		Rheumatic heart disease	143.946						M50-54	4037	3283.06	10711	9278.33	791	791	448	448	829	829	2178	2178	684	684	739	739	5	5	0	0	0	0	0	0	327	236.374	522	522	150	150	422	422	0	0	587	587	3101	3101	0
Female under 75	14748.1		Hypertensive disease	4459.81		Physical activity (excluding obesity)	0			M55-59	7795	6339.23	21275	18429.3	1403	1403	877	877	1777	1777	5324	5324	1322	1322	1839	1839	20	20	0	0	0	0	0	0	614	443.833	989	989	391	391	840	840	0	0	1382	1382	3831	3831	0
						Physical activity (including obesity)	0			M60-64	12788	10664.7	31854	27995.6	1634	1634	1170	1170	2804	2804	8658	8658	1738	1738	2783	2783	29	29	0	0	0	0	0	0	904	653.461	1818	1818	654	654	1133	1133	0	0	2633	2633	4057	4057	0
			Diabetes	0						M65-69	15761	13144	34142	30006.4	1468	1468	1197	1197	3215	3215	9485	9485	1951	1951	3711	3711	23	23	0	0	0	0	0	0	1041	752.492	2427	2427	921	921	1149	1149	0	0	3711	3711	2946	2946	0
						Obesity	0			M70-74	14117	12157.7	27201	24421.9	763	763	689	689	2333	2333	6162	6162	1333	1333	2913	2913	27	27	0	0	0	0	0	0	843	609.367	2143	2143	819	819	786	786	0	0	3177	3177	1381	1381	0
			Cancer	0						M75-79	13805	11889	24024	21569.5	341	341	390	390	1633	1633	3439	3439	792	792	2351	2351	16	16	0	0	0	0	0	0	828	598.524	1420	1420	690	690	538	538	0	0	2976	2976	768	768	0
			Mouth, larynx and pharynx	0		Alcohol consumption	0			M80-84	17169	15741.9	28658	26337.5	223	223	273	273	1555	1555	2491	2491	691	691	2329	2329	14	14	0	0	0	0	0	0	897	648.401	1553	1553	720	720	458	458	0	0	3382	3382	614	614	0
			Oesophagus	0						M85+	13664	12528.3	22477	20657	95	95	115	115	719	719	891	891	323	323	1156	1156	6	6	0	0	0	0	0	0	760	549.37	785	785	353	353	210	210	0	0	2229	2229	276	276	0
			Stomach	0		Smoking	0			M Total	105373	90761.8	213179	189794	7699	7699	5539	5539	15903	15903	40245	40245	9551	9551	18745	18745	151	151	0	0	0	0	0	0	6599	4770.12	12611	12611	4803	4803	6021	6021	0	0	20831	20831	27093	27093	0
			Lung	0
			Pancreas	0						F15-19	12	9.64654	8	6.91644	3	3	0	0	3	3	0	0	1	1	2	2	0	0	0	0	0	0	0	0	0	0	12	12	0	0	6	6	0	0	7	7	3	3	0
			Colorectum	0						F20-24	23	18.4892	15	12.9683	2	2	2	2	6	6	6	6	2	2	8	8	6	6	0	0	0	0	0	0	0	0	17	17	0	0	3	3	9	9	10	10	17	17	0
			Breast	0						F25-29	79	63.5064	61	52.7379	2	2	1	1	29	29	6	6	7	7	16	16	38	38	0	0	0	0	0	0	2	1.44571	40	40	1	1	8	8	64	64	9	9	167	167	0
			Endometrium	0						F30-34	210	168.814	178	153.891	17	17	6	6	73	73	39	39	19	19	72	72	182	182	0	0	0	0	0	0	9	6.5057	71	71	3	3	19	19	268	268	25	25	661	661	0
			Gallbladder	0						F35-39	445	357.726	367	317.292	41	41	13	13	139	139	77	77	38	38	137	137	450	450	0	0	0	0	0	0	15	10.8428	81	81	8	8	25	25	514	514	30	30	1306	1306	0
			Kidney	0						F40-44	747	600.497	768	663.978	81	81	22	22	216	216	145	145	100	100	231	231	752	752	0	0	0	0	0	0	43	31.0828	132	132	6	6	62	62	617	617	75	75	1737	1737	0
			Bladder	0						F45-49	1223	983.143	1337	1155.91	143	143	46	46	310	310	241	241	162	162	366	366	1114	1114	0	0	0	0	0	0	72	52.0456	181	181	18	18	90	90	677	677	86	86	1773	1773	0
			Liver	0						F50-54	1768	1437.81	2504	2169.07	144	144	92	92	375	375	446	446	327	327	676	676	1446	1446	0	0	0	0	0	0	150	108.428	365	365	27	27	159	159	583	583	175	175	1979	1979	0
			Cervix	0						F55-59	3684	2995.99	6056	5245.97	265	265	125	125	781	781	887	887	733	733	1393	1393	2522	2522	0	0	0	0	0	0	328	237.096	1060	1060	50	50	307	307	804	804	334	334	3014	3014	0
										F60-64	6517	5434.91	11596	10191.4	304	304	203	203	1187	1187	1368	1368	1267	1267	2270	2270	3122	3122	0	0	0	0	0	0	581	419.979	2319	2319	109	109	501	501	770	770	571	571	2835	2835	0
			Chronic obstructive pulmonary disease	0						F65-69	10669	8897.51	18581	16330.3	286	286	226	226	1595	1595	1690	1690	1721	1721	3115	3115	3274	3274	0	0	0	0	0	0	855	618.041	4099	4099	144	144	704	704	691	691	838	838	2237	2237	0
										F70-74	13489	11616.9	21595	19388.7	229	229	165	165	1523	1523	1459	1459	1496	1496	2973	2973	2625	2625	0	0	0	0	0	0	951	687.435	4495	4495	173	173	566	566	426	426	824	824	1312	1312	0
			Kidney disease	0						F75-79	21996	18943.2	33074	29694.9	149	149	195	195	1626	1626	1152	1152	1469	1469	3103	3103	2107	2107	0	0	0	0	0	0	1487	1074.89	4745	4745	207	207	599	599	336	336	1206	1206	915	915	0
										F80-84	39475	36193.9	56192	51642.1	212	212	221	221	2100	2100	1251	1251	1571	1571	3966	3966	2397	2397	0	0	0	0	0	0	2189	1582.33	6548	6548	325	325	756	756	370	370	1948	1948	950	950	0
			Liver disease	0						F85+	54281	49769.3	75707	69576.9	194	194	159	159	1364	1364	941	941	1096	1096	2866	2866	1659	1659	0	0	0	0	0	0	2811	2031.95	4301	4301	251	251	572	572	253	253	2302	2302	632	632	0
										F Total	154618	137491	228039	206603	2072	2072	1476	1476	11327	11327	9708	9708	10009	10009	21194	21194	21694	21694	0	0	0	0	0	0	9493	6862.06	28466	28466	1322	1322	4377	4377	6382	6382	8440	8440	19538	19538	0
										Total	259991	228253	441218	396397	9771	9771	7015	7015	27230	27230	49953	49953	19560	19560	39939	39939	21845	21845	0	0	0	0	0	0	16092	11632.2	41077	41077	6125	6125	10398	10398	6382	6382	29271	29271	46631	46631	0
[truncated: 12 more columns]

## Sheet: MC_Results
No																		Results	Total	Under 75	Male	Female	Male under 75	Female under 75	Cardiovascular disease	Coronary heart disease	Stroke	Heart failure	Aortic aneurysm	Pulmonary embolism	Rheumatic heart disease	Hypertensive disease	Diabetes	Cancer	Mouth, larynx and pharynx	Oesophagus	Stomach	Lung	Pancreas	Colorectum	Breast	Endometrium	Gallbladder	Kidney	Bladder	Liver	Cervix	Chronic obstructive pulmonary disease	Kidney disease
Deaths averted or delayed:					Deaths averted or delayed by cause:					Deaths averted or delayed by behavioural risk factor:									82991.2	43295.6	40701.5	42289.7	28547.5	14748.1	82991.2	44821	31737.9	0	1828.53	0	143.946	4459.81	0	0	0	0	0	0	0	0	0	0	0	0	0	0	0	0	0
	2.5th	Mean	97.5th			2.5th	Mean	97.5th			2.5th	Mean	97.5th						82554.7	43186.2	40537.7	42017.1	28464.6	14721.6	82554.7	45042.7	31178.8	0	1624.56	0	109.755	4598.91	0	0	0	0	0	0	0	0	0	0	0	0	0	0	0	0	0
Total	36616.2	82686.2	126144		Cardiovascular disease	36616.2	82686.2	126144		Diet (excluding obesity)	36616.2	82686.2	126144						83809	44223.3	41330.9	42478.1	29204.6	15018.7	83809	44859.9	32432	0	2031.47	0	170.977	4314.64	0	0	0	0	0	0	0	0	0	0	0	0	0	0	0	0	0
Under 75	19099.8	43197.2	65479.2		Coronary heart disease	19154.5	44753.6	69344.8		Diet (including obesity)	36616.2	82686.2	126144						83158.5	44087	41039.1	42119.4	29061	15026	83158.5	44195.7	32299	0	1748.55	0	176.524	4738.69	0	0	0	0	0	0	0	0	0	0	0	0	0	0	0	0	0
					Stroke	14375.6	31619.7	47736.7		Fruit and vegetables	0	0	0						53798.2	28602	26567.3	27230.9	18827.2	9774.87	53798.2	28481.1	20784.2	0	1177.34	0	77.4122	3278.1	0	0	0	0	0	0	0	0	0	0	0	0	0	0	0	0	0
Male	17932.8	40564.7	61828.4		Heart failure	0	0	0		Fibre	0	0	0						79418.8	41029.3	38739.9	40679	27056	13973.4	79418.8	42473.8	30651.8	0	1705.78	0	145.955	4441.52	0	0	0	0	0	0	0	0	0	0	0	0	0	0	0	0	0
Female	18675	42160.8	64457.6		Aortic aneurysm	781.403	1825	2856.67		Fats	-1863.74	-1087	-393.115						62311.7	32089.7	30369.7	31942	21178.1	10911.6	62311.7	33456.6	23885.6	0	1409.84	0	77.3276	3482.26	0	0	0	0	0	0	0	0	0	0	0	0	0	0	0	0	0
					Pulmonary embolism	0	0	0		Salt	37734.8	83735.2	126987						78731.3	40796.8	38422.3	40308.9	26879.8	13917	78731.3	41519.7	31163.8	0	1526.01	0	110.703	4411.07	0	0	0	0	0	0	0	0	0	0	0	0	0	0	0	0	0
Male under 75	12547	28501.9	43234.6		Rheumatic heart disease	39.2319	138.088	281.383											62741.6	33233.8	31008.1	31733.5	21951.3	11282.5	62741.6	33840.2	23956.7	0	1478.57	0	129.402	3336.75	0	0	0	0	0	0	0	0	0	0	0	0	0	0	0	0	0
Female under 75	6532.51	14712.5	22265.7		Hypertensive disease	2081.75	4453.9	6419.01		Physical activity (excluding obesity)	0	0	0						154452	80566.3	75881.5	78570.8	53160.9	27405.3	154452	84689.9	58538.9	0	3424.99	0	243.113	7555.29	0	0	0	0	0	0	0	0	0	0	0	0	0	0	0	0	0
										Physical activity (including obesity)	0	0	0						99329.5	51505.3	48552	50777.6	34009.6	17495.7	99329.5	52935.7	38625.9	0	2121.33	0	278.253	5368.23	0	0	0	0	0	0	0	0	0	0	0	0	0	0	0	0	0
					Diabetes	0	0	0											68074	35566.5	33399.8	34674.2	23467	12099.4	68074	35862.6	26751.3	0	1658.96	0	180.039	3621.14	0	0	0	0	0	0	0	0	0	0	0	0	0	0	0	0	0
										Obesity	0	0	0						78352.4	40901.2	38380	39972.4	26952	13949.1	78352.4	40898.9	31129.9	0	2074.26	0	113.023	4136.25	0	0	0	0	0	0	0	0	0	0	0	0	0	0	0	0	0
					Cancer	0	0	0		Alcohol consumption	0	0	0						68621.7	35666.9	33614.5	35007.3	23543.7	12123.2	68621.7	36945.2	26401	0	1427	0	124.673	3723.91	0	0	0	0	0	0	0	0	0	0	0	0	0	0	0	0	0
					Mouth, larynx and pharynx	0	0	0											114316	60008.1	56290.5	58026	39635.1	20373	114316	61564.3	43881	0	2585.59	0	230.122	6055.39	0	0	0	0	0	0	0	0	0	0	0	0	0	0	0	0	0
					Oesophagus	0	0	0		Smoking	0	0	0						97567.5	50080.5	47490.8	50076.7	32993.8	17086.8	97567.5	53346.5	36879.4	0	2020.56	0	232.483	5088.58	0	0	0	0	0	0	0	0	0	0	0	0	0	0	0	0	0
					Stomach	0	0	0											112851	57737.5	54892.5	57958.5	38117	19620.5	112851	61653.7	42774.8	0	2391.36	0	144.491	5886.63	0	0	0	0	0	0	0	0	0	0	0	0	0	0	0	0	0
					Lung	0	0	0											92776.6	47831.6	45249.7	47526.9	31541.1	16290.5	92776.6	49638.4	35952.3	0	1897.76	0	137.486	5150.67	0	0	0	0	0	0	0	0	0	0	0	0	0	0	0	0	0
					Pancreas	0	0	0											111780	57874.4	54636.4	57143.5	38175.7	19698.7	111780	59873.3	43310.4	0	2557.03	0	258.341	5780.83	0	0	0	0	0	0	0	0	0	0	0	0	0	0	0	0	0
					Colorectum	0	0	0											83997	44291.9	41415.7	42581.3	29217.1	15074.8	83997	45640.2	32170.9	0	1520.73	0	89.0238	4576.11	0	0	0	0	0	0	0	0	0	0	0	0	0	0	0	0	0
					Breast	0	0	0											57746.6	30212.9	28396.7	29350	19915.6	10297.3	57746.6	31956.1	21306.8	0	1490.32	0	127.82	2865.57	0	0	0	0	0	0	0	0	0	0	0	0	0	0	0	0	0
					Endometrium	0	0	0											17747.6	9418.58	8738.01	9009.56	6186.63	3231.95	17747.6	8942.17	7321.75	0	359.747	0	21.1583	1102.75	0	0	0	0	0	0	0	0	0	0	0	0	0	0	0	0	0
					Gallbladder	0	0	0											82301.3	42458.2	40112.7	42188.5	27967.4	14490.9	82301.3	44152.8	31762.9	0	1742.52	0	193.544	4449.47	0	0	0	0	0	0	0	0	0	0	0	0	0	0	0	0	0
					Kidney	0	0	0											43011	22507.2	21136.7	21874.3	14832.5	7674.78	43011	23430.6	15922.3	0	1139.46	0	84.781	2433.81	0	0	0	0	0	0	0	0	0	0	0	0	0	0	0	0	0
					Bladder	0	0	0											89527.5	46422.5	43750.1	45777.4	30597.5	15825	89527.5	47978.7	34544.6	0	2032.73	0	182.756	4788.75	0	0	0	0	0	0	0	0	0	0	0	0	0	0	0	0	0
					Liver	0	0	0											97618	51216.1	47986.9	49631.1	33736.2	17480	97618	52837.4	37351.3	0	2107.68	0	131.211	5190.46	0	0	0	0	0	0	0	0	0	0	0	0	0	0	0	0	0
					Cervix	0	0	0				NOTE: TO STOP MONTE CARLO ANALYSIS PRESS ESC							89991.2	46860.5	44110.3	45880.9	30900.2	15960.2	89991.2	49226.3	33739.8	0	1980.98	0	163.267	4880.86	0	0	0	0	0	0	0	0	0	0	0	0	0	0	0	0	0
																			64405.7	33585.4	31625.5	32780.2	22176.4	11409.1	64405.7	35404.4	23998.2	0	1378.74	0	45.9236	3578.41	0	0	0	0	0	0	0	0	0	0	0	0	0	0	0	0	0
					Chronic obstructive pulmonary disease	0	0	0											88376.7	46056	43236.8	45139.9	30311.7	15744.3	88376.7	46116.3	34966.8	0	2045.08	0	277.599	4971.02	0	0	0	0	0	0	0	0	0	0	0	0	0	0	0	0	0
																			78070.2	41101.4	38413.5	39656.6	27074.5	14026.8	78070.2	41402.5	30305.6	0	1883.64	0	172.094	4306.31	0	0	0	0	0	0	0	0	0	0	0	0	0	0	0	0	0
					Kidney disease	0	0	0											97022.1	50562.1	47643.2	49378.9	33377	17185.1	97022.1	53685.2	36022.4	0	2193.82	0	137.428	4983.33	0	0	0	0	0	0	0	0	0	0	0	0	0	0	0	0	0
																			98048.7	50882.9	47925.2	50123.4	33543.1	17339.8	98048.7	51987.3	38754.8	0	2006.72	0	239.023	5060.82	0	0	0	0	0	0	0	0	0	0	0	0	0	0	0	0	0
					Liver disease	0	0	0											97724.9	50770.6	47782.7	49942.2	33453	17317.6	97724.9	51863.7	38361	0	2033.62	0	161.917	5304.59	0	0	0	0	0	0	0	0	0	0	0	0	0	0	0	0	0
																			112941	59670.5	55776	57164.9	39421.1	20249.4	112941	61192	43166.9	0	2596.49	0	202.258	5783.26	0	0	0	0	0	0	0	0	0	0	0	0	0	0	0	0	0
																			63630.2	32917	31090	32540.1	21682.8	11234.2	63630.2	34143.4	24386.5	0	1488.85	0	56.8509	3554.52	0	0	0	0	0	0	0	0	0	0	0	0	0	0	0	0	0
																			64582.9	33789.9	31685.2	32897.7	22262.1	11527.8	64582.9	33596.7	25834.1	0	1536.65	0	135.357	3480.07	0	0	0	0	0	0	0	0	0	0	0	0	0	0	0	0	0
																			25648.6	13925.2	12801.6	12847	9177.85	4747.35	25648.6	13634	9908.21	0	619.908	0	37.0214	1449.38	0	0	0	0	0	0	0	0	0	0	0	0	0	0	0	0	0
																			118554	60933.5	57793.1	60760.9	40194.3	20739.2	118554	64496.6	45279.2	0	2640.94	0	223.007	5914.28	0	0	0	0	0	0	0	0	0	0	0	0	0	0	0	0	0
																			51060.3	27253.1	25277.5	25782.8	17934.3	9318.74	51060.3	27141.4	19651.7	0	1242.28	0	69.0563	2955.88	0	0	0	0	0	0	0	0	0	0	0	0	0	0	0	0	0
																			99824.5	51659.8	48771.8	51052.8	34085.5	17574.3	99824.5	53745.5	38389.5	0	2131.53	0	220.62	5337.43	0	0	0	0	0	0	0	0	0	0	0	0	0	0	0	0	0
																			122623	63917.1	60170.9	62452.1	42162.3	21754.8	122623	66859.9	46774.8	0	2598.97	0	130.776	6258.5	0	0	0	0	0	0	0	0	0	0	0	0	0	0	0	0	0
																			87365.5	45943.6	42962.4	44403	30269.8	15673.7	87365.5	46359.4	34307.7	0	1861.16	0	143.384	4693.84	0	0	0	0	0	0	0	0	0	0	0	0	0	0	0	0	0
																			91840.9	48292.3	45186.6	46654.3	31815.6	16476.7	91840.9	49755	34682.7	0	2123.52	0	203.225	5076.43	0	0	0	0	0	0	0	0	0	0	0	0	0	0	0	0	0
																			96676.2	49343.2	46908	49768.2	32521.6	16821.6	96676.2	51349.6	38295	0	2084.6	0	116.846	4830.11	0	0	0	0	0	0	0	0	0	0	0	0	0	0	0	0	0
																			73146.3	37278.2	35503.8	37642.5	24561.7	12716.5	73146.3	39628.8	27559.5	0	1847.67	0	121.794	3988.53	0	0	0	0	0	0	0	0	0	0	0	0	0	0	0	0	0
																			63195.7	33028.4	31030.6	32165	21777.5	11251	63195.7	34299.6	23962	0	1267.83	0	87.7584	3578.55	0	0	0	0	0	0	0	0	0	0	0	0	0	0	0	0	0
																			106969	56624.9	52784.5	54184.8	37330	19295	106969	58194.9	41035	0	2119.72	0	240.949	5378.68	0	0	0	0	0	0	0	0	0	0	0	0	0	0	0	0	0
																			116381	59655.4	56683.4	59698.1	39335.4	20320	116381	63861.6	43419.3	0	3003.26	0	239.739	5857.63	0	0	0	0	0	0	0	0	0	0	0	0	0	0	0	0	0
																			84736.3	44012.1	41500.3	43236	29074.8	14937.4	84736.3	46068.3	32070.5	0	1847.74	0	198.186	4551.59	0	0	0	0	0	0	0	0	0	0	0	0	0	0	0	0	0
																			84452.8	43656.4	41223.9	43228.9	28768.8	14887.6	84452.8	44730.6	33138.4	0	1810.57	0	161.927	4611.3	0	0	0	0	0	0	0	0	0	0	0	0	0	0	0	0	0
																			87932.3	46034.2	43277.9	44654.4	30409.7	15624.5	87932.3	47762.4	33413.1	0	2010.77	0	46.7143	4699.34	0	0	0	0	0	0	0	0	0	0	0	0	0	0	0	0	0
																			101371	52673	49636.1	51734.9	34756	17917	101371	54148.5	39032.7	0	2718.22	0	254.915	5216.61	0	0	0	0	0	0	0	0	0	0	0	0	0	0	0	0	0
																			79505.3	42644.3	39499.3	40006	28151.8	14492.5	79505.3	43787.4	29580.3	0	1821.24	0	160.686	4155.67	0	0	0	0	0	0	0	0	0	0	0	0	0	0	0	0	0
																			51641.3	26495.6	25092.9	26548.4	17447.2	9048.34	51641.3	27058.9	20603.1	0	1093.95	0	82.4723	2802.95	0	0	0	0	0	0	0	0	0	0	0	0	0	0	0	0	0
																			45956.3	24459.9	22742.4	23214	16125.2	8334.69	45956.3	24943.9	17111.4	0	1124.2	0	92.4677	2684.34	0	0	0	0	0	0	0	0	0	0	0	0	0	0	0	0	0
																			110972	57524.7	54295	56677.4	37971.1	19553.6	110972	60584.7	42297.6	0	2317.08	0	178.559	5594.5	0	0	0	0	0	0	0	0	0	0	0	0	0	0	0	0	0
																			87990.7	45048.6	42794.1	45196.6	29697.5	15351.1	87990.7	47146	34073.6	0	2041.44	0	58.4413	4671.31	0	0	0	0	0	0	0	0	0	0	0	0	0	0	0	0	0
																			82057.7	41847.3	39857	42200.7	27642.9	14204.4	82057.7	44718.6	31367.4	0	1589.02	0	160.863	4221.91	0	0	0	0	0	0	0	0	0	0	0	0	0	0	0	0	0
																			92468.2	48798.6	45564.1	46904.1	32199.9	16598.6	92468.2	49523.2	35986.2	0	1976.46	0	225.288	4756.95	0	0	0	0	0	0	0	0	0	0	0	0	0	0	0	0	0
																			81806.8	42774.3	40158.3	41648.5	28190.3	14584	81806.8	44538.8	30917.5	0	1665.2	0	193.092	4492.19	0	0	0	0	0	0	0	0	0	0	0	0	0	0	0	0	0
																			116858	58992.4	56476.1	60382.1	38926	20066.4	116858	62326.1	45897.3	0	2675.16	0	258.391	5701.32	0	0	0	0	0	0	0	0	0	0	0	0	0	0	0	0	0
																			76849.1	40639.5	37906.8	38942.3	26751.2	13888.3	76849.1	41257.2	29063.4	0	1955.34	0	205.742	4367.45	0	0	0	0	0	0	0	0	0	0	0	0	0	0	0	0	0
																			89502	47687.9	44361.4	45140.6	31537.9	16150	89502	48149.5	34235.8	0	2208.48	0	181.937	4726.35	0	0	0	0	0	0	0	0	0	0	0	0	0	0	0	0	0
																			37311	20002	18519.6	18791.4	13173.6	6828.41	37311	19810.6	14277.6	0	948.223	0	71.8653	2202.7	0	0	0	0	0	0	0	0	0	0	0	0	0	0	0	0	0
																			74774.3	38765.6	36620.3	38153.9	25579	13186.6	74774.3	40882.3	28010.3	0	1708.39	0	74.4216	4098.81	0	0	0	0	0	0	0	0	0	0	0	0	0	0	0	0	0
																			50715.5	26568.6	24906.3	25809.2	17531	9037.58	50715.5	27104.6	19359.7	0	1164.99	0	113.725	2972.45	0	0	0	0	0	0	0	0	0	0	0	0	0	0	0	0	0
																			87804.1	46068.4	43220.5	44583.6	30422.6	15645.8	87804.1	48825.4	31958.1	0	2206.73	0	223.564	4590.35	0	0	0	0	0	0	0	0	0	0	0	0	0	0	0	0	0
																			106526	55745.1	52210.2	54316	36702	19043.1	106526	56177.9	42417.9	0	1863.12	0	198.083	5869.24	0	0	0	0	0	0	0	0	0	0	0	0	0	0	0	0	0
																			135144	70400.2	66355.8	68788.2	46464.6	23935.6	135144	74970.9	49987.4	0	3042.62	0	249.923	6893.11	0	0	0	0	0	0	0	0	0	0	0	0	0	0	0	0	0
																			119910	61810.6	58567.3	61342.8	40781.6	21029	119910	66065.3	44857	0	3007	0	168.732	5812.04	0	0	0	0	0	0	0	0	0	0	0	0	0	0	0	0	0
																			62274.6	32410.5	30541.3	31733.3	21363.6	11046.9	62274.6	34275.9	23194.7	0	1366.38	0	123.807	3313.88	0	0	0	0	0	0	0	0	0	0	0	0	0	0	0	0	0
																			107361	55948	52534.8	54825.8	36815.6	19132.4	107361	56664.8	42415.5	0	2317.73	0	230.434	5732.16	0	0	0	0	0	0	0	0	0	0	0	0	0	0	0	0	0
																			105823	55042.6	51866.5	53956	36288	18754.6	105823	58283.8	39190.4	0	2373.82	0	176.365	5798.16	0	0	0	0	0	0	0	0	0	0	0	0	0	0	0	0	0
																			79320.9	41635.4	39040.6	40280.3	27495.6	14139.8	79320.9	42916.5	30538.4	0	1673.61	0	129.474	4062.89	0	0	0	0	0	0	0	0	0	0	0	0	0	0	0	0	0
																			68376.1	35961.4	33629.2	34746.9	23729.3	12232.1	68376.1	35845.6	26882.7	0	1660.45	0	122.367	3865.07	0	0	0	0	0	0	0	0	0	0	0	0	0	0	0	0	0
																			79427	41183.8	38790	40637	27073	14110.7	79427	42251.2	30817.2	0	1846.08	0	175.137	4337.4	0	0	0	0	0	0	0	0	0	0	0	0	0	0	0	0	0
																			59205.5	30986	29067.3	30138.2	20441.3	10544.7	59205.5	31350.9	23000.2	0	1315.89	0	97.0707	3441.38	0	0	0	0	0	0	0	0	0	0	0	0	0	0	0	0	0
																			136399	70014.8	66409.8	69989.6	46127.4	23887.4	136399	73355.7	52518.5	0	3138.66	0	173.214	7213.35	0	0	0	0	0	0	0	0	0	0	0	0	0	0	0	0	0
																			108202	55761	52860.9	55341.5	36803.7	18957.3	108202	59196.8	40353.8	0	2531.35	0	141.925	5978.48	0	0	0	0	0	0	0	0	0	0	0	0	0	0	0	0	0
																			85527.1	45360.2	42255.1	43272	29950.2	15409.9	85527.1	45239.6	33760.2	0	1857.87	0	130.303	4539.11	0	0	0	0	0	0	0	0	0	0	0	0	0	0	0	0	0
																			116992	61180.2	57413.1	59579.4	40322.1	20858	116992	62686	45400.6	0	2494.77	0	281.383	6129.76	0	0	0	0	0	0	0	0	0	0	0	0	0	0	0	0	0
																			66177.1	34611.5	32474.2	33702.8	22793.9	11817.6	66177.1	35518.8	25317.5	0	1332.82	0	77.3613	3930.63	0	0	0	0	0	0	0	0	0	0	0	0	0	0	0	0	0
																			42264.4	22117.3	20733.3	21531.2	14581.2	7536.16	42264.4	21975.9	16885.3	0	926.444	0	35.8877	2440.87	0	0	0	0	0	0	0	0	0	0	0	0	0	0	0	0	0
																			48855.4	25539.8	23961.5	24893.9	16793.6	8746.26	48855.4	26854.5	18034.5	0	1025.37	0	135.216	2805.75	0	0	0	0	0	0	0	0	0	0	0	0	0	0	0	0	0
																			35426.2	18812.8	17453.1	17973.1	12358.7	6454.17	35426.2	17991.2	14300.6	0	940.18	0	60.6102	2133.62	0	0	0	0	0	0	0	0	0	0	0	0	0	0	0	0	0
																			101097	54235.5	50243.8	50853.3	35775.5	18460	101097	55260.2	38008.8	0	2169.17	0	129.387	5529.51	0	0	0	0	0	0	0	0	0	0	0	0	0	0	0	0	0
																			112400	57032.2	54469.8	57930.5	37613.5	19418.7	112400	61994.3	42420.2	0	2167.59	0	220.325	5597.93	0	0	0	0	0	0	0	0	0	0	0	0	0	0	0	0	0
																			77473.4	40917.5	38215.4	39258	26981.3	13936.2	77473.4	41833.4	29498.6	0	1755.06	0	137.546	4248.76	0	0	0	0	0	0	0	0	0	0	0	0	0	0	0	0	0
																			73479	38275.6	35950.9	37528.1	25219.8	13055.8	73479	38793	29115	0	1451.31	0	120.074	3999.66	0	0	0	0	0	0	0	0	0	0	0	0	0	0	0	0	0
																			50793.6	26102.5	24702.4	26091.1	17174.7	8927.8	50793.6	27120.6	19837.7	0	1000.65	0	80.8583	2753.68	0	0	0	0	0	0	0	0	0	0	0	0	0	0	0	0	0
																			108375	56983.1	53417.3	54958	37607.9	19375.1	108375	59123.4	40700	0	2714.53	0	241.253	5596.1	0	0	0	0	0	0	0	0	0	0	0	0	0	0	0	0	0
																			79925.2	41797	39216.2	40708.9	27508.7	14288.2	79925.2	43822.7	29795	0	1663.63	0	190.699	4453.2	0	0	0	0	0	0	0	0	0	0	0	0	0	0	0	0	0
																			74395.2	39631.5	36874	37521.2	26123	13508.5	74395.2	41013.6	27300.8	0	1919.55	0	107.818	4053.52	0	0	0	0	0	0	0	0	0	0	0	0	0	0	0	0	0
																			77380.1	40150.9	37828.9	39551.1	26433.9	13717	77380.1	41744.7	29876.6	0	1381.78	0	91.3817	4285.57	0	0	0	0	0	0	0	0	0	0	0	0	0	0	0	0	0
																			80165	42866.8	39771.6	40393.4	28280.2	14586.6	80165	43910.4	30335.4	0	1418.32	0	204.951	4295.98	0	0	0	0	0	0	0	0	0	0	0	0	0	0	0	0	0
																			58329.9	30527.8	28677	29652.8	20104.4	10423.4	58329.9	32351.4	21421.1	0	1132.79	0	93.8713	3330.63	0	0	0	0	0	0	0	0	0	0	0	0	0	0	0	0	0
																			90629.4	46168	43975.3	46654.1	30461.3	15706.7	90629.4	48968.6	35062	0	1875.67	0	152.52	4570.56	0	0	0	0	0	0	0	0	0	0	0	0	0	0	0	0	0
																			78462	41416.5	38716.5	39745.4	27307.9	14108.5	78462	42440.2	30061.2	0	1696.43	0	138.775	4125.33	0	0	0	0	0	0	0	0	0	0	0	0	0	0	0	0	0
																			84745.1	43541.2	41275.6	43469.5	28747.6	14793.6	84745.1	46186.6	31811.9	0	2248.64	0	174.3	4323.7	0	0	0	0	0	0	0	0	0	0	0	0	0	0	0	0	0
																			122420	63942.6	60088.1	62331.6	42172.7	21769.9	122420	66085.4	46838.8	0	2690.52	0	265.38	6539.52	0	0	0	0	0	0	0	0	0	0	0	0	0	0	0	0	0
																			110938	57081.4	54017.2	56920.5	37666.4	19414.9	110938	58818.1	44002.3	0	2266.16	0	205.552	5645.7	0	0	0	0	0	0	0	0	0	0	0	0	0	0	0	0	0
																			58407.3	30605.3	28667	29740.4	20207.7	10397.6	58407.3	30600.8	23371	0	1197.37	0	113.393	3124.75	0	0	0	0	0	0	0	0	0	0	0	0	0	0	0	0	0
																			68953	37766.5	34622.5	34330.5	24935.4	12831.1	68953	38086.5	25496.9	0	1399.31	0	157.26	3813.02	0	0	0	0	0	0	0	0	0	0	0	0	0	0	0	0	0
																			62089	32749.7	30624.8	31464.2	21626.8	11122.9	62089	33267.5	23707.3	0	1500.53	0	59.6507	3554.01	0	0	0	0	0	0	0	0	0	0	0	0	0	0	0	0	0
																			86220.2	44338	41996.1	44224.1	29192.4	15145.6	86220.2	45465.9	34488.6	0	1590.48	0	33.118	4642.19	0	0	0	0	0	0	0	0	0	0	0	0	0	0	0	0	0
																			83768.7	43936.4	41121.9	42646.8	28900.3	15036.1	83768.7	43996.3	33140.5	0	1927.96	0	195.114	4508.69	0	0	0	0	0	0	0	0	0	0	0	0	0	0	0	0	0
																			79823.5	41460.5	39076.6	40747	27333.2	14127.3	79823.5	43195.3	30480.5	0	1650.8	0	104.228	4392.66	0	0	0	0	0	0	0	0	0	0	0	0	0	0	0	0	0
																			63003	33767.8	31278.7	31724.4	22253.4	11514.4	63003	33650.1	24552.2	0	1428.22	0	73.2351	3299.3	0	0	0	0	0	0	0	0	0	0	0	0	0	0	0	0	0
																			93288.6	48993.2	45929.6	47359	32337.1	16656.1	93288.6	50638	35417.6	0	2369.32	0	177.494	4686.24	0	0	0	0	0	0	0	0	0	0	0	0	0	0	0	0	0
																			68196.6	36061	33663.6	34533	23756	12304.9	68196.6	37469.6	25194.1	0	1515.46	0	96.2852	3921.25	0	0	0	0	0	0	0	0	0	0	0	0	0	0	0	0	0
																			96876.9	50254.4	47396.3	49480.6	33166.5	17087.9	96876.9	52187.4	37181.6	0	2224.64	0	113.006	5170.3	0	0	0	0	0	0	0	0	0	0	0	0	0	0	0	0	0
																			57121.6	29300	27758.2	29363.4	19256.3	10043.7	57121.6	30590.2	21835.8	0	1249.08	0	111.175	3335.39	0	0	0	0	0	0	0	0	0	0	0	0	0	0	0	0	0
																			81671.7	42259.7	39857.9	41813.8	27854.2	14405.5	81671.7	43766.7	31791.2	0	1624.77	0	127.169	4361.8	0	0	0	0	0	0	0	0	0	0	0	0	0	0	0	0	0
																			100470	51777.5	49060.1	51410.1	34162.8	17614.7	100470	55547	37414	0	2245.59	0	176.672	5086.94	0	0	0	0	0	0	0	0	0	0	0	0	0	0	0	0	0
																			78450.6	40093.9	38096.6	40354	26454.8	13639.1	78450.6	41294.5	30911.6	0	1900.68	0	163.85	4179.88	0	0	0	0	0	0	0	0	0	0	0	0	0	0	0	0	0
																			87591.6	46838.7	43460.6	44131.1	30903.3	15935.3	87591.6	47625.9	33262.4	0	1692.64	0	203.907	4806.77	0	0	0	0	0	0	0	0	0	0	0	0	0	0	0	0	0
																			112705	58582	55160.9	57544.3	38620.1	19961.9	112705	59244.1	44822.9	0	2774.2	0	167.1	5696.87	0	0	0	0	0	0	0	0	0	0	0	0	0	0	0	0	0
																			77370.4	41653.6	38477.9	38892.5	27481.2	14172.4	77370.4	41786.5	29142	0	1856.64	0	240.418	4344.78	0	0	0	0	0	0	0	0	0	0	0	0	0	0	0	0	0
																			47203.6	24099.1	22958.4	24245.2	15906.2	8192.89	47203.6	26118.7	17419.1	0	1032.83	0	64.413	2568.48	0	0	0	0	0	0	0	0	0	0	0	0	0	0	0	0	0
																			115723	59982.6	56618.5	59105	39629.8	20352.9	115723	63035.8	44295.6	0	2422.13	0	161.952	5807.96	0	0	0	0	0	0	0	0	0	0	0	0	0	0	0	0	0
																			111143	57441.1	54333.7	56809.6	37881.2	19559.9	111143	61250.2	41738	0	2457.83	0	223.146	5474.12	0	0	0	0	0	0	0	0	0	0	0	0	0	0	0	0	0
																			48979.6	26346	24344.5	24635	17368	8978	48979.6	26412.4	18600.3	0	983.587	0	119.178	2864.1	0	0	0	0	0	0	0	0	0	0	0	0	0	0	0	0	0
																			87951.4	46303.5	43303.5	44647.9	30528.3	15775.2	87951.4	47377	33878.2	0	1985.29	0	138.972	4571.87	0	0	0	0	0	0	0	0	0	0	0	0	0	0	0	0	0
																			108805	54908.3	52580.9	56224.4	36238.8	18669.5	108805	59482	41409.5	0	2300.1	0	242.928	5370.7	0	0	0	0	0	0	0	0	0	0	0	0	0	0	0	0	0
																			69611.7	35485.2	33729.6	35882.1	23367.2	12118	69611.7	37060.6	27127.1	0	1453.32	0	151.404	3819.27	0	0	0	0	0	0	0	0	0	0	0	0	0	0	0	0	0
																			91971.8	48760.7	45433.3	46538.5	32132.2	16628.5	91971.8	49219.1	35360.4	0	2372.94	0	137.587	4881.83	0	0	0	0	0	0	0	0	0	0	0	0	0	0	0	0	0
																			84371.3	43237.9	41079.9	43291.4	28594.5	14643.4	84371.3	46292.9	31729.3	0	1785.26	0	147.779	4416.06	0	0	0	0	0	0	0	0	0	0	0	0	0	0	0	0	0
																			71358.3	37308.8	34986.1	36372.3	24568	12740.8	71358.3	37697.5	27905.5	0	1669.66	0	107.571	3978.07	0	0	0	0	0	0	0	0	0	0	0	0	0	0	0	0	0
																			59210.4	29730.7	28550.7	30659.7	19535.9	10194.7	59210.4	32789.5	22019.8	0	1283.21	0	121.98	2995.88	0	0	0	0	0	0	0	0	0	0	0	0	0	0	0	0	0
																			95541.9	49827.8	46849.7	48692.2	32831.2	16996.6	95541.9	51440.7	36604.8	0	2099.3	0	102.832	5294.22	0	0	0	0	0	0	0	0	0	0	0	0	0	0	0	0	0
																			86627	44581.1	42240.2	44386.8	29396	15185	86627	47182.8	32816.8	0	1929.92	0	123.079	4574.49	0	0	0	0	0	0	0	0	0	0	0	0	0	0	0	0	0
																			103358	53407.9	50522.8	52835.1	35219.2	18188.7	103358	56823	38701	0	2396.75	0	53.8327	5383.36	0	0	0	0	0	0	0	0	0	0	0	0	0	0	0	0	0
																			88266.7	45426.1	43055.9	45210.9	29981.8	15444.4	88266.7	47744.3	33677.1	0	1965.86	0	111.57	4767.88	0	0	0	0	0	0	0	0	0	0	0	0	0	0	0	0	0
																			58833.3	31016.8	28987	29846.3	20408	10608.8	58833.3	31896.9	22306.9	0	1259.54	0	141.962	3228.08	0	0	0	0	0	0	0	0	0	0	0	0	0	0	0	0	0
																			86477.6	45388	42514.4	43963.3	29945.3	15442.7	86477.6	46396.1	33390.8	0	1777.97	0	211.34	4701.4	0	0	0	0	0	0	0	0	0	0	0	0	0	0	0	0	0
																			74224.4	37894.8	36017.3	38207.2	24947.5	12947.3	74224.4	40514.4	28081.6	0	1561.69	0	194.846	3871.94	0	0	0	0	0	0	0	0	0	0	0	0	0	0	0	0	0
																			78210.2	41095.7	38465.1	39745.1	27044.1	14051.7	78210.2	41913.4	30273.7	0	1818.65	0	207.714	3996.77	0	0	0	0	0	0	0	0	0	0	0	0	0	0	0	0	0
																			93401.7	48648	45766.9	47634.7	32088.5	16559.5	93401.7	50523.2	35908.5	0	1976.31	0	193.256	4800.43	0	0	0	0	0	0	0	0	0	0	0	0	0	0	0	0	0
																			109843	58426.5	54438.2	55405.1	38528.2	19898.3	109843	61019.9	40319.7	0	2415.87	0	293.878	5793.89	0	0	0	0	0	0	0	0	0	0	0	0	0	0	0	0	0
																			87730.7	45290.8	42772.8	44957.9	29814.2	15476.7	87730.7	47213.6	33769	0	1976.02	0	184.724	4587.29	0	0	0	0	0	0	0	0	0	0	0	0	0	0	0	0	0
																			80219.9	41846.7	39347.2	40872.7	27608.4	14238.3	80219.9	44179.8	29937.1	0	1559.94	0	158.794	4384.19	0	0	0	0	0	0	0	0	0	0	0	0	0	0	0	0	0
																			105773	54037.3	51378.1	54395.2	35617.7	18419.6	105773	58515.9	39063.6	0	2261.56	0	352.565	5579.62	0	0	0	0	0	0	0	0	0	0	0	0	0	0	0	0	0
																			73667.1	38874.8	36310.4	37356.7	25616.3	13258.5	73667.1	39557.8	27944.4	0	1769.68	0	88.0702	4307.2	0	0	0	0	0	0	0	0	0	0	0	0	0	0	0	0	0
																			103514	54266.8	50881.6	52632	35804.9	18462	103514	56674.8	39161.4	0	2249.32	0	245.144	5182.98	0	0	0	0	0	0	0	0	0	0	0	0	0	0	0	0	0
																			94603.3	47398.7	45514.7	49088.6	31194.4	16204.3	94603.3	49421.2	37886.1	0	2496.53	0	179.011	4620.38	0	0	0	0	0	0	0	0	0	0	0	0	0	0	0	0	0
																			90125.4	46314.4	43866.5	46258.9	30484.8	15829.6	90125.4	49298.3	34003.7	0	2073.6	0	236.562	4513.23	0	0	0	0	0	0	0	0	0	0	0	0	0	0	0	0	0
																			72501.4	38176.6	35731.4	36770	25162.9	13013.7	72501.4	39252.2	27660	0	1590.94	0	17.5571	3980.7	0	0	0	0	0	0	0	0	0	0	0	0	0	0	0	0	0
																			53168.1	27762.1	26071.2	27096.9	18290.3	9471.84	53168.1	28093.9	20998.3	0	1186.14	0	80.0665	2809.68	0	0	0	0	0	0	0	0	0	0	0	0	0	0	0	0	0
																			79915.8	41875.3	39299.2	40616.6	27616.5	14258.7	79915.8	43393.4	30235.7	0	1787.35	0	98.4765	4400.92	0	0	0	0	0	0	0	0	0	0	0	0	0	0	0	0	0
																			50191.9	25985.4	24492.4	25699.5	17093.9	8891.49	50191.9	27021.6	19421.7	0	916.346	0	89.9246	2742.38	0	0	0	0	0	0	0	0	0	0	0	0	0	0	0	0	0
																			97446.4	51530	48014.8	49431.7	33899	17631	97446.4	51269	38292.8	0	2456.85	0	165.569	5262.24	0	0	0	0	0	0	0	0	0	0	0	0	0	0	0	0	0
																			113148	59056.4	55574.4	57573.5	38998.2	20058.3	113148	62553.1	42265.4	0	2186.39	0	132.1	6010.78	0	0	0	0	0	0	0	0	0	0	0	0	0	0	0	0	0
																			61910.2	32185.5	30315	31595.2	21195.7	10989.8	61910.2	33561.2	23505.4	0	1528.7	0	93.2012	3221.79	0	0	0	0	0	0	0	0	0	0	0	0	0	0	0	0	0
																			72065.7	36727.1	34958.8	37106.9	24210.4	12516.7	72065.7	39250.6	27437.4	0	1462.88	0	162.246	3752.57	0	0	0	0	0	0	0	0	0	0	0	0	0	0	0	0	0
																			85745.4	44860.9	42111	43634.4	29587.3	15273.6	85745.4	46595	33071.3	0	1686.66	0	148.299	4244.17	0	0	0	0	0	0	0	0	0	0	0	0	0	0	0	0	0
																			68438.6	35388.1	33347.2	35091.3	23248.6	12139.5	68438.6	36194.4	26800.4	0	1492.97	0	170.164	3780.62	0	0	0	0	0	0	0	0	0	0	0	0	0	0	0	0	0
																			48158.2	24992	23533.4	24624.9	16446.1	8545.89	48158.2	25573.4	18705.5	0	972.886	0	78.7395	2827.68	0	0	0	0	0	0	0	0	0	0	0	0	0	0	0	0	0
																			125445	66044.3	61916.2	63528.9	43601.4	22442.8	125445	69907.7	46101.2	0	2839.91	0	228.863	6367.36	0	0	0	0	0	0	0	0	0	0	0	0	0	0	0	0	0
																			93604.7	48663.1	45876.8	47727.9	32087.7	16575.3	93604.7	52174.5	34689.1	0	1793.88	0	202.273	4744.9	0	0	0	0	0	0	0	0	0	0	0	0	0	0	0	0	0
																			96920.5	50832.4	47619.2	49301.3	33478.6	17353.8	96920.5	51870.9	37297.6	0	2356.86	0	201.76	5193.35	0	0	0	0	0	0	0	0	0	0	0	0	0	0	0	0	0
																			77181.1	40296.4	37892.8	39288.3	26597.2	13699.2	77181.1	41353.2	29769.9	0	1787.56	0	65.7544	4204.72	0	0	0	0	0	0	0	0	0	0	0	0	0	0	0	0	0
																			104976	53687.6	50984.8	53991.3	35373.4	18314.2	104976	55355	41351.9	0	2528.11	0	95.2452	5645.76	0	0	0	0	0	0	0	0	0	0	0	0	0	0	0	0	0
																			91796.1	47530.7	44868.4	46927.8	31322.1	16208.6	91796.1	50176.6	34513.2	0	1878.26	0	81.6802	5146.33	0	0	0	0	0	0	0	0	0	0	0	0	0	0	0	0	0
																			84865	42566.2	40879.5	43985.5	28019.4	14546.8	84865	45812.3	32874.6	0	1643.93	0	161.814	4372.34	0	0	0	0	0	0	0	0	0	0	0	0	0	0	0	0	0
																			51625.6	27596.8	25571.9	26053.6	18196.7	9400.13	51625.6	27005.2	20557.4	0	1048.39	0	72.2127	2942.33	0	0	0	0	0	0	0	0	0	0	0	0	0	0	0	0	0
																			79836.4	43052.4	39797.9	40038.5	28417.1	14635.3	79836.4	44188.5	29462.1	0	1846.62	0	167.441	4171.66	0	0	0	0	0	0	0	0	0	0	0	0	0	0	0	0	0
																			100368	52315.7	49296.9	51071.4	34536.4	17779.3	100368	54799.7	38097.8	0	2304.27	0	122.575	5044.01	0	0	0	0	0	0	0	0	0	0	0	0	0	0	0	0	0
																			71972.2	37751.3	35423	36549.2	24885.3	12866	71972.2	39234.7	26957.6	0	1791.57	0	88.9661	3899.27	0	0	0	0	0	0	0	0	0	0	0	0	0	0	0	0	0
																			72337.5	37158	35191.5	37146.1	24526	12632	72337.5	38048.4	28542	0	1678.99	0	118.191	3949.88	0	0	0	0	0	0	0	0	0	0	0	0	0	0	0	0	0
																			97766	50805.3	47842.6	49923.4	33455.7	17349.6	97766	54099.8	36174.6	0	2115.9	0	76.8422	5298.87	0	0	0	0	0	0	0	0	0	0	0	0	0	0	0	0	0
																			108820	54235.9	52354.3	56465.4	35759.4	18476.5	108820	60631.6	39993.8	0	2439.06	0	214.716	5540.59	0	0	0	0	0	0	0	0	0	0	0	0	0	0	0	0	0
																			87630.7	45695.3	42981.1	44649.6	30161.1	15534.2	87630.7	47079.9	33397	0	2146	0	176.755	4831.11	0	0	0	0	0	0	0	0	0	0	0	0	0	0	0	0	0
																			94545	49302.2	46333.6	48211.3	32518.9	16783.3	94545	49551.7	37829.7	0	2300.41	0	54.6723	4808.54	0	0	0	0	0	0	0	0	0	0	0	0	0	0	0	0	0
																			119543	62449.8	58761.8	60781.6	41252.9	21196.9	119543	65490.4	44884.6	0	2935.01	0	78.3813	6155.16	0	0	0	0	0	0	0	0	0	0	0	0	0	0	0	0	0
																			83116.7	43674.5	40883.3	42233.5	28761.1	14913.4	83116.7	44406.6	32642.5	0	1807.3	0	90.4416	4169.88	0	0	0	0	0	0	0	0	0	0	0	0	0	0	0	0	0
																			131709	68486.2	64454.2	67254.9	45037.9	23448.4	131709	72247.7	49805.8	0	2987.66	0	342.91	6325	0	0	0	0	0	0	0	0	0	0	0	0	0	0	0	0	0
																			65452.7	34026.5	32056.9	33395.7	22416.4	11610.2	65452.7	36172.6	24087.6	0	1534.82	0	191.273	3466.37	0	0	0	0	0	0	0	0	0	0	0	0	0	0	0	0	0
																			96282	50142.3	47191	49090.9	33060.6	17081.6	96282	51548.5	37348.4	0	2127.04	0	116.487	5141.56	0	0	0	0	0	0	0	0	0	0	0	0	0	0	0	0	0
																			125721	66087.6	61978.5	63742.1	43619.7	22467.9	125721	69885.6	47314.8	0	2268.32	0	149.914	6101.97	0	0	0	0	0	0	0	0	0	0	0	0	0	0	0	0	0
																			59265	30828.3	29025.8	30239.2	20337.6	10490.6	59265	32518.3	22059.4	0	1175.14	0	139.432	3372.74	0	0	0	0	0	0	0	0	0	0	0	0	0	0	0	0	0
																			106911	54096.7	51692.5	55218.6	35601.5	18495.2	106911	57658.8	41885.2	0	2029.83	0	158.023	5179.21	0	0	0	0	0	0	0	0	0	0	0	0	0	0	0	0	0
																			61070.9	31995.5	29942.2	31128.7	21035.3	10960.2	61070.9	32600.1	23477.4	0	1332.77	0	115.581	3545.13	0	0	0	0	0	0	0	0	0	0	0	0	0	0	0	0	0
																			71621.8	38187.4	35494.3	36127.5	25186	13001.5	71621.8	38887.7	26994.2	0	1586.07	0	109.372	4044.54	0	0	0	0	0	0	0	0	0	0	0	0	0	0	0	0	0
																			99853.8	50420	48267.8	51586.1	33267.9	17152.1	99853.8	54156.2	38152.9	0	2291.84	0	129.324	5123.5	0	0	0	0	0	0	0	0	0	0	0	0	0	0	0	0	0
																			77579.1	40870.7	38247.7	39331.4	26979.3	13891.4	77579.1	42371.6	29560.7	0	1717.24	0	150.749	3778.8	0	0	0	0	0	0	0	0	0	0	0	0	0	0	0	0	0
																			116782	60785.3	57220.7	59561.1	40080.4	20704.9	116782	62775.3	44829.8	0	2862.34	0	217.304	6097.04	0	0	0	0	0	0	0	0	0	0	0	0	0	0	0	0	0
																			51384.8	26870.4	25231.7	26153.1	17737.9	9132.48	51384.8	27748.4	19669.9	0	1133.2	0	72.8703	2760.4	0	0	0	0	0	0	0	0	0	0	0	0	0	0	0	0	0
																			35793.7	18606.3	17482.5	18311.2	12209.8	6396.52	35793.7	18685.9	14256.2	0	777.963	0	43.5348	2030.05	0	0	0	0	0	0	0	0	0	0	0	0	0	0	0	0	0
																			47127.1	24318.6	22992.5	24134.7	16080.5	8238	47127.1	24917.3	18651.5	0	976.409	0	37.5223	2544.41	0	0	0	0	0	0	0	0	0	0	0	0	0	0	0	0	0
																			108406	55906.3	52850.3	55555.4	36839.5	19066.8	108406	58641.2	41621.4	0	2271.72	0	185.007	5686.47	0	0	0	0	0	0	0	0	0	0	0	0	0	0	0	0	0
																			61151.6	31719.6	29923.5	31228.1	20913.7	10805.9	61151.6	33088.5	23179.5	0	1427.83	0	99.1985	3356.52	0	0	0	0	0	0	0	0	0	0	0	0	0	0	0	0	0
																			75587.5	38835.1	36782.8	38804.7	25571.2	13263.9	75587.5	40070.5	29545.3	0	1707.19	0	153.437	4111.04	0	0	0	0	0	0	0	0	0	0	0	0	0	0	0	0	0
																			69171.8	35935.8	33834.2	35337.6	23706.8	12229	69171.8	37184.8	26458.7	0	1497.05	0	175.231	3856.02	0	0	0	0	0	0	0	0	0	0	0	0	0	0	0	0	0
																			73552.7	38666.6	36177.9	37374.8	25491.5	13175.2	73552.7	39137.3	28579.5	0	1778.09	0	101.952	3955.95	0	0	0	0	0	0	0	0	0	0	0	0	0	0	0	0	0
																			88078.4	46023.5	43302.2	44776.2	30416.6	15606.9	88078.4	48296	32850.9	0	2312.36	0	74.0162	4545.09	0	0	0	0	0	0	0	0	0	0	0	0	0	0	0	0	0
																			69274.1	35923.9	33949.5	35324.6	23722.3	12201.7	69274.1	37735.3	26103.2	0	1609.78	0	113.154	3712.69	0	0	0	0	0	0	0	0	0	0	0	0	0	0	0	0	0
																			61061.2	32483.5	30226.1	30835.1	21407.8	11075.7	61061.2	33080	23178.6	0	1344.08	0	80.8302	3377.78	0	0	0	0	0	0	0	0	0	0	0	0	0	0	0	0	0
																			105246	54150.3	51249.1	53996.9	35660.9	18489.4	105246	56178.6	41227.1	0	2246.04	0	203.554	5390.78	0	0	0	0	0	0	0	0	0	0	0	0	0	0	0	0	0
																			49921.6	26474.7	24663.1	25258.5	17467.9	9006.83	49921.6	26885.5	19388.5	0	798.12	0	55.1833	2794.25	0	0	0	0	0	0	0	0	0	0	0	0	0	0	0	0	0
																			65193.5	33516.4	31773.9	33419.6	22146.4	11370	65193.5	35320.1	24778.2	0	1490.85	0	104.103	3500.34	0	0	0	0	0	0	0	0	0	0	0	0	0	0	0	0	0
																			55831.2	29066.3	27296.8	28534.4	19090	9976.27	55831.2	29288.5	21919.9	0	1292.68	0	129.496	3200.6	0	0	0	0	0	0	0	0	0	0	0	0	0	0	0	0	0
																			79847.4	41658.9	39160.3	40687.1	27459.2	14199.7	79847.4	42714.7	31047.5	0	1886.13	0	147.652	4051.49	0	0	0	0	0	0	0	0	0	0	0	0	0	0	0	0	0
																			98953.3	52279.4	48804.9	50148.4	34412.1	17867.3	98953.3	53592.5	37755.2	0	2250.93	0	123.252	5231.46	0	0	0	0	0	0	0	0	0	0	0	0	0	0	0	0	0
																			97052	50532	47623.6	49428.3	33345.2	17186.9	97052	53052	36794.9	0	2030.89	0	101.564	5072.62	0	0	0	0	0	0	0	0	0	0	0	0	0	0	0	0	0
																			64964.1	33905.9	31826.5	33137.5	22351.4	11554.5	64964.1	34410.4	25240.1	0	1519.57	0	148.384	3645.61	0	0	0	0	0	0	0	0	0	0	0	0	0	0	0	0	0
																			99399.1	51767.5	48732	50667.2	34132.4	17635.1	99399.1	53857.4	38039.3	0	2041.62	0	82.6806	5378.14	0	0	0	0	0	0	0	0	0	0	0	0	0	0	0	0	0
																			107663	54294.8	51943.4	55719.7	35742.1	18552.7	107663	57880	41783.7	0	2260.27	0	226.007	5513.08	0	0	0	0	0	0	0	0	0	0	0	0	0	0	0	0	0
																			78028.2	40714.2	38269.8	39758.4	26841.9	13872.3	78028.2	41354.2	30397.4	0	1992.21	0	134.954	4149.44	0	0	0	0	0	0	0	0	0	0	0	0	0	0	0	0	0
																			85952.5	45364.1	42420.2	43532.3	29923.4	15440.7	85952.5	46991	31982.5	0	2075.26	0	174.188	4729.49	0	0	0	0	0	0	0	0	0	0	0	0	0	0	0	0	0
																			74638	38851.6	36504.6	38133.4	25542.3	13309.3	74638	40006.5	28724.5	0	1653.23	0	133.247	4120.47	0	0	0	0	0	0	0	0	0	0	0	0	0	0	0	0	0
																			47719.6	24556	23193.3	24526.3	16137	8419.02	47719.6	24895.1	18991.2	0	1004.22	0	78.8606	2750.26	0	0	0	0	0	0	0	0	0	0	0	0	0	0	0	0	0
																			100162	52008.9	49009.9	51152.3	34263.7	17745.1	100162	53675.5	39020.1	0	2138.88	0	214.62	5113.1	0	0	0	0	0	0	0	0	0	0	0	0	0	0	0	0	0
																			44801.1	23827.1	22155.1	22646	15708.8	8118.24	44801.1	23871.2	17460.4	0	1014.21	0	82.4485	2372.78	0	0	0	0	0	0	0	0	0	0	0	0	0	0	0	0	0
																			78484	41709.6	38906.7	39577.3	27599.6	14110	78484	43120.1	28948.7	0	1912.25	0	114.885	4387.97	0	0	0	0	0	0	0	0	0	0	0	0	0	0	0	0	0
																			66143.9	34572.7	32451.4	33692.5	22759.2	11813.6	66143.9	35446.3	25490.5	0	1489.49	0	93.3256	3624.19	0	0	0	0	0	0	0	0	0	0	0	0	0	0	0	0	0
																			70580.2	37701.6	35044.5	35535.6	24875.2	12826.4	70580.2	38789	26227.2	0	1547.25	0	117.17	3899.49	0	0	0	0	0	0	0	0	0	0	0	0	0	0	0	0	0
																			106561	55321	52217.3	54344.1	36561.6	18759.4	106561	59380	38996.5	0	2256.65	0	184.228	5743.92	0	0	0	0	0	0	0	0	0	0	0	0	0	0	0	0	0
																			103725	53763	50737.5	52987.9	35427.7	18335.3	103725	55805	39918.2	0	2364.19	0	213.312	5424.65	0	0	0	0	0	0	0	0	0	0	0	0	0	0	0	0	0
																			52206.6	27665.3	25762.1	26444.6	18217.1	9448.18	52206.6	28386.9	19700.6	0	967.476	0	107.979	3043.71	0	0	0	0	0	0	0	0	0	0	0	0	0	0	0	0	0
																			58329.9	29617.5	28221.9	30108	19480	10137.5	58329.9	30377.6	22999.1	0	1419.79	0	76.4433	3456.84	0	0	0	0	0	0	0	0	0	0	0	0	0	0	0	0	0
																			88989.5	47284.2	43968.6	45021	31147.9	16136.2	88989.5	46186	35453.8	0	2510.6	0	130.478	4708.67	0	0	0	0	0	0	0	0	0	0	0	0	0	0	0	0	0
																			86129.1	45366.9	42449.6	43679.4	29959.5	15407.4	86129.1	46376.7	32880.2	0	2243.35	0	117.328	4511.54	0	0	0	0	0	0	0	0	0	0	0	0	0	0	0	0	0
																			77686.9	40308.7	38017.8	39669.1	26603.1	13705.6	77686.9	42096.6	29329.2	0	1840	0	144.188	4276.96	0	0	0	0	0	0	0	0	0	0	0	0	0	0	0	0	0
																			58225.6	30559	28616.1	29609.5	20128.7	10430.3	58225.6	30864.7	22661.3	0	1311.85	0	112.866	3274.94	0	0	0	0	0	0	0	0	0	0	0	0	0	0	0	0	0
																			80214.5	41310	39113.4	41101.1	27244.9	14065.1	80214.5	42830.4	31170.4	0	1647.14	0	114.727	4451.84	0	0	0	0	0	0	0	0	0	0	0	0	0	0	0	0	0
																			69026.4	36414.1	34059.7	34966.6	24051	12363.2	69026.4	37470	26218.5	0	1563.35	0	78.1408	3696.37	0	0	0	0	0	0	0	0	0	0	0	0	0	0	0	0	0
																			146200	76396.3	71875.8	74324.2	50443.8	25952.5	146200	80432.2	55101.9	0	3259.53	0	223.202	7183.19	0	0	0	0	0	0	0	0	0	0	0	0	0	0	0	0	0
																			83996.1	44400.8	41498.9	42497.2	29348.5	15052.3	83996.1	45276.1	32072.7	0	2079.28	0	122.123	4445.87	0	0	0	0	0	0	0	0	0	0	0	0	0	0	0	0	0
																			97648.3	50161	47622.6	50025.8	33128.7	17032.2	97648.3	53608	36736.7	0	2208.7	0	195.427	4899.49	0	0	0	0	0	0	0	0	0	0	0	0	0	0	0	0	0
																			81355.1	41733.8	39589.9	41765.2	27486.1	14247.7	81355.1	43991.4	31190.8	0	1919.27	0	205.415	4048.24	0	0	0	0	0	0	0	0	0	0	0	0	0	0	0	0	0
																			49826.4	26187.2	24477.4	25349	17230.3	8956.94	49826.4	25759	19863.7	0	1209.29	0	97.2509	2897.21	0	0	0	0	0	0	0	0	0	0	0	0	0	0	0	0	0
																			54458.8	27786.2	26424.5	28034.3	18287.7	9498.53	54458.8	29044.3	21042.7	0	1332.12	0	78.2119	2961.41	0	0	0	0	0	0	0	0	0	0	0	0	0	0	0	0	0
																			75655.8	38658.3	36755.2	38900.6	25494.3	13164	75655.8	40853.2	28901	0	1717.8	0	150.767	4032.96	0	0	0	0	0	0	0	0	0	0	0	0	0	0	0	0	0
																			36758.4	19099.8	17938.5	18819.9	12547	6552.81	36758.4	19214.1	14692.5	0	668.338	0	62.1338	2121.29	0	0	0	0	0	0	0	0	0	0	0	0	0	0	0	0	0
																			129799	66053.3	62921.7	66877.3	43569.7	22483.7	129799	70468.4	50133	0	2487.48	0	306.296	6403.82	0	0	0	0	0	0	0	0	0	0	0	0	0	0	0	0	0
																			117084	61434.7	57597.2	59486.6	40501.6	20933.1	117084	63424.9	44791	0	2627.08	0	215.084	6025.73	0	0	0	0	0	0	0	0	0	0	0	0	0	0	0	0	0
																			82560.9	43655.2	40728.3	41832.6	28772.2	14882.9	82560.9	44760.5	31260.9	0	1744.5	0	129.018	4666.04	0	0	0	0	0	0	0	0	0	0	0	0	0	0	0	0	0
																			77024.9	39721.1	37532.9	39492	26145.2	13576	77024.9	41008.2	29998.9	0	1750.25	0	73.0149	4194.48	0	0	0	0	0	0	0	0	0	0	0	0	0	0	0	0	0
																			84107.9	42982.6	40802.1	43305.8	28316.2	14666.5	84107.9	44241.8	33458.6	0	1826.24	0	100.432	4480.75	0	0	0	0	0	0	0	0	0	0	0	0	0	0	0	0	0
																			38592	19973.4	18799.2	19792.8	13119.9	6853.44	38592	19820.9	15606.6	0	772.135	0	84.9208	2307.41	0	0	0	0	0	0	0	0	0	0	0	0	0	0	0	0	0
																			67900.8	35243.5	33224.9	34675.9	23274.8	11968.7	67900.8	36819.8	25907.7	0	1458.13	0	179.811	3535.32	0	0	0	0	0	0	0	0	0	0	0	0	0	0	0	0	0
																			132173	68657.6	64715.7	67457.3	45232.2	23425.4	132173	71470.7	50318	0	3382.06	0	296.373	6705.9	0	0	0	0	0	0	0	0	0	0	0	0	0	0	0	0	0
																			107377	56072.6	52688.1	54689	37041.2	19031.3	107377	56958	42016.1	0	2679.07	0	220.218	5503.67	0	0	0	0	0	0	0	0	0	0	0	0	0	0	0	0	0
																			119802	63601.7	59216.3	60585.6	41960.5	21641.1	119802	64698.9	46019.3	0	2293.98	0	326.161	6463.61	0	0	0	0	0	0	0	0	0	0	0	0	0	0	0	0	0
																			124984	65600.9	61542.8	63440.9	43335.2	22265.7	124984	68517.6	46768.3	0	3071.57	0	236.731	6389.45	0	0	0	0	0	0	0	0	0	0	0	0	0	0	0	0	0
																			63211.4	32043.2	30552.3	32659.2	21067.3	10975.9	63211.4	33900.6	24418	0	1346.42	0	84.7872	3461.64	0	0	0	0	0	0	0	0	0	0	0	0	0	0	0	0	0
																			105527	53493.9	51120.9	54406.3	35332.8	18161.1	105527	57625	39793.3	0	2555.03	0	251.452	5302.39	0	0	0	0	0	0	0	0	0	0	0	0	0	0	0	0	0
																			78753.7	41218.5	38678.1	40075.6	27198.1	14020.4	78753.7	42211.6	30784.3	0	1461.06	0	72.0737	4224.71	0	0	0	0	0	0	0	0	0	0	0	0	0	0	0	0	0
																			54145.7	27984	26442	27703.7	18448.8	9535.14	54145.7	29001.6	20978	0	1240.97	0	54.3532	2870.82	0	0	0	0	0	0	0	0	0	0	0	0	0	0	0	0	0
																			52563.8	27503.6	25741.5	26822.3	18061.1	9442.54	52563.8	28203.7	19870.3	0	1225.12	0	131.348	3133.27	0	0	0	0	0	0	0	0	0	0	0	0	0	0	0	0	0
																			13094	6804.37	6373.42	6720.63	4448.49	2355.88	13094	6453.47	5470.13	0	337.671	0	20.8774	811.896	0	0	0	0	0	0	0	0	0	0	0	0	0	0	0	0	0
																			92423.5	48411.8	45426.5	46997	31927.5	16484.3	92423.5	50632.4	34833.7	0	1841.57	0	139.631	4976.22	0	0	0	0	0	0	0	0	0	0	0	0	0	0	0	0	0
																			110178	57075	53895.9	56282	37603.4	19471.6	110178	60848.7	41499.1	0	2076.26	0	206.452	5547.38	0	0	0	0	0	0	0	0	0	0	0	0	0	0	0	0	0
																			81067.4	42771.5	39923.6	41143.8	28205.2	14566.3	81067.4	43627.4	31012.6	0	1806.45	0	206.891	4414.07	0	0	0	0	0	0	0	0	0	0	0	0	0	0	0	0	0
																			84854.5	44614.8	41718.7	43135.8	29374.5	15240.3	84854.5	45215.6	32829.6	0	1958.05	0	156.659	4694.64	0	0	0	0	0	0	0	0	0	0	0	0	0	0	0	0	0
																			68387.1	34890.9	33133.5	35253.6	22994.6	11896.4	68387.1	36328.3	26917.9	0	1366.23	0	136.772	3637.85	0	0	0	0	0	0	0	0	0	0	0	0	0	0	0	0	0
																			92451.4	47821.1	45171.8	47279.7	31505.1	16316	92451.4	49266.8	35924.1	0	2108.63	0	121.9	5030.09	0	0	0	0	0	0	0	0	0	0	0	0	0	0	0	0	0
																			79250.5	42003.5	39198	40052.5	27752.5	14250.9	79250.5	43166	29770.6	0	2000.25	0	149.917	4163.75	0	0	0	0	0	0	0	0	0	0	0	0	0	0	0	0	0
																			45381.6	24030.2	22393.4	22988.2	15853.3	8176.89	45381.6	24160.7	17448.2	0	1084.34	0	131.11	2557.21	0	0	0	0	0	0	0	0	0	0	0	0	0	0	0	0	0
																			81560.2	42070.7	39780.2	41780	27725.3	14345.4	81560.2	43151.1	31789.1	0	2062.69	0	151.095	4406.17	0	0	0	0	0	0	0	0	0	0	0	0	0	0	0	0	0
																			33712.2	17801.3	16583.3	17128.9	11700.8	6100.5	33712.2	17288.5	13642.1	0	752.541	0	35.8956	1993.24	0	0	0	0	0	0	0	0	0	0	0	0	0	0	0	0	0
																			73269.7	38227.9	35914	37355.7	25238.2	12989.7	73269.7	38777.6	28580.8	0	1929.85	0	148.492	3832.95	0	0	0	0	0	0	0	0	0	0	0	0	0	0	0	0	0
																			66034	33908.4	32121.6	33912.4	22325.1	11583.3	66034	35137.6	25616.4	0	1519.71	0	132.596	3627.65	0	0	0	0	0	0	0	0	0	0	0	0	0	0	0	0	0
																			78616.4	40459.9	38290.7	40325.7	26620.9	13839	78616.4	42047	30527.6	0	1764.18	0	139.362	4138.29	0	0	0	0	0	0	0	0	0	0	0	0	0	0	0	0	0
																			82055.3	42587.6	40175.8	41879.5	28159.1	14428.5	82055.3	44615.4	30801.2	0	1943.31	0	150.63	4544.74	0	0	0	0	0	0	0	0	0	0	0	0	0	0	0	0	0
																			89022.7	46606.8	43785.1	45237.7	30787.6	15819.2	89022.7	48973.3	33065.8	0	2262.34	0	146.714	4574.61	0	0	0	0	0	0	0	0	0	0	0	0	0	0	0	0	0
																			66536.3	34563	32499.8	34036.5	22739.7	11823.3	66536.3	35184.9	26330	0	1285.61	0	75.2882	3660.46	0	0	0	0	0	0	0	0	0	0	0	0	0	0	0	0	0
																			82275	41987.7	39904.5	42370.5	27648.5	14339.3	82275	43674.3	32064.2	0	1922.87	0	145.236	4468.34	0	0	0	0	0	0	0	0	0	0	0	0	0	0	0	0	0
																			64140.2	33539.3	31505.2	32635	22113.5	11425.8	64140.2	35005.3	24054.5	0	1282.33	0	74.1504	3723.98	0	0	0	0	0	0	0	0	0	0	0	0	0	0	0	0	0
																			56027.3	29074.2	27401.5	28625.8	19176	9898.25	56027.3	29897	21670.9	0	1316	0	118.402	3025.02	0	0	0	0	0	0	0	0	0	0	0	0	0	0	0	0	0
																			146021	75185.2	71205.9	74815.4	49544.9	25640.3	146021	80594.5	54676.3	0	3067.25	0	345.349	7337.82	0	0	0	0	0	0	0	0	0	0	0	0	0	0	0	0	0
																			96754.4	51213.7	47776.6	48977.8	33758.6	17455.1	96754.4	52304.8	36917.5	0	2288.68	0	145.553	5097.9	0	0	0	0	0	0	0	0	0	0	0	0	0	0	0	0	0
																			68886.3	36427	33929.4	34956.8	23979.8	12447.3	68886.3	35687.8	27648.7	0	1535.49	0	143.222	3870.98	0	0	0	0	0	0	0	0	0	0	0	0	0	0	0	0	0
																			76023.1	40040.2	37428.5	38594.5	26372.1	13668.1	76023.1	41257.1	29035.2	0	1524.65	0	121.954	4084.18	0	0	0	0	0	0	0	0	0	0	0	0	0	0	0	0	0
																			85521.6	43716.2	41537.3	43984.3	28809.5	14906.7	85521.6	45363.7	33688	0	1771.47	0	85.0307	4613.45	0	0	0	0	0	0	0	0	0	0	0	0	0	0	0	0	0
																			47303.9	23951.7	22814	24489.8	15734.8	8216.93	47303.9	24654.7	18876.4	0	971.964	0	96.2119	2704.61	0	0	0	0	0	0	0	0	0	0	0	0	0	0	0	0	0
																			117841	62064.2	58128.7	59712.7	41025.4	21038.8	117841	64584.2	44746.8	0	2531.5	0	117.014	5861.93	0	0	0	0	0	0	0	0	0	0	0	0	0	0	0	0	0
																			105315	54308.8	51354.3	53961.1	35823	18485.8	105315	55103.7	42306.5	0	2288.66	0	181.231	5435.3	0	0	0	0	0	0	0	0	0	0	0	0	0	0	0	0	0
																			35041.3	18299.4	17155	17886.2	12039.2	6260.16	35041.3	18231.6	13939	0	898.184	0	62.3112	1910.17	0	0	0	0	0	0	0	0	0	0	0	0	0	0	0	0	0
																			81896.7	42995.3	40300.6	41596.1	28355.9	14639.4	81896.7	44317.5	31059.8	0	2009.01	0	122.945	4387.35	0	0	0	0	0	0	0	0	0	0	0	0	0	0	0	0	0
																			85260.3	44587.6	41831.6	43428.7	29364.3	15223.3	85260.3	45001	33339.4	0	2126.24	0	137.107	4656.48	0	0	0	0	0	0	0	0	0	0	0	0	0	0	0	0	0
																			92123.9	48385.4	45354.9	46769	31962.6	16422.8	92123.9	49670.4	35560.2	0	1750.61	0	174.6	4968.13	0	0	0	0	0	0	0	0	0	0	0	0	0	0	0	0	0
																			123142	65128.4	60800.7	62341.1	43014.6	22113.8	123142	65890.4	47985	0	2808.28	0	136.428	6321.63	0	0	0	0	0	0	0	0	0	0	0	0	0	0	0	0	0
																			93404.6	49221.3	45998.1	47406.5	32439.9	16781.4	93404.6	50113.5	36232.4	0	2005.81	0	169.118	4883.76	0	0	0	0	0	0	0	0	0	0	0	0	0	0	0	0	0
																			103567	53681.2	50681.2	52885.9	35389.4	18291.8	103567	57189.2	38706.4	0	1957.71	0	222.564	5491.22	0	0	0	0	0	0	0	0	0	0	0	0	0	0	0	0	0
																			65407.7	34657.2	32293.6	33114.1	22856.1	11801.1	65407.7	34980.2	25095	0	1554.98	0	137.477	3640.09	0	0	0	0	0	0	0	0	0	0	0	0	0	0	0	0	0
																			52980.8	27657.6	26031.4	26949.3	18262.1	9395.46	52980.8	29489.2	19332.8	0	1176.08	0	106.415	2876.33	0	0	0	0	0	0	0	0	0	0	0	0	0	0	0	0	0
																			110121	57685.7	54160.6	55960.8	38102.2	19583.5	110121	59749.2	42040.5	0	2540.27	0	219.132	5572.24	0	0	0	0	0	0	0	0	0	0	0	0	0	0	0	0	0
																			110112	57898	54244.1	55867.8	38222.7	19675.3	110112	60022.8	41974.8	0	2395.7	0	203.561	5515	0	0	0	0	0	0	0	0	0	0	0	0	0	0	0	0	0
																			70650.1	37042.3	34702.1	35948	24415.8	12626.4	70650.1	37184.1	27821.4	0	1706.96	0	167.635	3770.09	0	0	0	0	0	0	0	0	0	0	0	0	0	0	0	0	0
																			84787.9	44752.8	41813.6	42974.3	29502.9	15249.9	84787.9	46113.5	32223.4	0	1709.29	0	160.383	4581.31	0	0	0	0	0	0	0	0	0	0	0	0	0	0	0	0	0
																			71238	37547.7	35111.4	36126.6	24787.5	12760.2	71238	39124.1	26803.3	0	1433.32	0	160.141	3717.18	0	0	0	0	0	0	0	0	0	0	0	0	0	0	0	0	0
																			104575	54485	51290.4	53285.1	36007.4	18477.6	104575	56124.5	40962.8	0	2163.9	0	159.147	5165.04	0	0	0	0	0	0	0	0	0	0	0	0	0	0	0	0	0
																			105253	54503.6	51499.9	53753.2	35950.4	18553.2	105253	57678.6	39638.5	0	2029.9	0	80.8102	5825.27	0	0	0	0	0	0	0	0	0	0	0	0	0	0	0	0	0
																			96107.8	50657.3	47390	48717.8	33412.9	17244.4	96107.8	52595.7	35884.6	0	2307.18	0	177.193	5143.21	0	0	0	0	0	0	0	0	0	0	0	0	0	0	0	0	0
																			104172	54862.7	51349.9	52822.3	36215.1	18647.6	104172	56450.5	39762.3	0	2392.37	0	210.731	5356.23	0	0	0	0	0	0	0	0	0	0	0	0	0	0	0	0	0
																			71248.2	37789.6	35168.6	36079.5	24882.6	12907	71248.2	38112.3	27241.9	0	1738.45	0	199.339	3956.18	0	0	0	0	0	0	0	0	0	0	0	0	0	0	0	0	0
																			108419	55177.1	52564.4	55855	36377	18800.1	108419	59048.7	41788.6	0	1898.7	0	148.391	5535	0	0	0	0	0	0	0	0	0	0	0	0	0	0	0	0	0
																			58003.9	30616.7	28600.7	29403.2	20144.5	10472.2	58003.9	31450.5	21960.2	0	1194.15	0	129.311	3269.73	0	0	0	0	0	0	0	0	0	0	0	0	0	0	0	0	0
																			74072.9	38306.7	36163.2	37909.7	25241.8	13064.9	74072.9	40154.1	28253.3	0	1250	0	203.325	4212.15	0	0	0	0	0	0	0	0	0	0	0	0	0	0	0	0	0
																			46814.4	24540.6	22962.7	23851.6	16137.6	8403.08	46814.4	25031	17899.3	0	1042.26	0	134.426	2707.42	0	0	0	0	0	0	0	0	0	0	0	0	0	0	0	0	0
																			128441	64810	62085.7	66355.3	42703.6	22106.4	128441	70450	49101.8	0	2418.58	0	185.665	6284.92	0	0	0	0	0	0	0	0	0	0	0	0	0	0	0	0	0
																			79257.8	40433.2	38435.6	40822.2	26664.9	13768.3	79257.8	41923.6	30962.6	0	1807.01	0	192.736	4371.89	0	0	0	0	0	0	0	0	0	0	0	0	0	0	0	0	0
																			70106	36148.7	34201.2	35904.8	23848.5	12300.2	70106	37138.9	27411.9	0	1821.03	0	114.421	3619.75	0	0	0	0	0	0	0	0	0	0	0	0	0	0	0	0	0
																			31951.4	16490.5	15568.9	16382.5	10834.4	5656.08	31951.4	16959.4	12388.9	0	682.522	0	55.8059	1864.8	0	0	0	0	0	0	0	0	0	0	0	0	0	0	0	0	0
																			83617.1	43659	41013.1	42604	28751.7	14907.2	83617.1	45291.9	31917.2	0	1692.59	0	152.029	4563.4	0	0	0	0	0	0	0	0	0	0	0	0	0	0	0	0	0
																			80865.5	42867.8	39997.5	40868	28337.1	14530.7	80865.5	43643.9	30749.6	0	1888.01	0	97.254	4486.73	0	0	0	0	0	0	0	0	0	0	0	0	0	0	0	0	0
																			33163.3	17276.4	16233.2	16930.1	11387.1	5889.29	33163.3	17651.5	12876	0	710.607	0	68.459	1856.7	0	0	0	0	0	0	0	0	0	0	0	0	0	0	0	0	0
																			106734	54793.8	51945.4	54788.7	36087.5	18706.3	106734	58539.4	40297	0	2300.09	0	159.797	5437.83	0	0	0	0	0	0	0	0	0	0	0	0	0	0	0	0	0
																			121917	62874.6	59529.7	62387.6	41509.1	21365.5	121917	66290.9	46539.8	0	2562.54	0	227.517	6296.49	0	0	0	0	0	0	0	0	0	0	0	0	0	0	0	0	0
																			76025.7	39775.9	37378.6	38647.1	26261.3	13514.6	76025.7	41481.2	28538.5	0	1815.09	0	108.306	4082.5	0	0	0	0	0	0	0	0	0	0	0	0	0	0	0	0	0
																			101759	52611.7	49811.3	51947.8	34838.4	17773.3	101759	57036.2	37406.1	0	2033.07	0	113.917	5169.77	0	0	0	0	0	0	0	0	0	0	0	0	0	0	0	0	0
																			87249	44297.3	42271.2	44977.8	29178.7	15118.5	87249	46793	33833.1	0	2061.13	0	152.78	4408.96	0	0	0	0	0	0	0	0	0	0	0	0	0	0	0	0	0
																			87096.5	44708.8	42403.8	44692.7	29466.5	15242.3	87096.5	47100.4	33490.9	0	1759.51	0	122.045	4623.64	0	0	0	0	0	0	0	0	0	0	0	0	0	0	0	0	0
																			97530.3	51131.2	48002.9	49527.4	33775.8	17355.5	97530.3	53012.7	36905.1	0	2045.92	0	91.3961	5475.15	0	0	0	0	0	0	0	0	0	0	0	0	0	0	0	0	0
																			112930	57885.9	54969.6	57960.5	38203.5	19682.4	112930	60699.7	43882.4	0	2505.41	0	213.109	5629.52	0	0	0	0	0	0	0	0	0	0	0	0	0	0	0	0	0
																			73668.7	39192.3	36377.1	37291.6	25811.7	13380.6	73668.7	38483.9	29168.8	0	1741.4	0	131.937	4142.64	0	0	0	0	0	0	0	0	0	0	0	0	0	0	0	0	0
																			89815.9	45940.3	43651.1	46164.8	30255.9	15684.4	89815.9	48058.3	34773.6	0	2064.18	0	185.293	4734.54	0	0	0	0	0	0	0	0	0	0	0	0	0	0	0	0	0
																			131927	67712.5	64223.3	67703.6	44614	23098.4	131927	72273.1	50027.8	0	2711.28	0	204.207	6710.54	0	0	0	0	0	0	0	0	0	0	0	0	0	0	0	0	0
																			116530	59971	56793.7	59735.8	39465.8	20505.3	116530	63923.2	43328.3	0	2708.7	0	292.539	6276.79	0	0	0	0	0	0	0	0	0	0	0	0	0	0	0	0	0
																			104938	53870.4	51101.8	53836.3	35516.4	18354	104938	57051.2	40147.8	0	1992.87	0	225.981	5520.18	0	0	0	0	0	0	0	0	0	0	0	0	0	0	0	0	0
																			102840	54306.9	50782.7	52057.5	35796.6	18510.4	102840	56884.1	37800.7	0	2338.96	0	197.581	5618.79	0	0	0	0	0	0	0	0	0	0	0	0	0	0	0	0	0
																			42668.2	22758.2	21117.5	21550.6	14985.9	7772.29	42668.2	22845.1	16346.5	0	1010.9	0	76.8195	2388.74	0	0	0	0	0	0	0	0	0	0	0	0	0	0	0	0	0
																			77813.4	39553.9	37690.8	40122.6	26081.8	13472.1	77813.4	40792.3	30850.2	0	1707.89	0	122.012	4341	0	0	0	0	0	0	0	0	0	0	0	0	0	0	0	0	0
																			70895.5	37397.6	34931.4	35964.1	24642	12755.6	70895.5	37806	27404.2	0	1586.52	0	91.6543	4007.18	0	0	0	0	0	0	0	0	0	0	0	0	0	0	0	0	0
																			103993	52804.9	50450.3	53543	34851.7	17953.2	103993	56680	39130	0	2825.28	0	203.439	5154.58	0	0	0	0	0	0	0	0	0	0	0	0	0	0	0	0	0
																			87562.1	45933.2	43024.6	44537.4	30293.4	15639.8	87562.1	47611.5	33371.4	0	1611.84	0	225.965	4741.34	0	0	0	0	0	0	0	0	0	0	0	0	0	0	0	0	0
																			69759.9	37153.5	34531.9	35228	24495.3	12658.2	69759.9	37313.1	26819.8	0	1532.58	0	67.8764	4026.54	0	0	0	0	0	0	0	0	0	0	0	0	0	0	0	0	0
																			77899.5	40536.1	38066.6	39832.9	26649.5	13886.6	77899.5	39995.8	31551.6	0	2080.14	0	184.221	4087.74	0	0	0	0	0	0	0	0	0	0	0	0	0	0	0	0	0
																			91174.2	47609	44740.5	46433.7	31443.3	16165.7	91174.2	49727	34514.7	0	1836	0	170.399	4926.09	0	0	0	0	0	0	0	0	0	0	0	0	0	0	0	0	0
																			86324.4	45488.1	42550.7	43773.7	30068.1	15420	86324.4	45816.1	33739.4	0	2140.96	0	106.49	4521.46	0	0	0	0	0	0	0	0	0	0	0	0	0	0	0	0	0
																			67197.8	35373.3	33089.8	34108	23299.2	12074.1	67197.8	37014.1	24981.6	0	1370.62	0	121.293	3710.23	0	0	0	0	0	0	0	0	0	0	0	0	0	0	0	0	0
																			106821	56459.2	52703.5	54117.9	37253.2	19205.9	106821	56706.1	41787.2	0	2194.28	0	102.487	6031.34	0	0	0	0	0	0	0	0	0	0	0	0	0	0	0	0	0
																			108117	56453.3	52964.8	55152	37200.6	19252.7	108117	57585.9	42323.6	0	2296.25	0	262.179	5648.86	0	0	0	0	0	0	0	0	0	0	0	0	0	0	0	0	0
																			82860	42817.4	40473.9	42386.1	28218.4	14599	82860	45010.8	31786.6	0	1614.83	0	107.26	4340.54	0	0	0	0	0	0	0	0	0	0	0	0	0	0	0	0	0
																			100976	51895.7	49188.8	51787.2	34168	17727.8	100976	54776.2	38673	0	2166.23	0	144.838	5215.82	0	0	0	0	0	0	0	0	0	0	0	0	0	0	0	0	0
																			98144.4	51352.9	48243.6	49900.8	33850.6	17502.4	98144.4	53846.9	36650.6	0	2170.27	0	94.0544	5382.57	0	0	0	0	0	0	0	0	0	0	0	0	0	0	0	0	0
																			30037.6	15583.3	14692	15345.6	10288.3	5295.04	30037.6	15939.3	11546.4	0	773.614	0	63.6381	1714.61	0	0	0	0	0	0	0	0	0	0	0	0	0	0	0	0	0
																			74233.6	38796.6	36405.2	37828.4	25586.4	13210.2	74233.6	38875.3	29564	0	1609.87	0	85.6835	4098.74	0	0	0	0	0	0	0	0	0	0	0	0	0	0	0	0	0
																			107076	55950.3	52499.5	54576.1	36839.7	19110.6	107076	57285.4	41394.8	0	2375.84	0	204.112	5815.44	0	0	0	0	0	0	0	0	0	0	0	0	0	0	0	0	0
																			108239	57139.5	53419.5	54819.8	37727.8	19411.8	108239	58845.7	40932.6	0	2634.54	0	207.179	5619.17	0	0	0	0	0	0	0	0	0	0	0	0	0	0	0	0	0
																			89910.4	46767.9	43998.4	45912	30807.3	15960.5	89910.4	46664.6	36329.2	0	1972.14	0	145.63	4798.86	0	0	0	0	0	0	0	0	0	0	0	0	0	0	0	0	0
																			109933	56818.9	53731.6	56201.7	37508.1	19310.9	109933	59350.2	42014.8	0	2532.04	0	265.921	5770.34	0	0	0	0	0	0	0	0	0	0	0	0	0	0	0	0	0
																			97766	49490.2	47330	50436	32644.9	16845.3	97766	53541	36994.7	0	2075.19	0	125.798	5029.28	0	0	0	0	0	0	0	0	0	0	0	0	0	0	0	0	0
																			64368.2	33598.8	31522.4	32845.8	22075.7	11523.1	64368.2	34168.1	24847.8	0	1475.26	0	100.174	3776.9	0	0	0	0	0	0	0	0	0	0	0	0	0	0	0	0	0
																			82820.1	43971	40956.3	41863.7	28999.3	14971.7	82820.1	44587.8	31880.3	0	1837.47	0	154.289	4360.15	0	0	0	0	0	0	0	0	0	0	0	0	0	0	0	0	0
																			93029.8	47182.5	45094.5	47935.2	31113.3	16069.2	93029.8	50597.5	35580.4	0	2165.15	0	190.245	4496.43	0	0	0	0	0	0	0	0	0	0	0	0	0	0	0	0	0
																			92193.6	48089.6	45206.3	46987.3	31696.2	16393.3	92193.6	50468.2	34993.8	0	1703.41	0	204.139	4824.06	0	0	0	0	0	0	0	0	0	0	0	0	0	0	0	0	0
																			99392.8	51142.3	48453.7	50939.1	33668	17474.4	99392.8	54718.9	37290.5	0	2122.23	0	185.497	5075.69	0	0	0	0	0	0	0	0	0	0	0	0	0	0	0	0	0
																			73385.2	38632.2	36141.8	37243.3	25489.9	13142.3	73385.2	39395.8	28693.6	0	1376.94	0	59.7935	3859.05	0	0	0	0	0	0	0	0	0	0	0	0	0	0	0	0	0
																			72382.2	38190.2	35704.9	36677.2	25250.7	12939.6	72382.2	39122	27544.1	0	1775.74	0	113.477	3826.84	0	0	0	0	0	0	0	0	0	0	0	0	0	0	0	0	0
																			107745	56621.3	53039.7	54705.2	37336.9	19284.3	107745	59280.3	40154.8	0	2240.25	0	222.848	5846.64	0	0	0	0	0	0	0	0	0	0	0	0	0	0	0	0	0
																			101799	52854.4	49825.5	51973.9	34819.3	18035.1	101799	55183.1	39051.8	0	2155.83	0	176.937	5231.79	0	0	0	0	0	0	0	0	0	0	0	0	0	0	0	0	0
																			86213.5	45174.1	42417.5	43796	29841.7	15332.4	86213.5	47296	32369	0	1747.77	0	240.136	4560.66	0	0	0	0	0	0	0	0	0	0	0	0	0	0	0	0	0
																			54275.3	28524.1	26633.1	27642.2	18726.8	9797.27	54275.3	28365.3	21387	0	1260.38	0	131.703	3130.89	0	0	0	0	0	0	0	0	0	0	0	0	0	0	0	0	0
																			24988.7	12998.7	12187	12801.8	8523.58	4475.13	24988.7	12854	10059.9	0	580.627	0	42.8131	1451.4	0	0	0	0	0	0	0	0	0	0	0	0	0	0	0	0	0
																			83408.8	44513.2	41337.6	42071.2	29398.9	15114.3	83408.8	45398.2	31547.8	0	1936.77	0	197.754	4328.22	0	0	0	0	0	0	0	0	0	0	0	0	0	0	0	0	0
																			79337.9	41699.7	39102.9	40235	27519.8	14179.9	79337.9	44015.3	29096.4	0	1734.63	0	100.243	4391.27	0	0	0	0	0	0	0	0	0	0	0	0	0	0	0	0	0
																			73238	38422.2	36004.1	37233.9	25330.6	13091.6	73238	39614.8	27857.9	0	1568.33	0	158.932	4038	0	0	0	0	0	0	0	0	0	0	0	0	0	0	0	0	0
																			84857.9	44577.1	41806.9	43051	29468.2	15108.8	84857.9	46084	32535.6	0	1905.08	0	122.801	4210.42	0	0	0	0	0	0	0	0	0	0	0	0	0	0	0	0	0
																			59623.6	30545.7	28965.3	30658.3	20087.3	10458.4	59623.6	31927.3	23131.2	0	1212.94	0	122.636	3229.54	0	0	0	0	0	0	0	0	0	0	0	0	0	0	0	0	0
																			64276.8	34142	31747.4	32529.4	22510.7	11631.3	64276.8	33629.2	25552.9	0	1331.27	0	115.525	3647.89	0	0	0	0	0	0	0	0	0	0	0	0	0	0	0	0	0
																			60127.5	31449.6	29495	30632.4	20732.2	10717.4	60127.5	32065.3	23382.2	0	1329.57	0	158.243	3192.22	0	0	0	0	0	0	0	0	0	0	0	0	0	0	0	0	0
																			113719	59964.9	56125.2	57593.3	39618.6	20346.3	113719	62693.5	42373	0	2554.38	0	96.6698	6000.96	0	0	0	0	0	0	0	0	0	0	0	0	0	0	0	0	0
																			48391.8	25137.7	23650.1	24741.8	16564.5	8573.16	48391.8	25372.9	18989.9	0	1119.09	0	91.5566	2818.39	0	0	0	0	0	0	0	0	0	0	0	0	0	0	0	0	0
																			131244	69698	64975.2	66269	46076.7	23621.3	131244	71276.1	50120.5	0	2891.55	0	219.292	6736.83	0	0	0	0	0	0	0	0	0	0	0	0	0	0	0	0	0
																			73648.5	38209.8	36036.4	37612.1	25158.3	13051.5	73648.5	39771.8	28139.3	0	1853.32	0	73.245	3810.84	0	0	0	0	0	0	0	0	0	0	0	0	0	0	0	0	0
																			122199	64059	60117	62082.3	42285.8	21773.3	122199	66456.8	46394.2	0	2957.01	0	140.186	6251.14	0	0	0	0	0	0	0	0	0	0	0	0	0	0	0	0	0
																			62930.5	33143.7	31040.9	31889.7	21938.9	11204.7	62930.5	33745.5	24670.9	0	1125.11	0	43.7813	3345.27	0	0	0	0	0	0	0	0	0	0	0	0	0	0	0	0	0
																			77914.2	39802.7	37833.2	40081	26263.8	13538.9	77914.2	41683.2	30281.5	0	1797.92	0	203.635	3947.97	0	0	0	0	0	0	0	0	0	0	0	0	0	0	0	0	0
																			84096.8	43870.8	41228.6	42868.2	28941.8	14929.1	84096.8	45526.8	31491.4	0	2213.26	0	258.825	4606.47	0	0	0	0	0	0	0	0	0	0	0	0	0	0	0	0	0
																			93675	51082.3	46892.3	46782.7	33699.4	17382.9	93675	50528.6	35610.8	0	2089.72	0	157.494	5288.39	0	0	0	0	0	0	0	0	0	0	0	0	0	0	0	0	0
																			87053.8	46983.5	43376.8	43677	30983.5	16000	87053.8	46741	33334.1	0	1846.23	0	169.501	4963	0	0	0	0	0	0	0	0	0	0	0	0	0	0	0	0	0
																			70454.3	37526.1	34844.9	35609.4	24731.8	12794.3	70454.3	37629.5	27405.8	0	1325.92	0	107.498	3985.59	0	0	0	0	0	0	0	0	0	0	0	0	0	0	0	0	0
																			76097.3	40228.8	37526.2	38571.1	26514.2	13714.6	76097.3	40627.9	29084.8	0	1948.82	0	208.909	4226.86	0	0	0	0	0	0	0	0	0	0	0	0	0	0	0	0	0
																			109785	57531.8	53927.3	55857.8	37924.4	19607.3	109785	58741.6	42724.1	0	2348.71	0	201.651	5768.97	0	0	0	0	0	0	0	0	0	0	0	0	0	0	0	0	0
																			59614.2	32275.2	29770.4	29843.7	21301.4	10973.8	59614.2	32218.7	22519.3	0	1344.92	0	89.4625	3441.72	0	0	0	0	0	0	0	0	0	0	0	0	0	0	0	0	0
																			109447	57781.4	53995.3	55452.2	38162.2	19619.2	109447	59031.2	42272.1	0	2528.04	0	186.006	5430.04	0	0	0	0	0	0	0	0	0	0	0	0	0	0	0	0	0
																			79559.5	41361	39001	40558.4	27251.7	14109.3	79559.5	43770.2	29516	0	1840.72	0	71.8628	4360.65	0	0	0	0	0	0	0	0	0	0	0	0	0	0	0	0	0
																			59206.2	31429.9	29326.3	29879.9	20758.2	10671.7	59206.2	31888.8	22831.2	0	1326.87	0	14.4446	3144.81	0	0	0	0	0	0	0	0	0	0	0	0	0	0	0	0	0
																			83849.4	44156.7	41336.4	42513	29093.1	15063.5	83849.4	46638.5	31133.7	0	1569.82	0	149.062	4358.38	0	0	0	0	0	0	0	0	0	0	0	0	0	0	0	0	0
																			68393	36253.8	33752.2	34640.8	23885.3	12368.6	68393	36938.4	25964.7	0	1568.18	0	138.164	3783.59	0	0	0	0	0	0	0	0	0	0	0	0	0	0	0	0	0
																			77505.9	40266.7	37919.2	39586.7	26540.7	13726	77505.9	41555	29859.1	0	1831.93	0	122.358	4137.46	0	0	0	0	0	0	0	0	0	0	0	0	0	0	0	0	0
																			79981.4	42090.8	39430	40551.4	27763.1	14327.7	79981.4	44173.9	29374.1	0	1815.78	0	157.652	4460.04	0	0	0	0	0	0	0	0	0	0	0	0	0	0	0	0	0
																			80632.9	42274.3	39627.4	41005.5	27896	14378.3	80632.9	43731.7	30899.1	0	1583.26	0	149.544	4269.32	0	0	0	0	0	0	0	0	0	0	0	0	0	0	0	0	0
																			103448	54989.1	51192.5	52256	36275.5	18713.6	103448	56372.6	38831.3	0	2278.48	0	122.478	5843.59	0	0	0	0	0	0	0	0	0	0	0	0	0	0	0	0	0
																			61738.2	32398.3	30364.9	31373.4	21354.6	11043.6	61738.2	33142.9	23886.4	0	1331.74	0	92.3199	3284.84	0	0	0	0	0	0	0	0	0	0	0	0	0	0	0	0	0
																			92853.8	49504.1	46057.4	46796.5	32687.6	16816.6	92853.8	50776.8	34788.8	0	2166.62	0	216.966	4904.68	0	0	0	0	0	0	0	0	0	0	0	0	0	0	0	0	0
																			89889.1	46119.8	43709.6	46179.4	30350.5	15769.3	89889.1	48867.8	34074	0	2009.15	0	280.763	4657.38	0	0	0	0	0	0	0	0	0	0	0	0	0	0	0	0	0
																			80048.3	42032.2	39341.3	40707	27716.5	14315.7	80048.3	42586.3	31298.1	0	1759.66	0	143.194	4261.07	0	0	0	0	0	0	0	0	0	0	0	0	0	0	0	0	0
																			60309.6	31514.1	29656.1	30653.5	20806.5	10707.6	60309.6	33474.5	22303.3	0	1381.48	0	70.1521	3080.19	0	0	0	0	0	0	0	0	0	0	0	0	0	0	0	0	0
																			101081	52772.5	49605.8	51474.9	34784	17988.6	101081	53956	39427.7	0	2287.83	0	128.854	5280.4	0	0	0	0	0	0	0	0	0	0	0	0	0	0	0	0	0
																			98513.9	51665.8	48446	50068	34093.2	17572.6	98513.9	53639.9	37483.8	0	2151.3	0	182.134	5056.76	0	0	0	0	0	0	0	0	0	0	0	0	0	0	0	0	0
																			98402.1	51042.1	48139.9	50262.2	33672.1	17370	98402.1	52601.4	38115.4	0	2185.73	0	179.288	5320.22	0	0	0	0	0	0	0	0	0	0	0	0	0	0	0	0	0
																			89505.6	46922.6	43990.1	45515.5	30959.3	15963.3	89505.6	48219.2	34819.9	0	1691.81	0	129.512	4645.21	0	0	0	0	0	0	0	0	0	0	0	0	0	0	0	0	0
																			135072	70843.1	66505.7	68566.1	46787.5	24055.6	135072	74872.5	49956.3	0	2952.08	0	360.382	6930.47	0	0	0	0	0	0	0	0	0	0	0	0	0	0	0	0	0
																			126280	64937.1	61647.4	64633.1	42867.3	22069.8	126280	70227.4	47184.2	0	2331.14	0	221.365	6316.37	0	0	0	0	0	0	0	0	0	0	0	0	0	0	0	0	0
																			84168.3	43660.5	41132	43036.3	28747.4	14913.1	84168.3	44720.9	32737.7	0	2044.42	0	208.547	4456.77	0	0	0	0	0	0	0	0	0	0	0	0	0	0	0	0	0
																			109280	58085.6	54076.2	55204	38291.4	19794.2	109280	58621.8	42028.4	0	2840.74	0	198.394	5590.82	0	0	0	0	0	0	0	0	0	0	0	0	0	0	0	0	0
																			100379	53450.2	49689.9	50688.9	35241	18209.2	100379	54795.7	37916.9	0	2255.06	0	189.489	5221.74	0	0	0	0	0	0	0	0	0	0	0	0	0	0	0	0	0
																			54902.8	28107.6	26683.8	28219	18472.1	9635.52	54902.8	30066	20488.2	0	1283.47	0	122.566	2942.56	0	0	0	0	0	0	0	0	0	0	0	0	0	0	0	0	0
																			82545	42559	40268.5	42276.5	28097.3	14461.7	82545	43991.2	32067.8	0	1877.65	0	196.108	4412.3	0	0	0	0	0	0	0	0	0	0	0	0	0	0	0	0	0
																			60212.6	31514	29580.9	30631.7	20808.5	10705.5	60212.6	32162.8	23534.4	0	1364.91	0	99.2834	3051.16	0	0	0	0	0	0	0	0	0	0	0	0	0	0	0	0	0
																			108146	55769.5	52855.7	55290.7	36826.9	18942.6	108146	60654.6	39786.6	0	1909.39	0	168.292	5627.4	0	0	0	0	0	0	0	0	0	0	0	0	0	0	0	0	0
																			42642.4	22333	20960.3	21682.1	14718.2	7614.81	42642.4	22991	16409.3	0	961.462	0	72.3611	2208.2	0	0	0	0	0	0	0	0	0	0	0	0	0	0	0	0	0
																			25327.4	13436.7	12490.8	12836.6	8825.4	4611.34	25327.4	13171.1	9955.52	0	667.443	0	44.96	1488.36	0	0	0	0	0	0	0	0	0	0	0	0	0	0	0	0	0
																			69117.8	36665.4	34168.6	34949.2	24219.5	12446	69117.8	37654	26075.7	0	1530.77	0	183.322	3673.94	0	0	0	0	0	0	0	0	0	0	0	0	0	0	0	0	0
																			57285.7	29194.6	27712.9	29572.8	19185	10009.6	57285.7	30206.9	22540.2	0	1125.64	0	147.315	3265.64	0	0	0	0	0	0	0	0	0	0	0	0	0	0	0	0	0
																			115828	59659.9	56510.3	59318.1	39364.8	20295.1	115828	64477.8	42495	0	2345.62	0	270.707	6239.24	0	0	0	0	0	0	0	0	0	0	0	0	0	0	0	0	0
																			121337	63078.7	59375.5	61961.4	41541.6	21537.1	121337	66074.1	46396.1	0	2275.25	0	268.507	6322.99	0	0	0	0	0	0	0	0	0	0	0	0	0	0	0	0	0
																			52286.5	27469.5	25720.9	26565.6	18116.7	9352.71	52286.5	28539.9	19712.7	0	1040.92	0	83.1008	2909.84	0	0	0	0	0	0	0	0	0	0	0	0	0	0	0	0	0
																			81088	42822	39940.1	41148	28192.6	14629.3	81088	43444.5	31601.8	0	1538.94	0	138.149	4364.67	0	0	0	0	0	0	0	0	0	0	0	0	0	0	0	0	0
																			73922.1	39044.3	36427.2	37494.9	25704.6	13339.7	73922.1	39778.7	28738.6	0	1388.66	0	101.974	3914.18	0	0	0	0	0	0	0	0	0	0	0	0	0	0	0	0	0
																			79756.6	41728.3	39162.4	40594.3	27546.1	14182.2	79756.6	43225.7	30139.6	0	1817.69	0	180.601	4393.06	0	0	0	0	0	0	0	0	0	0	0	0	0	0	0	0	0
																			49378.1	26148.5	24366.9	25011.2	17238.4	8910.06	49378.1	26385.9	18865.5	0	1164.81	0	115.969	2845.87	0	0	0	0	0	0	0	0	0	0	0	0	0	0	0	0	0
																			68342.3	36005.5	33612.4	34729.9	23700.8	12304.7	68342.3	36162.4	27022.5	0	1341	0	102.621	3713.72	0	0	0	0	0	0	0	0	0	0	0	0	0	0	0	0	0
																			53570.1	28340.6	26412.6	27157.4	18654.6	9685.98	53570.1	28428.6	20855.8	0	1275.84	0	139.54	2870.25	0	0	0	0	0	0	0	0	0	0	0	0	0	0	0	0	0
																			67530.4	34847	32935.9	34594.5	22942.1	11904.9	67530.4	36585.7	25894.3	0	1312.67	0	155.801	3581.93	0	0	0	0	0	0	0	0	0	0	0	0	0	0	0	0	0
																			97039.6	49558.5	47056.5	49983.1	32642.6	16915.9	97039.6	52293.3	37269.5	0	2263.66	0	262.87	4950.32	0	0	0	0	0	0	0	0	0	0	0	0	0	0	0	0	0
																			77980.8	39960.9	37924.8	40056.1	26264.3	13696.7	77980.8	42273.7	29456.3	0	1883.68	0	115.313	4251.81	0	0	0	0	0	0	0	0	0	0	0	0	0	0	0	0	0
																			81714	42837	40214.5	41499.5	28376.2	14460.7	81714	44183.9	31233.4	0	1776.49	0	117.685	4402.46	0	0	0	0	0	0	0	0	0	0	0	0	0	0	0	0	0
																			94900	50216	46815.9	48084.1	33115.1	17100.9	94900	51838.3	35805.6	0	1896.53	0	295.614	5063.98	0	0	0	0	0	0	0	0	0	0	0	0	0	0	0	0	0
																			65666.5	34789.9	32429.3	33237.2	22930.7	11859.2	65666.5	35552.2	24815.3	0	1541.18	0	176.683	3581.14	0	0	0	0	0	0	0	0	0	0	0	0	0	0	0	0	0
																			78968.8	40521.1	38425.2	40543.6	26715.4	13805.6	78968.8	42084.8	30836.8	0	1739.03	0	135.132	4173.03	0	0	0	0	0	0	0	0	0	0	0	0	0	0	0	0	0
																			93916	50006.3	46567.5	47348.4	33045	16961.4	93916	50572.1	36122.4	0	2122.68	0	82.9743	5015.81	0	0	0	0	0	0	0	0	0	0	0	0	0	0	0	0	0
																			118707	61036.9	57835.9	60870.6	40265.4	20771.5	118707	63801.2	45847.3	0	2470.61	0	311.868	6275.65	0	0	0	0	0	0	0	0	0	0	0	0	0	0	0	0	0
																			59906.3	31275.7	29353.6	30552.7	20582	10693.7	59906.3	31334.3	23559.1	0	1461.73	0	46.5196	3504.62	0	0	0	0	0	0	0	0	0	0	0	0	0	0	0	0	0
																			106231	56668	52592.8	53638	37299	19369	106231	57210.8	40961.9	0	2062.2	0	227.022	5768.87	0	0	0	0	0	0	0	0	0	0	0	0	0	0	0	0	0
																			88361	45089.6	42913.7	45447.3	29756.2	15333.4	88361	47920.8	33968.3	0	1877.57	0	178.21	4416.12	0	0	0	0	0	0	0	0	0	0	0	0	0	0	0	0	0
																			38684.9	20186.3	18947.1	19737.8	13287.6	6898.65	38684.9	20172.1	15313.6	0	993.632	0	53.4471	2152.12	0	0	0	0	0	0	0	0	0	0	0	0	0	0	0	0	0
																			61785.2	32361.4	30334.1	31451.1	21311.6	11049.8	61785.2	32487.3	24364.5	0	1451.11	0	93.1568	3389.24	0	0	0	0	0	0	0	0	0	0	0	0	0	0	0	0	0
																			42850.6	22562.7	21072.2	21778.4	14855.3	7707.42	42850.6	22697.9	16503.9	0	937.341	0	102.926	2608.49	0	0	0	0	0	0	0	0	0	0	0	0	0	0	0	0	0
																			70207.6	37184.9	34658.5	35549.1	24491.5	12693.4	70207.6	37114.4	27507.1	0	1673.18	0	38.2272	3874.68	0	0	0	0	0	0	0	0	0	0	0	0	0	0	0	0	0
																			46348.4	23664.3	22491.8	23856.7	15579.1	8085.2	46348.4	25055.1	17605.1	0	962.099	0	98.4059	2627.73	0	0	0	0	0	0	0	0	0	0	0	0	0	0	0	0	0
																			117512	61847.4	57908.6	59603.1	40783.2	21064.1	117512	63376.1	44567.9	0	3026.96	0	250.179	6290.53	0	0	0	0	0	0	0	0	0	0	0	0	0	0	0	0	0
																			59010.9	30683.1	28910.2	30100.7	20273.5	10409.6	59010.9	31495.8	22758.5	0	1506.1	0	64.7789	3185.73	0	0	0	0	0	0	0	0	0	0	0	0	0	0	0	0	0
																			82685.8	43153	40577.4	42108.4	28470.7	14682.3	82685.8	44794.4	31532.9	0	1857.76	0	66.1087	4434.65	0	0	0	0	0	0	0	0	0	0	0	0	0	0	0	0	0
																			78706.3	42195.4	38996.6	39709.7	27795.1	14400.3	78706.3	40865.9	31478.2	0	1692.19	0	131.497	4538.46	0	0	0	0	0	0	0	0	0	0	0	0	0	0	0	0	0
																			91263.9	47204.1	44583.2	46680.7	31109.5	16094.6	91263.9	49660.6	34788.7	0	2033.05	0	211.623	4569.97	0	0	0	0	0	0	0	0	0	0	0	0	0	0	0	0	0
																			81344.4	42047.7	39721.5	41622.9	27726.2	14321.5	81344.4	43931.8	31272.2	0	1705.28	0	132.283	4302.84	0	0	0	0	0	0	0	0	0	0	0	0	0	0	0	0	0
																			121792	62748.6	59477.2	62315	41459.2	21289.5	121792	67030.2	45863	0	2584.75	0	159.59	6154.69	0	0	0	0	0	0	0	0	0	0	0	0	0	0	0	0	0
																			82669.5	43873.1	40862.3	41807.2	28950.6	14922.4	82669.5	43670.7	32544.3	0	1908.76	0	98.7172	4447.05	0	0	0	0	0	0	0	0	0	0	0	0	0	0	0	0	0
																			72226.2	38098.1	35658.9	36567.3	25173.5	12924.6	72226.2	38938.1	27568.3	0	1820.26	0	84.4736	3815.01	0	0	0	0	0	0	0	0	0	0	0	0	0	0	0	0	0
																			99145	52522.5	48989.2	50155.8	34690	17832.5	99145	53950.5	37317.9	0	2511.08	0	177.037	5188.39	0	0	0	0	0	0	0	0	0	0	0	0	0	0	0	0	0
																			117287	60455.1	57265.3	60021.9	39886.1	20569	117287	64127.8	44244.6	0	2667.19	0	210.456	6037.06	0	0	0	0	0	0	0	0	0	0	0	0	0	0	0	0	0
																			86239.3	46487.8	42928.6	43310.7	30696.7	15791.2	86239.3	46314.4	32846.8	0	2042.33	0	240.325	4795.41	0	0	0	0	0	0	0	0	0	0	0	0	0	0	0	0	0
																			90561.8	47782.3	44687.5	45874.4	31518.2	16264	90561.8	50556	33260.7	0	1722.74	0	93.3997	4928.99	0	0	0	0	0	0	0	0	0	0	0	0	0	0	0	0	0
																			90294.4	46967.4	44227.9	46066.5	30951.5	16015.9	90294.4	49164	34037.9	0	2143.56	0	242.701	4706.18	0	0	0	0	0	0	0	0	0	0	0	0	0	0	0	0	0
																			97082.7	50863.2	47698.3	49384.3	33501.3	17361.9	97082.7	52166.4	37123.9	0	2300.26	0	192.885	5299.16	0	0	0	0	0	0	0	0	0	0	0	0	0	0	0	0	0
																			89848.4	47432.1	44330.8	45517.6	31314.8	16117.3	89848.4	48777.9	34214.6	0	2009.84	0	147.29	4698.71	0	0	0	0	0	0	0	0	0	0	0	0	0	0	0	0	0
																			97217.7	49558.2	47158.5	50059.2	32678	16880.2	97217.7	52775.6	37069.5	0	1967.35	0	234.833	5170.38	0	0	0	0	0	0	0	0	0	0	0	0	0	0	0	0	0
																			41860.2	21556.2	20328	21532.2	14175.8	7380.39	41860.2	21706.6	16866.6	0	773.54	0	85.4873	2427.97	0	0	0	0	0	0	0	0	0	0	0	0	0	0	0	0	0
																			110698	58015.5	54352.6	56345.6	38185.2	19830.3	110698	58957.1	43264.8	0	2663.46	0	213.973	5598.87	0	0	0	0	0	0	0	0	0	0	0	0	0	0	0	0	0
																			93162.4	48258.7	45555.2	47607.2	31852.5	16406.2	93162.4	49993.5	36114	0	2093.85	0	113.074	4848.01	0	0	0	0	0	0	0	0	0	0	0	0	0	0	0	0	0
																			39005.4	20296.6	19102.1	19903.3	13365.3	6931.22	39005.4	21124.8	14919.7	0	810.257	0	68.845	2081.75	0	0	0	0	0	0	0	0	0	0	0	0	0	0	0	0	0
																			86646.3	45375.8	42581.9	44064.5	29999	15376.8	86646.3	46327	33528.7	0	1894.24	0	201.121	4695.24	0	0	0	0	0	0	0	0	0	0	0	0	0	0	0	0	0
																			76941.7	39645.4	37496.4	39445.3	26129.9	13515.6	76941.7	41333.6	29768.4	0	1427.49	0	110.726	4301.51	0	0	0	0	0	0	0	0	0	0	0	0	0	0	0	0	0
																			55134.9	28262.4	26808.4	28326.5	18629.9	9632.46	55134.9	29602	21099.2	0	1124.92	0	101.759	3207.13	0	0	0	0	0	0	0	0	0	0	0	0	0	0	0	0	0
																			103724	54702.4	51112.4	52611.9	36057.7	18644.7	103724	56386.7	39506.9	0	2271.43	0	269.844	5289.5	0	0	0	0	0	0	0	0	0	0	0	0	0	0	0	0	0
																			32700.3	17026.6	15998.8	16701.4	11205.6	5820.94	32700.3	17330.5	12840.5	0	643.954	0	66.4753	1818.79	0	0	0	0	0	0	0	0	0	0	0	0	0	0	0	0	0
																			103614	53861	50842.3	52771.6	35586.5	18274.5	103614	56831.3	38914.5	0	2357.65	0	131.763	5378.75	0	0	0	0	0	0	0	0	0	0	0	0	0	0	0	0	0
																			69043.6	36382.6	34012	35031.6	24007.1	12375.5	69043.6	36655.2	26901.9	0	1422.33	0	121.123	3943.13	0	0	0	0	0	0	0	0	0	0	0	0	0	0	0	0	0
																			71524.4	36801.1	34865.3	36659.1	24254.1	12547.1	71524.4	39236.8	26770.8	0	1503.16	0	191.41	3822.28	0	0	0	0	0	0	0	0	0	0	0	0	0	0	0	0	0
																			66666.3	35342.8	32905.8	33760.5	23274.7	12068.1	66666.3	35070.4	26402.8	0	1618.57	0	71.1382	3503.36	0	0	0	0	0	0	0	0	0	0	0	0	0	0	0	0	0
																			113388	58999.3	55608.2	57779.6	38931.1	20068.2	113388	61438.6	43565.8	0	2743.42	0	138.323	5501.59	0	0	0	0	0	0	0	0	0	0	0	0	0	0	0	0	0
																			63885.7	33637.5	31478.2	32407.5	22180.9	11456.7	63885.7	34999.1	24176	0	1217.47	0	98.3516	3394.72	0	0	0	0	0	0	0	0	0	0	0	0	0	0	0	0	0
																			82948.2	43778.8	40863.4	42084.8	28837.3	14941.5	82948.2	44206.7	32166.8	0	1855.06	0	177.596	4542.13	0	0	0	0	0	0	0	0	0	0	0	0	0	0	0	0	0
																			73135	38114.5	35911.7	37223.3	25198.2	12916.3	73135	39515.8	27478	0	2015.38	0	143.81	3982.05	0	0	0	0	0	0	0	0	0	0	0	0	0	0	0	0	0
																			95197.3	48979.5	46354.4	48842.9	32257.9	16721.6	95197.3	50677.2	36784.2	0	2409.88	0	187.119	5138.99	0	0	0	0	0	0	0	0	0	0	0	0	0	0	0	0	0
																			68461.3	35882.7	33617	34844.4	23671.6	12211.1	68461.3	36239.7	26798.3	0	1274.54	0	130.675	4018.11	0	0	0	0	0	0	0	0	0	0	0	0	0	0	0	0	0
																			79280.1	40296.4	38385	40895.1	26526.3	13770.1	79280.1	43218.8	29859.7	0	1631.31	0	242.032	4328.24	0	0	0	0	0	0	0	0	0	0	0	0	0	0	0	0	0
																			83572.9	43173	40787.8	42785	28435.9	14737	83572.9	44936.2	31887.7	0	1773.7	0	144.928	4830.31	0	0	0	0	0	0	0	0	0	0	0	0	0	0	0	0	0
																			95056.3	49888.4	46801.7	48254.6	32945.7	16942.7	95056.3	51474.7	36017.2	0	2260.53	0	191.285	5112.62	0	0	0	0	0	0	0	0	0	0	0	0	0	0	0	0	0
																			59858.6	30807.4	29211.4	30647.1	20298.9	10508.5	59858.6	32612.6	22672.2	0	1324.11	0	57.1337	3192.44	0	0	0	0	0	0	0	0	0	0	0	0	0	0	0	0	0
																			111136	55827.3	53523.1	57612.8	36713.1	19114.3	111136	58987.4	43876	0	2300.09	0	235.928	5736.5	0	0	0	0	0	0	0	0	0	0	0	0	0	0	0	0	0
																			115323	58689.9	55967.8	59354.8	38694.2	19995.7	115323	63860.2	43238.9	0	2199.93	0	259.295	5764.34	0	0	0	0	0	0	0	0	0	0	0	0	0	0	0	0	0
																			127629	66516	62644.5	64985	43872.7	22643.4	127629	70421.4	47198.1	0	2892.43	0	367.929	6749.51	0	0	0	0	0	0	0	0	0	0	0	0	0	0	0	0	0
																			79577.6	41633.6	39031.1	40546.6	27469.9	14163.7	79577.6	42217.1	31482.9	0	1719.12	0	208.765	3949.79	0	0	0	0	0	0	0	0	0	0	0	0	0	0	0	0	0
																			98798.1	51716.2	48528	50270.1	34164.9	17551.3	98798.1	52672.7	38533.1	0	2311.03	0	262.65	5018.6	0	0	0	0	0	0	0	0	0	0	0	0	0	0	0	0	0
																			111721	57915.7	54672.8	57048	38216.4	19699.2	111721	60251.8	43905.4	0	2321.84	0	176.842	5064.85	0	0	0	0	0	0	0	0	0	0	0	0	0	0	0	0	0
																			114564	60631	56652.6	57911.7	40049	20582	114564	63986	42102.8	0	2325.94	0	144.267	6005.23	0	0	0	0	0	0	0	0	0	0	0	0	0	0	0	0	0
																			67601.1	35892.7	33385.1	34216	23663	12229.7	67601.1	36028.3	26383.4	0	1276.45	0	158.079	3754.85	0	0	0	0	0	0	0	0	0	0	0	0	0	0	0	0	0
																			120608	62488.7	59007.2	61601.2	41239.6	21249.1	120608	65754.8	46189.2	0	2414.99	0	136.65	6112.85	0	0	0	0	0	0	0	0	0	0	0	0	0	0	0	0	0
																			57915.2	29905.2	28256.5	29658.7	19727.9	10177.3	57915.2	31076.7	22386.2	0	1211.4	0	151.308	3089.57	0	0	0	0	0	0	0	0	0	0	0	0	0	0	0	0	0
																			89366.6	47493.2	44209.2	45157.4	31313.6	16179.6	89366.6	48066.8	34426.7	0	2018.27	0	181.53	4673.32	0	0	0	0	0	0	0	0	0	0	0	0	0	0	0	0	0
																			130429	66883.9	63610.7	66818.7	44185.9	22698	130429	73141.9	47459.1	0	3202.4	0	240.908	6385.13	0	0	0	0	0	0	0	0	0	0	0	0	0	0	0	0	0
																			57183.4	29606.2	27902.5	29280.9	19514.1	10092.1	57183.4	30551.4	22218.9	0	1112.38	0	108.424	3192.33	0	0	0	0	0	0	0	0	0	0	0	0	0	0	0	0	0
																			116119	59431.4	56468.7	59649.8	39227.5	20203.8	116119	61799.4	45198.6	0	2944.48	0	198.846	5977.26	0	0	0	0	0	0	0	0	0	0	0	0	0	0	0	0	0
																			76716.6	39659.2	37447.4	39269.2	26124.3	13534.9	76716.6	40762.6	29981.2	0	1807.87	0	129.935	4035.02	0	0	0	0	0	0	0	0	0	0	0	0	0	0	0	0	0
																			80694.1	42204.6	39665	41029.1	27847.4	14357.2	80694.1	44147.9	30315	0	1862.46	0	129.607	4239.06	0	0	0	0	0	0	0	0	0	0	0	0	0	0	0	0	0
																			61914	32376.4	30402.3	31511.7	21343.8	11032.6	61914	32989.4	24010.4	0	1540.9	0	62.5269	3310.79	0	0	0	0	0	0	0	0	0	0	0	0	0	0	0	0	0
																			14986.7	7943.69	7389.37	7597.33	5214.4	2729.29	14986.7	8002.38	5761.15	0	276.799	0	31.8687	914.501	0	0	0	0	0	0	0	0	0	0	0	0	0	0	0	0	0
																			37197.3	19292.8	18146.3	19051	12676.8	6615.99	37197.3	19181.6	14873.2	0	814.097	0	72.8707	2255.48	0	0	0	0	0	0	0	0	0	0	0	0	0	0	0	0	0
																			52198.3	27144.9	25534.1	26664.2	17822.1	9322.85	52198.3	28083.5	19934	0	1181.73	0	130.09	2869.02	0	0	0	0	0	0	0	0	0	0	0	0	0	0	0	0	0
																			43776.6	23153.1	21569.4	22207.3	15240.7	7912.41	43776.6	23243.5	17021.3	0	895.933	0	78.612	2537.3	0	0	0	0	0	0	0	0	0	0	0	0	0	0	0	0	0
																			90390.1	47803.9	44590.2	45799.8	31532.2	16271.7	90390.1	48275.2	35259.6	0	1750.42	0	171.894	4932.95	0	0	0	0	0	0	0	0	0	0	0	0	0	0	0	0	0
																			100558	51773.8	49095.7	51462.4	34141.5	17632.3	100558	55524.7	37482.4	0	2128.09	0	87.4189	5335.67	0	0	0	0	0	0	0	0	0	0	0	0	0	0	0	0	0
																			84833	42677.6	40886.2	43946.8	28110.9	14566.8	84833	45067.5	33025.7	0	2008.01	0	180.695	4551.09	0	0	0	0	0	0	0	0	0	0	0	0	0	0	0	0	0
																			75235.6	39147.5	36839.8	38395.8	25770	13377.5	75235.6	40273.8	28766.9	0	1919.9	0	118.542	4156.42	0	0	0	0	0	0	0	0	0	0	0	0	0	0	0	0	0
																			50481.7	25833.7	24521.7	25960.1	17000.8	8832.91	50481.7	27066.4	19491.6	0	1094.2	0	37.6466	2791.91	0	0	0	0	0	0	0	0	0	0	0	0	0	0	0	0	0
																			78458.7	39905.8	38034.4	40424.3	26346.8	13559	78458.7	41846.7	30157.7	0	1829.6	0	115.044	4509.65	0	0	0	0	0	0	0	0	0	0	0	0	0	0	0	0	0
																			100240	53039.7	49513.2	50726.5	35070.5	17969.2	100240	53346.5	39502.2	0	2433.94	0	136.487	4820.7	0	0	0	0	0	0	0	0	0	0	0	0	0	0	0	0	0
																			47121.5	24866.9	23231.7	23889.8	16414.3	8452.61	47121.5	25487.3	18130.8	0	795.939	0	120.572	2586.99	0	0	0	0	0	0	0	0	0	0	0	0	0	0	0	0	0
																			74244.4	39392.6	36709.8	37534.6	26033.9	13358.7	74244.4	40084.5	28361.4	0	1696.61	0	113.914	3987.95	0	0	0	0	0	0	0	0	0	0	0	0	0	0	0	0	0
																			76016.6	39529.1	37257.6	38759.1	26092.9	13436.2	76016.6	41733.8	28391.6	0	1789.94	0	50.7625	4050.58	0	0	0	0	0	0	0	0	0	0	0	0	0	0	0	0	0
																			52167.7	27019	25416.4	26751.3	17736.3	9282.72	52167.7	27310.2	20821.8	0	1071.73	0	137.986	2825.99	0	0	0	0	0	0	0	0	0	0	0	0	0	0	0	0	0
																			55552	29542.4	27448.8	28103.3	19467.5	10074.9	55552	29421.1	21694	0	1293.7	0	87.4016	3055.89	0	0	0	0	0	0	0	0	0	0	0	0	0	0	0	0	0
																			92613.6	48202.7	45327.1	47286.5	31729.8	16472.8	92613.6	49897.4	36082	0	1594.57	0	133.375	4906.3	0	0	0	0	0	0	0	0	0	0	0	0	0	0	0	0	0
																			117260	60949.8	57436.2	59824	40197.9	20751.9	117260	63638.3	44899.3	0	2290.11	0	122.991	6309.49	0	0	0	0	0	0	0	0	0	0	0	0	0	0	0	0	0
																			81051.1	42129.7	39615	41436	27728.9	14400.9	81051.1	42611.5	32106.8	0	1808.44	0	164.911	4359.46	0	0	0	0	0	0	0	0	0	0	0	0	0	0	0	0	0
																			61988.1	32556.6	30489.3	31498.7	21472.1	11084.4	61988.1	33066	23902.2	0	1615.2	0	60.4042	3344.34	0	0	0	0	0	0	0	0	0	0	0	0	0	0	0	0	0
																			52033.5	27123.7	25511.1	26522.4	17887.2	9236.5	52033.5	27828.1	19991.4	0	1130.08	0	99.0102	2984.92	0	0	0	0	0	0	0	0	0	0	0	0	0	0	0	0	0
																			71479.2	37884.2	35278.8	36200.3	24977.2	12907	71479.2	37953.9	27329.8	0	1844.67	0	202.573	4148.22	0	0	0	0	0	0	0	0	0	0	0	0	0	0	0	0	0
																			110509	57247.4	54049	56459.9	37758.9	19488.5	110509	60102.6	41906.5	0	2567.19	0	163.118	5769.35	0	0	0	0	0	0	0	0	0	0	0	0	0	0	0	0	0
																			84127.9	44410.2	41501.1	42626.8	29349.9	15060.2	84127.9	45667.2	31999.4	0	1881.82	0	189.169	4390.29	0	0	0	0	0	0	0	0	0	0	0	0	0	0	0	0	0
																			121115	62116	58977.5	62137.5	40959.8	21156.3	121115	66227.4	46174.6	0	2405.12	0	131.227	6176.62	0	0	0	0	0	0	0	0	0	0	0	0	0	0	0	0	0
																			95362.7	49224.1	46647.5	48715.2	32537.8	16686.3	95362.7	53459.7	34517.7	0	2086.14	0	161.521	5137.69	0	0	0	0	0	0	0	0	0	0	0	0	0	0	0	0	0
																			64415.4	33839	31634.1	32781.3	22275.3	11563.6	64415.4	34299.4	25407.6	0	1234.55	0	101.378	3372.53	0	0	0	0	0	0	0	0	0	0	0	0	0	0	0	0	0
																			41105	21248.6	20042.2	21062.8	13965.4	7283.22	41105	21858.8	15702.6	0	1049.89	0	90.8606	2402.91	0	0	0	0	0	0	0	0	0	0	0	0	0	0	0	0	0
																			132735	68323.6	64707	68028.3	45024.5	23299.1	132735	73228.9	49536.1	0	2784.14	0	265.527	6920.66	0	0	0	0	0	0	0	0	0	0	0	0	0	0	0	0	0
																			69372.8	36728.5	34259.7	35113.1	24213.6	12514.8	69372.8	37988.2	25833.9	0	1471.7	0	164.508	3914.58	0	0	0	0	0	0	0	0	0	0	0	0	0	0	0	0	0
																			105147	55931.8	52026.3	53120.8	36869.3	19062.5	105147	57073.6	39348	0	2567.61	0	275.097	5882.86	0	0	0	0	0	0	0	0	0	0	0	0	0	0	0	0	0
																			34909.3	18054.7	17018	17891.3	11904.3	6150.36	34909.3	17795.7	14206.7	0	769.548	0	25.737	2111.57	0	0	0	0	0	0	0	0	0	0	0	0	0	0	0	0	0
																			93120.8	49305.8	46003.9	47116.9	32484.3	16821.5	93120.8	50154.3	35323	0	2346.35	0	122.787	5174.44	0	0	0	0	0	0	0	0	0	0	0	0	0	0	0	0	0
																			56866.9	29993.7	28026.8	28840.1	19765.3	10228.5	56866.9	30272.3	22078.2	0	1189.6	0	47.7338	3279.02	0	0	0	0	0	0	0	0	0	0	0	0	0	0	0	0	0
																			65508.9	34043.5	32024.1	33484.8	22437.3	11606.2	65508.9	34552.5	25960.4	0	1327.79	0	132.749	3535.45	0	0	0	0	0	0	0	0	0	0	0	0	0	0	0	0	0
																			82112.5	42767	40244.4	41868.1	28173.6	14593.4	82112.5	44842.4	30733.3	0	2007.47	0	140.144	4389.31	0	0	0	0	0	0	0	0	0	0	0	0	0	0	0	0	0
																			107651	55913	52667.6	54983.2	36843.5	19069.5	107651	56977.5	42271.7	0	2823.95	0	155.543	5422.14	0	0	0	0	0	0	0	0	0	0	0	0	0	0	0	0	0
																			63904.5	32672.2	31002.3	32902.2	21486	11186.1	63904.5	33810.3	25222.8	0	1350.51	0	82.0998	3438.68	0	0	0	0	0	0	0	0	0	0	0	0	0	0	0	0	0
																			101262	53430.6	49965.7	51296.3	35243.2	18187.3	101262	55835.5	37487.1	0	2331.14	0	276.964	5331.27	0	0	0	0	0	0	0	0	0	0	0	0	0	0	0	0	0
																			91104.6	47928.5	44857.5	46247.1	31592.4	16336.1	91104.6	49321.9	34669.9	0	1918.98	0	164.245	5029.55	0	0	0	0	0	0	0	0	0	0	0	0	0	0	0	0	0
																			50311.1	26449.6	24711.3	25599.8	17386.9	9062.69	50311.1	26261.3	19837.9	0	1121.47	0	91.0988	2999.29	0	0	0	0	0	0	0	0	0	0	0	0	0	0	0	0	0
																			81333.7	42892	40073.5	41260.2	28266.7	14625.4	81333.7	44520.9	30828.2	0	1568.31	0	143.375	4272.91	0	0	0	0	0	0	0	0	0	0	0	0	0	0	0	0	0
																			119935	60637	57975.9	61958.7	39925.1	20711.8	119935	65843.5	45844.9	0	1988.77	0	265.458	5992.03	0	0	0	0	0	0	0	0	0	0	0	0	0	0	0	0	0
																			67725.4	35519.7	33227	34498.4	23430.5	12089.2	67725.4	35040.5	27040.6	0	1735.97	0	169.094	3739.26	0	0	0	0	0	0	0	0	0	0	0	0	0	0	0	0	0
																			87123.4	44886.2	42458	44665.4	29564.1	15322.1	87123.4	47208.5	33494.2	0	1739.17	0	189.148	4492.29	0	0	0	0	0	0	0	0	0	0	0	0	0	0	0	0	0
																			121239	63193.7	59465.7	61772.9	41672.5	21521.1	121239	66020.9	45983.4	0	2743.76	0	221.318	6269.24	0	0	0	0	0	0	0	0	0	0	0	0	0	0	0	0	0
																			85008.6	43473.1	41321.3	43687.3	28640.8	14832.4	85008.6	45734	32665.1	0	1968.71	0	165.288	4475.57	0	0	0	0	0	0	0	0	0	0	0	0	0	0	0	0	0
																			85514.9	45221.4	42173.4	43341.5	29786.6	15434.9	85514.9	45525.5	33223.5	0	1739.32	0	125.953	4900.64	0	0	0	0	0	0	0	0	0	0	0	0	0	0	0	0	0
																			72004.8	38238.1	35627.7	36377.2	25179.5	13058.7	72004.8	39274.7	26755.4	0	1806.18	0	115.79	4052.77	0	0	0	0	0	0	0	0	0	0	0	0	0	0	0	0	0
																			104675	53822.8	50974.2	53701.3	35494.6	18328.2	104675	56608.3	40201.2	0	2135.54	0	222.912	5507.44	0	0	0	0	0	0	0	0	0	0	0	0	0	0	0	0	0
																			71107.1	37071.2	34799.2	36308	24419.8	12651.5	71107.1	37077.9	28324.5	0	1572.52	0	163.386	3968.79	0	0	0	0	0	0	0	0	0	0	0	0	0	0	0	0	0
																			68280.2	35149	33281.2	34999	23190.2	11958.8	68280.2	36728	26216	0	1556.29	0	49.7862	3730.17	0	0	0	0	0	0	0	0	0	0	0	0	0	0	0	0	0
																			61634.5	32336.5	30317.6	31317	21294.7	11041.7	61634.5	33234.2	23608.2	0	1386.96	0	126.349	3278.88	0	0	0	0	0	0	0	0	0	0	0	0	0	0	0	0	0
																			74228.1	38887.1	36504.6	37723.5	25646.2	13240.9	74228.1	40712.2	27541.5	0	1887.09	0	147.782	3939.58	0	0	0	0	0	0	0	0	0	0	0	0	0	0	0	0	0
																			82617.7	42382.7	40265.6	42352.2	27942.2	14440.5	82617.7	45314.3	31284.8	0	1866.46	0	83.7117	4068.51	0	0	0	0	0	0	0	0	0	0	0	0	0	0	0	0	0
																			93369.1	48750.7	45874.5	47494.6	32179.9	16570.8	93369.1	51626.3	34550.1	0	2117.33	0	97.1433	4978.19	0	0	0	0	0	0	0	0	0	0	0	0	0	0	0	0	0
																			100869	52925.3	49654.9	51214.3	34921.9	18003.4	100869	54974.2	37999.3	0	2306.44	0	123.196	5466.1	0	0	0	0	0	0	0	0	0	0	0	0	0	0	0	0	0
																			69937.1	35955	34048	35889.1	23715.8	12239.2	69937.1	37824.1	26735.4	0	1509.7	0	191.062	3676.76	0	0	0	0	0	0	0	0	0	0	0	0	0	0	0	0	0
																			71998.1	37731.7	35364.1	36634.1	24872.4	12859.3	71998.1	38286.1	28119.1	0	1454.79	0	109.444	4028.8	0	0	0	0	0	0	0	0	0	0	0	0	0	0	0	0	0
																			87571.8	45627	42947.8	44623.9	30080.1	15547	87571.8	47536.1	33320	0	1910.04	0	131.126	4674.47	0	0	0	0	0	0	0	0	0	0	0	0	0	0	0	0	0
																			46394.1	24268.6	22752.1	23642	15966.5	8302.06	46394.1	24743	17841	0	1133.29	0	74.2378	2602.6	0	0	0	0	0	0	0	0	0	0	0	0	0	0	0	0	0
																			64910.9	33290.6	31575.2	33335.7	21886	11404.6	64910.9	34593.2	25236.5	0	1374.62	0	73.1257	3633.48	0	0	0	0	0	0	0	0	0	0	0	0	0	0	0	0	0
																			119042	60518.5	57704.8	61336.9	39865.6	20653	119042	64301.2	46388.1	0	2184.76	0	153.331	6014.29	0	0	0	0	0	0	0	0	0	0	0	0	0	0	0	0	0
																			106427	54031.9	51629	54798.1	35781.5	18250.4	106427	58281.9	40726.9	0	2000.42	0	92.8483	5325	0	0	0	0	0	0	0	0	0	0	0	0	0	0	0	0	0
																			42918.3	21857.6	20788	22130.3	14364.3	7493.34	42918.3	22704.1	16610.8	0	966.262	0	74.7194	2562.41	0	0	0	0	0	0	0	0	0	0	0	0	0	0	0	0	0
																			48204.9	24957.3	23563.4	24641.6	16451.4	8505.89	48204.9	26106.1	18223.2	0	1196.89	0	72.6848	2606.08	0	0	0	0	0	0	0	0	0	0	0	0	0	0	0	0	0
																			88825.4	46064.5	43470.8	45354.5	30405.2	15659.3	88825.4	48167.7	34281.4	0	1780.55	0	113.16	4482.55	0	0	0	0	0	0	0	0	0	0	0	0	0	0	0	0	0
																			54261.6	27633.2	26303.4	27958.3	18205.9	9427.35	54261.6	28641.9	21508.2	0	1083.74	0	31.6323	2996.08	0	0	0	0	0	0	0	0	0	0	0	0	0	0	0	0	0
																			93425.9	48565.5	45817.5	47608.4	32058.5	16507	93425.9	51215	35440.5	0	1989.69	0	41.1845	4739.61	0	0	0	0	0	0	0	0	0	0	0	0	0	0	0	0	0
																			75433.9	39966.5	37239.4	38194.5	26352.8	13613.7	75433.9	39953.5	29321.6	0	1772.95	0	170.533	4215.3	0	0	0	0	0	0	0	0	0	0	0	0	0	0	0	0	0
																			82222.9	43040.5	40378	41844.9	28358.8	14681.7	82222.9	44494.3	31335.6	0	1931.38	0	208.697	4252.93	0	0	0	0	0	0	0	0	0	0	0	0	0	0	0	0	0
																			101189	53921.6	50118.7	51070.1	35596.5	18325.2	101189	55313.3	37834.1	0	2470.73	0	263.098	5307.66	0	0	0	0	0	0	0	0	0	0	0	0	0	0	0	0	0
																			105968	55573.1	52110.2	53857.5	36620.8	18952.2	105968	57185.6	40801.1	0	2266.54	0	213.843	5500.57	0	0	0	0	0	0	0	0	0	0	0	0	0	0	0	0	0
																			114579	59126.8	55904.4	58675.1	38973	20153.8	114579	62729.3	43632.4	0	2355.9	0	268.534	5593.36	0	0	0	0	0	0	0	0	0	0	0	0	0	0	0	0	0
																			83357.3	44228.7	41196.5	42160.8	29184.8	15043.9	83357.3	43752.9	33074.3	0	1936.95	0	139.261	4453.9	0	0	0	0	0	0	0	0	0	0	0	0	0	0	0	0	0
																			113516	58802.4	55467.3	58048.2	38860.5	19941.9	113516	60315.2	44830.5	0	2273.4	0	226.532	5869.91	0	0	0	0	0	0	0	0	0	0	0	0	0	0	0	0	0
																			79468.9	42425.9	39407.4	40061.5	27987.5	14438.4	79468.9	42565.2	30952.9	0	1530.84	0	150.395	4269.53	0	0	0	0	0	0	0	0	0	0	0	0	0	0	0	0	0
																			99107.7	52193.5	48755.7	50352	34383.8	17809.7	99107.7	52744.6	38650.8	0	2277.05	0	232.805	5202.46	0	0	0	0	0	0	0	0	0	0	0	0	0	0	0	0	0
																			134968	69278.9	65749.2	69219.2	45652.3	23626.6	134968	72654.7	51567.3	0	3445.05	0	322.092	6979.3	0	0	0	0	0	0	0	0	0	0	0	0	0	0	0	0	0
																			26787.5	14137.1	13141.9	13645.5	9256.94	4880.14	26787.5	13586.9	10876.1	0	672.735	0	74.8196	1576.88	0	0	0	0	0	0	0	0	0	0	0	0	0	0	0	0	0
																			78937.5	40996.3	38652.1	40285.4	26989.1	14007.3	78937.5	42859.3	30193.6	0	1656.87	0	96.0658	4131.69	0	0	0	0	0	0	0	0	0	0	0	0	0	0	0	0	0
																			134600	69687.2	65801.5	68798.2	45906.1	23781.1	134600	73635.9	50944.6	0	2824.26	0	322.011	6872.86	0	0	0	0	0	0	0	0	0	0	0	0	0	0	0	0	0
																			46492.1	24437.1	22838.8	23653.4	16067.2	8369.91	46492.1	24184.5	18471.5	0	1101.47	0	74.6274	2660.05	0	0	0	0	0	0	0	0	0	0	0	0	0	0	0	0	0
																			99569.1	50914.4	48376.2	51192.9	33545	17369.4	99569.1	54188.7	37631.7	0	2149.17	0	256.61	5342.98	0	0	0	0	0	0	0	0	0	0	0	0	0	0	0	0	0
																			11884.5	6112.14	5723.89	6160.65	3960.7	2151.45	11884.5	5583.57	5261.26	0	262.735	0	33.8735	743.104	0	0	0	0	0	0	0	0	0	0	0	0	0	0	0	0	0
																			90600.7	48293.5	44883.3	45717.4	31828.8	16464.7	90600.7	49505.8	34298.9	0	1900.94	0	133.187	4761.9	0	0	0	0	0	0	0	0	0	0	0	0	0	0	0	0	0
																			109527	57867.2	54046.8	55480.4	38201.8	19665.5	109527	60069.7	41721.5	0	1884.03	0	295.665	5556.26	0	0	0	0	0	0	0	0	0	0	0	0	0	0	0	0	0
																			71004.1	36551.8	34595.7	36408.4	24076	12475.7	71004.1	38255.1	27242.1	0	1645.4	0	105.689	3755.75	0	0	0	0	0	0	0	0	0	0	0	0	0	0	0	0	0
																			90433.4	47476.9	44432.6	46000.7	31297.6	16179.3	90433.4	48049.1	35283.7	0	2199.55	0	143.218	4757.83	0	0	0	0	0	0	0	0	0	0	0	0	0	0	0	0	0
																			49787.6	26166.9	24509.7	25277.9	17241.1	8925.89	49787.6	26970.7	19208.3	0	927.564	0	78.3321	2602.61	0	0	0	0	0	0	0	0	0	0	0	0	0	0	0	0	0
																			102631	53000.7	50127	52503.6	34980.2	18020.5	102631	56372.6	38632.3	0	2263.05	0	213.372	5149.29	0	0	0	0	0	0	0	0	0	0	0	0	0	0	0	0	0
																			81628.1	43863.1	40541.4	41086.8	28925.9	14937.2	81628.1	42529.8	32712.9	0	1519.44	0	133.846	4732.14	0	0	0	0	0	0	0	0	0	0	0	0	0	0	0	0	0
																			73452.1	38421	36120.5	37331.6	25378	13043	73452.1	39860.8	27963.8	0	1659.36	0	119.509	3848.66	0	0	0	0	0	0	0	0	0	0	0	0	0	0	0	0	0
																			113779	57618.3	55153.8	58625.2	38031.5	19586.8	113779	63453.2	41538.8	0	2531.36	0	225.784	6029.85	0	0	0	0	0	0	0	0	0	0	0	0	0	0	0	0	0
																			112608	58803.2	55248.6	57359.6	38807.2	19995.9	112608	61605.3	42048.3	0	2596.72	0	242.138	6115.79	0	0	0	0	0	0	0	0	0	0	0	0	0	0	0	0	0
																			106806	55535.9	52376.3	54429.3	36639	18896.9	106806	58542.6	40160.2	0	2495.07	0	159.334	5448.46	0	0	0	0	0	0	0	0	0	0	0	0	0	0	0	0	0
																			98025.6	50770.6	47945.7	50079.9	33514.1	17256.5	98025.6	53122.3	37192.4	0	2391.82	0	159.174	5159.9	0	0	0	0	0	0	0	0	0	0	0	0	0	0	0	0	0
																			63552.3	33734.3	31424.5	32127.8	22215.1	11519.2	63552.3	34670.4	23652.8	0	1453.01	0	113.624	3662.47	0	0	0	0	0	0	0	0	0	0	0	0	0	0	0	0	0
																			78722.2	40996.5	38579.7	40142.4	27040.1	13956.5	78722.2	42082.4	30334.7	0	2035.18	0	136.244	4133.69	0	0	0	0	0	0	0	0	0	0	0	0	0	0	0	0	0
																			50974.7	26297.1	24863.4	26111.3	17330.4	8966.71	50974.7	27553.1	19411.8	0	990.475	0	110.491	2908.91	0	0	0	0	0	0	0	0	0	0	0	0	0	0	0	0	0
																			64901.8	33856.9	31873	33028.8	22349.6	11507.3	64901.8	35926.9	23901.8	0	1401.88	0	66.1064	3605.12	0	0	0	0	0	0	0	0	0	0	0	0	0	0	0	0	0
																			109301	56667	53422.7	55878.3	37357.4	19309.7	109301	58294.6	42737	0	2523.88	0	185.669	5559.88	0	0	0	0	0	0	0	0	0	0	0	0	0	0	0	0	0
																			84939.6	43501.3	41295.6	43644	28672.7	14828.6	84939.6	45664.5	32685.1	0	1973.62	0	128.98	4487.32	0	0	0	0	0	0	0	0	0	0	0	0	0	0	0	0	0
																			78974.3	41177.7	38682.3	40292	27147.3	14030.5	78974.3	42675.6	30029.8	0	1594.17	0	114.506	4560.15	0	0	0	0	0	0	0	0	0	0	0	0	0	0	0	0	0
																			104459	54864.7	51463.8	52995.1	36230.5	18634.2	104459	56885	39897.9	0	2149.15	0	135.249	5391.57	0	0	0	0	0	0	0	0	0	0	0	0	0	0	0	0	0
																			78711.3	40703.3	38484	40227.2	26891.5	13811.8	78711.3	42173.6	30237.9	0	1932.94	0	76.228	4290.59	0	0	0	0	0	0	0	0	0	0	0	0	0	0	0	0	0
																			74425.9	39602	36807.2	37618.7	26036.1	13566	74425.9	40441	27885.6	0	1799.3	0	146.01	4153.97	0	0	0	0	0	0	0	0	0	0	0	0	0	0	0	0	0
																			63416	33408.7	31232.3	32183.7	22077.4	11331.3	63416	34042.5	24099.3	0	1718.66	0	69.4302	3486.12	0	0	0	0	0	0	0	0	0	0	0	0	0	0	0	0	0
																			75990.5	39797.3	37316.8	38673.8	26221.7	13575.7	75990.5	41328.9	28765.5	0	1797.73	0	169.892	3928.48	0	0	0	0	0	0	0	0	0	0	0	0	0	0	0	0	0
																			92773.4	48963	45831.5	46941.9	32343.3	16619.7	92773.4	51102.1	34194.8	0	2397.11	0	61.4296	5017.99	0	0	0	0	0	0	0	0	0	0	0	0	0	0	0	0	0
																			69719.7	36589.1	34309.3	35410.5	24114.4	12474.7	69719.7	37676.1	26660.3	0	1576.13	0	101.458	3705.72	0	0	0	0	0	0	0	0	0	0	0	0	0	0	0	0	0
																			76490	39658.2	37437.6	39052.4	26158.7	13499.4	76490	42226.3	28432	0	1668.18	0	108.96	4054.5	0	0	0	0	0	0	0	0	0	0	0	0	0	0	0	0	0
																			39573.5	21087.5	19605.5	19967.9	13938.7	7148.85	39573.5	21444.6	15096	0	818.138	0	64.7869	2149.88	0	0	0	0	0	0	0	0	0	0	0	0	0	0	0	0	0
																			51196.8	27584.1	25462.8	25734	18180.1	9403.99	51196.8	26773.2	19966.8	0	1231.56	0	105.826	3119.39	0	0	0	0	0	0	0	0	0	0	0	0	0	0	0	0	0
																			91792.2	47821.8	45062.1	46730.2	31597.7	16224.1	91792.2	50454.6	34611.9	0	1888.11	0	62.5381	4775.09	0	0	0	0	0	0	0	0	0	0	0	0	0	0	0	0	0
																			108900	56556.5	53217.3	55682.5	37222.2	19334.3	108900	57893.4	42661.2	0	2274.7	0	304.317	5766.15	0	0	0	0	0	0	0	0	0	0	0	0	0	0	0	0	0
																			87364.8	45993.2	42990.2	44374.6	30288.2	15704.9	87364.8	46264.2	33878.4	0	2177.92	0	142.217	4901.96	0	0	0	0	0	0	0	0	0	0	0	0	0	0	0	0	0
																			90607	47615	44540.5	46066.4	31365	16250	90607	47736.8	35775.2	0	2241.11	0	177.097	4676.78	0	0	0	0	0	0	0	0	0	0	0	0	0	0	0	0	0
																			95936.4	49313.9	46809.4	49127	32575.5	16738.4	95936.4	51903.9	36622.5	0	2112.66	0	135.531	5161.84	0	0	0	0	0	0	0	0	0	0	0	0	0	0	0	0	0
																			97409.4	50576.6	47666.2	49743.2	33388.9	17187.7	97409.4	52765.1	37663.2	0	1743.59	0	113.703	5123.87	0	0	0	0	0	0	0	0	0	0	0	0	0	0	0	0	0
																			70024.9	36780.1	34411.4	35613.5	24206.5	12573.6	70024.9	37541.5	26953.9	0	1492.79	0	181.777	3854.87	0	0	0	0	0	0	0	0	0	0	0	0	0	0	0	0	0
																			106449	54676.2	51859.2	54590.3	36058.4	18617.8	106449	57747.8	40574.8	0	2428.23	0	156.68	5541.89	0	0	0	0	0	0	0	0	0	0	0	0	0	0	0	0	0
																			82373.9	42852.2	40307.9	42066	28253.9	14598.4	82373.9	44054.1	32080	0	1604.67	0	88.6558	4546.5	0	0	0	0	0	0	0	0	0	0	0	0	0	0	0	0	0
																			82149	43774.9	40698.5	41450.5	28905.6	14869.4	82149	44753.3	30648.9	0	1979.7	0	146.517	4620.58	0	0	0	0	0	0	0	0	0	0	0	0	0	0	0	0	0
																			101932	52255	49655.6	52276.1	34469.9	17785.1	101932	56033.7	38657.9	0	2145.37	0	124.846	4969.86	0	0	0	0	0	0	0	0	0	0	0	0	0	0	0	0	0
																			97545.4	49910.3	47414.4	50130.9	32899.3	17011	97545.4	52829	37434.1	0	1914.98	0	150.763	5216.57	0	0	0	0	0	0	0	0	0	0	0	0	0	0	0	0	0
																			64498.3	34251.8	31895.7	32602.6	22599.1	11652.7	64498.3	34571.3	24841.7	0	1411.68	0	109.77	3563.82	0	0	0	0	0	0	0	0	0	0	0	0	0	0	0	0	0
																			132820	70284	65629.9	67190.4	46392.9	23891.2	132820	72385.7	50842.9	0	2811.39	0	203.713	6576.68	0	0	0	0	0	0	0	0	0	0	0	0	0	0	0	0	0
																			70422.8	36409.1	34362.4	36060.4	23977.9	12431.2	70422.8	37711.9	27305.2	0	1584.55	0	94.8023	3726.29	0	0	0	0	0	0	0	0	0	0	0	0	0	0	0	0	0
																			78838.4	40590.5	38435	40403.4	26772.9	13817.6	78838.4	42117.8	30817.8	0	1671.61	0	70.6966	4160.54	0	0	0	0	0	0	0	0	0	0	0	0	0	0	0	0	0
																			92199.3	48270	45315.4	46883.9	31795.5	16474.6	92199.3	50441.1	34748.2	0	2055.41	0	135.833	4818.73	0	0	0	0	0	0	0	0	0	0	0	0	0	0	0	0	0
																			81087.6	42629.4	39948.8	41138.8	28145.7	14483.7	81087.6	43765.8	31000.1	0	1994.19	0	144.648	4182.88	0	0	0	0	0	0	0	0	0	0	0	0	0	0	0	0	0
																			81578.7	42123.6	39870.5	41708.3	27825	14298.6	81578.7	44753.6	30307.8	0	1915.5	0	206.301	4395.46	0	0	0	0	0	0	0	0	0	0	0	0	0	0	0	0	0
																			79426	41440.6	39016	40410.1	27369.5	14071.1	79426	43687.8	30018.3	0	1603.02	0	156.08	3960.84	0	0	0	0	0	0	0	0	0	0	0	0	0	0	0	0	0
																			90154.2	47455.4	44452.7	45701.5	31377.7	16077.7	90154.2	49514.3	33825.8	0	1722.61	0	177.528	4913.9	0	0	0	0	0	0	0	0	0	0	0	0	0	0	0	0	0
																			59599.3	31298.9	29317.7	30281.6	20631.2	10667.7	59599.3	31893	22708.7	0	1440.26	0	69.7761	3487.6	0	0	0	0	0	0	0	0	0	0	0	0	0	0	0	0	0
																			58565.8	30269.9	28556.2	30009.7	19909.4	10360.5	58565.8	31197.4	22730.6	0	1210.69	0	144.503	3282.64	0	0	0	0	0	0	0	0	0	0	0	0	0	0	0	0	0
																			106821	56013.1	52561.7	54259.5	36964.8	19048.3	106821	58334.9	40393.2	0	2176.53	0	178.548	5738.01	0	0	0	0	0	0	0	0	0	0	0	0	0	0	0	0	0
																			84890.2	43777.5	41395.2	43495	28894.6	14882.8	84890.2	45813.1	32837.4	0	1883.27	0	138.561	4217.83	0	0	0	0	0	0	0	0	0	0	0	0	0	0	0	0	0
																			70079	36909.2	34429.8	35649.2	24272.8	12636.4	70079	35812.6	28439.9	0	1747.06	0	86.06	3993.38	0	0	0	0	0	0	0	0	0	0	0	0	0	0	0	0	0
																			79412.8	40800.3	38670	40742.8	26886	13914.3	79412.8	41922.7	31360	0	1841.23	0	127.008	4161.88	0	0	0	0	0	0	0	0	0	0	0	0	0	0	0	0	0
																			89696.8	47312.2	44218	45478.8	31243.8	16068.3	89696.8	48165.5	34222	0	1971.18	0	117.736	5220.31	0	0	0	0	0	0	0	0	0	0	0	0	0	0	0	0	0
																			75630.8	38810.5	36834.1	38796.7	25594.4	13216.1	75630.8	41544.8	27992.6	0	1859.62	0	159.396	4074.5	0	0	0	0	0	0	0	0	0	0	0	0	0	0	0	0	0
																			82357.5	43140.2	40464.3	41893.1	28461.5	14678.7	82357.5	44844.6	31019.7	0	1949.17	0	133.426	4410.6	0	0	0	0	0	0	0	0	0	0	0	0	0	0	0	0	0
																			59055.2	30820.3	28910.8	30144.4	20276.3	10544	59055.2	31449.1	23035.3	0	1176.43	0	70.5041	3323.97	0	0	0	0	0	0	0	0	0	0	0	0	0	0	0	0	0
																			90085.7	45979.8	43747.2	46338.5	30339.7	15640.1	90085.7	48824.7	34799.3	0	1751.07	0	130.976	4579.65	0	0	0	0	0	0	0	0	0	0	0	0	0	0	0	0	0
																			50692.4	26671.2	24943.3	25749.1	17591.1	9080.09	50692.4	27003	19505.3	0	1114.11	0	103.086	2966.91	0	0	0	0	0	0	0	0	0	0	0	0	0	0	0	0	0
																			57578.3	30207.7	28258.2	29320.1	19880.9	10326.8	57578.3	30274.7	22308.6	0	1473.6	0	106.629	3414.8	0	0	0	0	0	0	0	0	0	0	0	0	0	0	0	0	0
																			71526.6	37810.8	35274	36252.6	24903.4	12907.4	71526.6	37641	28379.6	0	1392.36	0	119.134	3994.45	0	0	0	0	0	0	0	0	0	0	0	0	0	0	0	0	0
																			101877	53575.7	50171.6	51705.4	35350.8	18224.9	101877	55765.3	38987.7	0	1921.62	0	92.0975	5110.27	0	0	0	0	0	0	0	0	0	0	0	0	0	0	0	0	0
																			61033.7	31385.8	29739.6	31294.1	20670.9	10714.9	61033.7	32798.8	23438.5	0	1377.49	0	131.086	3287.85	0	0	0	0	0	0	0	0	0	0	0	0	0	0	0	0	0
																			61821.2	33454.4	30804.4	31016.8	22040.6	11413.8	61821.2	32729.3	23995.8	0	1550.89	0	77.7323	3467.51	0	0	0	0	0	0	0	0	0	0	0	0	0	0	0	0	0
																			114591	58929.9	55837.4	58753.2	38890.4	20039.5	114591	61336.5	44562.6	0	2895.89	0	266.748	5528.72	0	0	0	0	0	0	0	0	0	0	0	0	0	0	0	0	0
																			86391.5	45088.8	42391.2	44000.3	29707.4	15381.4	86391.5	47010.4	32881.7	0	1823.83	0	184.73	4490.85	0	0	0	0	0	0	0	0	0	0	0	0	0	0	0	0	0
																			78538.3	41718.5	38848.7	39689.6	27497.1	14221.5	78538.3	42284.3	30056.5	0	1646.89	0	164.613	4386.03	0	0	0	0	0	0	0	0	0	0	0	0	0	0	0	0	0
																			102673	54378.6	50721.9	51950.8	35857.5	18521.1	102673	54992.8	39561.4	0	2443.12	0	170.559	5504.86	0	0	0	0	0	0	0	0	0	0	0	0	0	0	0	0	0
																			116393	60649.4	57175.4	59217.6	40054.8	20594.6	116393	64161	43587.6	0	2698.89	0	69.7134	5875.9	0	0	0	0	0	0	0	0	0	0	0	0	0	0	0	0	0
																			91286.7	48160.7	44979.8	46306.9	31694.5	16466.2	91286.7	48791.2	35703.6	0	1933.1	0	72.0761	4786.75	0	0	0	0	0	0	0	0	0	0	0	0	0	0	0	0	0
																			79950.1	41581.5	39154.3	40795.8	27443.8	14137.6	79950.1	43200	30864.1	0	1590.98	0	64.6712	4230.38	0	0	0	0	0	0	0	0	0	0	0	0	0	0	0	0	0
																			93041.9	48785.4	45761.9	47280	32216.5	16568.8	93041.9	50083.6	35915.3	0	1627.21	0	182.619	5233.28	0	0	0	0	0	0	0	0	0	0	0	0	0	0	0	0	0
																			55016.4	28597.8	26940.6	28075.7	18878.3	9719.48	55016.4	30285.6	20490.5	0	1024.89	0	122.166	3093.19	0	0	0	0	0	0	0	0	0	0	0	0	0	0	0	0	0
																			100434	51250	48762	51672.4	33758.3	17491.7	100434	54354.9	37904.5	0	2515.61	0	228.458	5430.9	0	0	0	0	0	0	0	0	0	0	0	0	0	0	0	0	0
																			80571.1	42494	39704.9	40866.1	28049.8	14444.1	80571.1	43659.1	30528.4	0	1741.86	0	141.265	4500.44	0	0	0	0	0	0	0	0	0	0	0	0	0	0	0	0	0
																			111979	58966.9	55305.4	56673.6	39020.8	19946	111979	61933.1	42244.3	0	2240.43	0	121.753	5439.4	0	0	0	0	0	0	0	0	0	0	0	0	0	0	0	0	0
																			50004.7	26119.3	24512.8	25491.8	17217.4	8901.9	50004.7	26330.3	19616.3	0	1198.79	0	77.5058	2781.83	0	0	0	0	0	0	0	0	0	0	0	0	0	0	0	0	0
																			53280.3	28230.9	26296.1	26984.2	18591.6	9639.29	53280.3	28217.3	20701.7	0	1281.92	0	89.5673	2989.76	0	0	0	0	0	0	0	0	0	0	0	0	0	0	0	0	0
																			74508.4	39569.4	36796.6	37711.8	26042.7	13526.7	74508.4	39638.6	28938.4	0	1779.16	0	138.062	4014.13	0	0	0	0	0	0	0	0	0	0	0	0	0	0	0	0	0
																			69119.5	36053	33882.5	35237	23752.5	12300.6	69119.5	37713.7	25949.5	0	1510.29	0	120.762	3825.22	0	0	0	0	0	0	0	0	0	0	0	0	0	0	0	0	0
																			94420	49427.8	46281.8	48138.1	32490.1	16937.7	94420	48844.5	38445.9	0	1827.24	0	160.772	5141.55	0	0	0	0	0	0	0	0	0	0	0	0	0	0	0	0	0
																			86488.5	45375.7	42571.7	43916.8	29941.1	15434.6	86488.5	46960.4	32908.6	0	1864.43	0	32.0249	4723	0	0	0	0	0	0	0	0	0	0	0	0	0	0	0	0	0
																			97689.4	49649.7	47340.8	50348.5	32747.4	16902.3	97689.4	52552.7	37876.6	0	1965.8	0	176.595	5117.7	0	0	0	0	0	0	0	0	0	0	0	0	0	0	0	0	0
																			91329.7	47744.9	44783.8	46545.9	31464	16280.9	91329.7	48546.4	35416.2	0	2189.54	0	238.139	4939.42	0	0	0	0	0	0	0	0	0	0	0	0	0	0	0	0	0
																			74655.2	39833.8	36969.1	37686.1	26239	13594.8	74655.2	40265.2	28613.1	0	1478.42	0	75.7193	4222.65	0	0	0	0	0	0	0	0	0	0	0	0	0	0	0	0	0
																			74053.4	39040	36498	37555.4	25723.9	13316.1	74053.4	39777.2	28342.3	0	1703.73	0	142.907	4087.29	0	0	0	0	0	0	0	0	0	0	0	0	0	0	0	0	0
																			58758.8	30298.7	28645.1	30113.7	19951.8	10346.9	58758.8	31230.1	22938.8	0	1378.37	0	118.67	3092.8	0	0	0	0	0	0	0	0	0	0	0	0	0	0	0	0	0
																			67322.1	34224.9	32643	34679.1	22561.8	11663	67322.1	36178.5	25817.6	0	1654.22	0	106.225	3565.6	0	0	0	0	0	0	0	0	0	0	0	0	0	0	0	0	0
																			79650.9	41791	39184.4	40466.5	27568.5	14222.5	79650.9	43459	29680.2	0	1999.29	0	122.785	4389.6	0	0	0	0	0	0	0	0	0	0	0	0	0	0	0	0	0
																			62713.3	32730.9	30770.1	31943.2	21574.4	11156.6	62713.3	33835.6	24097.7	0	1327.53	0	143.79	3308.72	0	0	0	0	0	0	0	0	0	0	0	0	0	0	0	0	0
																			83826.3	44836.9	41606	42220.3	29617	15219.9	83826.3	45190.7	32099.6	0	1798.06	0	141.986	4596.04	0	0	0	0	0	0	0	0	0	0	0	0	0	0	0	0	0
																			89736.5	46686	43973.9	45762.6	30784.5	15901.5	89736.5	48370.8	34804.5	0	1784.9	0	87.0824	4689.24	0	0	0	0	0	0	0	0	0	0	0	0	0	0	0	0	0
																			96032.1	51269.1	47559	48473.1	33824.4	17444.7	96032.1	51378.7	36980.6	0	2110.04	0	199.931	5362.83	0	0	0	0	0	0	0	0	0	0	0	0	0	0	0	0	0
																			75595.4	39501.9	37090	38505.4	26034.8	13467	75595.4	40792	28665	0	1696.03	0	173.347	4269.07	0	0	0	0	0	0	0	0	0	0	0	0	0	0	0	0	0
																			89216.6	46905.5	43974.9	45241.7	30975.3	15930.2	89216.6	49326.6	32768.7	0	2185.75	0	158.641	4776.88	0	0	0	0	0	0	0	0	0	0	0	0	0	0	0	0	0
																			77255.2	39990.4	37789.3	39465.9	26372.6	13617.8	77255.2	42381.2	29025.8	0	1560.09	0	106.812	4181.25	0	0	0	0	0	0	0	0	0	0	0	0	0	0	0	0	0
																			78127.4	40439.5	38200.5	39926.9	26668.6	13771	78127.4	43217.7	28930.5	0	1497.74	0	122.522	4358.99	0	0	0	0	0	0	0	0	0	0	0	0	0	0	0	0	0
																			125852	64661.6	61394.4	64457.6	42670.9	21990.7	125852	69366.7	47148.6	0	2778.74	0	159.862	6398.1	0	0	0	0	0	0	0	0	0	0	0	0	0	0	0	0	0
																			98736.9	49866.5	47773.3	50963.6	32906.1	16960.4	98736.9	54304.7	37137.2	0	2176.06	0	122.677	4996.24	0	0	0	0	0	0	0	0	0	0	0	0	0	0	0	0	0
																			67176.3	34860.6	32801.9	34374.4	22960.7	11899.8	67176.3	35311.9	26400.7	0	1485.41	0	197.79	3780.56	0	0	0	0	0	0	0	0	0	0	0	0	0	0	0	0	0
																			71863.4	37199.1	35142.5	36720.9	24526.5	12672.6	71863.4	39632.4	26861.5	0	1460.58	0	155.051	3753.84	0	0	0	0	0	0	0	0	0	0	0	0	0	0	0	0	0
																			115565	59822.1	56457.2	59107.7	39434.8	20387.3	115565	62928	44143.7	0	2367.16	0	100.021	6026.1	0	0	0	0	0	0	0	0	0	0	0	0	0	0	0	0	0
																			61034.7	31412.5	29768.7	31266.1	20750.3	10662.2	61034.7	33136.9	23160.8	0	1492.01	0	62.4518	3182.52	0	0	0	0	0	0	0	0	0	0	0	0	0	0	0	0	0
																			108064	56899.2	53251.5	54812.9	37568.4	19330.8	108064	58550.4	41391.7	0	2351.46	0	143.465	5627.39	0	0	0	0	0	0	0	0	0	0	0	0	0	0	0	0	0
																			128477	66558.1	62839.7	65637.5	43886.9	22671.1	128477	70464.6	48863.7	0	2508.04	0	194.553	6446.34	0	0	0	0	0	0	0	0	0	0	0	0	0	0	0	0	0
																			103253	52703.8	50133.3	53120.2	34796.4	17907.4	103253	56113.3	39094.3	0	2284.02	0	268.446	5493.29	0	0	0	0	0	0	0	0	0	0	0	0	0	0	0	0	0
																			101215	52907	49696.2	51519	34932.7	17974.3	101215	54463.7	38836.3	0	2371.16	0	192	5352.04	0	0	0	0	0	0	0	0	0	0	0	0	0	0	0	0	0
																			109511	56683.1	53523.9	55987.6	37361.4	19321.7	109511	60048.5	41068.8	0	2349.76	0	220.569	5823.82	0	0	0	0	0	0	0	0	0	0	0	0	0	0	0	0	0
																			50927.4	26352	24881.2	26046.3	17329.6	9022.46	50927.4	27555	19284.3	0	1128.82	0	53.3414	2905.93	0	0	0	0	0	0	0	0	0	0	0	0	0	0	0	0	0
																			48179.1	25173.7	23637.9	24541.2	16602.8	8570.96	48179.1	25555.1	18914.3	0	1099.76	0	65.2752	2544.67	0	0	0	0	0	0	0	0	0	0	0	0	0	0	0	0	0
																			89185.2	45242.7	43191.4	45993.8	29762.8	15479.9	89185.2	48622.1	33997.2	0	1832.96	0	134.943	4598.01	0	0	0	0	0	0	0	0	0	0	0	0	0	0	0	0	0
																			94826.4	49042.2	46300	48526.5	32300.3	16741.9	94826.4	51117.7	36449.3	0	2010.44	0	151.941	5096.98	0	0	0	0	0	0	0	0	0	0	0	0	0	0	0	0	0
																			78468.3	40906.9	38486.7	39981.6	26995	13911.9	78468.3	42930.3	29406.2	0	1756.16	0	152.268	4223.35	0	0	0	0	0	0	0	0	0	0	0	0	0	0	0	0	0
																			28579.1	14851.3	13951	14628.1	9743.84	5107.49	28579.1	14775.7	11465.2	0	706.228	0	23.3906	1608.49	0	0	0	0	0	0	0	0	0	0	0	0	0	0	0	0	0
																			87397.8	45495.8	42758.4	44639.4	29935.8	15560	87397.8	46527.5	34234.8	0	1681.66	0	186.306	4767.49	0	0	0	0	0	0	0	0	0	0	0	0	0	0	0	0	0
																			65196.5	33617.7	31778.2	33418.3	22111.5	11506.2	65196.5	34803.2	25329.7	0	1427.5	0	127.692	3508.43	0	0	0	0	0	0	0	0	0	0	0	0	0	0	0	0	0
																			89701.6	45381.8	43355.2	46346.3	29854.8	15527	89701.6	48349.4	34933.8	0	1779.59	0	115.029	4523.85	0	0	0	0	0	0	0	0	0	0	0	0	0	0	0	0	0
																			45906	23138.2	22086	23820	15161	7977.17	45906	24028.7	18276.5	0	963.93	0	78.3807	2558.41	0	0	0	0	0	0	0	0	0	0	0	0	0	0	0	0	0
																			125317	64380	61065.5	64251.6	42524.1	21855.9	125317	69344.8	46728	0	2720.52	0	333.591	6190.19	0	0	0	0	0	0	0	0	0	0	0	0	0	0	0	0	0
																			75826	40055.9	37418	38408	26434.8	13621.1	75826	40471.2	29214.4	0	1944.79	0	108.499	4087.07	0	0	0	0	0	0	0	0	0	0	0	0	0	0	0	0	0
																			81795.7	42903.5	40232.8	41562.9	28310.1	14593.4	81795.7	43924	31366.3	0	2085.06	0	160.27	4260.09	0	0	0	0	0	0	0	0	0	0	0	0	0	0	0	0	0
																			99360.4	51131	48373.5	50986.9	33666.7	17464.4	99360.4	53096.1	39189.7	0	1745.96	0	168.717	5159.97	0	0	0	0	0	0	0	0	0	0	0	0	0	0	0	0	0
																			87455.7	45601.4	42926.6	44529.1	30138.5	15463	87455.7	48615.7	32026.9	0	2027.83	0	170.491	4614.76	0	0	0	0	0	0	0	0	0	0	0	0	0	0	0	0	0
																			118956	60543.9	57683.1	61272.8	39849.9	20694	118956	65284.3	44579.8	0	2556.93	0	258.746	6276.18	0	0	0	0	0	0	0	0	0	0	0	0	0	0	0	0	0
																			121939	62064.5	59135	62804.4	40847.1	21217.5	121939	65942.9	46977.8	0	2514.71	0	161.243	6342.75	0	0	0	0	0	0	0	0	0	0	0	0	0	0	0	0	0
																			77435.4	40590.1	38009.2	39426.2	26745.7	13844.4	77435.4	41718.4	29536.6	0	1814.81	0	217.378	4148.16	0	0	0	0	0	0	0	0	0	0	0	0	0	0	0	0	0
																			89408.2	47128.5	44079.6	45328.6	31076.1	16052.3	89408.2	48545.2	33680.4	0	2069.37	0	195.399	4917.88	0	0	0	0	0	0	0	0	0	0	0	0	0	0	0	0	0
																			105389	55024.8	51828.2	53561	36362.2	18662.6	105389	58687.5	38717.3	0	2233.38	0	181.554	5569.46	0	0	0	0	0	0	0	0	0	0	0	0	0	0	0	0	0
																			83256.4	43958.2	41059.2	42197.2	29000.8	14957.4	83256.4	44780.4	31916.7	0	1872.79	0	116.662	4569.83	0	0	0	0	0	0	0	0	0	0	0	0	0	0	0	0	0
																			110848	58303.3	54619	56229.2	38470.9	19832.4	110848	60358.1	41853.3	0	2585.06	0	210.433	5841.27	0	0	0	0	0	0	0	0	0	0	0	0	0	0	0	0	0
																			69620	35944.2	33976.2	35643.8	23704.4	12239.8	69620	37352.6	26707.4	0	1593.14	0	163.485	3803.37	0	0	0	0	0	0	0	0	0	0	0	0	0	0	0	0	0
																			55166.2	28544.4	26909.5	28256.7	18767.9	9776.47	55166.2	29441.9	21489.5	0	1205.46	0	78.6315	2950.79	0	0	0	0	0	0	0	0	0	0	0	0	0	0	0	0	0
																			80880.5	42335.3	39748.4	41132.1	27937	14398.3	80880.5	43667.5	30883.1	0	1883.91	0	102.509	4343.46	0	0	0	0	0	0	0	0	0	0	0	0	0	0	0	0	0
																			64689.3	34085.4	31868	32821.3	22402	11683.4	64689.3	35239.2	24302.8	0	1211.6	0	151.634	3783.98	0	0	0	0	0	0	0	0	0	0	0	0	0	0	0	0	0
																			114714	58332.8	55540.8	59173	38384.7	19948.2	114714	61451.8	44946.1	0	2246.37	0	303.32	5766.22	0	0	0	0	0	0	0	0	0	0	0	0	0	0	0	0	0
																			43790.9	22660.3	21381.4	22409.5	14950.5	7709.8	43790.9	23124.9	17299.9	0	1018.32	0	46.4753	2301.26	0	0	0	0	0	0	0	0	0	0	0	0	0	0	0	0	0
																			103731	54311.1	50880.1	52851.1	35690.5	18620.6	103731	55691.9	39993	0	2275.09	0	231.06	5540.14	0	0	0	0	0	0	0	0	0	0	0	0	0	0	0	0	0
																			92529.9	48430.3	45481.3	47048.6	31925.8	16504.5	92529.9	50484.5	34929.2	0	2093.49	0	119.704	4902.97	0	0	0	0	0	0	0	0	0	0	0	0	0	0	0	0	0
																			77734.4	39943.4	37875.9	39858.5	26281	13662.3	77734.4	42818.6	29153.7	0	1586.64	0	135.227	4040.21	0	0	0	0	0	0	0	0	0	0	0	0	0	0	0	0	0
																			84513	43634.8	41242.6	43270.5	28733.7	14901.1	84513	45665.9	32582.9	0	1527.47	0	135.353	4601.41	0	0	0	0	0	0	0	0	0	0	0	0	0	0	0	0	0
																			101055	53016.9	49692.2	51362.6	34887.3	18129.7	101055	54959	38047.3	0	2319.23	0	200.095	5529.13	0	0	0	0	0	0	0	0	0	0	0	0	0	0	0	0	0
																			89428.7	45892	43539.8	45888.9	30246.5	15645.4	89428.7	48249.7	33897.2	0	2368.62	0	175.369	4737.87	0	0	0	0	0	0	0	0	0	0	0	0	0	0	0	0	0
																			103969	53843.7	50815.4	53153.1	35512.2	18331.5	103969	56142.2	40211.2	0	2036.76	0	76.6214	5501.78	0	0	0	0	0	0	0	0	0	0	0	0	0	0	0	0	0
																			49867.8	25672.4	24312.5	25555.3	16917.3	8755.17	49867.8	27127.9	18674.6	0	1150.39	0	96.6319	2818.34	0	0	0	0	0	0	0	0	0	0	0	0	0	0	0	0	0
																			99557.2	52749.3	49205.5	50351.7	34746	18003.3	99557.2	54586.3	37533.4	0	2140.71	0	215.557	5081.23	0	0	0	0	0	0	0	0	0	0	0	0	0	0	0	0	0
																			80325.4	41582.7	39293.7	41031.7	27471.8	14110.9	80325.4	44048	30033.3	0	1713.6	0	122.475	4408	0	0	0	0	0	0	0	0	0	0	0	0	0	0	0	0	0
																			74560.8	37652.5	35994.3	38566.5	24826.8	12825.8	74560.8	38986.6	29818.6	0	1732.67	0	80.9113	3942.01	0	0	0	0	0	0	0	0	0	0	0	0	0	0	0	0	0
																			40196.2	20464.4	19452.2	20744.1	13453.2	7011.2	40196.2	21331.1	15655.2	0	836.17	0	95.2266	2278.59	0	0	0	0	0	0	0	0	0	0	0	0	0	0	0	0	0
																			27330.7	14171.9	13326.7	14004	9320.46	4851.4	27330.7	14007	11027.2	0	675.348	0	46.719	1574.47	0	0	0	0	0	0	0	0	0	0	0	0	0	0	0	0	0
																			138037	72703.1	68053.5	69983.3	47965.7	24737.4	138037	76391.1	51480.3	0	2820.43	0	177.459	7167.56	0	0	0	0	0	0	0	0	0	0	0	0	0	0	0	0	0
																			120687	64112.1	59671.1	61016.3	42290.4	21821.7	120687	65545.7	45600.4	0	2697.05	0	233.919	6610.31	0	0	0	0	0	0	0	0	0	0	0	0	0	0	0	0	0
																			102290	54445.5	50565.1	51724.7	35923.5	18522	102290	53512.9	40731	0	2448.87	0	210.383	5386.61	0	0	0	0	0	0	0	0	0	0	0	0	0	0	0	0	0
																			132098	69088.3	65038.2	67059.6	45643.7	23444.6	132098	74020.3	47655.9	0	3539.34	0	272.964	6609.25	0	0	0	0	0	0	0	0	0	0	0	0	0	0	0	0	0
																			128458	65889.6	62514.1	65943.5	43409.4	22480.2	128458	70057	48997.3	0	2478.86	0	179.56	6744.89	0	0	0	0	0	0	0	0	0	0	0	0	0	0	0	0	0
																			105572	55190.6	51794.6	53776.9	36350.6	18840	105572	58347	39475.4	0	1745.06	0	349.824	5654.3	0	0	0	0	0	0	0	0	0	0	0	0	0	0	0	0	0
																			90232.6	46880.6	44149.9	46082.7	30876.9	16003.7	90232.6	48639.7	35418.7	0	1565.71	0	56.6515	4551.8	0	0	0	0	0	0	0	0	0	0	0	0	0	0	0	0	0
																			90866.5	48420.4	44991.9	45874.6	31925.2	16495.2	90866.5	49029.6	34245.9	0	2283.28	0	143.652	5164.09	0	0	0	0	0	0	0	0	0	0	0	0	0	0	0	0	0
																			115990	60255.3	56874.8	59114.9	39831	20424.3	115990	63252.7	44053.7	0	2474.15	0	180.401	6028.75	0	0	0	0	0	0	0	0	0	0	0	0	0	0	0	0	0
																			81381.6	43210.7	40236.8	41144.9	28486.3	14724.4	81381.6	43889.5	30961.6	0	1870.48	0	170.033	4489.99	0	0	0	0	0	0	0	0	0	0	0	0	0	0	0	0	0
																			83794.6	44393.2	41427.1	42367.6	29291.4	15101.8	83794.6	46208.8	31215.1	0	1799.54	0	129.24	4441.9	0	0	0	0	0	0	0	0	0	0	0	0	0	0	0	0	0
																			90861.8	46531.6	44172.6	46689.1	30660.2	15871.3	90861.8	47806.1	36608.8	0	1893.1	0	89.736	4464.03	0	0	0	0	0	0	0	0	0	0	0	0	0	0	0	0	0
																			68077.4	36236.9	33682.2	34395.3	23920.4	12316.5	68077.4	36357.1	26605.6	0	1493.92	0	101.17	3519.66	0	0	0	0	0	0	0	0	0	0	0	0	0	0	0	0	0
																			83795.4	42673.8	40649.3	43146.1	28146.1	14527.7	83795.4	45045.4	32377.8	0	1804.22	0	154.863	4413.12	0	0	0	0	0	0	0	0	0	0	0	0	0	0	0	0	0
																			123522	64733.9	60757.7	62763.9	42661.3	22072.6	123522	68818.4	45590.6	0	2570.01	0	260.377	6282.16	0	0	0	0	0	0	0	0	0	0	0	0	0	0	0	0	0
																			92547.4	48957.3	45720.7	46826.7	32307.4	16649.9	92547.4	50223.8	34580.2	0	2441.72	0	189.588	5112.13	0	0	0	0	0	0	0	0	0	0	0	0	0	0	0	0	0
																			115252	59716.8	56389.6	58862	39372.9	20343.9	115252	63470.8	43136.7	0	2297.75	0	220.082	6126.24	0	0	0	0	0	0	0	0	0	0	0	0	0	0	0	0	0
																			81476.7	41895.8	39744.8	41731.9	27624.4	14271.4	81476.7	45194.8	30153.8	0	1767.18	0	101.15	4259.74	0	0	0	0	0	0	0	0	0	0	0	0	0	0	0	0	0
																			78736.8	42592.7	39255.8	39481	28074.1	14518.6	78736.8	42472.3	30037.6	0	1727.73	0	157.367	4341.77	0	0	0	0	0	0	0	0	0	0	0	0	0	0	0	0	0
																			110856	57424.9	54305.9	56550.2	37945.1	19479.8	110856	61105.3	41515.1	0	2286.78	0	124.36	5824.57	0	0	0	0	0	0	0	0	0	0	0	0	0	0	0	0	0
																			76607.1	40262	37742.8	38864.3	26595.7	13666.3	76607.1	41840	28801.6	0	1715.73	0	141.232	4108.56	0	0	0	0	0	0	0	0	0	0	0	0	0	0	0	0	0
																			69180.2	36052.6	33935.8	35244.4	23747.4	12305.2	69180.2	37632.3	26216.4	0	1482.9	0	127.736	3720.94	0	0	0	0	0	0	0	0	0	0	0	0	0	0	0	0	0
																			108274	55943.4	52851.1	55422.4	36859.9	19083.5	108274	59135.1	40908.2	0	2486.51	0	257.5	5486.16	0	0	0	0	0	0	0	0	0	0	0	0	0	0	0	0	0
																			95601.9	48043.2	46101.9	49500	31669	16374.2	95601.9	51207.1	37432.2	0	2107.54	0	168.951	4686.12	0	0	0	0	0	0	0	0	0	0	0	0	0	0	0	0	0
																			65863.5	33965.9	32108.2	33755.3	22421.4	11544.5	65863.5	35053.5	25946.7	0	1374.07	0	82.323	3406.96	0	0	0	0	0	0	0	0	0	0	0	0	0	0	0	0	0
																			96921	50893.8	47630.2	49290.9	33545.4	17348.4	96921	53136.7	36402.8	0	1698.89	0	322.221	5360.43	0	0	0	0	0	0	0	0	0	0	0	0	0	0	0	0	0
																			76882.7	40456.5	37869.8	39013	26687	13769.5	76882.7	42073.6	29328.5	0	1341.14	0	138.646	4000.92	0	0	0	0	0	0	0	0	0	0	0	0	0	0	0	0	0
																			123138	62943.6	59888.3	63249.9	41559.5	21384.1	123138	67509.4	46738.7	0	2448.13	0	216.137	6225.79	0	0	0	0	0	0	0	0	0	0	0	0	0	0	0	0	0
																			71276.3	37751	35136.7	36139.6	24811.3	12939.7	71276.3	37748.2	27670.9	0	1590.67	0	88.0558	4178.51	0	0	0	0	0	0	0	0	0	0	0	0	0	0	0	0	0
																			64491.3	34428.7	31915.5	32575.8	22629.6	11799.1	64491.3	34178.1	24973.7	0	1501.47	0	139.947	3698.19	0	0	0	0	0	0	0	0	0	0	0	0	0	0	0	0	0
																			63264.2	32672.4	30867.5	32396.6	21533	11139.5	63264.2	34118.7	24264.8	0	1358.64	0	36.7672	3485.27	0	0	0	0	0	0	0	0	0	0	0	0	0	0	0	0	0
																			98470.6	50802.8	48095.3	50375.2	33510.5	17292.4	98470.6	54734.3	36372.3	0	2024.73	0	170.788	5168.49	0	0	0	0	0	0	0	0	0	0	0	0	0	0	0	0	0
																			90945.2	47040.7	44486.3	46458.9	31061.9	15978.8	90945.2	49879.5	34514.7	0	1751.39	0	128.354	4671.26	0	0	0	0	0	0	0	0	0	0	0	0	0	0	0	0	0
																			83634.8	43444.5	40933.8	42701	28634.8	14809.8	83634.8	44795.1	32096.5	0	1972.74	0	154.278	4616.19	0	0	0	0	0	0	0	0	0	0	0	0	0	0	0	0	0
																			115160	58676.7	55872.8	59287.7	38657.6	20019.2	115160	62263.6	44160.3	0	2624.79	0	183.241	5928.57	0	0	0	0	0	0	0	0	0	0	0	0	0	0	0	0	0
																			79276.4	42055	39237.1	40039.4	27783.1	14271.9	79276.4	42939.6	29895.9	0	1827.07	0	139.285	4474.52	0	0	0	0	0	0	0	0	0	0	0	0	0	0	0	0	0
																			79836.2	41047.9	38866.9	40969.3	27013.8	14034.1	79836.2	42680.5	31248.1	0	1606.66	0	112.412	4188.56	0	0	0	0	0	0	0	0	0	0	0	0	0	0	0	0	0
																			61657.9	32352	30251	31406.9	21308.1	11043.9	61657.9	32460	24240	0	1244.95	0	158.303	3554.68	0	0	0	0	0	0	0	0	0	0	0	0	0	0	0	0	0
																			78231.6	40508.2	38236	39995.7	26682.6	13825.5	78231.6	42215	29930.5	0	1867.07	0	76.9588	4142.13	0	0	0	0	0	0	0	0	0	0	0	0	0	0	0	0	0
																			136518	70959.1	66869	69648.9	46859	24100.1	136518	73088.2	53034	0	3220.75	0	269.508	6905.56	0	0	0	0	0	0	0	0	0	0	0	0	0	0	0	0	0
																			64103.4	33616.5	31526.6	32576.8	22170.6	11445.8	64103.4	34707.1	24380.6	0	1426.5	0	143.166	3446.03	0	0	0	0	0	0	0	0	0	0	0	0	0	0	0	0	0
																			108087	55861	52779.3	55307.8	36849.2	19011.8	108087	58565.9	41757.2	0	2191.04	0	104.834	5468.16	0	0	0	0	0	0	0	0	0	0	0	0	0	0	0	0	0
																			107862	54625.4	52195.4	55666.8	35985.6	18639.8	107862	58555.1	40853.5	0	2551	0	219.056	5683.49	0	0	0	0	0	0	0	0	0	0	0	0	0	0	0	0	0
																			130489	68468.4	64198.1	66290.8	45122.1	23346.2	130489	72176.5	48877.4	0	2797.27	0	282.84	6354.88	0	0	0	0	0	0	0	0	0	0	0	0	0	0	0	0	0
																			77180.8	39128.4	37374.7	39806	25820.7	13307.8	77180.8	42227	29222.4	0	1555.7	0	172.617	4003.05	0	0	0	0	0	0	0	0	0	0	0	0	0	0	0	0	0
																			70400.5	36341.8	34338.8	36061.7	23960.3	12381.5	70400.5	37587.1	27194.6	0	1582.16	0	157.603	3879.01	0	0	0	0	0	0	0	0	0	0	0	0	0	0	0	0	0
																			32037.4	17001.4	15804.8	16232.6	11185.4	5815.94	32037.4	16740.2	12629.3	0	725.886	0	53.5057	1888.46	0	0	0	0	0	0	0	0	0	0	0	0	0	0	0	0	0
																			53876.1	28629.1	26652.2	27223.9	18861.4	9767.63	53876.1	29061.9	20260.1	0	1299.14	0	65.7315	3189.35	0	0	0	0	0	0	0	0	0	0	0	0	0	0	0	0	0
																			65367.9	34363	32165.3	33202.6	22676.1	11686.9	65367.9	35259.9	25069.3	0	1389.6	0	103.882	3545.25	0	0	0	0	0	0	0	0	0	0	0	0	0	0	0	0	0
																			85600.6	44752.1	42066.6	43534	29477.3	15274.8	85600.6	47390	31737.3	0	1819.14	0	222.777	4431.3	0	0	0	0	0	0	0	0	0	0	0	0	0	0	0	0	0
																			25342.4	13242.8	12415.4	12927	8710.54	4532.3	25342.4	13407.5	9898.63	0	507.142	0	26.069	1503.03	0	0	0	0	0	0	0	0	0	0	0	0	0	0	0	0	0
																			91208.4	47447.8	44615.5	46592.9	31160.5	16287.3	91208.4	49399.3	34606.7	0	2206.22	0	207.696	4788.56	0	0	0	0	0	0	0	0	0	0	0	0	0	0	0	0	0
																			94714.7	48987.8	46265.3	48449.4	32287.6	16700.2	94714.7	51343.5	35695.2	0	2271.19	0	192.071	5212.75	0	0	0	0	0	0	0	0	0	0	0	0	0	0	0	0	0
																			86959.2	45135.8	42493.4	44465.8	29706.8	15429.1	86959.2	46650.7	33475	0	2063.15	0	147.98	4622.38	0	0	0	0	0	0	0	0	0	0	0	0	0	0	0	0	0
																			83318	43188.6	40763.7	42554.4	28501.9	14686.6	83318	45449.7	31229.6	0	1978.95	0	270.678	4389.16	0	0	0	0	0	0	0	0	0	0	0	0	0	0	0	0	0
																			109743	56743.6	53637.3	56106.1	37429.9	19313.7	109743	58965.4	41883.9	0	2753.49	0	210.619	5930.03	0	0	0	0	0	0	0	0	0	0	0	0	0	0	0	0	0
																			89129.9	45319.7	43181.9	45948	29853.6	15466.1	89129.9	47645.1	34720.3	0	1716.55	0	108.675	4939.22	0	0	0	0	0	0	0	0	0	0	0	0	0	0	0	0	0
																			124074	63772.7	60414.8	63659.6	42034.7	21738	124074	67553.3	47638.2	0	2385.6	0	254.877	6242.42	0	0	0	0	0	0	0	0	0	0	0	0	0	0	0	0	0
																			55259.7	28956.2	27112.6	28147.2	19051.8	9904.46	55259.7	28989.3	21735.7	0	1307.45	0	105.117	3122.21	0	0	0	0	0	0	0	0	0	0	0	0	0	0	0	0	0
																			73103.1	38380.5	36007.7	37095.3	25336.3	13044.2	73103.1	40252.3	27044.1	0	1753.69	0	170.402	3882.65	0	0	0	0	0	0	0	0	0	0	0	0	0	0	0	0	0
																			43201.9	22855.3	21334	21867.8	15071.1	7784.18	43201.9	23771.3	16127.2	0	850.156	0	77.1174	2376.05	0	0	0	0	0	0	0	0	0	0	0	0	0	0	0	0	0
																			82051.4	43667.6	40562.1	41489.3	28796.2	14871.4	82051.4	43481.3	32040.1	0	1977.22	0	176.555	4376.23	0	0	0	0	0	0	0	0	0	0	0	0	0	0	0	0	0
																			95470.9	49590	46723.7	48747.2	32739.6	16850.4	95470.9	51244.8	36813.3	0	2157.37	0	114.107	5141.27	0	0	0	0	0	0	0	0	0	0	0	0	0	0	0	0	0
																			98849.6	51959.1	48615.6	50233.9	34306.2	17652.9	98849.6	52876.6	38074.1	0	2265.82	0	164.709	5468.32	0	0	0	0	0	0	0	0	0	0	0	0	0	0	0	0	0
																			86172.8	45083.7	42352	43820.8	29748	15335.7	86172.8	47624.3	32005.4	0	1922.46	0	113.705	4506.89	0	0	0	0	0	0	0	0	0	0	0	0	0	0	0	0	0
																			70669	36912.1	34647.5	36021.5	24357.2	12554.8	70669	37973.1	26992	0	1465.24	0	118.99	4119.7	0	0	0	0	0	0	0	0	0	0	0	0	0	0	0	0	0
																			68585.7	36132	33839.4	34746.3	23884	12248	68585.7	37742.4	25494	0	1542.8	0	173.559	3632.95	0	0	0	0	0	0	0	0	0	0	0	0	0	0	0	0	0
																			48435	25176.8	23696.2	24738.8	16548.2	8628.54	48435	26076.6	18757.2	0	995.002	0	46.0783	2560.14	0	0	0	0	0	0	0	0	0	0	0	0	0	0	0	0	0
																			86481.4	46173.5	42940.6	43540.8	30530.6	15642.9	86481.4	47436.2	32386.4	0	1766.7	0	89.6765	4802.43	0	0	0	0	0	0	0	0	0	0	0	0	0	0	0	0	0
																			67471.1	36094	33447.6	34023.5	23746.9	12347.1	67471.1	35774	26228.1	0	1684.42	0	118.059	3666.49	0	0	0	0	0	0	0	0	0	0	0	0	0	0	0	0	0
																			99127.7	52991.2	49113.2	50014.5	34903.7	18087.5	99127.7	53464.5	38216.3	0	2024.43	0	273.221	5149.2	0	0	0	0	0	0	0	0	0	0	0	0	0	0	0	0	0
																			93889.2	49049.8	46087.1	47802.1	32376.3	16673.5	93889.2	50743.1	35945	0	2051.87	0	135.444	5013.73	0	0	0	0	0	0	0	0	0	0	0	0	0	0	0	0	0
																			47555.7	24677.3	23247.9	24307.8	16257.6	8419.7	47555.7	25451.3	18573.3	0	859.136	0	70.3531	2601.62	0	0	0	0	0	0	0	0	0	0	0	0	0	0	0	0	0
																			42364.7	22086.5	20703	21661.7	14513.2	7573.37	42364.7	21780.9	17024.9	0	943.456	0	79.1485	2536.28	0	0	0	0	0	0	0	0	0	0	0	0	0	0	0	0	0
																			106596	54664.6	51864.6	54731.1	36038.7	18625.9	106596	57217.2	41379	0	2389.64	0	220.955	5388.81	0	0	0	0	0	0	0	0	0	0	0	0	0	0	0	0	0
																			71240.2	37714.8	35154	36086.2	24838.9	12875.9	71240.2	38604.7	27304.5	0	1678.36	0	82.8395	3569.89	0	0	0	0	0	0	0	0	0	0	0	0	0	0	0	0	0
																			89503	46489.8	43896.9	45606.1	30660.7	15829.1	89503	49945.5	32372.4	0	2384.22	0	110.45	4690.43	0	0	0	0	0	0	0	0	0	0	0	0	0	0	0	0	0
																			43152	22423.2	21133.2	22018.7	14770	7653.23	43152	22897.8	16875.1	0	1054.76	0	51.4075	2272.93	0	0	0	0	0	0	0	0	0	0	0	0	0	0	0	0	0
																			112885	58908.6	55433.3	57452.2	38877.5	20031	112885	61062.1	43190	0	2823.55	0	176.761	5633.05	0	0	0	0	0	0	0	0	0	0	0	0	0	0	0	0	0
																			72188.6	37878.4	35560.2	36628.4	25009.6	12868.8	72188.6	39617.2	26783.3	0	1837.1	0	98.8597	3852.17	0	0	0	0	0	0	0	0	0	0	0	0	0	0	0	0	0
																			122264	64430.5	60228.9	62035.5	42488.3	21942.2	122264	65856.1	46928.7	0	2727.68	0	264.79	6487.13	0	0	0	0	0	0	0	0	0	0	0	0	0	0	0	0	0
																			52437.5	26815.2	25387.6	27049.9	17634.2	9181.08	52437.5	26797.9	21307.7	0	1163.54	0	128.568	3039.8	0	0	0	0	0	0	0	0	0	0	0	0	0	0	0	0	0
																			87292.3	45151.4	42562.6	44729.7	29735.4	15416	87292.3	45293.5	35141.9	0	2087.34	0	176.061	4593.55	0	0	0	0	0	0	0	0	0	0	0	0	0	0	0	0	0
																			38817.7	20102.5	18968.7	19849.1	13240.1	6862.46	38817.7	20690.4	15214	0	835.092	0	50.2916	2028.03	0	0	0	0	0	0	0	0	0	0	0	0	0	0	0	0	0
																			127252	65596.2	62186.8	65065.1	43337	22259.3	127252	69890.3	47933.7	0	2825.1	0	266.266	6336.63	0	0	0	0	0	0	0	0	0	0	0	0	0	0	0	0	0
																			109480	56388.7	53341.9	56138.2	37091.7	19297	109480	58259.6	42649	0	2560.1	0	159.708	5851.73	0	0	0	0	0	0	0	0	0	0	0	0	0	0	0	0	0
																			97244.6	52469.1	48481.4	48763.2	34610.4	17858.7	97244.6	53708.9	35926.8	0	2231.32	0	232.434	5145.22	0	0	0	0	0	0	0	0	0	0	0	0	0	0	0	0	0
																			96895.3	50960.5	47690.9	49204.4	33576.5	17384.1	96895.3	51700.9	37804.8	0	2093.44	0	121.31	5174.93	0	0	0	0	0	0	0	0	0	0	0	0	0	0	0	0	0
																			70100.4	37518	34739.7	35360.6	24691.7	12826.2	70100.4	36865.1	27491.4	0	1551.65	0	124.658	4067.56	0	0	0	0	0	0	0	0	0	0	0	0	0	0	0	0	0
																			127385	65081.4	61931.6	65452.9	42915.9	22165.5	127385	69638.2	48505.9	0	2591.21	0	242.839	6406.42	0	0	0	0	0	0	0	0	0	0	0	0	0	0	0	0	0
																			104144	54373.3	51096.1	53048.2	35856.7	18516.6	104144	55720.8	40097.9	0	2730.43	0	178.194	5416.95	0	0	0	0	0	0	0	0	0	0	0	0	0	0	0	0	0
																			121591	63546.9	59648.6	61942.6	41925.7	21621.2	121591	65600	47274.1	0	2476.9	0	228.639	6011.61	0	0	0	0	0	0	0	0	0	0	0	0	0	0	0	0	0
																			82688.8	42377.6	40246.5	42442.3	27909.8	14467.9	82688.8	45774.1	30658.1	0	1811.16	0	147.967	4297.47	0	0	0	0	0	0	0	0	0	0	0	0	0	0	0	0	0
																			83929	43428.6	41013.4	42915.6	28630.6	14797.9	83929	45597.8	32052.2	0	1671.18	0	163.724	4444.07	0	0	0	0	0	0	0	0	0	0	0	0	0	0	0	0	0
																			81780.3	43036.2	40277.5	41502.8	28353.7	14682.5	81780.3	45195.4	30132.9	0	2004.46	0	87.6393	4359.97	0	0	0	0	0	0	0	0	0	0	0	0	0	0	0	0	0
																			53961.4	28101.6	26430.6	27530.9	18526.9	9574.69	53961.4	29032.5	20642.5	0	1149.26	0	69.9549	3067.24	0	0	0	0	0	0	0	0	0	0	0	0	0	0	0	0	0
																			80899.8	42668.6	39863.5	41036.3	28125.6	14543	80899.8	43033.9	31463.4	0	1945.07	0	176.454	4281.02	0	0	0	0	0	0	0	0	0	0	0	0	0	0	0	0	0
																			58804.2	30699.3	28847.6	29956.6	20208.3	10491	58804.2	31895.7	22274.4	0	1350.82	0	48.1935	3235.18	0	0	0	0	0	0	0	0	0	0	0	0	0	0	0	0	0
																			88787.4	46548.7	43698	45089.4	30786.9	15761.9	88787.4	48667.5	33757.7	0	1742.76	0	193.086	4426.33	0	0	0	0	0	0	0	0	0	0	0	0	0	0	0	0	0
																			85510.2	44890.1	42001.1	43509.2	29563.6	15326.5	85510.2	46655.4	32120	0	1699.85	0	201.229	4833.73	0	0	0	0	0	0	0	0	0	0	0	0	0	0	0	0	0
																			84319.9	44162.5	41388.5	42931.4	29126.2	15036.2	84319.9	44054.5	33693.7	0	2058.25	0	179.902	4333.56	0	0	0	0	0	0	0	0	0	0	0	0	0	0	0	0	0
																			134828	71589.7	66748.8	68079.7	47216.6	24373.1	134828	73427	50573.4	0	3368.58	0	319.465	7140.04	0	0	0	0	0	0	0	0	0	0	0	0	0	0	0	0	0
																			84301.6	43738.8	41234.3	43067.3	28844.4	14894.4	84301.6	45704.5	32163.1	0	1739.99	0	205.732	4488.23	0	0	0	0	0	0	0	0	0	0	0	0	0	0	0	0	0
																			72840.1	37992.2	35734.4	37105.7	25065.3	12927	72840.1	39192.2	28123.9	0	1638.26	0	59.5658	3826.18	0	0	0	0	0	0	0	0	0	0	0	0	0	0	0	0	0
																			109778	56833.2	53682.6	56095.1	37410.7	19422.4	109778	61104.7	40656.1	0	2331.83	0	179.839	5505.26	0	0	0	0	0	0	0	0	0	0	0	0	0	0	0	0	0
																			38965.3	19941.1	18923.4	20041.9	13097.2	6843.86	38965.3	20744	15053.1	0	903.78	0	64.8003	2199.63	0	0	0	0	0	0	0	0	0	0	0	0	0	0	0	0	0
																			108638	56906.4	53446.1	55192.4	37568	19338.3	108638	60595.3	39907.8	0	2237.24	0	173.902	5724.29	0	0	0	0	0	0	0	0	0	0	0	0	0	0	0	0	0
																			75844.8	40055.2	37400.1	38444.7	26442.5	13612.7	75844.8	40427.7	29200.8	0	1783.85	0	112.929	4319.55	0	0	0	0	0	0	0	0	0	0	0	0	0	0	0	0	0
																			86793.4	46216.9	43013.7	43779.6	30498.9	15718	86793.4	47207.1	32882.3	0	2034.24	0	100.714	4569.02	0	0	0	0	0	0	0	0	0	0	0	0	0	0	0	0	0
																			48475.2	25197.9	23634.6	24840.6	16524.3	8673.58	48475.2	24691.3	19818.1	0	1092.1	0	128.98	2744.75	0	0	0	0	0	0	0	0	0	0	0	0	0	0	0	0	0
																			75871.7	39753.4	37291.4	38580.3	26258.6	13494.8	75871.7	41160.3	28956.2	0	1541.4	0	128.092	4085.76	0	0	0	0	0	0	0	0	0	0	0	0	0	0	0	0	0
																			44590.2	23484.1	21965.1	22625.1	15500.2	7983.91	44590.2	23858.4	17106.7	0	1052.61	0	63.4413	2508.98	0	0	0	0	0	0	0	0	0	0	0	0	0	0	0	0	0
																			74551	38914.8	36565.9	37985.1	25624.9	13289.9	74551	40323	28165.4	0	1856.24	0	104.815	4101.63	0	0	0	0	0	0	0	0	0	0	0	0	0	0	0	0	0
																			92309.1	48491.3	45402.5	46906.6	32004	16487.4	92309.1	49262.9	36019.4	0	2063.18	0	214.279	4749.3	0	0	0	0	0	0	0	0	0	0	0	0	0	0	0	0	0
																			114573	59300	55959.2	58613.4	39163.4	20136.5	114573	60830.2	45277	0	2343.69	0	169.083	5952.65	0	0	0	0	0	0	0	0	0	0	0	0	0	0	0	0	0
																			54807.2	29318.6	27128	27679.1	19230.4	10088.2	54807.2	28608.3	21501.2	0	1286.18	0	71.1015	3340.42	0	0	0	0	0	0	0	0	0	0	0	0	0	0	0	0	0
																			71548.1	36875.7	34834.9	36713.2	24312.1	12563.6	71548.1	37119.7	28966.4	0	1636.12	0	51.4524	3774.42	0	0	0	0	0	0	0	0	0	0	0	0	0	0	0	0	0
																			84938.1	44149.7	41483.7	43454.3	29005.8	15143.8	84938.1	44129.4	33889.3	0	1961.5	0	206.048	4751.78	0	0	0	0	0	0	0	0	0	0	0	0	0	0	0	0	0
																			41283	21511	20219	21064	14172.1	7338.87	41283	22036.6	15784.6	0	879.127	0	67.3696	2515.27	0	0	0	0	0	0	0	0	0	0	0	0	0	0	0	0	0
																			67183.6	36291.9	33460.5	33723.1	23926.1	12365.7	67183.6	35687.3	26308.5	0	1463.23	0	65.8724	3658.63	0	0	0	0	0	0	0	0	0	0	0	0	0	0	0	0	0
																			55146.2	28886.3	27048.8	28097.4	19002	9884.33	55146.2	29315.9	21283.6	0	1359.24	0	137.287	3050.24	0	0	0	0	0	0	0	0	0	0	0	0	0	0	0	0	0
																			129857	67061.1	63420.2	66437.2	44277.2	22784	129857	69750.4	50345.6	0	3046.72	0	295.638	6419.01	0	0	0	0	0	0	0	0	0	0	0	0	0	0	0	0	0
																			94666.6	48986.9	46219.6	48447	32252.7	16734.2	94666.6	50832.9	36988.9	0	1669.46	0	231.985	4943.29	0	0	0	0	0	0	0	0	0	0	0	0	0	0	0	0	0
																			99774	50981.7	48410.3	51363.7	33593.5	17388.2	99774	52705.7	39283.4	0	2048.26	0	144.498	5592.18	0	0	0	0	0	0	0	0	0	0	0	0	0	0	0	0	0
																			75597.6	39949.2	37369	38228.7	26383.7	13565.6	75597.6	41131.4	28592.4	0	1829.76	0	77.316	3966.72	0	0	0	0	0	0	0	0	0	0	0	0	0	0	0	0	0
																			96731.8	50220.4	47317.7	49414.1	33126	17094.4	96731.8	52403.7	37044.2	0	1952.88	0	167.057	5164.08	0	0	0	0	0	0	0	0	0	0	0	0	0	0	0	0	0
																			91608.5	48071.2	45048.6	46559.9	31658.2	16413.1	91608.5	49548.7	35216.4	0	1742.68	0	139.819	4960.9	0	0	0	0	0	0	0	0	0	0	0	0	0	0	0	0	0
																			91502.4	47985.1	44997.6	46504.9	31638.5	16346.6	91502.4	49145.2	35144.3	0	2127.92	0	174.8	4910.28	0	0	0	0	0	0	0	0	0	0	0	0	0	0	0	0	0
																			98274.9	50746.4	48071.2	50203.7	33508.5	17238	98274.9	54541.5	36030.4	0	2203.49	0	141.521	5357.92	0	0	0	0	0	0	0	0	0	0	0	0	0	0	0	0	0
																			68723	35641.1	33567.1	35155.9	23465.4	12175.7	68723	36482.7	26558	0	1635.58	0	89.0657	3957.63	0	0	0	0	0	0	0	0	0	0	0	0	0	0	0	0	0
																			111098	59703.4	55256.3	55841.9	39424.4	20279	111098	60229.5	42366.2	0	2543.9	0	220.396	5738.26	0	0	0	0	0	0	0	0	0	0	0	0	0	0	0	0	0
																			93597.2	48305.5	45646.1	47951.1	31888.6	16417	93597.2	49729.8	36619.5	0	2191.88	0	93.6337	4962.34	0	0	0	0	0	0	0	0	0	0	0	0	0	0	0	0	0
																			86675.1	45240.3	42542.3	44132.8	29860.3	15380	86675.1	47546.1	32276.7	0	1921.21	0	189.219	4741.86	0	0	0	0	0	0	0	0	0	0	0	0	0	0	0	0	0
																			18231.1	9392.48	8849.04	9382.1	6147.42	3245.07	18231.1	9332.8	7314.27	0	426.444	0	39.2319	1118.4	0	0	0	0	0	0	0	0	0	0	0	0	0	0	0	0	0
																			112642	57680.6	54826.5	57815.2	38022.3	19658.3	112642	61542.2	42853.7	0	2047.6	0	186.783	6011.38	0	0	0	0	0	0	0	0	0	0	0	0	0	0	0	0	0
																			86188.2	44524.9	42113.5	44074.7	29400.7	15124.2	86188.2	46660.5	32423.7	0	2117.55	0	194.559	4791.94	0	0	0	0	0	0	0	0	0	0	0	0	0	0	0	0	0
																			46848.5	24812.7	23119.4	23729.1	16356.5	8456.24	46848.5	25175.7	17912.4	0	979.766	0	151.172	2629.47	0	0	0	0	0	0	0	0	0	0	0	0	0	0	0	0	0
																			119776	62742.5	58837.4	60938.9	41317.9	21424.6	119776	64581.8	46449	0	2593.1	0	219.78	5932.64	0	0	0	0	0	0	0	0	0	0	0	0	0	0	0	0	0
																			106973	55332.2	52235.3	54738.1	36447.3	18884.9	106973	57441.3	41233.6	0	2542.72	0	243.294	5512.55	0	0	0	0	0	0	0	0	0	0	0	0	0	0	0	0	0
																			63486.3	32808.1	30939.9	32546.4	21614.4	11193.7	63486.3	33165	25498	0	1327.53	0	115.754	3380.14	0	0	0	0	0	0	0	0	0	0	0	0	0	0	0	0	0
																			93556.7	48378.9	45710.4	47846.2	31954	16424.9	93556.7	50681.4	35924.8	0	1961.07	0	197.44	4791.89	0	0	0	0	0	0	0	0	0	0	0	0	0	0	0	0	0
																			80102.1	41932.8	39378.5	40723.6	27712.3	14220.5	80102.1	43695.8	29949.4	0	1825	0	141.696	4490.22	0	0	0	0	0	0	0	0	0	0	0	0	0	0	0	0	0
																			48282.3	25586.9	23866.4	24415.9	16877.3	8709.58	48282.3	26805.7	17798.9	0	987.192	0	95.902	2594.62	0	0	0	0	0	0	0	0	0	0	0	0	0	0	0	0	0
																			78842.1	40697.6	38405	40437.1	26804.2	13893.4	78842.1	41904.1	31088.9	0	1557.74	0	130.606	4160.79	0	0	0	0	0	0	0	0	0	0	0	0	0	0	0	0	0
																			121360	62403.6	59142.6	62217.8	41093.5	21310.1	121360	66847.2	45645	0	2774.66	0	162.454	5931.1	0	0	0	0	0	0	0	0	0	0	0	0	0	0	0	0	0
																			105472	55300.3	51809.7	53662.8	36414.8	18885.5	105472	57071.5	39840.5	0	2275.67	0	191.512	6093.32	0	0	0	0	0	0	0	0	0	0	0	0	0	0	0	0	0
																			67580.9	33710.3	32459	35121.9	22218.2	11492.1	67580.9	35826.2	26451.7	0	1512.61	0	118.262	3672.11	0	0	0	0	0	0	0	0	0	0	0	0	0	0	0	0	0
																			99147.4	52644.7	48991.8	50155.6	34683.9	17960.7	99147.4	54252.2	37293.9	0	2182.39	0	276.786	5142.03	0	0	0	0	0	0	0	0	0	0	0	0	0	0	0	0	0
																			87015.7	45858	42923.1	44092.6	30306.4	15551.5	87015.7	47299.7	32747.1	0	2004.19	0	164.416	4800.24	0	0	0	0	0	0	0	0	0	0	0	0	0	0	0	0	0
																			54238.4	28412.9	26621.4	27617	18692.6	9720.3	54238.4	28853.7	21252.4	0	1178.67	0	99.9857	2853.77	0	0	0	0	0	0	0	0	0	0	0	0	0	0	0	0	0
																			65938.5	34520.9	32368.5	33570	22702.8	11818.1	65938.5	35488	25192.1	0	1462.17	0	135.587	3660.63	0	0	0	0	0	0	0	0	0	0	0	0	0	0	0	0	0
																			74342.4	38716.1	36433.5	37908.9	25504.6	13211.5	74342.4	41654.6	26944.3	0	1541.42	0	122.231	4079.83	0	0	0	0	0	0	0	0	0	0	0	0	0	0	0	0	0
																			53551.4	28239.9	26428.4	27123	18660	9579.86	53551.4	29288.6	20061.2	0	1243.36	0	104.559	2853.72	0	0	0	0	0	0	0	0	0	0	0	0	0	0	0	0	0
																			84067.1	43583.7	41106.1	42961	28700.9	14882.8	84067.1	45466.6	32032.9	0	1853.65	0	159.172	4554.81	0	0	0	0	0	0	0	0	0	0	0	0	0	0	0	0	0
																			71568	37095.9	34936.8	36631.2	24435	12660.9	71568	37861.3	28010.4	0	1529.56	0	151.408	4015.24	0	0	0	0	0	0	0	0	0	0	0	0	0	0	0	0	0
																			94023.6	49380.5	46310.9	47712.7	32598.4	16782.1	94023.6	51393.5	35303.7	0	2361.91	0	155.406	4809.09	0	0	0	0	0	0	0	0	0	0	0	0	0	0	0	0	0
																			120449	61243.5	58444.5	62004.6	40400.4	20843	120449	66103.8	45352.3	0	2774.73	0	233.558	5984.78	0	0	0	0	0	0	0	0	0	0	0	0	0	0	0	0	0
																			82756.5	43217	40651.1	42105.4	28515.2	14701.9	82756.5	45031.8	31519.6	0	1732.16	0	168.668	4304.27	0	0	0	0	0	0	0	0	0	0	0	0	0	0	0	0	0
																			131494	67978.8	64303	67191.4	44880.3	23098.5	131494	72179.8	49395.6	0	2997.84	0	388.833	6532.42	0	0	0	0	0	0	0	0	0	0	0	0	0	0	0	0	0
																			75551.6	39226.4	36963.6	38588	25857	13369.4	75551.6	40383.8	29315.9	0	1547.87	0	128.994	4175.08	0	0	0	0	0	0	0	0	0	0	0	0	0	0	0	0	0
																			48679.6	25130.7	23723.2	24956.4	16549.8	8580.89	48679.6	26148.5	18688.4	0	902.451	0	56.8105	2883.38	0	0	0	0	0	0	0	0	0	0	0	0	0	0	0	0	0
																			101239	52503.6	49553.7	51685.6	34604.5	17899.1	101239	55229.6	38469	0	2074.62	0	158.789	5307.34	0	0	0	0	0	0	0	0	0	0	0	0	0	0	0	0	0
																			102616	54376.7	50701.3	51914.8	35880.7	18496	102616	54659.2	39925.9	0	2475.4	0	115.064	5440.43	0	0	0	0	0	0	0	0	0	0	0	0	0	0	0	0	0
																			18509.5	9198.49	8826.28	9683.23	6004.1	3194.39	18509.5	9185.84	7760	0	450.897	0	32.9053	1079.88	0	0	0	0	0	0	0	0	0	0	0	0	0	0	0	0	0
																			117281	60029.3	56999.2	60281.4	39549.4	20479.8	117281	62731.1	45880.8	0	2399.12	0	249.469	6020.09	0	0	0	0	0	0	0	0	0	0	0	0	0	0	0	0	0
																			117487	61365.2	57750.9	59736.6	40500.3	20865	117487	64457.1	44037.7	0	2795.57	0	149.351	6047.78	0	0	0	0	0	0	0	0	0	0	0	0	0	0	0	0	0
																			116999	60732.3	57259.7	59739.2	39984	20748.3	116999	63908.6	44455	0	2668.14	0	249.699	5717.42	0	0	0	0	0	0	0	0	0	0	0	0	0	0	0	0	0
																			88658.3	45652.3	43237.8	45420.5	30064.1	15588.3	88658.3	47891.3	33850.5	0	2026.73	0	127.546	4762.23	0	0	0	0	0	0	0	0	0	0	0	0	0	0	0	0	0
																			76734.3	39863.4	37627.7	39106.6	26315.5	13547.9	76734.3	43144.4	27648.7	0	1697.06	0	167.827	4076.33	0	0	0	0	0	0	0	0	0	0	0	0	0	0	0	0	0
																			7641.59	3967.56	3717.11	3924.48	2593.47	1374.09	7641.59	3848.77	3140.52	0	160.824	0	11.48	479.997	0	0	0	0	0	0	0	0	0	0	0	0	0	0	0	0	0
																			74120.1	39207.4	36570.4	37549.8	25841.4	13365.9	74120.1	40518.1	27994.2	0	1337.54	0	193.16	4077.1	0	0	0	0	0	0	0	0	0	0	0	0	0	0	0	0	0
																			93658.4	48112.5	45552.8	48105.5	31710.1	16402.4	93658.4	49765	36814.4	0	2071.34	0	117.331	4890.27	0	0	0	0	0	0	0	0	0	0	0	0	0	0	0	0	0
																			86621.5	45466.5	42618.6	44003	29936.8	15529.7	86621.5	47583.5	32724.4	0	1667.24	0	132.633	4513.78	0	0	0	0	0	0	0	0	0	0	0	0	0	0	0	0	0
																			111134	58006.6	54487.3	56647.1	38219.9	19786.7	111134	59315.5	43574.7	0	2442.36	0	230.558	5571.27	0	0	0	0	0	0	0	0	0	0	0	0	0	0	0	0	0
																			79912.4	41794	39205.2	40707.2	27522.8	14271.1	79912.4	43362.9	30557.6	0	1465.12	0	125.368	4401.48	0	0	0	0	0	0	0	0	0	0	0	0	0	0	0	0	0
																			98210.3	51641.6	48334.4	49875.9	34129.2	17512.4	98210.3	53188.5	37816.8	0	1873.49	0	127.121	5204.41	0	0	0	0	0	0	0	0	0	0	0	0	0	0	0	0	0
																			73130.6	39133.4	36281.1	36849.4	25742.7	13390.8	73130.6	39347.8	27402	0	1868.11	0	208.068	4304.65	0	0	0	0	0	0	0	0	0	0	0	0	0	0	0	0	0
																			45932.9	24444.5	22689.3	23243.6	16088.8	8355.64	45932.9	24061.4	18002.7	0	1014.86	0	111.237	2742.73	0	0	0	0	0	0	0	0	0	0	0	0	0	0	0	0	0
																			108159	56398.1	53198.3	54960.3	37245	19153.1	108159	59758.3	39923.3	0	2700.06	0	69.3418	5707.55	0	0	0	0	0	0	0	0	0	0	0	0	0	0	0	0	0
																			95234.1	49975.4	46903.1	48331	32981.7	16993.8	95234.1	52699.4	34867.1	0	2280.66	0	216.808	5170.21	0	0	0	0	0	0	0	0	0	0	0	0	0	0	0	0	0
																			95120.4	49205.8	46461.8	48658.6	32414.3	16791.5	95120.4	51958.2	35967.8	0	1989.15	0	160.336	5044.93	0	0	0	0	0	0	0	0	0	0	0	0	0	0	0	0	0
																			41018.3	21556.8	20175.6	20842.7	14158.7	7398.09	41018.3	22402.2	15251	0	1029.34	0	54.496	2281.18	0	0	0	0	0	0	0	0	0	0	0	0	0	0	0	0	0
																			107585	55604.2	52477.1	55107.7	36681	18923.2	107585	57237.8	41810.1	0	2410.29	0	217.424	5909.18	0	0	0	0	0	0	0	0	0	0	0	0	0	0	0	0	0
																			76014.6	39851.6	37362.3	38652.4	26268.9	13582.7	76014.6	41273.6	28733.4	0	1708.49	0	141.273	4157.86	0	0	0	0	0	0	0	0	0	0	0	0	0	0	0	0	0
																			135585	69809.5	66182.9	69402.1	46059.1	23750.4	135585	73973.4	51282	0	3234.49	0	168.303	6926.76	0	0	0	0	0	0	0	0	0	0	0	0	0	0	0	0	0
																			73885.8	39005.9	36401.1	37484.8	25676.9	13329	73885.8	39653.2	28418	0	1723.97	0	152.134	3938.59	0	0	0	0	0	0	0	0	0	0	0	0	0	0	0	0	0
																			113936	59698.7	56020.3	57915.6	39353.4	20345.3	113936	62012.7	43435	0	2477.56	0	245.879	5764.7	0	0	0	0	0	0	0	0	0	0	0	0	0	0	0	0	0
																			101636	52148.7	49526	52110.2	34487.1	17661.6	101636	55318.5	38746.6	0	2283.86	0	197.676	5089.62	0	0	0	0	0	0	0	0	0	0	0	0	0	0	0	0	0
																			88301.3	45298.2	43006.7	45294.6	29954.3	15343.9	88301.3	47662.4	33967.9	0	1893.64	0	78.8222	4698.47	0	0	0	0	0	0	0	0	0	0	0	0	0	0	0	0	0
																			68471.2	36055.4	33745.7	34725.5	23773.1	12282.3	68471.2	37225	25901.7	0	1467.11	0	56.5419	3820.76	0	0	0	0	0	0	0	0	0	0	0	0	0	0	0	0	0
																			133261	68375.6	65013.4	68247.4	45150.4	23225.2	133261	74212.4	49017.9	0	3123.28	0	157.415	6749.81	0	0	0	0	0	0	0	0	0	0	0	0	0	0	0	0	0
																			137203	71649.8	67420.3	69782.4	47379.9	24269.9	137203	74812.1	52465.8	0	3198.96	0	153.143	6572.69	0	0	0	0	0	0	0	0	0	0	0	0	0	0	0	0	0
																			64923.7	34616.3	32203.2	32720.5	22891.7	11724.6	64923.7	35646	24126.6	0	1387.8	0	88.0456	3675.22	0	0	0	0	0	0	0	0	0	0	0	0	0	0	0	0	0
																			109163	56151.7	53108.9	56054.1	36961.4	19190.2	109163	58214.3	42015.1	0	2654.88	0	258.169	6020.61	0	0	0	0	0	0	0	0	0	0	0	0	0	0	0	0	0
																			120307	63260.6	59332.5	60974.3	41815.5	21445.1	120307	67674.9	43587	0	2504.78	0	217.209	6322.97	0	0	0	0	0	0	0	0	0	0	0	0	0	0	0	0	0
																			87567.9	45983.9	43069.6	44498.3	30358.2	15625.7	87567.9	46324	34290	0	2056.64	0	77.8928	4819.35	0	0	0	0	0	0	0	0	0	0	0	0	0	0	0	0	0
																			117850	62122.7	58127	59723	41037.7	21085	117850	65520.7	43259.5	0	2874.5	0	332.515	5862.77	0	0	0	0	0	0	0	0	0	0	0	0	0	0	0	0	0
																			59946.1	31222.8	29326.8	30619.3	20555.2	10667.5	59946.1	31956.4	23354.2	0	1157.85	0	173.525	3304.1	0	0	0	0	0	0	0	0	0	0	0	0	0	0	0	0	0
																			97170.8	50518.7	47575.8	49595	33300.5	17218.2	97170.8	52237.8	37456.7	0	2138.17	0	220.904	5117.23	0	0	0	0	0	0	0	0	0	0	0	0	0	0	0	0	0
																			42286.7	22048.6	20680.6	21606.1	14480.8	7567.77	42286.7	22129.2	16594.6	0	1090.57	0	89.5579	2382.76	0	0	0	0	0	0	0	0	0	0	0	0	0	0	0	0	0
																			77753.2	41478.5	38544.8	39208.4	27319.8	14158.6	77753.2	42728.6	28623.5	0	1745.44	0	197.288	4458.32	0	0	0	0	0	0	0	0	0	0	0	0	0	0	0	0	0
																			96767.3	50294.8	47373.4	49393.9	33159.4	17135.4	96767.3	52661	36812.6	0	1924.45	0	228.508	5140.83	0	0	0	0	0	0	0	0	0	0	0	0	0	0	0	0	0
																			111590	58595.8	54931.9	56657.9	38657.4	19938.4	111590	61454.7	41552.1	0	2323.9	0	291.05	5968.08	0	0	0	0	0	0	0	0	0	0	0	0	0	0	0	0	0
																			39898.7	20906	19629.2	20269.4	13831.6	7074.39	39898.7	21522.4	15332.7	0	868.019	0	48.6332	2126.89	0	0	0	0	0	0	0	0	0	0	0	0	0	0	0	0	0
																			87691.9	46109.7	43180.9	44511	30465.1	15644.5	87691.9	47050.1	33605.7	0	1822.64	0	222.576	4990.96	0	0	0	0	0	0	0	0	0	0	0	0	0	0	0	0	0
																			104674	55237.3	51610.1	53064	36424.4	18812.9	104674	56827.5	40279.3	0	1842.45	0	117.413	5607.41	0	0	0	0	0	0	0	0	0	0	0	0	0	0	0	0	0
																			88369	45940.1	43249.6	45119.4	30251.6	15688.5	88369	47332.1	34230.2	0	1992.57	0	156.707	4657.42	0	0	0	0	0	0	0	0	0	0	0	0	0	0	0	0	0
																			67845.5	35212.5	33188.7	34656.7	23262.1	11950.5	67845.5	36824.3	25969.9	0	1339.12	0	142.721	3569.5	0	0	0	0	0	0	0	0	0	0	0	0	0	0	0	0	0
																			56028.8	29115	27444.3	28584.5	19226.5	9888.49	56028.8	30038.3	21334.4	0	1369.29	0	107.561	3179.3	0	0	0	0	0	0	0	0	0	0	0	0	0	0	0	0	0
																			86923.1	45914.7	42922.7	44000.4	30364.9	15549.8	86923.1	46921.9	32937	0	2113.78	0	130.179	4820.2	0	0	0	0	0	0	0	0	0	0	0	0	0	0	0	0	0
																			89478.7	46986.1	43969.3	45509.4	30980.8	16005.2	89478.7	47662.6	34575.1	0	1902.35	0	193.16	5145.46	0	0	0	0	0	0	0	0	0	0	0	0	0	0	0	0	0
																			73322.6	38175.5	35954.3	37368.2	25180.9	12994.6	73322.6	39731.5	28175.4	0	1540.48	0	122.284	3752.9	0	0	0	0	0	0	0	0	0	0	0	0	0	0	0	0	0
																			96104.3	50461.4	47289.5	48814.8	33270.7	17190.7	96104.3	52104.2	36555.5	0	2070.53	0	170.151	5203.92	0	0	0	0	0	0	0	0	0	0	0	0	0	0	0	0	0
																			78558.2	40675.4	38380.1	40178.1	26810.2	13865.2	78558.2	42245.4	29968.9	0	2043.93	0	124.782	4175.17	0	0	0	0	0	0	0	0	0	0	0	0	0	0	0	0	0
																			75500.9	39905.7	37196.4	38304.5	26292.5	13613.2	75500.9	39854.8	29564.7	0	1796.99	0	89.7975	4194.62	0	0	0	0	0	0	0	0	0	0	0	0	0	0	0	0	0
																			98156.2	51444.5	48272.1	49884.1	33914.9	17529.6	98156.2	53197.7	37526.2	0	2343.01	0	206.074	4883.23	0	0	0	0	0	0	0	0	0	0	0	0	0	0	0	0	0
																			57922.4	30227.8	28402.7	29519.7	19949.7	10278.1	57922.4	30990.1	22095.6	0	1443.18	0	98.5274	3295.01	0	0	0	0	0	0	0	0	0	0	0	0	0	0	0	0	0
																			132318	68843.7	64968.5	67349.9	45451.4	23392.2	132318	74412.9	48068.2	0	2856.67	0	136.899	6843.72	0	0	0	0	0	0	0	0	0	0	0	0	0	0	0	0	0
																			116720	60576	57244.8	59475.7	39971.7	20604.4	116720	65657.2	42545.1	0	2528.6	0	87.151	5902.47	0	0	0	0	0	0	0	0	0	0	0	0	0	0	0	0	0
																			94667.3	50301.7	46817.1	47850.2	33163.7	17138.1	94667.3	51621.1	36058.9	0	1700.78	0	208.04	5078.44	0	0	0	0	0	0	0	0	0	0	0	0	0	0	0	0	0
																			25939.1	13617.7	12738.8	13200.3	8952.95	4664.74	25939.1	13599.4	10193.5	0	616.383	0	19.6127	1510.22	0	0	0	0	0	0	0	0	0	0	0	0	0	0	0	0	0
																			99647	52242.2	49003.5	50643.5	34477.9	17764.3	99647	54426.6	37691.8	0	1952.23	0	212.218	5364.14	0	0	0	0	0	0	0	0	0	0	0	0	0	0	0	0	0
																			89359.4	47064.2	44027.2	45332.1	31064.8	15999.5	89359.4	47738.9	34503.9	0	2309.5	0	117.534	4689.54	0	0	0	0	0	0	0	0	0	0	0	0	0	0	0	0	0
																			52902.2	27651.1	25932.2	26970	18200.7	9450.38	52902.2	28530.7	20003.2	0	1192.77	0	63.1329	3112.38	0	0	0	0	0	0	0	0	0	0	0	0	0	0	0	0	0
																			70913.4	38965.1	35600.5	35312.8	25697.7	13267.4	70913.4	37901	27289.4	0	1613.45	0	196.055	3913.39	0	0	0	0	0	0	0	0	0	0	0	0	0	0	0	0	0
																			67747.6	36035	33536.6	34211	23743.7	12291.3	67747.6	36670.8	25233.3	0	1637.49	0	115.468	4090.53	0	0	0	0	0	0	0	0	0	0	0	0	0	0	0	0	0
																			19052.6	9951.85	9321.61	9730.95	6537.86	3413.98	19052.6	9804.34	7644.7	0	431.473	0	33.7062	1138.34	0	0	0	0	0	0	0	0	0	0	0	0	0	0	0	0	0
																			44179.1	23284.8	21747.2	22431.9	15346.9	7937.9	44179.1	23887.4	16909.8	0	1021.55	0	113.216	2247.15	0	0	0	0	0	0	0	0	0	0	0	0	0	0	0	0	0
																			57033.1	29906.3	28009.3	29023.8	19692.4	10213.9	57033.1	30684.1	21634.2	0	1219.47	0	115.168	3380.2	0	0	0	0	0	0	0	0	0	0	0	0	0	0	0	0	0
																			89602.2	45946.7	43596.7	46005.5	30285.7	15661	89602.2	49119.4	33471.5	0	1937.15	0	183.493	4890.71	0	0	0	0	0	0	0	0	0	0	0	0	0	0	0	0	0
																			81763	42978.1	40230.5	41532.5	28348	14630.2	81763	43731	31521.3	0	1881.57	0	97.5801	4531.48	0	0	0	0	0	0	0	0	0	0	0	0	0	0	0	0	0
																			44987	23720	22115.2	22871.8	15592.8	8127.16	44987	23498.9	17847.7	0	924.011	0	87.0707	2629.36	0	0	0	0	0	0	0	0	0	0	0	0	0	0	0	0	0
																			57342.4	30058.7	28185.7	29156.8	19831.1	10227.7	57342.4	30909.8	21759.3	0	1364	0	100.329	3209	0	0	0	0	0	0	0	0	0	0	0	0	0	0	0	0	0
																			43675.8	22139.7	21103	22572.7	14568.7	7571.01	43675.8	23272.4	16968.2	0	925.312	0	93.2223	2416.62	0	0	0	0	0	0	0	0	0	0	0	0	0	0	0	0	0
																			116917	60118.1	57030.4	59886.6	39655.8	20462.3	116917	64613.3	43729.8	0	2636.95	0	132.689	5804.19	0	0	0	0	0	0	0	0	0	0	0	0	0	0	0	0	0
																			100358	53805.2	49890.1	50467.8	35492.4	18312.8	100358	54705.2	38406.7	0	1892.36	0	213.388	5140.2	0	0	0	0	0	0	0	0	0	0	0	0	0	0	0	0	0
																			100440	52217.6	49210.5	51229.3	34410.7	17806.9	100440	55021.5	37534.7	0	2401.33	0	91.8027	5390.42	0	0	0	0	0	0	0	0	0	0	0	0	0	0	0	0	0
																			54084.9	28786.1	26723.3	27361.5	18952.2	9833.82	54084.9	28432.6	21132.7	0	1298.4	0	105.58	3115.63	0	0	0	0	0	0	0	0	0	0	0	0	0	0	0	0	0
																			77332.7	40911.3	38163.3	39169.4	27024.8	13886.5	77332.7	41432.4	29832.9	0	1704.7	0	124.505	4238.09	0	0	0	0	0	0	0	0	0	0	0	0	0	0	0	0	0
																			70931.6	36765.1	34692.5	36239.1	24229.8	12535.3	70931.6	38970.1	26157	0	1713.82	0	188.964	3901.67	0	0	0	0	0	0	0	0	0	0	0	0	0	0	0	0	0
																			67002.9	34576.7	32642.9	34360	22749.8	11826.9	67002.9	35082.4	26397.6	0	1520.45	0	149.439	3853.06	0	0	0	0	0	0	0	0	0	0	0	0	0	0	0	0	0
																			68391.7	36139.5	33768.6	34623.2	23829.8	12309.7	68391.7	36689.4	26085.4	0	1906.47	0	87.6775	3622.8	0	0	0	0	0	0	0	0	0	0	0	0	0	0	0	0	0
																			62435.3	31517.5	30149.5	32285.8	20767	10750.5	62435.3	33886.9	23647.5	0	1400.17	0	111.087	3389.65	0	0	0	0	0	0	0	0	0	0	0	0	0	0	0	0	0
																			103734	54250.3	50985.7	52748.7	35764.1	18486.2	103734	56658	39128.7	0	2490.8	0	137.86	5319.03	0	0	0	0	0	0	0	0	0	0	0	0	0	0	0	0	0
																			105430	55376.3	51864.5	53565.9	36495.5	18880.8	105430	57357.2	40435.2	0	2006.58	0	216.477	5414.95	0	0	0	0	0	0	0	0	0	0	0	0	0	0	0	0	0
																			93248.5	48654.6	45703.9	47544.6	32013.5	16641.1	93248.5	49875.4	36129.7	0	2225.07	0	159.895	4858.39	0	0	0	0	0	0	0	0	0	0	0	0	0	0	0	0	0
																			104887	55900.9	51990.6	52896.3	36874.8	19026.1	104887	57535.3	38791.5	0	2651.01	0	165.687	5743.36	0	0	0	0	0	0	0	0	0	0	0	0	0	0	0	0	0
																			98183.6	49952.7	47596.1	50587.5	32921.1	17031.7	98183.6	53510	37127.8	0	2314.12	0	180.917	5050.75	0	0	0	0	0	0	0	0	0	0	0	0	0	0	0	0	0
																			108368	55811.1	52767.7	55600.5	36763.1	19048	108368	58078.7	42175	0	2415.93	0	322.975	5375.66	0	0	0	0	0	0	0	0	0	0	0	0	0	0	0	0	0
																			71686.1	37415.4	35126.8	36559.3	24667.7	12747.7	71686.1	37611.6	28452.8	0	1667.47	0	116.894	3837.32	0	0	0	0	0	0	0	0	0	0	0	0	0	0	0	0	0
																			77707	40483.7	38132.1	39574.9	26720	13763.7	77707	42266.9	29316.4	0	1759.46	0	120.53	4243.67	0	0	0	0	0	0	0	0	0	0	0	0	0	0	0	0	0
																			98381.9	51907.7	48525.7	49856.2	34298.7	17609	98381.9	53415	37117.9	0	2364.56	0	145.459	5339.04	0	0	0	0	0	0	0	0	0	0	0	0	0	0	0	0	0
																			100490	50250.6	48388	52102.1	33132	17118.6	100490	54489.9	38579.6	0	2343.41	0	165.428	4911.69	0	0	0	0	0	0	0	0	0	0	0	0	0	0	0	0	0
																			53286.4	27861.2	26166.4	27120.1	18398.8	9462.42	53286.4	28602.7	20599.7	0	1096.47	0	76.4168	2911.2	0	0	0	0	0	0	0	0	0	0	0	0	0	0	0	0	0
																			78718.5	41111.9	38603.4	40115.1	27111.3	14000.6	78718.5	41949.8	30647.1	0	1655.85	0	178.924	4286.74	0	0	0	0	0	0	0	0	0	0	0	0	0	0	0	0	0
																			70169.8	36220.8	34245.7	35924.2	23880.6	12340.2	70169.8	37671.8	27236.1	0	1559.34	0	117.308	3585.24	0	0	0	0	0	0	0	0	0	0	0	0	0	0	0	0	0
																			80361.1	41919.8	39499	40862.1	27661.5	14258.2	80361.1	44734.7	29693.5	0	1613.32	0	138.468	4181.1	0	0	0	0	0	0	0	0	0	0	0	0	0	0	0	0	0
																			93055.8	47687.2	45323.9	47731.9	31463.4	16223.8	93055.8	51584.8	34326.5	0	2047.69	0	182.007	4914.87	0	0	0	0	0	0	0	0	0	0	0	0	0	0	0	0	0
																			97022.9	50062.4	47319.3	49703.7	32923.6	17138.9	97022.9	52189.7	37349.5	0	2170.8	0	216.766	5096.24	0	0	0	0	0	0	0	0	0	0	0	0	0	0	0	0	0
																			68905.6	35408.7	33566.8	35338.8	23367.5	12041.2	68905.6	37151.7	26494.3	0	1395.48	0	134.961	3729.18	0	0	0	0	0	0	0	0	0	0	0	0	0	0	0	0	0
																			108951	58718.6	54266.2	54685.1	38692.4	20026.2	108951	59573.5	41132.6	0	2363.2	0	152.423	5729.59	0	0	0	0	0	0	0	0	0	0	0	0	0	0	0	0	0
																			37210.6	19436.9	18206.5	19004.1	12762.7	6674.21	37210.6	19579.6	14746.8	0	705.346	0	48.1985	2130.56	0	0	0	0	0	0	0	0	0	0	0	0	0	0	0	0	0
																			56757.9	30023.5	27988.8	28769.1	19799.7	10223.9	56757.9	30233.1	22127.2	0	1067.3	0	78.2228	3252.03	0	0	0	0	0	0	0	0	0	0	0	0	0	0	0	0	0
																			99800	51472.7	48675.3	51124.6	33984.9	17487.8	99800	53414.8	38551	0	2288.46	0	196.87	5348.9	0	0	0	0	0	0	0	0	0	0	0	0	0	0	0	0	0
																			96172.7	50759.8	47449.3	48723.4	33471.8	17288	96172.7	52236.1	36711.4	0	2157.12	0	94.7448	4973.36	0	0	0	0	0	0	0	0	0	0	0	0	0	0	0	0	0
																			72440.7	38140.7	35601.6	36839	25108.5	13032.2	72440.7	37991.9	28547.2	0	1582.65	0	171.316	4147.55	0	0	0	0	0	0	0	0	0	0	0	0	0	0	0	0	0
																			92914.5	48349.1	45522.7	47391.8	31887.1	16462	92914.5	49950.2	35990	0	2218.07	0	138.033	4618.19	0	0	0	0	0	0	0	0	0	0	0	0	0	0	0	0	0
																			115405	60621.4	56885.2	58520	40013.9	20607.5	115405	64597.6	42529.3	0	2362.9	0	189.808	5725.64	0	0	0	0	0	0	0	0	0	0	0	0	0	0	0	0	0
																			131750	67479.7	64238.1	67511.9	44560.2	22919.5	131750	73097.8	49188.2	0	2944.84	0	44.3802	6474.83	0	0	0	0	0	0	0	0	0	0	0	0	0	0	0	0	0
																			85939.6	45502.3	42366.1	43573.5	29962.6	15539.8	85939.6	46212.2	33090.8	0	1632.38	0	179.999	4824.16	0	0	0	0	0	0	0	0	0	0	0	0	0	0	0	0	0
																			77451.3	41227.7	38342.6	39108.7	27188.8	14039	77451.3	41963.3	29702.6	0	1529.22	0	190.267	4065.89	0	0	0	0	0	0	0	0	0	0	0	0	0	0	0	0	0
																			45335.6	24005.8	22323	23012.5	15784	8221.82	45335.6	23632.4	17988.8	0	937.394	0	123.079	2653.89	0	0	0	0	0	0	0	0	0	0	0	0	0	0	0	0	0
																			68062.3	35572.8	33387.2	34675.1	23486.1	12086.8	68062.3	36505.5	26446.4	0	1459.32	0	136.855	3514.29	0	0	0	0	0	0	0	0	0	0	0	0	0	0	0	0	0
																			92623.7	49006	45741	46882.8	32323	16683	92623.7	49691.2	35639.1	0	2167.97	0	68.6312	5056.84	0	0	0	0	0	0	0	0	0	0	0	0	0	0	0	0	0
																			145367	73277	70281.2	75085.5	48325.9	24951.1	145367	79885.8	55171.6	0	3208.89	0	213.227	6887.15	0	0	0	0	0	0	0	0	0	0	0	0	0	0	0	0	0
																			63420.6	32454.5	30794.7	32625.8	21380	11074.5	63420.6	33937.8	24688	0	1176.31	0	128.538	3489.88	0	0	0	0	0	0	0	0	0	0	0	0	0	0	0	0	0
																			108977	56555	53326.9	55650.4	37352.1	19203	108977	59393.1	41414.8	0	2148.65	0	140.26	5880.51	0	0	0	0	0	0	0	0	0	0	0	0	0	0	0	0	0
																			110392	57663.1	54218.1	56174	38074	19589.1	110392	60221.3	41286.7	0	2749.59	0	278.23	5856.39	0	0	0	0	0	0	0	0	0	0	0	0	0	0	0	0	0
																			70353.1	36498.5	34434	35919.1	24068.7	12429.7	70353.1	38292.6	26723.1	0	1513.07	0	87.9352	3736.4	0	0	0	0	0	0	0	0	0	0	0	0	0	0	0	0	0
																			75907.4	40818.3	37771.7	38135.7	26964	13854.3	75907.4	40879.1	28783.7	0	1843.96	0	194.803	4205.81	0	0	0	0	0	0	0	0	0	0	0	0	0	0	0	0	0
																			106923	53841.7	51567.3	55356.2	35404.7	18437	106923	59009.4	40170.3	0	1932.61	0	251.857	5559.19	0	0	0	0	0	0	0	0	0	0	0	0	0	0	0	0	0
																			21301.1	11221.5	10472.5	10828.6	7377.69	3843.86	21301.1	11381.3	8182.7	0	512.579	0	57.4184	1167.06	0	0	0	0	0	0	0	0	0	0	0	0	0	0	0	0	0
																			66210.1	35341.1	32784.8	33425.3	23251.2	12089.9	66210.1	36344.7	24910.8	0	1292.15	0	98.6184	3563.73	0	0	0	0	0	0	0	0	0	0	0	0	0	0	0	0	0
																			103212	52817.5	50232.7	52978.8	34878.9	17938.6	103212	55511	39776.6	0	2468.5	0	175.097	5280.45	0	0	0	0	0	0	0	0	0	0	0	0	0	0	0	0	0
																			126832	67613.9	62833.2	63999	44610.8	23003.1	126832	69149.3	48352	0	2261.7	0	316.331	6752.95	0	0	0	0	0	0	0	0	0	0	0	0	0	0	0	0	0
																			97487.9	51671	48114.6	49373.3	34000.4	17670.6	97487.9	53091.7	37028.1	0	1911.66	0	166.91	5289.53	0	0	0	0	0	0	0	0	0	0	0	0	0	0	0	0	0
																			94705.9	49981.3	46649.5	48056.4	32950.7	17030.6	94705.9	50587.6	36847.2	0	2097.11	0	153.368	5020.63	0	0	0	0	0	0	0	0	0	0	0	0	0	0	0	0	0
																			52620.5	27458.9	25767.2	26853.3	18052.7	9406.24	52620.5	28256.1	19922.7	0	1233.79	0	111.924	3095.97	0	0	0	0	0	0	0	0	0	0	0	0	0	0	0	0	0
																			98234.6	52250.4	48626.7	49607.9	34470.2	17780.3	98234.6	54034.2	36526.1	0	2239.36	0	212.913	5222.08	0	0	0	0	0	0	0	0	0	0	0	0	0	0	0	0	0
																			77684.8	40760.9	38177.8	39507	26897.4	13863.5	77684.8	41917.6	29571.9	0	1716.24	0	178.607	4300.48	0	0	0	0	0	0	0	0	0	0	0	0	0	0	0	0	0
																			87070.1	45967.1	42920.3	44149.8	30304.3	15662.7	87070.1	46856.2	33368.3	0	1981.01	0	170.964	4693.61	0	0	0	0	0	0	0	0	0	0	0	0	0	0	0	0	0
																			90575	45953.4	43864.2	46710.8	30363.6	15589.7	90575	49344.4	34470.9	0	1899.35	0	180.152	4680.2	0	0	0	0	0	0	0	0	0	0	0	0	0	0	0	0	0
																			109747	57428.6	53954.3	55792.8	37963.3	19465.4	109747	59235.9	41653.3	0	2891.42	0	162.27	5804.19	0	0	0	0	0	0	0	0	0	0	0	0	0	0	0	0	0
																			73717.4	38924.7	36388.5	37328.9	25749.4	13175.3	73717.4	40233	27629.8	0	1657.22	0	91.3657	4106	0	0	0	0	0	0	0	0	0	0	0	0	0	0	0	0	0
																			83628.4	43943.6	41203.7	42424.7	28946.1	14997.5	83628.4	46237.2	30833.8	0	1917.16	0	131.909	4508.32	0	0	0	0	0	0	0	0	0	0	0	0	0	0	0	0	0
																			59740.4	31564.5	29480.4	30260	20834.9	10729.6	59740.4	31811.3	22852.3	0	1489.55	0	116.882	3470.41	0	0	0	0	0	0	0	0	0	0	0	0	0	0	0	0	0
																			102645	54114.7	50583	52061.7	35679.6	18435.1	102645	55878.6	39029.2	0	2294.84	0	172.176	5269.94	0	0	0	0	0	0	0	0	0	0	0	0	0	0	0	0	0
																			100529	53282.3	49710.1	50819.3	35096.8	18185.5	100529	56782.1	36144.1	0	2225.78	0	183.742	5193.61	0	0	0	0	0	0	0	0	0	0	0	0	0	0	0	0	0
																			104914	54616.6	51436.9	53477.1	36048.3	18568.3	104914	57635	39036	0	2349.87	0	222.118	5671	0	0	0	0	0	0	0	0	0	0	0	0	0	0	0	0	0
																			64464	34200.7	31859.4	32604.6	22576.5	11624.1	64464	34099.5	25209.3	0	1458.94	0	27.6158	3668.71	0	0	0	0	0	0	0	0	0	0	0	0	0	0	0	0	0
																			49807.9	25826.3	24296	25512	16948.2	8878.02	49807.9	25633.9	20128.7	0	1181.47	0	72.0859	2791.83	0	0	0	0	0	0	0	0	0	0	0	0	0	0	0	0	0
																			81299.4	43052.8	40148.6	41150.8	28385.8	14666.9	81299.4	44234	30806.5	0	1856.87	0	115.956	4286.05	0	0	0	0	0	0	0	0	0	0	0	0	0	0	0	0	0
																			71111	36964.4	34824.1	36286.8	24359.1	12605.2	71111	37948.7	27531.6	0	1622.04	0	108.325	3900.38	0	0	0	0	0	0	0	0	0	0	0	0	0	0	0	0	0
																			133227	69299.2	65329.4	67897.5	45787.7	23511.5	133227	72852.6	49903.2	0	3128.27	0	303.744	7039.19	0	0	0	0	0	0	0	0	0	0	0	0	0	0	0	0	0
																			87070.9	46331.2	43084.4	43986.5	30540.5	15790.7	87070.9	46577.6	33796	0	1900.93	0	114.382	4681.92	0	0	0	0	0	0	0	0	0	0	0	0	0	0	0	0	0
																			94595.8	49355.6	46447.8	48147.9	32552.8	16802.7	94595.8	51606	35957.3	0	2010.61	0	141.473	4880.36	0	0	0	0	0	0	0	0	0	0	0	0	0	0	0	0	0
																			49401.8	25867.7	24233	25168.8	17044.8	8822.85	49401.8	26061.8	19435.4	0	1113.32	0	48.7811	2742.59	0	0	0	0	0	0	0	0	0	0	0	0	0	0	0	0	0
																			105931	55376.3	51998.6	53932.3	36569.4	18807	105931	56830.3	41125.9	0	2188.67	0	175.366	5610.7	0	0	0	0	0	0	0	0	0	0	0	0	0	0	0	0	0
																			61967.3	31653.1	30056.3	31911	20830.6	10822.4	61967.3	32994.9	24063.8	0	1283.83	0	107.464	3517.3	0	0	0	0	0	0	0	0	0	0	0	0	0	0	0	0	0
																			69071	35944.8	33821.4	35249.6	23693.9	12250.9	69071	36628.4	27288.7	0	1506.6	0	108.227	3539.13	0	0	0	0	0	0	0	0	0	0	0	0	0	0	0	0	0
																			4945.56	2542.51	2379.08	2566.48	1642.02	900.487	4945.56	2273.85	2235.01	0	121.873	0	14.882	299.944	0	0	0	0	0	0	0	0	0	0	0	0	0	0	0	0	0
																			101446	52740.8	49667.2	51779.2	34759.3	17981.5	101446	55104.1	38805.4	0	2117.79	0	184.226	5234.84	0	0	0	0	0	0	0	0	0	0	0	0	0	0	0	0	0
																			50075.1	25850.1	24404.1	25671.1	16965.5	8884.61	50075.1	26752.1	19087.2	0	1187.05	0	128.472	2920.33	0	0	0	0	0	0	0	0	0	0	0	0	0	0	0	0	0
																			47823.7	24324.2	23125	24698.6	16004.7	8319.5	47823.7	25238.5	18848.7	0	1054.7	0	91.4706	2590.37	0	0	0	0	0	0	0	0	0	0	0	0	0	0	0	0	0
																			93815.6	48245.5	45712.2	48103.4	31825.1	16420.4	93815.6	50645.1	36077.4	0	1866.52	0	107.627	5119.01	0	0	0	0	0	0	0	0	0	0	0	0	0	0	0	0	0
																			67977.6	35391.5	33296.1	34681.5	23334.8	12056.7	67977.6	36531.1	26256.4	0	1264.29	0	133.809	3792.05	0	0	0	0	0	0	0	0	0	0	0	0	0	0	0	0	0
																			105740	56270.6	52359.5	53380.8	37070.5	19200.1	105740	58014	39199.5	0	2635.49	0	210.693	5680.57	0	0	0	0	0	0	0	0	0	0	0	0	0	0	0	0	0
																			69402	36429.3	34118.6	35283.5	24048.1	12381.2	69402	36279.5	27686.7	0	1555.24	0	89.251	3791.37	0	0	0	0	0	0	0	0	0	0	0	0	0	0	0	0	0
																			37432.2	19930.4	18510.7	18921.5	13135.3	6795.15	37432.2	19349	15095.6	0	964.923	0	70.4104	1952.19	0	0	0	0	0	0	0	0	0	0	0	0	0	0	0	0	0
																			45746.3	23296.6	22167.9	23578.4	15354.8	7941.78	45746.3	24580.6	17510.8	0	1001.2	0	45.9041	2607.84	0	0	0	0	0	0	0	0	0	0	0	0	0	0	0	0	0
																			40688.6	21189	19898.3	20790.4	13930.7	7258.31	40688.6	21245.1	15973.1	0	970.767	0	76.1159	2423.53	0	0	0	0	0	0	0	0	0	0	0	0	0	0	0	0	0
																			66337	33763.2	32203.7	34133.3	22261.9	11501.3	66337	35892.6	25582	0	1476.14	0	57.9912	3328.14	0	0	0	0	0	0	0	0	0	0	0	0	0	0	0	0	0
																			49688.8	26151.1	24387	25301.8	17159.5	8991.6	49688.8	25502.9	20125.3	0	1211.59	0	60.2747	2788.65	0	0	0	0	0	0	0	0	0	0	0	0	0	0	0	0	0
																			64433.8	34723.9	32086.7	32347.1	22902.9	11820.9	64433.8	34839.4	24379.3	0	1415.03	0	61.8641	3738.21	0	0	0	0	0	0	0	0	0	0	0	0	0	0	0	0	0
																			109973	56849.3	53759.9	56213	37536.5	19312.8	109973	59270.8	42700.6	0	2527.31	0	226.058	5248.17	0	0	0	0	0	0	0	0	0	0	0	0	0	0	0	0	0
																			74490.8	39046.8	36652.7	37838.1	25835.5	13211.3	74490.8	40885.8	27909.8	0	1453.68	0	142.04	4099.46	0	0	0	0	0	0	0	0	0	0	0	0	0	0	0	0	0
																			90384.3	46585.2	44104.2	46280	30684.8	15900.4	90384.3	49640.5	34262.5	0	1927.25	0	61.518	4492.5	0	0	0	0	0	0	0	0	0	0	0	0	0	0	0	0	0
																			75843.1	40842.3	37777.3	38065.9	26922.9	13919.4	75843.1	40985.5	28740.4	0	1633.01	0	89.5523	4394.62	0	0	0	0	0	0	0	0	0	0	0	0	0	0	0	0	0
																			69250.4	36213.2	33962.2	35288.2	23818.7	12394.5	69250.4	38009.2	25753.5	0	1380.13	0	141.936	3965.7	0	0	0	0	0	0	0	0	0	0	0	0	0	0	0	0	0
																			106170	55405.9	52076	54093.6	36502.8	18903.2	106170	57315.9	40822.1	0	2450.44	0	219.952	5361.15	0	0	0	0	0	0	0	0	0	0	0	0	0	0	0	0	0
																			85624.1	45402.5	42356.1	43268	30032.5	15370	85624.1	45797.6	33025.7	0	2184.65	0	69.0364	4547.13	0	0	0	0	0	0	0	0	0	0	0	0	0	0	0	0	0
																			50030	26085.7	24497.5	25532.5	17200.5	8885.24	50030	26452.2	19591.7	0	1074.41	0	143.839	2767.85	0	0	0	0	0	0	0	0	0	0	0	0	0	0	0	0	0
																			53001.6	27350.7	25863.7	27137.9	18046	9304.74	53001.6	28235	20282.4	0	1353.94	0	82.2087	3048.03	0	0	0	0	0	0	0	0	0	0	0	0	0	0	0	0	0
																			111959	57262.4	54524.4	57434.2	37747.5	19514.9	111959	62776.5	40969.4	0	2514.71	0	133.113	5564.8	0	0	0	0	0	0	0	0	0	0	0	0	0	0	0	0	0
																			84624	43401	41163.8	43460.2	28574.2	14826.8	84624	45671.1	32492.7	0	1875.89	0	223.846	4360.34	0	0	0	0	0	0	0	0	0	0	0	0	0	0	0	0	0
																			120711	63454.5	59465.1	61245.5	41859.9	21594.6	120711	66412.5	44802	0	2726.81	0	196.579	6572.66	0	0	0	0	0	0	0	0	0	0	0	0	0	0	0	0	0
																			100690	51166.2	48828.8	51860.7	33716.3	17449.8	100690	54591.9	38587.7	0	2271.34	0	19.1142	5219.57	0	0	0	0	0	0	0	0	0	0	0	0	0	0	0	0	0
																			59664.2	31095	29211.9	30452.3	20470.4	10624.6	59664.2	31529.4	23243.7	0	1545.17	0	118.452	3227.49	0	0	0	0	0	0	0	0	0	0	0	0	0	0	0	0	0
																			95570.1	49086.4	46519	49051.1	32368	16718.4	95570.1	51340.6	36605.3	0	2214.28	0	130.826	5279.15	0	0	0	0	0	0	0	0	0	0	0	0	0	0	0	0	0
																			45812.7	23877.5	22430.6	23382.1	15690.9	8186.62	45812.7	24333.7	17720.7	0	1198.7	0	96.0885	2463.52	0	0	0	0	0	0	0	0	0	0	0	0	0	0	0	0	0
																			98020.1	51350.5	48151	49869.1	33835.7	17514.9	98020.1	53289	37213.7	0	2411.92	0	181.848	4923.59	0	0	0	0	0	0	0	0	0	0	0	0	0	0	0	0	0
																			85626.7	44962.6	42185.4	43441.3	29708.8	15253.9	85626.7	47087.7	31543.7	0	2125.38	0	135.968	4733.97	0	0	0	0	0	0	0	0	0	0	0	0	0	0	0	0	0
																			117768	62261.8	58127.2	59641.1	41049.2	21212.6	117768	64340.2	44944.7	0	2202.37	0	162.183	6118.82	0	0	0	0	0	0	0	0	0	0	0	0	0	0	0	0	0
																			53352.8	27568.3	26024.7	27328.1	18167.6	9400.77	53352.8	27969.2	20804.3	0	1391.63	0	37.9869	3149.7	0	0	0	0	0	0	0	0	0	0	0	0	0	0	0	0	0
																			121027	62652.5	59178.2	61849	41341.8	21310.7	121027	65365.5	46843.3	0	2584.47	0	226.825	6007.09	0	0	0	0	0	0	0	0	0	0	0	0	0	0	0	0	0
																			64982.3	33290.9	31615.8	33366.4	21946.2	11344.7	64982.3	34627.2	25252.6	0	1466.16	0	36.574	3599.79	0	0	0	0	0	0	0	0	0	0	0	0	0	0	0	0	0
																			68890.3	36328.8	33977.4	34912.9	24002.8	12326	68890.3	37952.5	25756.9	0	1359.98	0	120.323	3700.54	0	0	0	0	0	0	0	0	0	0	0	0	0	0	0	0	0
																			88943.7	46426.4	43647.8	45295.8	30605.3	15821.1	88943.7	47551.8	34073	0	2366.18	0	175.94	4776.78	0	0	0	0	0	0	0	0	0	0	0	0	0	0	0	0	0
																			41731	22089.7	20558	21173.1	14544.9	7544.84	41731	21659.1	16662.6	0	893.788	0	78.7269	2436.81	0	0	0	0	0	0	0	0	0	0	0	0	0	0	0	0	0
																			73471.6	37691.2	35744.7	37726.9	24857.1	12834.2	73471.6	39082.3	28605.6	0	1421.26	0	148.547	4213.95	0	0	0	0	0	0	0	0	0	0	0	0	0	0	0	0	0
																			77457.6	41152.3	38295.5	39162.1	27133.7	14018.5	77457.6	42326.7	29091.5	0	1572.27	0	167.806	4299.26	0	0	0	0	0	0	0	0	0	0	0	0	0	0	0	0	0
																			119761	63394.3	59153.7	60607.1	41805.5	21588.7	119761	64460.5	46159.4	0	2495.34	0	267.846	6377.73	0	0	0	0	0	0	0	0	0	0	0	0	0	0	0	0	0
																			95970	50711.7	47309.8	48660.2	33438.1	17273.6	95970	50846	37620.3	0	2242.43	0	106.281	5154.98	0	0	0	0	0	0	0	0	0	0	0	0	0	0	0	0	0
																			117607	60293.1	57286.3	60320.5	39801.2	20491.9	117607	64814.8	44061.7	0	2398.14	0	266.211	6066	0	0	0	0	0	0	0	0	0	0	0	0	0	0	0	0	0
																			98424.9	50958.9	48160.9	50264	33642.5	17316.5	98424.9	53372.1	37456.2	0	2400.25	0	196.061	5000.37	0	0	0	0	0	0	0	0	0	0	0	0	0	0	0	0	0
																			107132	55643.8	52501	54631	36733.5	18910.4	107132	58707	40586.8	0	2232.61	0	61.8042	5543.71	0	0	0	0	0	0	0	0	0	0	0	0	0	0	0	0	0
																			108577	56245.5	53125.3	55451.7	37114.7	19130.8	108577	59384.4	41164.8	0	2326.31	0	136.113	5565.34	0	0	0	0	0	0	0	0	0	0	0	0	0	0	0	0	0
																			68649.6	36444.9	33936.2	34713.4	24001.5	12443.4	68649.6	37415.1	26028.3	0	1449.21	0	106.146	3650.92	0	0	0	0	0	0	0	0	0	0	0	0	0	0	0	0	0
																			112883	59139.5	55571.7	57311.3	39077.1	20062.4	112883	62017.2	42360.7	0	2547.1	0	163.536	5794.48	0	0	0	0	0	0	0	0	0	0	0	0	0	0	0	0	0
																			107800	55786	52705	55094.9	36786.9	18999.1	107800	58122	41584.1	0	2540.29	0	169.411	5384.13	0	0	0	0	0	0	0	0	0	0	0	0	0	0	0	0	0
																			94455.2	48511.4	45959.8	48495.4	31982.8	16528.6	94455.2	50735.3	36498.4	0	1878.22	0	201.5	5141.82	0	0	0	0	0	0	0	0	0	0	0	0	0	0	0	0	0
																			70127.5	37054.2	34568.3	35559.2	24430.7	12623.6	70127.5	36996.5	27251.4	0	1618.56	0	112.002	4149.02	0	0	0	0	0	0	0	0	0	0	0	0	0	0	0	0	0
																			72697.8	37757.3	35591.6	37106.2	24958.6	12798.7	72697.8	38906.8	27872.4	0	1769.88	0	100.132	4048.57	0	0	0	0	0	0	0	0	0	0	0	0	0	0	0	0	0
																			102598	53351.8	50230	52368.3	35197.7	18154.1	102598	55722.8	39627.5	0	1840.1	0	180.78	5226.96	0	0	0	0	0	0	0	0	0	0	0	0	0	0	0	0	0
																			137567	72488.8	67843.5	69723.4	47856.1	24632.7	137567	75712.4	52067	0	2819.06	0	262.338	6706.06	0	0	0	0	0	0	0	0	0	0	0	0	0	0	0	0	0
																			87282	45653.8	42800.9	44481.1	30084.2	15569.5	87282	45838	34336.6	0	2199.59	0	161.823	4745.95	0	0	0	0	0	0	0	0	0	0	0	0	0	0	0	0	0
																			85287.6	45882.4	42414.3	42873.3	30234	15648.4	85287.6	45288.7	33193.8	0	2229.09	0	145.912	4430.05	0	0	0	0	0	0	0	0	0	0	0	0	0	0	0	0	0
																			77388.3	40727.7	38127.2	39261.1	26843.3	13884.4	77388.3	42519.5	28863.1	0	1668.47	0	132.976	4204.25	0	0	0	0	0	0	0	0	0	0	0	0	0	0	0	0	0
																			72679.8	37499.9	35522.7	37157.1	24741.2	12758.7	72679.8	39351.3	27694.8	0	1651.45	0	131.642	3850.62	0	0	0	0	0	0	0	0	0	0	0	0	0	0	0	0	0
																			61312.5	32103.9	30086.7	31225.7	21155.8	10948.1	61312.5	32896.8	23566.6	0	1455.81	0	131.967	3261.28	0	0	0	0	0	0	0	0	0	0	0	0	0	0	0	0	0
																			77930.7	41290.5	38565.1	39365.7	27255.8	14034.7	77930.7	42740	29392	0	1558.15	0	54.9774	4185.55	0	0	0	0	0	0	0	0	0	0	0	0	0	0	0	0	0
																			68957.7	36887.7	34238.6	34719.2	24322.2	12565.5	68957.7	38180.3	25332.6	0	1650.54	0	163.542	3630.66	0	0	0	0	0	0	0	0	0	0	0	0	0	0	0	0	0
																			87741.9	45862.1	43144.8	44597.1	30266.5	15595.6	87741.9	49035.4	31736.8	0	1995.19	0	166.929	4807.47	0	0	0	0	0	0	0	0	0	0	0	0	0	0	0	0	0
																			117391	60838.6	57531.1	59859.8	40174.8	20663.8	117391	65731.6	42777	0	2649.76	0	183.084	6049.46	0	0	0	0	0	0	0	0	0	0	0	0	0	0	0	0	0
																			60025.9	31666.4	29585.8	30440.1	20872.2	10794.2	60025.9	32132.8	23099.7	0	1377.01	0	131.558	3284.87	0	0	0	0	0	0	0	0	0	0	0	0	0	0	0	0	0
																			103130	53795.1	50545.3	52584.5	35501.8	18293.3	103130	55560.7	39916.3	0	2118.89	0	266.191	5267.65	0	0	0	0	0	0	0	0	0	0	0	0	0	0	0	0	0
																			57096.6	29806.6	27970.6	29126	19649.2	10157.5	57096.6	30141.3	22503	0	1133.44	0	83.4842	3235.4	0	0	0	0	0	0	0	0	0	0	0	0	0	0	0	0	0
																			94840.6	50836.1	47065.4	47775.2	33504.9	17331.2	94840.6	50883.3	36676.1	0	2113.18	0	203.181	4964.91	0	0	0	0	0	0	0	0	0	0	0	0	0	0	0	0	0
																			78025.2	41401.6	38498.4	39526.7	27309.9	14091.7	78025.2	39988.1	31891.6	0	1840.07	0	110.397	4194.99	0	0	0	0	0	0	0	0	0	0	0	0	0	0	0	0	0
																			77046.7	40317.9	37869	39177.7	26619.2	13698.7	77046.7	42095.5	28989.6	0	1957.14	0	165.399	3839.02	0	0	0	0	0	0	0	0	0	0	0	0	0	0	0	0	0
																			8112.74	4111.59	3892.79	4219.96	2674.5	1437.08	8112.74	3874.35	3478.67	0	222.784	0	12.7667	524.168	0	0	0	0	0	0	0	0	0	0	0	0	0	0	0	0	0
																			108775	56095.8	53107.9	55667	36975.4	19120.4	108775	59265.2	41165	0	2608.87	0	190.188	5545.68	0	0	0	0	0	0	0	0	0	0	0	0	0	0	0	0	0
																			96595.6	51709.2	47966.7	48628.9	34101.2	17608	96595.6	53375.7	36014.8	0	2081.96	0	211.61	4911.65	0	0	0	0	0	0	0	0	0	0	0	0	0	0	0	0	0
																			42470.9	22244.8	20838.8	21632.1	14639.1	7605.68	42470.9	22852	15996.2	0	996.385	0	103.468	2522.89	0	0	0	0	0	0	0	0	0	0	0	0	0	0	0	0	0
																			59841.8	30983.4	29244.6	30597.2	20460.7	10522.6	59841.8	31933.9	23409.4	0	1149.6	0	87.0519	3261.83	0	0	0	0	0	0	0	0	0	0	0	0	0	0	0	0	0
																			99710.8	51236.1	48591.3	51119.5	33843	17393.1	99710.8	55069.3	37344.8	0	1850.9	0	203.769	5242.01	0	0	0	0	0	0	0	0	0	0	0	0	0	0	0	0	0
																			84049.8	43861.7	41281.3	42768.5	28928.2	14933.5	84049.8	46625.3	30941.8	0	1934.47	0	197.44	4350.78	0	0	0	0	0	0	0	0	0	0	0	0	0	0	0	0	0
																			27234.3	14400.9	13435.9	13798.4	9495.55	4905.3	27234.3	14578.6	10450.5	0	555.101	0	38.2496	1611.79	0	0	0	0	0	0	0	0	0	0	0	0	0	0	0	0	0
																			110874	58625	54698	56176	38607.3	20017.7	110874	60052.3	42007.1	0	2731.98	0	280.949	5801.6	0	0	0	0	0	0	0	0	0	0	0	0	0	0	0	0	0
																			66064.7	35320.8	32760.6	33304.1	23291.1	12029.7	66064.7	35849.7	25274.1	0	1328.61	0	125.924	3486.34	0	0	0	0	0	0	0	0	0	0	0	0	0	0	0	0	0
																			111515	57705.7	54415.9	57099	37927.7	19778	111515	59031.7	43941.4	0	2239.38	0	202.98	6099.49	0	0	0	0	0	0	0	0	0	0	0	0	0	0	0	0	0
																			73147.2	38102.3	35805.5	37341.7	25142.1	12960.2	73147.2	38264.3	29265.4	0	1568.23	0	147.447	3901.83	0	0	0	0	0	0	0	0	0	0	0	0	0	0	0	0	0
																			86147.5	44908.8	42245.3	43902.2	29627.5	15281.3	86147.5	46347.4	33325.1	0	1792.63	0	132.401	4549.95	0	0	0	0	0	0	0	0	0	0	0	0	0	0	0	0	0
																			51493.7	26861.7	25271.9	26221.8	17707.7	9153.95	51493.7	27583.1	19552.7	0	1309.24	0	88.2132	2960.46	0	0	0	0	0	0	0	0	0	0	0	0	0	0	0	0	0
																			37040.9	19100.4	18054.2	18986.7	12558.5	6541.96	37040.9	19742.3	14478.9	0	697.994	0	45.4477	2076.18	0	0	0	0	0	0	0	0	0	0	0	0	0	0	0	0	0
																			123587	63538.5	60226.6	63360.5	41817.8	21720.7	123587	69002.9	45719.1	0	2347.4	0	175.129	6342.63	0	0	0	0	0	0	0	0	0	0	0	0	0	0	0	0	0
																			39358.5	20866.9	19440.9	19917.6	13764.2	7102.75	39358.5	21153.5	14871	0	897.909	0	65.3004	2370.81	0	0	0	0	0	0	0	0	0	0	0	0	0	0	0	0	0
																			89126.6	46002.9	43485.8	45640.8	30281.8	15721.2	89126.6	48277	34082.6	0	1994.47	0	114.332	4658.12	0	0	0	0	0	0	0	0	0	0	0	0	0	0	0	0	0
																			20482.2	10480.7	9928.5	10553.7	6893.83	3586.82	20482.2	10596.6	8166.41	0	430.746	0	42.8618	1245.54	0	0	0	0	0	0	0	0	0	0	0	0	0	0	0	0	0
																			93403.4	48650.5	45731.7	47671.7	32046.4	16604.2	93403.4	50268.9	36260.1	0	1736.13	0	195.449	4942.84	0	0	0	0	0	0	0	0	0	0	0	0	0	0	0	0	0
																			84822.4	44184.7	41545.2	43277.2	29150.4	15034.3	84822.4	45524.7	33105.2	0	1767.65	0	183.255	4241.61	0	0	0	0	0	0	0	0	0	0	0	0	0	0	0	0	0
																			93087.3	48929.5	45923.3	47164	32310.6	16618.8	93087.3	52094.3	34023.3	0	2170.43	0	120.508	4678.83	0	0	0	0	0	0	0	0	0	0	0	0	0	0	0	0	0
																			90418.2	46945.7	44288.9	46129.2	30966.4	15979.3	90418.2	49607.8	34035.3	0	1934.45	0	140.464	4700.16	0	0	0	0	0	0	0	0	0	0	0	0	0	0	0	0	0
																			114292	58894.4	55746.4	58545.2	38933.4	19961	114292	61373.3	44192.3	0	2617.16	0	139.501	5969.4	0	0	0	0	0	0	0	0	0	0	0	0	0	0	0	0	0
																			32241.2	16940.8	15842.4	16398.8	11126.1	5814.69	32241.2	17345.3	12136.4	0	716.519	0	69.8639	1973.06	0	0	0	0	0	0	0	0	0	0	0	0	0	0	0	0	0
																			72792	38511.1	35978.6	36813.4	25402.7	13108.3	72792	39336.2	28111.9	0	1415.61	0	158.026	3770.18	0	0	0	0	0	0	0	0	0	0	0	0	0	0	0	0	0
																			118535	62860.2	58589.7	59944.8	41451.7	21408.5	118535	65014.1	44073.4	0	2792.77	0	289.758	6364.49	0	0	0	0	0	0	0	0	0	0	0	0	0	0	0	0	0
																			95506.7	48212.1	46212.1	49294.6	31851.1	16361	95506.7	52843.2	35593.2	0	1915.37	0	223.749	4931.18	0	0	0	0	0	0	0	0	0	0	0	0	0	0	0	0	0
																			72039.5	37671.4	35371.6	36668	24862.6	12808.8	72039.5	38773.8	27528.8	0	1579.56	0	36.7964	4120.59	0	0	0	0	0	0	0	0	0	0	0	0	0	0	0	0	0
																			40424.2	21598.2	20041	20383.2	14232.1	7366.1	40424.2	21906.8	15151.2	0	1021.7	0	72.8097	2271.64	0	0	0	0	0	0	0	0	0	0	0	0	0	0	0	0	0
																			95826	49379.5	46691.7	49134.2	32547.1	16832.3	95826	52391.5	35970.2	0	2179.83	0	169.019	5115.43	0	0	0	0	0	0	0	0	0	0	0	0	0	0	0	0	0
																			83562.4	43613.4	40991.9	42570.5	28697.4	14916	83562.4	44235.5	32443.1	0	2227.3	0	91.0288	4565.43	0	0	0	0	0	0	0	0	0	0	0	0	0	0	0	0	0
																			116509	60668.4	57054.3	59454.7	39916.8	20751.6	116509	63110.5	44484.1	0	2524.94	0	250.5	6138.92	0	0	0	0	0	0	0	0	0	0	0	0	0	0	0	0	0
																			111428	58507.7	54872.6	56555.1	38643.6	19864.1	111428	61332	41599.8	0	2616.07	0	190.128	5689.66	0	0	0	0	0	0	0	0	0	0	0	0	0	0	0	0	0
																			66352.3	34884	32680.7	33671.6	22997.1	11886.8	66352.3	35979.6	24905.9	0	1614.79	0	114.545	3737.48	0	0	0	0	0	0	0	0	0	0	0	0	0	0	0	0	0
																			87914	45292.9	42899.6	45014.3	29844.5	15448.4	87914	48028.1	32849	0	2264.91	0	115.948	4655.99	0	0	0	0	0	0	0	0	0	0	0	0	0	0	0	0	0
																			107601	56569.9	52999.6	54601.6	37330.8	19239.1	107601	57886.1	41219.8	0	2541.72	0	121.007	5832.5	0	0	0	0	0	0	0	0	0	0	0	0	0	0	0	0	0
																			89687.7	47457	44288.3	45399.4	31328.2	16128.8	89687.7	48786.7	34396.9	0	1652.53	0	105.483	4746.09	0	0	0	0	0	0	0	0	0	0	0	0	0	0	0	0	0
																			126950	66045.5	62191.9	64757.8	43619.7	22425.8	126950	69430.4	48304.6	0	2496.22	0	235.203	6483.22	0	0	0	0	0	0	0	0	0	0	0	0	0	0	0	0	0
																			80786.3	42686.5	39863.3	40923.1	28163.5	14523	80786.3	44119.3	30554.8	0	1583.69	0	189.837	4338.64	0	0	0	0	0	0	0	0	0	0	0	0	0	0	0	0	0
																			90887.4	47389.1	44542.7	46344.7	31248.5	16140.7	90887.4	49459.2	34894.1	0	1824.04	0	145.904	4564.1	0	0	0	0	0	0	0	0	0	0	0	0	0	0	0	0	0
																			38765.7	20414.9	19015.3	19750.4	13412	7002.92	38765.7	19974	15511.9	0	868.911	0	86.2101	2324.66	0	0	0	0	0	0	0	0	0	0	0	0	0	0	0	0	0
																			32800.9	16907.4	15970.2	16830.7	11112.2	5795.18	32800.9	17493.4	12655.2	0	658.707	0	73.8583	1919.82	0	0	0	0	0	0	0	0	0	0	0	0	0	0	0	0	0
																			96913.5	50680	47586	49327.5	33457.1	17222.9	96913.5	52860.5	37220	0	1484.03	0	176.315	5172.68	0	0	0	0	0	0	0	0	0	0	0	0	0	0	0	0	0
																			91179.8	47402.2	44661.7	46518.1	31274.6	16127.5	91179.8	49060.2	35298.2	0	1900.65	0	71.8789	4848.99	0	0	0	0	0	0	0	0	0	0	0	0	0	0	0	0	0
																			118014	60021.7	57210.4	60803.4	39578.8	20442.9	118014	64677.4	44573.9	0	2421.11	0	198.811	6142.62	0	0	0	0	0	0	0	0	0	0	0	0	0	0	0	0	0
																			58738.3	30857.2	28895.9	29842.4	20368.3	10488.9	58738.3	31741.4	22178.6	0	1329.3	0	96.9283	3392.01	0	0	0	0	0	0	0	0	0	0	0	0	0	0	0	0	0
																			60226.3	31272.2	29492.9	30733.3	20640.8	10631.3	60226.3	32481.4	23024	0	1387.19	0	97.4627	3236.2	0	0	0	0	0	0	0	0	0	0	0	0	0	0	0	0	0
																			83377.9	44239.4	41218.1	42159.8	29232.7	15006.7	83377.9	44395.5	32583.9	0	1907.55	0	152.311	4338.65	0	0	0	0	0	0	0	0	0	0	0	0	0	0	0	0	0
																			70820.6	38055.4	35284.9	35535.7	25196.3	12859.1	70820.6	38447.2	26686.9	0	1771.16	0	81.0084	3834.32	0	0	0	0	0	0	0	0	0	0	0	0	0	0	0	0	0
																			97026	51328.3	47908.6	49117.4	33837.4	17491	97026	52738.5	37266.1	0	1947.94	0	156.605	4916.78	0	0	0	0	0	0	0	0	0	0	0	0	0	0	0	0	0
																			77217.3	41199.4	38248.7	38968.6	27145.2	14054.2	77217.3	41007.4	30292.6	0	1703.29	0	85.7927	4128.22	0	0	0	0	0	0	0	0	0	0	0	0	0	0	0	0	0
																			16973.9	8826.23	8284.22	8689.68	5792.46	3033.76	16973.9	8733.04	6807.36	0	396.754	0	29.5618	1007.19	0	0	0	0	0	0	0	0	0	0	0	0	0	0	0	0	0
																			30856.9	15951.7	15045.9	15811	10498.8	5452.87	30856.9	16324.9	11963.4	0	761.775	0	43.3153	1763.47	0	0	0	0	0	0	0	0	0	0	0	0	0	0	0	0	0
																			67856.9	34168.8	32781	35075.9	22553.1	11615.7	67856.9	36730.3	25615.6	0	1694.08	0	112.358	3704.52	0	0	0	0	0	0	0	0	0	0	0	0	0	0	0	0	0
																			81530.8	41854.2	39690.7	41840.1	27563.3	14290.8	81530.8	44076.9	30959.1	0	2032.82	0	141.207	4320.72	0	0	0	0	0	0	0	0	0	0	0	0	0	0	0	0	0
																			103397	53382.9	50548.7	52848	35221.9	18161	103397	56568.2	38877.1	0	2252.15	0	78.1778	5621.06	0	0	0	0	0	0	0	0	0	0	0	0	0	0	0	0	0
																			108734	55367.9	52728.1	56006.3	36506.2	18861.7	108734	58557.2	42563.5	0	2103.52	0	144.381	5365.76	0	0	0	0	0	0	0	0	0	0	0	0	0	0	0	0	0
																			97929.5	50805.8	47881.5	50048.1	33434.5	17371.3	97929.5	52494.3	38106.9	0	2318.51	0	160.348	4849.51	0	0	0	0	0	0	0	0	0	0	0	0	0	0	0	0	0
																			83457.7	44305.9	41239.4	42218.3	29125.4	15180.4	83457.7	44271.4	32585.5	0	1955.69	0	41.2429	4603.89	0	0	0	0	0	0	0	0	0	0	0	0	0	0	0	0	0
																			107331	54925	52244.9	55085.8	36242.5	18682.5	107331	59408.8	39626.9	0	2409.6	0	192.914	5692.45	0	0	0	0	0	0	0	0	0	0	0	0	0	0	0	0	0
																			89576.7	45674.9	43545.9	46030.8	30101.9	15573	89576.7	49518	33031.2	0	2202.71	0	145.038	4679.82	0	0	0	0	0	0	0	0	0	0	0	0	0	0	0	0	0
																			108877	57956.1	53998	54878.7	38274.9	19681.1	108877	60906.6	39530.7	0	2445.03	0	186.13	5808.25	0	0	0	0	0	0	0	0	0	0	0	0	0	0	0	0	0
																			104962	53748.4	51006.4	53955.2	35451.8	18296.6	104962	56965.1	40082.5	0	2066.28	0	230.085	5617.64	0	0	0	0	0	0	0	0	0	0	0	0	0	0	0	0	0
																			76972.8	39690.7	37577	39395.9	26171.1	13519.6	76972.8	42229.2	28775.9	0	1559.98	0	212.402	4195.31	0	0	0	0	0	0	0	0	0	0	0	0	0	0	0	0	0
																			80973.1	42465.5	39789.3	41183.8	27971.8	14493.7	80973.1	43453.3	31102.8	0	1797.26	0	159.71	4460.1	0	0	0	0	0	0	0	0	0	0	0	0	0	0	0	0	0
																			67628.8	35180.6	33064.1	34564.7	23142.8	12037.8	67628.8	35747.5	26534.2	0	1509.9	0	118.379	3718.74	0	0	0	0	0	0	0	0	0	0	0	0	0	0	0	0	0
																			69606.2	35932.5	33984.7	35621.4	23702.9	12229.5	69606.2	38068.5	25960.9	0	1765.41	0	141.73	3669.69	0	0	0	0	0	0	0	0	0	0	0	0	0	0	0	0	0
																			115800	60018.9	56669.6	59130.1	39622.8	20396.1	115800	63753.3	43137.5	0	2842.11	0	217.985	5848.85	0	0	0	0	0	0	0	0	0	0	0	0	0	0	0	0	0
																			79950.4	41990.1	39325.8	40624.7	27655.7	14334.4	79950.4	42919.5	30426.6	0	1898.14	0	194.777	4511.44	0	0	0	0	0	0	0	0	0	0	0	0	0	0	0	0	0
																			68467.6	35949.3	33692.3	34775.4	23730.7	12218.5	68467.6	37057.2	25919.4	0	1528.1	0	153.447	3809.5	0	0	0	0	0	0	0	0	0	0	0	0	0	0	0	0	0
																			115222	60099.1	56470.9	58751.6	39705.1	20394	115222	60216	45800.1	0	2889.99	0	296.819	6019.59	0	0	0	0	0	0	0	0	0	0	0	0	0	0	0	0	0
																			93835.2	49532.6	46326.8	47508.4	32675.7	16856.9	93835.2	51474	35167.4	0	2094.72	0	160.277	4938.8	0	0	0	0	0	0	0	0	0	0	0	0	0	0	0	0	0
																			99089.2	52091.8	48817.1	50272.1	34364	17727.8	99089.2	54942.8	36708.5	0	2115.51	0	210.423	5111.94	0	0	0	0	0	0	0	0	0	0	0	0	0	0	0	0	0
																			76798.5	40316.4	37750	39048.5	26562.9	13753.5	76798.5	40754.3	29605.5	0	1863.3	0	168.676	4406.68	0	0	0	0	0	0	0	0	0	0	0	0	0	0	0	0	0
																			63769.7	33390.7	31311.8	32458	22048.7	11342.1	63769.7	34268.9	24324.1	0	1432.96	0	90.7162	3653.1	0	0	0	0	0	0	0	0	0	0	0	0	0	0	0	0	0
																			109899	56504.3	53519.4	56379.4	37227.6	19276.7	109899	60079.8	41284.6	0	2293.41	0	221.769	6019.17	0	0	0	0	0	0	0	0	0	0	0	0	0	0	0	0	0
																			123982	63873.7	60494.2	63487.9	42199.2	21674.5	123982	67463.4	47571.6	0	2597.61	0	142.454	6207.08	0	0	0	0	0	0	0	0	0	0	0	0	0	0	0	0	0
																			74016.9	38632.7	36318.2	37698.7	25501.1	13131.6	74016.9	39959.6	28360.5	0	1583.69	0	154.561	3958.59	0	0	0	0	0	0	0	0	0	0	0	0	0	0	0	0	0
																			34167.8	17876.5	16760.1	17407.7	11763.7	6112.86	34167.8	18048.1	13109.4	0	901.697	0	44.3417	2064.23	0	0	0	0	0	0	0	0	0	0	0	0	0	0	0	0	0
																			93988.9	50157.3	46721.3	47267.5	33147.9	17009.4	93988.9	51647.7	34476	0	2790.8	0	119.7	4954.65	0	0	0	0	0	0	0	0	0	0	0	0	0	0	0	0	0
																			131134	67258.9	63900.9	67232.9	44398.9	22859.9	131134	70950.3	50465.4	0	3091.28	0	158.59	6468.09	0	0	0	0	0	0	0	0	0	0	0	0	0	0	0	0	0
																			67112	35647.3	33183.4	33928.5	23469.8	12177.5	67112	35627.4	25953.4	0	1701.23	0	130.82	3699.09	0	0	0	0	0	0	0	0	0	0	0	0	0	0	0	0	0
																			104477	55618.2	51758.4	52718.9	36698	18920.1	104477	57853.1	38394.2	0	2326.68	0	168.839	5734.37	0	0	0	0	0	0	0	0	0	0	0	0	0	0	0	0	0
																			51948.7	26581	25179.9	26768.8	17446.7	9134.34	51948.7	26937.6	20850.6	0	1220.95	0	75.1848	2864.36	0	0	0	0	0	0	0	0	0	0	0	0	0	0	0	0	0
																			89914.4	46913.9	44122.7	45791.7	30922.9	15991.1	89914.4	49031.5	34225.5	0	1859.42	0	125.053	4672.93	0	0	0	0	0	0	0	0	0	0	0	0	0	0	0	0	0
																			84022	43230.6	40953.6	43068.4	28506.9	14723.7	84022	45442.5	32014	0	1994.06	0	116.768	4454.66	0	0	0	0	0	0	0	0	0	0	0	0	0	0	0	0	0
																			82761.6	43473.6	40659.4	42102.1	28633.2	14840.4	82761.6	43674.7	32600.9	0	2021.71	0	77.8626	4386.4	0	0	0	0	0	0	0	0	0	0	0	0	0	0	0	0	0
																			99715.9	51217.2	48556.5	51159.4	33766.2	17451.1	99715.9	53640.1	38250.5	0	2246.53	0	184.649	5394.17	0	0	0	0	0	0	0	0	0	0	0	0	0	0	0	0	0
																			89230.5	46870.8	43889.3	45341.2	30899.4	15971.4	89230.5	47902.1	34463.4	0	1974.66	0	83.6623	4806.61	0	0	0	0	0	0	0	0	0	0	0	0	0	0	0	0	0
																			125435	65021.9	61319.3	64115.6	42818	22203.8	125435	67119.3	48886.8	0	2789.41	0	244.913	6394.47	0	0	0	0	0	0	0	0	0	0	0	0	0	0	0	0	0
																			61326.3	31407.5	29825.6	31500.7	20693.3	10714.1	61326.3	33063.2	23495.1	0	1234.75	0	86.6576	3446.52	0	0	0	0	0	0	0	0	0	0	0	0	0	0	0	0	0
																			64966.4	33624.2	31699.4	33266.9	22111.5	11512.7	64966.4	34110.5	25421.1	0	1627.55	0	80.6147	3726.6	0	0	0	0	0	0	0	0	0	0	0	0	0	0	0	0	0
																			102722	53516.5	50309	52412.8	35275.8	18240.7	102722	54898.8	40049.2	0	2311.91	0	166.338	5295.51	0	0	0	0	0	0	0	0	0	0	0	0	0	0	0	0	0
																			82827	43093	40605.6	42221.4	28475.7	14617.3	82827	45418.6	31128.3	0	1664.55	0	155.94	4459.58	0	0	0	0	0	0	0	0	0	0	0	0	0	0	0	0	0
																			76319	39097.7	37069.4	39249.6	25703.7	13394	76319	40698	29873.5	0	1633.86	0	90.7534	4022.94	0	0	0	0	0	0	0	0	0	0	0	0	0	0	0	0	0
																			66377.7	34597.9	32564.3	33813.4	22853.2	11744.7	66377.7	35080.9	25955.4	0	1723.8	0	35.6033	3581.96	0	0	0	0	0	0	0	0	0	0	0	0	0	0	0	0	0
																			93701.2	49850.2	46429.1	47272.1	32947.9	16902.3	93701.2	50769.4	35442.3	0	2340.08	0	181.94	4967.46	0	0	0	0	0	0	0	0	0	0	0	0	0	0	0	0	0
																			92166.2	47880.1	45192.7	46973.5	31637.2	16243	92166.2	50413.3	34436.3	0	2206.84	0	217.579	4892.17	0	0	0	0	0	0	0	0	0	0	0	0	0	0	0	0	0
																			88616.5	45914.3	43344.4	45272.1	30305.5	15608.8	88616.5	47972.7	33999.9	0	1847.19	0	157.224	4639.47	0	0	0	0	0	0	0	0	0	0	0	0	0	0	0	0	0
																			111452	57302.5	54365.1	57087.3	37833.5	19469	111452	62193.1	40913.2	0	2449.84	0	192.299	5703.89	0	0	0	0	0	0	0	0	0	0	0	0	0	0	0	0	0
																			84466.8	44138.2	41467.9	42998.8	29093.4	15044.8	84466.8	45555.9	32223	0	1955.95	0	209.578	4522.37	0	0	0	0	0	0	0	0	0	0	0	0	0	0	0	0	0
																			116389	58194.3	55940.6	60448.2	38295	19899.3	116389	62827.5	45030.1	0	2320.53	0	281.135	5929.6	0	0	0	0	0	0	0	0	0	0	0	0	0	0	0	0	0
																			82975.7	42634.1	40462.6	42513.1	28114.2	14519.9	82975.7	45910.5	30628.7	0	2004.9	0	133.438	4298.21	0	0	0	0	0	0	0	0	0	0	0	0	0	0	0	0	0
																			59679.5	30660.4	29058.5	30621	20209.6	10450.8	59679.5	32287.9	22822	0	1287.45	0	91.443	3190.68	0	0	0	0	0	0	0	0	0	0	0	0	0	0	0	0	0
																			114056	59948.5	56138.7	57917.4	39532.6	20415.8	114056	62050.1	43612.6	0	2458.46	0	312.331	5622.55	0	0	0	0	0	0	0	0	0	0	0	0	0	0	0	0	0
																			85422.1	44776.4	41994.9	43427.2	29493.9	15282.4	85422.1	47070.1	31909.2	0	1780.15	0	159.895	4502.82	0	0	0	0	0	0	0	0	0	0	0	0	0	0	0	0	0
																			52800.2	27752.9	25948.2	26852	18253	9499.87	52800.2	27962.2	20812.9	0	1123.84	0	118.849	2782.52	0	0	0	0	0	0	0	0	0	0	0	0	0	0	0	0	0
																			59868	32057.2	29681	30187	21115.6	10941.6	59868	31960.7	23022.9	0	1395.79	0	121.049	3367.6	0	0	0	0	0	0	0	0	0	0	0	0	0	0	0	0	0
																			96283.3	50610	47431.8	48851.5	33473.5	17136.5	96283.3	51895.9	37083.6	0	2254.6	0	166.743	4882.44	0	0	0	0	0	0	0	0	0	0	0	0	0	0	0	0	0
																			96683.2	49972.5	47184.2	49499	32905.6	17066.9	96683.2	52647.1	36799.9	0	2074.8	0	202.877	4958.56	0	0	0	0	0	0	0	0	0	0	0	0	0	0	0	0	0
																			84177	44864.8	41719.9	42457.1	29577.7	15287.1	84177	46091.7	31545.2	0	1975.45	0	165.409	4399.29	0	0	0	0	0	0	0	0	0	0	0	0	0	0	0	0	0
																			114452	60251.5	56411.4	58040.3	39770.6	20480.9	114452	61825.2	43675.2	0	2929.25	0	186.969	5835.15	0	0	0	0	0	0	0	0	0	0	0	0	0	0	0	0	0
																			86383.8	45124	42379.4	44004.4	29732.2	15391.8	86383.8	45751.7	33686	0	2022.18	0	224.197	4699.73	0	0	0	0	0	0	0	0	0	0	0	0	0	0	0	0	0
																			78103	41311.1	38554.2	39548.8	27277.1	14034	78103	41683.7	30466.1	0	1707.4	0	110.741	4135.07	0	0	0	0	0	0	0	0	0	0	0	0	0	0	0	0	0
																			40055.7	20602.7	19513.3	20542.4	13618.4	6984.34	40055.7	21249.8	15628	0	915.956	0	63.4664	2198.44	0	0	0	0	0	0	0	0	0	0	0	0	0	0	0	0	0
																			90815.3	46209.9	44036.8	46778.5	30482.6	15727.3	90815.3	48938.4	35089.1	0	2061.6	0	168.895	4557.33	0	0	0	0	0	0	0	0	0	0	0	0	0	0	0	0	0
																			88832.3	46063.3	43476.7	45355.6	30416.4	15646.9	88832.3	48253.1	34200.5	0	1660.5	0	117.717	4600.47	0	0	0	0	0	0	0	0	0	0	0	0	0	0	0	0	0
																			89152.1	46588.7	43682.9	45469.2	30628.7	15960	89152.1	47392.9	34720.3	0	2071.37	0	271.763	4695.74	0	0	0	0	0	0	0	0	0	0	0	0	0	0	0	0	0
																			92715.1	47865.5	45270.3	47444.8	31570	16295.4	92715.1	50200	35424.3	0	1977.36	0	185.135	4928.24	0	0	0	0	0	0	0	0	0	0	0	0	0	0	0	0	0
																			103603	53346.6	50502.2	53101.1	35172.2	18174.4	103603	55517.2	40288.8	0	2524.5	0	127.629	5145.16	0	0	0	0	0	0	0	0	0	0	0	0	0	0	0	0	0
																			80560.6	42190.4	39589.5	40971	27862.3	14328.1	80560.6	43363	31273.3	0	1525.68	0	68.0424	4330.55	0	0	0	0	0	0	0	0	0	0	0	0	0	0	0	0	0
																			80375.3	41955.8	39443.8	40931.5	27690.9	14264.9	80375.3	43551	30574.9	0	1822.22	0	130.674	4296.59	0	0	0	0	0	0	0	0	0	0	0	0	0	0	0	0	0
																			92623.9	47489.3	45077.5	47546.4	31335.5	16153.8	92623.9	50345.1	35838.3	0	1623.39	0	109.885	4707.25	0	0	0	0	0	0	0	0	0	0	0	0	0	0	0	0	0
																			98453.7	52397.3	48669.4	49784.3	34523.4	17873.9	98453.7	51288.3	39580.6	0	2365.28	0	229.793	4989.65	0	0	0	0	0	0	0	0	0	0	0	0	0	0	0	0	0
																			101351	52383.4	49519.8	51831.2	34555	17828.3	101351	55261.6	38408.8	0	2165.73	0	141.289	5373.51	0	0	0	0	0	0	0	0	0	0	0	0	0	0	0	0	0
																			89907	49093.3	44987	44920	32338.8	16754.5	89907	47652.4	35333.3	0	1830.65	0	124.296	4966.37	0	0	0	0	0	0	0	0	0	0	0	0	0	0	0	0	0
																			136139	69857.5	66342.6	69796.3	46128.6	23728.9	136139	74604.1	51708.3	0	3086.75	0	282.067	6457.65	0	0	0	0	0	0	0	0	0	0	0	0	0	0	0	0	0
																			99918.5	50721.2	48434.1	51484.4	33446.9	17274.3	99918.5	55597.7	36504.5	0	2297.26	0	236.346	5282.67	0	0	0	0	0	0	0	0	0	0	0	0	0	0	0	0	0
																			96335.5	50939	47503.1	48832.5	33560.4	17378.6	96335.5	51917.6	37282.4	0	1849.03	0	158.64	5127.87	0	0	0	0	0	0	0	0	0	0	0	0	0	0	0	0	0
																			72526.3	38095.7	35700	36826.3	25129.6	12966.1	72526.3	39358.9	27352.1	0	1816.06	0	109.635	3889.56	0	0	0	0	0	0	0	0	0	0	0	0	0	0	0	0	0
																			111894	58153.9	54784	57109.7	38353.8	19800.1	111894	60653.3	42630.3	0	2110.04	0	188.16	6311.83	0	0	0	0	0	0	0	0	0	0	0	0	0	0	0	0	0
																			85700.3	45514	42356.3	43344	30035.5	15478.5	85700.3	45049	33933.6	0	1890.39	0	204.919	4622.35	0	0	0	0	0	0	0	0	0	0	0	0	0	0	0	0	0
																			94960.2	49957.5	46787.1	48173	32964.5	16993.1	94960.2	52442.5	35611.1	0	1875.32	0	161.172	4870.06	0	0	0	0	0	0	0	0	0	0	0	0	0	0	0	0	0
																			57540.3	30269.2	28340.5	29199.8	19987.7	10281.5	57540.3	31154.2	22069	0	1184.33	0	65.7127	3066.98	0	0	0	0	0	0	0	0	0	0	0	0	0	0	0	0	0
																			75245.1	39621.1	37138.7	38106.4	26195.4	13425.7	75245.1	41476.7	27748.7	0	1756.59	0	128.83	4134.27	0	0	0	0	0	0	0	0	0	0	0	0	0	0	0	0	0
																			67087.6	35004.2	32938	34149.6	23096.1	11908.1	67087.6	36846.3	24917.2	0	1624.18	0	79.2728	3620.59	0	0	0	0	0	0	0	0	0	0	0	0	0	0	0	0	0
																			96217.2	50381.7	47272.4	48944.8	33229.5	17152.2	96217.2	52364.7	36453.5	0	2166.53	0	150.372	5082.15	0	0	0	0	0	0	0	0	0	0	0	0	0	0	0	0	0
																			85749.9	44319.2	41923.3	43826.6	29261.3	15058	85749.9	46903.5	32178.8	0	2036.58	0	158.233	4472.77	0	0	0	0	0	0	0	0	0	0	0	0	0	0	0	0	0
																			19700.5	10452.6	9693.82	10006.7	6847.65	3604.92	19700.5	9998.5	7899.71	0	523.414	0	29.4315	1249.44	0	0	0	0	0	0	0	0	0	0	0	0	0	0	0	0	0
																			82607.7	42012.3	40051.7	42556	27716	14296.3	82607.7	44741	31550	0	1818.3	0	129.03	4369.38	0	0	0	0	0	0	0	0	0	0	0	0	0	0	0	0	0
																			62871.2	33814	31258.1	31613.2	22317.4	11496.6	62871.2	34065.6	23836.6	0	1291.43	0	98.4551	3579.2	0	0	0	0	0	0	0	0	0	0	0	0	0	0	0	0	0
																			65967.4	34120.6	32148.2	33819.2	22417	11703.7	65967.4	34188.5	26331.5	0	1661.07	0	107.082	3679.25	0	0	0	0	0	0	0	0	0	0	0	0	0	0	0	0	0
																			48049.6	24434.6	23271	24778.6	16120.2	8314.44	48049.6	25457	18796	0	1236.11	0	79.4737	2480.94	0	0	0	0	0	0	0	0	0	0	0	0	0	0	0	0	0
																			84530.7	44166.6	41540.3	42990.4	29131.8	15034.7	84530.7	46646	31524	0	1770.62	0	104.95	4485.1	0	0	0	0	0	0	0	0	0	0	0	0	0	0	0	0	0
																			89189.3	46251.2	43614.3	45575	30495.1	15756.1	89189.3	48428.1	33690.1	0	1889.41	0	123.696	5058.03	0	0	0	0	0	0	0	0	0	0	0	0	0	0	0	0	0
																			76297.4	40299.4	37533.9	38763.5	26482.9	13816.5	76297.4	40068.8	29684.6	0	1793.14	0	148.54	4602.26	0	0	0	0	0	0	0	0	0	0	0	0	0	0	0	0	0
																			47160	24478.3	23034.4	24125.6	16115.6	8362.69	47160	24805.2	18356.7	0	1259.9	0	107.423	2630.88	0	0	0	0	0	0	0	0	0	0	0	0	0	0	0	0	0
																			103793	52672.3	50366.3	53426.7	34859.8	17812.5	103793	57203.8	39081.3	0	2045.76	0	186.816	5275.26	0	0	0	0	0	0	0	0	0	0	0	0	0	0	0	0	0
																			69928	37115.8	34520.4	35407.5	24426	12689.8	69928	37644.4	27021.4	0	1262.25	0	78.5849	3921.37	0	0	0	0	0	0	0	0	0	0	0	0	0	0	0	0	0
																			91977.8	48798.2	45479.3	46498.5	32183.7	16614.5	91977.8	50068.6	34719.8	0	2054.62	0	158.318	4976.42	0	0	0	0	0	0	0	0	0	0	0	0	0	0	0	0	0
																			51959.6	26956.1	25373.3	26586.2	17713	9243.1	51959.6	27492.2	20112.5	0	1212.87	0	134.799	3007.21	0	0	0	0	0	0	0	0	0	0	0	0	0	0	0	0	0
																			93985.1	49099.9	46126.6	47858.5	32380.3	16719.6	93985.1	51150.1	35522.1	0	2134.02	0	192.582	4986.34	0	0	0	0	0	0	0	0	0	0	0	0	0	0	0	0	0
																			95545.8	49720.4	46828.4	48717.4	32839.1	16881.3	95545.8	51657.5	36739.5	0	2023.29	0	120.023	5005.51	0	0	0	0	0	0	0	0	0	0	0	0	0	0	0	0	0
																			105075	53155.3	50754	54320.8	35067.1	18088.2	105075	55856.8	41759.5	0	1886.36	0	89.8399	5482.31	0	0	0	0	0	0	0	0	0	0	0	0	0	0	0	0	0
																			65257.4	33894	31895.3	33362.1	22337	11557	65257.4	34206.4	25804	0	1515.4	0	158.557	3572.97	0	0	0	0	0	0	0	0	0	0	0	0	0	0	0	0	0
																			86654.1	44991	42424.3	44229.9	29726.9	15264.1	86654.1	47039.2	32931.2	0	1854.56	0	138.722	4690.42	0	0	0	0	0	0	0	0	0	0	0	0	0	0	0	0	0
																			48683.2	25577.3	23889.1	24794	16800.1	8777.15	48683.2	25663.9	19006	0	1072.64	0	135.047	2805.53	0	0	0	0	0	0	0	0	0	0	0	0	0	0	0	0	0
																			80729.8	41483.9	39287.8	41442	27316.7	14167.2	80729.8	42981.5	31382.9	0	1603.28	0	138.796	4623.33	0	0	0	0	0	0	0	0	0	0	0	0	0	0	0	0	0
																			89317.2	46470.2	43790.9	45526.3	30677.9	15792.3	89317.2	49640.4	33037.5	0	1877.13	0	148.292	4613.88	0	0	0	0	0	0	0	0	0	0	0	0	0	0	0	0	0
																			91318.4	46890.2	44450.2	46868.2	30918.3	15971.9	91318.4	48573.1	35445.1	0	2162.05	0	170.358	4967.77	0	0	0	0	0	0	0	0	0	0	0	0	0	0	0	0	0
																			68129.7	35827.2	33489.6	34640.2	23580.9	12246.3	68129.7	35717.2	26979.7	0	1479.29	0	102.498	3851.04	0	0	0	0	0	0	0	0	0	0	0	0	0	0	0	0	0
																			115344	60340.9	56657.6	58686.2	39837.7	20503.3	115344	62554	44101.8	0	2280.43	0	229.383	6178.08	0	0	0	0	0	0	0	0	0	0	0	0	0	0	0	0	0
																			77702.7	42001.4	38786.1	38916.6	27789.5	14211.9	77702.7	42881.1	28685.1	0	1909.2	0	149.453	4077.85	0	0	0	0	0	0	0	0	0	0	0	0	0	0	0	0	0
																			66056.6	35301.7	32719.8	33336.8	23245.6	12056.1	66056.6	35722.8	25377.4	0	1020.41	0	114.051	3821.9	0	0	0	0	0	0	0	0	0	0	0	0	0	0	0	0	0
																			84037.1	43376.5	41041.6	42995.5	28582.7	14793.8	84037.1	45181	32002	0	2280.85	0	119.195	4454.03	0	0	0	0	0	0	0	0	0	0	0	0	0	0	0	0	0
																			81253.5	42239.7	39781.8	41471.7	27811.9	14427.9	81253.5	43865.9	31175.3	0	1755.87	0	73.5905	4382.82	0	0	0	0	0	0	0	0	0	0	0	0	0	0	0	0	0
																			97019.8	50214.5	47399.1	49620.7	33114.6	17099.9	97019.8	51416.2	38235.6	0	2316.47	0	111.443	4940.06	0	0	0	0	0	0	0	0	0	0	0	0	0	0	0	0	0
																			117156	60973.3	57377.9	59777.7	40215.3	20758	117156	63045.9	45428.1	0	2415.9	0	215.893	6049.74	0	0	0	0	0	0	0	0	0	0	0	0	0	0	0	0	0
																			116719	60605.3	57097.7	59621.3	39910.7	20694.6	116719	62888.8	44666.6	0	2907.01	0	235.201	6021.39	0	0	0	0	0	0	0	0	0	0	0	0	0	0	0	0	0
																			98905.8	49408.4	47485.8	51420	32497.2	16911.2	98905.8	52122.4	39194.7	0	2252.28	0	157.118	5179.21	0	0	0	0	0	0	0	0	0	0	0	0	0	0	0	0	0
																			103253	53395.7	50419.1	52834	35234.4	18161.3	103253	55373.5	40035.7	0	2265.01	0	218.607	5360.19	0	0	0	0	0	0	0	0	0	0	0	0	0	0	0	0	0
																			52146.2	26993.9	25443.3	26702.9	17767.6	9226.33	52146.2	27187.6	20608.4	0	1293.31	0	113.581	2943.39	0	0	0	0	0	0	0	0	0	0	0	0	0	0	0	0	0
																			80039.4	41694.5	39274.2	40765.2	27521.3	14173.3	80039.4	43477.7	30239.5	0	1945.38	0	125.557	4251.24	0	0	0	0	0	0	0	0	0	0	0	0	0	0	0	0	0
																			67444.4	35120.4	33035.2	34409.2	23159.7	11960.7	67444.4	36266.2	26373.4	0	1074.71	0	102.956	3627.08	0	0	0	0	0	0	0	0	0	0	0	0	0	0	0	0	0
																			35341.9	18708.2	17385.5	17956.4	12287.9	6420.32	35341.9	18031.5	14653.5	0	618.646	0	84.373	1953.89	0	0	0	0	0	0	0	0	0	0	0	0	0	0	0	0	0
																			63883.9	33165.8	31248.3	32635.6	21868.7	11297.2	63883.9	34249.6	24671.5	0	1386.63	0	86.3067	3489.81	0	0	0	0	0	0	0	0	0	0	0	0	0	0	0	0	0
																			60821	31795.1	29824.4	30996.5	20924	10871.1	60821	32595.2	23377.7	0	1286.34	0	89.9771	3471.72	0	0	0	0	0	0	0	0	0	0	0	0	0	0	0	0	0
																			38571	19877.3	18749.8	19821.2	13052.6	6824.66	38571	20042.2	15364.1	0	874.57	0	72.4846	2217.6	0	0	0	0	0	0	0	0	0	0	0	0	0	0	0	0	0
																			101076	51984.9	49291.4	51784.9	34285.1	17699.8	101076	55063.5	38512.1	0	2312.56	0	139.516	5048.64	0	0	0	0	0	0	0	0	0	0	0	0	0	0	0	0	0
																			64377.7	32804.1	31259.3	33118.4	21676.4	11127.6	64377.7	34622.9	24569.8	0	1495.04	0	152.037	3537.86	0	0	0	0	0	0	0	0	0	0	0	0	0	0	0	0	0
																			72974.3	38914.6	36169.1	36805.2	25655.2	13259.5	72974.3	39567.7	27293.2	0	1782.52	0	143.865	4187.02	0	0	0	0	0	0	0	0	0	0	0	0	0	0	0	0	0
																			108845	55133	52714.7	56130.2	36360.7	18772.3	108845	59130.6	41038.7	0	2745.21	0	237.016	5693.45	0	0	0	0	0	0	0	0	0	0	0	0	0	0	0	0	0
																			54639.8	28902.5	26950.8	27689	19035.2	9867.34	54639.8	29767.4	20513.7	0	1222.19	0	116.701	3019.72	0	0	0	0	0	0	0	0	0	0	0	0	0	0	0	0	0
																			67005.4	35154.3	32933.1	34072.3	23144.9	12009.4	67005.4	36850.7	24718.6	0	1446.97	0	190.203	3798.96	0	0	0	0	0	0	0	0	0	0	0	0	0	0	0	0	0
																			66991.2	35801.8	33217	33774.2	23627.9	12173.9	66991.2	35470.4	25981.4	0	1696.29	0	196.043	3647.1	0	0	0	0	0	0	0	0	0	0	0	0	0	0	0	0	0
																			50074.1	26519.1	24720.5	25353.6	17454.1	9065.01	50074.1	27102.9	19180.5	0	904.586	0	59.3599	2826.72	0	0	0	0	0	0	0	0	0	0	0	0	0	0	0	0	0
																			91817.7	48057.1	45073	46744.6	31699.2	16357.8	91817.7	49588.4	35201.2	0	1957.3	0	181.152	4889.58	0	0	0	0	0	0	0	0	0	0	0	0	0	0	0	0	0
																			100131	52892	49435.5	50695.5	34899	17993	100131	54086.1	37743.6	0	2713.52	0	132.771	5454.98	0	0	0	0	0	0	0	0	0	0	0	0	0	0	0	0	0
																			84221.8	44843.9	41743.6	42478.2	29648.1	15195.8	84221.8	46070	31821.3	0	1546.73	0	71.5995	4712.16	0	0	0	0	0	0	0	0	0	0	0	0	0	0	0	0	0
																			62963.7	32613.4	30692.8	32270.9	21460.8	11152.5	62963.7	33481.9	24143.8	0	1531.44	0	188.858	3617.68	0	0	0	0	0	0	0	0	0	0	0	0	0	0	0	0	0
																			91094.4	47611.2	44755.8	46338.6	31441.7	16169.4	91094.4	49738.9	34645.4	0	1809.76	0	149.734	4750.69	0	0	0	0	0	0	0	0	0	0	0	0	0	0	0	0	0
																			122054	64527.2	60306.1	61747.9	42644.9	21882.3	122054	66705.4	46309.4	0	2359.65	0	216.074	6463.54	0	0	0	0	0	0	0	0	0	0	0	0	0	0	0	0	0
																			42473.4	22247.8	20824.2	21649.2	14622.6	7625.2	42473.4	22403.7	16699.1	0	949.074	0	113.619	2307.97	0	0	0	0	0	0	0	0	0	0	0	0	0	0	0	0	0
																			88843.1	46042.9	43412.9	45430.3	30346.3	15696.6	88843.1	48021.7	33978.5	0	1721.9	0	183.949	4937.07	0	0	0	0	0	0	0	0	0	0	0	0	0	0	0	0	0
																			108711	55958	53055.7	55655.7	36906.9	19051	108711	59931.2	41147.3	0	2037.89	0	156.091	5438.95	0	0	0	0	0	0	0	0	0	0	0	0	0	0	0	0	0
																			86044.8	44711.7	42107.8	43937	29472.6	15239.1	86044.8	46474.6	32895.4	0	1804.51	0	188.787	4681.53	0	0	0	0	0	0	0	0	0	0	0	0	0	0	0	0	0
																			79425.7	41331.9	38947.8	40477.9	27286.5	14045.4	79425.7	43401.2	29694	0	2017.49	0	131.569	4181.42	0	0	0	0	0	0	0	0	0	0	0	0	0	0	0	0	0
																			90252.4	47062.6	44304.2	45948.2	31100.7	15961.9	90252.4	48801.2	34567.9	0	2085.76	0	157.301	4640.18	0	0	0	0	0	0	0	0	0	0	0	0	0	0	0	0	0
																			75393.1	38496.7	36616.2	38776.9	25380	13116.8	75393.1	40588.9	29091.5	0	1577.8	0	65.4379	4069.54	0	0	0	0	0	0	0	0	0	0	0	0	0	0	0	0	0
																			68004.8	35243.1	33279.7	34725.1	23248.3	11994.8	68004.8	37550.8	25052.6	0	1596.73	0	161.981	3642.66	0	0	0	0	0	0	0	0	0	0	0	0	0	0	0	0	0
																			65361.1	34269.5	32151	33210.1	22602.4	11667.1	65361.1	35265.9	24995.7	0	1610.67	0	34.4961	3454.41	0	0	0	0	0	0	0	0	0	0	0	0	0	0	0	0	0
																			108253	57605.8	53628.4	54624.4	38042.9	19562.9	108253	59058.2	40719.5	0	2476.9	0	219.562	5778.62	0	0	0	0	0	0	0	0	0	0	0	0	0	0	0	0	0
																			71962	37420.3	35191.8	36770.2	24599.5	12820.8	71962	39194.8	27196.9	0	1359.29	0	160.851	4050.19	0	0	0	0	0	0	0	0	0	0	0	0	0	0	0	0	0
																			97988.3	51436	48218.8	49769.5	33905.4	17530.6	97988.3	54144.9	36344.7	0	1839.37	0	226.856	5432.57	0	0	0	0	0	0	0	0	0	0	0	0	0	0	0	0	0
																			68181.8	35248.9	33297.7	34884.1	23211.9	12037	68181.8	37255.4	25432.2	0	1502.92	0	148.176	3843.18	0	0	0	0	0	0	0	0	0	0	0	0	0	0	0	0	0
																			101150	53888.6	50189.8	50960.4	35567.2	18321.4	101150	57238.9	36365.3	0	1921.68	0	164.882	5459.45	0	0	0	0	0	0	0	0	0	0	0	0	0	0	0	0	0
																			31942.1	16324.3	15508.4	16433.8	10735	5589.34	31942.1	17267	12137.9	0	717.475	0	48.4104	1771.26	0	0	0	0	0	0	0	0	0	0	0	0	0	0	0	0	0
																			55623.4	29420.1	27450.8	28172.6	19397.7	10022.4	55623.4	30459.4	20839.7	0	1039.77	0	126.044	3158.47	0	0	0	0	0	0	0	0	0	0	0	0	0	0	0	0	0
																			69376.8	36410.5	34141.8	35235	24013.5	12397	69376.8	38045.8	25705.7	0	1634.85	0	72.1522	3918.35	0	0	0	0	0	0	0	0	0	0	0	0	0	0	0	0	0
																			76872.3	39490.7	37382.2	39490	25963.1	13527.6	76872.3	40476.4	30465.3	0	1690.78	0	113.943	4125.79	0	0	0	0	0	0	0	0	0	0	0	0	0	0	0	0	0
																			81589.7	42713.8	40125.5	41464.2	28180.4	14533.4	81589.7	44673.7	30271.9	0	2001.93	0	196.877	4445.27	0	0	0	0	0	0	0	0	0	0	0	0	0	0	0	0	0
																			82705.4	43089.3	40476.8	42228.6	28331.2	14758.1	82705.4	43832	32484.9	0	1722.7	0	173.813	4492	0	0	0	0	0	0	0	0	0	0	0	0	0	0	0	0	0
																			94720	49138.6	46426.1	48293.9	32461.2	16677.4	94720	52810.6	34828.7	0	2042.67	0	119.85	4918.16	0	0	0	0	0	0	0	0	0	0	0	0	0	0	0	0	0
																			77828.5	40744.4	38256.2	39572.2	26870.5	13873.9	77828.5	42024.8	29750	0	1834.15	0	81.1888	4138.35	0	0	0	0	0	0	0	0	0	0	0	0	0	0	0	0	0
																			96430.6	49335.6	46828.5	49602.2	32469	16866.7	96430.6	52042.7	37079.3	0	1818.63	0	223.713	5266.34	0	0	0	0	0	0	0	0	0	0	0	0	0	0	0	0	0
																			75193.1	38826.5	36736.7	38456.3	25621.2	13205.4	75193.1	41283.9	27868.7	0	1626.51	0	119.369	4294.59	0	0	0	0	0	0	0	0	0	0	0	0	0	0	0	0	0
																			77686.1	41275.9	38424	39262.1	27238.9	14037	77686.1	41876.5	29838.2	0	1587.03	0	110.884	4273.49	0	0	0	0	0	0	0	0	0	0	0	0	0	0	0	0	0
																			83629.1	42815.6	40675.8	42953.4	28243.5	14572.1	83629.1	45125.1	32427.7	0	1588.99	0	108.048	4379.29	0	0	0	0	0	0	0	0	0	0	0	0	0	0	0	0	0
																			108923	56376.2	53277.1	55646.3	37192.2	19184	108923	59526.3	41087.9	0	2471.68	0	125.216	5712.3	0	0	0	0	0	0	0	0	0	0	0	0	0	0	0	0	0
																			108358	56723.6	53291.8	55066.2	37495.8	19227.8	108358	58463.1	41824.6	0	2288.37	0	71.1024	5710.77	0	0	0	0	0	0	0	0	0	0	0	0	0	0	0	0	0
																			115898	59992.7	56705.3	59192.4	39546.2	20446.5	115898	64411.1	43309.7	0	2276.75	0	149.171	5751.03	0	0	0	0	0	0	0	0	0	0	0	0	0	0	0	0	0
																			119520	62198.9	58655.4	60864.7	41114.3	21084.6	119520	66516.4	44575.4	0	2169.31	0	147.309	6111.61	0	0	0	0	0	0	0	0	0	0	0	0	0	0	0	0	0
																			131430	67538.5	64036	67393.9	44493.5	23045	131430	71589.7	50105.8	0	2894.36	0	229.72	6610.28	0	0	0	0	0	0	0	0	0	0	0	0	0	0	0	0	0
																			56934.2	30365.3	28195.9	28738.2	19999.3	10366	56934.2	30838.1	21431.9	0	1369	0	108.919	3186.3	0	0	0	0	0	0	0	0	0	0	0	0	0	0	0	0	0
																			93559.8	48566	45768.7	47791.1	32090	16476	93559.8	49339.2	36770.1	0	2317.74	0	163.702	4968.98	0	0	0	0	0	0	0	0	0	0	0	0	0	0	0	0	0
																			46184.2	23822.5	22531.3	23652.8	15700	8122.46	46184.2	24951.9	17690.2	0	992.22	0	83.5498	2466.38	0	0	0	0	0	0	0	0	0	0	0	0	0	0	0	0	0
																			77525.4	39968.1	37791.7	39733.8	26326.7	13641.3	77525.4	42250	29598.8	0	1420.4	0	181.7	4074.54	0	0	0	0	0	0	0	0	0	0	0	0	0	0	0	0	0
																			74889.7	39100.2	36746.3	38143.4	25789.9	13310.4	74889.7	40305.7	28659.5	0	1587.97	0	135.958	4200.55	0	0	0	0	0	0	0	0	0	0	0	0	0	0	0	0	0
																			81413.4	42118.3	39761.3	41652.1	27736	14382.3	81413.4	43553	31800.2	0	1587.23	0	74.3444	4398.54	0	0	0	0	0	0	0	0	0	0	0	0	0	0	0	0	0
																			66863	35208.4	32942.5	33920.6	23247.9	11960.5	66863	36277.9	25484.5	0	1429.12	0	145.806	3525.76	0	0	0	0	0	0	0	0	0	0	0	0	0	0	0	0	0
																			102031	52195.7	49546.6	52484.6	34346.9	17848.7	102031	55493.3	39396.5	0	1678.17	0	229.699	5233.58	0	0	0	0	0	0	0	0	0	0	0	0	0	0	0	0	0
																			57000.8	29926.7	27989.3	29011.4	19713.2	10213.5	57000.8	30436	22093.1	0	1118	0	125.799	3227.86	0	0	0	0	0	0	0	0	0	0	0	0	0	0	0	0	0
																			81919.4	42600.7	40033.9	41885.5	28053.4	14547.3	81919.4	42266.5	33069.2	0	1808.1	0	168.647	4606.95	0	0	0	0	0	0	0	0	0	0	0	0	0	0	0	0	0
																			127807	66805.1	62821.7	64985	44075.9	22729.3	127807	70122.2	47682.7	0	3279.34	0	229.637	6492.92	0	0	0	0	0	0	0	0	0	0	0	0	0	0	0	0	0
																			94612.9	49224.7	46334.7	48278.1	32409.7	16815	94612.9	50494.9	36312.3	0	2486.65	0	164.187	5154.88	0	0	0	0	0	0	0	0	0	0	0	0	0	0	0	0	0
																			73438.1	38879.1	36291.9	37146.3	25663.2	13215.9	73438.1	40495.6	27283	0	1532.36	0	111.291	4015.88	0	0	0	0	0	0	0	0	0	0	0	0	0	0	0	0	0
																			82433.1	42063.5	40005.2	42427.9	27726.1	14337.4	82433.1	44067.4	31956.9	0	2045.18	0	157.522	4206.14	0	0	0	0	0	0	0	0	0	0	0	0	0	0	0	0	0
																			91461.8	46813	44453.1	47008.7	30860.6	15952.4	91461.8	49679.2	35012.2	0	1909.31	0	121.309	4739.75	0	0	0	0	0	0	0	0	0	0	0	0	0	0	0	0	0
																			100364	51570	48908.1	51456.4	34028.1	17541.9	100364	54513.1	38062.2	0	2432.17	0	194.58	5162.47	0	0	0	0	0	0	0	0	0	0	0	0	0	0	0	0	0
																			55955.3	28980.5	27295.8	28659.5	19073.9	9906.66	55955.3	29277.5	22252.7	0	1168.11	0	143.772	3113.28	0	0	0	0	0	0	0	0	0	0	0	0	0	0	0	0	0
																			85903.1	43897.9	41724.8	44178.3	28954.9	14942.9	85903.1	45404.5	33843.2	0	1979.58	0	120.747	4555.08	0	0	0	0	0	0	0	0	0	0	0	0	0	0	0	0	0
																			118720	61851	58241.9	60478.3	40819.3	21031.8	118720	65572.3	44793.1	0	2287.43	0	209.699	5857.69	0	0	0	0	0	0	0	0	0	0	0	0	0	0	0	0	0
																			61181	32369.2	30183.8	30997.2	21309.2	11060	61181	32963.3	23316.7	0	1383.14	0	99.7241	3418.19	0	0	0	0	0	0	0	0	0	0	0	0	0	0	0	0	0
																			86406.1	44349.4	42091.6	44314.4	29342.1	15007.2	86406.1	46840.2	32894.2	0	1962.03	0	68.3998	4641.23	0	0	0	0	0	0	0	0	0	0	0	0	0	0	0	0	0
																			50108.3	26034	24523.7	25584.6	17171.2	8862.85	50108.3	27032.8	19359.4	0	1036.08	0	103.98	2575.99	0	0	0	0	0	0	0	0	0	0	0	0	0	0	0	0	0
																			84562.9	43851.1	41384.4	43178.5	28955.9	14895.2	84562.9	45265.4	32581.1	0	2077.53	0	105.351	4533.51	0	0	0	0	0	0	0	0	0	0	0	0	0	0	0	0	0
																			77721.3	40648.2	38099.9	39621.4	26826.5	13821.7	77721.3	40384	31585.2	0	1621.62	0	92.3412	4038.21	0	0	0	0	0	0	0	0	0	0	0	0	0	0	0	0	0
																			91590.8	46881.4	44516.7	47074.1	30886.4	15994.9	91590.8	48724	35880.6	0	1832.2	0	114.016	5039.94	0	0	0	0	0	0	0	0	0	0	0	0	0	0	0	0	0
																			92641.3	46963.8	44905.6	47735.6	30982.2	15981.6	92641.3	50697.8	34935.8	0	2339.18	0	160.421	4508.07	0	0	0	0	0	0	0	0	0	0	0	0	0	0	0	0	0
																			84700.8	43787.7	41375.8	43325	28927.9	14859.8	84700.8	45337.4	33080.4	0	1667.74	0	162.976	4452.31	0	0	0	0	0	0	0	0	0	0	0	0	0	0	0	0	0
																			93124.5	48595.7	45667.5	47457.1	32014.6	16581.1	93124.5	51136.8	34813.4	0	2209.48	0	216.936	4747.82	0	0	0	0	0	0	0	0	0	0	0	0	0	0	0	0	0
																			42179.9	21677.7	20482.4	21697.5	14211.4	7466.25	42179.9	21807.5	16807.1	0	1055.95	0	80.2905	2429.08	0	0	0	0	0	0	0	0	0	0	0	0	0	0	0	0	0
																			57988.4	31333.7	28843.7	29144.7	20624.4	10709.2	57988.4	30454.5	22502.8	0	1445.97	0	146.575	3438.5	0	0	0	0	0	0	0	0	0	0	0	0	0	0	0	0	0
																			70602.6	36653.5	34527.7	36074.8	24177.1	12476.4	70602.6	38042.5	27119.4	0	1651.11	0	122.344	3667.25	0	0	0	0	0	0	0	0	0	0	0	0	0	0	0	0	0
																			59806.2	30902.6	29157.8	30648.4	20347.2	10555.5	59806.2	32097.8	22980.9	0	1201.78	0	97.2622	3428.51	0	0	0	0	0	0	0	0	0	0	0	0	0	0	0	0	0
																			43842.1	22699.5	21411.7	22430.3	14946.4	7753.12	43842.1	23466.3	16905.4	0	896.973	0	75.9261	2497.48	0	0	0	0	0	0	0	0	0	0	0	0	0	0	0	0	0
																			87198.6	45813.6	42937.4	44261.2	30231.5	15582.1	87198.6	48002.5	32417.7	0	2120.24	0	134.159	4523.99	0	0	0	0	0	0	0	0	0	0	0	0	0	0	0	0	0
																			96795.9	50880.1	47662.5	49133.4	33575.3	17304.8	96795.9	53068.1	36226.6	0	2117.64	0	92.3883	5291.21	0	0	0	0	0	0	0	0	0	0	0	0	0	0	0	0	0
																			115548	59342.5	56311.5	59236.2	39134.9	20207.7	115548	63162.4	44064.9	0	2165.91	0	169.823	5984.7	0	0	0	0	0	0	0	0	0	0	0	0	0	0	0	0	0
																			97605.5	50941.6	47898.4	49707.1	33602.4	17339.1	97605.5	52532.9	37280.1	0	2347.13	0	138.137	5307.21	0	0	0	0	0	0	0	0	0	0	0	0	0	0	0	0	0
																			107793	56491	53022.5	54770.5	37254.2	19236.8	107793	59494.8	40065.2	0	2441.9	0	145.282	5645.98	0	0	0	0	0	0	0	0	0	0	0	0	0	0	0	0	0
																			55596.3	29788	27631.8	27964.5	19622.2	10165.9	55596.3	30701.3	20429.9	0	1339.3	0	102.098	3023.69	0	0	0	0	0	0	0	0	0	0	0	0	0	0	0	0	0
																			82124.1	43185.9	40459.6	41664.5	28511.8	14674.1	82124.1	44298.3	31083.3	0	2126.31	0	64.4691	4551.75	0	0	0	0	0	0	0	0	0	0	0	0	0	0	0	0	0
																			102732	51804.1	49595.9	53136.1	34134.7	17669.4	102732	56421.6	38820	0	1951.59	0	181.92	5356.88	0	0	0	0	0	0	0	0	0	0	0	0	0	0	0	0	0
																			108317	55579.6	52790	55527.3	36718.7	18860.9	108317	58437.2	41003.6	0	2856.67	0	124.781	5895	0	0	0	0	0	0	0	0	0	0	0	0	0	0	0	0	0
																			65118.5	34865.4	32304.2	32814.3	22967.4	11898	65118.5	33975.2	25703.5	0	1666.96	0	110.77	3662.1	0	0	0	0	0	0	0	0	0	0	0	0	0	0	0	0	0
																			85095.9	44447.4	41751.5	43344.3	29277	15170.4	85095.9	46245.7	32158.7	0	1884.57	0	110.204	4696.71	0	0	0	0	0	0	0	0	0	0	0	0	0	0	0	0	0
																			97799.8	50765.5	47891.3	49908.5	33478.1	17287.3	97799.8	54267.8	36174.1	0	1994.64	0	159.864	5203.38	0	0	0	0	0	0	0	0	0	0	0	0	0	0	0	0	0
																			92993.3	48956.3	45767	47226.3	32302.5	16653.8	92993.3	49136.6	36484.6	0	2245.07	0	190.261	4936.83	0	0	0	0	0	0	0	0	0	0	0	0	0	0	0	0	0
																			55576.8	29914.8	27641	27935.8	19690	10224.8	55576.8	30286	20727.5	0	1212.93	0	76.8927	3273.46	0	0	0	0	0	0	0	0	0	0	0	0	0	0	0	0	0
																			83968.4	43255.2	40947.1	43021.3	28486.8	14768.5	83968.4	45477.3	32014.4	0	1772.76	0	135.962	4568	0	0	0	0	0	0	0	0	0	0	0	0	0	0	0	0	0
																			108363	56269	53019.5	55343.7	37088.6	19180.4	108363	58444.2	41784.9	0	2412.38	0	250.219	5471.46	0	0	0	0	0	0	0	0	0	0	0	0	0	0	0	0	0
																			99744.4	51398.8	48578.9	51165.5	33838.9	17559.8	99744.4	53142.9	39181.8	0	1935.61	0	228.586	5255.5	0	0	0	0	0	0	0	0	0	0	0	0	0	0	0	0	0
																			73208	39231.3	36366.5	36841.5	25875.4	13355.8	73208	39778.2	27737.5	0	1743.94	0	95.4889	3852.81	0	0	0	0	0	0	0	0	0	0	0	0	0	0	0	0	0
																			69563.9	36316.3	34086.9	35477	23919.4	12396.9	69563.9	37418.6	26663.9	0	1514.95	0	150.441	3816.04	0	0	0	0	0	0	0	0	0	0	0	0	0	0	0	0	0
																			60822.1	32226.8	29997.6	30824.6	21236.1	10990.7	60822.1	32150.8	23634	0	1397.5	0	142.12	3497.73	0	0	0	0	0	0	0	0	0	0	0	0	0	0	0	0	0
																			70962.3	36779.6	34705.5	36256.8	24284.6	12494.9	70962.3	38888.7	26722.3	0	1242.43	0	72.4406	4036.48	0	0	0	0	0	0	0	0	0	0	0	0	0	0	0	0	0
																			87329.4	45536	42788	44541.4	30004.9	15531.1	87329.4	47404.8	33523.6	0	1718.15	0	106.825	4575.95	0	0	0	0	0	0	0	0	0	0	0	0	0	0	0	0	0
																			114614	61010.4	56871.7	57742.7	40300.1	20710.3	114614	64377.3	41686.1	0	2480.56	0	186.884	5883.53	0	0	0	0	0	0	0	0	0	0	0	0	0	0	0	0	0
																			57175.3	30197.1	28206.9	28968.4	19921	10276	57175.3	30637.1	21974.5	0	1349.85	0	54.1168	3159.72	0	0	0	0	0	0	0	0	0	0	0	0	0	0	0	0	0
																			75782.1	40460.2	37552.1	38230	26698.1	13762.1	75782.1	40603.3	29333.1	0	1549.96	0	139.43	4156.21	0	0	0	0	0	0	0	0	0	0	0	0	0	0	0	0	0
																			76149.9	40544.8	37675.6	38474.3	26734.9	13809.9	76149.9	40137.7	29659	0	1988.91	0	106.631	4257.68	0	0	0	0	0	0	0	0	0	0	0	0	0	0	0	0	0
																			54473.6	28500.7	26708	27765.7	18747	9753.64	54473.6	29326.3	20774.3	0	1280.32	0	152.859	2939.82	0	0	0	0	0	0	0	0	0	0	0	0	0	0	0	0	0
																			59893.2	31276.6	29329.8	30563.4	20587.2	10689.4	59893.2	31767.3	23560.5	0	1185.43	0	94.097	3285.84	0	0	0	0	0	0	0	0	0	0	0	0	0	0	0	0	0
																			97956.9	51564.9	48224.9	49732	33905.6	17659.3	97956.9	53463.5	36950.6	0	1927.7	0	136.314	5478.69	0	0	0	0	0	0	0	0	0	0	0	0	0	0	0	0	0
																			84910.4	43948.5	41410.9	43499.5	28972.7	14975.8	84910.4	44527.5	33801.1	0	1885.22	0	177.493	4519.03	0	0	0	0	0	0	0	0	0	0	0	0	0	0	0	0	0
																			75005.5	38625.7	36551.9	38453.6	25450.5	13175.2	75005.5	40745.8	28586.5	0	1482.73	0	90.5315	4099.94	0	0	0	0	0	0	0	0	0	0	0	0	0	0	0	0	0
																			111592	59284.6	55207.5	56384.1	39060.7	20223.9	111592	60978	41734.5	0	2612.27	0	190.173	6076.6	0	0	0	0	0	0	0	0	0	0	0	0	0	0	0	0	0
																			88441.8	47698	44098.5	44343.3	31514	16184.1	88441.8	47827	33471.4	0	2263.94	0	153.465	4726.03	0	0	0	0	0	0	0	0	0	0	0	0	0	0	0	0	0
																			57651.6	29997.2	28195.1	29456.5	19732.2	10265	57651.6	31248.2	21852.4	0	1099.97	0	95.3662	3355.69	0	0	0	0	0	0	0	0	0	0	0	0	0	0	0	0	0
																			63622.5	33107.8	31178.2	32444.4	21816.3	11291.5	63622.5	33946.5	24734.9	0	1412.85	0	75.756	3452.59	0	0	0	0	0	0	0	0	0	0	0	0	0	0	0	0	0
																			117122	59747.2	56914.9	60207.3	39397.6	20349.6	117122	63861.3	44457	0	2845.81	0	149.999	5808.07	0	0	0	0	0	0	0	0	0	0	0	0	0	0	0	0	0
																			90390.8	48548.7	44917.6	45473.1	32049.6	16499.1	90390.8	48162.1	35317.5	0	1907.91	0	141.691	4861.52	0	0	0	0	0	0	0	0	0	0	0	0	0	0	0	0	0
																			96766.3	50388.6	47462.6	49303.7	33223.6	17165.1	96766.3	53925.8	35468.1	0	2124.12	0	202.84	5045.43	0	0	0	0	0	0	0	0	0	0	0	0	0	0	0	0	0
																			65191.3	33877.3	31897	33294.3	22326.9	11550.4	65191.3	35218.2	24699.3	0	1597.95	0	126.66	3549.17	0	0	0	0	0	0	0	0	0	0	0	0	0	0	0	0	0
																			73746.1	39090.5	36436.8	37309.3	25810.5	13280	73746.1	39614.5	28274	0	1805.71	0	157.679	3894.1	0	0	0	0	0	0	0	0	0	0	0	0	0	0	0	0	0
																			88560.7	45420.4	43108.9	45451.8	29987	15433.4	88560.7	47399.6	34860.6	0	1580.01	0	100.992	4619.45	0	0	0	0	0	0	0	0	0	0	0	0	0	0	0	0	0
																			104344	55510.9	51708.9	52635.5	36656.6	18854.3	104344	57496.5	38427	0	2438.57	0	242.492	5739.78	0	0	0	0	0	0	0	0	0	0	0	0	0	0	0	0	0
																			86280.3	44787.7	42311.8	43968.5	29565.4	15222.3	86280.3	47830.8	32056.7	0	1739.6	0	66.8953	4586.26	0	0	0	0	0	0	0	0	0	0	0	0	0	0	0	0	0
																			38488.2	20270.5	18910.7	19577.5	13339.8	6930.68	38488.2	20157.9	14990.9	0	931.167	0	78.7974	2329.44	0	0	0	0	0	0	0	0	0	0	0	0	0	0	0	0	0
																			37514	19546.4	18339.1	19175	12853.7	6692.69	37514	19170.9	15180.9	0	934.246	0	77.1547	2150.91	0	0	0	0	0	0	0	0	0	0	0	0	0	0	0	0	0
																			72443.3	37938	35577.3	36866	24986	12952	72443.3	38855	27894.8	0	1693.22	0	171.877	3828.39	0	0	0	0	0	0	0	0	0	0	0	0	0	0	0	0	0
																			73318.4	38421.3	36000.8	37317.6	25315.3	13106	73318.4	39318.5	28171.6	0	1703.62	0	178.262	3946.37	0	0	0	0	0	0	0	0	0	0	0	0	0	0	0	0	0
																			103394	53943.3	50748.2	52646.1	35610.7	18332.6	103394	56503.8	39158.6	0	2077.81	0	139.749	5514.36	0	0	0	0	0	0	0	0	0	0	0	0	0	0	0	0	0
																			68006.5	34705.4	32983.1	35023.4	22843.7	11861.7	68006.5	36094.6	26463.4	0	1592.12	0	181.569	3674.89	0	0	0	0	0	0	0	0	0	0	0	0	0	0	0	0	0
																			78244.3	41582	38657.7	39586.6	27352.4	14229.6	78244.3	41678.8	30623.2	0	1487.36	0	131.638	4323.35	0	0	0	0	0	0	0	0	0	0	0	0	0	0	0	0	0
																			47869.4	25085.6	23455.3	24414.1	16482.1	8603.44	47869.4	24819.8	19011.3	0	1090.59	0	94.2663	2853.38	0	0	0	0	0	0	0	0	0	0	0	0	0	0	0	0	0
																			111038	56873	53995.1	57042.8	37410.5	19462.5	111038	61531.9	41256.2	0	2064.09	0	282.469	5903.13	0	0	0	0	0	0	0	0	0	0	0	0	0	0	0	0	0
																			102166	52448.8	49736.7	52429.7	34531.9	17916.9	102166	55007.6	39467	0	2362.42	0	163.612	5165.81	0	0	0	0	0	0	0	0	0	0	0	0	0	0	0	0	0
																			64495.2	33870.2	31730.3	32765	22366.6	11503.6	64495.2	34548.4	24865.9	0	1471.67	0	92.6959	3516.58	0	0	0	0	0	0	0	0	0	0	0	0	0	0	0	0	0
																			111757	56728.1	54187.4	57569.4	37413.3	19314.8	111757	60794	42282.2	0	2780.66	0	169.902	5730.02	0	0	0	0	0	0	0	0	0	0	0	0	0	0	0	0	0
																			80567.3	41940.3	39449.8	41117.5	27620.3	14320	80567.3	43318.7	30708.9	0	1793.26	0	136.569	4609.82	0	0	0	0	0	0	0	0	0	0	0	0	0	0	0	0	0
																			69335.2	36605.5	34175.1	35160.1	24086.7	12518.8	69335.2	36972.8	26744.7	0	1762.7	0	135.707	3719.35	0	0	0	0	0	0	0	0	0	0	0	0	0	0	0	0	0
																			110305	57661.9	54171.8	56132.7	38086	19575.9	110305	59268.7	42703.1	0	2531.98	0	191.145	5609.58	0	0	0	0	0	0	0	0	0	0	0	0	0	0	0	0	0
																			87840.2	44818.5	42605.2	45235	29469.3	15349.2	87840.2	47422.1	33827	0	1598.84	0	230.811	4761.39	0	0	0	0	0	0	0	0	0	0	0	0	0	0	0	0	0
																			70909.1	37975.9	35258.6	35650.5	25087.6	12888.3	70909.1	39163.3	26356.9	0	1555.16	0	148.48	3685.32	0	0	0	0	0	0	0	0	0	0	0	0	0	0	0	0	0
																			77859.2	40549.8	38101.7	39757.5	26731.6	13818.2	77859.2	41087.9	30727.7	0	1654.13	0	88.3367	4301.08	0	0	0	0	0	0	0	0	0	0	0	0	0	0	0	0	0
																			102058	53555.3	50235.4	51822.4	35355.4	18199.9	102058	55392.7	38843	0	2202.76	0	203.883	5415.45	0	0	0	0	0	0	0	0	0	0	0	0	0	0	0	0	0
																			93491.3	48713.4	45829.1	47662.2	32144.2	16569.2	93491.3	50021.6	36143.4	0	2020.2	0	173.971	5132.13	0	0	0	0	0	0	0	0	0	0	0	0	0	0	0	0	0
																			92067.6	47751.6	45041.9	47025.7	31525.3	16226.3	92067.6	49370.5	35663.9	0	2006.3	0	237.577	4789.34	0	0	0	0	0	0	0	0	0	0	0	0	0	0	0	0	0
																			134608	69589.4	65821.7	68786.1	45902.3	23687.1	134608	72681.6	51332.8	0	3529.59	0	209.376	6854.38	0	0	0	0	0	0	0	0	0	0	0	0	0	0	0	0	0
																			80575.5	41459.9	39299.1	41276.4	27387.7	14072.2	80575.5	43556.5	30742.8	0	1873.76	0	82.7382	4319.71	0	0	0	0	0	0	0	0	0	0	0	0	0	0	0	0	0
																			108719	56658.2	53256.4	55462.6	37391.3	19266.9	108719	58081.5	42490.7	0	2102.88	0	236.593	5807.26	0	0	0	0	0	0	0	0	0	0	0	0	0	0	0	0	0
																			101442	53303.1	49926.9	51515.2	35159.4	18143.7	101442	54353.3	39613.1	0	2054.73	0	151.407	5269.6	0	0	0	0	0	0	0	0	0	0	0	0	0	0	0	0	0
																			52969.4	28104.2	26162.5	26806.9	18510.1	9594.06	52969.4	28210.6	20564.3	0	1204.2	0	87.4065	2902.92	0	0	0	0	0	0	0	0	0	0	0	0	0	0	0	0	0
																			77413.8	40279.2	37917	39496.9	26542.6	13736.6	77413.8	41952.5	29408.7	0	1736.25	0	55.4927	4260.81	0	0	0	0	0	0	0	0	0	0	0	0	0	0	0	0	0
																			116709	60519.8	57095.8	59612.7	39941.6	20578.2	116709	62592.2	45224.9	0	2681.1	0	177.997	6032.33	0	0	0	0	0	0	0	0	0	0	0	0	0	0	0	0	0
																			96852.4	50515.9	47489.2	49363.2	33361.4	17154.6	96852.4	52018.2	37773.6	0	1851.5	0	176.537	5032.62	0	0	0	0	0	0	0	0	0	0	0	0	0	0	0	0	0
																			43931.2	23257	21632.3	22298.8	15288.7	7968.31	43931.2	23011.5	17517.6	0	827.425	0	81.2629	2493.37	0	0	0	0	0	0	0	0	0	0	0	0	0	0	0	0	0
																			80422	41905.1	39432.9	40989.1	27620.2	14284.9	80422	42979.9	30790.3	0	2020.68	0	187.481	4443.68	0	0	0	0	0	0	0	0	0	0	0	0	0	0	0	0	0
																			86589.5	44843.5	42349.2	44240.3	29529.3	15314.1	86589.5	47354.7	32312.9	0	2079.71	0	177.395	4664.8	0	0	0	0	0	0	0	0	0	0	0	0	0	0	0	0	0
																			68295	35213.8	33284.9	35010.1	23215.5	11998.4	68295	35792	27146.3	0	1477.85	0	125.295	3753.56	0	0	0	0	0	0	0	0	0	0	0	0	0	0	0	0	0
																			92154.5	47899.2	45155.7	46998.8	31542.2	16357	92154.5	50470.9	34337.3	0	2262.78	0	175.41	4908.11	0	0	0	0	0	0	0	0	0	0	0	0	0	0	0	0	0
																			66555.6	35061.9	32682.5	33873.1	23050.6	12011.3	66555.6	34467	26748.7	0	1396.91	0	133.813	3809.25	0	0	0	0	0	0	0	0	0	0	0	0	0	0	0	0	0
																			52042.2	27122.2	25452.1	26590.1	17838.4	9283.77	52042.2	27104.8	20648.4	0	1205.87	0	126.869	2956.29	0	0	0	0	0	0	0	0	0	0	0	0	0	0	0	0	0
																			46799.5	24307.5	22884.9	23914.5	15993.1	8314.36	46799.5	24984.2	18009.1	0	977.257	0	83.9635	2744.96	0	0	0	0	0	0	0	0	0	0	0	0	0	0	0	0	0
																			118011	62349	58332.8	59678	41190.7	21158.3	118011	65068.1	43996.3	0	2891.43	0	233.976	5820.98	0	0	0	0	0	0	0	0	0	0	0	0	0	0	0	0	0
																			113854	57880.3	55205.7	58648.8	38146	19734.3	113854	61938.4	43370.4	0	2644.36	0	129.459	5771.84	0	0	0	0	0	0	0	0	0	0	0	0	0	0	0	0	0
																			61275.3	32713.8	30341.2	30934.1	21596.5	11117.3	61275.3	32212.7	24424.2	0	1154.89	0	132.466	3351.11	0	0	0	0	0	0	0	0	0	0	0	0	0	0	0	0	0
																			98932.5	50711.2	48106	50826.5	33438.5	17272.7	98932.5	52877	38407	0	2528.54	0	214.545	4905.42	0	0	0	0	0	0	0	0	0	0	0	0	0	0	0	0	0
																			96829.1	51164.7	47796.9	49032.2	33672.2	17492.5	96829.1	54185.2	35444.1	0	2084.99	0	231.155	4883.65	0	0	0	0	0	0	0	0	0	0	0	0	0	0	0	0	0
																			96529.9	48693	46650.9	49879	32149	16544	96529.9	51936.3	37411.3	0	2098.38	0	136.456	4947.44	0	0	0	0	0	0	0	0	0	0	0	0	0	0	0	0	0
																			82802	43331.2	40604.9	42197.1	28520.8	14810.4	82802	44410.3	31871.2	0	1756.89	0	165.985	4597.56	0	0	0	0	0	0	0	0	0	0	0	0	0	0	0	0	0
																			108331	55897	52968.9	55362.2	36953.8	18943.2	108331	58863.7	41363	0	2787.73	0	102.936	5213.68	0	0	0	0	0	0	0	0	0	0	0	0	0	0	0	0	0
																			88029.8	45463.8	42972.4	45057.4	29865.4	15598.4	88029.8	47526.6	33668.2	0	2119.69	0	204.594	4510.79	0	0	0	0	0	0	0	0	0	0	0	0	0	0	0	0	0
																			72827	38124.1	35705.7	37121.2	25064.1	13060	72827	39117.5	27966.4	0	1534.81	0	153.616	4054.6	0	0	0	0	0	0	0	0	0	0	0	0	0	0	0	0	0
																			150709	77404	73557	77151.8	51148.1	26255.8	150709	84058.3	55500.4	0	3601.55	0	212.678	7335.96	0	0	0	0	0	0	0	0	0	0	0	0	0	0	0	0	0
																			58666.8	30448.7	28662.1	30004.7	20060	10388.7	58666.8	30760.8	23618.8	0	1207.84	0	99.5493	2979.94	0	0	0	0	0	0	0	0	0	0	0	0	0	0	0	0	0
																			37420.7	19289.8	18227.2	19193.6	12710.1	6579.77	37420.7	19709	14725	0	783.99	0	53.9413	2148.71	0	0	0	0	0	0	0	0	0	0	0	0	0	0	0	0	0
																			67655.1	34630.1	32875.2	34779.9	22795.5	11834.6	67655.1	35907	26145.7	0	1687.13	0	97.7938	3817.54	0	0	0	0	0	0	0	0	0	0	0	0	0	0	0	0	0
																			90681.7	47506	44601.3	46080.4	31351.9	16154.1	90681.7	50181.3	33492.2	0	1987.61	0	174.226	4846.4	0	0	0	0	0	0	0	0	0	0	0	0	0	0	0	0	0
																			84778.6	43457.5	41177.7	43600.9	28618.2	14839.3	84778.6	44070	33801.6	0	2185.06	0	158.113	4563.79	0	0	0	0	0	0	0	0	0	0	0	0	0	0	0	0	0
																			81300.2	42398.9	39850.6	41449.6	28024	14374.9	81300.2	43895.2	31595.5	0	1740.98	0	209.42	3859.14	0	0	0	0	0	0	0	0	0	0	0	0	0	0	0	0	0
																			83730	44218.6	41313.8	42416.3	29156.4	15062.2	83730	45507.6	31779.2	0	1851.44	0	95.8704	4495.95	0	0	0	0	0	0	0	0	0	0	0	0	0	0	0	0	0
																			68466.5	35863.6	33615.2	34851.3	23682.8	12180.8	68466.5	35877.4	26999.3	0	1679.86	0	155.938	3753.96	0	0	0	0	0	0	0	0	0	0	0	0	0	0	0	0	0
																			86608.7	46099.2	42899.3	43709.4	30432.4	15666.9	86608.7	46822.1	33244.5	0	1801.69	0	195.046	4545.38	0	0	0	0	0	0	0	0	0	0	0	0	0	0	0	0	0
																			53364.9	27451.1	25984.6	27380.4	18100.8	9350.33	53364.9	28677.8	20824.3	0	1048.75	0	93.5926	2720.41	0	0	0	0	0	0	0	0	0	0	0	0	0	0	0	0	0
																			80661.4	42183.6	39586.5	41074.9	27814	14369.6	80661.4	43198.3	31281.4	0	1777.91	0	157.682	4246.13	0	0	0	0	0	0	0	0	0	0	0	0	0	0	0	0	0
																			36616.2	19138.6	17935.5	18680.6	12606.1	6532.51	36616.2	19030.5	14499.4	0	831.373	0	105.187	2149.64	0	0	0	0	0	0	0	0	0	0	0	0	0	0	0	0	0
																			88361.1	45044	42899.2	45461.9	29670.8	15373.2	88361.1	48519.3	32984.7	0	2119.14	0	158.618	4579.27	0	0	0	0	0	0	0	0	0	0	0	0	0	0	0	0	0
																			80910	42889.8	40009	40901	28274.2	14615.5	80910	44388	30165.2	0	1827.47	0	93.4236	4435.84	0	0	0	0	0	0	0	0	0	0	0	0	0	0	0	0	0
																			80674.7	41069.2	39129.2	41545.5	27078.3	13990.9	80674.7	44060.7	30541.8	0	1654.62	0	118.693	4298.87	0	0	0	0	0	0	0	0	0	0	0	0	0	0	0	0	0
																			101793	53530.6	50084.4	51708.1	35253.7	18276.9	101793	55303	39256.5	0	1623.93	0	203.033	5406.04	0	0	0	0	0	0	0	0	0	0	0	0	0	0	0	0	0
																			94356.6	48594.8	46036.4	48320.3	31994.9	16599.9	94356.6	51508.8	35696.3	0	2181.33	0	72.8463	4897.32	0	0	0	0	0	0	0	0	0	0	0	0	0	0	0	0	0
																			115852	60184	56679.5	59172.7	39667.6	20516.4	115852	62351.4	44427.2	0	2869.51	0	250.71	5953.46	0	0	0	0	0	0	0	0	0	0	0	0	0	0	0	0	0
																			65320.2	33835.4	31877	33443.2	22257.2	11578.2	65320.2	33823.4	25962	0	1703.62	0	43.0927	3788.12	0	0	0	0	0	0	0	0	0	0	0	0	0	0	0	0	0
																			83109.1	44125.1	41030.1	42079	29072.2	15052.9	83109.1	44513.8	31767	0	1980.42	0	183.112	4664.71	0	0	0	0	0	0	0	0	0	0	0	0	0	0	0	0	0
																			102624	53195.8	50218.8	52405.1	35150.2	18045.6	102624	55027.3	40020.9	0	2327.61	0	77.1042	5170.95	0	0	0	0	0	0	0	0	0	0	0	0	0	0	0	0	0
																			66185.1	33528.1	31941.5	34243.6	22047.6	11480.4	66185.1	34406.2	26550.8	0	1557.62	0	91.1227	3579.36	0	0	0	0	0	0	0	0	0	0	0	0	0	0	0	0	0
																			80907.7	40837.4	39070.7	41837.1	26911.8	13925.6	80907.7	43635.9	31426.4	0	1531.39	0	102.884	4211.15	0	0	0	0	0	0	0	0	0	0	0	0	0	0	0	0	0
																			109976	55990.2	53327.4	56649.1	36945.3	19045	109976	59359	42748.4	0	2121.19	0	181.171	5566.69	0	0	0	0	0	0	0	0	0	0	0	0	0	0	0	0	0
																			80610.6	43194.5	39948.2	40662.5	28418.2	14776.4	80610.6	42886.8	31207.3	0	1722.91	0	104.504	4689.18	0	0	0	0	0	0	0	0	0	0	0	0	0	0	0	0	0
																			71708.7	37353.9	35182.4	36526.3	24627.1	12726.8	71708.7	39567.7	26489.7	0	1674.46	0	166.847	3809.96	0	0	0	0	0	0	0	0	0	0	0	0	0	0	0	0	0
																			99633.1	52234.7	48980.9	50652.2	34431.6	17803.1	99633.1	53284.1	38680.5	0	2049.28	0	126.537	5492.66	0	0	0	0	0	0	0	0	0	0	0	0	0	0	0	0	0
																			131212	67873	64143.6	67068.4	44740.6	23132.4	131212	70644.1	50826.2	0	3078.78	0	216.885	6446.04	0	0	0	0	0	0	0	0	0	0	0	0	0	0	0	0	0
																			88494.2	45903.5	43361	45133.2	30303.7	15599.7	88494.2	48324.5	33100.4	0	2135.31	0	198.516	4735.48	0	0	0	0	0	0	0	0	0	0	0	0	0	0	0	0	0
																			56440.4	29757.1	27836.3	28604.1	19650.7	10106.4	56440.4	30169.1	21581.5	0	1351.95	0	69.8137	3268.03	0	0	0	0	0	0	0	0	0	0	0	0	0	0	0	0	0
																			77328.6	41209.1	38293.3	39035.4	27157.1	14052	77328.6	41609.6	29321.1	0	1766.5	0	174.113	4457.39	0	0	0	0	0	0	0	0	0	0	0	0	0	0	0	0	0
																			69504.5	36379.2	34127.3	35377.3	23990.1	12389.1	69504.5	37366.7	26748.9	0	1443.16	0	151.249	3794.51	0	0	0	0	0	0	0	0	0	0	0	0	0	0	0	0	0
																			124861	65110.2	61233.5	63627.4	42986.8	22123.4	124861	67946.1	47053.3	0	3116.23	0	336.033	6409.22	0	0	0	0	0	0	0	0	0	0	0	0	0	0	0	0	0
																			40052.2	20765.9	19532.7	20519.5	13660.4	7105.47	40052.2	20721.1	16044.4	0	944.492	0	93.2462	2249.03	0	0	0	0	0	0	0	0	0	0	0	0	0	0	0	0	0
																			93412.8	48731.9	45838.6	47574.2	32184.1	16547.8	93412.8	51173.2	35202.9	0	1878.7	0	112.171	5045.81	0	0	0	0	0	0	0	0	0	0	0	0	0	0	0	0	0
																			85715.9	43830.7	41636.6	44079.3	28861.3	14969.4	85715.9	45801.1	33434.4	0	1873.65	0	102.254	4504.46	0	0	0	0	0	0	0	0	0	0	0	0	0	0	0	0	0
																			48502.7	26256	24176.8	24326	17268	8988.06	48502.7	26227.3	18310.9	0	1077.8	0	76.3734	2810.38	0	0	0	0	0	0	0	0	0	0	0	0	0	0	0	0	0
																			99865.3	51881.1	48867.7	50997.6	34229.9	17651.2	99865.3	54116.9	38584	0	2017.15	0	177.031	4970.28	0	0	0	0	0	0	0	0	0	0	0	0	0	0	0	0	0
																			69196.2	35326	33592.2	35603.9	23273	12052.9	69196.2	36833.2	26577.6	0	1855.6	0	160.344	3769.45	0	0	0	0	0	0	0	0	0	0	0	0	0	0	0	0	0
																			108552	57046	53466.5	55085.4	37712.6	19333.4	108552	58693.5	41435.1	0	2598.27	0	217.699	5607.36	0	0	0	0	0	0	0	0	0	0	0	0	0	0	0	0	0
																			94504.8	49023.3	46254.8	48250	32330.3	16692.9	94504.8	51837.6	35504.3	0	2198.17	0	136.158	4828.56	0	0	0	0	0	0	0	0	0	0	0	0	0	0	0	0	0
																			77365.6	40029.7	37735.2	39630.4	26328.5	13701.1	77365.6	40742.9	30613	0	1648.84	0	98.204	4262.7	0	0	0	0	0	0	0	0	0	0	0	0	0	0	0	0	0
																			87569.9	45305.3	42773.9	44796	29810.6	15494.7	87569.9	47150.4	33728.4	0	1794.86	0	175.276	4720.98	0	0	0	0	0	0	0	0	0	0	0	0	0	0	0	0	0
																			90552.4	48228	44896.5	45655.9	31881.4	16346.6	90552.4	49626.4	33976.9	0	2070.55	0	97.0452	4781.47	0	0	0	0	0	0	0	0	0	0	0	0	0	0	0	0	0
																			96761.6	49769	47104.9	49656.7	32766.2	17002.8	96761.6	52162	37391.8	0	1850.43	0	168.756	5188.64	0	0	0	0	0	0	0	0	0	0	0	0	0	0	0	0	0
																			94700.8	49733.5	46576.5	48124.3	32776.7	16956.7	94700.8	50781.9	36495.4	0	2451.7	0	121.584	4850.2	0	0	0	0	0	0	0	0	0	0	0	0	0	0	0	0	0
																			113178	59965	55978.5	57199.2	39622.8	20342.2	113178	62295.5	42110.8	0	2444.5	0	229.882	6097.04	0	0	0	0	0	0	0	0	0	0	0	0	0	0	0	0	0
																			81569.5	43321.3	40358.4	41211.2	28580.8	14740.6	81569.5	44243.7	30632.4	0	2065.09	0	155.051	4473.33	0	0	0	0	0	0	0	0	0	0	0	0	0	0	0	0	0
																			82381.4	42490.6	40157.4	42224	27999.4	14491.1	82381.4	44135.6	31799.2	0	1515.62	0	128.753	4802.31	0	0	0	0	0	0	0	0	0	0	0	0	0	0	0	0	0
																			87879.9	45759.1	43004.3	44875.6	30057.7	15701.4	87879.9	46860.1	33889.7	0	1950.71	0	128.917	5050.5	0	0	0	0	0	0	0	0	0	0	0	0	0	0	0	0	0
																			72639.1	37627.3	35486.2	37152.9	24791.9	12835.4	72639.1	38261.9	28621.8	0	1756.27	0	68.8918	3930.29	0	0	0	0	0	0	0	0	0	0	0	0	0	0	0	0	0
																			96079.9	50817.6	47414.4	48665.6	33481.6	17335.9	96079.9	51708.6	36441.6	0	2229.42	0	310.085	5390.22	0	0	0	0	0	0	0	0	0	0	0	0	0	0	0	0	0
																			78241.3	40527.1	38265	39976.3	26730.5	13796.6	78241.3	41972.7	29964.9	0	1789.95	0	90.824	4422.93	0	0	0	0	0	0	0	0	0	0	0	0	0	0	0	0	0
																			95975.3	49820.5	47034.4	48940.9	32909.7	16910.8	95975.3	53138.1	35003	0	2346.33	0	215.445	5272.45	0	0	0	0	0	0	0	0	0	0	0	0	0	0	0	0	0
																			82956.6	42492.8	40358.5	42598.1	28014.4	14478.4	82956.6	44959.3	31532.6	0	1893	0	50.0812	4521.62	0	0	0	0	0	0	0	0	0	0	0	0	0	0	0	0	0
																			67454.8	36042.9	33463.3	33991.4	23749.2	12293.7	67454.8	36956	24849.7	0	1584.94	0	150.354	3913.71	0	0	0	0	0	0	0	0	0	0	0	0	0	0	0	0	0
																			111898	56929.5	54333.6	57564.3	37503.2	19426.4	111898	61808.4	41844	0	2647.71	0	208.986	5388.79	0	0	0	0	0	0	0	0	0	0	0	0	0	0	0	0	0
																			84935.5	43746.1	41394.3	43541.3	28842.9	14903.1	84935.5	45070.2	33549.1	0	1844.59	0	105.65	4365.95	0	0	0	0	0	0	0	0	0	0	0	0	0	0	0	0	0
																			82067.4	42356.9	40095.4	41972	27924.3	14432.6	82067.4	44892.5	30666.1	0	2189.69	0	133.808	4185.36	0	0	0	0	0	0	0	0	0	0	0	0	0	0	0	0	0
																			107032	55625.9	52411.9	54620.5	36664.7	18961.2	107032	57730.3	40881.5	0	2749.85	0	136.893	5533.94	0	0	0	0	0	0	0	0	0	0	0	0	0	0	0	0	0
																			77687.5	40845.6	38205.4	39482.1	26925.5	13920.2	77687.5	42002.4	29443.9	0	1684.98	0	185.304	4370.97	0	0	0	0	0	0	0	0	0	0	0	0	0	0	0	0	0
																			105339	55121.9	51753.9	53584.8	36321.5	18800.4	105339	56986.3	40049.5	0	2362.9	0	159.526	5780.4	0	0	0	0	0	0	0	0	0	0	0	0	0	0	0	0	0
																			90103.4	46353.7	43905.3	46198.2	30583.3	15770.4	90103.4	48381.3	34616.7	0	2102.32	0	184.167	4818.89	0	0	0	0	0	0	0	0	0	0	0	0	0	0	0	0	0
																			99168.2	51968.8	48734.3	50433.8	34256.6	17712.2	99168.2	53614.2	37712.7	0	2151.62	0	189.185	5500.41	0	0	0	0	0	0	0	0	0	0	0	0	0	0	0	0	0
																			92126.9	48497.1	45373.5	46753.4	31962.9	16534.2	92126.9	50037.5	34967.5	0	2061.45	0	221.237	4839.19	0	0	0	0	0	0	0	0	0	0	0	0	0	0	0	0	0
																			94309.7	48479.6	45911	48398.8	31901	16578.6	94309.7	50081.3	36754.8	0	2356.56	0	165.567	4951.46	0	0	0	0	0	0	0	0	0	0	0	0	0	0	0	0	0
																			62436.3	33073.4	30806.8	31629.5	21787.1	11286.2	62436.3	33711.5	23957.5	0	1338.83	0	144.157	3284.28	0	0	0	0	0	0	0	0	0	0	0	0	0	0	0	0	0
																			89456	46980.5	44015.1	45441	31022.8	15957.8	89456	48515.4	34231.5	0	1743.75	0	226.333	4739.07	0	0	0	0	0	0	0	0	0	0	0	0	0	0	0	0	0
																			77769.5	40117.6	37969.6	39799.9	26464.9	13652.6	77769.5	41670.6	30383.1	0	1711.39	0	50.7906	3953.6	0	0	0	0	0	0	0	0	0	0	0	0	0	0	0	0	0
																			79400.9	41556	38957.8	40443.1	27380.3	14175.7	79400.9	41840.9	31516.6	0	1846.28	0	120.218	4076.87	0	0	0	0	0	0	0	0	0	0	0	0	0	0	0	0	0
																			83073.9	43150.9	40727.9	42346.1	28492.4	14658.5	83073.9	45650.1	31107.1	0	1931	0	87.0722	4298.63	0	0	0	0	0	0	0	0	0	0	0	0	0	0	0	0	0
																			80276.2	42466.7	39626.6	40649.6	28001.2	14465.5	80276.2	42994.7	31002.5	0	2028.36	0	92.1133	4158.54	0	0	0	0	0	0	0	0	0	0	0	0	0	0	0	0	0
																			59743.8	30613.2	29018.8	30725	20140.3	10472.8	59743.8	31304.2	23846.4	0	1300.02	0	146.604	3146.56	0	0	0	0	0	0	0	0	0	0	0	0	0	0	0	0	0
																			98247.2	50172.3	47778.9	50468.3	33090.9	17081.4	98247.2	54159.5	36447.7	0	2427.87	0	184.986	5027.1	0	0	0	0	0	0	0	0	0	0	0	0	0	0	0	0	0
																			95465.4	49367.2	46693.3	48772.1	32567.3	16799.9	95465.4	52097.6	36120.8	0	2267.43	0	4.55381	4975.12	0	0	0	0	0	0	0	0	0	0	0	0	0	0	0	0	0
																			101604	52723.6	49726.7	51877.4	34768.8	17954.8	101604	54956.5	38896.3	0	2159.21	0	156.233	5435.88	0	0	0	0	0	0	0	0	0	0	0	0	0	0	0	0	0
																			119034	62047.2	58393	60640.5	40915.8	21131.4	119034	66125	44372	0	2179.17	0	278.576	6078.78	0	0	0	0	0	0	0	0	0	0	0	0	0	0	0	0	0
																			1815.81	836.026	819.546	996.268	523.04	312.986	1815.81	643.197	964.958	0	65.8416	0	3.6835	138.133	0	0	0	0	0	0	0	0	0	0	0	0	0	0	0	0	0
																			41127.9	21355.9	20091.5	21036.3	14052.1	7303.81	41127.9	21489.8	16153.3	0	1074.09	0	74.4691	2336.25	0	0	0	0	0	0	0	0	0	0	0	0	0	0	0	0	0
																			66963.5	35519.5	33062.9	33900.7	23426.5	12093	66963.5	35277	26040.1	0	1787.57	0	154.579	3704.32	0	0	0	0	0	0	0	0	0	0	0	0	0	0	0	0	0
																			108652	56117.8	53064.8	55587.2	36970.6	19147.2	108652	59489.8	41322	0	2158.36	0	231.232	5450.57	0	0	0	0	0	0	0	0	0	0	0	0	0	0	0	0	0
																			87646	46233.6	43237.4	44408.6	30481.5	15752.2	87646	48326.4	32657.1	0	1744.84	0	134.676	4783.05	0	0	0	0	0	0	0	0	0	0	0	0	0	0	0	0	0
																			123648	62754.7	59967.8	63679.8	41401.6	21353.1	123648	69343.5	45443.7	0	2336.89	0	332.25	6191.25	0	0	0	0	0	0	0	0	0	0	0	0	0	0	0	0	0
																			81771.2	42324.5	39979.1	41792.1	27867.6	14456.8	81771.2	45105.7	30210.5	0	1801.1	0	165.166	4488.7	0	0	0	0	0	0	0	0	0	0	0	0	0	0	0	0	0
																			73466.3	38819.2	36274.6	37191.7	25658.3	13160.8	73466.3	40345.4	27734.2	0	1401.36	0	114.524	3870.81	0	0	0	0	0	0	0	0	0	0	0	0	0	0	0	0	0
																			39450.8	20895.9	19413.2	20037.6	13706.5	7189.39	39450.8	20854.2	15325.5	0	884.62	0	111.523	2275.06	0	0	0	0	0	0	0	0	0	0	0	0	0	0	0	0	0
																			67068.9	35214.7	33004.1	34064.8	23194.9	12019.9	67068.9	36872.5	24791.3	0	1478.56	0	108.922	3817.55	0	0	0	0	0	0	0	0	0	0	0	0	0	0	0	0	0
																			100467	52369.6	49241.9	51225.4	34541.6	17828	100467	53581.7	39150.5	0	2020.09	0	85.1004	5629.87	0	0	0	0	0	0	0	0	0	0	0	0	0	0	0	0	0
																			55938.7	29130.4	27335.9	28602.8	19175.5	9954.95	55938.7	29143.8	22270.5	0	1181.14	0	94.9696	3248.29	0	0	0	0	0	0	0	0	0	0	0	0	0	0	0	0	0
																			111496	56735.4	54116.6	57379.9	37405.7	19329.7	111496	61391.1	42105.3	0	2117.76	0	227.904	5654.47	0	0	0	0	0	0	0	0	0	0	0	0	0	0	0	0	0
																			97521.4	51247.2	47966.8	49554.7	33758.8	17488.4	97521.4	52670.9	37502.3	0	1912.05	0	149.477	5286.66	0	0	0	0	0	0	0	0	0	0	0	0	0	0	0	0	0
																			90152.6	46688.4	44063.4	46089.2	30769.7	15918.8	90152.6	47694.7	35181.6	0	2373.62	0	124.726	4778.01	0	0	0	0	0	0	0	0	0	0	0	0	0	0	0	0	0
																			58227.2	30273.5	28510.1	29717.1	19981	10292.5	58227.2	31145.7	22512.3	0	1413.78	0	96.083	3059.37	0	0	0	0	0	0	0	0	0	0	0	0	0	0	0	0	0
																			89598	46195.9	43703	45895	30510.3	15685.6	89598	48170.2	34544.1	0	2050.69	0	260.737	4572.33	0	0	0	0	0	0	0	0	0	0	0	0	0	0	0	0	0
																			65537.3	33606.7	31882	33655.4	22133.3	11473.5	65537.3	36154.9	24530.2	0	1233.29	0	114.196	3504.81	0	0	0	0	0	0	0	0	0	0	0	0	0	0	0	0	0
																			109108	57158.3	53665.3	55443.1	37712.7	19445.6	109108	59413.8	41260.6	0	2347.84	0	244.741	5841.36	0	0	0	0	0	0	0	0	0	0	0	0	0	0	0	0	0
																			90871.1	46840.7	44316.9	46554.2	30867.3	15973.5	90871.1	49672.5	34194.9	0	2004.93	0	90.034	4908.73	0	0	0	0	0	0	0	0	0	0	0	0	0	0	0	0	0
																			118467	60528.4	57683	60784.5	40057.4	20471	118467	65728	44120.1	0	2524.09	0	159.682	5935.64	0	0	0	0	0	0	0	0	0	0	0	0	0	0	0	0	0
																			77587.3	40156.6	37933.3	39653.9	26468.3	13688.3	77587.3	41735.4	29628.9	0	1891.78	0	79.6867	4251.49	0	0	0	0	0	0	0	0	0	0	0	0	0	0	0	0	0
																			49385.1	25400	24045.7	25339.3	16748.1	8651.9	49385.1	26486.1	18960.2	0	1050.75	0	69.8376	2818.18	0	0	0	0	0	0	0	0	0	0	0	0	0	0	0	0	0
																			92576.9	47730.6	45200.3	47376.6	31476.8	16253.8	92576.9	50127.4	35734.5	0	1853.36	0	166.249	4695.39	0	0	0	0	0	0	0	0	0	0	0	0	0	0	0	0	0
																			92416.1	46770.3	44749.2	47666.9	30843.4	15926.9	92416.1	51215	34576.4	0	1625.34	0	130.049	4869.33	0	0	0	0	0	0	0	0	0	0	0	0	0	0	0	0	0
																			74228.5	38667.6	36341.1	37887.4	25489.5	13178.1	74228.5	39200.1	29290.8	0	1622.19	0	153.812	3961.58	0	0	0	0	0	0	0	0	0	0	0	0	0	0	0	0	0
																			65432.9	34674.5	32326.2	33106.7	22916.4	11758.1	65432.9	35277.5	25204.4	0	1302.6	0	93.5115	3554.98	0	0	0	0	0	0	0	0	0	0	0	0	0	0	0	0	0
																			80285.2	41502.8	39224.4	41060.8	27335.5	14167.3	80285.2	43183.4	30760.3	0	1981.12	0	127.186	4233.17	0	0	0	0	0	0	0	0	0	0	0	0	0	0	0	0	0
																			105594	54459.9	51501.7	54092.4	35847.6	18612.4	105594	57071.7	40308.9	0	2320.11	0	197.66	5695.71	0	0	0	0	0	0	0	0	0	0	0	0	0	0	0	0	0
																			124700	65051.6	61185.5	63514.7	42871.4	22180.3	124700	68848.9	46535	0	2525.8	0	221.722	6568.88	0	0	0	0	0	0	0	0	0	0	0	0	0	0	0	0	0
																			91407.5	46842.5	44461	46946.5	30827.7	16014.8	91407.5	49494.1	35173	0	1784.44	0	196.938	4759	0	0	0	0	0	0	0	0	0	0	0	0	0	0	0	0	0
																			96661.8	51228.2	47719.7	48942.1	33781	17447.3	96661.8	51885.8	37117.7	0	2249.05	0	191.66	5217.63	0	0	0	0	0	0	0	0	0	0	0	0	0	0	0	0	0
																			103330	54195.3	50839.9	52490.2	35841.9	18353.4	103330	55686.4	40190.2	0	2352.48	0	141.706	4959.26	0	0	0	0	0	0	0	0	0	0	0	0	0	0	0	0	0
																			50511.4	26475.5	24788.8	25722.6	17437.8	9037.65	50511.4	26664.7	19880.9	0	1132.6	0	85.9137	2747.33	0	0	0	0	0	0	0	0	0	0	0	0	0	0	0	0	0
																			73283.6	38548.1	36036.3	37247.2	25409.5	13138.6	73283.6	39112.4	28338.1	0	1424.12	0	112.895	4296.01	0	0	0	0	0	0	0	0	0	0	0	0	0	0	0	0	0
																			115028	58802.4	55955.2	59072.6	38865.7	19936.8	115028	62560.7	43612.8	0	2868.45	0	202.708	5783.15	0	0	0	0	0	0	0	0	0	0	0	0	0	0	0	0	0
																			66056.2	33879.9	32133.9	33922.2	22335.8	11544.1	66056.2	36654.5	24571.5	0	1152.83	0	135.29	3542.06	0	0	0	0	0	0	0	0	0	0	0	0	0	0	0	0	0
																			62097.7	32685.4	30577.3	31520.4	21558.2	11127.1	62097.7	33832.8	23130.2	0	1415.21	0	122.1	3597.43	0	0	0	0	0	0	0	0	0	0	0	0	0	0	0	0	0
																			134287	68590.5	65317.1	68969.8	45275.5	23315	134287	73736.7	50529.3	0	3304.45	0	261.263	6455.14	0	0	0	0	0	0	0	0	0	0	0	0	0	0	0	0	0
																			90366.9	47278.9	44376	45990.9	31197.9	16081	90366.9	48542.6	35657.3	0	1565.29	0	84.2333	4517.48	0	0	0	0	0	0	0	0	0	0	0	0	0	0	0	0	0
																			105377	56070.2	52166.8	53210.1	37038.3	19031.9	105377	56937.9	40309.9	0	2413.2	0	189.713	5526.26	0	0	0	0	0	0	0	0	0	0	0	0	0	0	0	0	0
																			44293.6	23584.8	21888.5	22405	15503.3	8081.45	44293.6	23808.4	16856.8	0	895.677	0	130.826	2601.91	0	0	0	0	0	0	0	0	0	0	0	0	0	0	0	0	0
																			86897.4	45068.3	42456.2	44441.2	29684.8	15383.5	86897.4	46589.7	33528.4	0	2022.16	0	158.88	4598.35	0	0	0	0	0	0	0	0	0	0	0	0	0	0	0	0	0
																			52648.7	26976	25591.8	27056.9	17794.9	9181.16	52648.7	27822.4	20799.8	0	1049.64	0	91.5025	2885.4	0	0	0	0	0	0	0	0	0	0	0	0	0	0	0	0	0
																			116959	61476.1	57613.6	59345.3	40576.1	20900	116959	64770.4	43596.9	0	2543.94	0	249.927	5797.83	0	0	0	0	0	0	0	0	0	0	0	0	0	0	0	0	0
																			90034.5	45890.2	43684.1	46350.4	30220.3	15669.9	90034.5	49055.7	34156.3	0	1852.43	0	207.352	4762.73	0	0	0	0	0	0	0	0	0	0	0	0	0	0	0	0	0
																			94263.6	49771.5	46499.3	47764.3	32760.8	17010.7	94263.6	50584.8	36347.9	0	2165.81	0	63.4663	5101.52	0	0	0	0	0	0	0	0	0	0	0	0	0	0	0	0	0
																			102124	53607	50230.8	51893.3	35344.2	18262.9	102124	55977.6	38595	0	2081.63	0	173.96	5295.85	0	0	0	0	0	0	0	0	0	0	0	0	0	0	0	0	0
																			82233.8	42565.1	40196.7	42037.2	28051.8	14513.3	82233.8	44782.8	30934.4	0	1909.28	0	155.765	4451.57	0	0	0	0	0	0	0	0	0	0	0	0	0	0	0	0	0
																			79911.6	41049.4	38832.8	41078.8	27056.7	13992.7	79911.6	42109	31451.2	0	1705.03	0	163.617	4482.7	0	0	0	0	0	0	0	0	0	0	0	0	0	0	0	0	0
																			51412.9	27099.5	25287.9	26125	17839.7	9259.86	51412.9	27350.5	19943.8	0	1098.27	0	56.606	2963.78	0	0	0	0	0	0	0	0	0	0	0	0	0	0	0	0	0
																			102424	52742.9	50009.3	52414.5	34831.2	17911.8	102424	56830.4	38126.1	0	2047.39	0	62.0434	5357.87	0	0	0	0	0	0	0	0	0	0	0	0	0	0	0	0	0
																			66666.7	35093.7	32867.2	33799.5	23142.1	11951.6	66666.7	35743.3	25637.9	0	1518.37	0	34.0944	3732.92	0	0	0	0	0	0	0	0	0	0	0	0	0	0	0	0	0
																			98510.3	52774.8	48972	49538.3	34822.5	17952.3	98510.3	54299.3	36404.1	0	2380.22	0	141.778	5284.86	0	0	0	0	0	0	0	0	0	0	0	0	0	0	0	0	0
																			50596	26725.1	24954.5	25641.5	17660.8	9064.3	50596	27274.6	19329.6	0	1249.54	0	125.631	2616.63	0	0	0	0	0	0	0	0	0	0	0	0	0	0	0	0	0
																			80928.9	41524.2	39412.3	41516.6	27434.9	14089.3	80928.9	43569.1	31253.7	0	1672.95	0	155.265	4277.94	0	0	0	0	0	0	0	0	0	0	0	0	0	0	0	0	0
																			72993.3	37827.9	35723.4	37269.9	24929.5	12898.4	72993.3	39783.4	27474.9	0	1532.51	0	65.9366	4136.53	0	0	0	0	0	0	0	0	0	0	0	0	0	0	0	0	0
																			122102	64073.7	60092.4	62009.5	42288.6	21785.1	122102	66763.1	46315.1	0	2303.62	0	304.063	6415.92	0	0	0	0	0	0	0	0	0	0	0	0	0	0	0	0	0
																			78154.4	40313.6	38124.8	40029.6	26563.7	13749.9	78154.4	42285.3	29905.5	0	1771.86	0	106.963	4084.74	0	0	0	0	0	0	0	0	0	0	0	0	0	0	0	0	0
																			57923.1	29519.6	28091.8	29831.3	19456.3	10063.3	57923.1	31241.7	21818.8	0	1463.94	0	131.966	3266.69	0	0	0	0	0	0	0	0	0	0	0	0	0	0	0	0	0
																			86354	43500.4	41661.3	44692.7	28650.7	14849.7	86354	45552.3	34074.5	0	2199.29	0	139.499	4388.37	0	0	0	0	0	0	0	0	0	0	0	0	0	0	0	0	0
																			78496.8	40018.8	38027.1	40469.7	26347	13671.7	78496.8	41378.9	31041.3	0	1750.66	0	167.179	4158.72	0	0	0	0	0	0	0	0	0	0	0	0	0	0	0	0	0
																			118357	61312	57971.4	60385.6	40465.5	20846.5	118357	66096.3	43458.4	0	2605.4	0	190.128	6006.73	0	0	0	0	0	0	0	0	0	0	0	0	0	0	0	0	0
																			86350.5	44339	42082.2	44268.2	29264.2	15074.8	86350.5	46947.9	32835.7	0	1894.79	0	100.588	4571.48	0	0	0	0	0	0	0	0	0	0	0	0	0	0	0	0	0
																			118786	61648	58211.8	60574.4	40771.9	20876	118786	65423.9	44347.6	0	2775.98	0	148.935	6089.84	0	0	0	0	0	0	0	0	0	0	0	0	0	0	0	0	0
																			83150.7	42956	40621.9	42528.8	28336.8	14619.2	83150.7	44990.7	31608.8	0	1914.33	0	100.701	4536.18	0	0	0	0	0	0	0	0	0	0	0	0	0	0	0	0	0
																			49463.2	26309.3	24448.6	25014.6	17282.7	9026.58	49463.2	26715.7	18628.6	0	1100.99	0	104.082	2913.77	0	0	0	0	0	0	0	0	0	0	0	0	0	0	0	0	0
																			81004	41820.1	39519.8	41484.2	27521.6	14298.5	81004	43866.7	30632.3	0	1823.86	0	198.64	4482.57	0	0	0	0	0	0	0	0	0	0	0	0	0	0	0	0	0
																			69430.3	36540.1	34190.5	35239.8	24078.7	12461.4	69430.3	37848.5	26519.8	0	1248.98	0	111.095	3701.86	0	0	0	0	0	0	0	0	0	0	0	0	0	0	0	0	0
																			93039.7	48937.1	45798.7	47241.1	32245.3	16691.8	93039.7	50836.5	35270.2	0	1919.69	0	155.114	4858.23	0	0	0	0	0	0	0	0	0	0	0	0	0	0	0	0	0
																			101179	53224.6	49866.8	51311.8	35135.7	18088.9	101179	54542.8	38868.5	0	2277.86	0	124.95	5364.42	0	0	0	0	0	0	0	0	0	0	0	0	0	0	0	0	0
																			116908	59326.2	56601.9	60306.6	39079.2	20247	116908	63852.3	44621.5	0	2202.99	0	313.673	5917.99	0	0	0	0	0	0	0	0	0	0	0	0	0	0	0	0	0
																			74855.6	38782.8	36582.5	38273.1	25557.4	13225.4	74855.6	39943.2	28817	0	1882.98	0	144.513	4067.91	0	0	0	0	0	0	0	0	0	0	0	0	0	0	0	0	0
																			71292.3	37640.2	35126.6	36165.7	24804.1	12836.1	71292.3	38580.3	27053.4	0	1605.84	0	167.528	3885.29	0	0	0	0	0	0	0	0	0	0	0	0	0	0	0	0	0
																			73996.1	39423.2	36613.5	37382.6	25945.1	13478.1	73996.1	40060.6	28400.4	0	1145.85	0	133.686	4255.56	0	0	0	0	0	0	0	0	0	0	0	0	0	0	0	0	0
																			75207.5	39398.4	36905.7	38301.8	25916.8	13481.6	75207.5	40220.8	28907.2	0	1758.43	0	162.92	4158.14	0	0	0	0	0	0	0	0	0	0	0	0	0	0	0	0	0
																			114157	59668.9	56103.3	58054	39425.2	20243.7	114157	61358.1	44318.2	0	2431.02	0	107.595	5942.36	0	0	0	0	0	0	0	0	0	0	0	0	0	0	0	0	0
																			96628.7	51717.7	47931.8	48697	34087.5	17630.2	96628.7	51608.5	37128.9	0	2343.51	0	230.746	5317.07	0	0	0	0	0	0	0	0	0	0	0	0	0	0	0	0	0
																			89847.6	47068.2	44199	45648.6	31091.7	15976.5	89847.6	49353.3	33152.7	0	2335.06	0	173.807	4832.75	0	0	0	0	0	0	0	0	0	0	0	0	0	0	0	0	0
																			80925.8	41506.6	39320.2	41605.6	27272.8	14233.8	80925.8	43338.5	31051.5	0	1853.27	0	187.429	4495.11	0	0	0	0	0	0	0	0	0	0	0	0	0	0	0	0	0
																			101092	53326.3	49833.9	51258.5	35177.5	18148.9	101092	53777.7	39416.1	0	2303.53	0	148.505	5446.61	0	0	0	0	0	0	0	0	0	0	0	0	0	0	0	0	0
																			61134.7	32954.1	30484.1	30650.5	21786.9	11167.1	61134.7	32849.6	23468.2	0	1552.31	0	45.7447	3218.83	0	0	0	0	0	0	0	0	0	0	0	0	0	0	0	0	0
																			71579.8	37417.7	35171.1	36408.7	24699.3	12718.4	71579.8	39300.7	26531.9	0	1728.92	0	163.384	3854.88	0	0	0	0	0	0	0	0	0	0	0	0	0	0	0	0	0
																			45748.8	23584.9	22261.5	23487.3	15484.8	8100.05	45748.8	24280.3	17921.2	0	817.271	0	87.9878	2642.14	0	0	0	0	0	0	0	0	0	0	0	0	0	0	0	0	0
																			78619.5	41733.5	38900.9	39718.6	27533.1	14200.4	78619.5	42351.9	29850.9	0	1983.12	0	150.832	4282.64	0	0	0	0	0	0	0	0	0	0	0	0	0	0	0	0	0
																			93735.2	49944.6	46463.7	47271.5	32864.2	17080.4	93735.2	52839.8	33514.1	0	1986.92	0	237.258	5157.12	0	0	0	0	0	0	0	0	0	0	0	0	0	0	0	0	0
																			65413.1	33571.6	31810.2	33602.9	22098.2	11473.4	65413.1	35015.5	25178.7	0	1353.21	0	162.377	3703.34	0	0	0	0	0	0	0	0	0	0	0	0	0	0	0	0	0
																			130921	67433.7	63955.2	66965.7	44513.3	22920.4	130921	73529.3	47618.1	0	3105.23	0	175.83	6492.48	0	0	0	0	0	0	0	0	0	0	0	0	0	0	0	0	0
																			94236	48582.1	45984	48252.1	32061.4	16520.7	94236	51802.7	35425.8	0	1939.39	0	176.818	4891.34	0	0	0	0	0	0	0	0	0	0	0	0	0	0	0	0	0
																			120770	61355.2	58535.6	62234.4	40456	20899.3	120770	65898.8	45577.2	0	2690.36	0	313.297	6290.38	0	0	0	0	0	0	0	0	0	0	0	0	0	0	0	0	0
																			87262.7	47062.1	43494.9	43767.9	31053	16009.1	87262.7	48320.2	31942.7	0	2075.48	0	142.239	4782.12	0	0	0	0	0	0	0	0	0	0	0	0	0	0	0	0	0
																			78196.2	41329.5	38593.7	39602.5	27287.7	14041.8	78196.2	42262.2	29557.7	0	1922.46	0	81.2641	4372.54	0	0	0	0	0	0	0	0	0	0	0	0	0	0	0	0	0
																			49060.4	25801.7	24182.7	24877.6	17046.1	8755.57	49060.4	27274.8	17941.5	0	1087.68	0	80.0525	2676.36	0	0	0	0	0	0	0	0	0	0	0	0	0	0	0	0	0
																			96668.2	49919.4	47248	49420.2	32919.8	16999.6	96668.2	52725.4	36394.5	0	2329.65	0	214.841	5003.85	0	0	0	0	0	0	0	0	0	0	0	0	0	0	0	0	0
																			82382.6	42779.9	40309.3	42073.3	28230.5	14549.4	82382.6	44225.6	31704.6	0	1756.19	0	279.344	4416.92	0	0	0	0	0	0	0	0	0	0	0	0	0	0	0	0	0
																			47062.7	24321.3	22949.5	24113.1	15989.1	8332.18	47062.7	24945.1	18170.8	0	1092.31	0	88.5035	2766.02	0	0	0	0	0	0	0	0	0	0	0	0	0	0	0	0	0
																			84713.7	44037.9	41518.4	43195.2	29072.1	14965.8	84713.7	45211.5	32736.9	0	2119.35	0	112.162	4533.74	0	0	0	0	0	0	0	0	0	0	0	0	0	0	0	0	0
																			124828	64706.9	61130.4	63697.5	42689.7	22017.2	124828	68163.7	47927.9	0	2622.86	0	145.912	5967.47	0	0	0	0	0	0	0	0	0	0	0	0	0	0	0	0	0
																			70822.9	37553	35008.2	35814.6	24762.1	12790.8	70822.9	38545.2	26550.6	0	1543.22	0	131.932	4051.93	0	0	0	0	0	0	0	0	0	0	0	0	0	0	0	0	0
																			95606.2	50367.9	47085	48521.2	33195.8	17172	95606.2	50832.7	37378.4	0	2387.69	0	159.909	4847.48	0	0	0	0	0	0	0	0	0	0	0	0	0	0	0	0	0
																			69917	36033.9	34038.8	35878.2	23698.5	12335.4	69917	36919.3	27851.3	0	1347.03	0	105.105	3694.24	0	0	0	0	0	0	0	0	0	0	0	0	0	0	0	0	0
																			119784	62573.1	58801.4	60982.9	41262.8	21310.3	119784	64481	46345.3	0	2441.07	0	251.3	6265.6	0	0	0	0	0	0	0	0	0	0	0	0	0	0	0	0	0
																			67520.1	34543.1	32779.5	34740.6	22712.3	11830.8	67520.1	35964	26242.3	0	1501.31	0	152.202	3660.27	0	0	0	0	0	0	0	0	0	0	0	0	0	0	0	0	0
																			63588.1	33332.6	31229.6	32358.5	21958.4	11374.1	63588.1	34141.6	24380.6	0	1358.93	0	145.282	3561.72	0	0	0	0	0	0	0	0	0	0	0	0	0	0	0	0	0
																			104850	54484.1	51319.7	53530.7	35893.2	18590.8	104850	56726	39970.7	0	2508.94	0	255.905	5388.93	0	0	0	0	0	0	0	0	0	0	0	0	0	0	0	0	0
																			91984	48845.6	45512.4	46471.6	32201.7	16643.9	91984	50213	34731.8	0	1929.48	0	101.304	5008.5	0	0	0	0	0	0	0	0	0	0	0	0	0	0	0	0	0
																			64597.3	34207.8	31900.6	32696.7	22586.5	11621.2	64597.3	34106.4	25202.3	0	1663.16	0	53.716	3571.68	0	0	0	0	0	0	0	0	0	0	0	0	0	0	0	0	0
																			103016	52845	50139.4	52876.7	34860.7	17984.2	103016	55723.5	39205.5	0	2363.95	0	219.676	5503.53	0	0	0	0	0	0	0	0	0	0	0	0	0	0	0	0	0
																			93611	48423.6	45699.8	47911.2	31896.2	16527.4	93611	49912.1	36607.4	0	2063.55	0	157.361	4870.55	0	0	0	0	0	0	0	0	0	0	0	0	0	0	0	0	0
																			82847.5	43047.7	40518.9	42328.6	28353.5	14694.2	82847.5	44385.3	31867.7	0	1782.36	0	119.654	4692.57	0	0	0	0	0	0	0	0	0	0	0	0	0	0	0	0	0
																			80674.7	41574.9	39285.3	41389.5	27367.1	14207.8	80674.7	42790	31625.5	0	1784.27	0	110.998	4364.02	0	0	0	0	0	0	0	0	0	0	0	0	0	0	0	0	0
																			86151	45487.2	42459.8	43691.2	30013.9	15473.3	86151	46424.1	32983	0	1865.92	0	170.978	4707.01	0	0	0	0	0	0	0	0	0	0	0	0	0	0	0	0	0
																			50327.6	26036.5	24542.6	25784.9	17120.2	8916.25	50327.6	26658.2	19683.4	0	1212.42	0	74.9311	2698.64	0	0	0	0	0	0	0	0	0	0	0	0	0	0	0	0	0
																			90516.5	46514.8	44118.5	46398	30655.2	15859.6	90516.5	49614.5	34008.6	0	1944.96	0	170.484	4777.94	0	0	0	0	0	0	0	0	0	0	0	0	0	0	0	0	0
																			104861	53228.1	50806	54055.3	35054.7	18173.4	104861	55904.8	41099.4	0	2468.08	0	110.081	5278.9	0	0	0	0	0	0	0	0	0	0	0	0	0	0	0	0	0
																			87445.2	45308.9	42782.9	44662.4	29876.7	15432.2	87445.2	48271	32879.2	0	1646.87	0	171.248	4476.9	0	0	0	0	0	0	0	0	0	0	0	0	0	0	0	0	0
																			149781	77288.7	73205	76575.9	51107.5	26181.2	149781	82141.4	56467.5	0	3347.51	0	296.134	7528.36	0	0	0	0	0	0	0	0	0	0	0	0	0	0	0	0	0
																			87255.1	46202.9	43032.9	44222.2	30430.4	15772.5	87255.1	46621.4	33765.4	0	1933.63	0	126.068	4808.62	0	0	0	0	0	0	0	0	0	0	0	0	0	0	0	0	0
																			75652.6	40336.9	37496.5	38156.1	26632.5	13704.4	75652.6	40988.2	28708.1	0	1622.33	0	127.725	4206.23	0	0	0	0	0	0	0	0	0	0	0	0	0	0	0	0	0
																			55891.7	28545.5	27152.7	28739	18816.2	9729.3	55891.7	30913.2	20766.4	0	1134.16	0	122.15	2955.7	0	0	0	0	0	0	0	0	0	0	0	0	0	0	0	0	0
																			55783.8	29597.6	27494.2	28289.6	19482.6	10114.9	55783.8	28830.8	22552.2	0	1062.1	0	138.574	3200.16	0	0	0	0	0	0	0	0	0	0	0	0	0	0	0	0	0
																			71435.5	37530.2	35146.3	36289.3	24746.2	12784	71435.5	37928.3	27714.5	0	1687.44	0	83.2278	4022.05	0	0	0	0	0	0	0	0	0	0	0	0	0	0	0	0	0
																			78943.7	40651.2	38499.6	40444.1	26850.5	13800.8	78943.7	41865.6	30537.1	0	2177.32	0	128.397	4235.35	0	0	0	0	0	0	0	0	0	0	0	0	0	0	0	0	0
																			100849	53406.8	49790.2	51058.7	35168.1	18238.7	100849	54160.6	38825.5	0	2070.79	0	194.541	5597.48	0	0	0	0	0	0	0	0	0	0	0	0	0	0	0	0	0
																			71083.6	36481.7	34569.2	36514.4	24018	12463.7	71083.6	37551.5	28248	0	1390.96	0	121.789	3771.4	0	0	0	0	0	0	0	0	0	0	0	0	0	0	0	0	0
																			36457.5	18864.6	17795.8	18661.8	12417.6	6447.03	36457.5	19744	13675.3	0	825.642	0	70.8025	2141.72	0	0	0	0	0	0	0	0	0	0	0	0	0	0	0	0	0
																			61757.6	32804.1	30489.7	31267.9	21605.1	11198.9	61757.6	32866.7	24203.9	0	1148.15	0	109.452	3429.46	0	0	0	0	0	0	0	0	0	0	0	0	0	0	0	0	0
																			66816.1	35345.5	32914	33902.1	23263.2	12082.3	66816.1	35068.9	26365.2	0	1415.6	0	160.072	3806.33	0	0	0	0	0	0	0	0	0	0	0	0	0	0	0	0	0
																			84852.7	44419.3	41734.9	43117.8	29325	15094.2	84852.7	46570.4	31478.1	0	2036.42	0	102.958	4664.93	0	0	0	0	0	0	0	0	0	0	0	0	0	0	0	0	0
																			140824	72788.9	68846.9	71976.7	48120.2	24668.7	140824	76789.7	53678.6	0	3047.8	0	246.04	7061.47	0	0	0	0	0	0	0	0	0	0	0	0	0	0	0	0	0
																			107284	55816.5	52556.8	54727.5	36765.8	19050.6	107284	58080.7	40818.6	0	2620.04	0	237.771	5527.24	0	0	0	0	0	0	0	0	0	0	0	0	0	0	0	0	0
																			21501.7	11483.5	10646.7	10855.1	7554.13	3929.38	21501.7	11403.6	8343.6	0	505.818	0	17.6791	1231.06	0	0	0	0	0	0	0	0	0	0	0	0	0	0	0	0	0
																			64559.2	33739.3	31659.9	32899.2	22228.1	11511.2	64559.2	34478.7	25054.2	0	1362.78	0	154.916	3508.53	0	0	0	0	0	0	0	0	0	0	0	0	0	0	0	0	0
																			65783.8	34345.9	32321.3	33462.6	22635.2	11710.7	65783.8	35815.2	25076.2	0	1367.98	0	58.4649	3465.96	0	0	0	0	0	0	0	0	0	0	0	0	0	0	0	0	0
																			63239.5	33072.6	31047.5	32192.1	21827.4	11245.2	63239.5	33896.6	24300.5	0	1453.72	0	63.5097	3525.23	0	0	0	0	0	0	0	0	0	0	0	0	0	0	0	0	0
																			62798.1	32728.3	30719.3	32078.7	21529.7	11198.5	62798.1	33297.4	24233.6	0	1463.22	0	185.526	3618.26	0	0	0	0	0	0	0	0	0	0	0	0	0	0	0	0	0
																			93357.1	49640.6	46183.6	47173.5	32739	16901.6	93357.1	50468.6	35669.6	0	1932.39	0	240.352	5046.23	0	0	0	0	0	0	0	0	0	0	0	0	0	0	0	0	0
																			127652	64438.2	61760.9	65891.5	42586.2	21852	127652	69912.8	48365.7	0	2902.99	0	192.631	6278.28	0	0	0	0	0	0	0	0	0	0	0	0	0	0	0	0	0
																			115117	59377.5	56177.9	58939.1	39113.3	20264.2	115117	61836.5	44527.6	0	2626.05	0	102.353	6024.44	0	0	0	0	0	0	0	0	0	0	0	0	0	0	0	0	0
																			99156.8	50728.2	48210.7	50946.1	33406.4	17321.8	99156.8	53675.4	37683.4	0	2238.17	0	176.181	5383.67	0	0	0	0	0	0	0	0	0	0	0	0	0	0	0	0	0
																			57949.9	31051.8	28779.2	29170.8	20552.5	10499.3	57949.9	30857.7	22509.1	0	1279.69	0	76.6851	3226.78	0	0	0	0	0	0	0	0	0	0	0	0	0	0	0	0	0
																			60056.7	31054.2	29316.9	30739.7	20441.1	10613.1	60056.7	31945.1	23296.9	0	1365.73	0	130.317	3318.64	0	0	0	0	0	0	0	0	0	0	0	0	0	0	0	0	0
																			61116.3	31864.5	29912.2	31204.1	20972.4	10892.2	61116.3	32717.6	23447.7	0	1365.04	0	124.379	3461.59	0	0	0	0	0	0	0	0	0	0	0	0	0	0	0	0	0
																			78605	40527	38334.3	40270.7	26675.4	13851.6	78605	42190.3	30462.8	0	1717.32	0	137.381	4097.22	0	0	0	0	0	0	0	0	0	0	0	0	0	0	0	0	0
																			31567.3	16615	15509.2	16058.1	10915.7	5699.27	31567.3	16912.7	12024.1	0	717.977	0	51.844	1860.68	0	0	0	0	0	0	0	0	0	0	0	0	0	0	0	0	0
																			120046	62183.2	58733	61313.5	40978.7	21204.5	120046	65788.5	45473	0	2452.48	0	138.088	6194.49	0	0	0	0	0	0	0	0	0	0	0	0	0	0	0	0	0
																			79016.4	41956.5	39149.9	39866.5	27732.3	14224.1	79016.4	43484.9	28918.5	0	2007.32	0	117.963	4487.74	0	0	0	0	0	0	0	0	0	0	0	0	0	0	0	0	0
																			89208.8	46053.5	43511.1	45697.7	30393.2	15660.3	89208.8	47503.4	35005.6	0	1912.63	0	133.747	4653.47	0	0	0	0	0	0	0	0	0	0	0	0	0	0	0	0	0
																			83347.5	42668.8	40528.1	42819.4	28146.9	14521.9	83347.5	44779.2	32156.4	0	1887.82	0	100.748	4423.39	0	0	0	0	0	0	0	0	0	0	0	0	0	0	0	0	0
																			92373.5	48308.5	45396.3	46977.2	31937.8	16370.8	92373.5	50757.5	34469.5	0	2137.64	0	141.069	4867.73	0	0	0	0	0	0	0	0	0	0	0	0	0	0	0	0	0
																			93962.4	48267.2	45782.9	48179.5	31866.7	16400.6	93962.4	51430.1	35370	0	1981.9	0	175.74	5004.66	0	0	0	0	0	0	0	0	0	0	0	0	0	0	0	0	0
																			54942	28177.3	26721.6	28220.3	18541.9	9635.41	54942	29610.5	21429	0	1076.81	0	126.688	2698.93	0	0	0	0	0	0	0	0	0	0	0	0	0	0	0	0	0
																			43681.7	23154.6	21583.1	22098.5	15265.7	7888.91	43681.7	23594.3	16658.1	0	938.24	0	32.5972	2458.49	0	0	0	0	0	0	0	0	0	0	0	0	0	0	0	0	0
																			38447.9	20350	18937.6	19510.3	13410.3	6939.72	38447.9	19984	15424.5	0	796.36	0	101.785	2141.25	0	0	0	0	0	0	0	0	0	0	0	0	0	0	0	0	0
																			78854.6	42670.4	39327.8	39526.8	28077.5	14592.9	78854.6	42793.6	29881.2	0	1648.92	0	114.165	4416.76	0	0	0	0	0	0	0	0	0	0	0	0	0	0	0	0	0
																			65777.3	34797	32498.9	33278.4	23007	11790	65777.3	35875.8	24558.3	0	1565.29	0	67.285	3710.73	0	0	0	0	0	0	0	0	0	0	0	0	0	0	0	0	0
																			61799.9	31625	30088.5	31711.5	20855.3	10769.7	61799.9	33448.5	23410.4	0	1607.77	0	39.9622	3293.26	0	0	0	0	0	0	0	0	0	0	0	0	0	0	0	0	0
																			108366	56799.9	53247.4	55118.4	37507.1	19292.8	108366	58028.3	42249.2	0	2251.13	0	248.327	5588.77	0	0	0	0	0	0	0	0	0	0	0	0	0	0	0	0	0
																			65323.4	33471.7	31768.4	33555	22057.4	11414.3	65323.4	35453	24463.1	0	1610.62	0	131.966	3664.71	0	0	0	0	0	0	0	0	0	0	0	0	0	0	0	0	0
																			78895.7	40885	38558.3	40337.5	26920.4	13964.5	78895.7	42337.2	30393.3	0	1796.28	0	139.68	4229.27	0	0	0	0	0	0	0	0	0	0	0	0	0	0	0	0	0
																			110039	56781.8	53715.7	56323.7	37468.4	19313.4	110039	59267.8	42208.7	0	2574.54	0	225.09	5763.34	0	0	0	0	0	0	0	0	0	0	0	0	0	0	0	0	0
																			90870.4	46376.9	44093.9	46776.4	30588.9	15787.9	90870.4	48163.9	35891.6	0	1979.66	0	196.56	4638.57	0	0	0	0	0	0	0	0	0	0	0	0	0	0	0	0	0
																			85639.4	45713.7	42418.8	43220.6	30138.5	15575.2	85639.4	45422.9	33560.2	0	2029.64	0	149.103	4477.51	0	0	0	0	0	0	0	0	0	0	0	0	0	0	0	0	0
																			77973.5	41184.2	38442.8	39530.7	27107.3	14076.9	77973.5	41515.7	30132.5	0	1893.33	0	142.864	4289.05	0	0	0	0	0	0	0	0	0	0	0	0	0	0	0	0	0
																			60536.3	31748.3	29783.3	30753	20920.5	10827.8	60536.3	33169.3	22892.4	0	1327.86	0	100.848	3045.83	0	0	0	0	0	0	0	0	0	0	0	0	0	0	0	0	0
																			99334.9	51962.1	48840	50494.9	34353.2	17608.9	99334.9	54241.7	37468.2	0	2362.8	0	100.494	5161.62	0	0	0	0	0	0	0	0	0	0	0	0	0	0	0	0	0
																			118019	60645.4	57477.4	60541.5	39908.7	20736.7	118019	65766.8	43897.9	0	2061.77	0	285.104	6007.25	0	0	0	0	0	0	0	0	0	0	0	0	0	0	0	0	0
																			62708.3	32116.1	30495.2	32213.1	21180.3	10935.8	62708.3	34182.8	23680.3	0	1311.41	0	89.3265	3444.46	0	0	0	0	0	0	0	0	0	0	0	0	0	0	0	0	0
																			73698.6	38373.7	36132.1	37566.5	25295.3	13078.4	73698.6	39873.7	28272.3	0	1567.42	0	90.9577	3894.3	0	0	0	0	0	0	0	0	0	0	0	0	0	0	0	0	0
																			118641	60934.7	57821.5	60819.4	40295.4	20639.3	118641	63602.3	46325.9	0	2414.35	0	87.0993	6211.25	0	0	0	0	0	0	0	0	0	0	0	0	0	0	0	0	0
																			118343	61879.7	58102.7	60240.1	40796	21083.7	118343	64949	44267.6	0	2745.08	0	291.186	6089.83	0	0	0	0	0	0	0	0	0	0	0	0	0	0	0	0	0
																			99942.7	51708.1	48848.9	51093.8	34110.4	17597.7	99942.7	54078.4	38344.3	0	2031.92	0	133.353	5354.73	0	0	0	0	0	0	0	0	0	0	0	0	0	0	0	0	0
																			92394.4	47916.3	45186.2	47208.1	31602.6	16313.8	92394.4	49317	35807.5	0	2179.06	0	181.352	4909.51	0	0	0	0	0	0	0	0	0	0	0	0	0	0	0	0	0
																			91334.3	46515.7	44320.4	47014	30656.8	15859	91334.3	49221.6	35255.6	0	1962.37	0	157.324	4737.44	0	0	0	0	0	0	0	0	0	0	0	0	0	0	0	0	0
																			68144.1	36464.4	33805.1	34339	24040.5	12423.8	68144.1	36197.3	26654	0	1442.81	0	64.7161	3785.3	0	0	0	0	0	0	0	0	0	0	0	0	0	0	0	0	0
																			93720.4	48789.5	45858.1	47862.3	32143.7	16645.8	93720.4	50237.1	36326.3	0	1815.72	0	215.049	5126.26	0	0	0	0	0	0	0	0	0	0	0	0	0	0	0	0	0
																			67403	35834.7	33321.4	34081.6	23622.9	12211.8	67403	36111.8	25759.4	0	1652.04	0	38.7441	3840.95	0	0	0	0	0	0	0	0	0	0	0	0	0	0	0	0	0
																			51184.8	26636.8	25084.1	26100.7	17562.5	9074.22	51184.8	28019.2	19376.9	0	986.763	0	97.837	2704.05	0	0	0	0	0	0	0	0	0	0	0	0	0	0	0	0	0
																			100516	52900.9	49610.5	50905.7	35013.4	17887.5	100516	54926.2	38168.1	0	2105.55	0	148.285	5168.01	0	0	0	0	0	0	0	0	0	0	0	0	0	0	0	0	0
																			77890.1	40534.4	38117.4	39772.8	26762.8	13771.6	77890.1	41168.2	30942.6	0	1613.44	0	183.037	3982.91	0	0	0	0	0	0	0	0	0	0	0	0	0	0	0	0	0
																			90540	47670.3	44510	46030	31396.3	16274	90540	46972.4	36499.5	0	2086.09	0	132.454	4849.6	0	0	0	0	0	0	0	0	0	0	0	0	0	0	0	0	0
																			63903.4	33598.5	31385.9	32517.6	22120.1	11478.4	63903.4	33325.8	25477.1	0	1440.32	0	54.4289	3605.8	0	0	0	0	0	0	0	0	0	0	0	0	0	0	0	0	0
																			101541	53389.6	49951.8	51589.5	35180.6	18209	101541	54552.3	38979.9	0	2361.37	0	245.718	5402.11	0	0	0	0	0	0	0	0	0	0	0	0	0	0	0	0	0
																			96558.1	50099.1	47263.4	49294.7	33083.6	17015.5	96558.1	51904.9	37376.6	0	2178.06	0	142.482	4956.11	0	0	0	0	0	0	0	0	0	0	0	0	0	0	0	0	0
																			116305	60040.5	56761.5	59543.6	39574.5	20466	116305	62613.6	45221.9	0	2137.27	0	159.935	6172.41	0	0	0	0	0	0	0	0	0	0	0	0	0	0	0	0	0
																			82547.8	43652.9	40784.4	41763.3	28815.2	14837.7	82547.8	45310.4	30789.2	0	1865.24	0	139.069	4443.92	0	0	0	0	0	0	0	0	0	0	0	0	0	0	0	0	0
																			126478	66232.1	62201.3	64276.4	43717.5	22514.6	126478	70936.4	46406.1	0	2301.86	0	214.31	6619.04	0	0	0	0	0	0	0	0	0	0	0	0	0	0	0	0	0
																			66677.1	34410.1	32559.3	34117.8	22640.9	11769.3	66677.1	37556	24057.6	0	1484.19	0	124.205	3455.04	0	0	0	0	0	0	0	0	0	0	0	0	0	0	0	0	0
																			95758.1	51453.3	47634.8	48123.3	33941.4	17511.9	95758.1	50768.1	37397.3	0	2209.94	0	153.909	5228.8	0	0	0	0	0	0	0	0	0	0	0	0	0	0	0	0	0
																			124285	64201.1	60681	63604.1	42387.4	21813.7	124285	67039.2	48087.7	0	2506.25	0	222.863	6429.07	0	0	0	0	0	0	0	0	0	0	0	0	0	0	0	0	0
																			77223.7	41218	38271.5	38952.2	27170.1	14047.9	77223.7	41415.4	29999.5	0	1471.24	0	94.3284	4243.2	0	0	0	0	0	0	0	0	0	0	0	0	0	0	0	0	0
																			93983.5	49306.4	46179.9	47803.6	32441.3	16865.1	93983.5	50558.2	36126.7	0	2066.96	0	180.742	5050.9	0	0	0	0	0	0	0	0	0	0	0	0	0	0	0	0	0
																			54174.8	28337.2	26558.2	27616.5	18664.1	9673.05	54174.8	28340	21668.1	0	1142.5	0	133.009	2891.11	0	0	0	0	0	0	0	0	0	0	0	0	0	0	0	0	0
																			71850.3	38207.9	35508.1	36342.1	25180.9	13026.9	71850.3	38039.4	28010.4	0	1743.03	0	187.799	3869.6	0	0	0	0	0	0	0	0	0	0	0	0	0	0	0	0	0
																			86393.3	43937.7	41906.3	44487.1	28979.9	14957.8	86393.3	46115.4	33244.5	0	2159.95	0	63.118	4810.37	0	0	0	0	0	0	0	0	0	0	0	0	0	0	0	0	0
																			83860.4	43433.2	40951.4	42909	28615.5	14817.7	83860.4	44680.2	32936	0	1690.09	0	109.364	4444.76	0	0	0	0	0	0	0	0	0	0	0	0	0	0	0	0	0
																			87390.2	47158.6	43488.7	43901.5	31054.1	16104.5	87390.2	46370.3	34056.5	0	2068.1	0	184.732	4710.69	0	0	0	0	0	0	0	0	0	0	0	0	0	0	0	0	0
																			94953.4	49485.8	46579.1	48374.2	32658.9	16826.9	94953.4	51735.6	36242.5	0	1979.75	0	141.458	4854.06	0	0	0	0	0	0	0	0	0	0	0	0	0	0	0	0	0
																			102051	53492.6	50211.8	51839.4	35272.6	18220	102051	57181.5	36946.3	0	2210.66	0	234.781	5477.94	0	0	0	0	0	0	0	0	0	0	0	0	0	0	0	0	0
																			73803.7	37360.7	35700.6	38103.1	24670.4	12690.3	73803.7	39625.5	28455.2	0	1651.81	0	151.803	3919.34	0	0	0	0	0	0	0	0	0	0	0	0	0	0	0	0	0
																			117385	61574.2	57756.7	59628.4	40707.5	20866.8	117385	63912.7	44505.3	0	2322.99	0	243.587	6400.56	0	0	0	0	0	0	0	0	0	0	0	0	0	0	0	0	0
																			102704	53921.2	50552	52151.7	35595.1	18326.1	102704	55606.4	39165.2	0	2174.85	0	92.7086	5664.46	0	0	0	0	0	0	0	0	0	0	0	0	0	0	0	0	0
																			95278.3	49115.7	46553	48725.3	32453.3	16662.3	95278.3	52715.4	35067.3	0	2128.63	0	107.266	5259.73	0	0	0	0	0	0	0	0	0	0	0	0	0	0	0	0	0
																			51172.3	27061.1	25207.8	25964.5	17772.6	9288.48	51172.3	26855.2	20146.4	0	1144.63	0	60.983	2965.11	0	0	0	0	0	0	0	0	0	0	0	0	0	0	0	0	0
																			108932	56885.9	53449.5	55483	37494	19391.9	108932	58382.6	41950.5	0	2733.28	0	250.934	5615.13	0	0	0	0	0	0	0	0	0	0	0	0	0	0	0	0	0
																			100131	52261.5	49101.8	51028.9	34485.8	17775.7	100131	53448.3	39242.9	0	2048.41	0	172.504	5218.51	0	0	0	0	0	0	0	0	0	0	0	0	0	0	0	0	0
																			60777.4	32387	30040	30737.4	21312	11074.9	60777.4	31990.7	23870.5	0	1360.38	0	92.5493	3463.36	0	0	0	0	0	0	0	0	0	0	0	0	0	0	0	0	0
																			75342.5	39137.6	36864.2	38478.3	25835.2	13302.4	75342.5	39821.2	29253.7	0	1861.63	0	167.88	4238.09	0	0	0	0	0	0	0	0	0	0	0	0	0	0	0	0	0
																			40162.4	21049.4	19730	20432.4	13872.7	7176.69	40162.4	21751.7	15115.4	0	815.609	0	83.5378	2396.18	0	0	0	0	0	0	0	0	0	0	0	0	0	0	0	0	0
																			35837.3	18970	17677.8	18159.5	12488.3	6481.67	35837.3	19150.8	14009.1	0	682.058	0	11.4502	1983.85	0	0	0	0	0	0	0	0	0	0	0	0	0	0	0	0	0
																			85868.5	44033.7	41779.6	44088.8	29010.9	15022.7	85868.5	46076.2	33357.5	0	1990.93	0	186.713	4257.14	0	0	0	0	0	0	0	0	0	0	0	0	0	0	0	0	0
																			105828	55195.6	51974.1	53853.5	36486.6	18708.9	105828	58284.4	39611.5	0	2237.34	0	129.614	5564.71	0	0	0	0	0	0	0	0	0	0	0	0	0	0	0	0	0
																			74921.8	38700.2	36584.5	38337.3	25503.6	13196.6	74921.8	41556.8	27408	0	1677.43	0	79.6947	4199.86	0	0	0	0	0	0	0	0	0	0	0	0	0	0	0	0	0
																			90361	47605.8	44559.4	45801.6	31423.4	16182.4	90361	49475.4	33476.7	0	2234.35	0	137.932	5036.63	0	0	0	0	0	0	0	0	0	0	0	0	0	0	0	0	0
																			68647	36466	33929.9	34717.2	24022.5	12443.5	68647	36553.5	26430.5	0	1651.45	0	119.177	3892.47	0	0	0	0	0	0	0	0	0	0	0	0	0	0	0	0	0
																			75360.1	39106.2	36879.5	38480.6	25828.6	13277.6	75360.1	40498.4	29136.3	0	1738.16	0	82.7199	3904.43	0	0	0	0	0	0	0	0	0	0	0	0	0	0	0	0	0
																			92467.9	47934.3	45217.3	47250.6	31612.8	16321.5	92467.9	49906.7	35385.7	0	2079.49	0	219.633	4876.37	0	0	0	0	0	0	0	0	0	0	0	0	0	0	0	0	0
																			73826.8	38467.4	36129.9	37696.9	25320.8	13146.6	73826.8	38974.8	28780	0	1746.86	0	170.692	4154.4	0	0	0	0	0	0	0	0	0	0	0	0	0	0	0	0	0
																			72577.3	38251.6	35697.4	36879.9	25229.6	13022	72577.3	37602.8	29279.9	0	1508.36	0	140.438	4045.83	0	0	0	0	0	0	0	0	0	0	0	0	0	0	0	0	0
																			68872.3	36561.6	34056	34816.3	24106.1	12455.6	68872.3	37237.4	26257.9	0	1457.03	0	135.131	3784.81	0	0	0	0	0	0	0	0	0	0	0	0	0	0	0	0	0
																			87379.2	47223.4	43615.9	43763.3	31210.5	16012.9	87379.2	47369.1	32929.1	0	2203.09	0	152.029	4725.93	0	0	0	0	0	0	0	0	0	0	0	0	0	0	0	0	0
																			81370.4	40836.9	39242.3	42128.1	26922.8	13914.1	81370.4	44275.6	30733.5	0	1883.14	0	10.2771	4467.85	0	0	0	0	0	0	0	0	0	0	0	0	0	0	0	0	0
																			52623.8	27954.7	26001.2	26622.6	18413.9	9540.78	52623.8	28198.6	20164.4	0	1068.49	0	103.803	3088.56	0	0	0	0	0	0	0	0	0	0	0	0	0	0	0	0	0
																			89356.1	45825.9	43519.2	45836.9	30195.3	15630.6	89356.1	48870.3	33983.5	0	1953.5	0	119.274	4429.51	0	0	0	0	0	0	0	0	0	0	0	0	0	0	0	0	0
																			105850	54780.9	51770.4	54079.6	36082.4	18698.5	105850	58700.3	38919.6	0	2474.4	0	222.564	5533.07	0	0	0	0	0	0	0	0	0	0	0	0	0	0	0	0	0
																			96249.4	50339.2	47238.7	49010.8	33210.5	17128.8	96249.4	51505.2	37191.4	0	2408.96	0	108.37	5035.53	0	0	0	0	0	0	0	0	0	0	0	0	0	0	0	0	0
																			114463	58334.4	55588.4	58874.5	38541.9	19792.4	114463	62272.1	43697.4	0	2436.7	0	185.793	5870.88	0	0	0	0	0	0	0	0	0	0	0	0	0	0	0	0	0
																			81185.4	43046.1	40098.9	41086.5	28329.5	14716.6	81185.4	44532.3	30414.8	0	1765.43	0	157.882	4314.95	0	0	0	0	0	0	0	0	0	0	0	0	0	0	0	0	0
																			99690	52254.7	49049.2	50640.8	34491.8	17762.9	99690	54406.3	37819.5	0	2197.25	0	200.359	5066.51	0	0	0	0	0	0	0	0	0	0	0	0	0	0	0	0	0
																			106007	55458	51989.7	54017.2	36514.1	18943.9	106007	56455.6	41244	0	2543.63	0	313.925	5449.8	0	0	0	0	0	0	0	0	0	0	0	0	0	0	0	0	0
																			92022.6	47383.3	44860.5	47162.1	31233.3	16150	92022.6	49710.2	35195.3	0	2027.7	0	199.334	4890.01	0	0	0	0	0	0	0	0	0	0	0	0	0	0	0	0	0
																			87538.5	44545.5	42459.5	45079	29334.4	15211.1	87538.5	47180	33809.4	0	1873.58	0	172.605	4502.99	0	0	0	0	0	0	0	0	0	0	0	0	0	0	0	0	0
																			78209.1	41288.9	38539.7	39669.4	27206.9	14082	78209.1	41962.9	30057.6	0	1828.87	0	186.142	4173.59	0	0	0	0	0	0	0	0	0	0	0	0	0	0	0	0	0
																			85122.5	44212.2	41704	43418.5	29203.8	15008.4	85122.5	46918.1	31774.7	0	1847.36	0	145.651	4436.7	0	0	0	0	0	0	0	0	0	0	0	0	0	0	0	0	0
																			136012	71018.3	66721.7	69290.6	46796.7	24221.6	136012	74423.8	51771.5	0	2670.4	0	334.864	6811.79	0	0	0	0	0	0	0	0	0	0	0	0	0	0	0	0	0
																			114196	59545.7	56059	58136.7	39384.8	20161	114196	61560.6	44134.4	0	2663.58	0	85.5474	5751.58	0	0	0	0	0	0	0	0	0	0	0	0	0	0	0	0	0
																			77032.9	40083.2	37731.6	39301.3	26427.2	13655.9	77032.9	41707.4	29364.3	0	1624.24	0	107.741	4229.23	0	0	0	0	0	0	0	0	0	0	0	0	0	0	0	0	0
																			115529	60442.6	56787.7	58741.4	39930.3	20512.3	115529	62576	43898	0	2779.41	0	198.482	6077.27	0	0	0	0	0	0	0	0	0	0	0	0	0	0	0	0	0
																			61201.1	32333.2	30203.3	30997.8	21331	11002.2	61201.1	32598	23890.4	0	1294.64	0	97.4112	3320.59	0	0	0	0	0	0	0	0	0	0	0	0	0	0	0	0	0
																			78419.6	41034.5	38546.7	39872.9	27057.3	13977.1	78419.6	43035.1	29358.9	0	1789.31	0	98.6594	4137.6	0	0	0	0	0	0	0	0	0	0	0	0	0	0	0	0	0
																			81967.2	43405.8	40439.9	41527.3	28567.6	14838.2	81967.2	44017.5	31809	0	1683.56	0	149.901	4307.17	0	0	0	0	0	0	0	0	0	0	0	0	0	0	0	0	0
																			85391.2	45901.8	42473.7	42917.6	30277.7	15624.1	85391.2	45913.8	32690.8	0	2049.58	0	112.773	4624.27	0	0	0	0	0	0	0	0	0	0	0	0	0	0	0	0	0
																			102598	54874.5	50965.2	51633.2	36240.3	18634.2	102598	55848.3	38606.3	0	2405.77	0	211.908	5526.1	0	0	0	0	0	0	0	0	0	0	0	0	0	0	0	0	0
																			67283.1	34739.3	32835.4	34447.7	22890.8	11848.6	67283.1	36021.6	25984.4	0	1590.69	0	92.5827	3593.75	0	0	0	0	0	0	0	0	0	0	0	0	0	0	0	0	0
																			81939.2	42707	40172.4	41766.8	28127.5	14579.4	81939.2	44939.3	30686.8	0	1779.11	0	131.33	4402.66	0	0	0	0	0	0	0	0	0	0	0	0	0	0	0	0	0
																			122447	63832.4	60028.4	62419	42158	21674.4	122447	66919.1	46303.7	0	2853.86	0	285.422	6085.27	0	0	0	0	0	0	0	0	0	0	0	0	0	0	0	0	0
																			86347.9	44734.3	42211.8	44136.1	29428.5	15305.8	86347.9	46949.2	32540.4	0	2023.29	0	170.005	4664.97	0	0	0	0	0	0	0	0	0	0	0	0	0	0	0	0	0
																			98468.9	51143.4	48210.5	50258.5	33671.9	17471.5	98468.9	53223.5	38144.5	0	1940.28	0	106.442	5054.23	0	0	0	0	0	0	0	0	0	0	0	0	0	0	0	0	0
																			54482.6	28988.3	26947.4	27535.2	19089.6	9898.68	54482.6	29064.7	21095.4	0	1349.51	0	105.904	2867.1	0	0	0	0	0	0	0	0	0	0	0	0	0	0	0	0	0
																			82062.5	42217.1	39999.8	42062.7	27820.6	14396.6	82062.5	44565	31337.5	0	1686.63	0	110.609	4362.74	0	0	0	0	0	0	0	0	0	0	0	0	0	0	0	0	0
																			61522.4	31756.3	29998.2	31524.2	20890.7	10865.6	61522.4	33158.9	23400.1	0	1365.37	0	158.918	3439.13	0	0	0	0	0	0	0	0	0	0	0	0	0	0	0	0	0
																			106241	54477.4	51685.9	54555.3	35892.6	18584.8	106241	57249.6	41277.4	0	2069.76	0	186.775	5457.68	0	0	0	0	0	0	0	0	0	0	0	0	0	0	0	0	0
																			83950.7	44807.1	41642.8	42307.8	29569.1	15238	83950.7	46117.3	31539.7	0	1688.03	0	69.5299	4536.17	0	0	0	0	0	0	0	0	0	0	0	0	0	0	0	0	0
																			65536	34405.6	32192.1	33343.9	22631.1	11774.5	65536	34767.3	25175.6	0	1596.56	0	139.016	3857.56	0	0	0	0	0	0	0	0	0	0	0	0	0	0	0	0	0
																			56247	30013.6	27855.9	28391.2	19793.4	10220.2	56247	30064.6	21647.5	0	1304.2	0	91.6344	3139.03	0	0	0	0	0	0	0	0	0	0	0	0	0	0	0	0	0
																			51314.6	26546.1	25052.9	26261.7	17466.6	9079.52	51314.6	27278.2	19683.4	0	1347.6	0	79.9702	2925.37	0	0	0	0	0	0	0	0	0	0	0	0	0	0	0	0	0
																			70761.4	37014.2	34842.1	35919.3	24475.4	12538.9	70761.4	39435.1	25884.4	0	1726.53	0	97.0315	3618.35	0	0	0	0	0	0	0	0	0	0	0	0	0	0	0	0	0
																			87643.1	45698.5	43032.2	44610.8	30191.7	15506.9	87643.1	48473.9	32729.3	0	1543.79	0	53.2518	4842.86	0	0	0	0	0	0	0	0	0	0	0	0	0	0	0	0	0
																			75701.1	39250.3	36962.5	38738.6	25853	13397.3	75701.1	40455.5	29118.7	0	1838.03	0	220.295	4068.64	0	0	0	0	0	0	0	0	0	0	0	0	0	0	0	0	0
																			95751.1	48842.6	46507.8	49243.2	32226.3	16616.4	95751.1	52022.2	36496.9	0	2102.17	0	206.685	4923.07	0	0	0	0	0	0	0	0	0	0	0	0	0	0	0	0	0
																			67535	35032.4	33013.7	34521.3	23042.1	11990.3	67535	36719.3	25375.3	0	1675.43	0	159.512	3605.48	0	0	0	0	0	0	0	0	0	0	0	0	0	0	0	0	0
																			85938.4	44400.3	41983.5	43954.9	29306.4	15093.9	85938.4	47213.1	32432.4	0	1769.13	0	109.961	4413.76	0	0	0	0	0	0	0	0	0	0	0	0	0	0	0	0	0
																			69847.9	36247.8	34189.7	35658.3	23927.4	12320.4	69847.9	37364.1	27063.2	0	1549.08	0	86.2969	3785.31	0	0	0	0	0	0	0	0	0	0	0	0	0	0	0	0	0
																			70186.9	37473	34736.3	35450.6	24694.2	12778.8	70186.9	37229.1	26998.2	0	1658.01	0	115.608	4186.06	0	0	0	0	0	0	0	0	0	0	0	0	0	0	0	0	0
																			84508.8	43153	41040.3	43468.5	28440.6	14712.5	84508.8	45107.6	32899	0	1888.35	0	82.6496	4531.2	0	0	0	0	0	0	0	0	0	0	0	0	0	0	0	0	0
																			45243.7	23474.6	22104.9	23138.8	15450.6	8024.05	45243.7	23902.4	17739.4	0	1026.42	0	73.2445	2502.26	0	0	0	0	0	0	0	0	0	0	0	0	0	0	0	0	0
																			92481.2	48209.1	45389.5	47091.7	31856.3	16352.8	92481.2	51157.6	34842.5	0	1581.28	0	128.257	4771.53	0	0	0	0	0	0	0	0	0	0	0	0	0	0	0	0	0
																			74742.6	39142.5	36661.4	38081.2	25746.4	13396.1	74742.6	39895.9	28977	0	1405.17	0	100.69	4363.89	0	0	0	0	0	0	0	0	0	0	0	0	0	0	0	0	0
																			65576.5	34500.1	32270.3	33306.2	22696.6	11803.4	65576.5	35300.2	24806.4	0	1612.53	0	124.812	3732.59	0	0	0	0	0	0	0	0	0	0	0	0	0	0	0	0	0
																			64602.8	33383.2	31512.2	33090.6	21986.3	11396.8	64602.8	33700	26030.3	0	1419.31	0	46.5965	3406.56	0	0	0	0	0	0	0	0	0	0	0	0	0	0	0	0	0
																			60456.5	32214	29933.7	30522.9	21243.1	10970.8	60456.5	33414.2	22312.5	0	1110.41	0	94.0089	3525.4	0	0	0	0	0	0	0	0	0	0	0	0	0	0	0	0	0
																			115573	59461.5	56426.9	59146.4	39297.6	20163.9	115573	63626.2	43535.7	0	2590.34	0	129.56	5691.45	0	0	0	0	0	0	0	0	0	0	0	0	0	0	0	0	0
																			94889.2	48354.8	46047.4	48841.7	31874.2	16480.6	94889.2	51640.9	35933	0	2173.99	0	153.278	4987.95	0	0	0	0	0	0	0	0	0	0	0	0	0	0	0	0	0
																			90606.5	46294.6	43988.7	46617.7	30528.7	15765.9	90606.5	48508.6	35082.7	0	2171.55	0	152.606	4691.02	0	0	0	0	0	0	0	0	0	0	0	0	0	0	0	0	0
																			56707.5	30011.1	27991.9	28715.7	19829.1	10182	56707.5	30386.8	21682.3	0	1171.97	0	145.138	3321.29	0	0	0	0	0	0	0	0	0	0	0	0	0	0	0	0	0
																			122500	63682.6	60044.1	62456.3	42046.8	21635.8	122500	67420.3	45750.4	0	2685.68	0	330.916	6313.06	0	0	0	0	0	0	0	0	0	0	0	0	0	0	0	0	0
																			87689.3	45502	42814	44875.3	29899.6	15602.4	87689.3	46460.8	34253.8	0	2141.24	0	213.189	4620.25	0	0	0	0	0	0	0	0	0	0	0	0	0	0	0	0	0
																			105306	55432.9	51862.4	53443.9	36539.8	18893	105306	55553.3	41207.6	0	2616.46	0	128.359	5800.55	0	0	0	0	0	0	0	0	0	0	0	0	0	0	0	0	0
																			61189.7	31687.9	29890.6	31299.1	20869.3	10818.6	61189.7	32566.5	23478	0	1546.22	0	91.5088	3507.47	0	0	0	0	0	0	0	0	0	0	0	0	0	0	0	0	0
																			98965.7	51126.4	48305.3	50660.4	33663.1	17463.3	98965.7	53009.6	38577.7	0	2313.97	0	178.213	4886.28	0	0	0	0	0	0	0	0	0	0	0	0	0	0	0	0	0
																			82056.8	42195.3	40003.7	42053.1	27836.3	14359	82056.8	44656.4	31396	0	1545.67	0	115.313	4343.43	0	0	0	0	0	0	0	0	0	0	0	0	0	0	0	0	0
																			116738	59756.5	56838	59900.1	39437.5	20319	116738	64530.9	43799.3	0	2183.67	0	193.188	6031.11	0	0	0	0	0	0	0	0	0	0	0	0	0	0	0	0	0
																			84216.5	43541.4	41081.6	43134.9	28639.9	14901.5	84216.5	44190.1	33554.7	0	1839.94	0	106.832	4524.89	0	0	0	0	0	0	0	0	0	0	0	0	0	0	0	0	0
																			104147	54014.9	50968.7	53178.2	35645.1	18369.8	104147	56118.8	39905	0	2652.45	0	241.451	5229.2	0	0	0	0	0	0	0	0	0	0	0	0	0	0	0	0	0
																			80806.8	42166.4	39629.5	41177.3	27764.9	14401.5	80806.8	43421.2	30782.7	0	2015.47	0	111.245	4476.2	0	0	0	0	0	0	0	0	0	0	0	0	0	0	0	0	0
																			105736	54061.3	51359.9	54376	35607.2	18454.2	105736	57024.8	40904	0	1982.71	0	175.964	5648.44	0	0	0	0	0	0	0	0	0	0	0	0	0	0	0	0	0
																			111229	58613.1	54761.9	56467.1	38601.6	20011.5	111229	60533.2	42424.6	0	2059.09	0	259.707	5952.35	0	0	0	0	0	0	0	0	0	0	0	0	0	0	0	0	0
																			80230.6	41895.1	39316.3	40914.4	27578.8	14316.3	80230.6	42493.1	31275.2	0	1808.39	0	122.21	4531.68	0	0	0	0	0	0	0	0	0	0	0	0	0	0	0	0	0
																			76920.9	39927.3	37649.5	39271.4	26291.3	13636	76920.9	41723.6	29080.4	0	1646.85	0	100.144	4369.95	0	0	0	0	0	0	0	0	0	0	0	0	0	0	0	0	0
																			107761	56485.9	53015.3	54746.2	37245.7	19240.2	107761	60152.7	39638.6	0	2068.64	0	237.423	5664.11	0	0	0	0	0	0	0	0	0	0	0	0	0	0	0	0	0
																			35621	18297.7	17306.6	18314.4	12045.2	6252.53	35621	18182	14375.6	0	912.457	0	56.3234	2094.59	0	0	0	0	0	0	0	0	0	0	0	0	0	0	0	0	0
																			98424.6	51179.9	48301.6	50123	33830.2	17349.7	98424.6	54729	36454	0	2039.19	0	158.578	5043.85	0	0	0	0	0	0	0	0	0	0	0	0	0	0	0	0	0
																			69295.4	36413.8	34086.3	35209.1	23958.3	12455.5	69295.4	36765.3	26966.7	0	1734	0	97.065	3732.36	0	0	0	0	0	0	0	0	0	0	0	0	0	0	0	0	0
																			110539	58740.4	54710.8	55827.9	38701.5	20039	110539	59610.2	41973.8	0	2727.22	0	212.995	6014.44	0	0	0	0	0	0	0	0	0	0	0	0	0	0	0	0	0
																			110076	56956.6	53783.5	56292.3	37574.9	19381.7	110076	60063.3	41764.6	0	2224.38	0	317.676	5705.94	0	0	0	0	0	0	0	0	0	0	0	0	0	0	0	0	0
																			81711.8	42532.1	40064.3	41647.5	28023.2	14509	81711.8	44287	31196.4	0	1912.34	0	138.923	4177.17	0	0	0	0	0	0	0	0	0	0	0	0	0	0	0	0	0
																			72834.9	37731.7	35596.4	37238.5	24895.4	12836.3	72834.9	38920.6	28070	0	1656.43	0	199.493	3988.45	0	0	0	0	0	0	0	0	0	0	0	0	0	0	0	0	0
																			101945	53668.6	50229.7	51715.7	35432.1	18236.4	101945	55721.9	38919.6	0	2087.53	0	165.122	5051.3	0	0	0	0	0	0	0	0	0	0	0	0	0	0	0	0	0
																			86071.7	43981.2	41829.7	44242.1	29030.5	14950.7	86071.7	46241.9	32988.9	0	1965.1	0	135.078	4740.77	0	0	0	0	0	0	0	0	0	0	0	0	0	0	0	0	0
																			122210	64816.8	60400.5	61809.1	42758.6	22058.2	122210	66390.7	46439.5	0	2608.69	0	306.75	6463.96	0	0	0	0	0	0	0	0	0	0	0	0	0	0	0	0	0
																			71763.3	36938.2	34980.8	36782.5	24333.8	12604.4	71763.3	38951.5	27012.6	0	1616.96	0	160.474	4021.77	0	0	0	0	0	0	0	0	0	0	0	0	0	0	0	0	0
																			113660	59574.8	55883.1	57776.7	39344	20230.8	113660	61947.4	43081.9	0	2615.74	0	283.209	5731.62	0	0	0	0	0	0	0	0	0	0	0	0	0	0	0	0	0
																			104435	53658.1	50822.2	53612.9	35338.5	18319.6	104435	55287.8	41115.8	0	2454.75	0	192.742	5383.96	0	0	0	0	0	0	0	0	0	0	0	0	0	0	0	0	0
																			87882.7	46991.9	43631.1	44251.6	31043.7	15948.2	87882.7	48768.9	32222	0	1868.92	0	222.545	4800.28	0	0	0	0	0	0	0	0	0	0	0	0	0	0	0	0	0
																			103408	53578.3	50597.8	52810.1	35382.8	18195.4	103408	56346.2	39040.8	0	2444.23	0	188.771	5387.92	0	0	0	0	0	0	0	0	0	0	0	0	0	0	0	0	0
																			81660.5	42350.4	39952.9	41707.6	27938.7	14411.7	81660.5	44500	31243.4	0	1659.33	0	96.3313	4161.43	0	0	0	0	0	0	0	0	0	0	0	0	0	0	0	0	0
																			91518.1	48048.8	45006.2	46511.9	31707.3	16341.6	91518.1	49512.4	35047.3	0	1951.93	0	143.195	4863.28	0	0	0	0	0	0	0	0	0	0	0	0	0	0	0	0	0
																			63855.5	33040.7	31168.3	32687.2	21794.1	11246.6	63855.5	33950.5	24962.3	0	1204.52	0	109.308	3628.88	0	0	0	0	0	0	0	0	0	0	0	0	0	0	0	0	0
																			93016.6	47230.2	45061.9	47954.7	31153	16077.2	93016.6	50136.5	35862	0	2099.34	0	253.227	4665.56	0	0	0	0	0	0	0	0	0	0	0	0	0	0	0	0	0
																			97431.2	51700.6	48187.2	49244.1	34154.1	17546.4	97431.2	52930.1	37312.5	0	1867.66	0	108.745	5212.32	0	0	0	0	0	0	0	0	0	0	0	0	0	0	0	0	0
																			77675.9	39277.5	37578.7	40097.1	25903.6	13373.9	77675.9	42505	29259.3	0	1801.08	0	78.0765	4032.52	0	0	0	0	0	0	0	0	0	0	0	0	0	0	0	0	0
																			55772.7	28895.2	27230.2	28542.5	19034.1	9861.15	55772.7	29504.1	21964.2	0	1212.25	0	70.1516	3021.97	0	0	0	0	0	0	0	0	0	0	0	0	0	0	0	0	0
																			74796.3	40094.1	37137.4	37658.9	26455.1	13639.1	74796.3	39885.2	28990.6	0	1628.14	0	66.7955	4225.47	0	0	0	0	0	0	0	0	0	0	0	0	0	0	0	0	0
																			73968.3	38648.9	36265.7	37702.6	25475.9	13173	73968.3	39279.7	28756	0	1704.05	0	201.572	4026.99	0	0	0	0	0	0	0	0	0	0	0	0	0	0	0	0	0
																			55858.2	29353	27478.8	28379.4	19325.6	10027.4	55858.2	30421.1	20958.3	0	1368.14	0	105.035	3005.63	0	0	0	0	0	0	0	0	0	0	0	0	0	0	0	0	0
																			114365	57012.2	54999.5	59365.6	37613.8	19398.4	114365	62383.2	43143.1	0	2682.5	0	112.526	6043.78	0	0	0	0	0	0	0	0	0	0	0	0	0	0	0	0	0
																			77226.6	40483	37935.7	39291	26680.5	13802.5	77226.6	40980.2	30189	0	1838.18	0	144.238	4075.07	0	0	0	0	0	0	0	0	0	0	0	0	0	0	0	0	0
																			98489.5	51720.3	48529.9	49959.6	34167.8	17552.5	98489.5	54005.7	36542.5	0	2480.99	0	250.863	5209.39	0	0	0	0	0	0	0	0	0	0	0	0	0	0	0	0	0
																			73299.5	38430.5	35996.2	37303.3	25313.6	13116.9	73299.5	39039.2	28379.6	0	1838.62	0	143.018	3899.05	0	0	0	0	0	0	0	0	0	0	0	0	0	0	0	0	0
																			96380.7	50171.7	47174.7	49205.9	33066.6	17105	96380.7	51553.7	37290.1	0	2131.11	0	295.273	5110.52	0	0	0	0	0	0	0	0	0	0	0	0	0	0	0	0	0
																			100841	52209.2	49262.9	51577.8	34333.5	17875.7	100841	54455.1	39192.2	0	2040.23	0	213.069	4940.18	0	0	0	0	0	0	0	0	0	0	0	0	0	0	0	0	0
																			61324.2	31852.3	29966.2	31358	20948	10904.3	61324.2	32036.2	24413	0	1371.6	0	81.4222	3422.04	0	0	0	0	0	0	0	0	0	0	0	0	0	0	0	0	0
																			49199.4	26194.7	24346.9	24852.5	17264.7	8930.01	49199.4	26431.7	18649.6	0	1134.86	0	101.254	2882.01	0	0	0	0	0	0	0	0	0	0	0	0	0	0	0	0	0
																			73310.5	38827.1	36255.7	37054.9	25645.3	13181.8	73310.5	40306.7	27449.8	0	1547	0	124.179	3882.92	0	0	0	0	0	0	0	0	0	0	0	0	0	0	0	0	0
																			114528	60773.7	56677.6	57850.7	40162	20611.7	114528	62135.9	43743.9	0	2733.26	0	100.124	5815.07	0	0	0	0	0	0	0	0	0	0	0	0	0	0	0	0	0
																			80756.4	42323.6	39666	41090.4	27925.7	14397.9	80756.4	42314	32482	0	1795.33	0	57.9679	4107.06	0	0	0	0	0	0	0	0	0	0	0	0	0	0	0	0	0
																			68561.5	35557.6	33535.1	35026.4	23479.2	12078.4	68561.5	36716	26283.4	0	1598.44	0	146.108	3817.56	0	0	0	0	0	0	0	0	0	0	0	0	0	0	0	0	0
																			49801.3	26753.4	24712.7	25088.5	17615.5	9137.82	49801.3	26562.1	19184.2	0	997.902	0	85.716	2971.35	0	0	0	0	0	0	0	0	0	0	0	0	0	0	0	0	0
																			79323.8	41459.6	38898.1	40425.6	27334.4	14125.2	79323.8	41377.5	31795.5	0	1700.48	0	84.5503	4365.71	0	0	0	0	0	0	0	0	0	0	0	0	0	0	0	0	0
																			95765.3	49122	46554	49211.4	32287	16835	95765.3	51696.8	36839.6	0	1981.79	0	136.213	5110.9	0	0	0	0	0	0	0	0	0	0	0	0	0	0	0	0	0
																			89518.3	46957.5	44030.9	45487.4	30915.8	16041.7	89518.3	49197.6	33412.6	0	1928.01	0	100.797	4879.24	0	0	0	0	0	0	0	0	0	0	0	0	0	0	0	0	0
																			67818.1	35715.7	33335.5	34482.7	23507	12208.6	67818.1	35836.1	26546.7	0	1534.96	0	171.807	3728.6	0	0	0	0	0	0	0	0	0	0	0	0	0	0	0	0	0
																			78058.7	40668.2	38232.6	39826.1	26792	13876.1	78058.7	41533.8	30320.4	0	1841.82	0	132.846	4229.89	0	0	0	0	0	0	0	0	0	0	0	0	0	0	0	0	0
																			62962.8	32326.9	30605.8	32356.9	21270.2	11056.7	62962.8	33069	24889.3	0	1436.59	0	129.922	3437.99	0	0	0	0	0	0	0	0	0	0	0	0	0	0	0	0	0
																			61250	31216.1	29694.7	31555.3	20554.7	10661.4	61250	32672.1	23654.4	0	1472.75	0	121.299	3329.45	0	0	0	0	0	0	0	0	0	0	0	0	0	0	0	0	0
																			84041.2	44109.6	41358.9	42682.4	29062.5	15047.1	84041.2	46035.2	31557.5	0	1774.1	0	195.726	4478.68	0	0	0	0	0	0	0	0	0	0	0	0	0	0	0	0	0
																			85269.8	45223.3	42145	43124.8	29868.2	15355.1	85269.8	45603.9	32945.1	0	2029.08	0	159.532	4532.13	0	0	0	0	0	0	0	0	0	0	0	0	0	0	0	0	0
																			120095	62952.4	59174.8	60920	41582.3	21370.1	120095	66881.2	44233.2	0	2755.92	0	213.967	6010.51	0	0	0	0	0	0	0	0	0	0	0	0	0	0	0	0	0
																			97013.4	50011.8	47368.1	49645.3	33027.9	16983.8	97013.4	52991.5	36085	0	2564.08	0	252.606	5120.14	0	0	0	0	0	0	0	0	0	0	0	0	0	0	0	0	0
																			76049.9	38970	36945.7	39104.2	25659.8	13310.2	76049.9	40350.9	29823.6	0	1731.69	0	141.664	4002.06	0	0	0	0	0	0	0	0	0	0	0	0	0	0	0	0	0
																			76969.4	40119.5	37688	39281.4	26392.2	13727.3	76969.4	40769.6	29653.1	0	1776.62	0	223.634	4546.5	0	0	0	0	0	0	0	0	0	0	0	0	0	0	0	0	0
																			121343	61944.3	58996.3	62346.3	40867.2	21077.1	121343	67427.8	45037	0	2659.39	0	254.77	5963.73	0	0	0	0	0	0	0	0	0	0	0	0	0	0	0	0	0
																			72642.9	38111.8	35705.2	36937.7	25125.9	12985.9	72642.9	39086.8	27998.1	0	1569.57	0	171.825	3816.7	0	0	0	0	0	0	0	0	0	0	0	0	0	0	0	0	0
																			74587.8	38979.3	36535.8	38052.1	25614.3	13365	74587.8	39385.6	29616.6	0	1490.15	0	131.75	3963.79	0	0	0	0	0	0	0	0	0	0	0	0	0	0	0	0	0
																			98222.8	50593.9	47883.1	50339.6	33342.3	17251.6	98222.8	52253.8	38418.1	0	2317.67	0	87.5818	5145.61	0	0	0	0	0	0	0	0	0	0	0	0	0	0	0	0	0
																			95241.4	49746.9	46711.5	48529.9	32844.8	16902.1	95241.4	50683.2	37636.4	0	1752.44	0	212.93	4956.45	0	0	0	0	0	0	0	0	0	0	0	0	0	0	0	0	0
																			64278.5	33065.1	31320.2	32958.3	21815.2	11249.9	64278.5	34590.2	24695.6	0	1451.62	0	141.612	3399.47	0	0	0	0	0	0	0	0	0	0	0	0	0	0	0	0	0
																			52506.3	27400.3	25753.1	26753.2	18093.9	9306.43	52506.3	28202.5	20256.9	0	1054.78	0	67.5257	2924.57	0	0	0	0	0	0	0	0	0	0	0	0	0	0	0	0	0
																			58938.8	29543	28342.1	30596.7	19412.1	10130.9	58938.8	31248.6	23050.2	0	1309.21	0	98.3512	3232.48	0	0	0	0	0	0	0	0	0	0	0	0	0	0	0	0	0
																			85565.5	44912.3	42047.2	43518.3	29627.2	15285.1	85565.5	45044.9	33586.6	0	2030.11	0	99.8762	4804	0	0	0	0	0	0	0	0	0	0	0	0	0	0	0	0	0
																			92343.4	48819	45549.9	46793.5	32152.5	16666.4	92343.4	50145.1	34790.2	0	2167.09	0	177.7	5063.27	0	0	0	0	0	0	0	0	0	0	0	0	0	0	0	0	0
																			82572.1	43197.2	40564.7	42007.4	28521	14676.2	82572.1	44807.6	31586.9	0	1769.61	0	106.793	4301.25	0	0	0	0	0	0	0	0	0	0	0	0	0	0	0	0	0
																			105313	56612.1	52428	52885.2	37346.2	19265.9	105313	57352.5	39560.2	0	2617.81	0	168.619	5614.09	0	0	0	0	0	0	0	0	0	0	0	0	0	0	0	0	0
																			53524.8	27259.1	25932.9	27591.9	17923.8	9335.34	53524.8	28558.6	20918.3	0	1007.47	0	73.2736	2967.21	0	0	0	0	0	0	0	0	0	0	0	0	0	0	0	0	0
																			76913.5	40680.3	37940.8	38972.7	26802.9	13877.3	76913.5	41094.9	29674.9	0	1707.53	0	160.817	4275.36	0	0	0	0	0	0	0	0	0	0	0	0	0	0	0	0	0
																			66062.4	34203.3	32247.5	33814.9	22489.9	11713.4	66062.4	35205.2	25604.6	0	1381.32	0	49.8506	3821.34	0	0	0	0	0	0	0	0	0	0	0	0	0	0	0	0	0
																			69689	36372.2	34157.3	35531.7	23985	12387.2	69689	37605.9	26655.7	0	1598.16	0	124.899	3704.42	0	0	0	0	0	0	0	0	0	0	0	0	0	0	0	0	0
																			110148	57744.9	54198.9	55949.5	38129.3	19615.6	110148	59413.2	42359.4	0	2591.06	0	94.7321	5690.01	0	0	0	0	0	0	0	0	0	0	0	0	0	0	0	0	0
																			84086.5	42733.1	40731.3	43355.2	28178.7	14554.4	84086.5	45571.9	32246.7	0	1622.74	0	221.517	4423.68	0	0	0	0	0	0	0	0	0	0	0	0	0	0	0	0	0
																			80462.8	42076	39490.6	40972.1	27687	14388.9	80462.8	43486.6	30439.3	0	1791.28	0	181.647	4563.95	0	0	0	0	0	0	0	0	0	0	0	0	0	0	0	0	0
																			74331.5	39586.4	36773.5	37558	26059.8	13526.6	74331.5	40331	28099.9	0	1526.92	0	155.074	4218.59	0	0	0	0	0	0	0	0	0	0	0	0	0	0	0	0	0
																			54971.6	28426	26796.6	28175	18715.3	9710.7	54971.6	28842.2	22084.3	0	938.627	0	52.6616	3053.85	0	0	0	0	0	0	0	0	0	0	0	0	0	0	0	0	0
																			69487.6	36335.2	34043.9	35443.7	23906.1	12429.1	69487.6	37136.9	26995.9	0	1366.57	0	144.052	3844.18	0	0	0	0	0	0	0	0	0	0	0	0	0	0	0	0	0
																			56391.5	29444.5	27630.3	28761.3	19411.2	10033.4	56391.5	30112.2	21845.4	0	1187.86	0	112.772	3133.32	0	0	0	0	0	0	0	0	0	0	0	0	0	0	0	0	0
																			93467.8	48594.4	45757.4	47710.4	32048.3	16546	93467.8	50054.7	35910.7	0	2312.88	0	178.208	5011.28	0	0	0	0	0	0	0	0	0	0	0	0	0	0	0	0	0
																			80641.2	41720.9	39402.1	41239.2	27569.5	14151.4	80641.2	44135.4	30783.3	0	1316.05	0	196.423	4210	0	0	0	0	0	0	0	0	0	0	0	0	0	0	0	0	0
																			68707.9	36480.1	33910.4	34797.5	24023.9	12456.2	68707.9	36814.9	26878.7	0	1029.37	0	134.015	3850.95	0	0	0	0	0	0	0	0	0	0	0	0	0	0	0	0	0
																			87316.8	46120.8	43112	44204.7	30396.1	15724.7	87316.8	48308	32271.8	0	1846.84	0	184.232	4705.84	0	0	0	0	0	0	0	0	0	0	0	0	0	0	0	0	0
																			95979.5	49412.3	46871.4	49108.1	32616.5	16795.8	95979.5	54292.1	34497.5	0	2036.29	0	206.849	4946.75	0	0	0	0	0	0	0	0	0	0	0	0	0	0	0	0	0
																			119744	63193.7	59082	60662.2	41629.3	21564.4	119744	65853	44238.1	0	3000.48	0	239.131	6413.53	0	0	0	0	0	0	0	0	0	0	0	0	0	0	0	0	0
																			98907.4	51800.1	48589.4	50318	34103.9	17696.2	98907.4	54357.1	37054.3	0	2196.7	0	123.321	5175.99	0	0	0	0	0	0	0	0	0	0	0	0	0	0	0	0	0
																			86826.5	45509	42670.2	44156.3	29979.2	15529.8	86826.5	47297.6	32499.1	0	2102.6	0	130.79	4796.35	0	0	0	0	0	0	0	0	0	0	0	0	0	0	0	0	0
																			39978.4	21029.7	19634.4	20344	13839.5	7190.21	39978.4	20620.6	15896.5	0	956.598	0	77.1386	2427.49	0	0	0	0	0	0	0	0	0	0	0	0	0	0	0	0	0
																			77613.7	40674.7	38153.9	39459.8	26818.6	13856.1	77613.7	42123.9	29312.4	0	1767.81	0	78.2484	4331.28	0	0	0	0	0	0	0	0	0	0	0	0	0	0	0	0	0
																			103540	54560.7	51063.5	52476.4	36002.4	18558.3	103540	55404.7	39887.5	0	2678.49	0	185.903	5383.2	0	0	0	0	0	0	0	0	0	0	0	0	0	0	0	0	0
																			98661.9	51494.5	48403.9	50258.1	33970.8	17523.8	98661.9	53017.7	38400.6	0	2041.57	0	95.1411	5106.96	0	0	0	0	0	0	0	0	0	0	0	0	0	0	0	0	0
																			53651.3	27922.2	26264.9	27386.4	18401.7	9520.49	53651.3	28773.9	20663.3	0	1202.72	0	70.1655	2941.31	0	0	0	0	0	0	0	0	0	0	0	0	0	0	0	0	0
																			107764	56541.3	53071.2	54692.6	37394.4	19146.9	107764	59095.7	40435.7	0	2503.62	0	191.736	5537.14	0	0	0	0	0	0	0	0	0	0	0	0	0	0	0	0	0
																			62985.9	32898.7	30867.3	32118.7	21681.1	11217.6	62985.9	33588.7	24353.9	0	1424.26	0	189.352	3429.74	0	0	0	0	0	0	0	0	0	0	0	0	0	0	0	0	0
																			112483	58202.8	54997.4	57485.3	38417.1	19785.7	112483	61598.4	42231.2	0	2666.84	0	235.311	5750.97	0	0	0	0	0	0	0	0	0	0	0	0	0	0	0	0	0
																			82623.2	43517.9	40751.8	41871.4	28721.2	14796.8	82623.2	44692.6	31258.3	0	1925.17	0	57.9124	4689.19	0	0	0	0	0	0	0	0	0	0	0	0	0	0	0	0	0
																			60298	31417.8	29467.4	30830.6	20621.7	10796.1	60298	31084.5	24483.1	0	1175.21	0	107.178	3447.9	0	0	0	0	0	0	0	0	0	0	0	0	0	0	0	0	0
																			88938.2	47010.6	43941.7	44996.5	31049.8	15960.8	88938.2	49043.6	32846	0	2127.77	0	181.627	4739.16	0	0	0	0	0	0	0	0	0	0	0	0	0	0	0	0	0
																			121920	62841.6	59461.9	62457.6	41450.4	21391.3	121920	66046.5	46812.6	0	2589.44	0	239.446	6231.57	0	0	0	0	0	0	0	0	0	0	0	0	0	0	0	0	0
																			113277	58543.6	55321.4	57955.2	38593.9	19949.7	113277	62554.8	42382.3	0	2437.59	0	310.004	5591.95	0	0	0	0	0	0	0	0	0	0	0	0	0	0	0	0	0
																			86767.9	44008.1	42039.4	44728.5	29025	14983.1	86767.9	47184.8	33337.2	0	1665.98	0	194.058	4385.84	0	0	0	0	0	0	0	0	0	0	0	0	0	0	0	0	0
																			82149.6	43403.9	40546.5	41603	28658.7	14745.2	82149.6	44603.4	31178.3	0	1802.48	0	166.87	4398.56	0	0	0	0	0	0	0	0	0	0	0	0	0	0	0	0	0
																			61049.1	32451.7	30145.6	30903.5	21369.9	11081.8	61049.1	32603.4	23888.5	0	1216.43	0	125.636	3215.17	0	0	0	0	0	0	0	0	0	0	0	0	0	0	0	0	0
																			69064.3	35531.4	33674.9	35389.4	23437.3	12094.1	69064.3	37884.9	25873.6	0	1414.68	0	71.5147	3819.58	0	0	0	0	0	0	0	0	0	0	0	0	0	0	0	0	0
																			81405.4	42664.7	39991.8	41413.6	28182.9	14481.8	81405.4	43190	32052.6	0	1614.87	0	94.144	4453.72	0	0	0	0	0	0	0	0	0	0	0	0	0	0	0	0	0
																			125200	64597.9	61153.1	64047.1	42552.5	22045.4	125200	69157.5	46603.5	0	2824.83	0	170.419	6443.98	0	0	0	0	0	0	0	0	0	0	0	0	0	0	0	0	0
																			78749	41597	38869.9	39879.1	27433	14163.9	78749	43634.5	29434.2	0	1528.97	0	66.9922	4084.39	0	0	0	0	0	0	0	0	0	0	0	0	0	0	0	0	0
																			75028.6	38354.4	36404	38624.6	25238.6	13115.8	75028.6	40026.9	29246.4	0	1800.05	0	138.445	3816.81	0	0	0	0	0	0	0	0	0	0	0	0	0	0	0	0	0
																			98581.9	51926	48551.7	50030.2	34298.1	17628	98581.9	53368.1	37454.1	0	2181.3	0	194.466	5383.97	0	0	0	0	0	0	0	0	0	0	0	0	0	0	0	0	0
																			113596	59083.3	55679.8	57916.4	38975.5	20107.8	113596	62069.8	43295.1	0	2313.38	0	197.83	5720.12	0	0	0	0	0	0	0	0	0	0	0	0	0	0	0	0	0
																			129080	67394.7	63297.9	65782	44423	22971.7	129080	70473.4	48932.1	0	2781.86	0	301.847	6590.67	0	0	0	0	0	0	0	0	0	0	0	0	0	0	0	0	0
																			67995.4	34950.2	33162.5	34833	23049.7	11900.4	67995.4	37122.5	25833.5	0	1409.69	0	46.5059	3583.22	0	0	0	0	0	0	0	0	0	0	0	0	0	0	0	0	0
																			101134	53705.1	49994.3	51139.9	35393	18312.1	101134	55297.9	37582.6	0	2513.55	0	242.925	5497.31	0	0	0	0	0	0	0	0	0	0	0	0	0	0	0	0	0
																			83515.9	42641	40511	43004.9	28081.4	14559.6	83515.9	43797.3	32940.9	0	2038.97	0	136.116	4602.67	0	0	0	0	0	0	0	0	0	0	0	0	0	0	0	0	0
																			85444.2	43902.4	41594	43850.1	28947	14955.4	85444.2	45870.6	33045.3	0	1846.92	0	117.531	4563.84	0	0	0	0	0	0	0	0	0	0	0	0	0	0	0	0	0
																			60433.7	31809.9	29751.3	30682.5	20986.2	10823.6	60433.7	32641.2	22887.7	0	1291.86	0	75.6304	3537.37	0	0	0	0	0	0	0	0	0	0	0	0	0	0	0	0	0
																			82360.1	41854.9	39892.9	42467.2	27559.9	14295.1	82360.1	43951.2	32066.7	0	1621.71	0	150.031	4570.42	0	0	0	0	0	0	0	0	0	0	0	0	0	0	0	0	0
																			67889.3	35304.2	33270.9	34618.4	23276	12028.3	67889.3	37305.4	25253.7	0	1545.51	0	101.609	3683.04	0	0	0	0	0	0	0	0	0	0	0	0	0	0	0	0	0
																			63159.1	32984.1	30993.4	32165.7	21747.8	11236.4	63159.1	34506.1	23794.7	0	1245.72	0	43.9199	3568.65	0	0	0	0	0	0	0	0	0	0	0	0	0	0	0	0	0
																			62800	32055.4	30502.4	32297.6	21171.3	10884	62800	33362.1	24512.6	0	1506.66	0	117.798	3300.83	0	0	0	0	0	0	0	0	0	0	0	0	0	0	0	0	0
																			76944.7	39164.9	37283.1	39661.6	25771.4	13393.5	76944.7	41792.7	29225.6	0	1689.42	0	202.344	4034.7	0	0	0	0	0	0	0	0	0	0	0	0	0	0	0	0	0
																			67767.3	34979.3	33090.3	34677	23072	11907.3	67767.3	36626.9	25857.6	0	1526.14	0	87.7419	3669.02	0	0	0	0	0	0	0	0	0	0	0	0	0	0	0	0	0
																			77709.1	39712.4	37692.6	40016.5	26138.2	13574.3	77709.1	40821.4	31009.6	0	1529.4	0	87.0253	4261.67	0	0	0	0	0	0	0	0	0	0	0	0	0	0	0	0	0
																			71055.1	36644	34688.5	36366.6	24165.5	12478.5	71055.1	38616.8	26736.1	0	1518.82	0	97.0737	4086.28	0	0	0	0	0	0	0	0	0	0	0	0	0	0	0	0	0
																			63730.2	33189.9	31231.5	32498.7	21917.7	11272.2	63730.2	34297.4	24468.9	0	1437.61	0	88.6348	3437.71	0	0	0	0	0	0	0	0	0	0	0	0	0	0	0	0	0
																			73640.2	40000.4	36768.7	36871.5	26358.3	13642.1	73640.2	39636.7	27678.4	0	1798.35	0	124.96	4401.81	0	0	0	0	0	0	0	0	0	0	0	0	0	0	0	0	0
																			75082	38004.9	36369.7	38712.3	25072.4	12932.5	75082	40561.3	28806	0	1729.33	0	99.846	3885.51	0	0	0	0	0	0	0	0	0	0	0	0	0	0	0	0	0
																			128346	64701.2	62039.3	66307.1	42682.6	22018.6	128346	70053.1	49055.3	0	2782.12	0	212.568	6243.4	0	0	0	0	0	0	0	0	0	0	0	0	0	0	0	0	0
																			123012	63439	60016.1	62996	41807.5	21631.5	123012	66904.3	47238.5	0	2437.76	0	211.35	6220.17	0	0	0	0	0	0	0	0	0	0	0	0	0	0	0	0	0
																			99379.1	52060.8	48784.2	50595	34348.9	17711.8	99379.1	53638.7	37820	0	2034.78	0	313.422	5572.18	0	0	0	0	0	0	0	0	0	0	0	0	0	0	0	0	0
																			61186.2	32354.5	30139.4	31046.8	21287.5	11067	61186.2	32580.9	23830.7	0	1211.33	0	113.346	3449.87	0	0	0	0	0	0	0	0	0	0	0	0	0	0	0	0	0
																			30924.2	16147	15132.3	15791.9	10623.6	5523.33	30924.2	16027.5	12306.1	0	727.463	0	70.6497	1792.51	0	0	0	0	0	0	0	0	0	0	0	0	0	0	0	0	0
																			108537	58044.7	53820.4	54717.1	38316	19728.7	108537	57922.6	42387.1	0	2303.93	0	179.775	5744.06	0	0	0	0	0	0	0	0	0	0	0	0	0	0	0	0	0
																			77878.9	40855.6	38264.4	39614.5	26966.8	13888.8	77878.9	41641.3	29868.6	0	1752.23	0	101.722	4515.04	0	0	0	0	0	0	0	0	0	0	0	0	0	0	0	0	0
																			92714.6	48297	45448.1	47266.5	31835.6	16461.4	92714.6	51482	34037.8	0	1783.25	0	256.636	5154.87	0	0	0	0	0	0	0	0	0	0	0	0	0	0	0	0	0
																			92029.7	48789.3	45494.1	46535.6	32236.4	16552.8	92029.7	49555	35533.7	0	1850.4	0	192.431	4898.13	0	0	0	0	0	0	0	0	0	0	0	0	0	0	0	0	0
																			35057.4	18555.1	17261.3	17796.1	12191.2	6363.88	35057.4	18215.2	13865.5	0	875.649	0	48.6663	2052.4	0	0	0	0	0	0	0	0	0	0	0	0	0	0	0	0	0
																			95207.8	48847.7	46407.8	48800	32244.1	16603.6	95207.8	52504.3	35599.5	0	1934.53	0	118.648	5050.79	0	0	0	0	0	0	0	0	0	0	0	0	0	0	0	0	0
																			119536	62192.8	58594.4	60941.6	41010.3	21182.5	119536	65074.9	45105.6	0	2985.45	0	256.249	6113.79	0	0	0	0	0	0	0	0	0	0	0	0	0	0	0	0	0
																			64899.3	33251.6	31550.6	33348.7	21930.7	11320.9	64899.3	34619.9	25255.7	0	1326.81	0	92.6951	3604.17	0	0	0	0	0	0	0	0	0	0	0	0	0	0	0	0	0
																			88839.7	46191.3	43440.1	45399.7	30459.7	15731.6	88839.7	47892.9	34071.8	0	1737.74	0	284.271	4853.04	0	0	0	0	0	0	0	0	0	0	0	0	0	0	0	0	0
																			95537.2	48643.6	46352.1	49185.1	32052.8	16590.8	95537.2	51841.7	36294.2	0	2313.7	0	117.901	4969.72	0	0	0	0	0	0	0	0	0	0	0	0	0	0	0	0	0
																			90587.2	47065.2	44362.4	46224.8	31068.9	15996.3	90587.2	49010.4	34637	0	2041.03	0	218.506	4680.27	0	0	0	0	0	0	0	0	0	0	0	0	0	0	0	0	0
																			128771	67941.9	63554.4	65216.9	44868.9	23073	128771	69428.1	49661.7	0	2923.2	0	262.64	6495.69	0	0	0	0	0	0	0	0	0	0	0	0	0	0	0	0	0
																			107123	55697.7	52488	54634.8	36741.9	18955.8	107123	57982.5	40722.7	0	2734.81	0	182.921	5499.94	0	0	0	0	0	0	0	0	0	0	0	0	0	0	0	0	0
																			88632.1	45073.4	43049.7	45582.4	29712.7	15360.7	88632.1	49738.3	32608.6	0	1808.54	0	38.8775	4437.74	0	0	0	0	0	0	0	0	0	0	0	0	0	0	0	0	0
																			78554.6	41563.8	38763.8	39790.8	27367.7	14196.1	78554.6	42355.6	30231.2	0	1686.92	0	110.483	4170.36	0	0	0	0	0	0	0	0	0	0	0	0	0	0	0	0	0
																			115009	61004.5	56850.5	58158	40196.1	20808.5	115009	63403.1	43052	0	2236.3	0	259.37	6057.73	0	0	0	0	0	0	0	0	0	0	0	0	0	0	0	0	0
																			69551.7	36278.4	34174.3	35377.4	24000.2	12278.2	69551.7	37851.9	26220.4	0	1900.87	0	68.6955	3509.82	0	0	0	0	0	0	0	0	0	0	0	0	0	0	0	0	0
																			67383.9	35906.1	33351.3	34032.6	23628.8	12277.3	67383.9	36004.7	25662.8	0	1678.96	0	104.205	3933.2	0	0	0	0	0	0	0	0	0	0	0	0	0	0	0	0	0
																			108875	56972.6	53522.7	55352.5	37574.8	19397.9	108875	59202.9	40839.5	0	2788.78	0	220.404	5823.63	0	0	0	0	0	0	0	0	0	0	0	0	0	0	0	0	0
																			54431.8	28386.8	26673.2	27758.6	18711.4	9675.38	54431.8	29092.1	21051.6	0	1289.58	0	65.3532	2933.15	0	0	0	0	0	0	0	0	0	0	0	0	0	0	0	0	0
																			59947.8	30341	29006.4	30941.4	19995.8	10345.2	59947.8	32467.2	22736.4	0	1442.77	0	75.7689	3225.61	0	0	0	0	0	0	0	0	0	0	0	0	0	0	0	0	0
																			88620	46047.5	43371.9	45248.1	30375.2	15672.2	88620	48513.2	33307.3	0	1812.16	0	189.337	4797.99	0	0	0	0	0	0	0	0	0	0	0	0	0	0	0	0	0
																			95222.6	49287.4	46512.5	48710.2	32497.2	16790.2	95222.6	50866.3	37197.9	0	2115.92	0	131.17	4911.32	0	0	0	0	0	0	0	0	0	0	0	0	0	0	0	0	0
																			120090	62476.5	58889.5	61200.5	41292.7	21183.8	120090	66788.4	44597.6	0	2508.03	0	322.834	5873.14	0	0	0	0	0	0	0	0	0	0	0	0	0	0	0	0	0
																			87617.8	45671.5	42992.3	44625.5	30195.8	15475.7	87617.8	47479.2	33124.5	0	2019.45	0	175.643	4819.04	0	0	0	0	0	0	0	0	0	0	0	0	0	0	0	0	0
																			76460.6	39527.3	37392.4	39068.2	26100.8	13426.6	76460.6	41878.7	28539.2	0	1813.43	0	112.272	4116.99	0	0	0	0	0	0	0	0	0	0	0	0	0	0	0	0	0
																			117391	59102.1	56711.2	60679.8	38951.6	20150.5	117391	65540.2	43306.2	0	2556.85	0	241.456	5746.32	0	0	0	0	0	0	0	0	0	0	0	0	0	0	0	0	0
																			61825.6	32575.1	30472.9	31352.7	21502.9	11072.2	61825.6	33543.2	23431.4	0	1428.64	0	112.7	3309.63	0	0	0	0	0	0	0	0	0	0	0	0	0	0	0	0	0
																			89672	46480.3	43846.5	45825.5	30649.8	15830.4	89672	48189.7	34495.8	0	2100.06	0	131.243	4755.14	0	0	0	0	0	0	0	0	0	0	0	0	0	0	0	0	0
																			80660	42459.5	39708.1	40952	28025.3	14434.2	80660	42832.7	31440.3	0	1660.96	0	110.042	4616.07	0	0	0	0	0	0	0	0	0	0	0	0	0	0	0	0	0
																			90700.2	47966.4	44713.9	45986.3	31643.2	16323.2	90700.2	48342.9	35264	0	1842.46	0	237.32	5013.56	0	0	0	0	0	0	0	0	0	0	0	0	0	0	0	0	0
																			22366.8	11655.1	10917.9	11448.8	7636.06	4019.06	22366.8	11683.4	8852.22	0	441.418	0	35.8366	1353.88	0	0	0	0	0	0	0	0	0	0	0	0	0	0	0	0	0
																			123572	65056.3	60925.9	62646.1	42957.2	22099.2	123572	67774.5	47043.6	0	2374.48	0	172.72	6206.7	0	0	0	0	0	0	0	0	0	0	0	0	0	0	0	0	0
																			90137.4	46892.4	44186.9	45950.4	30907.7	15984.7	90137.4	48674.4	34176	0	2323.47	0	162.465	4801.13	0	0	0	0	0	0	0	0	0	0	0	0	0	0	0	0	0
																			11619.6	5772.85	5525.96	6093.63	3750.31	2022.54	11619.6	5548.33	4988.84	0	305.963	0	18.6583	757.794	0	0	0	0	0	0	0	0	0	0	0	0	0	0	0	0	0
																			54967.6	28168.9	26713.2	28254.4	18550.4	9618.53	54967.6	28568.2	21928.4	0	1432.59	0	86.5697	2951.91	0	0	0	0	0	0	0	0	0	0	0	0	0	0	0	0	0
																			64712.3	33661.7	31715.6	32996.8	22205.9	11455.8	64712.3	35663.3	23993.8	0	1235.14	0	89.816	3730.25	0	0	0	0	0	0	0	0	0	0	0	0	0	0	0	0	0
																			44264.4	23167.9	21718.9	22545.5	15269.7	7898.12	44264.4	24034.6	16797.5	0	873.785	0	58.8162	2499.63	0	0	0	0	0	0	0	0	0	0	0	0	0	0	0	0	0
																			67084.4	33861.6	32349	34735.4	22262.1	11599.5	67084.4	35508.4	26212.4	0	1493.56	0	70.0547	3800.05	0	0	0	0	0	0	0	0	0	0	0	0	0	0	0	0	0
																			85409.9	44795	41981.7	43428.2	29505.4	15289.6	85409.9	46181	32594	0	1841.35	0	221.897	4571.68	0	0	0	0	0	0	0	0	0	0	0	0	0	0	0	0	0
																			61169.3	32493.4	30243.5	30925.8	21419.9	11073.5	61169.3	32903.2	23361.1	0	1373.67	0	105.744	3425.51	0	0	0	0	0	0	0	0	0	0	0	0	0	0	0	0	0
																			84049.5	44542.6	41513.2	42536.3	29357.8	15184.8	84049.5	45033	32532	0	1845.35	0	67.9642	4571.17	0	0	0	0	0	0	0	0	0	0	0	0	0	0	0	0	0
																			55475.3	28857.9	27122.7	28352.6	18993.6	9864.31	55475.3	29195.6	21893.6	0	1235.32	0	143.751	3007.04	0	0	0	0	0	0	0	0	0	0	0	0	0	0	0	0	0
																			91614.4	47357.4	44783.7	46830.7	31259.2	16098.2	91614.4	49313.2	34986.4	0	2227.93	0	87.4846	4999.34	0	0	0	0	0	0	0	0	0	0	0	0	0	0	0	0	0
																			123719	65042.7	60955.8	62762.7	43000.2	22042.5	123719	68075.7	46472.4	0	2834.93	0	156.544	6179.03	0	0	0	0	0	0	0	0	0	0	0	0	0	0	0	0	0
																			117914	60006.7	57226.9	60687.3	39584.2	20422.5	117914	64288.1	44739.3	0	2586.72	0	179.46	6120.61	0	0	0	0	0	0	0	0	0	0	0	0	0	0	0	0	0
																			74505	38246.2	36236.1	38268.8	25217.3	13029	74505	39505.2	29431.7	0	1404.86	0	158.322	4004.91	0	0	0	0	0	0	0	0	0	0	0	0	0	0	0	0	0
																			70631.3	37667.5	34961.4	35670	24846.9	12820.6	70631.3	37680	27201.1	0	1621.84	0	177.802	3950.49	0	0	0	0	0	0	0	0	0	0	0	0	0	0	0	0	0
																			103763	54229.1	50849	52913.8	35710	18519.1	103763	55096	40868.4	0	2150.71	0	233.522	5414.21	0	0	0	0	0	0	0	0	0	0	0	0	0	0	0	0	0
[truncated: 3,002 more rows]
[truncated: 12 more columns]

## Sheet: Parameters
No	Mean:	Standard deviation:	Distributon	Randomised Estimate	CI low	CI high	Mean	SD	Original Estimate	Lower limit of estimate	Upper limit of estimate	Meta-analysis Reference
DIET
CHD relative risk per 106g increase in fruit intake	0.93	0.0179	Lognormal	0.93	0.89	0.96	-0.0725707	0.0193142	0.93	0	530	Dauchet L, Amouyel P, Hercberg S, Dallongeville J. Fruit and vegetable consumption and risk of coronary heart disease: a meta-analysis of cohort studies. J Nutr. 2006 Oct;136(10):2588-93.
CHD relative risk per 106g increase in vegetable intake	0.89	0.0306122	Lognormal	0.89	0.83	0.95	-0.116534	0.034448	0.89	0	583	Dauchet L, Amouyel P, Hercberg S, Dallongeville J. Fruit and vegetable consumption and risk of coronary heart disease: a meta-analysis of cohort studies. J Nutr. 2006 Oct;136(10):2588-93.
Stroke relative risk per 106g increase in fruit intake	0.89	0.0204	Lognormal	0.89	0.85	0.93	-0.116534	0.022946	0.89	0	530	Dauchet L, Amouyel P, Dallongeville J. Fruit and vegetable consumption and risk of stroke: a meta-analysis of cohort studies. Neurology. 2005 Oct 25;65(8):1193-7.
Lung cancer reduction per 80g increase in fruit intake	-0.0619	0.0191	Lognormal	0.939977	0.9	0.97	-0.0619	0.0191075	0.939977	0	400	World Cancer Research Fund/American Institute for Cancer Research. Food, Nutrition, Physical Activity, and the Prevention of Cancer: a Global Perspective. Washington DC: AICR, 2007. pg 97
Blood pressure (mmHg) reduction for 6g salt / day reduction	2.5	0.1786	Normal	5.8	2.5	9.2	5.8	1.70918	5.8	?	?	He FJ, Li J, MacGregor GA. Effect of longer term modest salt reduction on blood pressure: Cochrane systematic review and meta-analysis of randomised trials. BMJ 2013;346:f1325. doi: 10.1136/bmj.f1325
<40: CHD relative risk for 20mmHg reduction in BP	-0.7133	0.0417	Lognormal	0.490024	0.45	0.53	-0.7133	0.0417422	0.490024	?	?	Prospective Studies Collaboration. Age-specific relevance of usual blood pressure to vascular mortality: a meta-analysis of individual data for one million adults in 61 prospective studies. Lancer 2002; 360:1903-13
40-49: CHD relative risk for 20mmHg reduction in BP	-0.7133	0.0417	Lognormal	0.490024	0.45	0.53	-0.7133	0.0417422	0.490024	?	?	Prospective Studies Collaboration. Age-specific relevance of usual blood pressure to vascular mortality: a meta-analysis of individual data for one million adults in 61 prospective studies. Lancer 2002; 360:1903-14
50-59: CHD relative risk for 20mmHg reduction in BP	-0.6931	0.0152	Lognormal	0.500024	0.49	0.52	-0.6931	0.015159	0.500024	?	?	Prospective Studies Collaboration. Age-specific relevance of usual blood pressure to vascular mortality: a meta-analysis of individual data for one million adults in 61 prospective studies. Lancer 2002; 360:1903-15
60-69: CHD relative risk for 20mmHg reduction in BP	-0.6162	0.0094	Lognormal	0.539993	0.53	0.55	-0.6162	0.0094493	0.539993	?	?	Prospective Studies Collaboration. Age-specific relevance of usual blood pressure to vascular mortality: a meta-analysis of individual data for one million adults in 61 prospective studies. Lancer 2002; 360:1903-16
70-79: CHD relative risk for 20mmHg reduction in BP	-0.5108	0.0129	Lognormal	0.600015	0.58	0.61	-0.5108	0.012865	0.600015	?	?	Prospective Studies Collaboration. Age-specific relevance of usual blood pressure to vascular mortality: a meta-analysis of individual data for one million adults in 61 prospective studies. Lancer 2002; 360:1903-17
80-89: CHD relative risk for 20mmHg reduction in BP	-0.4005	0.0229	Lognormal	0.669985	0.64	0.7	-0.4005	0.0228602	0.669985	?	?	Prospective Studies Collaboration. Age-specific relevance of usual blood pressure to vascular mortality: a meta-analysis of individual data for one million adults in 61 prospective studies. Lancer 2002; 360:1903-18
90+: CHD relative risk for 20mmHg reduction in BP	-0.4005	0.0229	Lognormal	0.669985	0.64	0.7	-0.4005	0.0228602	0.669985	?	?	Prospective Studies Collaboration. Age-specific relevance of usual blood pressure to vascular mortality: a meta-analysis of individual data for one million adults in 61 prospective studies. Lancer 2002; 360:1903-19
<40: Stroke relative risk for 20mmHg reduction in BP	-1.0217	0.0569	Lognormal	0.359982	0.32	0.4	-1.0217	0.0569244	0.359982	?	?	Prospective Studies Collaboration. Age-specific relevance of usual blood pressure to vascular mortality: a meta-analysis of individual data for one million adults in 61 prospective studies. Lancer 2002; 360:1903-20
40-49: Stroke relative risk for 20mmHg reduction in BP	-1.0217	0.0569	Lognormal	0.359982	0.32	0.4	-1.0217	0.0569244	0.359982	?	?	Prospective Studies Collaboration. Age-specific relevance of usual blood pressure to vascular mortality: a meta-analysis of individual data for one million adults in 61 prospective studies. Lancer 2002; 360:1903-21
50-59: Stroke relative risk for 20mmHg reduction in BP	-0.9676	0.0341	Lognormal	0.379994	0.35	0.4	-0.9676	0.0340641	0.379994	?	?	Prospective Studies Collaboration. Age-specific relevance of usual blood pressure to vascular mortality: a meta-analysis of individual data for one million adults in 61 prospective studies. Lancer 2002; 360:1903-22
60-69: Stroke relative risk for 20mmHg reduction in BP	-0.844	0.0237	Lognormal	0.429987	0.41	0.45	-0.844	0.0237476	0.429987	?	?	Prospective Studies Collaboration. Age-specific relevance of usual blood pressure to vascular mortality: a meta-analysis of individual data for one million adults in 61 prospective studies. Lancer 2002; 360:1903-23
70-79: Stroke relative risk for 20mmHg reduction in BP	-0.6931	0.0204	Lognormal	0.500024	0.48	0.52	-0.6931	0.0204191	0.500024	?	?	Prospective Studies Collaboration. Age-specific relevance of usual blood pressure to vascular mortality: a meta-analysis of individual data for one million adults in 61 prospective studies. Lancer 2002; 360:1903-24
80-89: Stroke relative risk for 20mmHg reduction in BP	-0.4005	0.0305	Lognormal	0.669985	0.63	0.71	-0.4005	0.0304962	0.669985	?	?	Prospective Studies Collaboration. Age-specific relevance of usual blood pressure to vascular mortality: a meta-analysis of individual data for one million adults in 61 prospective studies. Lancer 2002; 360:1903-25
90+: Stroke relative risk for 20mmHg reduction in BP	-0.4005	0.0305	Lognormal	0.669985	0.63	0.71	-0.4005	0.0304962	0.669985	?	?	Prospective Studies Collaboration. Age-specific relevance of usual blood pressure to vascular mortality: a meta-analysis of individual data for one million adults in 61 prospective studies. Lancer 2002; 360:1903-26
Heart failure RR for 20mmHg reduction in BP	-0.6349	0.0526	Lognormal	0.529988	0.48	0.59	-0.6349	0.0526368	0.529988	?	?	Prospective Studies Collaboration. Age-specific relevance of usual blood pressure to vascular mortality: a meta-analysis of individual data for one million adults in 61 prospective studies. Lancer 2002; 360:1903-27
Aortic aneurysm RR for 20mmHg reduction in BP	-0.5978	0.06	Lognormal	0.55002	0.49	0.62	-0.5978	0.0600291	0.55002	?	?	Prospective Studies Collaboration. Age-specific relevance of usual blood pressure to vascular mortality: a meta-analysis of individual data for one million adults in 61 prospective studies. Lancer 2002; 360:1903-28
Hypertensive disease RR for 20mmHg reduction in BP	-1.5141	0.0569	Lognormal	0.220006	0.2	0.25	-1.5141	0.0569244	0.220006	?	?	Prospective Studies Collaboration. Age-specific relevance of usual blood pressure to vascular mortality: a meta-analysis of individual data for one million adults in 61 prospective studies. Lancer 2002; 360:1903-29
Rheumatic heart disease RR for 20mmHg reduction in BP	-0.3011	0.0964	Lognormal	0.740004	0.61	0.89	-0.3011	0.096368	0.740004	?	?	Prospective Studies Collaboration. Age-specific relevance of usual blood pressure to vascular mortality: a meta-analysis of individual data for one million adults in 61 prospective studies. Lancer 2002; 360:1903-30
Pulmonary embolism RR for 20mmHg reduction in BP	-0.3285	0.0948	Lognormal	0.720003	0.6	0.87	-0.3285	0.0947866	0.720003	?	?	Prospective Studies Collaboration. Age-specific relevance of usual blood pressure to vascular mortality: a meta-analysis of individual data for one million adults in 61 prospective studies. Lancer 2002; 360:1903-31
Decrease in Total Serum Cholesterol (mmol/l) for a 1% decrease in total fat as a % of total energy	0.02	0.005	Normal	0.02	0.0102	0.0298	0.02	0.005	0.02	?	?	Clarke R, Frost C, Collins R, Appleby P, Peto R. Dietary lipids and blood cholesterol: quantitative analysis of metabolic ward studies. BMJ 1997; 314
Decrease in Total Serum Cholesterol (mmol/l) for a 1% decrease in saturated fat as a % of total energy	0.052	0.003	Normal	0.052	0.04612	0.05788	0.052	0.003	0.052	?	?	Clarke R, Frost C, Collins R, Appleby P, Peto R. Dietary lipids and blood cholesterol: quantitative analysis of metabolic ward studies. BMJ 1997; 315
Decrease in Total Serum Cholesterol (mmol/l) for a 1% decrease in PUFA as a % of total energy	-0.026	0.004	Normal	-0.026	-0.03384	-0.01816	-0.026	0.004	-0.026	?	?	Clarke R, Frost C, Collins R, Appleby P, Peto R. Dietary lipids and blood cholesterol: quantitative analysis of metabolic ward studies. BMJ 1997; 316
Decrease in Total Serum Cholesterol (mmol/l) for a 1% decrease in MUFA as a % of total energy	0.005	0.003	Normal	0.005	-0.00088	0.01088	0.005	0.003	0.005	?	?	Clarke R, Frost C, Collins R, Appleby P, Peto R. Dietary lipids and blood cholesterol: quantitative analysis of metabolic ward studies. BMJ 1997; 317
Decrease in Total Serum Cholesterol (mmol/l) for a 1mg/d decrease in dietary cholesterol	0.0007	0.0001	Normal	0.0007	0.000504	0.000896	0.0007	0.0001	0.0007	?	?	Clarke R, Frost C, Collins R, Appleby P, Peto R. Dietary lipids and blood cholesterol: quantitative analysis of metabolic ward studies. BMJ 1997; 318
<40: CHD relative risk for 1 mmol/l decrease in Total Serum Cholesterol	-0.821	0.0341	Lognormal	0.439991	0.42	0.48	-0.821	0.0340641	0.439991	?	?	Prospective studies collaboration. Blood cholesterol and vascular mortality by age, sex, and blood pressure: a meta-analysis of individual data from 61 prosspective studies with 55000 vascular deaths. Lancet 2007; 370:1829-39
40-49: CHD relative risk for 1 mmol/l decrease in Total Serum Cholesterol	-0.821	0.0341	Lognormal	0.439991	0.42	0.48	-0.821	0.0340641	0.439991	?	?	Prospective studies collaboration. Blood cholesterol and vascular mortality by age, sex, and blood pressure: a meta-analysis of individual data from 61 prosspective studies with 55000 vascular deaths. Lancet 2007; 370:1829-40
50-59: CHD relative risk for 1 mmol/l decrease in Total Serum Cholesterol	-0.5447	0.0218	Lognormal	0.580016	0.56	0.61	-0.5447	0.0218169	0.580016	?	?	Prospective studies collaboration. Blood cholesterol and vascular mortality by age, sex, and blood pressure: a meta-analysis of individual data from 61 prosspective studies with 55000 vascular deaths. Lancet 2007; 370:1829-41
60-69: CHD relative risk for 1 mmol/l decrease in Total Serum Cholesterol	-0.3285	0.0178	Lognormal	0.720003	0.69	0.74	-0.3285	0.0178466	0.720003	?	?	Prospective studies collaboration. Blood cholesterol and vascular mortality by age, sex, and blood pressure: a meta-analysis of individual data from 61 prosspective studies with 55000 vascular deaths. Lancet 2007; 370:1829-42
70-79: CHD relative risk for 1 mmol/l decrease in Total Serum Cholesterol	-0.1985	0.0155	Lognormal	0.81996	0.8	0.85	-0.1985	0.0154655	0.81996	?	?	Prospective studies collaboration. Blood cholesterol and vascular mortality by age, sex, and blood pressure: a meta-analysis of individual data from 61 prosspective studies with 55000 vascular deaths. Lancet 2007; 370:1829-43
80-89: CHD relative risk for 1 mmol/l decrease in Total Serum Cholesterol	-0.1625	0.0209	Lognormal	0.850016	0.82	0.89	-0.1625	0.0208972	0.850016	?	?	Prospective studies collaboration. Blood cholesterol and vascular mortality by age, sex, and blood pressure: a meta-analysis of individual data from 61 prosspective studies with 55000 vascular deaths. Lancet 2007; 370:1829-44
90+: CHD relative risk for 1 mmol/l decrease in Total Serum Cholesterol	-0.1625	0.0209	Lognormal	0.850016	0.82	0.89	-0.1625	0.0208972	0.850016	?	?	Prospective studies collaboration. Blood cholesterol and vascular mortality by age, sex, and blood pressure: a meta-analysis of individual data from 61 prosspective studies with 55000 vascular deaths. Lancet 2007; 370:1829-45
<40: Stroke relative risk for 1 mmol/l decrease in Total Serum Cholesterol	-0.1054	0.0367	Lognormal	0.899964	0.84	0.97	-0.1054	0.0367077	0.899964	?	?	Prospective studies collaboration. Blood cholesterol and vascular mortality by age, sex, and blood pressure: a meta-analysis of individual data from 61 prosspective studies with 55000 vascular deaths. Lancet 2007; 370:1829-46
40-49: Stroke relative risk for 1 mmol/l decrease in Total Serum Cholesterol	-0.1054	0.0367	Lognormal	0.899964	0.84	0.97	-0.1054	0.0367077	0.899964	?	?	Prospective studies collaboration. Blood cholesterol and vascular mortality by age, sex, and blood pressure: a meta-analysis of individual data from 61 prosspective studies with 55000 vascular deaths. Lancet 2007; 370:1829-47
50-59: Stroke relative risk for 1 mmol/l decrease in Total Serum Cholesterol	0.0198	0.0274	Lognormal	0.9	0.84	0.97	-0.105361	0.0367077	0.9	?	?	Prospective studies collaboration. Blood cholesterol and vascular mortality by age, sex, and blood pressure: a meta-analysis of individual data from 61 prosspective studies with 55000 vascular deaths. Lancet 2007; 370:1829-48
60-69: Stroke relative risk for 1 mmol/l decrease in Total Serum Cholesterol	0.0198	0.0274	Lognormal	1.02	0.97	1.08	0.0198	0.0274031	1.02	?	?	Prospective studies collaboration. Blood cholesterol and vascular mortality by age, sex, and blood pressure: a meta-analysis of individual data from 61 prosspective studies with 55000 vascular deaths. Lancet 2007; 370:1829-49
70-79: Stroke relative risk for 1 mmol/l decrease in Total Serum Cholesterol	0.0392	0.0245	Lognormal	1.03998	0.99	1.09	0.0392	0.024548	1.03998	?	?	Prospective studies collaboration. Blood cholesterol and vascular mortality by age, sex, and blood pressure: a meta-analysis of individual data from 61 prosspective studies with 55000 vascular deaths. Lancet 2007; 370:1829-50
80-89: Stroke relative risk for 1 mmol/l decrease in Total Serum Cholesterol	0.0583	0.0312	Lognormal	1.06003	1	1.13	0.0583	0.031178	1.06003	?	?	Prospective studies collaboration. Blood cholesterol and vascular mortality by age, sex, and blood pressure: a meta-analysis of individual data from 61 prosspective studies with 55000 vascular deaths. Lancet 2007; 370:1829-51
90+: Stroke relative risk for 1 mmol/l decrease in Total Serum Cholesterol	0.0583	0.0312	Lognormal	1.06003	1	1.13	0.0583	0.031178	1.06003	?	?	Prospective studies collaboration. Blood cholesterol and vascular mortality by age, sex, and blood pressure: a meta-analysis of individual data from 61 prosspective studies with 55000 vascular deaths. Lancet 2007; 370:1829-52
OBESITY				Estimate	CI low	CI high	Mean	SD	Estimate
CHD RR for 5 BMI increase: BMI 15-25, men	0.239	0.0461	Lognormal	1.26998	1.16	1.39	0.239	0.0461438	1.26998	0	50	Prospective studies collaboration. Body-mass index and cause specific mortality in 900000 adults: collaborative analyses of 57 prospective studies. Lancet 2009; 373:1083-96
CHD RR for 5 BMI increase: BMI 15-25, women	0.01	0.0807	Lognormal	1.01005	0.86	1.18	0.01	0.0806983	1.01005	0	50	Prospective studies collaboration. Body-mass index and cause specific mortality in 900000 adults: collaborative analyses of 57 prospective studies. Lancet 2009; 373:1083-97
CHD RR for 5 BMI increase: BMI 25-50, men	0.3507	0.0235	Lognormal	1.42006	1.35	1.48	0.3507	0.0234534	1.42006	0	50	Prospective studies collaboration. Body-mass index and cause specific mortality in 900000 adults: collaborative analyses of 57 prospective studies. Lancet 2009; 373:1083-98
CHD RR for 5 BMI increase: BMI 25-50, women	0.3001	0.0283	Lognormal	1.34999	1.28	1.43	0.3001	0.028269	1.34999	0	50	Prospective studies collaboration. Body-mass index and cause specific mortality in 900000 adults: collaborative analyses of 57 prospective studies. Lancet 2009; 373:1083-99
Stroke RR for 5 BMI increase: BMI 15-25	-0.0834	0.0582	Lognormal	0.919983	0.82	1.03	-0.0834	0.0581658	0.919983	0	50	Prospective studies collaboration. Body-mass index and cause specific mortality in 900000 adults: collaborative analyses of 57 prospective studies. Lancet 2009; 373:1083-100
Stroke RR for 5 BMI increase: BMI 25-50	0.3293	0.0311	Lognormal	1.38999	1.31	1.48	0.3293	0.0311263	1.38999	0	50	Prospective studies collaboration. Body-mass index and cause specific mortality in 900000 adults: collaborative analyses of 57 prospective studies. Lancet 2009; 373:1083-101
Heart failure RR for 5 BMI increase: BMI 15-25	-0.0726	0.171	Lognormal	0.929973	0.66	1.29	-0.0726	0.170959	0.929973	0	50	Prospective studies collaboration. Body-mass index and cause specific mortality in 900000 adults: collaborative analyses of 57 prospective studies. Lancet 2009; 373:1083-102
Heart failure RR for 5 BMI increase: BMI 25-50	0.6206	0.0928	Lognormal	1.86004	1.55	2.23	0.6206	0.0927925	1.86004	0	50	Prospective studies collaboration. Body-mass index and cause specific mortality in 900000 adults: collaborative analyses of 57 prospective studies. Lancet 2009; 373:1083-103
Hypertensive disease RR for 5 BMI increase: BMI 15-25	0.157	0.2109	Lognormal	1.17	0.77	1.76	0.157	0.210887	1.17	0	50	Prospective studies collaboration. Body-mass index and cause specific mortality in 900000 adults: collaborative analyses of 57 prospective studies. Lancet 2009; 373:1083-104
Hypertensive disease RR for 5 BMI increase: BMI 25-50	0.708	0.0763	Lognormal	2.02993	1.75	2.36	0.708	0.0762872	2.02993	0	50	Prospective studies collaboration. Body-mass index and cause specific mortality in 900000 adults: collaborative analyses of 57 prospective studies. Lancet 2009; 373:1083-105
Diabetes RR for 5 BMI increase: BMI 15-25	-0.0408	0.2464	Lognormal	0.960021	0.59	1.55	-0.0408	0.2464	0.960021	0	50	Prospective studies collaboration. Body-mass index and cause specific mortality in 900000 adults: collaborative analyses of 57 prospective studies. Lancet 2009; 373:1083-106
Diabetes RR for 5 BMI increase: BMI 25-50	0.7701	0.0672	Lognormal	2.15998	1.89	2.46	0.7701	0.0672409	2.15998	0	50	Prospective studies collaboration. Body-mass index and cause specific mortality in 900000 adults: collaborative analyses of 57 prospective studies. Lancet 2009; 373:1083-107
Kidney disease RR for 5 BMI increase: BMI 15-25	0.131	0.2225	Lognormal	1.13997	0.74	1.77	0.131	0.222471	1.13997	0	50	Prospective studies collaboration. Body-mass index and cause specific mortality in 900000 adults: collaborative analyses of 57 prospective studies. Lancet 2009; 373:1083-108
Kidney disease RR for 5 BMI increase: BMI 25-50	0.4637	0.1146	Lognormal	1.58995	1.27	1.99	0.4637	0.114571	1.58995	0	50	Prospective studies collaboration. Body-mass index and cause specific mortality in 900000 adults: collaborative analyses of 57 prospective studies. Lancet 2009; 373:1083-109
Liver disease RR for 5 BMI increase: BMI 15-25	-0.3147	0.1572	Lognormal	0.730008	0.54	1	-0.3147	0.15719	0.730008	0	50	Prospective studies collaboration. Body-mass index and cause specific mortality in 900000 adults: collaborative analyses of 57 prospective studies. Lancet 2009; 373:1083-110
Liver disease RR for 5 BMI increase: BMI 25-50	0.5822	0.0767	Lognormal	1.78997	1.54	2.08	0.5822	0.07668	1.78997	0	50	Prospective studies collaboration. Body-mass index and cause specific mortality in 900000 adults: collaborative analyses of 57 prospective studies. Lancet 2009; 373:1083-111
Pancreas cancer relative risk for 5.0 BMI increase	0.131	0.0335	Lognormal	1.1	1.02	1.19	0.0953102	0.0393242	1.1	0	50	Norat T, Aune D, Vieira AR, Chan D, Rosenblatt DN, Vieira R. WCRF/AICR Systematic Literature Review Continuous Update Project Report: The Associations between Food, Nutrition and Physical Activity and the Risk of Pancreatic Cancer (2011)
Colorectal cancer relative risk for 1.0 BMI increase	0.0296	0.005	Lognormal	1.03004	1.02	1.04	0.0296	0.00495359	1.03004	0	50	World Cancer Research Fund/American Institute for Cancer Research. Food, Nutrition, Physical Activity, and the Prevention of Cancer: a Global Perspective. Washington DC: AICR, 2007. pg 216
Breast cancer relative risk for 2.0 BMI increase, premenopausal (under 60)	-0.0619	0.0082	Lognormal	0.94	0.92	0.95	-0.0618754	0.00818579	0.94	0	50	World Cancer Research Fund/American Institute for Cancer Research. Food, Nutrition, Physical Activity, and the Prevention of Cancer: a Global Perspective. Washington DC: AICR, 2007. pg 220
Breast cancer relative risk for 2.0 BMI increase, postmenopausal (over 60)	0.0296	0.0075	Lognormal	1.03	1.01	1.04	0.0295588	0.00746693	1.03	0	50	World Cancer Research Fund/American Institute for Cancer Research. Food, Nutrition, Physical Activity, and the Prevention of Cancer: a Global Perspective. Washington DC: AICR, 2007. pg 219
Endometrial cancer relative risk for 5.0 BMI increase	0.4187	0.0618	Lognormal	1.51998	1.35	1.72	0.4187	0.0617907	1.51998	0	50	World Cancer Research Fund/American Institute for Cancer Research. Food, Nutrition, Physical Activity, and the Prevention of Cancer: a Global Perspective. Washington DC: AICR, 2007. pg 221
Gallbladder cancer relative risk for 5.0 BMI increase	0.207	0.0352	Lognormal	1.22998	1.15	1.32	0.207	0.0351709	1.22998	0	50	World Cancer Research Fund/American Institute for Cancer Research. Food, Nutrition, Physical Activity, and the Prevention of Cancer: a Global Perspective. Washington DC: AICR, 2007. pg 223
Kidney cancer relative risk for 5.0 BMI increase	0.27	0.0291	Lognormal	1.30996	1.24	1.39	0.27	0.0291307	1.30996	0	50	World Cancer Research Fund/American Institute for Cancer Research. Food, Nutrition, Physical Activity, and the Prevention of Cancer: a Global Perspective. Washington DC: AICR, 2007. pg 223
Colorectal cancer relative risk for 10g/day fibre increase (men)			Lognormal	0.88	0.78	0.99	-0.127833	0.0608191	0.88	0	50	Norat T, Chan D, Lau R, Aune D, Vieira R. WCRF/AICR Systematic Literature Review Continuous Update Project Report: The Associations between Food, Nutrition and Physical Activity and the Risk of Colorectal Cancer (2010)
Colorectal cancer relative risk for 10g/day fibre increase (women)			Lognormal	0.92	0.87	0.98	-0.0833816	0.0303723	0.92	0	50	Norat T, Chan D, Lau R, Aune D, Vieira R. WCRF/AICR Systematic Literature Review Continuous Update Project Report: The Associations between Food, Nutrition and Physical Activity and the Risk of Colorectal Cancer (2010)
First stroke incidence relative risk for 7g/day increase in fibre			Lognormal	0.93	0.88	0.98	-0.0725707	0.0274568	0.93	5	35	Threapleton DE, Greenwood DC, Evans CE, Cleghorn CL, Nykjaer C, Woodhead C, Cade JE, Gale CP, Burley VJ. Dietary fiber intake and risk of first stroke: a systematic review and meta-analysis. Stroke 2013; 44:1360-1368
CHD mortality relative risk for 10g/day increase in dietary fibre	-0.2107	0.0625	Lognormal	0.810017	0.72	0.92	-0.2107	0.0625312	0.810017	12	27	Pereira M, O'Reilly E, Augustsson K, Fraser GE, Goldbourt U, Heitmann BL, Hallmans G, Knekt P, Pietinen P, Spiegelman D, Stevens J, Virtamo J, Willett WC, Ascherio A. Dietary fiber and risk of coronary heart disease: a pooled analysis of cohort studies. Arch Int Med. 2004;164(4):370-6
SMOKING				Estimate	CI low	CI high	Mean	SD	Estimate
COPD relative risk for male current smokers	2.37955	0.128484	Lognormal	10.8	8.4	13.9	2.37955	0.128484	10.8	cat	cat	Thun MJ, Apicella LF, Henley SJ. Smoking vs other risk factors as the cause of smoking-attributable deaths: confounding in the courtroom. JAMA. 2000 Aug 9;284(6):706-12.
COPD relative risk for male former smokers	2.05412	0.120942	Lognormal	7.8	6.1	9.8	2.05412	0.120942	7.8	cat	cat	Thun MJ, Apicella LF, Henley SJ. Smoking vs other risk factors as the cause of smoking-attributable deaths: confounding in the courtroom. JAMA. 2000 Aug 9;284(6):706-12.
COPD relative risk for female current smokers	2.5096	0.109378	Lognormal	12.3	9.9	15.2	2.5096	0.109378	12.3	cat	cat	Thun MJ, Apicella LF, Henley SJ. Smoking vs other risk factors as the cause of smoking-attributable deaths: confounding in the courtroom. JAMA. 2000 Aug 9;284(6):706-12.
COPD relative risk for female former smokers	2.18605	0.113992	Lognormal	8.9	7.1	11.1	2.18605	0.113992	8.9	cat	cat	Thun MJ, Apicella LF, Henley SJ. Smoking vs other risk factors as the cause of smoking-attributable deaths: confounding in the courtroom. JAMA. 2000 Aug 9;284(6):706-12.
IHD relative risk 35-64y males current smokers	0.955511	0.048276	Lognormal	2.6	2.4	2.9	0.955511	0.048276	2.6	cat	cat	Thun MJ, Apicella LF, Henley SJ. Smoking vs other risk factors as the cause of smoking-attributable deaths: confounding in the courtroom. JAMA. 2000 Aug 9;284(6):706-12.
IHD relative risk 35-64y males former smokers	0.470004	0.0495296	Lognormal	1.6	1.4	1.7	0.470004	0.0495296	1.6	cat	cat	Thun MJ, Apicella LF, Henley SJ. Smoking vs other risk factors as the cause of smoking-attributable deaths: confounding in the courtroom. JAMA. 2000 Aug 9;284(6):706-12.
IHD relative risk >65y males current smokers	0.405465	0.0529692	Lognormal	1.5	1.3	1.6	0.405465	0.0529692	1.5	cat	cat	Thun MJ, Apicella LF, Henley SJ. Smoking vs other risk factors as the cause of smoking-attributable deaths: confounding in the courtroom. JAMA. 2000 Aug 9;284(6):706-12.
IHD relative risk >65y males former smokers	0.182322	0.0221968	Lognormal	1.2	1.1	1.2	0.182322	0.0221968	1.2	cat	cat	Thun MJ, Apicella LF, Henley SJ. Smoking vs other risk factors as the cause of smoking-attributable deaths: confounding in the courtroom. JAMA. 2000 Aug 9;284(6):706-12.
IHD relative risk 35-64y females current smokers	1.16315	0.0641108	Lognormal	3.2	2.8	3.6	1.16315	0.0641108	3.2	cat	cat	Thun MJ, Apicella LF, Henley SJ. Smoking vs other risk factors as the cause of smoking-attributable deaths: confounding in the courtroom. JAMA. 2000 Aug 9;284(6):706-12.
IHD relative risk 35-64y females former smokers	0.336472	0.0888537	Lognormal	1.4	1.2	1.7	0.336472	0.0888537	1.4	cat	cat	Thun MJ, Apicella LF, Henley SJ. Smoking vs other risk factors as the cause of smoking-attributable deaths: confounding in the courtroom. JAMA. 2000 Aug 9;284(6):706-12.
IHD relative risk >65y females current smokers	0.530628	0.0438394	Lognormal	1.7	1.6	1.9	0.530628	0.0438394	1.7	cat	cat	Thun MJ, Apicella LF, Henley SJ. Smoking vs other risk factors as the cause of smoking-attributable deaths: confounding in the courtroom. JAMA. 2000 Aug 9;284(6):706-12.
IHD relative risk >65y females former smokers	0.336472	0.0365053	Lognormal	1.4	1.3	1.5	0.336472	0.0365053	1.4	cat	cat	Thun MJ, Apicella LF, Henley SJ. Smoking vs other risk factors as the cause of smoking-attributable deaths: confounding in the courtroom. JAMA. 2000 Aug 9;284(6):706-12.
Stroke relative risk 35-64y males current smokers	0.875469	0.130313	Lognormal	2.4	1.8	3	0.875469	0.130313	2.4	cat	cat	Thun MJ, Apicella LF, Henley SJ. Smoking vs other risk factors as the cause of smoking-attributable deaths: confounding in the courtroom. JAMA. 2000 Aug 9;284(6):706-12.
Stroke relative risk 35-64y males former smokers	0	0.142759	Lognormal	1	0.8	1.4	0	0.142759	1	cat	cat	Thun MJ, Apicella LF, Henley SJ. Smoking vs other risk factors as the cause of smoking-attributable deaths: confounding in the courtroom. JAMA. 2000 Aug 9;284(6):706-12.
Stroke relative risk >65y males current smokers	0.405465	0.103435	Lognormal	1.5	1.2	1.8	0.405465	0.103435	1.5	cat	cat	Thun MJ, Apicella LF, Henley SJ. Smoking vs other risk factors as the cause of smoking-attributable deaths: confounding in the courtroom. JAMA. 2000 Aug 9;284(6):706-12.
Stroke relative risk >65y males former smokers	0	0.0733883	Lognormal	1	0.9	1.2	0	0.0733883	1	cat	cat	Thun MJ, Apicella LF, Henley SJ. Smoking vs other risk factors as the cause of smoking-attributable deaths: confounding in the courtroom. JAMA. 2000 Aug 9;284(6):706-12.
Stroke relative risk 35-64y females current smokers	1.335	0.106163	Lognormal	3.8	3.1	4.7	1.335	0.106163	3.8	cat	cat	Thun MJ, Apicella LF, Henley SJ. Smoking vs other risk factors as the cause of smoking-attributable deaths: confounding in the courtroom. JAMA. 2000 Aug 9;284(6):706-12.
Stroke relative risk 35-64y females former smokers	0.405465	0.152509	Lognormal	1.5	1.1	2	0.405465	0.152509	1.5	cat	cat	Thun MJ, Apicella LF, Henley SJ. Smoking vs other risk factors as the cause of smoking-attributable deaths: confounding in the courtroom. JAMA. 2000 Aug 9;284(6):706-12.
Stroke relative risk >65y females current smokers	0.470004	0.0779035	Lognormal	1.6	1.4	1.9	0.470004	0.0779035	1.6	cat	cat	Thun MJ, Apicella LF, Henley SJ. Smoking vs other risk factors as the cause of smoking-attributable deaths: confounding in the courtroom. JAMA. 2000 Aug 9;284(6):706-12.
Stroke relative risk >65y females former smokers	0.182322	0.0858348	Lognormal	1.2	1	1.4	0.182322	0.0858348	1.2	cat	cat	Thun MJ, Apicella LF, Henley SJ. Smoking vs other risk factors as the cause of smoking-attributable deaths: confounding in the courtroom. JAMA. 2000 Aug 9;284(6):706-12.
Diabetes relative risk current smokers	0.364643	0.0478055	Lognormal	1.44	1.31	1.58	0.364643	0.0478055	1.44	cat	cat	Willi C, Bodenmann P, Ghali WA, Faris PD, Cornuz J. Active smoking and the risk of type 2 diabetes: a systematic review and meta-analysis. JAMA. 2007 Dec 12;298(22):2654-64.
Diabetes relative risk former smokers	0.207014	0.0393242	Lognormal	1.23	1.14	1.33	0.207014	0.0393242	1.23	cat	cat	Willi C, Bodenmann P, Ghali WA, Faris PD, Cornuz J. Active smoking and the risk of type 2 diabetes: a systematic review and meta-analysis. JAMA. 2007 Dec 12;298(22):2654-64.
Ca Lung relative risk current smokers	2.19277	0.149651	Lognormal	8.96	6.73	12.1	2.19277	0.149651	8.96	cat	cat	Gandini S, Botteri E, Iodice S, Boniol M, Lowenfels AB, Maisonneuve P, Boyle P. Tobacco smoking and cancer: a meta-analysis. Int J Cancer. 2008 Jan 1;122(1):155-64.
Ca Lung relative risk former smokers	1.34807	0.167443	Lognormal	3.85	2.77	5.34	1.34807	0.167443	3.85	cat	cat	Gandini S, Botteri E, Iodice S, Boniol M, Lowenfels AB, Maisonneuve P, Boyle P. Tobacco smoking and cancer: a meta-analysis. Int J Cancer. 2008 Jan 1;122(1):155-64.
Ca Upper digestive relative risk current smokers	1.27257	0.135877	Lognormal	3.57	2.63	4.48	1.27257	0.135877	3.57	cat	cat	Gandini S, Botteri E, Iodice S, Boniol M, Lowenfels AB, Maisonneuve P, Boyle P. Tobacco smoking and cancer: a meta-analysis. Int J Cancer. 2008 Jan 1;122(1):155-64.
Ca Upper digestive relative risk former smokers	0.165514	0.245361	Lognormal	1.18	0.73	1.91	0.165514	0.245361	1.18	cat	cat	Gandini S, Botteri E, Iodice S, Boniol M, Lowenfels AB, Maisonneuve P, Boyle P. Tobacco smoking and cancer: a meta-analysis. Int J Cancer. 2008 Jan 1;122(1):155-64.
Ca Larynx relative risk current smokers	1.94305	0.4073	Lognormal	6.98	3.14	15.5	1.94305	0.4073	6.98	cat	cat	Gandini S, Botteri E, Iodice S, Boniol M, Lowenfels AB, Maisonneuve P, Boyle P. Tobacco smoking and cancer: a meta-analysis. Int J Cancer. 2008 Jan 1;122(1):155-64.
Ca Larynx relative risk former smokers	1.53687	0.167122	Lognormal	4.65	3.35	6.45	1.53687	0.167122	4.65	cat	cat	Gandini S, Botteri E, Iodice S, Boniol M, Lowenfels AB, Maisonneuve P, Boyle P. Tobacco smoking and cancer: a meta-analysis. Int J Cancer. 2008 Jan 1;122(1):155-64.
Ca Stomach relative risk current smokers	0.494696	0.0900558	Lognormal	1.64	1.37	1.95	0.494696	0.0900558	1.64	cat	cat	Gandini S, Botteri E, Iodice S, Boniol M, Lowenfels AB, Maisonneuve P, Boyle P. Tobacco smoking and cancer: a meta-analysis. Int J Cancer. 2008 Jan 1;122(1):155-64.
Ca Stomach relative risk former smokers	0.270027	0.0564879	Lognormal	1.31	1.17	1.46	0.270027	0.0564879	1.31	cat	cat	Gandini S, Botteri E, Iodice S, Boniol M, Lowenfels AB, Maisonneuve P, Boyle P. Tobacco smoking and cancer: a meta-analysis. Int J Cancer. 2008 Jan 1;122(1):155-64.
Ca Liver relative risk current smokers	0.444686	0.0947184	Lognormal	1.56	1.29	1.87	0.444686	0.0947184	1.56	cat	cat	Lee YC, Cohet C, Yang YC, Stayner L, Hashibe M, Straif K. Meta-analysis of epidemiologic studies on cigarette smoking and liver cancer. Int J Epidemiol. 2009 Dec;38(6):1497-511. doi: 10.1093/ije/dyp280. Epub 2009 Aug 31.
Ca Liver relative risk former smokers	0.398776	0.174405	Lognormal	1.49	1.06	2.1	0.398776	0.174405	1.49	cat	cat	Lee YC, Cohet C, Yang YC, Stayner L, Hashibe M, Straif K. Meta-analysis of epidemiologic studies on cigarette smoking and liver cancer. Int J Epidemiol. 2009 Dec;38(6):1497-511. doi: 10.1093/ije/dyp280. Epub 2009 Aug 31.
Ca Pancreas relative risk current smokers	0.530628	0.0599473	Lognormal	1.7	1.51	1.91	0.530628	0.0599473	1.7	cat	cat	Gandini S, Botteri E, Iodice S, Boniol M, Lowenfels AB, Maisonneuve P, Boyle P. Tobacco smoking and cancer: a meta-analysis. Int J Cancer. 2008 Jan 1;122(1):155-64.
Ca Pancreas relative risk former smokers	0.165514	0.0627444	Lognormal	1.18	1.04	1.33	0.165514	0.0627444	1.18	cat	cat	Gandini S, Botteri E, Iodice S, Boniol M, Lowenfels AB, Maisonneuve P, Boyle P. Tobacco smoking and cancer: a meta-analysis. Int J Cancer. 2008 Jan 1;122(1):155-64.
Ca Endometrium relative risk current smokers	-0.301105	0.0693708	Lognormal	0.74	0.64	0.84	-0.301105	0.0693708	0.74	cat	cat	Zhou B, Yang L, Sun Q, Cong R, Gu H, Tang N, Zhu H, Wang B. Cigarette smoking and the risk of endometrial cancer: a meta-analysis. Am J Med. 2008 Jun;121(6):501-508.e3. doi: 10.1016/j.amjmed.2008.01.044.
Ca Endometrium relative risk former smokers	-0.127833	0.0608191	Lognormal	0.88	0.78	0.99	-0.127833	0.0608191	0.88	cat	cat	Zhou B, Yang L, Sun Q, Cong R, Gu H, Tang N, Zhu H, Wang B. Cigarette smoking and the risk of endometrial cancer: a meta-analysis. Am J Med. 2008 Jun;121(6):501-508.e3. doi: 10.1016/j.amjmed.2008.01.044.
Ca Kidney relative risk current smokers	0.41871	0.0685475	Lognormal	1.52	1.33	1.74	0.41871	0.0685475	1.52	cat	cat	Gandini S, Botteri E, Iodice S, Boniol M, Lowenfels AB, Maisonneuve P, Boyle P. Tobacco smoking and cancer: a meta-analysis. Int J Cancer. 2008 Jan 1;122(1):155-64.
Ca Kidney relative risk former smokers	0.223144	0.0468833	Lognormal	1.25	1.14	1.37	0.223144	0.0468833	1.25	cat	cat	Gandini S, Botteri E, Iodice S, Boniol M, Lowenfels AB, Maisonneuve P, Boyle P. Tobacco smoking and cancer: a meta-analysis. Int J Cancer. 2008 Jan 1;122(1):155-64.
Ca Cervix relative risk current smokers	0.604316	0.097164	Lognormal	1.83	1.51	2.21	0.604316	0.097164	1.83	cat	cat	Gandini S, Botteri E, Iodice S, Boniol M, Lowenfels AB, Maisonneuve P, Boyle P. Tobacco smoking and cancer: a meta-analysis. Int J Cancer. 2008 Jan 1;122(1):155-64.
Ca Cervix relative risk former smokers	0.231112	0.0628308	Lognormal	1.26	1.11	1.42	0.231112	0.0628308	1.26	cat	cat	Gandini S, Botteri E, Iodice S, Boniol M, Lowenfels AB, Maisonneuve P, Boyle P. Tobacco smoking and cancer: a meta-analysis. Int J Cancer. 2008 Jan 1;122(1):155-64.
Ca Lower urinary (bladder) relative risk current smokers	1.01885	0.124847	Lognormal	2.77	2.17	3.54	1.01885	0.124847	2.77	cat	cat	Gandini S, Botteri E, Iodice S, Boniol M, Lowenfels AB, Maisonneuve P, Boyle P. Tobacco smoking and cancer: a meta-analysis. Int J Cancer. 2008 Jan 1;122(1):155-64.
Ca Lower urinary (bladder) relative risk former smokers	0.542324	0.085335	Lognormal	1.72	1.46	2.04	0.542324	0.085335	1.72	cat	cat	Gandini S, Botteri E, Iodice S, Boniol M, Lowenfels AB, Maisonneuve P, Boyle P. Tobacco smoking and cancer: a meta-analysis. Int J Cancer. 2008 Jan 1;122(1):155-64.
ALCOHOL				Estimate	CI low	CI high	Mean	SD	Estimate
CHD Mortality RR for 0-2.5g/day alcohol	-0.0833816	0.0717889	Lognormal	0.92	0.8	1.06	-0.0833816	0.0717889	0.92	cat	cat	Ronksley PE, Brien SE, Turner BJ, Mukamal KJ, Ghali WA. Association of alcohol consumption with selected cardiovascular disease outcomes: a systematic review and meta-analysis. BMJ 2011;342.
CHD Mortality RR for 2.5-15g/day alcohol	-0.235722	0.0418081	Lognormal	0.79	0.73	0.86	-0.235722	0.0418081	0.79	cat	cat	Ronksley PE, Brien SE, Turner BJ, Mukamal KJ, Ghali WA. Association of alcohol consumption with selected cardiovascular disease outcomes: a systematic review and meta-analysis. BMJ 2011;342.
CHD Mortality RR for 15-30g/day alcohol	-0.235722	0.0547594	Lognormal	0.79	0.71	0.88	-0.235722	0.0547594	0.79	cat	cat	Ronksley PE, Brien SE, Turner BJ, Mukamal KJ, Ghali WA. Association of alcohol consumption with selected cardiovascular disease outcomes: a systematic review and meta-analysis. BMJ 2011;342.
CHD Mortality RR for 30-60g/day alcohol	-0.261365	0.036269	Lognormal	0.77	0.72	0.83	-0.261365	0.036269	0.77	cat	cat	Ronksley PE, Brien SE, Turner BJ, Mukamal KJ, Ghali WA. Association of alcohol consumption with selected cardiovascular disease outcomes: a systematic review and meta-analysis. BMJ 2011;342.
CHD Mortality RR for >60g/day alcohol	-0.287682	0.132231	Lognormal	0.75	0.53	0.89	-0.287682	0.132231	0.75	cat	cat	Ronksley PE, Brien SE, Turner BJ, Mukamal KJ, Ghali WA. Association of alcohol consumption with selected cardiovascular disease outcomes: a systematic review and meta-analysis. BMJ 2011;342.
Stroke Mortality RR for 0-2.5g/day alcohol	0	0.148049	Lognormal	1	0.75	1.34	0	0.148049	1	cat	cat	Ronksley PE, Brien SE, Turner BJ, Mukamal KJ, Ghali WA. Association of alcohol consumption with selected cardiovascular disease outcomes: a systematic review and meta-analysis. BMJ 2011;342.
Stroke Mortality RR for 2.5-15g/day alcohol	-0.150823	0.0708244	Lognormal	0.86	0.75	0.99	-0.150823	0.0708244	0.86	cat	cat	Ronksley PE, Brien SE, Turner BJ, Mukamal KJ, Ghali WA. Association of alcohol consumption with selected cardiovascular disease outcomes: a systematic review and meta-analysis. BMJ 2011;342.
Stroke Mortality RR for 15-30g/day alcohol	0.139762	0.148624	Lognormal	1.15	0.86	1.54	0.139762	0.148624	1.15	cat	cat	Ronksley PE, Brien SE, Turner BJ, Mukamal KJ, Ghali WA. Association of alcohol consumption with selected cardiovascular disease outcomes: a systematic review and meta-analysis. BMJ 2011;342.
Stroke Mortality RR for 30-60g/day alcohol	0.0953102	0.136246	Lognormal	1.1	0.85	1.45	0.0953102	0.136246	1.1	cat	cat	Ronksley PE, Brien SE, Turner BJ, Mukamal KJ, Ghali WA. Association of alcohol consumption with selected cardiovascular disease outcomes: a systematic review and meta-analysis. BMJ 2011;342.
Stroke Mortality RR for >60g/day alcohol	0.364643	0.191834	Lognormal	1.44	0.99	2.1	0.364643	0.191834	1.44	cat	cat	Ronksley PE, Brien SE, Turner BJ, Mukamal KJ, Ghali WA. Association of alcohol consumption with selected cardiovascular disease outcomes: a systematic review and meta-analysis. BMJ 2011;342.
Diabetes RR for <6g/day alcohol	-0.127833	0.0438394	Lognormal	0.88	0.8	0.95	-0.127833	0.0438394	0.88	cat	cat	Baliunas DO, Taylor BJ, Irving H, Roerecke M, Patra J, Mohapatra S, Rehm J. Alcohol as a risk factor for type 2 diabetes: a systematic review and meta-analysis. Diabetes Care 2009; 32(11)
Diabetes RR for 6-12g/day alcohol	-0.314711	0.0834727	Lognormal	0.73	0.62	0.86	-0.314711	0.0834727	0.73	cat	cat	Baliunas DO, Taylor BJ, Irving H, Roerecke M, Patra J, Mohapatra S, Rehm J. Alcohol as a risk factor for type 2 diabetes: a systematic review and meta-analysis. Diabetes Care 2009; 32(11)
Diabetes RR for 12-24g/day alcohol	-0.415515	0.0612119	Lognormal	0.66	0.59	0.75	-0.415515	0.0612119	0.66	cat	cat	Baliunas DO, Taylor BJ, Irving H, Roerecke M, Patra J, Mohapatra S, Rehm J. Alcohol as a risk factor for type 2 diabetes: a systematic review and meta-analysis. Diabetes Care 2009; 32(11)
Diabetes RR for 24-48g/day alcohol	-0.301105	0.0852556	Lognormal	0.74	0.63	0.88	-0.301105	0.0852556	0.74	cat	cat	Baliunas DO, Taylor BJ, Irving H, Roerecke M, Patra J, Mohapatra S, Rehm J. Alcohol as a risk factor for type 2 diabetes: a systematic review and meta-analysis. Diabetes Care 2009; 32(11)
Diabetes RR for >48g/day alcohol	-0.0725707	0.119036	Lognormal	0.93	0.74	1.18	-0.0725707	0.119036	0.93	cat	cat	Baliunas DO, Taylor BJ, Irving H, Roerecke M, Patra J, Mohapatra S, Rehm J. Alcohol as a risk factor for type 2 diabetes: a systematic review and meta-analysis. Diabetes Care 2009; 32(11)
Liver cirrhosis RR for <12g/day alcohol women	0.641854	0.264309	Lognormal	1.9	1.1	3.1	0.641854	0.264309	1.9	cat	cat	Rehm J, Taylor B, Mohapatra S, Irving H, Baliunas D, Patra J, Roerecke M. Alcohol as a risk factor for liver cirrhosis: a systematic review and meta-analysis. Drug and Alcohol Review 2010; 29:437-445
Liver cirrhosis RR for 12-24g/day alcohol women	1.72277	0.109042	Lognormal	5.6	4.5	6.9	1.72277	0.109042	5.6	cat	cat	Rehm J, Taylor B, Mohapatra S, Irving H, Baliunas D, Patra J, Roerecke M. Alcohol as a risk factor for liver cirrhosis: a systematic review and meta-analysis. Drug and Alcohol Review 2010; 29:437-446
Liver cirrhosis RR for 24-36g/day alcohol women	2.04122	0.104781	Lognormal	7.7	6.3	9.5	2.04122	0.104781	7.7	cat	cat	Rehm J, Taylor B, Mohapatra S, Irving H, Baliunas D, Patra J, Roerecke M. Alcohol as a risk factor for liver cirrhosis: a systematic review and meta-analysis. Drug and Alcohol Review 2010; 29:437-447
Liver cirrhosis RR for 36-48g/day alcohol women	2.31254	0.149946	Lognormal	10.1	7.5	13.5	2.31254	0.149946	10.1	cat	cat	Rehm J, Taylor B, Mohapatra S, Irving H, Baliunas D, Patra J, Roerecke M. Alcohol as a risk factor for liver cirrhosis: a systematic review and meta-analysis. Drug and Alcohol Review 2010; 29:437-448
Liver cirrhosis RR for 48-60g/day alcohol women	2.68785	0.147356	Lognormal	14.7	11	19.6	2.68785	0.147356	14.7	cat	cat	Rehm J, Taylor B, Mohapatra S, Irving H, Baliunas D, Patra J, Roerecke M. Alcohol as a risk factor for liver cirrhosis: a systematic review and meta-analysis. Drug and Alcohol Review 2010; 29:437-449
Liver cirrhosis RR for >60g/day alcohol women	3.12236	0.142759	Lognormal	22.7	17.2	30.1	3.12236	0.142759	22.7	cat	cat	Rehm J, Taylor B, Mohapatra S, Irving H, Baliunas D, Patra J, Roerecke M. Alcohol as a risk factor for liver cirrhosis: a systematic review and meta-analysis. Drug and Alcohol Review 2010; 29:437-450
Liver cirrhosis RR for <12g/day alcohol men	0	0.250212	Lognormal	1	0.6	1.6	0	0.250212	1	cat	cat	Rehm J, Taylor B, Mohapatra S, Irving H, Baliunas D, Patra J, Roerecke M. Alcohol as a risk factor for liver cirrhosis: a systematic review and meta-analysis. Drug and Alcohol Review 2010; 29:437-451
Liver cirrhosis RR for 12-24g/day alcohol men	0.470004	0.0909885	Lognormal	1.6	1.4	2	0.470004	0.0909885	1.6	cat	cat	Rehm J, Taylor B, Mohapatra S, Irving H, Baliunas D, Patra J, Roerecke M. Alcohol as a risk factor for liver cirrhosis: a systematic review and meta-analysis. Drug and Alcohol Review 2010; 29:437-452
Liver cirrhosis RR for 24-36g/day alcohol men	1.02962	0.0997108	Lognormal	2.8	2.3	3.4	1.02962	0.0997108	2.8	cat	cat	Rehm J, Taylor B, Mohapatra S, Irving H, Baliunas D, Patra J, Roerecke M. Alcohol as a risk factor for liver cirrhosis: a systematic review and meta-analysis. Drug and Alcohol Review 2010; 29:437-453
Liver cirrhosis RR for 36-48g/day alcohol men	1.72277	0.112712	Lognormal	5.6	4.5	7	1.72277	0.112712	5.6	cat	cat	Rehm J, Taylor B, Mohapatra S, Irving H, Baliunas D, Patra J, Roerecke M. Alcohol as a risk factor for liver cirrhosis: a systematic review and meta-analysis. Drug and Alcohol Review 2010; 29:437-454
Liver cirrhosis RR for 48-60g/day alcohol men	1.94591	0.0975021	Lognormal	7	5.8	8.5	1.94591	0.0975021	7	cat	cat	Rehm J, Taylor B, Mohapatra S, Irving H, Baliunas D, Patra J, Roerecke M. Alcohol as a risk factor for liver cirrhosis: a systematic review and meta-analysis. Drug and Alcohol Review 2010; 29:437-455
Liver cirrhosis RR for >60g/day alcohol men	2.63906	0.0907704	Lognormal	14	11.7	16.7	2.63906	0.0907704	14	cat	cat	Rehm J, Taylor B, Mohapatra S, Irving H, Baliunas D, Patra J, Roerecke M. Alcohol as a risk factor for liver cirrhosis: a systematic review and meta-analysis. Drug and Alcohol Review 2010; 29:437-456
Ca Liver RR per 10g/day alcohol	0.0953102	0.0350003	Lognormal	1.1	1.02	1.17	0.0953102	0.0350003	1.1	0	100	World Cancer Research Fund/American Institute for Cancer Research. Food, Nutrition, Physical Activity, and the Prevention of Cancer: a Global Perspective. Washington DC: AICR, 2007. pg 168
Ca Mouth, pharynx and larynx RR per drink per week	0.215111	0.0247066	Lognormal	1.24	1.18	1.3	0.215111	0.0247066	1.24	0	150	World Cancer Research Fund/American Institute for Cancer Research. Food, Nutrition, Physical Activity, and the Prevention of Cancer: a Global Perspective. Washington DC: AICR, 2007. pg 160
Ca Colorectum RR per 10g/day alcohol	0.0861777	0.0258851	Lognormal	1.09	1.03	1.14	0.0861777	0.0258851	1.09	0	40	World Cancer Research Fund/American Institute for Cancer Research. Food, Nutrition, Physical Activity, and the Prevention of Cancer: a Global Perspective. Washington DC: AICR, 2007. pg 164
Ca Breast RR per 10g/day alcohol	0.0953	0.0186	Lognormal	1.1	1.06	1.14	0.0953102	0.0185611	1.1	0	280	World Cancer Research Fund/American Institute for Cancer Research. Food, Nutrition, Physical Activity, and the Prevention of Cancer: a Global Perspective. Washington DC: AICR, 2007. pg 167
PHYSICAL ACTIVITY				Estimate	CI low	CI high	Mean	SD	Estimate
CHD incidence for 11.25METhrs/wk increase			Lognormal	0.81	0.75	0.87	-0.210721	0.0378622	0.81	0	35	Manek N, Nichols M, Kelly P, Foster C, Webster P, Rayner M, Scarborough P. Quantifying the association between physical activity and cardiovascular disease, cancer and all-cause mortality: a systematic review and meta-analyses.
Stroke incidence for 11.25METhrs/wk increase			Lognormal	0.79	0.68	0.92	-0.235722	0.0771125	0.79	0	35	Manek N, Nichols M, Kelly P, Foster C, Webster P, Rayner M, Scarborough P. Quantifying the association between physical activity and cardiovascular disease, cancer and all-cause mortality: a systematic review and meta-analyses.
Heart failure incidence for 11.25METhrs/wk increase			Lognormal	0.86	0.82	0.89	-0.150823	0.0208972	0.86	0	35	Manek N, Nichols M, Kelly P, Foster C, Webster P, Rayner M, Scarborough P. Quantifying the association between physical activity and cardiovascular disease, cancer and all-cause mortality: a systematic review and meta-analyses.
Breast cancer incidence for 22.5METhrs/wk increase			Lognormal	0.91	0.87	0.95	-0.0943107	0.022441	0.91	0	35	Manek N, Nichols M, Kelly P, Foster C, Webster P, Rayner M, Scarborough P. Quantifying the association between physical activity and cardiovascular disease, cancer and all-cause mortality: a systematic review and meta-analyses.
Lung cancer incidence for 22.5METhrs/wk increase			Lognormal	0.74	0.63	0.86	-0.301105	0.079391	0.74	0	35	Manek N, Nichols M, Kelly P, Foster C, Webster P, Rayner M, Scarborough P. Quantifying the association between physical activity and cardiovascular disease, cancer and all-cause mortality: a systematic review and meta-analyses.
Stomach cancer incidence for 22.5METhrs/wk increase			Lognormal	0.74	0.64	0.85	-0.301105	0.0723898	0.74	0	35	Manek N, Nichols M, Kelly P, Foster C, Webster P, Rayner M, Scarborough P. Quantifying the association between physical activity and cardiovascular disease, cancer and all-cause mortality: a systematic review and meta-analyses.

## Sheet: FruitVeg
No
	Population Characteristics
		Population	Baseline												Counterfactual												Baseline fruit distribution (g/day)																					Counterfactual fruit distribution (g/day)
			Mean Fruit (g/d) Consumers	SD Fruit (g/d) Consumers	% consuming <1 fruit portion daily	No. fruit non-consumers	Mean log Fruit (g/d) Consumers	SD log Fruit (g/d) Consumers	Mean Veg (g/d) Consumers	SD Veg (g/d) Consumers	% consuming <1 veg portion daily	No. non-veg consumers	Mean log Veg (g/d) Consumers	SD log Veg (g/d) Consumers	Mean Fruit (g/d) Consumers	SD Fruit (g/d) Consumers	% consuming <1 fruit portion daily	No. non-fruit consumers	Mean log Fruit (g/d) Consumers	SD log Fruit (g/d) Consumers	Mean Veg (g/d) Consumers	SD Veg (g/d) Consumers	% consuming <1 veg portion daily	No. non-veg consumers	Mean log Veg (g/d) Consumers	SD log Veg (g/d) Consumers	<80	80-120	120-160	160-200	200-240	240-280	280-320	320-360	360-400	400-440	440-480	480-520	520-560	560-600	600-640	640-680	680-720	720-760	760-800	>800	Check	<80	80-120
	M15-19	3552070	1	1	1	35520.7	-0.346574	0.832555	1	1	1	35520.7	-0.346574	0.832555	1	1	1	35520.7	-0.346574	0.832555	1	1	1	35520.7	-0.346574	0.832555	3.55207e+06	0.0225081	0.00109627	0.000109129	1.65739e-05	3.33922e-06	8.24948e-07	2.37763e-07	7.73022e-08	2.81099e-08	1.05412e-08	4.68498e-09	1.95208e-09	1.17125e-09	3.90415e-10	0	3.90415e-10	0	0	0	.	3.55207e+06	0.0225081
	M20-24	3627097	1	1	1	36271	-0.346574	0.832555	1	1	1	36271	-0.346574	0.832555	1	1	1	36271	-0.346574	0.832555	1	1	1	36271	-0.346574	0.832555	3.6271e+06	0.0229836	0.00111943	0.000111434	1.6924e-05	3.40975e-06	8.42372e-07	2.42785e-07	7.8935e-08	2.87036e-08	1.07639e-08	4.78394e-09	1.99331e-09	1.19599e-09	3.98662e-10	0	3.98662e-10	0	0	0	.	3.6271e+06	0.0229836
	M25-29	5214083	1	1	1	52140.8	-0.346574	0.832555	1	1	1	52140.8	-0.346574	0.832555	1	1	1	52140.8	-0.346574	0.832555	1	1	1	52140.8	-0.346574	0.832555	5.21408e+06	0.0330397	0.00160922	0.000160191	2.43288e-05	4.90164e-06	1.21094e-06	3.49012e-07	1.13472e-07	4.12625e-08	1.54734e-08	6.87709e-09	2.86545e-09	1.71927e-09	5.73091e-10	0	5.73091e-10	0	0	0	.	5.21408e+06	0.0330397
	M30-34	6385234	1	1	1	63852.3	-0.346574	0.832555	1	1	1	63852.3	-0.346574	0.832555	1	1	1	63852.3	-0.346574	0.832555	1	1	1	63852.3	-0.346574	0.832555	6.38523e+06	0.0404608	0.00197067	0.000196172	2.97934e-05	6.00262e-06	1.48293e-06	4.27405e-07	1.38959e-07	5.05306e-08	1.8949e-08	8.42177e-09	3.50907e-09	2.10544e-09	7.01814e-10	0	7.01814e-10	0	0	0	.	6.38523e+06	0.0404608
	M35-39	5805924	1	1	1	58059.2	-0.346574	0.832555	1	1	1	58059.2	-0.346574	0.832555	1	1	1	58059.2	-0.346574	0.832555	1	1	1	58059.2	-0.346574	0.832555	5.80592e+06	0.03679	0.00179187	0.000178374	2.70904e-05	5.45802e-06	1.34839e-06	3.88628e-07	1.26352e-07	4.59462e-08	1.72298e-08	7.65769e-09	3.19071e-09	1.91442e-09	6.38141e-10	0	6.38141e-10	0	0	0	.	5.80592e+06	0.03679
	M40-44	5110238	1	1	1	51102.4	-0.346574	0.832555	1	1	1	51102.4	-0.346574	0.832555	1	1	1	51102.4	-0.346574	0.832555	1	1	1	51102.4	-0.346574	0.832555	5.11024e+06	0.0323817	0.00157717	0.000157	2.38443e-05	4.80402e-06	1.18682e-06	3.42061e-07	1.11212e-07	4.04407e-08	1.51653e-08	6.74012e-09	2.80838e-09	1.68503e-09	5.61677e-10	0	5.61677e-10	0	0	0	.	5.11024e+06	0.0323817
	M45-49	4626578	1	1	1	46265.8	-0.346574	0.832555	1	1	1	46265.8	-0.346574	0.832555	1	1	1	46265.8	-0.346574	0.832555	1	1	1	46265.8	-0.346574	0.832555	4.62658e+06	0.0293169	0.00142789	0.000142141	2.15876e-05	4.34934e-06	1.0745e-06	3.09687e-07	1.00686e-07	3.66132e-08	1.373e-08	6.1022e-09	2.54258e-09	1.52555e-09	5.08517e-10	0	5.08517e-10	0	0	0	.	4.62658e+06	0.0293169
	M50-54	4192011	1	1	1	41920.1	-0.346574	0.832555	1	1	1	41920.1	-0.346574	0.832555	1	1	1	41920.1	-0.346574	0.832555	1	1	1	41920.1	-0.346574	0.832555	4.19201e+06	0.0265632	0.00129377	0.00012879	1.95599e-05	3.94082e-06	9.7357e-07	2.80598e-07	9.1229e-08	3.31742e-08	1.24403e-08	5.52903e-09	2.30376e-09	1.38226e-09	4.60753e-10	0	4.60753e-10	0	0	0	.	4.19201e+06	0.0265632
	M55-59	4824036	1	1	1	48240.4	-0.346574	0.832555	1	1	1	48240.4	-0.346574	0.832555	1	1	1	48240.4	-0.346574	0.832555	1	1	1	48240.4	-0.346574	0.832555	4.82404e+06	0.0305681	0.00148884	0.000148208	2.25089e-05	4.53497e-06	1.12035e-06	3.22904e-07	1.04984e-07	3.81758e-08	1.43159e-08	6.36264e-09	2.6511e-09	1.59066e-09	5.3022e-10	0	5.3022e-10	0	0	0	.	4.82404e+06	0.0305681
	M60-64	4173981	1	1	1	41739.8	-0.346574	0.832555	1	1	1	41739.8	-0.346574	0.832555	1	1	1	41739.8	-0.346574	0.832555	1	1	1	41739.8	-0.346574	0.832555	4.17398e+06	0.026449	0.00128821	0.000128236	1.94757e-05	3.92387e-06	9.69383e-07	2.79391e-07	9.08366e-08	3.30315e-08	1.23868e-08	5.50525e-09	2.29385e-09	1.37631e-09	4.58771e-10	0	4.58771e-10	0	0	0	.	4.17398e+06	0.026449
	M65-69	3144349	1	1	1	31443.5	-0.346574	0.832555	1	1	1	31443.5	-0.346574	0.832555	1	1	1	31443.5	-0.346574	0.832555	1	1	1	31443.5	-0.346574	0.832555	3.14435e+06	0.0199246	0.000970436	9.6603e-05	1.46715e-05	2.95593e-06	7.30257e-07	2.10472e-07	6.84292e-08	2.48833e-08	9.33125e-09	4.14722e-09	1.72801e-09	1.03681e-09	3.45602e-10	0	3.45602e-10	0	0	0	.	3.14435e+06	0.0199246
	M70-74	1644926	1	1	1	16449.3	-0.346574	0.832555	1	1	1	16449.3	-0.346574	0.832555	1	1	1	16449.3	-0.346574	0.832555	1	1	1	16449.3	-0.346574	0.832555	1.64493e+06	0.0104233	0.000507671	5.05366e-05	7.6752e-06	1.54636e-06	3.82025e-07	1.10106e-07	3.57979e-08	1.30174e-08	4.88153e-09	2.16957e-09	9.03986e-10	5.42392e-10	1.80797e-10	0	1.80797e-10	0	0	0	.	1.64493e+06	0.0104233
	M75-79	1121922	1	1	1	11219.2	-0.346574	0.832555	1	1	1	11219.2	-0.346574	0.832555	1	1	1	11219.2	-0.346574	0.832555	1	1	1	11219.2	-0.346574	0.832555	1.12192e+06	0.0071092	0.000346257	3.44685e-05	5.23487e-06	1.05469e-06	2.6056e-07	7.50975e-08	2.44159e-08	8.87852e-09	3.32945e-09	1.47975e-09	6.16564e-10	3.69938e-10	1.23313e-10	0	1.23313e-10	0	0	0	.	1.12192e+06	0.0071092
	M80-84	869484	1	1	1	8694.84	-0.346574	0.832555	1	1	1	8694.84	-0.346574	0.832555	1	1	1	8694.84	-0.346574	0.832555	1	1	1	8694.84	-0.346574	0.832555	869484	0.0055096	0.000268348	2.67129e-05	4.057e-06	8.17383e-07	2.01933e-07	5.82002e-08	1.89222e-08	6.88081e-09	2.5803e-09	1.1468e-09	4.77834e-10	2.867e-10	9.55668e-11	0	9.55668e-11	0	0	0	.	869484	0.0055096
	M85+	490300	1	1	1	4903	-0.346574	0.832555	1	1	1	4903	-0.346574	0.832555	1	1	1	4903	-0.346574	0.832555	1	1	1	4903	-0.346574	0.832555	490300	0.00310685	0.000151321	1.50634e-05	2.28773e-06	4.6092e-07	1.13869e-07	3.28189e-08	1.06702e-08	3.88007e-09	1.45503e-09	6.46679e-10	2.69449e-10	1.6167e-10	5.38899e-11	0	5.38899e-11	0	0	0	.	490300	0.00310685
	F15-19	3395273	1	1	1	33952.7	-0.346574	0.832555	1	1	1	33952.7	-0.346574	0.832555	1	1	1	33952.7	-0.346574	0.832555	1	1	1	33952.7	-0.346574	0.832555	3.39527e+06	0.0215146	0.00104788	0.000104312	1.58423e-05	3.19182e-06	7.88533e-07	2.27268e-07	7.38899e-08	2.68691e-08	1.00759e-08	4.47818e-09	1.86591e-09	1.11954e-09	3.73182e-10	0	3.73182e-10	0	0	0	.	3.39527e+06	0.0215146
	F20-24	3486971	1	1	1	34869.7	-0.346574	0.832555	1	1	1	34869.7	-0.346574	0.832555	1	1	1	34869.7	-0.346574	0.832555	1	1	1	34869.7	-0.346574	0.832555	3.48697e+06	0.0220956	0.00107618	0.000107129	1.62702e-05	3.27802e-06	8.09829e-07	2.33405e-07	7.58855e-08	2.75947e-08	1.0348e-08	4.59912e-09	1.9163e-09	1.14978e-09	3.8326e-10	0	3.8326e-10	0	0	0	.	3.48697e+06	0.0220956
	F25-29	5007956	1	1	1	50079.6	-0.346574	0.832555	1	1	1	50079.6	-0.346574	0.832555	1	1	1	50079.6	-0.346574	0.832555	1	1	1	50079.6	-0.346574	0.832555	5.00796e+06	0.0317335	0.0015456	0.000153858	2.33671e-05	4.70787e-06	1.16307e-06	3.35215e-07	1.08986e-07	3.96313e-08	1.48617e-08	6.60522e-09	2.75217e-09	1.6513e-09	5.50435e-10	0	5.50435e-10	0	0	0	.	5.00796e+06	0.0317335
	F30-34	6332379	1	1	1	63323.8	-0.346574	0.832555	1	1	1	63323.8	-0.346574	0.832555	1	1	1	63323.8	-0.346574	0.832555	1	1	1	63323.8	-0.346574	0.832555	6.33238e+06	0.0401259	0.00195435	0.000194548	2.95468e-05	5.95293e-06	1.47066e-06	4.23867e-07	1.37809e-07	5.01124e-08	1.87921e-08	8.35206e-09	3.48002e-09	2.08801e-09	6.96005e-10	0	6.96005e-10	0	0	0	.	6.33238e+06	0.0401259
	F35-39	5929435	1	1	1	59294.3	-0.346574	0.832555	1	1	1	59294.3	-0.346574	0.832555	1	1	1	59294.3	-0.346574	0.832555	1	1	1	59294.3	-0.346574	0.832555	5.92943e+06	0.0375726	0.00182999	0.000182168	2.76667e-05	5.57413e-06	1.37708e-06	3.96895e-07	1.2904e-07	4.69236e-08	1.75963e-08	7.8206e-09	3.25858e-09	1.95515e-09	6.51717e-10	0	6.51717e-10	0	0	0	.	5.92943e+06	0.0375726
	F40-44	5483955	1	1	1	54839.6	-0.346574	0.832555	1	1	1	54839.6	-0.346574	0.832555	1	1	1	54839.6	-0.346574	0.832555	1	1	1	54839.6	-0.346574	0.832555	5.48395e+06	0.0347498	0.00169251	0.000168482	2.55881e-05	5.15535e-06	1.27362e-06	3.67077e-07	1.19345e-07	4.33982e-08	1.62743e-08	7.23303e-09	3.01376e-09	1.80826e-09	6.02753e-10	0	6.02753e-10	0	0	0	.	5.48395e+06	0.0347498
	F45-49	5047432	1	1	1	50474.3	-0.346574	0.832555	1	1	1	50474.3	-0.346574	0.832555	1	1	1	50474.3	-0.346574	0.832555	1	1	1	50474.3	-0.346574	0.832555	5.04743e+06	0.0319837	0.00155778	0.000155071	2.35513e-05	4.74498e-06	1.17224e-06	3.37857e-07	1.09845e-07	3.99437e-08	1.49789e-08	6.65728e-09	2.77387e-09	1.66432e-09	5.54774e-10	0	5.54774e-10	0	0	0	.	5.04743e+06	0.0319837
	F50-54	4828523	1	1	1	48285.2	-0.346574	0.832555	1	1	1	48285.2	-0.346574	0.832555	1	1	1	48285.2	-0.346574	0.832555	1	1	1	48285.2	-0.346574	0.832555	4.82852e+06	0.0305965	0.00149022	0.000148345	2.25298e-05	4.53919e-06	1.1214e-06	3.23204e-07	1.05081e-07	3.82113e-08	1.43293e-08	6.36856e-09	2.65357e-09	1.59214e-09	5.30713e-10	0	5.30713e-10	0	0	0	.	4.82852e+06	0.0305965
	F55-59	5986657	1	1	1	59866.6	-0.346574	0.832555	1	1	1	59866.6	-0.346574	0.832555	1	1	1	59866.6	-0.346574	0.832555	1	1	1	59866.6	-0.346574	0.832555	5.98666e+06	0.0379352	0.00184765	0.000183926	2.79337e-05	5.62792e-06	1.39037e-06	4.00726e-07	1.30285e-07	4.73764e-08	1.77662e-08	7.89607e-09	3.29003e-09	1.97402e-09	6.58006e-10	0	6.58006e-10	0	0	0	.	5.98666e+06	0.0379352
	F60-64	5852980	1	1	1	58529.8	-0.346574	0.832555	1	1	1	58529.8	-0.346574	0.832555	1	1	1	58529.8	-0.346574	0.832555	1	1	1	58529.8	-0.346574	0.832555	5.85298e+06	0.0370881	0.0018064	0.00017982	2.73099e-05	5.50226e-06	1.35932e-06	3.91778e-07	1.27376e-07	4.63186e-08	1.73695e-08	7.71976e-09	3.21657e-09	1.92994e-09	6.43313e-10	0	6.43313e-10	0	0	0	.	5.85298e+06	0.0370881
	F65-69	5034322	1	1	1	50343.2	-0.346574	0.832555	1	1	1	50343.2	-0.346574	0.832555	1	1	1	50343.2	-0.346574	0.832555	1	1	1	50343.2	-0.346574	0.832555	5.03432e+06	0.0319006	0.00155374	0.000154668	2.34901e-05	4.73266e-06	1.16919e-06	3.3698e-07	1.0956e-07	3.984e-08	1.494e-08	6.63999e-09	2.76666e-09	1.66e-09	5.53333e-10	0	5.53333e-10	0	0	0	.	5.03432e+06	0.0319006
	F70-74	2990299	1	1	1	29903	-0.346574	0.832555	1	1	1	29903	-0.346574	0.832555	1	1	1	29903	-0.346574	0.832555	1	1	1	29903	-0.346574	0.832555	2.9903e+06	0.0189484	0.000922892	9.18702e-05	1.39527e-05	2.81111e-06	6.9448e-07	2.0016e-07	6.50767e-08	2.36642e-08	8.87409e-09	3.94404e-09	1.64335e-09	9.8601e-10	3.2867e-10	0	3.2867e-10	0	0	0	.	2.9903e+06	0.0189484
	F75-79	2663232	1	1	1	26632.3	-0.346574	0.832555	1	1	1	26632.3	-0.346574	0.832555	1	1	1	26632.3	-0.346574	0.832555	1	1	1	26632.3	-0.346574	0.832555	2.66323e+06	0.0168759	0.00082195	8.18218e-05	1.24266e-05	2.50365e-06	6.1852e-07	1.78267e-07	5.79588e-08	2.10759e-08	7.90348e-09	3.51266e-09	1.46361e-09	8.78164e-10	2.92721e-10	0	2.92721e-10	0	0	0	.	2.66323e+06	0.0168759
	F80-84	2387279	1	1	1	23872.8	-0.346574	0.832555	1	1	1	23872.8	-0.346574	0.832555	1	1	1	23872.8	-0.346574	0.832555	1	1	1	23872.8	-0.346574	0.832555	2.38728e+06	0.0151273	0.000736783	7.33437e-05	1.1139e-05	2.24423e-06	5.54432e-07	1.59796e-07	5.19534e-08	1.88921e-08	7.08455e-09	3.14869e-09	1.31195e-09	7.87172e-10	2.62391e-10	0	2.62391e-10	0	0	0	.	2.38728e+06	0.0151273
	F85+	1629315	1	1	1	16293.1	-0.346574	0.832555	1	1	1	16293.1	-0.346574	0.832555	1	1	1	16293.1	-0.346574	0.832555	1	1	1	16293.1	-0.346574	0.832555	1.62931e+06	0.0103244	0.000502853	5.0057e-05	7.60236e-06	1.53168e-06	3.78399e-07	1.09061e-07	3.54581e-08	1.28939e-08	4.8352e-09	2.14898e-09	8.95407e-10	5.37244e-10	1.79081e-10	0	1.79081e-10	0	0	0	.	1.62931e+06	0.0103244
	CHD
	fruit
				0	100	140	180	220	260	300	340	380	420	460	500	540	580	620	660	700	740	780	800
				Relative risk of CHD by fruit consumption																				Death rate per 1000 from CHD by fruit consumption																				Baseline CHD deaths (fruit)
		CHD mortality	CHD RR for 106g increase in fruit intake	<80	80-120	120-160	160-200	200-240	240-280	280-320	320-360	360-400	400-440	440-480	480-520	520-560	560-600	600-640	640-680	680-720	720-760	760-800	>800	<80	80-120	120-160	160-200	200-240	240-280	280-320	320-360	360-400	400-440	440-480	480-520	520-560	560-600	600-640	640-680	680-720	720-760	760-800	>800	<80	80-120	120-160	160-200	200-240	240-280
	M15-19	27	0.93	1	0.933828	0.908602	0.884057	0.860176	0.836939	0.814331	0.792333	0.770929	0.750103	0.72984	0.710125	0.690942	0.690942	0.690942	0.690942	0.690942	0.690942	0.690942	0.690942	0.0076012	0.00709822	0.00690647	0.0067199	0.00653837	0.00636175	0.00618989	0.00602268	0.00585999	0.00570169	0.00554766	0.0053978	0.00525199	0.00525199	0.00525199	0.00525199	0.00525199	0.00525199	0.00525199	0.00525199	27	1.59768e-07	7.57136e-09	7.33338e-10	1.08366e-10	2.12433e-11
	M20-24	73	0.93	1	0.933828	0.908602	0.884057	0.860176	0.836939	0.814331	0.792333	0.770929	0.750103	0.72984	0.710125	0.690942	0.690942	0.690942	0.690942	0.690942	0.690942	0.690942	0.690942	0.0201263	0.0187945	0.0182868	0.0177928	0.0173121	0.0168445	0.0163895	0.0159467	0.0155159	0.0150968	0.014689	0.0142922	0.0139061	0.0139061	0.0139061	0.0139061	0.0139061	0.0139061	0.0139061	0.0139061	73	4.31964e-07	2.04707e-08	1.98273e-09	2.92991e-10	5.74355e-11
	M25-29	235	0.93	1	0.933828	0.908602	0.884057	0.860176	0.836939	0.814331	0.792333	0.770929	0.750103	0.72984	0.710125	0.690942	0.690942	0.690942	0.690942	0.690942	0.690942	0.690942	0.690942	0.0450702	0.0420879	0.0409509	0.0398447	0.0387683	0.0377211	0.0367021	0.0357106	0.034746	0.0338073	0.0328941	0.0320055	0.0311409	0.0311409	0.0311409	0.0311409	0.0311409	0.0311409	0.0311409	0.0311409	235	1.39057e-06	6.58989e-08	6.38276e-09	9.43189e-10	1.84895e-10
	M30-34	821	0.93	1	0.933828	0.908602	0.884057	0.860176	0.836939	0.814331	0.792333	0.770929	0.750103	0.72984	0.710125	0.690942	0.690942	0.690942	0.690942	0.690942	0.690942	0.690942	0.690942	0.128578	0.12007	0.116826	0.11367	0.1106	0.107612	0.104705	0.101876	0.0991244	0.0964467	0.0938413	0.0913064	0.0888398	0.0888398	0.0888398	0.0888398	0.0888398	0.0888398	0.0888398	0.0888398	821	4.85812e-06	2.30225e-07	2.22989e-08	3.29514e-09	6.45953e-10
	M35-39	1725	0.93	1	0.933828	0.908602	0.884057	0.860176	0.836939	0.814331	0.792333	0.770929	0.750103	0.72984	0.710125	0.690942	0.690942	0.690942	0.690942	0.690942	0.690942	0.690942	0.690942	0.29711	0.27745	0.269955	0.262663	0.255567	0.248663	0.241946	0.23541	0.229051	0.222863	0.216843	0.210985	0.205286	0.205286	0.205286	0.205286	0.205286	0.205286	0.205286	0.205286	1725	1.02074e-05	4.83726e-07	4.68521e-08	6.92341e-09	1.35721e-09
	M40-44	3620	0.93	1	0.933828	0.908602	0.884057	0.860176	0.836939	0.814331	0.792333	0.770929	0.750103	0.72984	0.710125	0.690942	0.690942	0.690942	0.690942	0.690942	0.690942	0.690942	0.690942	0.708382	0.661507	0.643637	0.62625	0.609333	0.592873	0.576857	0.561274	0.546112	0.53136	0.517006	0.50304	0.489451	0.489451	0.489451	0.489451	0.489451	0.489451	0.489451	0.489451	3620	2.14207e-05	1.01512e-06	9.83216e-08	1.45291e-08	2.84817e-09
	M45-49	6336	0.93	1	0.933828	0.908602	0.884057	0.860176	0.836939	0.814331	0.792333	0.770929	0.750103	0.72984	0.710125	0.690942	0.690942	0.690942	0.690942	0.690942	0.690942	0.690942	0.690942	1.36948	1.27886	1.24431	1.2107	1.17799	1.14617	1.11521	1.08508	1.05577	1.02725	0.999501	0.972501	0.94623	0.94623	0.94623	0.94623	0.94623	0.94623	0.94623	0.94623	6336	3.74921e-05	1.77675e-06	1.7209e-07	2.543e-08	4.98509e-09
	M50-54	10711	0.93	1	0.933828	0.908602	0.884057	0.860176	0.836939	0.814331	0.792333	0.770929	0.750103	0.72984	0.710125	0.690942	0.690942	0.690942	0.690942	0.690942	0.690942	0.690942	0.690942	2.5551	2.38602	2.32157	2.25885	2.19783	2.13846	2.08069	2.02449	1.9698	1.91659	1.86481	1.81444	1.76542	1.76542	1.76542	1.76542	1.76542	1.76542	1.76542	1.76542	10711	6.33804e-05	3.00359e-06	2.90918e-07	4.29893e-08	8.42729e-09
	M55-59	21275	0.93	1	0.933828	0.908602	0.884057	0.860176	0.836939	0.814331	0.792333	0.770929	0.750103	0.72984	0.710125	0.690942	0.690942	0.690942	0.690942	0.690942	0.690942	0.690942	0.690942	4.41021	4.11838	4.00712	3.89888	3.79355	3.69108	3.59137	3.49435	3.39996	3.30811	3.21875	3.1318	3.0472	3.0472	3.0472	3.0472	3.0472	3.0472	3.0472	3.0472	21275	0.000125891	5.96595e-06	5.77843e-07	8.53887e-08	1.67389e-08
	M60-64	31854	0.93	1	0.933828	0.908602	0.884057	0.860176	0.836939	0.814331	0.792333	0.770929	0.750103	0.72984	0.710125	0.690942	0.690942	0.690942	0.690942	0.690942	0.690942	0.690942	0.690942	7.63156	7.12657	6.93405	6.74674	6.56449	6.38716	6.21462	6.04674	5.88339	5.72446	5.56982	5.41936	5.27297	5.27297	5.27297	5.27297	5.27297	5.27297	5.27297	5.27297	31854	0.00018849	8.93252e-06	8.65176e-07	1.27848e-07	2.50624e-08
	M65-69	34142	0.93	1	0.933828	0.908602	0.884057	0.860176	0.836939	0.814331	0.792333	0.770929	0.750103	0.72984	0.710125	0.690942	0.690942	0.690942	0.690942	0.690942	0.690942	0.690942	0.690942	10.8582	10.1397	9.86579	9.59928	9.33997	9.08766	8.84217	8.60331	8.37091	8.14478	7.92476	7.71068	7.50239	7.50239	7.50239	7.50239	7.50239	7.50239	7.50239	7.50239	34142	0.000202029	9.57412e-06	9.27319e-07	1.37031e-07	2.68625e-08
	M70-74	27201	0.93	1	0.933828	0.908602	0.884057	0.860176	0.836939	0.814331	0.792333	0.770929	0.750103	0.72984	0.710125	0.690942	0.690942	0.690942	0.690942	0.690942	0.690942	0.690942	0.690942	16.5363	15.4421	15.0249	14.619	14.2241	13.8399	13.466	13.1023	12.7483	12.4039	12.0689	11.7428	11.4256	11.4256	11.4256	11.4256	11.4256	11.4256	11.4256	11.4256	27201	0.000160957	7.62772e-06	7.38797e-07	1.09173e-07	2.14014e-08
	M75-79	24024	0.93	1	0.933828	0.908602	0.884057	0.860176	0.836939	0.814331	0.792333	0.770929	0.750103	0.72984	0.710125	0.690942	0.690942	0.690942	0.690942	0.690942	0.690942	0.690942	0.690942	21.4133	19.9963	19.4561	18.9305	18.4192	17.9216	17.4375	16.9664	16.5081	16.0622	15.6283	15.2061	14.7953	14.7953	14.7953	14.7953	14.7953	14.7953	14.7953	14.7953	24024	0.000142158	6.73683e-06	6.52508e-07	9.6422e-08	1.89018e-08
	M80-84	28658	0.93	1	0.933828	0.908602	0.884057	0.860176	0.836939	0.814331	0.792333	0.770929	0.750103	0.72984	0.710125	0.690942	0.690942	0.690942	0.690942	0.690942	0.690942	0.690942	0.690942	32.9598	30.7788	29.9473	29.1383	28.3512	27.5853	26.8402	26.1151	25.4096	24.7232	24.0554	23.4056	22.7733	22.7733	22.7733	22.7733	22.7733	22.7733	22.7733	22.7733	28658	0.000169579	8.0363e-06	7.7837e-07	1.15021e-07	2.25478e-08
	M85+	22477	0.93	1	0.933828	0.908602	0.884057	0.860176	0.836939	0.814331	0.792333	0.770929	0.750103	0.72984	0.710125	0.690942	0.690942	0.690942	0.690942	0.690942	0.690942	0.690942	0.690942	45.8434	42.8098	41.6534	40.5282	39.4334	38.3681	37.3317	36.3232	35.342	34.3873	33.4583	32.5545	31.6751	31.6751	31.6751	31.6751	31.6751	31.6751	31.6751	31.6751	22477	0.000133004	6.30302e-06	6.1049e-07	9.0213e-08	1.76846e-08
	F15-19	8	0.93	1	0.933828	0.908602	0.884057	0.860176	0.836939	0.814331	0.792333	0.770929	0.750103	0.72984	0.710125	0.690942	0.690942	0.690942	0.690942	0.690942	0.690942	0.690942	0.690942	0.00235622	0.0022003	0.00214086	0.00208303	0.00202676	0.00197201	0.00191874	0.00186691	0.00181648	0.00176741	0.00171966	0.00167321	0.00162801	0.00162801	0.00162801	0.00162801	0.00162801	0.00162801	0.00162801	0.00162801	8	4.73386e-08	2.24337e-09	2.17285e-10	3.21086e-11	6.29431e-12
	F20-24	15	0.93	1	0.933828	0.908602	0.884057	0.860176	0.836939	0.814331	0.792333	0.770929	0.750103	0.72984	0.710125	0.690942	0.690942	0.690942	0.690942	0.690942	0.690942	0.690942	0.690942	0.00430173	0.00401707	0.00390856	0.00380297	0.00370024	0.00360029	0.00350303	0.0034084	0.00331633	0.00322674	0.00313957	0.00305476	0.00297224	0.00297224	0.00297224	0.00297224	0.00297224	0.00297224	0.00297224	0.00297224	15	8.87598e-08	4.20631e-09	4.0741e-10	6.02035e-11	1.18018e-11
	F25-29	61	0.93	1	0.933828	0.908602	0.884057	0.860176	0.836939	0.814331	0.792333	0.770929	0.750103	0.72984	0.710125	0.690942	0.690942	0.690942	0.690942	0.690942	0.690942	0.690942	0.690942	0.0121806	0.0113746	0.0110673	0.0107684	0.0104775	0.0101944	0.00991905	0.0096511	0.00939039	0.00913672	0.00888991	0.00864976	0.0084161	0.0084161	0.0084161	0.0084161	0.0084161	0.0084161	0.0084161	0.0084161	61	3.60956e-07	1.71057e-08	1.6568e-09	2.44828e-10	4.79941e-11
	F30-34	178	0.93	1	0.933828	0.908602	0.884057	0.860176	0.836939	0.814331	0.792333	0.770929	0.750103	0.72984	0.710125	0.690942	0.690942	0.690942	0.690942	0.690942	0.690942	0.690942	0.690942	0.0281095	0.0262494	0.0255403	0.0248504	0.0241791	0.0235259	0.0228904	0.0222721	0.0216704	0.021085	0.0205154	0.0199613	0.019422	0.019422	0.019422	0.019422	0.019422	0.019422	0.019422	0.019422	178	1.05328e-06	4.99149e-08	4.8346e-09	7.14415e-10	1.40048e-10
	F35-39	367	0.93	1	0.933828	0.908602	0.884057	0.860176	0.836939	0.814331	0.792333	0.770929	0.750103	0.72984	0.710125	0.690942	0.690942	0.690942	0.690942	0.690942	0.690942	0.690942	0.690942	0.0618946	0.0577989	0.0562376	0.0547184	0.0532402	0.051802	0.0504027	0.0490411	0.0477163	0.0464273	0.0451732	0.0439529	0.0427656	0.0427656	0.0427656	0.0427656	0.0427656	0.0427656	0.0427656	0.0427656	367	2.17166e-06	1.02914e-07	9.96796e-09	1.47298e-09	2.88751e-10
	F40-44	768	0.93	1	0.933828	0.908602	0.884057	0.860176	0.836939	0.814331	0.792333	0.770929	0.750103	0.72984	0.710125	0.690942	0.690942	0.690942	0.690942	0.690942	0.690942	0.690942	0.690942	0.140045	0.130778	0.127245	0.123808	0.120463	0.117209	0.114043	0.110962	0.107965	0.105048	0.10221	0.0994494	0.0967629	0.0967629	0.0967629	0.0967629	0.0967629	0.0967629	0.0967629	0.0967629	768	4.5445e-06	2.15363e-07	2.08594e-08	3.08242e-09	6.04253e-10
	F45-49	1337	0.93	1	0.933828	0.908602	0.884057	0.860176	0.836939	0.814331	0.792333	0.770929	0.750103	0.72984	0.710125	0.690942	0.690942	0.690942	0.690942	0.690942	0.690942	0.690942	0.690942	0.264887	0.247359	0.240677	0.234175	0.22785	0.221695	0.215706	0.209879	0.204209	0.198693	0.193325	0.188103	0.183022	0.183022	0.183022	0.183022	0.183022	0.183022	0.183022	0.183022	1337	7.91146e-06	3.74922e-07	3.63138e-08	5.36614e-09	1.05194e-09
	F50-54	2504	0.93	1	0.933828	0.908602	0.884057	0.860176	0.836939	0.814331	0.792333	0.770929	0.750103	0.72984	0.710125	0.690942	0.690942	0.690942	0.690942	0.690942	0.690942	0.690942	0.690942	0.518585	0.484269	0.471187	0.458459	0.446074	0.434024	0.4223	0.410892	0.399792	0.388992	0.378484	0.36826	0.358312	0.358312	0.358312	0.358312	0.358312	0.358312	0.358312	0.358312	2504	1.4817e-05	7.02173e-07	6.80103e-08	1.005e-08	1.97012e-09
	F55-59	6056	0.93	1	0.933828	0.908602	0.884057	0.860176	0.836939	0.814331	0.792333	0.770929	0.750103	0.72984	0.710125	0.690942	0.690942	0.690942	0.690942	0.690942	0.690942	0.690942	0.690942	1.01158	0.944645	0.919126	0.894297	0.870139	0.846634	0.823763	0.80151	0.779859	0.758792	0.738294	0.71835	0.698945	0.698945	0.698945	0.698945	0.698945	0.698945	0.698945	0.698945	6056	3.58353e-05	1.69823e-06	1.64485e-07	2.43062e-08	4.76479e-09
	F60-64	11596	0.93	1	0.933828	0.908602	0.884057	0.860176	0.836939	0.814331	0.792333	0.770929	0.750103	0.72984	0.710125	0.690942	0.690942	0.690942	0.690942	0.690942	0.690942	0.690942	0.690942	1.98121	1.85011	1.80013	1.75151	1.70419	1.65816	1.61336	1.56978	1.52737	1.48611	1.44597	1.40691	1.3689	1.3689	1.3689	1.3689	1.3689	1.3689	1.3689	1.3689	11596	6.86172e-05	3.25176e-06	3.14955e-07	4.65414e-08	9.1236e-09
	F65-69	18581	0.93	1	0.933828	0.908602	0.884057	0.860176	0.836939	0.814331	0.792333	0.770929	0.750103	0.72984	0.710125	0.690942	0.690942	0.690942	0.690942	0.690942	0.690942	0.690942	0.690942	3.69086	3.44663	3.35353	3.26294	3.17479	3.08903	3.00558	2.92439	2.84539	2.76853	2.69374	2.62097	2.55017	2.55017	2.55017	2.55017	2.55017	2.55017	2.55017	2.55017	18581	0.00010995	5.2105e-06	5.04672e-07	7.45761e-08	1.46193e-08
	F70-74	21595	0.93	1	0.933828	0.908602	0.884057	0.860176	0.836939	0.814331	0.792333	0.770929	0.750103	0.72984	0.710125	0.690942	0.690942	0.690942	0.690942	0.690942	0.690942	0.690942	0.690942	7.22169	6.74381	6.56164	6.38439	6.21192	6.04411	5.88084	5.72198	5.56741	5.41701	5.27068	5.1283	4.98976	4.98976	4.98976	4.98976	4.98976	4.98976	4.98976	4.98976	21595	0.000127785	6.05568e-06	5.86534e-07	8.6673e-08	1.69907e-08
	F75-79	33074	0.93	1	0.933828	0.908602	0.884057	0.860176	0.836939	0.814331	0.792333	0.770929	0.750103	0.72984	0.710125	0.690942	0.690942	0.690942	0.690942	0.690942	0.690942	0.690942	0.690942	12.4187	11.597	11.2837	10.9789	10.6823	10.3937	10.113	9.83978	9.57397	9.31534	9.0637	8.81886	8.58063	8.58063	8.58063	8.58063	8.58063	8.58063	8.58063	8.58063	33074	0.000195709	9.27463e-06	8.98312e-07	1.32745e-07	2.60222e-08
	F80-84	56192	0.93	1	0.933828	0.908602	0.884057	0.860176	0.836939	0.814331	0.792333	0.770929	0.750103	0.72984	0.710125	0.690942	0.690942	0.690942	0.690942	0.690942	0.690942	0.690942	0.690942	23.5381	21.9805	21.3868	20.809	20.2469	19.7	19.1678	18.65	18.1462	17.656	17.1791	16.715	16.2635	16.2635	16.2635	16.2635	16.2635	16.2635	16.2635	16.2635	56192	0.000332506	1.57574e-05	1.52621e-06	2.25531e-07	4.42112e-08
	F85+	75707	0.93	1	0.933828	0.908602	0.884057	0.860176	0.836939	0.814331	0.792333	0.770929	0.750103	0.72984	0.710125	0.690942	0.690942	0.690942	0.690942	0.690942	0.690942	0.690942	0.690942	46.4655	43.3908	42.2187	41.0782	39.9685	38.8888	37.8383	36.8162	35.8216	34.854	33.9124	32.9963	32.105	32.105	32.105	32.105	32.105	32.105	32.105	32.105	75707	0.000447983	2.12298e-05	2.05625e-06	3.03855e-07	5.95654e-08
	CHD
	veg
				0	100	140	180	220	260	300	340	380	420	460	500	540	580	620	660	700	740	780	800
				Relative risk of CHD by veg consumption																				Death rate per 1000 from CHD by veg consumption																				Baseline CHD deaths (veg)
		CHD mortality	CHD RR for 106g increase in veg intake	<80	80-120	120-160	160-200	200-240	240-280	280-320	320-360	360-400	400-440	440-480	480-520	520-560	560-600	600-640	640-680	680-720	720-760	760-800	>800	<80	80-120	120-160	160-200	200-240	240-280	280-320	320-360	360-400	400-440	440-480	480-520	520-560	560-600	600-640	640-680	680-720	720-760	760-800	>800	<80	80-120	120-160	160-200	200-240	240-280
[truncated: 133 more rows]
[truncated: 61 more columns]

## Sheet: Fibre
No
[truncated: 169 more rows]
[truncated: 58 more columns]

## Sheet: Fibre ONLY
No
[truncated: 169 more rows]
[truncated: 58 more columns]

## Sheet: Salt
No
[truncated: 318 more rows]
[truncated: 58 more columns]

## Sheet: Salt ONLY
No
[truncated: 318 more rows]
[truncated: 58 more columns]

[truncated: 13 more sheets: Fats, Fats ONLY, BMI, BMI ONLY, PA, PA ONLY, BMI and PA ONLY, Alcohol, Alcohol ONLY, Smoking, Smoking ONLY, Notes, Names]
