# Supplementary material for: Evaluating the role of salt intake in achieving WHO NCD targets in the Eurasian Economic Union: A PRIME modeling study
Source: PLoS One. 2023 Jul 21;18(7):e0289112. doi: 10.1371/journal.pone.0289112 (PMC10361522; doi:10.1371/journal.pone.0289112)
Supplement: S1 File — (ZIP) [file pone.0289112.s012.zip › Russia WHO Salt & 2019 Population-Mortality.xlsm]

## Sheet: Baseline & Counterfactual
	Baseline															Counterfactual
		Mean Total Energy Intake (kcal/day)	Mean Fruit (g/d) Consumers	SD Fruit (g/d) Consumers	% consuming <1 fruit portion daily	Mean Veg (g/d) Consumers	SD Veg (g/d) Consumers	% consuming <1 veg portion daily	Mean Fibre (g/d)	SD Fibre (g/d)	Mean Salt (g/d)	SD Salt (g/d)					Mean Total Energy Intake (kcal/day)	Mean Fruit (g/d) Consumers	SD Fruit (g/d) Consumers	% consuming <1 fruit portion daily	Mean Veg (g/d) Consumers	SD FVeg (g/d) Consumers	% consuming <1 veg portion daily	Mean Fibre (g/d)	SD Fibre (g/d)	Mean Salt (g/d)	SD Salt (g/d)		Monte Carlo Analysis?
	M15-19	1	1	1	1	1	1	1	1	1	14.87	3.14				M15-19	1	1	1	1	1	1	1	1	1	5	3.14		No
	M20-24	1	1	1	1	1	1	1	1	1	14.87	3.14				M20-24	1	1	1	1	1	1	1	1	1	5	3.14
	M25-29	1	1	1	1	1	1	1	1	1	14.87	3.14				M25-29	1	1	1	1	1	1	1	1	1	5	3.14
	M30-34	1	1	1	1	1	1	1	1	1	14.87	3.14				M30-34	1	1	1	1	1	1	1	1	1	5	3.14
	M35-39	1	1	1	1	1	1	1	1	1	14.87	3.14				M35-39	1	1	1	1	1	1	1	1	1	5	3.14
	M40-44	1	1	1	1	1	1	1	1	1	14.87	3.14				M40-44	1	1	1	1	1	1	1	1	1	5	3.14
	M45-49	1	1	1	1	1	1	1	1	1	14.87	3.14				M45-49	1	1	1	1	1	1	1	1	1	5	3.14
	M50-54	1	1	1	1	1	1	1	1	1	14.87	3.14				M50-54	1	1	1	1	1	1	1	1	1	5	3.14
	M55-59	1	1	1	1	1	1	1	1	1	14.87	3.14				M55-59	1	1	1	1	1	1	1	1	1	5	3.14
	M60-64	1	1	1	1	1	1	1	1	1	14.87	3.14				M60-64	1	1	1	1	1	1	1	1	1	5	3.14
	M65-69	1	1	1	1	1	1	1	1	1	14.87	3.14				M65-69	1	1	1	1	1	1	1	1	1	5	3.14
	M70-74	1	1	1	1	1	1	1	1	1	14.87	3.14				M70-74	1	1	1	1	1	1	1	1	1	5	3.14
	M75-79	1	1	1	1	1	1	1	1	1	14.87	3.14				M75-79	1	1	1	1	1	1	1	1	1	5	3.14
	M80-84	1	1	1	1	1	1	1	1	1	14.87	3.14				M80-84	1	1	1	1	1	1	1	1	1	5	3.14
	M85+	1	1	1	1	1	1	1	1	1	14.87	3.14				M85+	1	1	1	1	1	1	1	1	1	5	3.14
	F15-19	1	1	1	1	1	1	1	1	1	14.87	3.14				F15-19	1	1	1	1	1	1	1	1	1	5	3.14
	F20-24	1	1	1	1	1	1	1	1	1	14.87	3.14				F20-24	1	1	1	1	1	1	1	1	1	5	3.14
	F25-29	1	1	1	1	1	1	1	1	1	14.87	3.14				F25-29	1	1	1	1	1	1	1	1	1	5	3.14
	F30-34	1	1	1	1	1	1	1	1	1	14.87	3.14				F30-34	1	1	1	1	1	1	1	1	1	5	3.14
	F35-39	1	1	1	1	1	1	1	1	1	14.87	3.14				F35-39	1	1	1	1	1	1	1	1	1	5	3.14
	F40-44	1	1	1	1	1	1	1	1	1	14.87	3.14				F40-44	1	1	1	1	1	1	1	1	1	5	3.14
	F45-49	1	1	1	1	1	1	1	1	1	14.87	3.14				F45-49	1	1	1	1	1	1	1	1	1	5	3.14
	F50-54	1	1	1	1	1	1	1	1	1	14.87	3.14				F50-54	1	1	1	1	1	1	1	1	1	5	3.14
	F55-59	1	1	1	1	1	1	1	1	1	14.87	3.14				F55-59	1	1	1	1	1	1	1	1	1	5	3.14
	F60-64	1	1	1	1	1	1	1	1	1	14.87	3.14				F60-64	1	1	1	1	1	1	1	1	1	5	3.14
	F65-69	1	1	1	1	1	1	1	1	1	14.87	3.14				F65-69	1	1	1	1	1	1	1	1	1	5	3.14
	F70-74	1	1	1	1	1	1	1	1	1	14.87	3.14				F70-74	1	1	1	1	1	1	1	1	1	5	3.14
	F75-79	1	1	1	1	1	1	1	1	1	14.87	3.14				F75-79	1	1	1	1	1	1	1	1	1	5	3.14
	F80-84	1	1	1	1	1	1	1	1	1	14.87	3.14				F80-84	1	1	1	1	1	1	1	1	1	5	3.14
	F85+	1	1	1	1	1	1	1	1	1	14.87	3.14				F85+	1	1	1	1	1	1	1	1	1	5	3.14
		Mean Total fat (% total energy)	SD Total fat (% total energy)	Mean Saturated fat (% total energy)	SD Saturated fat (% total energy)	Mean MUFA (% total energy)	SD MUFA (% total energy)	Mean PUFA (% total energy)	SD PUFA (% total energy)	Mean Dietary cholesterol (mg/d)	SD Dietary cholesterol (mg/d)						Mean Total fat (% total energy)	SD Total fat (% total energy)	Mean Saturated fat (% total energy)	SD Saturated fat (% total energy)	Mean MUFA (% total energy)	SD MUFA (% total energy)	Mean PUFA (% total energy)	SD PUFA (% total energy)	Mean Dietary cholesterol (mg/d)	SD Dietary cholesterol (mg/d)
	M15-19	1	1	1	1	1	1	1	1	1	1					M15-19	1	1	1	1	1	1	1	1	1	1
	M20-24	1	1	1	1	1	1	1	1	1	1					M20-24	1	1	1	1	1	1	1	1	1	1
	M25-29	1	1	1	1	1	1	1	1	1	1					M25-29	1	1	1	1	1	1	1	1	1	1
	M30-34	1	1	1	1	1	1	1	1	1	1					M30-34	1	1	1	1	1	1	1	1	1	1
	M35-39	1	1	1	1	1	1	1	1	1	1					M35-39	1	1	1	1	1	1	1	1	1	1
	M40-44	1	1	1	1	1	1	1	1	1	1					M40-44	1	1	1	1	1	1	1	1	1	1
	M45-49	1	1	1	1	1	1	1	1	1	1					M45-49	1	1	1	1	1	1	1	1	1	1
	M50-54	1	1	1	1	1	1	1	1	1	1					M50-54	1	1	1	1	1	1	1	1	1	1
	M55-59	1	1	1	1	1	1	1	1	1	1					M55-59	1	1	1	1	1	1	1	1	1	1
	M60-64	1	1	1	1	1	1	1	1	1	1					M60-64	1	1	1	1	1	1	1	1	1	1
	M65-69	1	1	1	1	1	1	1	1	1	1					M65-69	1	1	1	1	1	1	1	1	1	1
	M70-74	1	1	1	1	1	1	1	1	1	1					M70-74	1	1	1	1	1	1	1	1	1	1
	M75-79	1	1	1	1	1	1	1	1	1	1					M75-79	1	1	1	1	1	1	1	1	1	1
	M80-84	1	1	1	1	1	1	1	1	1	1					M80-84	1	1	1	1	1	1	1	1	1	1
	M85+	1	1	1	1	1	1	1	1	1	1					M85+	1	1	1	1	1	1	1	1	1	1
	F15-19	1	1	1	1	1	1	1	1	1	1					F15-19	1	1	1	1	1	1	1	1	1	1
	F20-24	1	1	1	1	1	1	1	1	1	1					F20-24	1	1	1	1	1	1	1	1	1	1
	F25-29	1	1	1	1	1	1	1	1	1	1					F25-29	1	1	1	1	1	1	1	1	1	1
	F30-34	1	1	1	1	1	1	1	1	1	1					F30-34	1	1	1	1	1	1	1	1	1	1
	F35-39	1	1	1	1	1	1	1	1	1	1					F35-39	1	1	1	1	1	1	1	1	1	1
	F40-44	1	1	1	1	1	1	1	1	1	1					F40-44	1	1	1	1	1	1	1	1	1	1
	F45-49	1	1	1	1	1	1	1	1	1	1					F45-49	1	1	1	1	1	1	1	1	1	1
	F50-54	1	1	1	1	1	1	1	1	1	1					F50-54	1	1	1	1	1	1	1	1	1	1
	F55-59	1	1	1	1	1	1	1	1	1	1					F55-59	1	1	1	1	1	1	1	1	1	1
	F60-64	1	1	1	1	1	1	1	1	1	1					F60-64	1	1	1	1	1	1	1	1	1	1
	F65-69	1	1	1	1	1	1	1	1	1	1					F65-69	1	1	1	1	1	1	1	1	1	1
	F70-74	1	1	1	1	1	1	1	1	1	1					F70-74	1	1	1	1	1	1	1	1	1	1
	F75-79	1	1	1	1	1	1	1	1	1	1					F75-79	1	1	1	1	1	1	1	1	1	1
	F80-84	1	1	1	1	1	1	1	1	1	1					F80-84	1	1	1	1	1	1	1	1	1	1
	F85+	1	1	1	1	1	1	1	1	1	1					F85+	1	1	1	1	1	1	1	1	1	1
	Physical Activity (hrs/week) and Energy Balance	Mean METhrs/wk in active pop	SD METhrs/wk in active pop	% sedentary	MET value for non-MVPA time	MET value for MVPA time	Mean height (m)	Mean BMI	SD BMI		Disable obesity?					Physical Activity (hrs/week) and Energy Balance	Mean METhrs/wk in active pop	SD METhrs/wk in active pop	% sedentary	MET value for non-MVPA time	MET value for MVPA time
	M15-19	1	1	1	1	1	1	1	1		No					M15-19	1	1	1	1	1
	M20-24	1	1	1	1	1	1	1	1							M20-24	1	1	1	1	1
	M25-29	1	1	1	1	1	1	1	1							M25-29	1	1	1	1	1
	M30-34:	1	1	1	1	1	1	1	1							M30-34:	1	1	1	1	1
	M35-39	1	1	1	1	1	1	1	1							M35-39	1	1	1	1	1
	M40-44	1	1	1	1	1	1	1	1							M40-44	1	1	1	1	1
	M45-49	1	1	1	1	1	1	1	1							M45-49	1	1	1	1	1
	M50-54	1	1	1	1	1	1	1	1							M50-54	1	1	1	1	1
	M55-59	1	1	1	1	1	1	1	1							M55-59	1	1	1	1	1
	M60-64	1	1	1	1	1	1	1	1							M60-64	1	1	1	1	1
	M65-69	1	1	1	1	1	1	1	1							M65-69	1	1	1	1	1
	M70-74	1	1	1	1	1	1	1	1							M70-74	1	1	1	1	1
	M75-79	1	1	1	1	1	1	1	1							M75-79	1	1	1	1	1
	M80-84	1	1	1	1	1	1	1	1							M80-84	1	1	1	1	1
	M85+	1	1	1	1	1	1	1	1							M85+	1	1	1	1	1
	F15-19	1	1	1	1	1	1	1	1							F15-19	1	1	1	1	1
	F20-24	1	1	1	1	1	1	1	1							F20-24	1	1	1	1	1
	F25-29	1	1	1	1	1	1	1	1							F25-29	1	1	1	1	1
	F30-34	1	1	1	1	1	1	1	1							F30-34	1	1	1	1	1
	F35-39	1	1	1	1	1	1	1	1							F35-39	1	1	1	1	1
	F40-44	1	1	1	1	1	1	1	1							F40-44	1	1	1	1	1
	F45-49	1	1	1	1	1	1	1	1							F45-49	1	1	1	1	1
	F50-54	1	1	1	1	1	1	1	1							F50-54	1	1	1	1	1
	F55-59	1	1	1	1	1	1	1	1							F55-59	1	1	1	1	1
	F60-64	1	1	1	1	1	1	1	1							F60-64	1	1	1	1	1
	F65-69	1	1	1	1	1	1	1	1							F65-69	1	1	1	1	1
	F70-74	1	1	1	1	1	1	1	1							F70-74	1	1	1	1	1
	F75-79	1	1	1	1	1	1	1	1							F75-79	1	1	1	1	1
	F80-84	1	1	1	1	1	1	1	1							F80-84	1	1	1	1	1
	F85+	1	1	1	1	1	1	1	1							F85+	1	1	1	1	1
	Alcohol consumption (g/day)	% low alcohol consumers (<1g/d)	Mean alcohol consumption (g/d), drinkers	SD alcohol consumption (g/d), drinkers		Smoking prevalence (%)	Never smoked	Former smokers	Current smokers							Alcohol consumption (g/day)	% low alcohol consumers (<1g/d)	Mean alcohol consumption (g/d), drinkers	SD alcohol consumption (g/d), drinkers		Smoking prevalence (%)	Never smoked	Former smokers	Current smokers
	M15-19	1	1	1		M15-19	1	1	1							M15-19	1	1	1		M15-19	1	1	1
	M20-24	1	1	1		M20-24	1	1	1							M20-24	1	1	1		M20-24	1	1	1
	M25-29	1	1	1		M25-29	1	1	1							M25-29	1	1	1		M25-29	1	1	1
	M30-34:	1	1	1		M30-34:	1	1	1							M30-34:	1	1	1		M30-34:	1	1	1
	M35-39	1	1	1		M35-39	1	1	1							M35-39	1	1	1		M35-39	1	1	1
	M40-44	1	1	1		M40-44	1	1	1							M40-44	1	1	1		M40-44	1	1	1
	M45-49	1	1	1		M45-49	1	1	1							M45-49	1	1	1		M45-49	1	1	1
	M50-54	1	1	1		M50-54	1	1	1							M50-54	1	1	1		M50-54	1	1	1
	M55-59	1	1	1		M55-59	1	1	1							M55-59	1	1	1		M55-59	1	1	1
	M60-64	1	1	1		M60-64	1	1	1							M60-64	1	1	1		M60-64	1	1	1
	M65-69	1	1	1		M65-69	1	1	1							M65-69	1	1	1		M65-69	1	1	1
	M70-74	1	1	1		M70-74	1	1	1							M70-74	1	1	1		M70-74	1	1	1
	M75-79	1	1	1		M75-79	1	1	1							M75-79	1	1	1		M75-79	1	1	1
	M80-84	1	1	1		M80-84	1	1	1							M80-84	1	1	1		M80-84	1	1	1
	M85+	1	1	1		M85+	1	1	1							M85+	1	1	1		M85+	1	1	1
	F15-19	1	1	1		F15-19	1	1	1							F15-19	1	1	1		F15-19	1	1	1
	F20-24	1	1	1		F20-24	1	1	1							F20-24	1	1	1		F20-24	1	1	1
	F25-29	1	1	1		F25-29	1	1	1							F25-29	1	1	1		F25-29	1	1	1
	F30-34	1	1	1		F30-34	1	1	1							F30-34	1	1	1		F30-34	1	1	1
	F35-39	1	1	1		F35-39	1	1	1							F35-39	1	1	1		F35-39	1	1	1
	F40-44	1	1	1		F40-44	1	1	1							F40-44	1	1	1		F40-44	1	1	1
	F45-49	1	1	1		F45-49	1	1	1							F45-49	1	1	1		F45-49	1	1	1
	F50-54	1	1	1		F50-54	1	1	1							F50-54	1	1	1		F50-54	1	1	1
	F55-59	1	1	1		F55-59	1	1	1							F55-59	1	1	1		F55-59	1	1	1
	F60-64	1	1	1		F60-64	1	1	1							F60-64	1	1	1		F60-64	1	1	1
	F65-69	1	1	1		F65-69	1	1	1							F65-69	1	1	1		F65-69	1	1	1
	F70-74	1	1	1		F70-74	1	1	1							F70-74	1	1	1		F70-74	1	1	1
	F75-79	1	1	1		F75-79	1	1	1							F75-79	1	1	1		F75-79	1	1	1
	F80-84	1	1	1		F80-84	1	1	1							F80-84	1	1	1		F80-84	1	1	1
	F85+	1	1	1		F85+	1	1	1							F85+	1	1	1		F85+	1	1	1

## Sheet: Population & Mortality
No
Population:
	Male	Female
15-19	3552070	3395273
20-24	3627097	3486971
25-29	5214083	5007956
30-34	6385234	6332379
35-39	5805924	5929435
40-44	5110238	5483955
45-49	4626578	5047432
50-54	4192011	4828523
55-59	4824036	5986657
60-64	4173981	5852980
65-69	3144349	5034322
70-74	1644926	2990299
75-79	1121922	2663232
80-84	869484	2387279
85+	490300	1629315
Mortality:
	I60-I69: Cerebrovascular diseases	I20-I25: Ischaemic heart diseases	C00-C14: Lip, oral cavity and pharynx	C15: Oesophagus	C16: Stomach	C34: Bronchus and lung	C25: Pancreas	C18-20: Colorectum	C50: Breast	C54.1: Endometrium	C23: Gallbladder	C64: Kidney	I10-I15: Hypertensive disease	E11,E14: Diabetes	C67: Bladder cancer	C22: Liver cancer	C53: Cervix cancer	J40-J44: Chronic obstructive pulmonary disease	K70, K74: Liver disease	I50: Heart failure	I71: Aortic aneurysm	I26: Pulmonary embolism	I05-09: Rheumatic heart disease	N18: Chronic renal failure	Total
M15-19	19	27	1	0	3	2	0	2	0				1	8	0	1	0	11	5		0		1	2	83
M20-24	66	73	2	0	5	9	1	4	0				4	31	0	2	0	11	21		0		1	7	237
M25-29	134	235	8	2	18	12	5	24	0				9	54	1	9	0	20	235		0		6	18	790
M30-34	494	821	33	10	73	45	33	69	3				22	138	0	26	0	51	1076		2		4	48	2948
M35-39	1010	1725	126	40	149	152	86	149	2				53	151	17	42	0	131	2280		6		16	84	6219
M40-44	1791	3620	282	108	305	435	198	264	2				96	247	20	138	0	214	3189		21		13	144	11087
M45-49	2723	6336	529	220	485	962	394	412	4				200	325	67	267	0	316	3313		35		30	193	16811
M50-54	4037	10711	791	448	829	2178	684	739	5				327	522	150	422	0	587	3101		134		50	256	25971
M55-59	7795	21275	1403	877	1777	5324	1322	1839	20				614	989	391	840	0	1382	3831		382		86	408	50555
M60-64	12788	31854	1634	1170	2804	8658	1738	2783	29				904	1818	654	1133	0	2633	4057		788		111	670	76226
M65-69	15761	34142	1468	1197	3215	9485	1951	3711	23				1041	2427	921	1149	0	3711	2946		1267		135	745	85295
M70-74	14117	27201	763	689	2333	6162	1333	2913	27				843	2143	819	786	0	3177	1381		1101		90	751	66629
M75-79	13805	24024	341	390	1633	3439	792	2351	16				828	1420	690	538	0	2976	768		1063		54	776	55904
M80-84	17169	28658	223	273	1555	2491	691	2329	14				897	1553	720	458	0	3382	614		1261		43	919	63250
M85+	13664	22477	95	115	719	891	323	1156	6				760	785	353	210	0	2229	276		860		24	683	45626
Total	105373	213179	7699	5539	15903	40245	9551	18745	151	0	0	0	6599	12611	4803	6021	0	20831	27093	0	6920	0	664	5704	507631
F15-19	12	8	3	0	3	0	1	2	0				0	12	0	6	0	7	3		0		0	5	62
F20-24	23	15	2	2	6	6	2	8	6				0	17	0	3	9	10	17		0		1	7	134
F25-29	79	61	2	1	29	6	7	16	38				2	40	1	8	64	9	167		0		2	25	557
F30-34	210	178	17	6	73	39	19	72	182				9	71	3	19	268	25	661		0		3	37	1892
F35-39	445	367	41	13	139	77	38	137	450				15	81	8	25	514	30	1306		3		4	78	3771
F40-44	747	768	81	22	216	145	100	231	752				43	132	6	62	617	75	1737		6		6	90	5836
F45-49	1223	1337	143	46	310	241	162	366	1114				72	181	18	90	677	86	1773		18		19	139	8015
F50-54	1768	2504	144	92	375	446	327	676	1446				150	365	27	159	583	175	1979		38		44	207	11505
F55-59	3684	6056	265	125	781	887	733	1393	2522				328	1060	50	307	804	334	3014		124		109	412	22988
F60-64	6517	11596	304	203	1187	1368	1267	2270	3122				581	2319	109	501	770	571	2835		268		202	597	36587
F65-69	10669	18581	286	226	1595	1690	1721	3115	3274				855	4099	144	704	691	838	2237		488		272	887	52372
F70-74	13489	21595	229	165	1523	1459	1496	2973	2625				951	4495	173	566	426	824	1312		713		248	861	56123
F75-79	21996	33074	149	195	1626	1152	1469	3103	2107				1487	4745	207	599	336	1206	915		1164		262	1034	76826
F80-84	39475	56192	212	221	2100	1251	1571	3966	2397				2189	6548	325	756	370	1948	950		2283		267	1575	124596
F85+	54281	75707	194	159	1364	941	1096	2866	1659				2811	4301	251	572	253	2302	632		3135		192	1653	154369
Total	154618	228039	2072	1476	11327	9708	10009	21194	21694	0	0	0	9493	28466	1322	4377	6382	8440	19538	0	8240	0	1631	7607	555633

## Sheet: Results
No
											I60-I69: Cerebrovascular diseases		I20-I25: Ischaemic heart diseases		C00-C14: Lip, oral cavity and pharynx		C15: Oesophagus		C16: Stomach		C34: Bronchus and lung		C25: Pancreas		C18-20: Colorectum		C50: Breast		C54.1: Endometrium		C23: Gallbladder		C64: Kidney		I10-I15: Hypertensive disease		E11,E14: Diabetes		C67: Bladder cancer		C22: Liver cancer		C53: Cervix cancer		J40-J44: Chronic obstructive pulmonary disease		K70, K74: Liver disease		I50: Heart failure
Deaths averted or delayed:			Deaths averted or delayed by cause:			Deaths averted or delayed by behavioural risk factor:				M15-19	19	11.6972	27	19.3721	1	1	0	0	3	3	2	2	0	0	2	2	0	0	0	0	0	0	0	0	1	0.487421	8	8	0	0	1	1	0	0	11	11	5	5	0
Total	170967		Cardiovascular disease	170967		Diet (excluding obesity)	170967			M20-24	66	40.6325	73	52.3764	2	2	0	0	5	5	9	9	1	1	4	4	0	0	0	0	0	0	0	0	4	1.94968	31	31	0	0	2	2	0	0	11	11	21	21	0
Under 75	88245.7		Coronary heart disease	94128.2		Diet (including obesity)	170967			M25-29	134	82.4962	235	168.609	8	8	2	2	18	18	12	12	5	5	24	24	0	0	0	0	0	0	0	0	9	4.38679	54	54	1	1	9	9	0	0	20	20	235	235	0
			Stroke	64525.9		Fruit and vegetables	0			M30-34	494	304.128	821	589.055	33	33	10	10	73	73	45	45	33	33	69	69	3	3	0	0	0	0	0	0	22	10.7233	138	138	0	0	26	26	0	0	51	51	1076	1076	0
Male	83550.5		Heart failure	0		Fibre	0			M35-39	1010	621.8	1725	1237.66	126	126	40	40	149	149	152	152	86	86	149	149	2	2	0	0	0	0	0	0	53	25.8333	151	151	17	17	42	42	0	0	131	131	2280	2280	0
Female	87416.6		Aortic aneurysm	3757.71		Fats	-1112.23			M40-44	1791	1102.62	3620	2597.29	282	282	108	108	305	305	435	435	198	198	264	264	2	2	0	0	0	0	0	0	96	46.7924	247	247	20	20	138	138	0	0	214	214	3189	3189	0
			Pulmonary embolism	0		Salt	171812			M45-49	2723	1676.4	6336	4545.98	529	529	220	220	485	485	962	962	394	394	412	412	4	4	0	0	0	0	0	0	200	97.4841	325	325	67	67	267	267	0	0	316	316	3313	3313	0
Male under 75	58244.7		Rheumatic heart disease	306.867						M50-54	4037	2549.92	10711	7740.67	791	791	448	448	829	829	2178	2178	684	684	739	739	5	5	0	0	0	0	0	0	327	159.387	522	522	150	150	422	422	0	0	587	587	3101	3101	0
Female under 75	30001		Hypertensive disease	8248.43		Physical activity (excluding obesity)	0			M55-59	7795	4923.61	21275	15375.1	1403	1403	877	877	1777	1777	5324	5324	1322	1322	1839	1839	20	20	0	0	0	0	0	0	614	299.276	989	989	391	391	840	840	0	0	1382	1382	3831	3831	0
						Physical activity (including obesity)	0			M60-64	12788	8553.98	31854	23829.6	1634	1634	1170	1170	2804	2804	8658	8658	1738	1738	2783	2783	29	29	0	0	0	0	0	0	904	440.628	1818	1818	654	654	1133	1133	0	0	2633	2633	4057	4057	0
			Diabetes	0						M65-69	15761	10542.6	34142	25541.2	1468	1468	1197	1197	3215	3215	9485	9485	1951	1951	3711	3711	23	23	0	0	0	0	0	0	1041	507.405	2427	2427	921	921	1149	1149	0	0	3711	3711	2946	2946	0
						Obesity	0			M70-74	14117	10142.9	27201	21368	763	763	689	689	2333	2333	6162	6162	1333	1333	2913	2913	27	27	0	0	0	0	0	0	843	410.896	2143	2143	819	819	786	786	0	0	3177	3177	1381	1381	0
			Cancer	0						M75-79	13805	9918.72	24024	18872.3	341	341	390	390	1633	1633	3439	3439	792	792	2351	2351	16	16	0	0	0	0	0	0	828	403.584	1420	1420	690	690	538	538	0	0	2976	2976	768	768	0
			Mouth, larynx and pharynx	0		Alcohol consumption	0			M80-84	17169	14176.3	28658	23718.1	223	223	273	273	1555	1555	2491	2491	691	691	2329	2329	14	14	0	0	0	0	0	0	897	437.216	1553	1553	720	720	458	458	0	0	3382	3382	614	614	0
			Oesophagus	0						M85+	13664	11282.3	22477	18602.6	95	95	115	115	719	719	891	891	323	323	1156	1156	6	6	0	0	0	0	0	0	760	370.44	785	785	353	353	210	210	0	0	2229	2229	276	276	0
			Stomach	0		Smoking	0			M Total	105373	75930.1	213179	164258	7699	7699	5539	5539	15903	15903	40245	40245	9551	9551	18745	18745	151	151	0	0	0	0	0	0	6599	3216.49	12611	12611	4803	4803	6021	6021	0	0	20831	20831	27093	27093	0
			Lung	0
			Pancreas	0						F15-19	12	7.38772	8	5.73988	3	3	0	0	3	3	0	0	1	1	2	2	0	0	0	0	0	0	0	0	0	0	12	12	0	0	6	6	0	0	7	7	3	3	0
			Colorectum	0						F20-24	23	14.1598	15	10.7623	2	2	2	2	6	6	6	6	2	2	8	8	6	6	0	0	0	0	0	0	0	0	17	17	0	0	3	3	9	9	10	10	17	17	0
			Breast	0						F25-29	79	48.6358	61	43.7666	2	2	1	1	29	29	6	6	7	7	16	16	38	38	0	0	0	0	0	0	2	0.974841	40	40	1	1	8	8	64	64	9	9	167	167	0
			Endometrium	0						F30-34	210	129.285	178	127.712	17	17	6	6	73	73	39	39	19	19	72	72	182	182	0	0	0	0	0	0	9	4.38679	71	71	3	3	19	19	268	268	25	25	661	661	0
			Gallbladder	0						F35-39	445	273.961	367	263.317	41	41	13	13	139	139	77	77	38	38	137	137	450	450	0	0	0	0	0	0	15	7.31131	81	81	8	8	25	25	514	514	30	30	1306	1306	0
			Kidney	0						F40-44	747	459.886	768	551.028	81	81	22	22	216	216	145	145	100	100	231	231	752	752	0	0	0	0	0	0	43	20.9591	132	132	6	6	62	62	617	617	75	75	1737	1737	0
			Bladder	0						F45-49	1223	752.932	1337	959.277	143	143	46	46	310	310	241	241	162	162	366	366	1114	1114	0	0	0	0	0	0	72	35.0943	181	181	18	18	90	90	677	677	86	86	1773	1773	0
			Liver	0						F50-54	1768	1116.73	2504	1809.6	144	144	92	92	375	375	446	446	327	327	676	676	1446	1446	0	0	0	0	0	0	150	73.1131	365	365	27	27	159	159	583	583	175	175	1979	1979	0
			Cervix	0						F55-59	3684	2326.95	6056	4376.58	265	265	125	125	781	781	887	887	733	733	1393	1393	2522	2522	0	0	0	0	0	0	328	159.874	1060	1060	50	50	307	307	804	804	334	334	3014	3014	0
										F60-64	6517	4359.26	11596	8674.82	304	304	203	203	1187	1187	1368	1368	1267	1267	2270	2270	3122	3122	0	0	0	0	0	0	581	283.191	2319	2319	109	109	501	501	770	770	571	571	2835	2835	0
			Chronic obstructive pulmonary disease	0						F65-69	10669	7136.56	18581	13900.2	286	286	226	226	1595	1595	1690	1690	1721	1721	3115	3115	3274	3274	0	0	0	0	0	0	855	416.745	4099	4099	144	144	704	704	691	691	838	838	2237	2237	0
										F70-74	13489	9691.67	21595	16964.2	229	229	165	165	1523	1523	1459	1459	1496	1496	2973	2973	2625	2625	0	0	0	0	0	0	951	463.537	4495	4495	173	173	566	566	426	426	824	824	1312	1312	0
			Kidney disease	0						F75-79	21996	15803.8	33074	25981.6	149	149	195	195	1626	1626	1152	1152	1469	1469	3103	3103	2107	2107	0	0	0	0	0	0	1487	724.794	4745	4745	207	207	599	599	336	336	1206	1206	915	915	0
										F80-84	39475	32594.3	56192	46506	212	212	221	221	2100	2100	1251	1251	1571	1571	3966	3966	2397	2397	0	0	0	0	0	0	2189	1066.96	6548	6548	325	325	756	756	370	370	1948	1948	950	950	0
			Liver disease	0						F85+	54281	44819.5	75707	62657.2	194	194	159	159	1364	1364	941	941	1096	1096	2866	2866	1659	1659	0	0	0	0	0	0	2811	1370.14	4301	4301	251	251	572	572	253	253	2302	2302	632	632	0
										F Total	154618	119535	228039	182832	2072	2072	1476	1476	11327	11327	9708	9708	10009	10009	21194	21194	21694	21694	0	0	0	0	0	0	9493	4627.08	28466	28466	1322	1322	4377	4377	6382	6382	8440	8440	19538	19538	0
										Total	259991	195465	441218	347090	9771	9771	7015	7015	27230	27230	49953	49953	19560	19560	39939	39939	21845	21845	0	0	0	0	0	0	16092	7843.57	41077	41077	6125	6125	10398	10398	6382	6382	29271	29271	46631	46631	0
[truncated: 12 more columns]

## Sheet: MC_Results
No																		Results	Total	Under 75	Male	Female	Male under 75	Female under 75	Cardiovascular disease	Coronary heart disease	Stroke	Heart failure	Aortic aneurysm	Pulmonary embolism	Rheumatic heart disease	Hypertensive disease	Diabetes	Cancer	Mouth, larynx and pharynx	Oesophagus	Stomach	Lung	Pancreas	Colorectum	Breast	Endometrium	Gallbladder	Kidney	Bladder	Liver	Cervix	Chronic obstructive pulmonary disease	Kidney disease
Deaths averted or delayed:					Deaths averted or delayed by cause:					Deaths averted or delayed by behavioural risk factor:									170967	88245.7	83550.5	87416.6	58244.7	30001	170967	94128.2	64525.9	0	3757.71	0	306.867	8248.43	0	0	0	0	0	0	0	0	0	0	0	0	0	0	0	0	0
	2.5th	Mean	97.5th			2.5th	Mean	97.5th			2.5th	Mean	97.5th						178606	92783.3	87527.5	91078.3	61292.9	31490.4	178606	97139.8	68262.6	0	4250.28	0	287.855	8665.26	0	0	0	0	0	0	0	0	0	0	0	0	0	0	0	0	0
Total	77466.9	171946	250997		Cardiovascular disease	77466.9	171946	250997		Diet (excluding obesity)	77466.9	171946	250997						218286	111428	106249	112037	73711.6	37716.8	218286	122263	80840.7	0	4960.28	0	627.288	9594.67	0	0	0	0	0	0	0	0	0	0	0	0	0	0	0	0	0
Under 75	40245	88692.5	127450		Coronary heart disease	41283.1	94683.6	140510		Diet (including obesity)	77466.9	171946	250997						217260	111438	105846	111414	73606.3	37831.3	217260	117847	83855.9	0	5013.49	0	312.76	10231	0	0	0	0	0	0	0	0	0	0	0	0	0	0	0	0	0
					Stroke	29730.1	64670.1	93648.8		Fruit and vegetables	0	0	0						222801	115044	109019	113782	75937.2	39107.1	222801	123686	83554.2	0	5164.86	0	219.406	10176.6	0	0	0	0	0	0	0	0	0	0	0	0	0	0	0	0	0
Male	38053.2	83998.8	121770		Heart failure	0	0	0		Fibre	0	0	0						124037	64270	60775.1	63261.5	42489.3	21780.8	124037	68547	46356.6	0	2851.93	0	237.186	6043.79	0	0	0	0	0	0	0	0	0	0	0	0	0	0	0	0	0
Female	39285.1	87931.7	128981		Aortic aneurysm	1678.99	3746.37	5713.29		Fats	-1885.91	-1087.06	-393.192						195043	102220	96028.7	99014.5	67516.9	34703.5	195043	106851	74309.6	0	4471.35	0	150.775	9260.58	0	0	0	0	0	0	0	0	0	0	0	0	0	0	0	0	0
					Pulmonary embolism	0	0	0		Salt	78339.5	172654	251575						128461	66964.2	62991.5	65469.6	44157.9	22806.3	128461	69747.6	49192.9	0	2864.73	0	237.427	6418.44	0	0	0	0	0	0	0	0	0	0	0	0	0	0	0	0	0
Male under 75	26563.1	58544.2	84154.7		Rheumatic heart disease	80.5411	295.461	571.175											146804	75509.8	71519	75284.6	49840.4	25669.5	146804	79574.7	57183.8	0	2589.7	0	274.589	7180.87	0	0	0	0	0	0	0	0	0	0	0	0	0	0	0	0	0
Female under 75	13708.2	30156.9	43317.5		Hypertensive disease	4162.23	8259.58	10966.1		Physical activity (excluding obesity)	0	0	0						263041	132055	126967	136074	87160.5	44894.7	263041	145300	99846.1	0	5950.3	0	712.595	11231.9	0	0	0	0	0	0	0	0	0	0	0	0	0	0	0	0	0
										Physical activity (including obesity)	0	0	0						169903	88906.6	83605.1	86297.8	58747.3	30159.4	169903	94112.4	63302	0	4090.47	0	301.859	8096.19	0	0	0	0	0	0	0	0	0	0	0	0	0	0	0	0	0
					Diabetes	0	0	0											114214	58781	55728.5	58485.8	38818.4	19962.7	114214	62325.8	43353.9	0	2537.77	0	266.6	5730.22	0	0	0	0	0	0	0	0	0	0	0	0	0	0	0	0	0
										Obesity	0	0	0						121971	64002.9	59981	61989.8	42139.7	21863.2	121971	65704.4	46728.1	0	2949.09	0	197.414	6391.86	0	0	0	0	0	0	0	0	0	0	0	0	0	0	0	0	0
					Cancer	0	0	0		Alcohol consumption	0	0	0						132723	68870.7	64919.4	67803.6	45453	23417.7	132723	71266.8	51719.5	0	2789.14	0	138.324	6809.19	0	0	0	0	0	0	0	0	0	0	0	0	0	0	0	0	0
					Mouth, larynx and pharynx	0	0	0											85652.6	44300.7	41862.8	43789.8	29192.7	15107.9	85652.6	46544.7	32242.3	0	2169.77	0	99.0262	4596.79	0	0	0	0	0	0	0	0	0	0	0	0	0	0	0	0	0
					Oesophagus	0	0	0		Smoking	0	0	0						69887.4	36686.5	34409.9	35477.5	24186.2	12500.3	69887.4	37522.2	26740.1	0	1657.64	0	81.5753	3885.82	0	0	0	0	0	0	0	0	0	0	0	0	0	0	0	0	0
					Stomach	0	0	0											180494	91379.9	87542.2	92952	60311.9	31067.9	180494	101142	66686.4	0	3954.55	0	251.598	8459.91	0	0	0	0	0	0	0	0	0	0	0	0	0	0	0	0	0
					Lung	0	0	0											151435	78585	74177.6	77257.6	51852.7	26732.3	151435	82875.1	57654.2	0	3272.37	0	204.587	7428.98	0	0	0	0	0	0	0	0	0	0	0	0	0	0	0	0	0
					Pancreas	0	0	0											229225	116942	111522	117703	77188.1	39754.2	229225	128290	85379.4	0	5016.52	0	312.527	10226.8	0	0	0	0	0	0	0	0	0	0	0	0	0	0	0	0	0
					Colorectum	0	0	0											98637.9	52079.9	48606.6	50031.3	34362.5	17717.4	98637.9	52236.7	38725.6	0	2248.36	0	272.125	5155.14	0	0	0	0	0	0	0	0	0	0	0	0	0	0	0	0	0
					Breast	0	0	0											100719	53572.8	49830.3	50889	35226.2	18346.6	100719	54733.8	38169.2	0	2242.17	0	116.113	5458.03	0	0	0	0	0	0	0	0	0	0	0	0	0	0	0	0	0
					Endometrium	0	0	0											189095	97612.7	92512	96583.3	64566.6	33046	189095	105994	70278.1	0	3753.43	0	200.307	8869.44	0	0	0	0	0	0	0	0	0	0	0	0	0	0	0	0	0
					Gallbladder	0	0	0											136531	70383.8	66736.8	69794.6	46525.5	23858.3	136531	75343.8	50994.9	0	3227.12	0	252.109	6713.47	0	0	0	0	0	0	0	0	0	0	0	0	0	0	0	0	0
					Kidney	0	0	0											169356	87708.9	82923.5	86432.6	57874.1	29834.8	169356	94662.3	62504.8	0	3685.69	0	386.293	8116.99	0	0	0	0	0	0	0	0	0	0	0	0	0	0	0	0	0
					Bladder	0	0	0											134982	68722.6	65479.7	69502.4	45219.1	23503.4	134982	73802	50900.2	0	3015.05	0	219.935	7044.9	0	0	0	0	0	0	0	0	0	0	0	0	0	0	0	0	0
					Liver	0	0	0											215115	111603	105332	109783	73591.8	38011.4	215115	118266	81625.3	0	5012.85	0	515.336	9695.27	0	0	0	0	0	0	0	0	0	0	0	0	0	0	0	0	0
					Cervix	0	0	0				NOTE: TO STOP MONTE CARLO ANALYSIS PRESS ESC							191956	98907.7	93772.9	98183.1	65192.3	33715.4	191956	106546	72351.6	0	3919.29	0	329.509	8809.81	0	0	0	0	0	0	0	0	0	0	0	0	0	0	0	0	0
																			62838.7	32482.7	30677.4	32161.3	21415.9	11066.8	62838.7	34671.2	23437.3	0	1269.52	0	118.479	3342.15	0	0	0	0	0	0	0	0	0	0	0	0	0	0	0	0	0
					Chronic obstructive pulmonary disease	0	0	0											83810.1	44837.7	41590.2	42219.9	29556	15281.7	83810.1	45777.7	31264.4	0	1793.13	0	168.697	4806.13	0	0	0	0	0	0	0	0	0	0	0	0	0	0	0	0	0
																			135970	73126.4	67735.7	68234.6	48342.2	24784.3	135970	74098.1	51652.5	0	3149.84	0	159.707	6910.09	0	0	0	0	0	0	0	0	0	0	0	0	0	0	0	0	0
					Kidney disease	0	0	0											154970	79981.5	75685.3	79284.3	52683.8	27297.7	154970	86363.9	57612.9	0	3059.14	0	460.867	7472.79	0	0	0	0	0	0	0	0	0	0	0	0	0	0	0	0	0
																			132300	68638.8	64739.2	67560.5	45247.6	23391.2	132300	71630.7	51091	0	2812.83	0	132.069	6633.11	0	0	0	0	0	0	0	0	0	0	0	0	0	0	0	0	0
					Liver disease	0	0	0											251878	128041	122520	129359	84549.7	43491.5	251878	143820	90624.5	0	5825.85	0	458.267	11149.7	0	0	0	0	0	0	0	0	0	0	0	0	0	0	0	0	0
																			205234	102337	98691.3	106543	67567.8	34769.4	205234	111265	79652.5	0	4579.89	0	294.096	9442.64	0	0	0	0	0	0	0	0	0	0	0	0	0	0	0	0	0
																			144691	73604.6	70192.7	74498.4	48568.7	25035.9	144691	78107.8	56042.4	0	3160.75	0	166.523	7213.63	0	0	0	0	0	0	0	0	0	0	0	0	0	0	0	0	0
																			182441	95275	89673.5	92767.2	62959.9	32315.1	182441	101994	67788.8	0	3715.19	0	308.431	8633.9	0	0	0	0	0	0	0	0	0	0	0	0	0	0	0	0	0
																			221754	112568	107614	114139	74295.1	38272.5	221754	122131	84682.6	0	4527.61	0	367.437	10044.7	0	0	0	0	0	0	0	0	0	0	0	0	0	0	0	0	0
																			135933	70347.8	66467.2	69465.6	46427.6	23920.3	135933	74532.1	52044.3	0	2418.34	0	192.128	6745.85	0	0	0	0	0	0	0	0	0	0	0	0	0	0	0	0	0
																			157295	81349.2	76933.8	80361	53680.4	27668.8	157295	86680.4	58775.2	0	3718.33	0	328.284	7792.6	0	0	0	0	0	0	0	0	0	0	0	0	0	0	0	0	0
																			179886	92149.8	87571.3	92314.6	60875.9	31273.9	179886	97920.1	69712.5	0	3370.99	0	351.375	8530.88	0	0	0	0	0	0	0	0	0	0	0	0	0	0	0	0	0
																			212668	108513	103415	109253	71617	36896	212668	116097	81484.6	0	4636.69	0	516.215	9933.96	0	0	0	0	0	0	0	0	0	0	0	0	0	0	0	0	0
																			191072	98870.5	93436.6	97635.3	65177.4	33693.1	191072	104754	72990.6	0	4060.43	0	426.562	8840.58	0	0	0	0	0	0	0	0	0	0	0	0	0	0	0	0	0
																			153980	80234.7	75532	78447.6	52983.4	27251.3	153980	82572.7	59714	0	3671.67	0	194.221	7827.08	0	0	0	0	0	0	0	0	0	0	0	0	0	0	0	0	0
																			114704	60120.3	56427.1	58277.1	39663.2	20457.1	114704	62650.4	43440.7	0	2667.73	0	131.811	5813.55	0	0	0	0	0	0	0	0	0	0	0	0	0	0	0	0	0
																			162315	82505.8	78827.1	83487.9	54469.7	28036	162315	91409.8	59062.7	0	3478.31	0	351.276	8012.88	0	0	0	0	0	0	0	0	0	0	0	0	0	0	0	0	0
																			244275	123763	118439	125836	81605.9	42156.6	244275	135737	92363.8	0	5417.52	0	226.486	10530.3	0	0	0	0	0	0	0	0	0	0	0	0	0	0	0	0	0
																			218644	111976	106614	112030	74087.7	37888.4	218644	121288	82415.4	0	5159.33	0	191.162	9589.4	0	0	0	0	0	0	0	0	0	0	0	0	0	0	0	0	0
																			163327	84497.7	79980.9	83346.2	55743.9	28753.8	163327	93116.6	58072.5	0	3817.79	0	443.282	7877.04	0	0	0	0	0	0	0	0	0	0	0	0	0	0	0	0	0
																			170238	88119.9	83299.3	86939	58130.6	29989.3	170238	92133.2	65658.2	0	4098.92	0	154.951	8193.08	0	0	0	0	0	0	0	0	0	0	0	0	0	0	0	0	0
																			162182	85440.6	80112.2	82069.5	56532.1	28908.5	162182	90110.6	60195.1	0	3505.15	0	124.843	8246.15	0	0	0	0	0	0	0	0	0	0	0	0	0	0	0	0	0
																			132869	69762.4	65398.2	67471	45982.1	23780.2	132869	71777.7	50727.2	0	3405.47	0	217.462	6741.48	0	0	0	0	0	0	0	0	0	0	0	0	0	0	0	0	0
																			197454	98948.6	95327.3	102126	65441.8	33506.8	197454	110375	73290.1	0	4305.15	0	363.798	9119.76	0	0	0	0	0	0	0	0	0	0	0	0	0	0	0	0	0
																			140319	72984.1	68767.8	71551.2	48273.5	24710.7	140319	75843.2	54660.4	0	2747.44	0	109.037	6959.02	0	0	0	0	0	0	0	0	0	0	0	0	0	0	0	0	0
																			132388	69445.5	65228	67160.2	45904.1	23541.4	132388	73095	49530.9	0	2702.9	0	53.5218	7005.84	0	0	0	0	0	0	0	0	0	0	0	0	0	0	0	0	0
																			174656	91344.9	85904.4	88751.8	60294.6	31050.2	174656	96801	65424.8	0	3601.39	0	179.122	8649.9	0	0	0	0	0	0	0	0	0	0	0	0	0	0	0	0	0
																			105007	55514	51876.6	53130.2	36648.5	18865.5	105007	56937.2	39917.9	0	2328.25	0	14.002	5809.55	0	0	0	0	0	0	0	0	0	0	0	0	0	0	0	0	0
																			160052	81428.9	77694.2	82357.4	53675.2	27753.6	160052	87191.4	60704.1	0	4037.4	0	268.824	7849.94	0	0	0	0	0	0	0	0	0	0	0	0	0	0	0	0	0
																			138185	71527.5	67569.7	70615.1	47148.5	24379.1	138185	75821.9	51580	0	3189.74	0	380.927	7212.33	0	0	0	0	0	0	0	0	0	0	0	0	0	0	0	0	0
																			145964	75733.9	71479.1	74484.5	50060.2	25673.7	145964	79335.8	56027.8	0	3269.24	0	129.931	7200.8	0	0	0	0	0	0	0	0	0	0	0	0	0	0	0	0	0
																			227383	117790	111383	116000	77795.4	39994.4	227383	125708	86506.8	0	4785.56	0	337.013	10046.4	0	0	0	0	0	0	0	0	0	0	0	0	0	0	0	0	0
																			171462	89157.7	83960.4	87501.7	58796	30361.7	171462	92300.1	67200	0	3366.5	0	232.289	8363.31	0	0	0	0	0	0	0	0	0	0	0	0	0	0	0	0	0
																			156284	79698.6	76007.3	80276.5	52653.6	27045	156284	85930	59013.4	0	3382.37	0	357.417	7600.6	0	0	0	0	0	0	0	0	0	0	0	0	0	0	0	0	0
																			203955	105078	99600.7	104354	69353.4	35724.5	203955	113725	75622.8	0	4527.85	0	475.43	9603.86	0	0	0	0	0	0	0	0	0	0	0	0	0	0	0	0	0
																			181814	93179.1	88505.6	93308.2	61436.4	31742.7	181814	99345.2	69702.1	0	3681.61	0	453.022	8631.8	0	0	0	0	0	0	0	0	0	0	0	0	0	0	0	0	0
																			166018	84591.5	80572.4	85445.1	55762.4	28829.1	166018	91737.6	62711.4	0	3000.12	0	260.638	8307.71	0	0	0	0	0	0	0	0	0	0	0	0	0	0	0	0	0
																			127135	66951.6	62627.1	64507.4	44121.5	22830.1	127135	69700.9	48019.2	0	2545.1	0	325.819	6543.5	0	0	0	0	0	0	0	0	0	0	0	0	0	0	0	0	0
																			119455	62214.5	58575.1	60879.9	41034.9	21179.6	119455	65845.9	44622.3	0	2780.47	0	142.637	6063.73	0	0	0	0	0	0	0	0	0	0	0	0	0	0	0	0	0
																			169609	87312.1	82792.3	86816.5	57629.5	29682.6	169609	93881.9	63441	0	3637.33	0	440.431	8208.15	0	0	0	0	0	0	0	0	0	0	0	0	0	0	0	0	0
																			130425	67035.9	63551.1	66873.8	44198.5	22837.4	130425	71930.6	49042.5	0	2527.43	0	388.119	6536.28	0	0	0	0	0	0	0	0	0	0	0	0	0	0	0	0	0
																			151822	77967.9	73995.5	77827	51428.5	26539.4	151822	83156.3	57377.3	0	3358.51	0	277.617	7652.71	0	0	0	0	0	0	0	0	0	0	0	0	0	0	0	0	0
																			271180	135989	130951	140230	89879.3	46109.3	271180	150740	102303	0	6150.84	0	449.711	11537	0	0	0	0	0	0	0	0	0	0	0	0	0	0	0	0	0
																			214394	108862	104051	110344	71815.9	37046.5	214394	118282	81323.7	0	4920.13	0	183.481	9685.21	0	0	0	0	0	0	0	0	0	0	0	0	0	0	0	0	0
																			170199	86198	82537.3	87661.6	56926.4	29271.6	170199	94024.9	63801.5	0	3812.86	0	243.76	8315.82	0	0	0	0	0	0	0	0	0	0	0	0	0	0	0	0	0
																			119674	62570.1	58824	60849.7	41279	21291.1	119674	66979.1	43813.2	0	2432.64	0	272.65	6176.12	0	0	0	0	0	0	0	0	0	0	0	0	0	0	0	0	0
																			172429	89221.1	84444.5	87985	58976.6	30244.6	172429	95219.6	64291.8	0	4291.87	0	192.189	8434.08	0	0	0	0	0	0	0	0	0	0	0	0	0	0	0	0	0
																			164111	84833.1	80272.3	83838.2	55995.2	28838	164111	90071.1	61939.6	0	3861.84	0	323.396	7914.65	0	0	0	0	0	0	0	0	0	0	0	0	0	0	0	0	0
																			133502	68204.1	64847.1	68655.2	44965.1	23239	133502	71759.8	52440.8	0	2629.68	0	390.072	6282.04	0	0	0	0	0	0	0	0	0	0	0	0	0	0	0	0	0
																			208560	107862	102056	106504	71228.4	36633.7	208560	114691	79793.9	0	4345.84	0	217.832	9511.59	0	0	0	0	0	0	0	0	0	0	0	0	0	0	0	0	0
																			217406	111192	105736	111670	73425.3	37766.3	217406	119034	84136.5	0	3780.69	0	633.136	9822.05	0	0	0	0	0	0	0	0	0	0	0	0	0	0	0	0	0
																			139555	72890.8	68621.1	70933.8	48143.4	24747.4	139555	77439.5	51991.3	0	3229.44	0	190.489	6704.18	0	0	0	0	0	0	0	0	0	0	0	0	0	0	0	0	0
																			137736	71093.4	67173.9	70562.2	46902.2	24191.3	137736	73286.5	54799.5	0	2608.45	0	156.62	6885.05	0	0	0	0	0	0	0	0	0	0	0	0	0	0	0	0	0
																			151361	78109	73949.2	77411.7	51616.9	26492	151361	82653.5	57639.7	0	3124.38	0	182.964	7760.37	0	0	0	0	0	0	0	0	0	0	0	0	0	0	0	0	0
																			140113	73311.6	68828.7	71284.2	48389.8	24921.8	140113	74140.9	55154	0	3482.18	0	231.334	7104.54	0	0	0	0	0	0	0	0	0	0	0	0	0	0	0	0	0
																			186996	96105.3	91200.3	95795.5	63529.5	32575.7	186996	102041	71556.4	0	4476.33	0	289.853	8632.12	0	0	0	0	0	0	0	0	0	0	0	0	0	0	0	0	0
																			217280	112008	106059	111221	73997.6	38010.3	217280	117425	84383.1	0	5159.55	0	498.553	9813.99	0	0	0	0	0	0	0	0	0	0	0	0	0	0	0	0	0
																			231039	116399	111857	119182	76882.4	39516.4	231039	129634	85715.5	0	5104.95	0	367.859	10216.5	0	0	0	0	0	0	0	0	0	0	0	0	0	0	0	0	0
																			228146	118393	111920	116226	78204.8	40188.6	228146	127996	83745	0	5319.36	0	520.694	10564.7	0	0	0	0	0	0	0	0	0	0	0	0	0	0	0	0	0
																			155492	80455.4	76031.5	79460.4	53023.2	27432.2	155492	86671.4	57712.9	0	3072.46	0	222.322	7812.79	0	0	0	0	0	0	0	0	0	0	0	0	0	0	0	0	0
																			166871	84590.1	80824.7	86046.5	55755.3	28834.8	166871	91759.5	62882.5	0	4166.66	0	229.44	7833.13	0	0	0	0	0	0	0	0	0	0	0	0	0	0	0	0	0
																			101074	53228.2	49812.7	51261.4	35146.5	18081.7	101074	54589.6	38523	0	2287.62	0	218.005	5455.82	0	0	0	0	0	0	0	0	0	0	0	0	0	0	0	0	0
																			164689	85485	80768.8	83920.5	56415.8	29069.3	164689	91869.7	61036.8	0	4059.27	0	167.981	7555.62	0	0	0	0	0	0	0	0	0	0	0	0	0	0	0	0	0
																			115745	60156	56757.8	58987.2	39748.2	20407.8	115745	62426.8	44486.4	0	2748.92	0	146.261	5936.56	0	0	0	0	0	0	0	0	0	0	0	0	0	0	0	0	0
																			107090	55148.6	52322.5	54767.6	36422.6	18726	107090	59626	39856	0	2222.54	0	66.7975	5318.79	0	0	0	0	0	0	0	0	0	0	0	0	0	0	0	0	0
																			68861.2	36597.1	34037.2	34824	24114.2	12482.9	68861.2	36537.8	26877.1	0	1616.69	0	161.047	3668.58	0	0	0	0	0	0	0	0	0	0	0	0	0	0	0	0	0
																			214103	110024	104532	109571	72706.6	37317.5	214103	117740	81514.3	0	4857.12	0	331.846	9660.44	0	0	0	0	0	0	0	0	0	0	0	0	0	0	0	0	0
																			143462	74697.2	70383.6	73078.2	49265.3	25432	143462	80249.8	52813.3	0	3127.76	0	222.699	7048.24	0	0	0	0	0	0	0	0	0	0	0	0	0	0	0	0	0
																			145734	76875.2	71907.5	73826.7	50706.9	26168.3	145734	79556.3	55124.7	0	3148.42	0	243.374	7661.35	0	0	0	0	0	0	0	0	0	0	0	0	0	0	0	0	0
																			199810	102043	97185.9	102624	67327.9	34715.4	199810	109211	76232.5	0	4848.93	0	186.63	9330.72	0	0	0	0	0	0	0	0	0	0	0	0	0	0	0	0	0
																			126688	65562.8	61959.8	64728	43269.4	22293.4	126688	69058.9	48281.8	0	2760.09	0	203.163	6383.93	0	0	0	0	0	0	0	0	0	0	0	0	0	0	0	0	0
																			127385	65246.6	61972.8	65412.4	43002.2	22244.3	127385	69060.4	49309.9	0	2517.62	0	170.684	6326.6	0	0	0	0	0	0	0	0	0	0	0	0	0	0	0	0	0
																			216217	111157	105457	110759	73403.1	37753.8	216217	119196	82846.1	0	3824.26	0	361.515	9989.13	0	0	0	0	0	0	0	0	0	0	0	0	0	0	0	0	0
																			278293	142065	135363	142929	93840.3	48224.9	278293	153985	105899	0	6134.22	0	734.264	11539.9	0	0	0	0	0	0	0	0	0	0	0	0	0	0	0	0	0
																			188658	98448.2	92736.5	95921.6	65026.9	33421.3	188658	105945	69509.6	0	3723.62	0	358.513	9121.19	0	0	0	0	0	0	0	0	0	0	0	0	0	0	0	0	0
																			207593	105304	100715	106879	69502.2	35802.2	207593	115958	76983.1	0	4510.76	0	303.107	9838.43	0	0	0	0	0	0	0	0	0	0	0	0	0	0	0	0	0
																			256806	132001	125249	131557	87104.3	44896.9	256806	141502	97565.8	0	5932.25	0	730.168	11076.1	0	0	0	0	0	0	0	0	0	0	0	0	0	0	0	0	0
																			173203	88874.5	84460.1	88742.6	58725.3	30149.1	173203	95634.7	65307.3	0	3901.43	0	192.176	8167.05	0	0	0	0	0	0	0	0	0	0	0	0	0	0	0	0	0
																			152652	79130.3	74664.6	77987.6	52202.8	26927.5	152652	81840.7	59255.3	0	3505.28	0	278.499	7772.47	0	0	0	0	0	0	0	0	0	0	0	0	0	0	0	0	0
																			62590.4	32471.5	30559.7	32030.7	21347.1	11124.4	62590.4	33449.6	24554.4	0	1122.86	0	94.0262	3369.59	0	0	0	0	0	0	0	0	0	0	0	0	0	0	0	0	0
																			189938	97264	92554.6	97383.1	64296.9	32967.1	189938	105592	70401.4	0	4330.11	0	288.837	9324.91	0	0	0	0	0	0	0	0	0	0	0	0	0	0	0	0	0
																			160256	81454.1	77672.3	82583.9	53643.8	27810.3	160256	88303.8	60433.2	0	3424.2	0	406.178	7688.78	0	0	0	0	0	0	0	0	0	0	0	0	0	0	0	0	0
																			167740	87249.7	82325	85414.7	57705.5	29544.2	167740	93340.6	62701.6	0	3250.93	0	379.889	8066.62	0	0	0	0	0	0	0	0	0	0	0	0	0	0	0	0	0
																			204702	103809	99312.2	105390	68515.5	35293.7	204702	113265	76898.3	0	4536.43	0	367.47	9635.12	0	0	0	0	0	0	0	0	0	0	0	0	0	0	0	0	0
																			192666	96761.4	93173.4	99492.2	63937.1	32824.3	192666	108919	70846.5	0	4063.47	0	305.635	8531.32	0	0	0	0	0	0	0	0	0	0	0	0	0	0	0	0	0
																			170217	88892.4	83577.4	86639.6	58721.8	30170.6	170217	91427	65765.6	0	4394.22	0	483.948	8146.34	0	0	0	0	0	0	0	0	0	0	0	0	0	0	0	0	0
																			160231	82873.5	78384.3	81846.9	54833.3	28040.2	160231	87745.2	61153.6	0	3595.34	0	234.144	7502.9	0	0	0	0	0	0	0	0	0	0	0	0	0	0	0	0	0
																			187459	96851.6	91662.2	95796.8	63973.9	32877.7	187459	102569	71101.4	0	4652.25	0	435.411	8700.58	0	0	0	0	0	0	0	0	0	0	0	0	0	0	0	0	0
																			184575	95422.4	90254.6	94320.2	62882.3	32540.1	184575	102502	68848.5	0	3900.88	0	337.767	8985.23	0	0	0	0	0	0	0	0	0	0	0	0	0	0	0	0	0
																			208227	109919	102818	105409	72510.5	37408.5	208227	113257	80434.5	0	4871.82	0	262.926	9400.35	0	0	0	0	0	0	0	0	0	0	0	0	0	0	0	0	0
																			213720	108131	103718	110003	71458.6	36672.4	213720	119693	79371.1	0	5071.27	0	64.6207	9520.04	0	0	0	0	0	0	0	0	0	0	0	0	0	0	0	0	0
																			115970	59745.9	56524.1	59445.7	39353.6	20392.3	115970	62945.3	43823.8	0	2788.29	0	313.624	6098.78	0	0	0	0	0	0	0	0	0	0	0	0	0	0	0	0	0
																			165844	86565.3	81428.7	84414.9	57137.9	29427.4	165844	90901.5	62651.8	0	3785.03	0	327.231	8177.94	0	0	0	0	0	0	0	0	0	0	0	0	0	0	0	0	0
																			211073	108415	103019	108054	71532	36883.3	211073	119237	77463.6	0	4247.7	0	414.635	9710.82	0	0	0	0	0	0	0	0	0	0	0	0	0	0	0	0	0
																			130343	67558.1	63795.6	66547.4	44703.1	22854.9	130343	69629.1	50963.7	0	2918.69	0	186.129	6645.4	0	0	0	0	0	0	0	0	0	0	0	0	0	0	0	0	0
																			147973	76260.8	72314.5	75658.8	50420.1	25840.7	147973	82100.7	54772.5	0	3280	0	238.153	7581.87	0	0	0	0	0	0	0	0	0	0	0	0	0	0	0	0	0
																			99712	51879.1	48832.9	50879.1	34230.8	17648.4	99712	53998.8	38500	0	1962.73	0	117.882	5132.55	0	0	0	0	0	0	0	0	0	0	0	0	0	0	0	0	0
																			187879	97851	92051.4	95827.6	64490.6	33360.4	187879	100830	73680.7	0	4423.63	0	331.219	8613.01	0	0	0	0	0	0	0	0	0	0	0	0	0	0	0	0	0
																			238940	123237	116783	122158	81420.1	41816.8	238940	133471	89666.5	0	4517.13	0	533.121	10752.8	0	0	0	0	0	0	0	0	0	0	0	0	0	0	0	0	0
																			143250	74115.4	70077	73173.3	48967.2	25148.2	143250	76853.4	55532.6	0	3371.99	0	91.4276	7400.89	0	0	0	0	0	0	0	0	0	0	0	0	0	0	0	0	0
																			31835.9	16472.2	15523.5	16312.4	10830.4	5641.77	31835.9	16851.7	12315.6	0	737.293	0	85.5096	1845.7	0	0	0	0	0	0	0	0	0	0	0	0	0	0	0	0	0
																			146945	75520.7	71778.1	75167.1	49956.4	25564.3	146945	80304.6	55379.3	0	3781.2	0	203.79	7276.29	0	0	0	0	0	0	0	0	0	0	0	0	0	0	0	0	0
																			224188	115618	109688	114500	76425.3	39192.5	224188	127486	81953	0	4508.47	0	276.786	9964.59	0	0	0	0	0	0	0	0	0	0	0	0	0	0	0	0	0
																			170598	87362.9	83051.6	87546.7	57582.7	29780.2	170598	94748.2	63915.1	0	3446.61	0	312.481	8175.82	0	0	0	0	0	0	0	0	0	0	0	0	0	0	0	0	0
																			229552	118312	112177	117376	78112.6	40199.1	229552	126608	86403.8	0	5338.82	0	649.934	10552	0	0	0	0	0	0	0	0	0	0	0	0	0	0	0	0	0
																			222362	113060	107931	114431	74760.9	38298.9	222362	120682	86336.4	0	4793.89	0	350.899	10198.8	0	0	0	0	0	0	0	0	0	0	0	0	0	0	0	0	0
																			265227	133833	128527	136700	88463.3	45369.6	265227	149811	97627.9	0	5895.6	0	599.811	11293.1	0	0	0	0	0	0	0	0	0	0	0	0	0	0	0	0	0
																			146893	75110.4	71437.3	75455.5	49613.7	25496.6	146893	79723.5	56737.3	0	3327.63	0	136.554	6967.92	0	0	0	0	0	0	0	0	0	0	0	0	0	0	0	0	0
																			163095	82965.5	79044	84051.2	54669.4	28296	163095	87057.4	64043.7	0	3668.84	0	367.307	7957.89	0	0	0	0	0	0	0	0	0	0	0	0	0	0	0	0	0
																			101394	52722.9	49678.2	51715.6	34780.8	17942.1	101394	54682.3	39280.5	0	2110.95	0	203.296	5116.71	0	0	0	0	0	0	0	0	0	0	0	0	0	0	0	0	0
																			228491	114516	110397	118095	75660.4	38855.3	228491	130462	82934.5	0	4649.72	0	402.675	10042.2	0	0	0	0	0	0	0	0	0	0	0	0	0	0	0	0	0
																			98920.6	51545.9	48495.4	50425.2	34004.1	17541.9	98920.6	54180.3	37624.5	0	1997.16	0	196.734	4921.82	0	0	0	0	0	0	0	0	0	0	0	0	0	0	0	0	0
																			195319	102754	96288.1	99030.5	67805.8	34948.6	195319	106961	73284.1	0	5102.19	0	397.906	9573.79	0	0	0	0	0	0	0	0	0	0	0	0	0	0	0	0	0
																			156016	81046	76435	79581.3	53527.1	27518.9	156016	84773.4	60209.4	0	3332.77	0	364.312	7336.5	0	0	0	0	0	0	0	0	0	0	0	0	0	0	0	0	0
																			212335	108853	103617	108718	71810	37042.9	212335	120584	76817.4	0	5161.32	0	346.468	9426.35	0	0	0	0	0	0	0	0	0	0	0	0	0	0	0	0	0
																			183777	92556.8	88802.8	94974.1	61122.3	31434.5	183777	101743	68684.1	0	4419.28	0	419.041	8511.4	0	0	0	0	0	0	0	0	0	0	0	0	0	0	0	0	0
																			176899	92271	86744.2	90154.6	60888.9	31382.1	176899	95409	68207.7	0	3999.36	0	452.48	8830.3	0	0	0	0	0	0	0	0	0	0	0	0	0	0	0	0	0
																			177093	90895.9	86298.2	90794.6	59946	30949.9	177093	98214.5	66578.7	0	3780.66	0	244.417	8274.59	0	0	0	0	0	0	0	0	0	0	0	0	0	0	0	0	0
																			207466	107623	101640	105827	71041.3	36582	207466	113626	79233.5	0	5005.02	0	477.431	9124.5	0	0	0	0	0	0	0	0	0	0	0	0	0	0	0	0	0
																			159647	82342.7	77824.8	81821.8	54238.7	28103.9	159647	85571.5	62946.4	0	3233.41	0	336.046	7559.38	0	0	0	0	0	0	0	0	0	0	0	0	0	0	0	0	0
																			182518	92034	88307	94211.4	60623.6	31410.4	182518	101269	68769.5	0	3771.22	0	334.489	8374.48	0	0	0	0	0	0	0	0	0	0	0	0	0	0	0	0	0
																			199397	102627	97408.1	101989	67724.3	34903	199397	111654	73731.7	0	4317.63	0	408.051	9285.32	0	0	0	0	0	0	0	0	0	0	0	0	0	0	0	0	0
																			171756	87555	83434.9	88321	57832	29723.1	171756	93680.6	66045.5	0	3929.96	0	332.376	7767.57	0	0	0	0	0	0	0	0	0	0	0	0	0	0	0	0	0
																			228965	115620	110862	118103	76334.2	39286	228965	128025	85398.5	0	4903.26	0	318.422	10320.1	0	0	0	0	0	0	0	0	0	0	0	0	0	0	0	0	0
																			166850	82861.3	80141.1	86708.9	54674	28187.3	166850	91628.1	63400	0	3470.96	0	362.979	7987.97	0	0	0	0	0	0	0	0	0	0	0	0	0	0	0	0	0
																			216400	110781	105407	110993	73164	37617.3	216400	121186	80845.2	0	4337.71	0	396.558	9635.19	0	0	0	0	0	0	0	0	0	0	0	0	0	0	0	0	0
																			151774	80284.3	74921.6	76852.6	52892.8	27391.5	151774	82520.8	57377.6	0	3621.32	0	404.238	7850.27	0	0	0	0	0	0	0	0	0	0	0	0	0	0	0	0	0
																			199743	102550	97454.2	102289	67658.6	34891.6	199743	111887	73739.2	0	4521.41	0	264.833	9331.18	0	0	0	0	0	0	0	0	0	0	0	0	0	0	0	0	0
																			167798	86694.1	82115	85683	57252.1	29441.9	167798	92794.3	63053.7	0	3504.36	0	323.043	8122.62	0	0	0	0	0	0	0	0	0	0	0	0	0	0	0	0	0
																			144497	74668.1	70560.1	73936.8	49211.7	25456.5	144497	79100	54824.2	0	2950.53	0	410.029	7212.13	0	0	0	0	0	0	0	0	0	0	0	0	0	0	0	0	0
																			145853	77264.7	72035.2	73818.1	50909.6	26355.1	145853	78932.4	56201.7	0	3062.29	0	199.486	7457.41	0	0	0	0	0	0	0	0	0	0	0	0	0	0	0	0	0
																			216107	111354	105527	110579	73472.6	37881.3	216107	118765	82516.7	0	4515.33	0	357.852	9951.74	0	0	0	0	0	0	0	0	0	0	0	0	0	0	0	0	0
																			155591	81029.1	76335.4	79255.9	53452	27577.1	155591	84850.2	59437.5	0	3516.48	0	257.58	7529.48	0	0	0	0	0	0	0	0	0	0	0	0	0	0	0	0	0
																			224842	114658	109406	115437	75713.4	38944.4	224842	126131	83730.2	0	4462.6	0	336.722	10181.5	0	0	0	0	0	0	0	0	0	0	0	0	0	0	0	0	0
																			144971	74895.4	70854.6	74116.8	49583.8	25311.6	144971	79414	55010.9	0	3148.86	0	206.713	7190.89	0	0	0	0	0	0	0	0	0	0	0	0	0	0	0	0	0
																			202072	105149	99107	102965	69316.6	35832.4	202072	111149	76432.1	0	4547.5	0	430.493	9512.98	0	0	0	0	0	0	0	0	0	0	0	0	0	0	0	0	0
																			183801	93640.3	89196.3	94604.9	61725.2	31915.1	183801	101390	69446.5	0	3710.26	0	500.661	8753.8	0	0	0	0	0	0	0	0	0	0	0	0	0	0	0	0	0
																			177869	91264.5	86772.5	91096.4	60304.8	30959.7	177869	98517.4	67215.3	0	3551.06	0	300.641	8284.52	0	0	0	0	0	0	0	0	0	0	0	0	0	0	0	0	0
																			165541	85795.4	81060.7	84480.6	56633.5	29161.9	165541	90498.7	63496.9	0	3352.44	0	119.485	8073.77	0	0	0	0	0	0	0	0	0	0	0	0	0	0	0	0	0
																			263607	135211	128638	134969	89420.3	45791.1	263607	145230	100991	0	5513.62	0	113.886	11759.3	0	0	0	0	0	0	0	0	0	0	0	0	0	0	0	0	0
																			214042	107540	103488	110554	70956.1	36583.5	214042	120948	78449	0	4603.19	0	187.575	9853.73	0	0	0	0	0	0	0	0	0	0	0	0	0	0	0	0	0
																			183224	94546	89675.9	93547.7	62514.5	32031.5	183224	103576	66484.5	0	4030.46	0	497.524	8635.46	0	0	0	0	0	0	0	0	0	0	0	0	0	0	0	0	0
																			205218	105944	100229	104989	69879.6	36064.8	205218	113138	77989.5	0	4085.44	0	440.411	9564.24	0	0	0	0	0	0	0	0	0	0	0	0	0	0	0	0	0
																			120540	64782.9	59995.6	60543.9	42717.9	22065	120540	65716.6	45836.7	0	2456.93	0	184.719	6344.62	0	0	0	0	0	0	0	0	0	0	0	0	0	0	0	0	0
																			78157.9	40245	38120.5	40037.4	26563.1	13681.9	78157.9	43074.8	29419.7	0	1414.18	0	139.389	4109.73	0	0	0	0	0	0	0	0	0	0	0	0	0	0	0	0	0
																			163434	85750.9	80594.1	82840.3	56578.7	29172.2	163434	90823.6	60451.3	0	4099.32	0	241.266	7818.96	0	0	0	0	0	0	0	0	0	0	0	0	0	0	0	0	0
																			189767	95700.5	91739.9	98026.7	63039.1	32661.3	189767	105276	70862	0	4417.68	0	400.549	8810.27	0	0	0	0	0	0	0	0	0	0	0	0	0	0	0	0	0
																			107799	54653.1	52202.4	55596.5	36053.3	18599.8	107799	58399.9	41264.7	0	2191.76	0	217.503	5724.99	0	0	0	0	0	0	0	0	0	0	0	0	0	0	0	0	0
																			197417	101481	96349.5	101068	67099.7	34381	197417	107117	76329.4	0	4767.23	0	260.997	8942.95	0	0	0	0	0	0	0	0	0	0	0	0	0	0	0	0	0
																			173175	90515.1	85147.3	88028	59829.4	30685.7	173175	94705.9	65900.7	0	3834.24	0	320.029	8414.38	0	0	0	0	0	0	0	0	0	0	0	0	0	0	0	0	0
																			188534	96502	91852.1	96681.5	63684.9	32817.1	188534	105030	70033.6	0	4510.99	0	315.61	8642.99	0	0	0	0	0	0	0	0	0	0	0	0	0	0	0	0	0
																			121505	61805.9	58962.7	62542.4	40772.5	21033.4	121505	66507	45785.5	0	2525.55	0	230.955	6456.16	0	0	0	0	0	0	0	0	0	0	0	0	0	0	0	0	0
																			202264	104330	98936.5	103327	68932.1	35397.4	202264	111669	75375.5	0	5469.29	0	334.421	9415.13	0	0	0	0	0	0	0	0	0	0	0	0	0	0	0	0	0
																			117269	62035.1	57948.4	59320.1	40971.7	21063.4	117269	65008	43375.6	0	2634.57	0	290.113	5960.19	0	0	0	0	0	0	0	0	0	0	0	0	0	0	0	0	0
																			174874	92094.7	86217.1	88657.2	60800.2	31294.5	174874	97277.7	65245.9	0	3654.2	0	296.305	8400.2	0	0	0	0	0	0	0	0	0	0	0	0	0	0	0	0	0
																			217648	112756	106738	110910	74407.6	38348.7	217648	121273	80881.7	0	5392.36	0	365.782	9735.23	0	0	0	0	0	0	0	0	0	0	0	0	0	0	0	0	0
																			95179	50295.4	47049.9	48129.1	33229.5	17065.9	95179	53095.5	34673.7	0	2140.27	0	148.44	5121.11	0	0	0	0	0	0	0	0	0	0	0	0	0	0	0	0	0
																			179749	94203	88546.4	91202.6	62224	31979	179749	99169.2	67281.9	0	4170.19	0	272.618	8855.07	0	0	0	0	0	0	0	0	0	0	0	0	0	0	0	0	0
																			209097	107467	101926	107171	70899.2	36568	209097	116144	79031.6	0	3984.3	0	608.705	9327.97	0	0	0	0	0	0	0	0	0	0	0	0	0	0	0	0	0
																			165999	85953.2	81122.3	84876.4	56744.4	29208.8	165999	89700.8	64622.3	0	3232.05	0	249.138	8194.4	0	0	0	0	0	0	0	0	0	0	0	0	0	0	0	0	0
																			207172	105759	100710	106462	69806.5	35952.4	207172	115096	77934.6	0	4053.54	0	404.55	9683.92	0	0	0	0	0	0	0	0	0	0	0	0	0	0	0	0	0
																			247049	127299	120722	126327	83976.7	43322.7	247049	138227	92666.3	0	5095.2	0	395.437	10664.2	0	0	0	0	0	0	0	0	0	0	0	0	0	0	0	0	0
																			210816	108764	103046	107770	71773.6	36990	210816	116909	79611.9	0	4451.96	0	309.01	9534.11	0	0	0	0	0	0	0	0	0	0	0	0	0	0	0	0	0
																			155186	81465.9	76431.9	78753.9	53878.5	27587.4	155186	85673	58758.6	0	2899.43	0	315.047	7539.68	0	0	0	0	0	0	0	0	0	0	0	0	0	0	0	0	0
																			143036	72910.1	69426.8	73609.2	48065.4	24844.7	143036	77829.3	54903.9	0	2769.54	0	247.286	7285.95	0	0	0	0	0	0	0	0	0	0	0	0	0	0	0	0	0
																			247250	122722	118641	128608	80989.7	41732.4	247250	136111	94672.3	0	5055.06	0	647.366	10763.9	0	0	0	0	0	0	0	0	0	0	0	0	0	0	0	0	0
																			168322	85264.1	81630.2	86691.8	56326.2	28937.8	168322	93235.6	63107.8	0	3829.54	0	298.694	7850.49	0	0	0	0	0	0	0	0	0	0	0	0	0	0	0	0	0
																			181186	94072.7	88783.9	92402.5	62111.3	31961.4	181186	101092	67388.8	0	3547.97	0	348.966	8809.11	0	0	0	0	0	0	0	0	0	0	0	0	0	0	0	0	0
																			194339	100098	94992	99346.6	66188.8	33909.6	194339	107561	73269.5	0	4269.66	0	259.564	8978.84	0	0	0	0	0	0	0	0	0	0	0	0	0	0	0	0	0
																			189814	98217.3	92805.6	97008	64902.2	33315	189814	102853	73637	0	4011.71	0	322.445	8989.76	0	0	0	0	0	0	0	0	0	0	0	0	0	0	0	0	0
																			126314	66460.4	62115.2	64199.2	43712.4	22748	126314	67581.8	48846.5	0	2786.26	0	254.768	6845.12	0	0	0	0	0	0	0	0	0	0	0	0	0	0	0	0	0
																			154335	79495.8	75439.9	78894.9	52422.3	27073.5	154335	85498.1	58076.8	0	3392.64	0	137.737	7229.61	0	0	0	0	0	0	0	0	0	0	0	0	0	0	0	0	0
																			206194	105770	100663	105531	69918.2	35851.8	206194	114839	76667.3	0	5094.19	0	395.831	9197.63	0	0	0	0	0	0	0	0	0	0	0	0	0	0	0	0	0
																			98256.4	51130.5	48161.2	50095.2	33737.6	17392.9	98256.4	53538	37455.1	0	1939.23	0	123.727	5200.27	0	0	0	0	0	0	0	0	0	0	0	0	0	0	0	0	0
																			144763	76072.6	71333	73430.4	50265.9	25806.6	144763	79550.8	55305.4	0	3018.66	0	176.435	6712.17	0	0	0	0	0	0	0	0	0	0	0	0	0	0	0	0	0
																			100275	52134	49083	51191.7	34297	17837	100275	54340.6	38403.4	0	1946.16	0	292.889	5291.61	0	0	0	0	0	0	0	0	0	0	0	0	0	0	0	0	0
																			277434	139105	133963	143471	91845.8	47258.8	277434	154644	104441	0	6454.12	0	432.058	11462.1	0	0	0	0	0	0	0	0	0	0	0	0	0	0	0	0	0
																			124227	62270.8	59856.5	64370.2	41018.8	21251.9	124227	67723.9	47575.7	0	2774.98	0	214.124	5938.03	0	0	0	0	0	0	0	0	0	0	0	0	0	0	0	0	0
																			126922	65792.9	62057.9	64864.2	43374.5	22418.4	126922	68953.5	48845.6	0	2474.91	0	278.754	6369.43	0	0	0	0	0	0	0	0	0	0	0	0	0	0	0	0	0
																			211642	108126	102960	108682	71418.3	36707.9	211642	116700	80431	0	4331.06	0	504.501	9675.67	0	0	0	0	0	0	0	0	0	0	0	0	0	0	0	0	0
																			168266	86879.5	82248.6	86017.4	57378.7	29500.8	168266	91951	64954.8	0	3529.85	0	239.508	7590.87	0	0	0	0	0	0	0	0	0	0	0	0	0	0	0	0	0
																			56798.1	29922.1	28005.3	28792.8	19739.3	10182.8	56798.1	30600.8	21381.1	0	1535.12	0	87.1106	3193.92	0	0	0	0	0	0	0	0	0	0	0	0	0	0	0	0	0
																			248634	128213	121656	126978	84776.8	43436.5	248634	137460	94284.7	0	6040.17	0	252.342	10597.1	0	0	0	0	0	0	0	0	0	0	0	0	0	0	0	0	0
																			148650	74731.6	71755.9	76894.1	49292.3	25439.2	148650	80492.8	57101.3	0	3719.9	0	325.835	7010.21	0	0	0	0	0	0	0	0	0	0	0	0	0	0	0	0	0
																			195021	98379.5	94328.3	100693	64998.5	33380.9	195021	108281	74161	0	3587.71	0	422.811	8568.37	0	0	0	0	0	0	0	0	0	0	0	0	0	0	0	0	0
																			175276	93699	87151.4	88124.3	61954.3	31744.7	175276	97471.7	64615.8	0	4046.75	0	142.081	8999.37	0	0	0	0	0	0	0	0	0	0	0	0	0	0	0	0	0
																			147430	75031.7	71558.4	75871.9	49511.1	25520.6	147430	80417.1	55524.3	0	3692.62	0	262.799	7533.37	0	0	0	0	0	0	0	0	0	0	0	0	0	0	0	0	0
																			144110	76455.5	71343.4	72766.8	50539.9	25915.6	144110	78979.3	54961.7	0	2907.84	0	126.54	7134.78	0	0	0	0	0	0	0	0	0	0	0	0	0	0	0	0	0
																			162984	83524.5	79411.1	83573.3	55130.7	28393.8	162984	89293.5	61729.8	0	3914.94	0	283.696	7762.4	0	0	0	0	0	0	0	0	0	0	0	0	0	0	0	0	0
																			166676	83724.5	80498	86178.1	55351.7	28372.9	166676	91584.6	63630.1	0	3374.25	0	162.554	7924.63	0	0	0	0	0	0	0	0	0	0	0	0	0	0	0	0	0
																			206345	105270	100315	106030	69498.4	35771.9	206345	112204	79808.2	0	4469.79	0	396.031	9467.67	0	0	0	0	0	0	0	0	0	0	0	0	0	0	0	0	0
																			159535	82564.8	78039	81496.2	54448.6	28116.2	159535	88370	59741.3	0	3194.52	0	321.438	7907.89	0	0	0	0	0	0	0	0	0	0	0	0	0	0	0	0	0
																			148707	77020.6	72731.4	75975.4	50767.1	26253.5	148707	82429.7	55390.4	0	2727.19	0	323.74	7835.72	0	0	0	0	0	0	0	0	0	0	0	0	0	0	0	0	0
																			249968	126522	121225	128743	83592.1	42929.9	249968	139607	92624.2	0	5939.27	0	714.19	11083.1	0	0	0	0	0	0	0	0	0	0	0	0	0	0	0	0	0
																			188764	96596.2	91833.6	96930.5	63727.2	32869	188764	103251	72348.2	0	3850.29	0	320.475	8993.95	0	0	0	0	0	0	0	0	0	0	0	0	0	0	0	0	0
																			184025	94062.2	89529.6	94495	62119.7	31942.5	184025	103198	68562.5	0	3384.22	0	162.549	8717.58	0	0	0	0	0	0	0	0	0	0	0	0	0	0	0	0	0
																			114932	60074.2	56444	58487.9	39654	20420.2	114932	62449.8	43851.1	0	2482.93	0	139.144	6008.92	0	0	0	0	0	0	0	0	0	0	0	0	0	0	0	0	0
																			213303	109233	104058	109245	72159.3	37074	213303	121500	76995.3	0	4843.44	0	298.937	9665.19	0	0	0	0	0	0	0	0	0	0	0	0	0	0	0	0	0
																			93330.7	48547.8	45662.2	47668.5	31977	16570.8	93330.7	50364.9	36123	0	1375.63	0	187.079	5280.11	0	0	0	0	0	0	0	0	0	0	0	0	0	0	0	0	0
																			123360	63844.8	60229.8	63130.3	42130.5	21714.3	123360	65549.6	48348.8	0	2885.71	0	253.66	6322.32	0	0	0	0	0	0	0	0	0	0	0	0	0	0	0	0	0
																			137112	72320.3	67641.4	69470.5	47740.9	24579.4	137112	75003.1	51957.4	0	3107.03	0	159.492	6884.84	0	0	0	0	0	0	0	0	0	0	0	0	0	0	0	0	0
																			86096.7	45326.9	42369.3	43727.4	29859.2	15467.7	86096.7	45636.5	33586.3	0	2009	0	140.905	4724.06	0	0	0	0	0	0	0	0	0	0	0	0	0	0	0	0	0
																			88255.6	46607.3	43477	44778.6	30722.8	15884.5	88255.6	46648.5	34525.3	0	2017.01	0	152.228	4912.46	0	0	0	0	0	0	0	0	0	0	0	0	0	0	0	0	0
																			248800	126283	120776	128024	83434.8	42848.4	248800	139324	93718.6	0	4645.17	0	308.545	10802.9	0	0	0	0	0	0	0	0	0	0	0	0	0	0	0	0	0
																			148045	77062.6	72609	75436.2	50938.7	26123.9	148045	78890.3	58253.5	0	3756.99	0	131.652	7012.83	0	0	0	0	0	0	0	0	0	0	0	0	0	0	0	0	0
																			223461	115083	109159	114302	75963.7	39119.8	223461	123671	84219.4	0	5155.52	0	295.749	10119.2	0	0	0	0	0	0	0	0	0	0	0	0	0	0	0	0	0
																			166964	84974	81004.4	85959.5	56047.2	28926.8	166964	91446.7	63397.5	0	3699.95	0	480.935	7938.83	0	0	0	0	0	0	0	0	0	0	0	0	0	0	0	0	0
																			224303	113464	108724	115579	74848	38615.9	224303	125658	83364	0	4818.86	0	394.355	10068.4	0	0	0	0	0	0	0	0	0	0	0	0	0	0	0	0	0
																			189669	95864.9	91896.1	97772.7	63282.5	32582.4	189669	105879	70489	0	4367.42	0	389.166	8544.5	0	0	0	0	0	0	0	0	0	0	0	0	0	0	0	0	0
																			132284	69149.2	64957.8	67325.7	45631.5	23517.7	132284	71279.5	50495.9	0	3140.11	0	224.305	7143.7	0	0	0	0	0	0	0	0	0	0	0	0	0	0	0	0	0
																			245369	122043	118216	127153	80768.6	41274.5	245369	139527	88924.9	0	5645.82	0	561.577	10709.3	0	0	0	0	0	0	0	0	0	0	0	0	0	0	0	0	0
																			165620	84197.7	80391.4	85228.5	55541.4	28656.4	165620	92382	61404.2	0	3375.17	0	339.785	8118.75	0	0	0	0	0	0	0	0	0	0	0	0	0	0	0	0	0
																			145107	76950.2	71727.3	73379.4	50762.5	26187.7	145107	78724	55779.2	0	3061.1	0	225.816	7316.46	0	0	0	0	0	0	0	0	0	0	0	0	0	0	0	0	0
																			122890	64416.9	60451.7	62438.3	42542.5	21874.4	122890	67114.8	46500.9	0	2639.63	0	269.842	6364.91	0	0	0	0	0	0	0	0	0	0	0	0	0	0	0	0	0
																			148293	77245.5	72789	75504.2	51003.5	26242	148293	81329.5	55566.1	0	3872.2	0	246.449	7278.89	0	0	0	0	0	0	0	0	0	0	0	0	0	0	0	0	0
																			181974	94576.2	89255.9	92718.5	62471.3	32104.9	181974	102183	66451.2	0	4132.82	0	401.477	8805.75	0	0	0	0	0	0	0	0	0	0	0	0	0	0	0	0	0
																			107842	55307.1	52526.7	55315.8	36512.8	18794.3	107842	58968.9	40840.4	0	2099.54	0	233.847	5699.8	0	0	0	0	0	0	0	0	0	0	0	0	0	0	0	0	0
																			84772.6	44469.2	41732.2	43040.5	29368.2	15101	84772.6	46437.2	32077.3	0	1689.64	0	147.21	4421.35	0	0	0	0	0	0	0	0	0	0	0	0	0	0	0	0	0
																			114203	60176.7	56373.4	57830.1	39749.4	20427.3	114203	63835.5	41795.4	0	2248.95	0	243.33	6080.34	0	0	0	0	0	0	0	0	0	0	0	0	0	0	0	0	0
																			156109	78537.5	75377.1	80731.8	51794.9	26742.5	156109	84756.2	60080.4	0	3244.74	0	362.239	7665.36	0	0	0	0	0	0	0	0	0	0	0	0	0	0	0	0	0
																			193066	98995.2	94037	99029.2	65308.6	33686.6	193066	106321	72918.3	0	4343.41	0	443.86	9039.37	0	0	0	0	0	0	0	0	0	0	0	0	0	0	0	0	0
																			159834	81938.3	77888.9	81945	54126.5	27811.8	159834	88938.4	58911.6	0	3995.83	0	413.895	7574.2	0	0	0	0	0	0	0	0	0	0	0	0	0	0	0	0	0
																			173921	89076.8	84637.1	89283.7	58754.2	30322.6	173921	95191.2	65710.9	0	3997.63	0	395.189	8625.86	0	0	0	0	0	0	0	0	0	0	0	0	0	0	0	0	0
																			157381	79718.3	76203.9	81177.1	52587.8	27130.5	157381	84947.9	61449.1	0	3553.93	0	297.608	7132.43	0	0	0	0	0	0	0	0	0	0	0	0	0	0	0	0	0
																			36271.9	18981.6	17739.1	18532.8	12478.3	6503.3	36271.9	18753.1	14541.7	0	648.964	0	115.455	2212.73	0	0	0	0	0	0	0	0	0	0	0	0	0	0	0	0	0
																			144813	73371.8	70080.4	74732.3	48353.5	25018.3	144813	78258.6	56267	0	2839.23	0	246.476	7201.41	0	0	0	0	0	0	0	0	0	0	0	0	0	0	0	0	0
																			168757	87485.4	82635.1	86121.7	57700	29785.4	168757	92229.9	63760.3	0	4047.51	0	291.174	8427.95	0	0	0	0	0	0	0	0	0	0	0	0	0	0	0	0	0
																			208912	108666	102360	106552	71612.6	37053.5	208912	114302	80149.4	0	4253.34	0	327.564	9879.64	0	0	0	0	0	0	0	0	0	0	0	0	0	0	0	0	0
																			156134	81113.8	76477.3	79656.5	53496.2	27617.5	156134	86292.9	58369.2	0	3422.07	0	359.465	7690.15	0	0	0	0	0	0	0	0	0	0	0	0	0	0	0	0	0
																			138231	70844.1	67359.9	70871	46718.4	24125.7	138231	76756.1	50816.3	0	3534.93	0	280.176	6843.43	0	0	0	0	0	0	0	0	0	0	0	0	0	0	0	0	0
																			77888.6	40907.9	38340.7	39547.9	27049.1	13858.7	77888.6	42071.2	29730.1	0	1678.99	0	117.945	4290.46	0	0	0	0	0	0	0	0	0	0	0	0	0	0	0	0	0
																			194144	99785	94705.5	99438.1	65978.2	33806.8	194144	106752	73678.9	0	4167.92	0	289.319	9255.37	0	0	0	0	0	0	0	0	0	0	0	0	0	0	0	0	0
																			183212	95324.7	89903	93308.8	62944.7	32380	183212	101857	68161.8	0	3693.83	0	298.296	9200.63	0	0	0	0	0	0	0	0	0	0	0	0	0	0	0	0	0
																			192658	101602	95200.3	97458.1	67145.5	34456.2	192658	107547	70869.2	0	4681	0	436.834	9124.36	0	0	0	0	0	0	0	0	0	0	0	0	0	0	0	0	0
																			134422	71465.9	66626	67796.1	47226.9	24239	134422	73857.3	49930.9	0	3642.3	0	282.576	6709.09	0	0	0	0	0	0	0	0	0	0	0	0	0	0	0	0	0
																			152876	79378.8	74888.3	77987.4	52347.4	27031.4	152876	84208.8	56893	0	3701.12	0	300.404	7772.44	0	0	0	0	0	0	0	0	0	0	0	0	0	0	0	0	0
																			181192	94709.8	88918.6	92273.4	62497.1	32212.7	181192	97751.6	70062.1	0	4171.25	0	402.823	8804.2	0	0	0	0	0	0	0	0	0	0	0	0	0	0	0	0	0
																			182219	94100.1	89038	93181	62068	32032.1	182219	100180	69029.4	0	3704.66	0	432.81	8872.58	0	0	0	0	0	0	0	0	0	0	0	0	0	0	0	0	0
																			155761	80825.4	76375.8	79385.1	53405.6	27419.8	155761	87377.6	57282.3	0	3021.24	0	270.942	7808.8	0	0	0	0	0	0	0	0	0	0	0	0	0	0	0	0	0
																			152231	78713.5	74464.8	77765.8	51965.9	26747.6	152231	84174.3	56661.7	0	3589.67	0	230.721	7574.18	0	0	0	0	0	0	0	0	0	0	0	0	0	0	0	0	0
																			143382	75040	70522.6	72859.5	49493.7	25546.3	143382	79512.2	53324	0	3157.64	0	285.55	7102.68	0	0	0	0	0	0	0	0	0	0	0	0	0	0	0	0	0
																			182256	94216.7	89099.6	93156	62146.5	32070.2	182256	101421	67977.3	0	3844.77	0	498.801	8513.49	0	0	0	0	0	0	0	0	0	0	0	0	0	0	0	0	0
																			118606	62723.4	58525.1	60080.5	41389.5	21333.9	118606	63766.4	46066.9	0	2395.24	0	195.686	6181.4	0	0	0	0	0	0	0	0	0	0	0	0	0	0	0	0	0
																			198701	103169	97377.5	101324	68035.4	35133.4	198701	110093	74387.2	0	4562.11	0	500.173	9159.07	0	0	0	0	0	0	0	0	0	0	0	0	0	0	0	0	0
																			136004	69832.6	66299.9	69703.9	46100.1	23732.5	136004	74608.1	51232.2	0	3192.55	0	120.396	6850.58	0	0	0	0	0	0	0	0	0	0	0	0	0	0	0	0	0
																			193614	99264	94360.4	99253.3	65562.6	33701.4	193614	106741	73809	0	3969.82	0	305.62	8788.51	0	0	0	0	0	0	0	0	0	0	0	0	0	0	0	0	0
																			130971	67485.9	63978.4	66992.6	44509.2	22976.7	130971	72479.6	49238.4	0	2631.15	0	183.44	6438.39	0	0	0	0	0	0	0	0	0	0	0	0	0	0	0	0	0
																			164355	85601.1	80566.6	83788.8	56496.1	29105	164355	89361.1	62982.8	0	3576.26	0	336.344	8098.94	0	0	0	0	0	0	0	0	0	0	0	0	0	0	0	0	0
																			193662	102580	95801.3	97860.8	67710.4	34869.6	193662	107322	72335.4	0	4133.93	0	309.359	9561.77	0	0	0	0	0	0	0	0	0	0	0	0	0	0	0	0	0
																			200500	106721	99422.9	101077	70446.5	36274.4	200500	113018	73498.9	0	4056.24	0	506.031	9420.95	0	0	0	0	0	0	0	0	0	0	0	0	0	0	0	0	0
																			251822	126552	121630	130192	83479.4	43072.2	251822	140989	93431.5	0	5947.43	0	468.854	10985.8	0	0	0	0	0	0	0	0	0	0	0	0	0	0	0	0	0
																			166476	85145.1	81031.1	85445.3	56181.2	28963.9	166476	90921	63142.8	0	4125	0	307.573	7980.04	0	0	0	0	0	0	0	0	0	0	0	0	0	0	0	0	0
																			115598	59880.9	56548.4	59049.5	39519.2	20361.7	115598	61785.7	45238.9	0	2672.14	0	176.432	5724.73	0	0	0	0	0	0	0	0	0	0	0	0	0	0	0	0	0
																			154138	80494.7	75764.5	78373	53143	27351.6	154138	85287.3	57536.4	0	3266.07	0	233.582	7814.23	0	0	0	0	0	0	0	0	0	0	0	0	0	0	0	0	0
																			159297	80928.7	77290.6	82006.7	53454.1	27474.6	159297	86873.8	60894	0	3489.34	0	309.604	7730.62	0	0	0	0	0	0	0	0	0	0	0	0	0	0	0	0	0
																			204730	105333	99954.5	104775	69526	35807.1	204730	113152	77427.7	0	4353.86	0	215.654	9580.34	0	0	0	0	0	0	0	0	0	0	0	0	0	0	0	0	0
																			198613	101876	96773	101840	67217.7	34658	198613	109686	74684.4	0	4582.58	0	386.794	9273.2	0	0	0	0	0	0	0	0	0	0	0	0	0	0	0	0	0
																			150838	78571.5	74040.9	76797.1	51895.1	26676.5	150838	82052.6	57305.8	0	3539.08	0	192.633	7747.87	0	0	0	0	0	0	0	0	0	0	0	0	0	0	0	0	0
																			122310	64678.1	60423.2	61887.1	42616.3	22061.8	122310	67783.1	45095.5	0	2960.66	0	225.275	6245.85	0	0	0	0	0	0	0	0	0	0	0	0	0	0	0	0	0
																			153431	78872.4	74908.6	78522.9	52133.4	26739	153431	83924.5	58128.6	0	3748.55	0	115.716	7514.01	0	0	0	0	0	0	0	0	0	0	0	0	0	0	0	0	0
																			172307	88461.5	84013.2	88293.9	58447.2	30014.2	172307	94619.3	65459.4	0	3915.18	0	247.768	8065.42	0	0	0	0	0	0	0	0	0	0	0	0	0	0	0	0	0
																			206866	105922	100627	106240	69837.6	36084.2	206866	111942	80432.2	0	4395.2	0	525.831	9571.52	0	0	0	0	0	0	0	0	0	0	0	0	0	0	0	0	0
																			212615	105586	102152	110462	69524.6	36061.7	212615	118352	79725.3	0	4471.04	0	314.552	9751.82	0	0	0	0	0	0	0	0	0	0	0	0	0	0	0	0	0
																			235481	120597	114736	120745	79624.7	40972.3	235481	130354	89054.7	0	5137.86	0	457.441	10476.6	0	0	0	0	0	0	0	0	0	0	0	0	0	0	0	0	0
																			159688	82515	78102.5	81586	54464.7	28050.3	159688	88962.6	58917.6	0	3668.88	0	193.54	7945.9	0	0	0	0	0	0	0	0	0	0	0	0	0	0	0	0	0
																			174122	89381.7	84864.4	89257.6	58998.8	30382.8	174122	97299.4	64208.6	0	3860.43	0	511.903	8241.62	0	0	0	0	0	0	0	0	0	0	0	0	0	0	0	0	0
																			173822	89692.7	84923.4	88898.7	59155.1	30537.6	173822	96711	65554.1	0	3237.77	0	336.107	7983.1	0	0	0	0	0	0	0	0	0	0	0	0	0	0	0	0	0
																			189668	97975.9	92691.6	96976.4	64704.5	33271.4	189668	104763	72092.2	0	4060.5	0	319.298	8433.28	0	0	0	0	0	0	0	0	0	0	0	0	0	0	0	0	0
																			146610	77519.6	72563.1	74047.1	51343.6	26176.1	146610	81276.7	54170.4	0	3550.24	0	148.902	7464.03	0	0	0	0	0	0	0	0	0	0	0	0	0	0	0	0	0
																			206872	104965	100281	106590	69269.8	35695	206872	112804	79850.9	0	4522.91	0	478.571	9215.02	0	0	0	0	0	0	0	0	0	0	0	0	0	0	0	0	0
																			162443	83533	79123.3	83319.3	55099.1	28433.9	162443	86841.6	64117.4	0	3479.13	0	246.172	7758.32	0	0	0	0	0	0	0	0	0	0	0	0	0	0	0	0	0
																			165637	87310.2	81654.3	83983.1	57647.7	29662.5	165637	89130.7	64547.2	0	3322.92	0	295.621	8340.99	0	0	0	0	0	0	0	0	0	0	0	0	0	0	0	0	0
																			189747	97421.2	92586.4	97161	64329.3	33091.9	189747	105702	70542.6	0	4460.15	0	252.557	8790.47	0	0	0	0	0	0	0	0	0	0	0	0	0	0	0	0	0
																			170836	86769.8	82896	87940.2	57283.3	29486.5	170836	93959	64783.4	0	3875.32	0	98.5873	8119.84	0	0	0	0	0	0	0	0	0	0	0	0	0	0	0	0	0
																			103271	54535.1	50951.9	52319.5	35978.3	18556.9	103271	56270.5	38696.2	0	2558.69	0	285.583	5460.44	0	0	0	0	0	0	0	0	0	0	0	0	0	0	0	0	0
																			200019	103603	97852.2	102167	68447.8	35155.3	200019	108495	76813.6	0	4641.24	0	435.408	9634.08	0	0	0	0	0	0	0	0	0	0	0	0	0	0	0	0	0
																			153141	77639.1	74243.2	78898	51282	26357.2	153141	84249.7	58126.8	0	3148.59	0	171.994	7444.03	0	0	0	0	0	0	0	0	0	0	0	0	0	0	0	0	0
																			161070	82881.7	78596.7	82473.5	54703.5	28178.2	161070	88480.4	60510.6	0	3962.31	0	256.39	7860.64	0	0	0	0	0	0	0	0	0	0	0	0	0	0	0	0	0
																			204080	106691	100354	103726	70422.9	36267.6	204080	114069	75511.5	0	4411.83	0	336.992	9750.92	0	0	0	0	0	0	0	0	0	0	0	0	0	0	0	0	0
																			185827	95326.1	90617.3	95209.8	62938.8	32387.3	185827	104284	67855.1	0	4457.94	0	316.146	8913.84	0	0	0	0	0	0	0	0	0	0	0	0	0	0	0	0	0
																			121845	62726.7	59449	62396	41391.3	21335.4	121845	67328.8	45657.3	0	2457.09	0	189.108	6212.64	0	0	0	0	0	0	0	0	0	0	0	0	0	0	0	0	0
																			192734	97226.6	93304.7	99429	64268.7	32957.9	192734	107262	71849.7	0	4812.29	0	374.592	8435.6	0	0	0	0	0	0	0	0	0	0	0	0	0	0	0	0	0
																			142915	73815.6	69788.6	73126.3	48586.9	25228.8	142915	77462.8	55192.9	0	3028.2	0	110.349	7120.61	0	0	0	0	0	0	0	0	0	0	0	0	0	0	0	0	0
																			155751	79670.1	75755.5	79995.8	52599.1	27071	155751	85278.2	59766.7	0	3012.91	0	295.391	7398.01	0	0	0	0	0	0	0	0	0	0	0	0	0	0	0	0	0
																			117464	62607.8	58185.5	59278.2	41263.1	21344.7	117464	64137.7	44430.5	0	2667.22	0	279.136	5949.12	0	0	0	0	0	0	0	0	0	0	0	0	0	0	0	0	0
																			97032.6	50443.3	47518.1	49514.5	33267.4	17175.9	97032.6	51690.8	38358	0	2036.71	0	56.9689	4890.15	0	0	0	0	0	0	0	0	0	0	0	0	0	0	0	0	0
																			100667	52383.4	49265.7	51401.1	34489.5	17893.9	100667	53853	39303.1	0	1855.7	0	259.8	5395.26	0	0	0	0	0	0	0	0	0	0	0	0	0	0	0	0	0
																			226170	116341	110555	115615	76828.8	39511.8	226170	129367	81944.5	0	4479.06	0	211.663	10167.5	0	0	0	0	0	0	0	0	0	0	0	0	0	0	0	0	0
																			184883	94925.8	90066.2	94816.6	62578.3	32347.5	184883	100964	70648.5	0	4151.2	0	299.925	8819.45	0	0	0	0	0	0	0	0	0	0	0	0	0	0	0	0	0
																			136626	69718.7	66407.5	70218.7	46040.8	23677.9	136626	74184.5	52536	0	2897	0	147.313	6861.3	0	0	0	0	0	0	0	0	0	0	0	0	0	0	0	0	0
																			110602	57709.1	54263.6	56338.6	37968.4	19740.7	110602	59803	42179.2	0	2684.71	0	232.743	5702.44	0	0	0	0	0	0	0	0	0	0	0	0	0	0	0	0	0
																			108098	56548.9	53071.3	55026.3	37283.8	19265.1	108098	59207.9	40867.9	0	2132.68	0	144.55	5744.56	0	0	0	0	0	0	0	0	0	0	0	0	0	0	0	0	0
																			133865	69693.6	65629.1	68235.5	45962.2	23731.5	133865	74000.8	50414.5	0	2643.82	0	333.018	6472.47	0	0	0	0	0	0	0	0	0	0	0	0	0	0	0	0	0
																			142810	72118	68937.4	73873	47497.1	24620.9	142810	76738.5	56255.2	0	2520.65	0	207.862	7088.22	0	0	0	0	0	0	0	0	0	0	0	0	0	0	0	0	0
																			172844	91727.5	85661.6	87182.4	60515.1	31212.4	172844	96918.6	63133.5	0	4056.98	0	307.274	8427.72	0	0	0	0	0	0	0	0	0	0	0	0	0	0	0	0	0
																			227875	116094	110681	117194	76635.4	39458.9	227875	128631	83809.6	0	4722.82	0	607.531	10103.7	0	0	0	0	0	0	0	0	0	0	0	0	0	0	0	0	0
																			143462	73861.6	69987.2	73474.4	48677.1	25184.5	143462	78833.5	54033.5	0	3405.95	0	253.063	6935.58	0	0	0	0	0	0	0	0	0	0	0	0	0	0	0	0	0
																			178336	92780.4	87524.7	90811.3	61425.2	31355.2	178336	96168.7	68710.7	0	4624.31	0	350.982	8481.4	0	0	0	0	0	0	0	0	0	0	0	0	0	0	0	0	0
																			178220	92593.9	87394.3	90825.2	61223.2	31370.8	178220	97422.6	68078.8	0	4060.24	0	224.232	8433.62	0	0	0	0	0	0	0	0	0	0	0	0	0	0	0	0	0
																			155874	79455.7	75805.6	80068.2	52463.2	26992.6	155874	87669.2	57614.3	0	2661.21	0	171.775	7757.31	0	0	0	0	0	0	0	0	0	0	0	0	0	0	0	0	0
																			169652	89110.1	83545.8	86106.1	58791.9	30318.2	169652	93690.9	62939.7	0	4126.77	0	404.848	8489.71	0	0	0	0	0	0	0	0	0	0	0	0	0	0	0	0	0
																			156747	81690.7	76845.8	79901	53871	27819.8	156747	85071.7	61023.4	0	2599.65	0	257.423	7794.56	0	0	0	0	0	0	0	0	0	0	0	0	0	0	0	0	0
																			149704	77392.2	73237.1	76467.4	50988.5	26403.7	149704	84180.6	54862.1	0	3200.16	0	273.016	7188.61	0	0	0	0	0	0	0	0	0	0	0	0	0	0	0	0	0
																			151282	77281.3	73573.6	77708.2	51101.6	26179.7	151282	82898.4	57354.8	0	3435.87	0	236.883	7355.79	0	0	0	0	0	0	0	0	0	0	0	0	0	0	0	0	0
																			203668	104842	99543.9	104124	69136.9	35704.8	203668	115336	74037.5	0	4524.14	0	504.372	9265.75	0	0	0	0	0	0	0	0	0	0	0	0	0	0	0	0	0
																			117057	60785.5	57371.7	59685.6	40122.1	20663.4	117057	64697.7	43691	0	2460.06	0	169.006	6039.53	0	0	0	0	0	0	0	0	0	0	0	0	0	0	0	0	0
																			145849	75917.3	71502.2	74347.3	50039.4	25877.9	145849	81422.6	53862.9	0	2733.87	0	239.823	7590.24	0	0	0	0	0	0	0	0	0	0	0	0	0	0	0	0	0
																			196879	101183	96082.1	100797	66916.9	34266.6	196879	106508	76491.1	0	4390.71	0	281.416	9208.2	0	0	0	0	0	0	0	0	0	0	0	0	0	0	0	0	0
																			208644	105625	101316	107328	69854.6	35770.8	208644	117328	77439.9	0	4359.65	0	41.7781	9474.34	0	0	0	0	0	0	0	0	0	0	0	0	0	0	0	0	0
																			171019	87079.1	83087.3	87931.7	57535.3	29543.8	171019	93960.2	64885.6	0	3715.7	0	174.325	8283.21	0	0	0	0	0	0	0	0	0	0	0	0	0	0	0	0	0
																			172377	89959.8	84675.5	87701.8	59378.5	30581.3	172377	94309.9	65175.2	0	4102.95	0	380.437	8408.89	0	0	0	0	0	0	0	0	0	0	0	0	0	0	0	0	0
																			193038	100402	94692.4	98345.6	66355.8	34046.2	193038	106011	73781.3	0	3916.91	0	355.221	8973.36	0	0	0	0	0	0	0	0	0	0	0	0	0	0	0	0	0
																			189717	97916.3	92828.7	96887.9	64804.2	33112.1	189717	105132	70742.3	0	4510.69	0	202.423	9128.89	0	0	0	0	0	0	0	0	0	0	0	0	0	0	0	0	0
																			202484	103750	98528.6	103955	68358.8	35391	202484	111278	77099.9	0	4037.24	0	350.866	9717.6	0	0	0	0	0	0	0	0	0	0	0	0	0	0	0	0	0
																			136547	70864.1	66893.4	69654.1	46737.5	24126.7	136547	76276.8	49571.3	0	3015.14	0	432.219	7252.01	0	0	0	0	0	0	0	0	0	0	0	0	0	0	0	0	0
																			208301	108546	102343	105958	71652.3	36893.7	208301	116808	76338.1	0	5312.43	0	497.971	9344.77	0	0	0	0	0	0	0	0	0	0	0	0	0	0	0	0	0
																			210916	110040	103588	107328	72597.6	37442.7	210916	116214	79618.6	0	5091.78	0	398.063	9593.28	0	0	0	0	0	0	0	0	0	0	0	0	0	0	0	0	0
																			178481	92237	87108.2	91372.4	60830.7	31406.3	178481	95903.9	70199.4	0	3359.97	0	423.115	8594.26	0	0	0	0	0	0	0	0	0	0	0	0	0	0	0	0	0
																			224102	116127	109806	114296	76611.3	39515.4	224102	125674	82811.9	0	5024.49	0	440.981	10150.4	0	0	0	0	0	0	0	0	0	0	0	0	0	0	0	0	0
																			124003	63007.6	60138.6	63864.4	41561.8	21445.9	124003	68037.6	47644.2	0	2050.12	0	177.626	6093.52	0	0	0	0	0	0	0	0	0	0	0	0	0	0	0	0	0
																			168653	85366.5	81782.3	86870.8	56292	29074.5	168653	94886.2	62032.9	0	3655.56	0	218.832	7859.5	0	0	0	0	0	0	0	0	0	0	0	0	0	0	0	0	0
																			212206	107934	103226	108980	71359.7	36574.2	212206	120624	77240.7	0	4550.52	0	147.241	9643.89	0	0	0	0	0	0	0	0	0	0	0	0	0	0	0	0	0
																			161582	85544.9	79825.7	81755.9	56493.5	29051.5	161582	89331	60414.2	0	3317.9	0	407.885	8110.58	0	0	0	0	0	0	0	0	0	0	0	0	0	0	0	0	0
																			160340	84137.2	78995.8	81344.3	55637.4	28499.7	160340	87908.7	60765.3	0	3575.73	0	300.734	7789.56	0	0	0	0	0	0	0	0	0	0	0	0	0	0	0	0	0
																			220621	114159	108086	112535	75465.2	38694	220621	123726	82325.7	0	4589.78	0	252.256	9726.86	0	0	0	0	0	0	0	0	0	0	0	0	0	0	0	0	0
																			135783	70921.1	66705.4	69077.9	46763.9	24157.2	135783	76254.1	49608	0	2934.31	0	354.037	6632.81	0	0	0	0	0	0	0	0	0	0	0	0	0	0	0	0	0
																			148767	78065.6	73183	75584	51454.6	26611	148767	80289	57195	0	3416.37	0	140.839	7725.84	0	0	0	0	0	0	0	0	0	0	0	0	0	0	0	0	0
																			201446	104098	98503.4	102943	68836.1	35261.4	201446	109600	78586.3	0	3634.64	0	353.649	9271.28	0	0	0	0	0	0	0	0	0	0	0	0	0	0	0	0	0
																			198645	101659	96725.1	101920	67222.9	34436.2	198645	108437	76627.8	0	4104.21	0	230.911	9244.48	0	0	0	0	0	0	0	0	0	0	0	0	0	0	0	0	0
																			176775	90689.4	86039.9	90735.3	59823.4	30866	176775	95051	69784	0	3483.7	0	415.654	8040.86	0	0	0	0	0	0	0	0	0	0	0	0	0	0	0	0	0
																			152316	80778	75344.2	76971.4	53266.4	27511.6	152316	83883.5	56662.5	0	3426.68	0	375.287	7967.7	0	0	0	0	0	0	0	0	0	0	0	0	0	0	0	0	0
																			235066	121411	114952	120114	80070.2	41340.9	235066	129332	88489.1	0	6280.5	0	472.726	10492	0	0	0	0	0	0	0	0	0	0	0	0	0	0	0	0	0
																			164341	84987.3	80395.3	83945.3	56030.9	28956.4	164341	92029.5	60409.7	0	3376.16	0	267.773	8257.53	0	0	0	0	0	0	0	0	0	0	0	0	0	0	0	0	0
																			98782.5	51120.9	48299	50483.5	33724.3	17396.6	98782.5	53350.5	37478.4	0	2456.37	0	123.948	5373.23	0	0	0	0	0	0	0	0	0	0	0	0	0	0	0	0	0
																			212429	110802	104424	108005	73210.7	37591.3	212429	118078	79151.4	0	4775.53	0	333.23	10090.4	0	0	0	0	0	0	0	0	0	0	0	0	0	0	0	0	0
																			190392	98021.5	92884.8	97506.8	64708.3	33313.2	190392	103741	73611.3	0	3633.77	0	265.03	9141.08	0	0	0	0	0	0	0	0	0	0	0	0	0	0	0	0	0
																			158946	83005.2	78206.8	80739.4	54817.2	28188	158946	89631.7	57787.1	0	3399.36	0	329.798	7798.17	0	0	0	0	0	0	0	0	0	0	0	0	0	0	0	0	0
																			180458	92418.5	87968.1	92489.7	60941	31477.6	180458	101047	66480.9	0	4067.14	0	284.432	8578.83	0	0	0	0	0	0	0	0	0	0	0	0	0	0	0	0	0
																			111953	56932.5	54276.8	57676.4	37520.1	19412.4	111953	61263.6	42465.2	0	2262.39	0	282.828	5679.1	0	0	0	0	0	0	0	0	0	0	0	0	0	0	0	0	0
																			272667	138696	132524	140142	91618.5	47078	272667	152489	101011	0	6796.79	0	552.851	11816.8	0	0	0	0	0	0	0	0	0	0	0	0	0	0	0	0	0
																			128954	66546.4	62981.7	65972.1	43935.1	22611.3	128954	69610.8	50004.1	0	2789.04	0	84.2216	6465.71	0	0	0	0	0	0	0	0	0	0	0	0	0	0	0	0	0
																			173923	89161.8	84832.8	89090.6	58939.2	30222.6	173923	95848.9	65438.1	0	4339.26	0	162.951	8134.22	0	0	0	0	0	0	0	0	0	0	0	0	0	0	0	0	0
																			149385	78497.5	73690.6	75694.2	51929.6	26567.9	149385	83764.5	54471.5	0	3171.68	0	266.095	7711	0	0	0	0	0	0	0	0	0	0	0	0	0	0	0	0	0
																			127724	66161.7	62442.8	65281.3	43635.1	22526.6	127724	68554.7	49688.1	0	2770	0	193.183	6518.08	0	0	0	0	0	0	0	0	0	0	0	0	0	0	0	0	0
																			200479	103173	97973.2	102506	68157.6	35015.8	200479	112249	73769.3	0	4581.4	0	263.236	9616.61	0	0	0	0	0	0	0	0	0	0	0	0	0	0	0	0	0
																			236827	118353	114295	122531	78302.4	40050.1	236827	133544	87558.1	0	5142.44	0	456.775	10125.3	0	0	0	0	0	0	0	0	0	0	0	0	0	0	0	0	0
																			157359	81265.3	76836.4	80522.4	53458	27807.3	157359	85823.3	59345.8	0	4019.28	0	303.663	7866.77	0	0	0	0	0	0	0	0	0	0	0	0	0	0	0	0	0
																			148965	77245.4	72932.4	76032.8	50979.4	26266	148965	81114.6	57138	0	3620.47	0	278.608	6813.57	0	0	0	0	0	0	0	0	0	0	0	0	0	0	0	0	0
																			203533	101454	97959.8	105574	67010.8	34443.2	203533	113016	77040.7	0	4011.98	0	333.237	9131.8	0	0	0	0	0	0	0	0	0	0	0	0	0	0	0	0	0
																			122458	63446.2	59893	62564.9	41943.3	21502.9	122458	66081	47155.6	0	2701.19	0	221.586	6298.6	0	0	0	0	0	0	0	0	0	0	0	0	0	0	0	0	0
																			213991	108751	103939	110052	71755.6	36995	213991	118376	80507.7	0	4938.4	0	277.061	9891.64	0	0	0	0	0	0	0	0	0	0	0	0	0	0	0	0	0
																			167412	87691.2	82426.6	84985.5	57910.1	29781.1	167412	91895	63504.6	0	3721.48	0	203.664	8087.33	0	0	0	0	0	0	0	0	0	0	0	0	0	0	0	0	0
																			140666	71637.8	68314	72352.4	47269.9	24367.9	140666	77382	53305	0	3078.79	0	188.16	6712.53	0	0	0	0	0	0	0	0	0	0	0	0	0	0	0	0	0
																			74710.3	39110	36699.7	38010.6	25780.6	13329.5	74710.3	40267.7	28799	0	1510.39	0	120.653	4012.51	0	0	0	0	0	0	0	0	0	0	0	0	0	0	0	0	0
																			181905	92810.3	88447.7	93457.5	61268.5	31541.9	181905	100607	67402	0	4873.64	0	534.448	8487.57	0	0	0	0	0	0	0	0	0	0	0	0	0	0	0	0	0
																			186149	97089.9	91446.4	94702.4	64177.2	32912.7	186149	105504	67712.7	0	3704.5	0	205.543	9022.43	0	0	0	0	0	0	0	0	0	0	0	0	0	0	0	0	0
																			92895.1	47462.4	45100	47795.2	31243.8	16218.5	92895.1	49905.7	36044	0	2076.81	0	168.345	4700.34	0	0	0	0	0	0	0	0	0	0	0	0	0	0	0	0	0
																			200107	103115	97742.4	102365	68177.5	34937	200107	109845	75713.7	0	4857.53	0	452.622	9238.12	0	0	0	0	0	0	0	0	0	0	0	0	0	0	0	0	0
																			164883	84265.7	80246.2	84636.4	55652.5	28613.2	164883	90407.8	62255.7	0	3922.07	0	290.394	8006.67	0	0	0	0	0	0	0	0	0	0	0	0	0	0	0	0	0
																			150406	77293.8	73394	77012.4	51023.6	26270.2	150406	83632.5	55809.6	0	3324.19	0	236.738	7403.37	0	0	0	0	0	0	0	0	0	0	0	0	0	0	0	0	0
																			225657	114010	109231	116426	75155.9	38853.8	225657	125299	84383.8	0	5074.09	0	550.139	10349.4	0	0	0	0	0	0	0	0	0	0	0	0	0	0	0	0	0
																			217600	113049	106730	110871	74570.5	38478.8	217600	121682	80779.7	0	4892.92	0	423.778	9822.02	0	0	0	0	0	0	0	0	0	0	0	0	0	0	0	0	0
																			184725	95229.8	90254.5	94470	62855	32374.9	184725	101681	68973.3	0	4639.88	0	448.896	8981.15	0	0	0	0	0	0	0	0	0	0	0	0	0	0	0	0	0
																			197125	99499.4	95329.8	101795	65588.7	33910.7	197125	108423	75009.8	0	4246.61	0	470.531	8975.21	0	0	0	0	0	0	0	0	0	0	0	0	0	0	0	0	0
																			174207	90269.3	85417.1	88789.8	59674.2	30595.1	174207	97978	63475.2	0	3986.19	0	258.822	8508.63	0	0	0	0	0	0	0	0	0	0	0	0	0	0	0	0	0
																			254685	128998	123420	131265	85146.2	43851.6	254685	141259	96180.9	0	5217.68	0	635.878	11391.6	0	0	0	0	0	0	0	0	0	0	0	0	0	0	0	0	0
																			195360	99695.3	95175.1	100185	65926.4	33768.9	195360	109091	72678	0	4841.46	0	-20.6659	8770.49	0	0	0	0	0	0	0	0	0	0	0	0	0	0	0	0	0
																			140127	72325.9	68582.6	71544.2	47797.3	24528.5	140127	78049.8	51196.5	0	3588.42	0	173.663	7118.49	0	0	0	0	0	0	0	0	0	0	0	0	0	0	0	0	0
																			208186	106811	101568	106619	70527.8	36283.4	208186	116578	77697.1	0	4201.5	0	248.772	9461.14	0	0	0	0	0	0	0	0	0	0	0	0	0	0	0	0	0
																			250671	127185	121723	128948	83884.3	43300.5	250671	139569	94521	0	5849.11	0	322.692	10408.9	0	0	0	0	0	0	0	0	0	0	0	0	0	0	0	0	0
																			177621	91894.2	86865.9	90754.9	60594.9	31299.3	177621	98411.9	66707.2	0	3841.96	0	374.573	8285.16	0	0	0	0	0	0	0	0	0	0	0	0	0	0	0	0	0
																			131188	66599.8	63609.2	67578.3	43959.8	22640	131188	71545.3	50398.2	0	2704.75	0	285.518	6253.79	0	0	0	0	0	0	0	0	0	0	0	0	0	0	0	0	0
																			155823	80876.8	76426	79396.9	53411.6	27465.2	155823	86580.4	57691	0	3555.33	0	397.519	7598.6	0	0	0	0	0	0	0	0	0	0	0	0	0	0	0	0	0
																			151972	78888.4	74461.4	77510.4	52026.3	26862.2	151972	84096	56505.4	0	3634.21	0	324.408	7411.85	0	0	0	0	0	0	0	0	0	0	0	0	0	0	0	0	0
																			164541	85784.1	80849	83691.5	56689.5	29094.6	164541	91819.2	60876.5	0	3646.47	0	223.002	7975.32	0	0	0	0	0	0	0	0	0	0	0	0	0	0	0	0	0
																			89039.7	46511.5	43708.3	45331.4	30621	15890.5	89039.7	47912.4	34058.5	0	2227.79	0	134.199	4706.73	0	0	0	0	0	0	0	0	0	0	0	0	0	0	0	0	0
																			149278	78431.4	73527.4	75750.4	51782.8	26648.5	149278	83349.9	55348.5	0	2772.42	0	275.783	7531.22	0	0	0	0	0	0	0	0	0	0	0	0	0	0	0	0	0
																			173333	89425.1	84671	88662.1	58926.4	30498.8	173333	96871	65042.5	0	2956.52	0	334.032	8129.06	0	0	0	0	0	0	0	0	0	0	0	0	0	0	0	0	0
																			186933	96488.7	91433.2	95499.9	63821.4	32667.3	186933	102733	70905.1	0	4351.76	0	239.786	8703.33	0	0	0	0	0	0	0	0	0	0	0	0	0	0	0	0	0
																			225204	116514	110193	115011	76811.6	39702.4	225204	123056	86696.6	0	4988.1	0	526.215	9937.4	0	0	0	0	0	0	0	0	0	0	0	0	0	0	0	0	0
																			219287	111619	106480	112807	73687.6	37931.1	219287	119498	84650.5	0	4550.55	0	320.807	10268	0	0	0	0	0	0	0	0	0	0	0	0	0	0	0	0	0
																			160731	82665.4	78322.5	82409	54486.7	28178.7	160731	86589.6	62468.7	0	3383.24	0	362.501	7927.44	0	0	0	0	0	0	0	0	0	0	0	0	0	0	0	0	0
																			101216	53134.2	49772.1	51443.8	35046.7	18087.5	101216	54341.3	39062.5	0	2217.2	0	214.492	5380.41	0	0	0	0	0	0	0	0	0	0	0	0	0	0	0	0	0
																			115930	60056.5	56661.9	59268.4	39578.6	20477.9	115930	61644.6	45520	0	2571.42	0	177.094	6017.09	0	0	0	0	0	0	0	0	0	0	0	0	0	0	0	0	0
																			282763	143743	137324	145439	95023.5	48719.4	282763	154917	108346	0	7093.68	0	598.926	11807	0	0	0	0	0	0	0	0	0	0	0	0	0	0	0	0	0
																			159789	81308.7	77562.2	82227	53716.6	27592.1	159789	87255.8	61315	0	3168.77	0	238.93	7810.65	0	0	0	0	0	0	0	0	0	0	0	0	0	0	0	0	0
																			133092	69233.2	65234.7	67857.1	45659.3	23573.9	133092	73366.3	49503.3	0	2990.44	0	324.382	6907.38	0	0	0	0	0	0	0	0	0	0	0	0	0	0	0	0	0
																			211001	105848	101895	109106	69873.7	35974.4	211001	116911	79691	0	4888.09	0	232.321	9278.28	0	0	0	0	0	0	0	0	0	0	0	0	0	0	0	0	0
																			175237	88870	85046.2	90191.2	58724.8	30145.2	175237	95644.5	67090.7	0	4419.22	0	42.8416	8040.1	0	0	0	0	0	0	0	0	0	0	0	0	0	0	0	0	0
																			140737	74797.7	69711.5	71025.7	49392	25405.8	140737	76443.1	53751.8	0	3093.55	0	133.066	7315.76	0	0	0	0	0	0	0	0	0	0	0	0	0	0	0	0	0
																			220522	112675	107367	113156	74443.1	38231.9	220522	122522	82785.9	0	4620.45	0	423.787	10170.1	0	0	0	0	0	0	0	0	0	0	0	0	0	0	0	0	0
																			165373	83729.8	80100.4	85272.3	55182.1	28547.7	165373	90793.3	62356	0	4194.78	0	245.699	7782.97	0	0	0	0	0	0	0	0	0	0	0	0	0	0	0	0	0
																			209632	104438	100868	108765	68987.3	35450.2	209632	116191	79016.5	0	4591.35	0	307.735	9525.25	0	0	0	0	0	0	0	0	0	0	0	0	0	0	0	0	0
																			176196	89541.7	85468	90727.8	59131	30410.8	176196	95359.8	68618.3	0	3620.44	0	346.048	8251.2	0	0	0	0	0	0	0	0	0	0	0	0	0	0	0	0	0
																			196401	102257	96325.7	100075	67399.6	34856.9	196401	107914	73943.4	0	4814.69	0	435.568	9292.98	0	0	0	0	0	0	0	0	0	0	0	0	0	0	0	0	0
																			204876	104038	99378.4	105498	68715.5	35322.3	204876	111411	78668.3	0	4940.29	0	276.343	9579.92	0	0	0	0	0	0	0	0	0	0	0	0	0	0	0	0	0
																			177464	92040.1	87004.5	90459.4	60874.3	31165.8	177464	99800.9	64838.5	0	3755.02	0	268.829	8800.61	0	0	0	0	0	0	0	0	0	0	0	0	0	0	0	0	0
																			233386	120897	114282	119104	79824.4	41073	233386	130450	87230.9	0	5004.54	0	381.129	10318.7	0	0	0	0	0	0	0	0	0	0	0	0	0	0	0	0	0
																			93150.2	49134.9	45892.8	47257.4	32328	16806.9	93150.2	50034.1	36066.6	0	1883.78	0	251.928	4913.72	0	0	0	0	0	0	0	0	0	0	0	0	0	0	0	0	0
																			159325	83407.9	78376.5	80948.9	55074.9	28333.1	159325	87358.3	59747.5	0	3995.11	0	347.699	7876.77	0	0	0	0	0	0	0	0	0	0	0	0	0	0	0	0	0
																			176035	89555.5	85451.6	90583.4	59185.7	30369.8	176035	95377.5	67673.2	0	4448.12	0	307.47	8228.77	0	0	0	0	0	0	0	0	0	0	0	0	0	0	0	0	0
																			224333	112715	108476	115857	74544.9	38170.5	224333	126513	82451.3	0	4967.29	0	382.51	10018.8	0	0	0	0	0	0	0	0	0	0	0	0	0	0	0	0	0
																			167818	87129.8	82173	85644.6	57419.5	29710.4	167818	91375.1	63942.6	0	3853.57	0	287.988	8358.26	0	0	0	0	0	0	0	0	0	0	0	0	0	0	0	0	0
																			155707	80707.6	76178.2	79528.4	53226.4	27481.3	155707	84709.5	59612.1	0	3420.19	0	283.604	7681.27	0	0	0	0	0	0	0	0	0	0	0	0	0	0	0	0	0
																			197257	98708.4	95098.7	102159	65255	33453.4	197257	108963	74959.2	0	4049.45	0	494.798	8791.27	0	0	0	0	0	0	0	0	0	0	0	0	0	0	0	0	0
																			175359	90268.1	85577.9	89781.5	59474.9	30793.2	175359	97943.1	64792.8	0	3492.28	0	339.917	8791.37	0	0	0	0	0	0	0	0	0	0	0	0	0	0	0	0	0
																			164578	84245.5	79980.8	84597	55482.6	28762.9	164578	88804.9	64613.5	0	3027.25	0	330.193	7801.9	0	0	0	0	0	0	0	0	0	0	0	0	0	0	0	0	0
																			140531	73270.9	69015.8	71515.4	48420.4	24850.4	140531	76902.4	53805.3	0	2864.37	0	290.077	6668.99	0	0	0	0	0	0	0	0	0	0	0	0	0	0	0	0	0
																			190071	97434.6	92646.7	97424.4	64341.6	33093	190071	104316	72646.7	0	3955.06	0	426.142	8726.7	0	0	0	0	0	0	0	0	0	0	0	0	0	0	0	0	0
																			229462	117548	111854	117608	77667.7	39880	229462	128203	85934.5	0	4758.71	0	375.745	10189.9	0	0	0	0	0	0	0	0	0	0	0	0	0	0	0	0	0
																			214020	110307	104422	109598	72727.4	37579.8	214020	116831	83148.5	0	4127.82	0	385.792	9526.67	0	0	0	0	0	0	0	0	0	0	0	0	0	0	0	0	0
																			156406	82218.8	77096.1	79309.5	54307.6	27911.2	156406	86495	58757.3	0	3410.6	0	415.944	7326.71	0	0	0	0	0	0	0	0	0	0	0	0	0	0	0	0	0
																			238330	124084	117019	121311	81890.8	42193.2	238330	134046	88306.6	0	4662.15	0	478.083	10836.9	0	0	0	0	0	0	0	0	0	0	0	0	0	0	0	0	0
																			173290	89464	84691.4	88598.3	59079.5	30384.5	173290	95447.1	65990.5	0	3509.05	0	331.073	8011.99	0	0	0	0	0	0	0	0	0	0	0	0	0	0	0	0	0
																			246205	126178	119929	126276	83198.4	42979.9	246205	137003	93248.9	0	4610.09	0	528.294	10815.4	0	0	0	0	0	0	0	0	0	0	0	0	0	0	0	0	0
																			197587	101854	96628.5	100959	67274.8	34579.3	197587	111221	71969.1	0	4519.41	0	215.697	9662.05	0	0	0	0	0	0	0	0	0	0	0	0	0	0	0	0	0
																			163711	86510.1	80794.4	82916.4	56940.2	29569.9	163711	89995.5	60854.1	0	4232.58	0	398.546	8230.13	0	0	0	0	0	0	0	0	0	0	0	0	0	0	0	0	0
																			172988	89615.4	84714.3	88273.9	59205.5	30409.9	172988	94683.6	65293.7	0	4290.25	0	235.581	8485.02	0	0	0	0	0	0	0	0	0	0	0	0	0	0	0	0	0
																			177865	91860.7	86833.6	91031	60531.8	31328.9	177865	97449.3	67552.7	0	3748.63	0	301.957	8812	0	0	0	0	0	0	0	0	0	0	0	0	0	0	0	0	0
																			168796	86143.2	82032.5	86763	56873.2	29270	168796	92578.2	64010.7	0	3701.41	0	176.673	8328.58	0	0	0	0	0	0	0	0	0	0	0	0	0	0	0	0	0
																			109198	57734	53916.1	55281.5	38176.2	19557.9	109198	59123	42058	0	2022.7	0	229.993	5763.91	0	0	0	0	0	0	0	0	0	0	0	0	0	0	0	0	0
																			199637	103264	97592.3	102044	68097.5	35166.7	199637	108423	77464.3	0	4020.79	0	334.173	9394.33	0	0	0	0	0	0	0	0	0	0	0	0	0	0	0	0	0
																			211991	111409	104520	107471	73597.3	37811.5	211991	117948	79720	0	4259.2	0	403.012	9661.02	0	0	0	0	0	0	0	0	0	0	0	0	0	0	0	0	0
																			103747	55665.1	51579.4	52167.9	36755.9	18909.2	103747	56140.9	39435.8	0	2505.67	0	202.541	5462.34	0	0	0	0	0	0	0	0	0	0	0	0	0	0	0	0	0
																			116826	59788.5	56824.8	60001.2	39411	20377.4	116826	63904.7	44026.1	0	2587.7	0	253.089	6054.43	0	0	0	0	0	0	0	0	0	0	0	0	0	0	0	0	0
																			187549	97561.1	92089.8	95458.8	64428.7	33132.4	187549	107308	66980.2	0	3975.54	0	396.334	8888.1	0	0	0	0	0	0	0	0	0	0	0	0	0	0	0	0	0
																			231240	121945	114192	117048	80585.4	41359.1	231240	127535	87639.7	0	4952.38	0	387.335	10725.1	0	0	0	0	0	0	0	0	0	0	0	0	0	0	0	0	0
																			190114	98699.7	93137.4	96977	65090.1	33609.7	190114	104075	72980	0	4053	0	453.676	8552.82	0	0	0	0	0	0	0	0	0	0	0	0	0	0	0	0	0
																			174457	89491.8	85057	89399.6	59098	30393.8	174457	96578.4	65348.8	0	3880.06	0	334.265	8315.14	0	0	0	0	0	0	0	0	0	0	0	0	0	0	0	0	0
																			196506	100330	95812.1	100694	66452	33878.2	196506	110165	72886.6	0	4670.97	0	105.273	8678.07	0	0	0	0	0	0	0	0	0	0	0	0	0	0	0	0	0
																			202512	103771	98692.5	103819	68479.9	35291.5	202512	112413	76031.3	0	4525.88	0	360.659	9181.44	0	0	0	0	0	0	0	0	0	0	0	0	0	0	0	0	0
																			191373	98116.4	93314.1	98059.4	64740.1	33376.3	191373	106228	71785.6	0	4129.87	0	346.968	8882.54	0	0	0	0	0	0	0	0	0	0	0	0	0	0	0	0	0
																			216035	110072	104996	111039	72647.4	37424.5	216035	119332	81927.8	0	4802.12	0	450.751	9522.36	0	0	0	0	0	0	0	0	0	0	0	0	0	0	0	0	0
																			232802	118856	113510	119293	78566.8	40289.5	232802	131449	84706.1	0	5745.6	0	348.845	10552.2	0	0	0	0	0	0	0	0	0	0	0	0	0	0	0	0	0
																			237650	119519	114889	122762	78929.6	40589.2	237650	132104	89562.1	0	5273.28	0	314.663	10396.8	0	0	0	0	0	0	0	0	0	0	0	0	0	0	0	0	0
																			188032	96336.3	91701.1	96331	63690.3	32646	188032	105663	69343.9	0	3919.82	0	505.447	8600.25	0	0	0	0	0	0	0	0	0	0	0	0	0	0	0	0	0
																			157575	81561.1	77110.3	80464.8	53844.5	27716.6	157575	87071	59611.9	0	2878.18	0	359.511	7654.44	0	0	0	0	0	0	0	0	0	0	0	0	0	0	0	0	0
																			163315	83648.9	79502.3	83812.5	55210.5	28438.4	163315	89797.7	62180.2	0	2964.32	0	287.183	8085.32	0	0	0	0	0	0	0	0	0	0	0	0	0	0	0	0	0
																			217035	111443	105779	111256	73523.9	37919.4	217035	118385	84397.4	0	4393.94	0	298.005	9560.63	0	0	0	0	0	0	0	0	0	0	0	0	0	0	0	0	0
																			189734	99765.3	93496.8	96236.9	65894.7	33870.6	189734	103779	72387.2	0	3921.66	0	405.047	9240.37	0	0	0	0	0	0	0	0	0	0	0	0	0	0	0	0	0
																			225011	114911	109550	115461	75829.1	39081.5	225011	125639	83854	0	5158.22	0	180.186	10180.2	0	0	0	0	0	0	0	0	0	0	0	0	0	0	0	0	0
																			149432	76344.7	72590.1	76842.1	50295.6	26049.1	149432	80062.3	57936.9	0	4141.43	0	168.96	7122.61	0	0	0	0	0	0	0	0	0	0	0	0	0	0	0	0	0
																			121667	63080.9	59490.6	62176.1	41576.7	21504.2	121667	66228.6	46218.9	0	2808.27	0	248.863	6162.06	0	0	0	0	0	0	0	0	0	0	0	0	0	0	0	0	0
																			126924	65665.3	62063.4	64860.6	43333.8	22331.4	126924	68333.2	49054.2	0	2824.57	0	160.154	6551.89	0	0	0	0	0	0	0	0	0	0	0	0	0	0	0	0	0
																			201866	101648	97610.5	104255	67096	34552.5	201866	113055	75607	0	4053.2	0	233.876	8916.44	0	0	0	0	0	0	0	0	0	0	0	0	0	0	0	0	0
																			180919	91150	87429.1	93489.7	60095.1	31054.9	180919	99521.8	68518.5	0	4058.22	0	325.497	8494.76	0	0	0	0	0	0	0	0	0	0	0	0	0	0	0	0	0
																			207742	104452	100343	107399	68905.3	35546.4	207742	114094	78379.1	0	5482.07	0	375.871	9411.51	0	0	0	0	0	0	0	0	0	0	0	0	0	0	0	0	0
																			87214.6	44811.3	42456.9	44757.7	29522.7	15288.6	87214.6	47173.1	33437.1	0	1705.34	0	153.757	4745.37	0	0	0	0	0	0	0	0	0	0	0	0	0	0	0	0	0
																			94017.3	48796.2	46050	47967.3	32171	16625.2	94017.3	51508.2	35366.4	0	1961.52	0	167.907	5013.22	0	0	0	0	0	0	0	0	0	0	0	0	0	0	0	0	0
																			190564	96584.5	92308.5	98255.1	63635.4	32949.1	190564	106417	70935.8	0	3821.46	0	392.876	8996.13	0	0	0	0	0	0	0	0	0	0	0	0	0	0	0	0	0
																			259789	131373	126000	133788	86763.3	44609.3	259789	148065	94148.9	0	5795.59	0	588.508	11190.6	0	0	0	0	0	0	0	0	0	0	0	0	0	0	0	0	0
																			139719	70402.3	67568.4	72151	46403.9	23998.4	139719	78431.2	51269.2	0	2810.97	0	66.9659	7141.03	0	0	0	0	0	0	0	0	0	0	0	0	0	0	0	0	0
																			146530	75029.2	71387.7	75142.7	49590.9	25438.3	146530	81300.1	54671.8	0	3207.75	0	99.1959	7251.56	0	0	0	0	0	0	0	0	0	0	0	0	0	0	0	0	0
																			168053	85656.5	81570.1	86482.5	56502.3	29154.2	168053	91867.1	64365.6	0	3632.9	0	386.262	7800.82	0	0	0	0	0	0	0	0	0	0	0	0	0	0	0	0	0
																			228716	116926	111357	117359	77211	39714.7	228716	126078	87183	0	4848.83	0	419	10186.9	0	0	0	0	0	0	0	0	0	0	0	0	0	0	0	0	0
																			175360	89559.3	85147.3	90212.9	59027.5	30531.8	175360	94847.6	68493.3	0	3335.32	0	394.802	8289.07	0	0	0	0	0	0	0	0	0	0	0	0	0	0	0	0	0
																			134788	71667.4	66803.8	67983.8	47288.1	24379.3	134788	75197.9	49338.1	0	3138.97	0	181.838	6930.83	0	0	0	0	0	0	0	0	0	0	0	0	0	0	0	0	0
																			194681	99393.8	94769.4	99911.5	65554.8	33839	194681	110067	70885.5	0	3972.98	0	313.05	9441.89	0	0	0	0	0	0	0	0	0	0	0	0	0	0	0	0	0
																			117310	61015.6	57576.4	59733.1	40317.5	20698.1	117310	64341.7	43668.1	0	3081.85	0	140.765	6077.12	0	0	0	0	0	0	0	0	0	0	0	0	0	0	0	0	0
																			235334	122735	115677	119657	81070.2	41664.4	235334	129772	89043.7	0	5479.3	0	478.236	10560.4	0	0	0	0	0	0	0	0	0	0	0	0	0	0	0	0	0
																			95884.5	50580.3	47265.9	48618.5	33335.8	17244.5	95884.5	51854.3	36286	0	2036.68	0	226.085	5481.4	0	0	0	0	0	0	0	0	0	0	0	0	0	0	0	0	0
																			158176	80797.8	76891.9	81284.1	53283.5	27514.2	158176	86944.9	59593.7	0	3350.45	0	393.657	7893.23	0	0	0	0	0	0	0	0	0	0	0	0	0	0	0	0	0
																			219402	111575	106580	112823	73683.1	37892	219402	120598	83546.5	0	4898.91	0	453.248	9905.79	0	0	0	0	0	0	0	0	0	0	0	0	0	0	0	0	0
																			220709	111862	106972	113737	73853.9	38008.2	220709	120970	84496.7	0	4727.7	0	387.091	10127.8	0	0	0	0	0	0	0	0	0	0	0	0	0	0	0	0	0
																			147418	76627.7	72287.3	75130.5	50668.4	25959.3	147418	82189.3	54418.2	0	2985.73	0	330.519	7493.95	0	0	0	0	0	0	0	0	0	0	0	0	0	0	0	0	0
																			242162	122031	117115	125047	80373.1	41657.9	242162	135850	90259.1	0	5172.01	0	492.064	10388.4	0	0	0	0	0	0	0	0	0	0	0	0	0	0	0	0	0
																			218427	114339	107610	110818	75700.3	38638.5	218427	122271	80664.3	0	5112.69	0	404.871	9974.25	0	0	0	0	0	0	0	0	0	0	0	0	0	0	0	0	0
																			155729	81562.9	76532.4	79196.4	53772.3	27790.6	155729	83866.7	59983.9	0	3393.8	0	274.077	8210.42	0	0	0	0	0	0	0	0	0	0	0	0	0	0	0	0	0
																			203893	105918	100032	103861	69920.7	35997.1	203893	114381	75189.9	0	4552	0	336.661	9433.3	0	0	0	0	0	0	0	0	0	0	0	0	0	0	0	0	0
																			197104	102953	96818.7	100285	67975.7	34977.4	197104	107461	75403.9	0	4421.94	0	327.868	9489.88	0	0	0	0	0	0	0	0	0	0	0	0	0	0	0	0	0
																			208574	104591	100591	107982	68974.4	35616.4	208574	116137	78010.6	0	4023.7	0	504.878	9897.36	0	0	0	0	0	0	0	0	0	0	0	0	0	0	0	0	0
																			136758	71851	67367	69390.9	47411.7	24439.3	136758	76268.3	50216.8	0	3089.79	0	379.43	6803.6	0	0	0	0	0	0	0	0	0	0	0	0	0	0	0	0	0
																			133849	70287.5	65877.1	67971.7	46411.7	23875.8	133849	72076	51957.5	0	3031.43	0	175.929	6607.98	0	0	0	0	0	0	0	0	0	0	0	0	0	0	0	0	0
																			191473	99904.3	94103.1	97370.4	66007.6	33896.7	191473	105707	71736.7	0	4518.87	0	216.734	9293.94	0	0	0	0	0	0	0	0	0	0	0	0	0	0	0	0	0
																			213161	110149	104296	108865	72689.3	37460	213161	119517	78686.2	0	4501.54	0	472.685	9983.36	0	0	0	0	0	0	0	0	0	0	0	0	0	0	0	0	0
																			179999	91784.2	87455.3	92543.4	60596.4	31187.8	179999	97853.8	69151.2	0	4264.86	0	286.355	8442.44	0	0	0	0	0	0	0	0	0	0	0	0	0	0	0	0	0
																			219681	109888	105752	113929	72409.5	37478	219681	120729	84605.7	0	4560.76	0	322.589	9462.57	0	0	0	0	0	0	0	0	0	0	0	0	0	0	0	0	0
																			143335	75621.2	70715.3	72620.1	49898.8	25722.4	143335	78897.7	53936.9	0	3052.47	0	291.189	7157	0	0	0	0	0	0	0	0	0	0	0	0	0	0	0	0	0
																			129995	68824.2	64267.3	65727.3	45433.8	23390.4	129995	71939.4	48460.4	0	2998.12	0	156.846	6439.87	0	0	0	0	0	0	0	0	0	0	0	0	0	0	0	0	0
																			136887	72383.3	67670.1	69216.9	47813.9	24569.5	136887	75796	51070.3	0	2898	0	244.82	6877.94	0	0	0	0	0	0	0	0	0	0	0	0	0	0	0	0	0
																			218798	110224	105775	113023	72656.7	37567.4	218798	120810	83169.7	0	4764.09	0	363.581	9689.88	0	0	0	0	0	0	0	0	0	0	0	0	0	0	0	0	0
																			214197	108497	103817	110380	71539.1	36958.1	214197	121555	77999.8	0	4628.43	0	524.867	9488.86	0	0	0	0	0	0	0	0	0	0	0	0	0	0	0	0	0
																			228318	114604	110173	118145	75629.7	38974.5	228318	125630	86744.7	0	5595.81	0	430.725	9916.71	0	0	0	0	0	0	0	0	0	0	0	0	0	0	0	0	0
																			180357	93608.5	88484.3	91872.5	61932.7	31675.8	180357	100081	66731.3	0	4630.04	0	334.557	8579.41	0	0	0	0	0	0	0	0	0	0	0	0	0	0	0	0	0
																			111562	57646.7	54493.6	57068.7	38089	19557.7	111562	60900.7	42538.6	0	2298.48	0	156.593	5667.94	0	0	0	0	0	0	0	0	0	0	0	0	0	0	0	0	0
																			216194	112774	106190	110005	74415.3	38358.7	216194	117072	83538.1	0	5271.86	0	286.098	10026.1	0	0	0	0	0	0	0	0	0	0	0	0	0	0	0	0	0
																			177952	92451.9	87125	90826.6	61026.5	31425.4	177952	96487.8	68840	0	3502.58	0	386.48	8734.68	0	0	0	0	0	0	0	0	0	0	0	0	0	0	0	0	0
																			128298	67572.4	63287.8	65010	44671.1	22901.3	128298	70698.9	48089	0	2594.7	0	263.133	6652.03	0	0	0	0	0	0	0	0	0	0	0	0	0	0	0	0	0
																			137233	71657.9	67425.8	69807.3	47258.2	24399.7	137233	75880.9	51345.9	0	2995.2	0	254.311	6756.78	0	0	0	0	0	0	0	0	0	0	0	0	0	0	0	0	0
																			146255	76037.6	71798.7	74456.8	50215.2	25822.3	146255	83497.4	53153.1	0	2465.39	0	250.607	6889.06	0	0	0	0	0	0	0	0	0	0	0	0	0	0	0	0	0
																			173431	91517	85509	87921.8	60322.4	31194.7	173431	94217.5	66494.7	0	3882.36	0	428.902	8407.34	0	0	0	0	0	0	0	0	0	0	0	0	0	0	0	0	0
																			197260	100193	95711.9	101549	66277.6	33915	197260	107511	75906	0	4373.51	0	424.368	9045.4	0	0	0	0	0	0	0	0	0	0	0	0	0	0	0	0	0
																			184051	94439.4	89668.4	94382.5	62311.6	32127.9	184051	101065	70765.3	0	3482.94	0	228.254	8509.8	0	0	0	0	0	0	0	0	0	0	0	0	0	0	0	0	0
																			156126	82364.6	77053.2	79073	54371.1	27993.5	156126	85757.7	59657.6	0	2961.03	0	262.861	7487.04	0	0	0	0	0	0	0	0	0	0	0	0	0	0	0	0	0
																			179261	94338.7	88360.4	90901	62351.9	31986.8	179261	98592	68113.1	0	3721.12	0	259.37	8575.93	0	0	0	0	0	0	0	0	0	0	0	0	0	0	0	0	0
																			112996	57293.2	54753.3	58242.3	37831.8	19461.5	112996	62489.3	42165	0	2389.51	0	137.061	5814.73	0	0	0	0	0	0	0	0	0	0	0	0	0	0	0	0	0
																			65523.4	34949.3	32472.5	33050.9	23070.6	11878.8	65523.4	35595.9	24807.5	0	1350.21	0	131.434	3638.31	0	0	0	0	0	0	0	0	0	0	0	0	0	0	0	0	0
																			132134	68521.2	64689.3	67444.8	45254.5	23266.8	132134	72124.5	49963.6	0	3097.1	0	126.457	6822.33	0	0	0	0	0	0	0	0	0	0	0	0	0	0	0	0	0
																			158338	81369.9	77282.9	81054.8	53817.9	27552	158338	87661.6	58507.5	0	4092.93	0	187.086	7888.68	0	0	0	0	0	0	0	0	0	0	0	0	0	0	0	0	0
																			184317	94853.8	89995.9	94321.2	62668.3	32185.6	184317	101356	70470.1	0	4041.95	0	299.537	8149.35	0	0	0	0	0	0	0	0	0	0	0	0	0	0	0	0	0
																			115250	59241.2	56168.6	59081.8	39070	20171.3	115250	62280.7	44438.5	0	2446.88	0	124.5	5959.86	0	0	0	0	0	0	0	0	0	0	0	0	0	0	0	0	0
																			128171	67013.2	63007.3	65163.4	44257	22756.1	128171	70593.7	48599.5	0	2763.17	0	147.134	6067.21	0	0	0	0	0	0	0	0	0	0	0	0	0	0	0	0	0
																			183501	94991.9	89858.7	93642.6	62790.8	32201	183501	102055	68094.5	0	4251.05	0	235.127	8866.12	0	0	0	0	0	0	0	0	0	0	0	0	0	0	0	0	0
																			233935	118462	113390	120545	78103.4	40358.7	233935	131310	87062.9	0	4445.29	0	465.269	10651.1	0	0	0	0	0	0	0	0	0	0	0	0	0	0	0	0	0
																			220698	111495	106856	113842	73589.8	37905	220698	123813	82002.1	0	4519.93	0	437.053	9926.3	0	0	0	0	0	0	0	0	0	0	0	0	0	0	0	0	0
																			198318	103876	97524.8	100793	68525.8	35350.5	198318	108011	75858.1	0	4558.73	0	425.075	9465.07	0	0	0	0	0	0	0	0	0	0	0	0	0	0	0	0	0
																			200827	103322	97964.1	102863	68162.3	35159.8	200827	111054	76042.5	0	3915.25	0	399.019	9416.3	0	0	0	0	0	0	0	0	0	0	0	0	0	0	0	0	0
																			141096	72549.6	68836.6	72259.3	47917.3	24632.2	141096	78034.6	52990.3	0	2671.89	0	169.235	7229.95	0	0	0	0	0	0	0	0	0	0	0	0	0	0	0	0	0
																			129975	69026.4	64344	65631	45499.8	23526.6	129975	71591.6	48157.9	0	3142.74	0	351.972	6730.83	0	0	0	0	0	0	0	0	0	0	0	0	0	0	0	0	0
																			220243	111882	106890	113353	73928.3	37953.9	220243	121852	83545.5	0	4960.28	0	242.938	9641.63	0	0	0	0	0	0	0	0	0	0	0	0	0	0	0	0	0
																			177185	91304.4	86576.2	90609.2	60260.8	31043.5	177185	99887.8	64970.8	0	3473.69	0	463.235	8389.84	0	0	0	0	0	0	0	0	0	0	0	0	0	0	0	0	0
																			203803	105974	100040	103763	70024.7	35949.5	203803	114798	74282.2	0	4626	0	353.514	9743.91	0	0	0	0	0	0	0	0	0	0	0	0	0	0	0	0	0
																			148799	78226.6	73283.6	75515.5	51582.6	26644	148799	80864.3	57280	0	3054.19	0	263.174	7337.35	0	0	0	0	0	0	0	0	0	0	0	0	0	0	0	0	0
																			175175	92326.4	86468.5	88706.5	61017.4	31309	175175	96767.4	65524.2	0	3922.13	0	328.538	8632.68	0	0	0	0	0	0	0	0	0	0	0	0	0	0	0	0	0
																			166125	85993.1	81286.1	84838.7	56784.8	29208.2	166125	91055.3	63155.8	0	3637.41	0	281.165	7995.22	0	0	0	0	0	0	0	0	0	0	0	0	0	0	0	0	0
																			202040	105040	99022.7	103017	69337.3	35702.4	202040	109896	78405.4	0	3970.36	0	393.26	9375.5	0	0	0	0	0	0	0	0	0	0	0	0	0	0	0	0	0
																			190062	99051.9	93227.5	96834.5	65231.9	33820	190062	104940	71673	0	3881.23	0	551.133	9016.79	0	0	0	0	0	0	0	0	0	0	0	0	0	0	0	0	0
																			205553	104645	99853	105700	69113.2	35531.7	205553	114836	76608.2	0	3991.17	0	432.404	9685.27	0	0	0	0	0	0	0	0	0	0	0	0	0	0	0	0	0
																			132507	69777.8	65339.4	67167.3	46115.3	23662.5	132507	72319.9	49822.3	0	3387.53	0	294.413	6682.47	0	0	0	0	0	0	0	0	0	0	0	0	0	0	0	0	0
																			143456	74085.9	70038.3	73417.6	48925	25160.9	143456	77957.9	54731.9	0	3178.55	0	337.238	7250.3	0	0	0	0	0	0	0	0	0	0	0	0	0	0	0	0	0
																			119950	61919.5	58551	61398.9	40848.8	21070.7	119950	64800.6	46886.8	0	1898.04	0	217.394	6147.13	0	0	0	0	0	0	0	0	0	0	0	0	0	0	0	0	0
																			140409	72044.3	68464.3	71945.1	47591.3	24453	140409	78165.3	51984.6	0	3000.4	0	263.623	6995.53	0	0	0	0	0	0	0	0	0	0	0	0	0	0	0	0	0
																			247701	126658	120699	127002	83683.6	42974.1	247701	139098	92097	0	5120.36	0	536.619	10848.9	0	0	0	0	0	0	0	0	0	0	0	0	0	0	0	0	0
																			196826	103582	97208.1	99618	68444.2	35137.6	196826	110813	71765.6	0	4438.87	0	514.367	9294.19	0	0	0	0	0	0	0	0	0	0	0	0	0	0	0	0	0
																			212117	109676	103853	108264	72543.2	37133.2	212117	117505	80893.3	0	4069.87	0	278.799	9369.51	0	0	0	0	0	0	0	0	0	0	0	0	0	0	0	0	0
																			141391	73601.8	69376.8	72014.1	48663	24938.9	141391	77105.8	54159.3	0	3163.32	0	225.599	6736.81	0	0	0	0	0	0	0	0	0	0	0	0	0	0	0	0	0
																			263128	133040	127505	135623	87898.9	45140.9	263128	145048	100751	0	5796.33	0	401.284	11131.7	0	0	0	0	0	0	0	0	0	0	0	0	0	0	0	0	0
																			104843	56223.5	52094.7	52747.8	37102.9	19120.6	104843	56983.6	39888.7	0	2226.06	0	71.9743	5672.16	0	0	0	0	0	0	0	0	0	0	0	0	0	0	0	0	0
																			189544	98234.2	92828.8	96715.6	64901.2	33333	189544	104604	71283.9	0	4157.12	0	293.643	9206.27	0	0	0	0	0	0	0	0	0	0	0	0	0	0	0	0	0
																			157863	82776	77605.7	80257.8	54504.8	28271.2	157863	86760.1	59837.6	0	2859.23	0	489.165	7917.37	0	0	0	0	0	0	0	0	0	0	0	0	0	0	0	0	0
																			132077	66815.4	63865.9	68211.6	43980.7	22834.7	132077	70957.6	51715.8	0	2346.13	0	191.657	6866.27	0	0	0	0	0	0	0	0	0	0	0	0	0	0	0	0	0
																			114066	58755.7	55587.1	58478.9	38675.3	20080.4	114066	61624.6	43546.2	0	2652.18	0	180.696	6062.25	0	0	0	0	0	0	0	0	0	0	0	0	0	0	0	0	0
																			130600	67825.4	63942.9	66657.1	44728.1	23097.3	130600	70436.7	50377.6	0	2917.86	0	240.84	6626.93	0	0	0	0	0	0	0	0	0	0	0	0	0	0	0	0	0
																			176900	92773	87106	89794.4	61193.9	31579.1	176900	97746.3	66650.4	0	3850.05	0	290.452	8363.26	0	0	0	0	0	0	0	0	0	0	0	0	0	0	0	0	0
																			188361	96213.1	91734.6	96626.3	63574.9	32638.2	188361	104330	70488.3	0	4444.24	0	304.193	8794.11	0	0	0	0	0	0	0	0	0	0	0	0	0	0	0	0	0
																			148393	77285.8	72796.6	75596.6	51036.4	26249.4	148393	81245.3	56085.8	0	3409.55	0	215.224	7437.39	0	0	0	0	0	0	0	0	0	0	0	0	0	0	0	0	0
																			176380	93237.2	87088.6	89291.6	61437.1	31800.1	176380	97099	66795.9	0	3977.83	0	272.794	8234.67	0	0	0	0	0	0	0	0	0	0	0	0	0	0	0	0	0
																			202963	101953	97930.1	105033	67254.8	34698.4	202963	110654	78855.5	0	3978.69	0	440.158	9034.91	0	0	0	0	0	0	0	0	0	0	0	0	0	0	0	0	0
																			144897	73705.1	70378.7	74518.1	48692.4	25012.7	144897	79859.9	54471.8	0	3240.17	0	218.403	7106.44	0	0	0	0	0	0	0	0	0	0	0	0	0	0	0	0	0
																			131016	67755.5	63963.2	67052.5	44645.2	23110.3	131016	70037.1	51512.6	0	2836.97	0	204.722	6424.18	0	0	0	0	0	0	0	0	0	0	0	0	0	0	0	0	0
																			200131	103298	97892.2	102239	68242.2	35055.7	200131	112664	73346.1	0	4316.77	0	460.047	9344.13	0	0	0	0	0	0	0	0	0	0	0	0	0	0	0	0	0
																			196107	101100	95787.6	100319	66667	34433.1	196107	108805	72998.6	0	4646.16	0	389.857	9267.44	0	0	0	0	0	0	0	0	0	0	0	0	0	0	0	0	0
																			167653	87167.7	82171.8	85481.7	57506	29661.7	167653	92548.8	62937.9	0	3657.61	0	265.007	8244.21	0	0	0	0	0	0	0	0	0	0	0	0	0	0	0	0	0
																			187217	96762.4	91643.3	95574.1	63934.1	32828.3	187217	103576	70104.9	0	4453.73	0	384.291	8698.59	0	0	0	0	0	0	0	0	0	0	0	0	0	0	0	0	0
																			220119	112640	107308	112811	74466	38174.1	220119	123098	81932.1	0	4930.23	0	295.586	9862.45	0	0	0	0	0	0	0	0	0	0	0	0	0	0	0	0	0
																			181273	91209.3	87668.3	93604.5	60166.6	31042.7	181273	100833	67541.6	0	3740.58	0	208.466	8949.28	0	0	0	0	0	0	0	0	0	0	0	0	0	0	0	0	0
																			200683	102224	97505.9	103177	67453.1	34771.3	200683	109149	77339	0	4443.65	0	471.81	9278.67	0	0	0	0	0	0	0	0	0	0	0	0	0	0	0	0	0
																			190319	97102.2	92500.1	97819.4	64078.7	33023.4	190319	105217	72161.6	0	3581.19	0	494.052	8865.84	0	0	0	0	0	0	0	0	0	0	0	0	0	0	0	0	0
																			104306	53982.5	51016.2	53289.7	35600	18382.5	104306	57918	38672.5	0	2184.91	0	208.051	5322.51	0	0	0	0	0	0	0	0	0	0	0	0	0	0	0	0	0
																			235972	120353	114843	121129	79433.6	40918.9	235972	132673	87554.1	0	4886.02	0	337.419	10521.3	0	0	0	0	0	0	0	0	0	0	0	0	0	0	0	0	0
																			158168	78637.7	75938.5	82229.4	51902.4	26735.3	158168	86305.3	61204.2	0	2755.05	0	167.732	7735.47	0	0	0	0	0	0	0	0	0	0	0	0	0	0	0	0	0
																			185369	94981.4	90207.4	95161.3	62624.1	32357.3	185369	100779	71781.4	0	3808.35	0	265.749	8733.8	0	0	0	0	0	0	0	0	0	0	0	0	0	0	0	0	0
																			202352	103080	98404	103948	68091.4	34988.8	202352	114263	73909.8	0	4233.03	0	253.914	9692.84	0	0	0	0	0	0	0	0	0	0	0	0	0	0	0	0	0
																			176642	91173.9	86367.4	90274.3	60184.8	30989.2	176642	97339.8	65698.1	0	4552.4	0	403.116	8648.34	0	0	0	0	0	0	0	0	0	0	0	0	0	0	0	0	0
																			171140	88923	84038.9	87100.6	58813.2	30109.8	171140	95263	63788.7	0	3845.83	0	177.828	8064.15	0	0	0	0	0	0	0	0	0	0	0	0	0	0	0	0	0
																			133847	68234.3	65049.7	68797.1	44947.3	23287	133847	73654.1	50429.4	0	3020.91	0	253.077	6489.28	0	0	0	0	0	0	0	0	0	0	0	0	0	0	0	0	0
																			115522	59935.7	56471.3	59051	39509.7	20426	115522	62859.8	43827.9	0	2590.91	0	255.462	5988.2	0	0	0	0	0	0	0	0	0	0	0	0	0	0	0	0	0
																			181730	92845.1	88445.1	93285.2	61400.1	31445	181730	98612.2	70431.8	0	4159.09	0	174.959	8352.23	0	0	0	0	0	0	0	0	0	0	0	0	0	0	0	0	0
																			198084	102509	97083.8	101000	67842	34666.8	198084	110541	73530.5	0	4727.14	0	75.0739	9210.25	0	0	0	0	0	0	0	0	0	0	0	0	0	0	0	0	0
																			110315	56795.6	53823.1	56492.1	37477.6	19318	110315	60609.2	41165.1	0	2653.92	0	196.06	5690.91	0	0	0	0	0	0	0	0	0	0	0	0	0	0	0	0	0
																			129402	67270.2	63424.4	65978.1	44462.8	22807.4	129402	70471.9	49655.7	0	2803.78	0	165.548	6305.59	0	0	0	0	0	0	0	0	0	0	0	0	0	0	0	0	0
																			167225	86601.4	81888	85337.2	57275.3	29326	167225	92246.3	62389.5	0	4080.82	0	198.149	8310.45	0	0	0	0	0	0	0	0	0	0	0	0	0	0	0	0	0
																			261969	130067	125899	136070	85901	44165.8	261969	147435	97585.7	0	5605.23	0	487.488	10855.5	0	0	0	0	0	0	0	0	0	0	0	0	0	0	0	0	0
																			168147	86870.2	82211.8	85935.4	57310.3	29559.9	168147	93000.9	63168.2	0	3679.57	0	232.88	8065.59	0	0	0	0	0	0	0	0	0	0	0	0	0	0	0	0	0
																			165176	84774.8	80511.8	84664.2	55918.2	28856.6	165176	91934.6	61539.3	0	3817.07	0	379.427	7505.63	0	0	0	0	0	0	0	0	0	0	0	0	0	0	0	0	0
																			193855	98701.2	94318	99537.2	65315.3	33385.9	193855	109788	70569.2	0	3855.05	0	295.283	9347.68	0	0	0	0	0	0	0	0	0	0	0	0	0	0	0	0	0
																			189071	98400.2	92771.7	96299	64868.7	33531.5	189071	105039	70593.3	0	3782.95	0	336.988	9317.93	0	0	0	0	0	0	0	0	0	0	0	0	0	0	0	0	0
																			183072	94197.8	89355.8	93715.9	62175.3	32022.5	183072	99368.1	70814.5	0	3768.1	0	362.616	8758.42	0	0	0	0	0	0	0	0	0	0	0	0	0	0	0	0	0
																			164784	85837.8	80858	83925.9	56640.8	29197	164784	89844.9	62270.5	0	4006.11	0	287.102	8375.27	0	0	0	0	0	0	0	0	0	0	0	0	0	0	0	0	0
																			189287	97788.8	92539.9	96746.7	64469.8	33319.1	189287	104147	72421.5	0	3549.73	0	202.641	8965.61	0	0	0	0	0	0	0	0	0	0	0	0	0	0	0	0	0
																			119920	64625.1	59697.8	60222.3	42683.8	21941.3	119920	64585.5	45791.1	0	2876.85	0	242.138	6424.48	0	0	0	0	0	0	0	0	0	0	0	0	0	0	0	0	0
																			139814	74044.5	69082.5	70731.2	48932.1	25112.4	139814	74658.1	54455.3	0	3269.79	0	214.311	7216.3	0	0	0	0	0	0	0	0	0	0	0	0	0	0	0	0	0
																			206679	104896	100363	106316	69203.2	35693.1	206679	116797	75376.5	0	4584.13	0	269.132	9651.49	0	0	0	0	0	0	0	0	0	0	0	0	0	0	0	0	0
																			230519	116264	111541	118978	76697.7	39565.9	230519	130473	84046	0	5196.37	0	447.661	10356.1	0	0	0	0	0	0	0	0	0	0	0	0	0	0	0	0	0
																			203621	103076	98602.9	105018	68116.5	34959.8	203621	111837	78449.7	0	3937.92	0	418.427	8978.46	0	0	0	0	0	0	0	0	0	0	0	0	0	0	0	0	0
																			158375	83705.7	78207	80167.8	55148.3	28557.4	158375	87808.3	58718.2	0	3760.37	0	357.907	7729.93	0	0	0	0	0	0	0	0	0	0	0	0	0	0	0	0	0
																			173419	89919.3	84966.6	88452.7	59376.6	30542.7	173419	95198.8	64912	0	4408.64	0	406.435	8493.42	0	0	0	0	0	0	0	0	0	0	0	0	0	0	0	0	0
																			234300	120309	114355	119945	79582.9	40726.5	234300	129962	89005.9	0	5022.61	0	256.833	10053.1	0	0	0	0	0	0	0	0	0	0	0	0	0	0	0	0	0
																			221732	115479	108727	113005	76206.2	39273.1	221732	120198	84924.1	0	5476.85	0	558.593	10574.6	0	0	0	0	0	0	0	0	0	0	0	0	0	0	0	0	0
																			225363	117142	110545	114818	77341.7	39800.2	225363	125054	85078.6	0	4380.2	0	366.797	10483.6	0	0	0	0	0	0	0	0	0	0	0	0	0	0	0	0	0
																			213460	107151	102891	110568	70565.5	36585.9	213460	115775	83538.8	0	4431.67	0	280.764	9433.54	0	0	0	0	0	0	0	0	0	0	0	0	0	0	0	0	0
																			208467	106621	101337	107129	70283.3	36338.1	208467	114376	79551	0	4366.84	0	565.129	9607.55	0	0	0	0	0	0	0	0	0	0	0	0	0	0	0	0	0
																			178221	92058.9	87083.6	91137.4	60706.7	31352.2	178221	97434.1	67826.7	0	4121.81	0	221.322	8617.14	0	0	0	0	0	0	0	0	0	0	0	0	0	0	0	0	0
																			169703	88925.1	83574	86129.4	58673.6	30251.5	169703	95394.1	61669.1	0	4187.31	0	398.15	8054.72	0	0	0	0	0	0	0	0	0	0	0	0	0	0	0	0	0
																			161417	83559.2	78928.1	82488.6	55156.7	28402.5	161417	87532.7	61793.4	0	3743.15	0	280.15	8067.3	0	0	0	0	0	0	0	0	0	0	0	0	0	0	0	0	0
																			129879	66825.4	63297.9	66581.3	44056.7	22768.7	129879	70478.8	49841.3	0	2733.48	0	201.105	6624.58	0	0	0	0	0	0	0	0	0	0	0	0	0	0	0	0	0
																			226522	113335	109139	117383	74805.7	38529.6	226522	125900	85440.1	0	5077.48	0	516.377	9588.1	0	0	0	0	0	0	0	0	0	0	0	0	0	0	0	0	0
																			137759	70678.6	67166.7	70592.4	46739.7	23939	137759	74477.6	52511.5	0	3548.74	0	222.781	6998.45	0	0	0	0	0	0	0	0	0	0	0	0	0	0	0	0	0
																			150056	78137.3	73691.8	76363.9	51645.3	26491.9	150056	82203.7	56356.1	0	3903.26	0	124.258	7468.3	0	0	0	0	0	0	0	0	0	0	0	0	0	0	0	0	0
																			147062	76050	71958.4	75103.2	50236.8	25813.2	147062	80747	55077.3	0	3909.02	0	179.155	7149.1	0	0	0	0	0	0	0	0	0	0	0	0	0	0	0	0	0
																			182429	93431.5	88787.2	93641.5	61619.7	31811.8	182429	99610	69832.2	0	4049.88	0	301.658	8634.98	0	0	0	0	0	0	0	0	0	0	0	0	0	0	0	0	0
																			171924	88817.6	84028.3	87895.9	58548.8	30268.8	171924	94738.8	64139.1	0	4105.17	0	271.404	8669.67	0	0	0	0	0	0	0	0	0	0	0	0	0	0	0	0	0
																			188011	97173.4	91843.8	96167	63991.8	33181.6	188011	103450	71367.2	0	3902.67	0	421.262	8869.28	0	0	0	0	0	0	0	0	0	0	0	0	0	0	0	0	0
																			191485	98185.3	93229.4	98255.4	64779.4	33405.9	191485	104860	73545.3	0	3865.62	0	497.621	8715.84	0	0	0	0	0	0	0	0	0	0	0	0	0	0	0	0	0
																			200174	100842	96724.8	103449	66416.2	34425.4	200174	110574	75902.3	0	4109.81	0	365.259	9222.74	0	0	0	0	0	0	0	0	0	0	0	0	0	0	0	0	0
																			158795	82819.3	77986.4	80808.2	54708.6	28110.7	158795	88536.1	59142.6	0	3136.24	0	210.849	7768.89	0	0	0	0	0	0	0	0	0	0	0	0	0	0	0	0	0
																			176956	90378.9	85993.7	90962.7	59656.5	30722.4	176956	94946.9	68769.5	0	4371.32	0	395.271	8473.38	0	0	0	0	0	0	0	0	0	0	0	0	0	0	0	0	0
																			198194	97939.2	95060.9	103133	64710.4	33228.8	198194	109604	75063.9	0	4197.41	0	340.19	8989.26	0	0	0	0	0	0	0	0	0	0	0	0	0	0	0	0	0
																			92812.2	49434.6	45916.5	46895.7	32603.8	16830.7	92812.2	49170.5	36632.4	0	1947.49	0	160.422	4901.42	0	0	0	0	0	0	0	0	0	0	0	0	0	0	0	0	0
																			194569	99863.7	94750.5	99818.4	65824.1	34039.7	194569	107759	73510.2	0	3559.05	0	397.42	9343.17	0	0	0	0	0	0	0	0	0	0	0	0	0	0	0	0	0
																			229861	117269	111662	118199	77285.7	39983.5	229861	125345	88606.1	0	5139.35	0	592.427	10178.6	0	0	0	0	0	0	0	0	0	0	0	0	0	0	0	0	0
																			70857.6	36228.4	34424.4	36433.2	23862.8	12365.6	70857.6	38318.9	27026.2	0	1459.81	0	117.151	3935.5	0	0	0	0	0	0	0	0	0	0	0	0	0	0	0	0	0
																			205132	103645	99371.3	105761	68323.5	35321.8	205132	113859	77093.3	0	4901.43	0	375.187	8903.52	0	0	0	0	0	0	0	0	0	0	0	0	0	0	0	0	0
																			123332	64822.9	60709.6	62622.7	42862.6	21960.3	123332	65818.3	47920.7	0	2890.67	0	213.927	6488.64	0	0	0	0	0	0	0	0	0	0	0	0	0	0	0	0	0
																			138252	72093.5	67904.8	70346.8	47603.6	24489.8	138252	76541.3	51081.8	0	3044.87	0	190.8	7392.76	0	0	0	0	0	0	0	0	0	0	0	0	0	0	0	0	0
																			225404	115516	109860	115544	76368.7	39147.5	225404	126197	84348.5	0	4307.53	0	345.724	10205	0	0	0	0	0	0	0	0	0	0	0	0	0	0	0	0	0
																			213509	108052	103520	109989	71468.1	36584	213509	118924	79922.5	0	4429.21	0	395.627	9837.04	0	0	0	0	0	0	0	0	0	0	0	0	0	0	0	0	0
																			200218	104359	98333.2	101884	68891.2	35467.6	200218	110407	75463.5	0	4729.14	0	299.751	9318.26	0	0	0	0	0	0	0	0	0	0	0	0	0	0	0	0	0
																			186804	96550.5	91426.6	95377.3	63860.3	32690.2	186804	103943	69659.9	0	4212.17	0	341.515	8647.71	0	0	0	0	0	0	0	0	0	0	0	0	0	0	0	0	0
																			217308	111227	105840	111468	73345.8	37880.7	217308	121778	80626.5	0	4741.78	0	549.962	9611.52	0	0	0	0	0	0	0	0	0	0	0	0	0	0	0	0	0
																			122822	63245.4	59913.3	62908.7	41704.2	21541.2	122822	67641.6	45876.9	0	2600.69	0	343.013	6359.81	0	0	0	0	0	0	0	0	0	0	0	0	0	0	0	0	0
																			219525	113663	107360	112166	74881.5	38781.8	219525	121128	82848.6	0	5114.21	0	508.611	9925.85	0	0	0	0	0	0	0	0	0	0	0	0	0	0	0	0	0
																			177256	90037.6	86132.9	91123	59525.5	30512.1	177256	100512	63940.2	0	4006.07	0	344.304	8453.7	0	0	0	0	0	0	0	0	0	0	0	0	0	0	0	0	0
																			221357	114026	108166	113190	75330.5	38695.7	221357	123329	82309.8	0	5430.32	0	404.09	9884.02	0	0	0	0	0	0	0	0	0	0	0	0	0	0	0	0	0
																			176692	91267.2	86325.4	90367	60246.2	31021	176692	95787.9	67777.5	0	4471.19	0	253.937	8401.81	0	0	0	0	0	0	0	0	0	0	0	0	0	0	0	0	0
																			206536	104342	99944	106592	68718.9	35622.6	206536	114751	77873.5	0	4541.58	0	444.142	8925.76	0	0	0	0	0	0	0	0	0	0	0	0	0	0	0	0	0
																			140095	72086.1	68382.1	71713.1	47530.1	24556	140095	76558.2	52796	0	3340.96	0	237.791	7162.25	0	0	0	0	0	0	0	0	0	0	0	0	0	0	0	0	0
																			141231	73443.4	69247.6	71983.8	48462.7	24980.7	141231	77884.3	52415	0	3469.73	0	251.858	7210.51	0	0	0	0	0	0	0	0	0	0	0	0	0	0	0	0	0
																			234659	118663	113819	120840	78303.2	40360	234659	132277	86378.4	0	5649.13	0	369.681	9985.28	0	0	0	0	0	0	0	0	0	0	0	0	0	0	0	0	0
																			239630	119165	115325	124305	78687	40478	239630	135126	88414.6	0	5185.72	0	319.044	10584.4	0	0	0	0	0	0	0	0	0	0	0	0	0	0	0	0	0
																			163673	84992.4	80221.3	83451.4	56118.3	28874.1	163673	90766.4	61914.3	0	3143.32	0	96.625	7751.99	0	0	0	0	0	0	0	0	0	0	0	0	0	0	0	0	0
																			165002	85376.8	80707.3	84294.5	56353.3	29023.5	165002	90615.3	62408.9	0	3724.81	0	339.207	7913.63	0	0	0	0	0	0	0	0	0	0	0	0	0	0	0	0	0
																			223246	114529	108918	114328	75666.8	38861.8	223246	123702	84348	0	4838.32	0	366.806	9991.18	0	0	0	0	0	0	0	0	0	0	0	0	0	0	0	0	0
																			124517	64916.6	61078.7	63438.1	42782	22134.6	124517	67812	47655.4	0	2537.13	0	250.872	6261.33	0	0	0	0	0	0	0	0	0	0	0	0	0	0	0	0	0
																			117715	60029.2	57024.1	60690.7	39491.5	20537.7	117715	61919.5	46836.2	0	2489.93	0	243.213	6226.03	0	0	0	0	0	0	0	0	0	0	0	0	0	0	0	0	0
																			225638	114753	109592	116046	75761.8	38990.8	225638	124157	85629.8	0	5362.97	0	529.049	9959.64	0	0	0	0	0	0	0	0	0	0	0	0	0	0	0	0	0
																			209231	107845	102305	106926	71279.6	36565.3	209231	117130	77881.8	0	4291.15	0	233.485	9694.62	0	0	0	0	0	0	0	0	0	0	0	0	0	0	0	0	0
																			186092	95405.1	90690.4	95401.5	62904	32501.1	186092	104068	68300.7	0	4274.19	0	377.836	9070.82	0	0	0	0	0	0	0	0	0	0	0	0	0	0	0	0	0
																			106197	55011	51958.1	54238.4	36237	18774	106197	57990.1	40187.4	0	2500.56	0	129.027	5389.41	0	0	0	0	0	0	0	0	0	0	0	0	0	0	0	0	0
																			112793	58929.7	55469.2	57324.3	38965.2	19964.5	112793	61896.5	41781.2	0	2605.12	0	229.736	6280.95	0	0	0	0	0	0	0	0	0	0	0	0	0	0	0	0	0
																			161340	82337.7	78451.3	82888.9	54293.9	28043.8	161340	89278.6	61026.3	0	3192.18	0	304.844	7538.31	0	0	0	0	0	0	0	0	0	0	0	0	0	0	0	0	0
																			236296	121469	115393	120903	80125.8	41342.8	236296	134704	85777.2	0	4793.39	0	489.907	10531.2	0	0	0	0	0	0	0	0	0	0	0	0	0	0	0	0	0
																			197483	101954	96608.6	100874	67424.1	34529.9	197483	109429	74909	0	3664.71	0	187.991	9292.43	0	0	0	0	0	0	0	0	0	0	0	0	0	0	0	0	0
																			188782	96128.6	91717.7	97064.6	63410	32718.6	188782	105593	69767.1	0	4053.21	0	357.413	9011.77	0	0	0	0	0	0	0	0	0	0	0	0	0	0	0	0	0
																			161436	84036.1	79052.2	82383.5	55298.9	28737.2	161436	87247.6	62506	0	3363.72	0	279.677	8038.8	0	0	0	0	0	0	0	0	0	0	0	0	0	0	0	0	0
																			180800	93287.7	88415.3	92385.2	61579.5	31708.2	180800	100069	67852.6	0	4366.39	0	230.51	8281.69	0	0	0	0	0	0	0	0	0	0	0	0	0	0	0	0	0
																			204760	103719	99337.1	105423	68393.9	35324.7	204760	115115	75838.8	0	4342.59	0	323.549	9140.41	0	0	0	0	0	0	0	0	0	0	0	0	0	0	0	0	0
																			146136	77679.7	72425	73710.6	51369.4	26310.3	146136	80324.2	54895.2	0	3109.63	0	91.4234	7715.21	0	0	0	0	0	0	0	0	0	0	0	0	0	0	0	0	0
																			190941	97888.1	93050.6	97890.7	64644.1	33244	190941	107201	70588.4	0	3967.91	0	372.557	8811.72	0	0	0	0	0	0	0	0	0	0	0	0	0	0	0	0	0
																			183135	95362	89832.4	93302.8	62941.4	32420.6	183135	100177	70107.3	0	3880.01	0	292.586	8677.8	0	0	0	0	0	0	0	0	0	0	0	0	0	0	0	0	0
																			147256	75239.9	71584.1	75672.4	49589.6	25650.2	147256	80922.5	55348.7	0	3207.26	0	298.512	7479.5	0	0	0	0	0	0	0	0	0	0	0	0	0	0	0	0	0
																			154501	80505.3	75800.4	78700.7	53093.9	27411.5	154501	84671.2	58942	0	3205.06	0	290.818	7392.07	0	0	0	0	0	0	0	0	0	0	0	0	0	0	0	0	0
																			145626	74919.7	71110.4	74515.6	49435.7	25484	145626	81581.8	53405.5	0	3192.07	0	206.499	7240.1	0	0	0	0	0	0	0	0	0	0	0	0	0	0	0	0	0
																			188432	97106.2	92040.2	96391.4	64167.1	32939.1	188432	102875	71674.6	0	4470.71	0	369.428	9041.52	0	0	0	0	0	0	0	0	0	0	0	0	0	0	0	0	0
																			191306	98972	93567.1	97739.1	65331.9	33640.1	191306	107325	71151.6	0	3670.77	0	394.812	8764.31	0	0	0	0	0	0	0	0	0	0	0	0	0	0	0	0	0
																			56965	29937.5	27994.5	28970.6	19738.1	10199.3	56965	29909.6	22516	0	1307.09	0	119.12	3113.23	0	0	0	0	0	0	0	0	0	0	0	0	0	0	0	0	0
																			164134	84139	79869.5	84264.2	55462	28677	164134	88638.4	64106.4	0	3171.39	0	262.411	7955.07	0	0	0	0	0	0	0	0	0	0	0	0	0	0	0	0	0
																			170957	87486.5	83104.4	87852.8	57660.3	29826.2	170957	93208.5	65875	0	3176.01	0	479.198	8218.52	0	0	0	0	0	0	0	0	0	0	0	0	0	0	0	0	0
																			180589	91911.5	87779.9	92808.7	60816.6	31094.9	180589	100934	67291.3	0	3590.34	0	340.664	8432.64	0	0	0	0	0	0	0	0	0	0	0	0	0	0	0	0	0
																			185372	96909.2	91204.9	94166.6	63993.1	32916.1	185372	102330	69485.7	0	4572.98	0	284.83	8697.61	0	0	0	0	0	0	0	0	0	0	0	0	0	0	0	0	0
																			169574	88231.3	83086.3	86487.6	58146.6	30084.7	169574	94326.3	64013.2	0	2806.2	0	373.642	8054.51	0	0	0	0	0	0	0	0	0	0	0	0	0	0	0	0	0
																			195278	99131	94742.7	100536	65377.8	33753.3	195278	107881	73690.7	0	4380.44	0	268.56	9057.67	0	0	0	0	0	0	0	0	0	0	0	0	0	0	0	0	0
																			147973	76856.1	72502.3	75470.3	50697.9	26158.2	147973	81466.9	55212.1	0	3822.35	0	402.782	7068.42	0	0	0	0	0	0	0	0	0	0	0	0	0	0	0	0	0
																			96166.6	49932.4	47088.2	49078.4	33011.8	16920.7	96166.6	51721.9	37122.6	0	2177.25	0	193.636	4951.28	0	0	0	0	0	0	0	0	0	0	0	0	0	0	0	0	0
																			219721	110091	106018	113703	72665.8	37424.9	219721	121668	82656.8	0	5013.16	0	538.973	9844.03	0	0	0	0	0	0	0	0	0	0	0	0	0	0	0	0	0
																			215904	110366	104984	110920	72801.2	37565.3	215904	117671	83148.7	0	5044.33	0	316.989	9723.29	0	0	0	0	0	0	0	0	0	0	0	0	0	0	0	0	0
																			110957	58175	54560.3	56397.1	38389.9	19785.1	110957	59826.9	42843.7	0	2128.17	0	196.781	5961.88	0	0	0	0	0	0	0	0	0	0	0	0	0	0	0	0	0
																			113280	59406	55821.3	57459.1	39246.3	20159.7	113280	62821.6	42055.3	0	2584.99	0	31.9006	5786.66	0	0	0	0	0	0	0	0	0	0	0	0	0	0	0	0	0
																			199436	105547	98688	100748	69717.9	35829.4	199436	112070	73841.2	0	4088.77	0	275.885	9159.88	0	0	0	0	0	0	0	0	0	0	0	0	0	0	0	0	0
																			108422	56410	53212.3	55209.7	37278.9	19131.1	108422	59260.9	40953.6	0	2458.6	0	142.718	5606.12	0	0	0	0	0	0	0	0	0	0	0	0	0	0	0	0	0
																			236644	117014	113581	123063	77285.9	39728.1	236644	132664	88582.4	0	4799.68	0	340.875	10257.7	0	0	0	0	0	0	0	0	0	0	0	0	0	0	0	0	0
																			159424	81674.2	77615	81808.8	53920.3	27753.9	159424	88411.3	59852.4	0	3164.84	0	352.102	7643.22	0	0	0	0	0	0	0	0	0	0	0	0	0	0	0	0	0
																			190940	101243	94517.2	96422.4	66902.2	34340.8	190940	104456	71913.2	0	4984.52	0	500.948	9085.02	0	0	0	0	0	0	0	0	0	0	0	0	0	0	0	0	0
																			227176	113322	109443	117734	74830.4	38491.7	227176	127890	84352.5	0	4737.92	0	498.769	9696.89	0	0	0	0	0	0	0	0	0	0	0	0	0	0	0	0	0
																			133781	70278.4	65962.2	67819.1	46386.9	23891.5	133781	74250.8	49863.9	0	3121.72	0	248.124	6296.79	0	0	0	0	0	0	0	0	0	0	0	0	0	0	0	0	0
																			152146	78678.3	74385.5	77760.9	51864.2	26814.1	152146	84321.6	56508.3	0	3254.98	0	351.534	7709.96	0	0	0	0	0	0	0	0	0	0	0	0	0	0	0	0	0
																			147097	75580.8	71674.6	75422.8	49795.7	25785.1	147097	80432.4	55625.9	0	3529.21	0	276.445	7233.51	0	0	0	0	0	0	0	0	0	0	0	0	0	0	0	0	0
																			160208	82727.8	78250.1	81958	54523.6	28204.3	160208	87453.3	62029.3	0	2957.28	0	291.224	7477.1	0	0	0	0	0	0	0	0	0	0	0	0	0	0	0	0	0
																			149270	77221.6	72986.2	76284	50965.6	26256.1	149270	81273.4	56683.1	0	3450.56	0	297.66	7565.49	0	0	0	0	0	0	0	0	0	0	0	0	0	0	0	0	0
																			135980	71172.4	66851.4	69128.5	46938.8	24233.6	135980	74588.1	50842.7	0	3255.18	0	298.267	6995.61	0	0	0	0	0	0	0	0	0	0	0	0	0	0	0	0	0
																			110624	58027.5	54407.3	56216.4	38216.4	19811.1	110624	60061.6	42048.7	0	2454.66	0	247.64	5811.1	0	0	0	0	0	0	0	0	0	0	0	0	0	0	0	0	0
																			182948	92200.4	88488.2	94459.8	60885.7	31314.7	182948	101543	69167.5	0	3583.89	0	247.447	8406.32	0	0	0	0	0	0	0	0	0	0	0	0	0	0	0	0	0
																			210317	109908	103469	106848	72578.8	37329.2	210317	117968	77209.4	0	4624.66	0	393.102	10122.1	0	0	0	0	0	0	0	0	0	0	0	0	0	0	0	0	0
																			175755	88692.5	84994.9	90759.8	58464.3	30228.2	175755	96981.8	65726.1	0	4101.18	0	272.59	8673.08	0	0	0	0	0	0	0	0	0	0	0	0	0	0	0	0	0
																			175161	89435.2	85257.9	89903.3	59117.1	30318.1	175161	97036.4	65462.8	0	3745.34	0	354.552	8562.1	0	0	0	0	0	0	0	0	0	0	0	0	0	0	0	0	0
																			81237	43102.8	40107.5	41129.5	28432.1	14670.7	81237	42641.4	32076.1	0	1875.02	0	130.373	4514.18	0	0	0	0	0	0	0	0	0	0	0	0	0	0	0	0	0
																			117909	60298.5	57304.3	60604.2	39807.3	20491.1	117909	63096.8	46008.3	0	2593.5	0	212.674	5997.26	0	0	0	0	0	0	0	0	0	0	0	0	0	0	0	0	0
																			137905	70321.9	66957.7	70947.1	46398.2	23923.7	137905	74849.6	52835.2	0	2938.5	0	284.546	6996.92	0	0	0	0	0	0	0	0	0	0	0	0	0	0	0	0	0
																			127594	65045	62002.3	65591.7	42959.6	22085.4	127594	68522.8	49127.9	0	3144.07	0	107.179	6692.05	0	0	0	0	0	0	0	0	0	0	0	0	0	0	0	0	0
																			106108	55858.8	52185.6	53922.8	36777.5	19081.3	106108	56742.9	41502.8	0	2062.53	0	246.196	5554.04	0	0	0	0	0	0	0	0	0	0	0	0	0	0	0	0	0
																			175537	90855.4	86033.9	89503.5	60027.1	30828.3	175537	98510.2	63920.4	0	4018.83	0	317.911	8770.09	0	0	0	0	0	0	0	0	0	0	0	0	0	0	0	0	0
																			111625	58891.3	55031.6	56593.3	38853.9	20037.3	111625	60059.7	42862.3	0	2515.88	0	291.399	5895.61	0	0	0	0	0	0	0	0	0	0	0	0	0	0	0	0	0
																			209064	110299	103207	105857	72760.8	37538.7	209064	115084	78875.8	0	4919.71	0	326.224	9857.82	0	0	0	0	0	0	0	0	0	0	0	0	0	0	0	0	0
																			227439	115159	110242	117197	75980.8	39178.7	227439	125430	86428.2	0	5084.62	0	323.892	10172.8	0	0	0	0	0	0	0	0	0	0	0	0	0	0	0	0	0
																			132000	68030.3	64428.8	67571.2	44803.8	23226.5	132000	72078.1	49902.5	0	3084.28	0	252.192	6682.87	0	0	0	0	0	0	0	0	0	0	0	0	0	0	0	0	0
																			149333	76794.6	72867	76466	50739	26055.6	149333	80165.6	58106.7	0	3734.59	0	127.608	7198.5	0	0	0	0	0	0	0	0	0	0	0	0	0	0	0	0	0
																			165109	86386.4	81145.7	83963.4	56929.6	29456.7	165109	90732.1	62154.7	0	3652.91	0	277.275	8292.13	0	0	0	0	0	0	0	0	0	0	0	0	0	0	0	0	0
																			240602	123493	117292	123310	81484.4	42009.1	240602	132844	91178.9	0	5733.08	0	411.275	10434.7	0	0	0	0	0	0	0	0	0	0	0	0	0	0	0	0	0
																			188704	96200.8	91794.1	96910	63572	32628.8	188704	106006	69448.6	0	3795.34	0	401.799	9052.6	0	0	0	0	0	0	0	0	0	0	0	0	0	0	0	0	0
																			128609	66387	62863.6	65745.4	43853.5	22533.5	128609	70983	47767.4	0	2866.4	0	293.09	6699.17	0	0	0	0	0	0	0	0	0	0	0	0	0	0	0	0	0
																			214513	109149	104298	110215	71934.6	37214.5	214513	122234	76593.3	0	5324.46	0	666.749	9694.36	0	0	0	0	0	0	0	0	0	0	0	0	0	0	0	0	0
																			209248	107819	102340	106908	71258.7	36560.3	209248	116329	78249.8	0	4435.14	0	374.067	9859.97	0	0	0	0	0	0	0	0	0	0	0	0	0	0	0	0	0
																			133763	71121.9	66302.6	67460.3	47079.5	24042.4	133763	73260.4	49985.6	0	3418.53	0	225.673	6872.69	0	0	0	0	0	0	0	0	0	0	0	0	0	0	0	0	0
																			199617	101368	96962.4	102655	66939.4	34428.1	199617	111360	73712.8	0	4850.51	0	336.528	9357.83	0	0	0	0	0	0	0	0	0	0	0	0	0	0	0	0	0
																			279253	140329	134839	144413	92552.2	47777.2	279253	155537	105376	0	5812.9	0	595.126	11931.6	0	0	0	0	0	0	0	0	0	0	0	0	0	0	0	0	0
																			188355	96558.3	91751.1	96604.3	63766.6	32791.7	188355	102513	72130.1	0	4485.35	0	310.198	8916.85	0	0	0	0	0	0	0	0	0	0	0	0	0	0	0	0	0
																			207517	104613	100386	107131	68933.9	35679.2	207517	113791	78778.6	0	4859.28	0	278.972	9808.77	0	0	0	0	0	0	0	0	0	0	0	0	0	0	0	0	0
																			112143	57375.9	54506.6	57636.6	37870.2	19505.7	112143	60646.3	42996.7	0	2258.16	0	221.756	6020.31	0	0	0	0	0	0	0	0	0	0	0	0	0	0	0	0	0
																			137025	70255.5	66765.2	70259.8	46421.9	23833.6	137025	74278.5	52443.9	0	3362.79	0	120.883	6818.94	0	0	0	0	0	0	0	0	0	0	0	0	0	0	0	0	0
																			187016	96446	91354.2	95661.9	63728.1	32717.9	187016	102389	72076	0	3489.74	0	371.543	8689.56	0	0	0	0	0	0	0	0	0	0	0	0	0	0	0	0	0
																			133972	67743.4	64757.6	69214.7	44672.8	23070.6	133972	71494.9	52758.9	0	2864.19	0	290.348	6564.08	0	0	0	0	0	0	0	0	0	0	0	0	0	0	0	0	0
																			103769	54436.9	51018.6	52750.4	35894.9	18542	103769	56353	39412.9	0	2127.31	0	148.934	5726.81	0	0	0	0	0	0	0	0	0	0	0	0	0	0	0	0	0
																			194229	98210	94079.3	100149	64819	33391.1	194229	109245	71788.7	0	3911.68	0	333.785	8949.47	0	0	0	0	0	0	0	0	0	0	0	0	0	0	0	0	0
																			229529	121029	113382	116147	79954.3	41074.3	229529	126365	87161.1	0	5598.15	0	534.633	9870.26	0	0	0	0	0	0	0	0	0	0	0	0	0	0	0	0	0
																			201932	102946	98164.6	103767	67951.9	34994.2	201932	110969	77067	0	4225.4	0	216.695	9453.54	0	0	0	0	0	0	0	0	0	0	0	0	0	0	0	0	0
																			221600	111130	107002	114598	73526.7	37603.8	221600	120070	86158.1	0	5300.22	0	301.09	9770.61	0	0	0	0	0	0	0	0	0	0	0	0	0	0	0	0	0
																			123467	63694.6	60272.7	63194.5	41936.7	21757.9	123467	67697.8	46715.1	0	2424.93	0	147.834	6481.46	0	0	0	0	0	0	0	0	0	0	0	0	0	0	0	0	0
																			120336	62807	59057.2	61279.2	41421.8	21385.2	120336	64255.7	47470.9	0	2577.47	0	176.295	5856.09	0	0	0	0	0	0	0	0	0	0	0	0	0	0	0	0	0
																			154388	80357.3	75675	78713.3	53071.6	27285.8	154388	83290.5	59947.2	0	2946.52	0	330.812	7873.32	0	0	0	0	0	0	0	0	0	0	0	0	0	0	0	0	0
																			265155	137868	130037	135118	90978.2	46889.7	265155	145153	101327	0	6351.42	0	502.267	11821.3	0	0	0	0	0	0	0	0	0	0	0	0	0	0	0	0	0
																			204332	101992	98367.4	105965	67393.4	34598.2	204332	111377	78661.8	0	4793.61	0	352.435	9146.92	0	0	0	0	0	0	0	0	0	0	0	0	0	0	0	0	0
																			153775	80504.6	75661.3	78113.5	53125.1	27379.5	153775	85039.3	57816.2	0	3334	0	292.919	7292.41	0	0	0	0	0	0	0	0	0	0	0	0	0	0	0	0	0
																			165634	86558.2	81419.9	84214.4	57097.5	29460.7	165634	92264.5	61282.1	0	3771.21	0	420.345	7896.27	0	0	0	0	0	0	0	0	0	0	0	0	0	0	0	0	0
																			144256	74202.1	70381.1	73875.3	48932.8	25269.3	144256	79898.6	53540.2	0	3373.77	0	336.848	7106.95	0	0	0	0	0	0	0	0	0	0	0	0	0	0	0	0	0
																			167586	87842	82533.4	85052.6	57979.8	29862.1	167586	93033	62242.7	0	3823.09	0	343.389	8143.78	0	0	0	0	0	0	0	0	0	0	0	0	0	0	0	0	0
																			194111	96421	93344.4	100766	63741.3	32679.7	194111	108767	72041.2	0	4235.4	0	207.561	8859.56	0	0	0	0	0	0	0	0	0	0	0	0	0	0	0	0	0
																			181180	91435.9	87687.7	93492.6	60331.8	31104.1	181180	101241	67406.4	0	3642.96	0	396.112	8493.85	0	0	0	0	0	0	0	0	0	0	0	0	0	0	0	0	0
																			120673	62376.1	58974.9	61697.9	41196	21180.1	120673	65838.3	45965.9	0	2326.79	0	262	6279.68	0	0	0	0	0	0	0	0	0	0	0	0	0	0	0	0	0
																			180583	92815	88086.4	92496.1	61291.2	31523.8	180583	101113	66331.2	0	4001.58	0	470.094	8667.08	0	0	0	0	0	0	0	0	0	0	0	0	0	0	0	0	0
																			135923	70344	66482	69440.9	46384.6	23959.4	135923	74402.4	51450.4	0	3109.12	0	240.055	6721.01	0	0	0	0	0	0	0	0	0	0	0	0	0	0	0	0	0
																			108950	56888.7	53502.5	55447.1	37500.1	19388.5	108950	59857.9	41071	0	2335.73	0	93.7484	5591.31	0	0	0	0	0	0	0	0	0	0	0	0	0	0	0	0	0
																			170350	87155.1	82878.3	87471.9	57410.5	29744.5	170350	92999.3	65943.1	0	3301.66	0	161.63	7944.41	0	0	0	0	0	0	0	0	0	0	0	0	0	0	0	0	0
																			217951	111541	106106	111844	73540.9	38000.3	217951	120970	81713.4	0	4909.26	0	514.391	9843.37	0	0	0	0	0	0	0	0	0	0	0	0	0	0	0	0	0
																			136004	70358.3	66411	69592.8	46359	23999.2	136004	72953.7	53050.4	0	2739.28	0	225.31	7035.03	0	0	0	0	0	0	0	0	0	0	0	0	0	0	0	0	0
																			189326	99260.3	93152.2	96173.4	65444.8	33815.5	189326	104459	71441.4	0	3672.62	0	316.32	9436.56	0	0	0	0	0	0	0	0	0	0	0	0	0	0	0	0	0
																			162927	85413.7	80287.3	82639.9	56435.3	28978.5	162927	90273.6	60594.9	0	3895.54	0	279.778	7883.38	0	0	0	0	0	0	0	0	0	0	0	0	0	0	0	0	0
																			85072.1	44722.8	41814.4	43257.8	29502.7	15220.1	85072.1	44558.5	34208.5	0	1641.82	0	110.224	4553.09	0	0	0	0	0	0	0	0	0	0	0	0	0	0	0	0	0
																			182295	93366.8	88646.3	93648.3	61589.7	31777	182295	97952	71202.9	0	4088.4	0	360.3	8691.01	0	0	0	0	0	0	0	0	0	0	0	0	0	0	0	0	0
																			43196.8	22002.7	20916.4	22280.4	14431.7	7570.94	43196.8	23089.9	16653.1	0	937.031	0	85.7685	2430.94	0	0	0	0	0	0	0	0	0	0	0	0	0	0	0	0	0
																			136390	71526.7	67121.5	69268.7	47252.3	24274.4	136390	73690.1	52770.5	0	2847.39	0	225.666	6856.58	0	0	0	0	0	0	0	0	0	0	0	0	0	0	0	0	0
																			163055	84100.9	79676.9	83378.4	55483.4	28617.5	163055	89716.8	61754.8	0	3502.93	0	230.633	7850.16	0	0	0	0	0	0	0	0	0	0	0	0	0	0	0	0	0
																			141213	72912.9	68919	72293.9	48087.9	24825	141213	76549.4	54215.1	0	2997.63	0	338.986	7111.8	0	0	0	0	0	0	0	0	0	0	0	0	0	0	0	0	0
																			56066	29712.8	27666.8	28399.1	19636.3	10076.5	56066	29937.1	21834.8	0	1123.76	0	126.47	3043.87	0	0	0	0	0	0	0	0	0	0	0	0	0	0	0	0	0
																			233515	120973	114382	119133	79983.3	40990	233515	127314	90232.8	0	5412.29	0	56.1986	10499.9	0	0	0	0	0	0	0	0	0	0	0	0	0	0	0	0	0
																			130841	66653.7	63505.2	67335.9	43922.6	22731.1	130841	71610.2	49554.7	0	2751.84	0	251.894	6672.39	0	0	0	0	0	0	0	0	0	0	0	0	0	0	0	0	0
																			185454	97440.9	91372.4	94081.5	64437.1	33003.9	185454	100307	71961.5	0	4151.68	0	189.175	8844.6	0	0	0	0	0	0	0	0	0	0	0	0	0	0	0	0	0
																			149452	75124.3	72172	77280.3	49554.1	25570.2	149452	82092.8	57034.5	0	3092.12	0	232.186	7000.68	0	0	0	0	0	0	0	0	0	0	0	0	0	0	0	0	0
																			213025	110245	104429	108596	72988.3	37256.8	213025	120630	77356.2	0	4810.15	0	392.209	9836.35	0	0	0	0	0	0	0	0	0	0	0	0	0	0	0	0	0
																			263157	132655	127389	135768	87622.3	45032.4	263157	146387	99713.8	0	6005.12	0	299.527	10752.3	0	0	0	0	0	0	0	0	0	0	0	0	0	0	0	0	0
																			178154	91738.8	86921.4	91232.3	60555.8	31183	178154	97119.8	68031.1	0	3990.15	0	423.975	8588.77	0	0	0	0	0	0	0	0	0	0	0	0	0	0	0	0	0
																			165554	86126.6	81300.2	84253.4	56884.2	29242.4	165554	92617.5	60683	0	3997.19	0	445.595	7810.41	0	0	0	0	0	0	0	0	0	0	0	0	0	0	0	0	0
																			171582	88651.5	83933.4	87648.6	58578	30073.5	171582	95504.6	63971.6	0	3608.59	0	169.292	8327.88	0	0	0	0	0	0	0	0	0	0	0	0	0	0	0	0	0
																			115722	60071.7	56685.3	59036.7	39585.4	20486.3	115722	63702.4	43728	0	2357.79	0	127.144	5806.65	0	0	0	0	0	0	0	0	0	0	0	0	0	0	0	0	0
																			116746	60987.1	57367.7	59378.3	40231.5	20755.6	116746	64145.4	43787.2	0	2608.99	0	170.473	6033.94	0	0	0	0	0	0	0	0	0	0	0	0	0	0	0	0	0
																			210831	108579	102892	107939	71635.4	36943.6	210831	115356	80787.2	0	4470.61	0	518.853	9698.44	0	0	0	0	0	0	0	0	0	0	0	0	0	0	0	0	0
																			191782	99986.8	94309.4	97472.5	66114.9	33871.9	191782	106998	71274.4	0	4438.21	0	122.97	8947.93	0	0	0	0	0	0	0	0	0	0	0	0	0	0	0	0	0
																			197130	102358	96674.2	100456	67687.8	34670.1	197130	109509	73612.7	0	4302.55	0	471.552	9234.34	0	0	0	0	0	0	0	0	0	0	0	0	0	0	0	0	0
																			175882	89858	85560.6	90321.6	59336.4	30521.5	175882	97562.6	66500.1	0	3352.38	0	435.116	8032.13	0	0	0	0	0	0	0	0	0	0	0	0	0	0	0	0	0
																			252952	130781	123685	129267	86294.4	44486.8	252952	140532	95606.2	0	5457.35	0	557.337	10799.5	0	0	0	0	0	0	0	0	0	0	0	0	0	0	0	0	0
																			189481	94965.5	91466.6	98014.1	62657.9	32307.6	189481	106017	69897.8	0	4736.97	0	147.233	8681.65	0	0	0	0	0	0	0	0	0	0	0	0	0	0	0	0	0
																			122451	63157.2	59758.6	62692	41678.9	21478.3	122451	65873	47696.5	0	2723.68	0	223.257	5934.13	0	0	0	0	0	0	0	0	0	0	0	0	0	0	0	0	0
																			91307.2	47536.2	44703.7	46603.5	31324.2	16211.9	91307.2	48682.4	35285.8	0	2215.28	0	253.229	4870.46	0	0	0	0	0	0	0	0	0	0	0	0	0	0	0	0	0
																			183326	94741.3	89625.2	93701.1	62465.9	32275.4	183326	100653	68947.2	0	4338.02	0	472.919	8915.56	0	0	0	0	0	0	0	0	0	0	0	0	0	0	0	0	0
																			56359.3	29830.2	27838.3	28521.1	19691.6	10138.5	56359.3	30236.6	21567	0	1291.29	0	73.9804	3190.46	0	0	0	0	0	0	0	0	0	0	0	0	0	0	0	0	0
																			201712	103818	98317.8	103395	68446.8	35371.3	201712	107945	79483.3	0	4504.54	0	465.3	9314.6	0	0	0	0	0	0	0	0	0	0	0	0	0	0	0	0	0
																			131078	68265.7	64222.8	66855.6	44982.9	23282.7	131078	70368.8	50760.7	0	2961.26	0	231.446	6756.15	0	0	0	0	0	0	0	0	0	0	0	0	0	0	0	0	0
																			205138	104241	99456.5	105682	68807.6	35433.8	205138	112660	78748.8	0	3908.44	0	547.982	9273.41	0	0	0	0	0	0	0	0	0	0	0	0	0	0	0	0	0
																			216383	110178	105248	111135	72820.6	37357.1	216383	120981	80786.2	0	4757.57	0	69.5378	9788.05	0	0	0	0	0	0	0	0	0	0	0	0	0	0	0	0	0
																			199892	103804	97889.2	102002	68372.7	35431.5	199892	111918	73908.4	0	4197.97	0	393.681	9473.53	0	0	0	0	0	0	0	0	0	0	0	0	0	0	0	0	0
																			235408	120871	114790	120619	79849.6	41021.9	235408	128443	91045.6	0	5026.59	0	549.329	10344.4	0	0	0	0	0	0	0	0	0	0	0	0	0	0	0	0	0
																			197895	102621	97059.9	100835	67824.7	34796.4	197895	111046	73358.9	0	4051.71	0	335.771	9103.47	0	0	0	0	0	0	0	0	0	0	0	0	0	0	0	0	0
																			182227	95920.3	89741.3	92485.9	63309.2	32611.1	182227	98956.3	70162.6	0	3777.11	0	501.951	8829.17	0	0	0	0	0	0	0	0	0	0	0	0	0	0	0	0	0
																			263943	135536	128854	135089	89374.6	46161.2	263943	148957	96852.6	0	6347.84	0	284.232	11501.3	0	0	0	0	0	0	0	0	0	0	0	0	0	0	0	0	0
																			102685	53428.2	50291.3	52394.1	35254	18174.2	102685	55510.9	39234.5	0	2322.78	0	239.591	5377.62	0	0	0	0	0	0	0	0	0	0	0	0	0	0	0	0	0
																			185591	95996.2	90990.3	94600.4	63448.9	32547.3	185591	104581	67787.2	0	4264.53	0	156.081	8801.53	0	0	0	0	0	0	0	0	0	0	0	0	0	0	0	0	0
																			136467	71056.3	66925.8	69541.1	46820.6	24235.7	136467	75236.3	51295.7	0	2914.14	0	103.705	6917.04	0	0	0	0	0	0	0	0	0	0	0	0	0	0	0	0	0
																			112697	57498.2	54697.5	57999.6	37906.1	19592.1	112697	60954.8	43558	0	2147.64	0	179.32	5857.38	0	0	0	0	0	0	0	0	0	0	0	0	0	0	0	0	0
																			66221.8	35069.8	32664.1	33557.7	23095.1	11974.6	66221.8	35176.6	25545.6	0	1486.08	0	126.307	3887.26	0	0	0	0	0	0	0	0	0	0	0	0	0	0	0	0	0
																			92106.5	47915.8	45124.6	46982	31578.4	16337.4	92106.5	49406	35737.4	0	2071.41	0	88.1105	4803.53	0	0	0	0	0	0	0	0	0	0	0	0	0	0	0	0	0
																			168893	86293.5	82105.9	86786.9	57008.7	29284.8	168893	91438	65622	0	3450.25	0	408.307	7974.26	0	0	0	0	0	0	0	0	0	0	0	0	0	0	0	0	0
																			204106	105739	99858.6	104247	69747.9	35990.7	204106	112087	77641.4	0	4733.93	0	432.087	9211.68	0	0	0	0	0	0	0	0	0	0	0	0	0	0	0	0	0
																			235917	120519	114897	121020	79485.1	41033.4	235917	132480	87570.9	0	4897.46	0	277.043	10691.7	0	0	0	0	0	0	0	0	0	0	0	0	0	0	0	0	0
																			136392	71226.2	66929	69462.6	46966.6	24259.7	136392	73561.9	52151.6	0	3103.54	0	315.023	7259.48	0	0	0	0	0	0	0	0	0	0	0	0	0	0	0	0	0
																			214929	112031	105407	109522	73935.6	38095.6	214929	118266	81896.9	0	4239.57	0	658.036	9868.26	0	0	0	0	0	0	0	0	0	0	0	0	0	0	0	0	0
																			129318	68795.3	64056.3	65261.4	45393.8	23401.5	129318	69906.2	49222.1	0	3219.43	0	230.161	6739.86	0	0	0	0	0	0	0	0	0	0	0	0	0	0	0	0	0
																			106880	55476.1	52369.6	54510.6	36615.5	18860.6	106880	58568.3	39898.6	0	2381.24	0	261.147	5771.04	0	0	0	0	0	0	0	0	0	0	0	0	0	0	0	0	0
																			193833	100715	94950.7	98882	66407	34308.1	193833	105952	73950.1	0	4227.41	0	519.094	9184.02	0	0	0	0	0	0	0	0	0	0	0	0	0	0	0	0	0
																			224105	116916	110180	113925	77223.9	39692.4	224105	124855	83323.7	0	5163.78	0	435.149	10327.4	0	0	0	0	0	0	0	0	0	0	0	0	0	0	0	0	0
																			178370	92420.5	87351.3	91018.3	61017.5	31402.9	178370	97021.3	67314.9	0	4810.63	0	293.956	8928.83	0	0	0	0	0	0	0	0	0	0	0	0	0	0	0	0	0
																			163333	83202.6	79319.8	84013.7	54913.9	28288.7	163333	89592.3	62225.9	0	3255.17	0	181.611	8078.52	0	0	0	0	0	0	0	0	0	0	0	0	0	0	0	0	0
																			140857	73213.6	69019.5	71837	48280.9	24932.7	140857	75918.8	53984.7	0	3778.99	0	277.724	6896.39	0	0	0	0	0	0	0	0	0	0	0	0	0	0	0	0	0
																			223004	114339	108662	114341	75618.7	38720.1	223004	121300	86850.8	0	4321.66	0	345.784	10185.4	0	0	0	0	0	0	0	0	0	0	0	0	0	0	0	0	0
																			165592	85117.4	80845.7	84746.2	56263.7	28853.7	165592	92221	61697	0	3551.14	0	262.325	7860.49	0	0	0	0	0	0	0	0	0	0	0	0	0	0	0	0	0
																			132195	68688.6	64743.4	67452	45298	23390.6	132195	71169.7	51494.4	0	2955.88	0	181.415	6393.99	0	0	0	0	0	0	0	0	0	0	0	0	0	0	0	0	0
																			110683	56653.2	53842.8	56840.3	37385.8	19267.4	110683	60245.8	42550	0	2389.23	0	202.36	5295.68	0	0	0	0	0	0	0	0	0	0	0	0	0	0	0	0	0
																			98700.9	52519.1	48881.7	49819.2	34737.4	17781.7	98700.9	53231.8	38149	0	1968.91	0	107.504	5243.64	0	0	0	0	0	0	0	0	0	0	0	0	0	0	0	0	0
																			91471.7	48517.8	45264.4	46207.3	32021.7	16496.1	91471.7	50078.5	34741.1	0	1843.44	0	86.0988	4722.5	0	0	0	0	0	0	0	0	0	0	0	0	0	0	0	0	0
																			224531	113369	108741	115790	74910.6	38458.3	224531	125345	84501.7	0	4322.85	0	327.925	10033.9	0	0	0	0	0	0	0	0	0	0	0	0	0	0	0	0	0
																			172128	88278	83949.7	88178.2	58272.1	30005.9	172128	95228	64882.4	0	3659.16	0	273.796	8084.54	0	0	0	0	0	0	0	0	0	0	0	0	0	0	0	0	0
																			116256	60672.9	57101.6	59154.7	40043.4	20629.4	116256	64419.1	42858.7	0	2644.37	0	177.943	6156.23	0	0	0	0	0	0	0	0	0	0	0	0	0	0	0	0	0
																			154622	80931.7	76055	78566.7	53366.5	27565.2	154622	86638.5	56760.1	0	3153.02	0	389.849	7680.21	0	0	0	0	0	0	0	0	0	0	0	0	0	0	0	0	0
																			226659	118283	111423	115235	78104.1	40179	226659	126086	85254.4	0	4769.61	0	488.34	10060.4	0	0	0	0	0	0	0	0	0	0	0	0	0	0	0	0	0
																			99354.1	51538.4	48580.2	50773.8	33976.4	17561.9	99354.1	52921.3	38466.1	0	2554.12	0	211.014	5201.55	0	0	0	0	0	0	0	0	0	0	0	0	0	0	0	0	0
																			89317.6	46131.9	43585.8	45731.8	30416.1	15715.8	89317.6	48186.9	34086.5	0	1985.35	0	113.495	4945.36	0	0	0	0	0	0	0	0	0	0	0	0	0	0	0	0	0
																			188432	96686.2	91835.2	96597.2	63812.2	32874	188432	104422	70949.2	0	3763.98	0	372.042	8924.81	0	0	0	0	0	0	0	0	0	0	0	0	0	0	0	0	0
																			192074	99133.1	93902.1	98171.5	65480.1	33653	192074	107050	71389.3	0	4189.95	0	220.309	9223.83	0	0	0	0	0	0	0	0	0	0	0	0	0	0	0	0	0
																			243884	123663	118224	125660	81424.3	42238.6	243884	135483	91159.7	0	5907.2	0	511.249	10822.8	0	0	0	0	0	0	0	0	0	0	0	0	0	0	0	0	0
																			196470	101529	96106.5	100363	67029.3	34499.8	196470	108239	73375.7	0	5204.77	0	437.267	9213.31	0	0	0	0	0	0	0	0	0	0	0	0	0	0	0	0	0
																			202863	104926	99167.3	103696	69204.7	35720.9	202863	110881	77343.3	0	4720.91	0	504.763	9412.77	0	0	0	0	0	0	0	0	0	0	0	0	0	0	0	0	0
																			238736	123230	116651	122085	81289.9	41940.2	238736	130942	90547.1	0	6006.45	0	408.678	10831.6	0	0	0	0	0	0	0	0	0	0	0	0	0	0	0	0	0
																			30256.8	15809.4	14845.3	15411.5	10425.3	5384.09	30256.8	16306.3	11793.9	0	484.208	0	52.7192	1619.67	0	0	0	0	0	0	0	0	0	0	0	0	0	0	0	0	0
																			158700	82821.9	77981	80719.2	54698.2	28123.7	158700	87490.7	59516.3	0	3727.14	0	85.2455	7880.87	0	0	0	0	0	0	0	0	0	0	0	0	0	0	0	0	0
																			168903	88427	83125.4	85778.1	58448.7	29978.3	168903	93094	63233.1	0	3830.45	0	378.909	8367.07	0	0	0	0	0	0	0	0	0	0	0	0	0	0	0	0	0
																			216223	109113	104585	111638	71935.3	37177.3	216223	119387	81618.3	0	4941.04	0	461.69	9815.47	0	0	0	0	0	0	0	0	0	0	0	0	0	0	0	0	0
																			149741	77257.3	73127.5	76613	51025.6	26231.7	149741	80122	58144.1	0	3878.83	0	259.773	7335.8	0	0	0	0	0	0	0	0	0	0	0	0	0	0	0	0	0
																			134989	70124.8	66101	68887.9	46301.2	23823.6	134989	73870.6	51218.4	0	2927.42	0	145.285	6827.12	0	0	0	0	0	0	0	0	0	0	0	0	0	0	0	0	0
																			222619	114502	108751	113868	75690.9	38811	222619	123386	83956.2	0	4943.13	0	183.081	10151	0	0	0	0	0	0	0	0	0	0	0	0	0	0	0	0	0
																			122237	63000	59682.2	62554.3	41633.4	21366.6	122237	66638.3	46296.7	0	2936.54	0	212.171	6152.75	0	0	0	0	0	0	0	0	0	0	0	0	0	0	0	0	0
																			187291	96533.5	91541.6	95749.2	63899.2	32634.3	187291	103859	70231.5	0	4097.75	0	181.173	8921.12	0	0	0	0	0	0	0	0	0	0	0	0	0	0	0	0	0
																			187426	96314.6	91408.6	96017	63538.4	32776.3	187426	103233	71492.2	0	3654.42	0	287.469	8758.59	0	0	0	0	0	0	0	0	0	0	0	0	0	0	0	0	0
																			127442	66934	62769.6	64672.5	44194.6	22739.3	127442	69914.8	47984.9	0	2680.4	0	279.735	6582.29	0	0	0	0	0	0	0	0	0	0	0	0	0	0	0	0	0
																			188241	97544.1	92197.7	96043.3	64314.2	33229.8	188241	105034	69753.7	0	4287.15	0	349.851	8816.78	0	0	0	0	0	0	0	0	0	0	0	0	0	0	0	0	0
																			138445	72697.6	68215.3	70229.8	48036.9	24660.7	138445	75581	52118	0	3258.03	0	182.275	7305.84	0	0	0	0	0	0	0	0	0	0	0	0	0	0	0	0	0
																			151658	77420.7	73845.7	77811.9	51112.9	26307.8	151658	86204.7	54470.5	0	3445.45	0	258.514	7278.44	0	0	0	0	0	0	0	0	0	0	0	0	0	0	0	0	0
																			141101	74617	69729.7	71371	49296.4	25320.6	141101	78695.5	51846.5	0	3180.87	0	364.68	7013.09	0	0	0	0	0	0	0	0	0	0	0	0	0	0	0	0	0
																			169277	85315.8	81809	87467.7	56239.2	29076.5	169277	91426.2	66568.5	0	3393.33	0	290.101	7598.59	0	0	0	0	0	0	0	0	0	0	0	0	0	0	0	0	0
																			196780	100981	96006	100774	66730.3	34251.1	196780	110949	72739.6	0	3378.71	0	376.978	9335.92	0	0	0	0	0	0	0	0	0	0	0	0	0	0	0	0	0
																			186463	92345.9	89502.1	96961	60928.3	31417.6	186463	102733	70830.8	0	4171.3	0	168.433	8559.96	0	0	0	0	0	0	0	0	0	0	0	0	0	0	0	0	0
																			220152	111533	106732	113420	73645.1	37887.7	220152	122506	83677.7	0	4158.81	0	293.117	9516.17	0	0	0	0	0	0	0	0	0	0	0	0	0	0	0	0	0
																			205152	105033	99868.5	105284	69329.1	35703.5	205152	112696	78505	0	4245.15	0	417.49	9288.27	0	0	0	0	0	0	0	0	0	0	0	0	0	0	0	0	0
																			249975	126612	121347	128628	83461.6	43150.1	249975	142168	91522.5	0	5129.39	0	395.927	10759.2	0	0	0	0	0	0	0	0	0	0	0	0	0	0	0	0	0
																			73084.6	37965.4	35753.8	37330.7	25072.8	12892.6	73084.6	39261.3	28517.6	0	1327.87	0	169.365	3808.51	0	0	0	0	0	0	0	0	0	0	0	0	0	0	0	0	0
																			172992	88554.1	84247	88744.9	58309.5	30244.6	172992	98031.3	62872.3	0	3612.82	0	396.74	8078.82	0	0	0	0	0	0	0	0	0	0	0	0	0	0	0	0	0
																			144468	74728.7	70573.9	73894.3	49315.5	25413.1	144468	77603.2	56231.9	0	3120.96	0	211.195	7300.98	0	0	0	0	0	0	0	0	0	0	0	0	0	0	0	0	0
																			135250	71164	66616.2	68633.7	46912.2	24251.8	135250	73480.7	51653.3	0	3159.03	0	155.54	6801.37	0	0	0	0	0	0	0	0	0	0	0	0	0	0	0	0	0
																			237467	118861	114464	123002	78466	40395.3	237467	130221	90931.3	0	5459.65	0	455.019	10399.3	0	0	0	0	0	0	0	0	0	0	0	0	0	0	0	0	0
																			173562	90306.9	85127.5	88434.3	59598.3	30708.6	173562	93743	67563.7	0	3568.09	0	290.976	8396.04	0	0	0	0	0	0	0	0	0	0	0	0	0	0	0	0	0
																			113800	59805.9	56070.7	57729.2	39507.3	20298.7	113800	62472.7	42589.6	0	2625.97	0	217.909	5893.77	0	0	0	0	0	0	0	0	0	0	0	0	0	0	0	0	0
																			169784	85829.1	82266	87518.1	56684.5	29144.6	169784	92944.2	64856.5	0	3942.83	0	134.163	7906.4	0	0	0	0	0	0	0	0	0	0	0	0	0	0	0	0	0
																			185798	94694.5	90387.1	95410.5	62559.4	32135.1	185798	104315	68676.5	0	3982.09	0	200.728	8623.1	0	0	0	0	0	0	0	0	0	0	0	0	0	0	0	0	0
																			207126	104874	100360	106766	69277.2	35596.8	207126	116633	76171.3	0	4254.89	0	553.378	9512.97	0	0	0	0	0	0	0	0	0	0	0	0	0	0	0	0	0
																			184840	94637	90067	94773.2	62493.1	32143.9	184840	102682	68357.2	0	4682.2	0	359.437	8759.43	0	0	0	0	0	0	0	0	0	0	0	0	0	0	0	0	0
																			116274	60795.6	57170.3	59104.2	40178.9	20616.7	116274	63306.1	44178.4	0	2642.11	0	254.098	5893.72	0	0	0	0	0	0	0	0	0	0	0	0	0	0	0	0	0
																			194021	99997.5	94671	99350.2	65990	34007.5	194021	106990	73542.8	0	3814.88	0	526.871	9147	0	0	0	0	0	0	0	0	0	0	0	0	0	0	0	0	0
																			165880	85174.7	80836.1	85043.8	56178.7	28996	165880	91184.6	62359.3	0	3939.42	0	353.911	8042.6	0	0	0	0	0	0	0	0	0	0	0	0	0	0	0	0	0
																			186063	96312.3	91067.8	94995.5	63585.3	32727	186063	101959	71054.2	0	4068.18	0	239.599	8742.27	0	0	0	0	0	0	0	0	0	0	0	0	0	0	0	0	0
																			109303	56422	53254.1	56048.8	37114.7	19307.3	109303	57829.4	43487.8	0	2082.11	0	134.257	5769.39	0	0	0	0	0	0	0	0	0	0	0	0	0	0	0	0	0
																			140549	75595.8	69924.7	70623.9	49792.1	25803.6	140549	76043.9	54388.8	0	2777.69	0	196.403	7141.82	0	0	0	0	0	0	0	0	0	0	0	0	0	0	0	0	0
																			202001	104003	98731.2	103270	68681.3	35321.2	202001	113661	74393.4	0	4409.17	0	433.252	9103.49	0	0	0	0	0	0	0	0	0	0	0	0	0	0	0	0	0
																			178758	91591.4	87086.7	91671.3	60508.3	31083	178758	99313.2	66935.3	0	3736.89	0	223.212	8549.45	0	0	0	0	0	0	0	0	0	0	0	0	0	0	0	0	0
																			238549	119969	115158	123390	79144.6	40824.4	238549	130155	92432	0	5240.11	0	261.878	10459.5	0	0	0	0	0	0	0	0	0	0	0	0	0	0	0	0	0
																			97210.4	49496	47154.5	50055.8	32599.1	16896.8	97210.4	52496.4	37402.6	0	1994.92	0	133.287	5183.09	0	0	0	0	0	0	0	0	0	0	0	0	0	0	0	0	0
																			215334	110494	104997	110337	72944.8	37549.1	215334	116809	82576.9	0	5594.61	0	505.475	9848.27	0	0	0	0	0	0	0	0	0	0	0	0	0	0	0	0	0
																			157786	79834.4	76312.1	81474.2	52641.1	27193.3	157786	84580.2	62355	0	2901.5	0	211.507	7738.12	0	0	0	0	0	0	0	0	0	0	0	0	0	0	0	0	0
																			257956	130813	125239	132716	86370.5	44442.3	257956	144545	96447.9	0	5937.75	0	451.286	10573.2	0	0	0	0	0	0	0	0	0	0	0	0	0	0	0	0	0
																			176290	91393.4	86401.7	89888.3	60233.9	31159.5	176290	98889.3	63999.2	0	4483.01	0	278.057	8640.47	0	0	0	0	0	0	0	0	0	0	0	0	0	0	0	0	0
																			137584	69945.4	66735.1	70849	46237.7	23707.6	137584	73409.5	54190.3	0	3204.43	0	214.055	6565.9	0	0	0	0	0	0	0	0	0	0	0	0	0	0	0	0	0
																			210772	106317	101974	108798	70137.5	36179.2	210772	116582	80247	0	4218.81	0	329.239	9395.03	0	0	0	0	0	0	0	0	0	0	0	0	0	0	0	0	0
																			182054	93910.1	89062.5	92991.4	62010.2	31899.9	182054	102754	66868.5	0	3949.04	0	300.332	8181.73	0	0	0	0	0	0	0	0	0	0	0	0	0	0	0	0	0
																			163733	83421.4	79559.7	84173.3	55019.4	28402	163733	91343.6	60631.3	0	3527.21	0	367.727	7863.19	0	0	0	0	0	0	0	0	0	0	0	0	0	0	0	0	0
																			166425	87417.1	81921.3	84503.8	57672.2	29744.9	166425	92859.2	61774	0	3350.98	0	512.077	7928.79	0	0	0	0	0	0	0	0	0	0	0	0	0	0	0	0	0
																			152259	78095.7	74346.1	77912.8	51633.7	26462	152259	86398.8	54548.2	0	3750.68	0	301.467	7259.72	0	0	0	0	0	0	0	0	0	0	0	0	0	0	0	0	0
																			222140	113813	108284	113856	75221.9	38591.5	222140	125119	81768.5	0	4707.28	0	469.509	10075.3	0	0	0	0	0	0	0	0	0	0	0	0	0	0	0	0	0
																			212955	108532	103566	109389	71624	36907.7	212955	118503	79275.8	0	5154.45	0	431.323	9589.72	0	0	0	0	0	0	0	0	0	0	0	0	0	0	0	0	0
																			123770	63007.5	60114.1	63656	41591.6	21416	123770	67535.7	46853.4	0	2795.54	0	130.623	6454.87	0	0	0	0	0	0	0	0	0	0	0	0	0	0	0	0	0
																			164577	86171.1	80966.4	83610.4	56888	29283.1	164577	92013.2	60632.8	0	3569.29	0	444.658	7916.86	0	0	0	0	0	0	0	0	0	0	0	0	0	0	0	0	0
																			234396	122518	115242	119155	80876.9	41640.7	234396	127251	90250.9	0	6087.23	0	434.71	10371.8	0	0	0	0	0	0	0	0	0	0	0	0	0	0	0	0	0
																			196054	98573.5	94782.9	101271	65023.4	33550.1	196054	110443	71561.1	0	4835.51	0	389.057	8825.75	0	0	0	0	0	0	0	0	0	0	0	0	0	0	0	0	0
																			172183	89803.1	84525.5	87657.1	59276.9	30526.2	172183	93847.1	65242.5	0	4404.05	0	325.141	8363.85	0	0	0	0	0	0	0	0	0	0	0	0	0	0	0	0	0
																			187023	95471.5	91072.5	95950	63143.3	32328.3	187023	104845	69071	0	4435.6	0	191.863	8479.02	0	0	0	0	0	0	0	0	0	0	0	0	0	0	0	0	0
																			272532	137685	132239	140293	91016.6	46668.6	272532	154666	100028	0	6032.46	0	310.286	11494.8	0	0	0	0	0	0	0	0	0	0	0	0	0	0	0	0	0
																			195357	101750	95957.6	99399.7	67285.8	34464.3	195357	109607	71856.4	0	4298.63	0	247.708	9347.16	0	0	0	0	0	0	0	0	0	0	0	0	0	0	0	0	0
																			204937	104625	99649	105288	69148.4	35476.3	204937	112129	79333.3	0	4121.9	0	272.378	9080.59	0	0	0	0	0	0	0	0	0	0	0	0	0	0	0	0	0
																			206093	105373	100317	105777	69547.3	35826.2	206093	113677	77341.8	0	4900.36	0	640.996	9533.2	0	0	0	0	0	0	0	0	0	0	0	0	0	0	0	0	0
																			207990	106779	101443	106547	70426.6	36352	207990	116124	77877.4	0	4363.28	0	418.705	9206.81	0	0	0	0	0	0	0	0	0	0	0	0	0	0	0	0	0
																			191490	97656.3	93078.7	98411	64500.9	33155.3	191490	104898	73471.8	0	3964.12	0	306.546	8849.17	0	0	0	0	0	0	0	0	0	0	0	0	0	0	0	0	0
																			136708	71100.7	66921.4	69786.7	46854.9	24245.8	136708	73870.6	52775.3	0	2961.59	0	379.086	6721.59	0	0	0	0	0	0	0	0	0	0	0	0	0	0	0	0	0
																			115284	59823.6	56458.5	58825.3	39514.2	20309.4	115284	62776.3	44142.1	0	2580.49	0	209.094	5575.85	0	0	0	0	0	0	0	0	0	0	0	0	0	0	0	0	0
																			160427	82560.9	78237.4	82189.8	54465.6	28095.3	160427	87065	61816.9	0	3919.8	0	153.121	7472.35	0	0	0	0	0	0	0	0	0	0	0	0	0	0	0	0	0
																			192283	100658	94499	97783.8	66456.6	34201.1	192283	104226	73738.2	0	4573.91	0	339.678	9404.91	0	0	0	0	0	0	0	0	0	0	0	0	0	0	0	0	0
																			115157	59553.3	56264.9	58891.8	39260.6	20292.7	115157	62835.2	43852.4	0	2601.99	0	233.405	5633.74	0	0	0	0	0	0	0	0	0	0	0	0	0	0	0	0	0
																			189307	98916	92948.9	96357.9	65268	33648	189307	100990	74852.7	0	4018.62	0	165.85	9279.57	0	0	0	0	0	0	0	0	0	0	0	0	0	0	0	0	0
																			249514	127981	121770	127744	84436.2	43544.9	249514	139750	92507.2	0	5897.13	0	562.738	10796.6	0	0	0	0	0	0	0	0	0	0	0	0	0	0	0	0	0
																			211810	106885	102532	109278	70595.6	36289.7	211810	118391	79138.7	0	4579.75	0	372.246	9328.4	0	0	0	0	0	0	0	0	0	0	0	0	0	0	0	0	0
																			139726	70688.5	67596.4	72129.9	46604.9	24083.6	139726	77572.4	51997.8	0	2659.61	0	288.207	7208.3	0	0	0	0	0	0	0	0	0	0	0	0	0	0	0	0	0
																			170090	87610.3	83079.4	87010.3	57867.4	29742.9	170090	93579.8	63908.1	0	3997.74	0	408.164	8195.84	0	0	0	0	0	0	0	0	0	0	0	0	0	0	0	0	0
																			211353	109131	103491	107862	72132.3	36999.2	211353	118195	77993.5	0	5066.34	0	330.262	9767.51	0	0	0	0	0	0	0	0	0	0	0	0	0	0	0	0	0
																			157368	80074.2	76418.4	80950	52821.4	27252.8	157368	87115.4	59447.1	0	2979.04	0	244.36	7582.56	0	0	0	0	0	0	0	0	0	0	0	0	0	0	0	0	0
																			185715	97212.1	91331.9	94382.7	64169.8	33042.3	185715	101773	71236.8	0	3577.12	0	180.233	8947.43	0	0	0	0	0	0	0	0	0	0	0	0	0	0	0	0	0
																			199697	102836	97522.1	102175	67901.9	34933.9	199697	109392	76061.8	0	4423.28	0	415.07	9404.79	0	0	0	0	0	0	0	0	0	0	0	0	0	0	0	0	0
																			151305	78343.7	74006.1	77298.5	51651	26692.7	151305	81971	57931.3	0	3793.84	0	132.839	7475.62	0	0	0	0	0	0	0	0	0	0	0	0	0	0	0	0	0
																			172695	89640.5	84600.3	88094.5	59045.6	30594.9	172695	97255.5	62656.9	0	3925.48	0	415.943	8441.03	0	0	0	0	0	0	0	0	0	0	0	0	0	0	0	0	0
																			154102	80405.5	75768.5	78333.4	53149.1	27256.4	154102	84166.6	57757.8	0	4262.95	0	280.352	7634.08	0	0	0	0	0	0	0	0	0	0	0	0	0	0	0	0	0
																			135526	70814.1	66537.6	68988.1	46690.7	24123.4	135526	74407.3	51014.5	0	3155.46	0	256.801	6691.56	0	0	0	0	0	0	0	0	0	0	0	0	0	0	0	0	0
																			166793	83763.7	80467.3	86325.6	55235.4	28528.3	166793	92686.4	62571.1	0	3239.9	0	262.961	8032.46	0	0	0	0	0	0	0	0	0	0	0	0	0	0	0	0	0
																			79667.7	41888.2	39218.2	40449.5	27616.3	14271.9	79667.7	43409.2	30031.6	0	1706.62	0	118.448	4401.76	0	0	0	0	0	0	0	0	0	0	0	0	0	0	0	0	0
																			181359	91785.7	87840.9	93518.2	60483.5	31302.2	181359	101945	66837.4	0	3843.05	0	409.917	8323.62	0	0	0	0	0	0	0	0	0	0	0	0	0	0	0	0	0
																			210948	109193	103333	107616	72124.6	37068.2	210948	117511	78864.6	0	4856.15	0	136.548	9580.41	0	0	0	0	0	0	0	0	0	0	0	0	0	0	0	0	0
																			215378	110879	105258	110120	73191.9	37687	215378	123426	77679.6	0	3975.16	0	473.388	9823.39	0	0	0	0	0	0	0	0	0	0	0	0	0	0	0	0	0
																			166385	87671.2	81982.9	84401.8	57849.8	29821.4	166385	90438	63829.4	0	3615.04	0	326.787	8175.57	0	0	0	0	0	0	0	0	0	0	0	0	0	0	0	0	0
																			196944	101395	96167.6	100776	66897.2	34498.3	196944	108137	74157.2	0	5075.33	0	405.383	9169.14	0	0	0	0	0	0	0	0	0	0	0	0	0	0	0	0	0
																			203629	107007	100408	103221	70643.5	36363.1	203629	112909	76986.8	0	4294.13	0	222.674	9217.29	0	0	0	0	0	0	0	0	0	0	0	0	0	0	0	0	0
																			199375	103560	97688.1	101687	68351.3	35208.9	199375	110002	74890.5	0	4469.53	0	644.952	9368.1	0	0	0	0	0	0	0	0	0	0	0	0	0	0	0	0	0
																			181225	93360.2	88655.6	92569.3	61714.5	31645.7	181225	103335	64916.6	0	4097.85	0	478.941	8396.68	0	0	0	0	0	0	0	0	0	0	0	0	0	0	0	0	0
																			190894	98091.7	93137.6	97756.4	64813	33278.7	190894	106202	70719.9	0	4531.59	0	473.388	8967.06	0	0	0	0	0	0	0	0	0	0	0	0	0	0	0	0	0
																			173029	89083.9	84540.6	88488	58858.4	30225.6	173029	95651.4	65230.2	0	3745.29	0	46.6001	8355.16	0	0	0	0	0	0	0	0	0	0	0	0	0	0	0	0	0
																			153226	80740.2	75539.2	77686.5	53254.4	27485.8	153226	83563.3	58543.4	0	3107.81	0	185.648	7825.63	0	0	0	0	0	0	0	0	0	0	0	0	0	0	0	0	0
																			156108	80348.9	76264.4	79843.4	53017.6	27331.3	156108	86849.2	57027.9	0	3995.72	0	221.317	8013.65	0	0	0	0	0	0	0	0	0	0	0	0	0	0	0	0	0
																			127567	66034.9	62340.7	65226.4	43504	22530.9	127567	69546.7	48518.9	0	2742.95	0	271.313	6487.24	0	0	0	0	0	0	0	0	0	0	0	0	0	0	0	0	0
																			222619	113717	108397	114222	74981.4	38735.4	222619	124559	82096.9	0	5590.89	0	486.325	9885.59	0	0	0	0	0	0	0	0	0	0	0	0	0	0	0	0	0
																			110925	58586	54704.1	56221.1	38626	19960	110925	60218.1	42327.9	0	2455.79	0	260.26	5663.15	0	0	0	0	0	0	0	0	0	0	0	0	0	0	0	0	0
																			200343	102630	97593.8	102749	67772.1	34857.5	200343	110787	75370.5	0	4620.5	0	370.642	9194	0	0	0	0	0	0	0	0	0	0	0	0	0	0	0	0	0
																			224573	114304	109077	115497	75482.9	38821.2	224573	125354	84703.9	0	4086.09	0	491.007	9938.1	0	0	0	0	0	0	0	0	0	0	0	0	0	0	0	0	0
																			227537	114117	109880	117657	75401.7	38715.4	227537	129304	83184.6	0	4499.54	0	584.636	9964	0	0	0	0	0	0	0	0	0	0	0	0	0	0	0	0	0
																			205307	103813	99415.8	105891	68592.9	35219.6	205307	113136	78087	0	4377.05	0	418.002	9288.92	0	0	0	0	0	0	0	0	0	0	0	0	0	0	0	0	0
																			158240	81388.9	77186.2	81053.6	53730	27658.9	158240	86977	60164.5	0	3359.3	0	255.436	7483.65	0	0	0	0	0	0	0	0	0	0	0	0	0	0	0	0	0
																			115617	59882.8	56533	59084.2	39565.1	20317.7	115617	62159.1	44683.2	0	2393.54	0	243.626	6137.75	0	0	0	0	0	0	0	0	0	0	0	0	0	0	0	0	0
																			218326	112083	106464	111862	73928	38154.8	218326	122618	80611.9	0	4709.39	0	352.268	10034.5	0	0	0	0	0	0	0	0	0	0	0	0	0	0	0	0	0
																			123622	63374	60244.3	63377.5	41865.3	21508.8	123622	68104.4	46775.1	0	2540.88	0	113.848	6087.61	0	0	0	0	0	0	0	0	0	0	0	0	0	0	0	0	0
																			177590	91036.3	86551.9	91038.5	60138.8	30897.5	177590	98360.1	67046	0	3409.62	0	218.094	8556.59	0	0	0	0	0	0	0	0	0	0	0	0	0	0	0	0	0
																			170221	86847	82744.1	87476.8	57318.8	29528.2	170221	93530	64408.9	0	3814.22	0	316.721	8151.08	0	0	0	0	0	0	0	0	0	0	0	0	0	0	0	0	0
																			187551	96403.5	91563.4	95987.7	63608.3	32795.1	187551	104612	69514.1	0	4218.01	0	257.144	8949.48	0	0	0	0	0	0	0	0	0	0	0	0	0	0	0	0	0
																			229637	117051	111652	117985	77171.2	39879.8	229637	127836	85891.8	0	5029.72	0	469.113	10410.6	0	0	0	0	0	0	0	0	0	0	0	0	0	0	0	0	0
																			192430	98805.2	93851.8	98578.4	65357.8	33447.5	192430	105517	73461.3	0	3924.39	0	383.294	9143.73	0	0	0	0	0	0	0	0	0	0	0	0	0	0	0	0	0
																			186658	97900.8	92035.7	94622.1	64779.2	33121.6	186658	104259	69250.5	0	3997.91	0	213.716	8936.57	0	0	0	0	0	0	0	0	0	0	0	0	0	0	0	0	0
																			137137	71011.4	67057.8	70079.5	46758.7	24252.8	137137	75343.3	51525.8	0	3169.79	0	299.472	6798.88	0	0	0	0	0	0	0	0	0	0	0	0	0	0	0	0	0
																			179068	93945.2	88189.6	90877.9	62009.7	31935.5	179068	98954.9	67180	0	4030.58	0	334.636	8567.51	0	0	0	0	0	0	0	0	0	0	0	0	0	0	0	0	0
																			179211	93349.1	88072.3	91138.3	61749.5	31599.6	179211	100550	66142.9	0	4113.97	0	263.018	8141	0	0	0	0	0	0	0	0	0	0	0	0	0	0	0	0	0
																			178830	91625.1	87087.7	91742.6	60579.7	31045.4	178830	97023.9	69400.1	0	4063.97	0	301.164	8041.19	0	0	0	0	0	0	0	0	0	0	0	0	0	0	0	0	0
																			199471	100177	96391.7	103079	66138.3	34038.7	199471	113090	73199.5	0	4131.8	0	298.955	8750.25	0	0	0	0	0	0	0	0	0	0	0	0	0	0	0	0	0
																			158621	84005	78392.4	80228.3	55440.6	28564.3	158621	86284.4	60990.8	0	3177.12	0	368.526	7799.85	0	0	0	0	0	0	0	0	0	0	0	0	0	0	0	0	0
																			91706.3	48558.1	45283.1	46423.2	31942.6	16615.5	91706.3	49627	34659.7	0	2260.2	0	112.353	5046.94	0	0	0	0	0	0	0	0	0	0	0	0	0	0	0	0	0
																			181484	95537	89479.1	92005.3	62974.7	32562.3	181484	100611	68417.9	0	3695.97	0	350.716	8408.51	0	0	0	0	0	0	0	0	0	0	0	0	0	0	0	0	0
																			217974	111376	106161	111813	73629.4	37746.4	217974	122633	79884.6	0	5275.79	0	263.575	9917.3	0	0	0	0	0	0	0	0	0	0	0	0	0	0	0	0	0
																			180850	94209.4	88722.1	92128	62215.7	31993.7	180850	97571.1	70145.5	0	4195.07	0	286.31	8652.17	0	0	0	0	0	0	0	0	0	0	0	0	0	0	0	0	0
																			219024	112090	106715	112309	74116.7	37973.1	219024	123589	80483.6	0	4654.5	0	485.595	9811.81	0	0	0	0	0	0	0	0	0	0	0	0	0	0	0	0	0
																			186578	95343.7	90704.8	95872.8	62847.3	32496.3	186578	101416	71466	0	4731.61	0	306.336	8657.24	0	0	0	0	0	0	0	0	0	0	0	0	0	0	0	0	0
																			204165	104352	99354.2	104811	68949.3	35402.5	204165	114250	75681.1	0	4492.62	0	422.26	9319.8	0	0	0	0	0	0	0	0	0	0	0	0	0	0	0	0	0
																			198359	104004	97640.8	100718	68658.3	35345.3	198359	107880	76234.1	0	4781.83	0	342.888	9120.34	0	0	0	0	0	0	0	0	0	0	0	0	0	0	0	0	0
																			189443	97148.1	92303	97140.5	64103.3	33044.8	189443	104958	70444.2	0	4667.43	0	439.264	8934.75	0	0	0	0	0	0	0	0	0	0	0	0	0	0	0	0	0
																			123579	63465.6	60250.4	63328.3	41850.1	21615.6	123579	67788.3	46834.2	0	2631.76	0	210.715	6113.76	0	0	0	0	0	0	0	0	0	0	0	0	0	0	0	0	0
																			216693	109780	104950	111742	72487.4	37292.4	216693	118451	82877.8	0	5220.74	0	455.264	9687.41	0	0	0	0	0	0	0	0	0	0	0	0	0	0	0	0	0
																			100009	53083.1	49402	50607.4	34975.2	18107.9	100009	54117.3	37872.9	0	2195.33	0	251.292	5572.45	0	0	0	0	0	0	0	0	0	0	0	0	0	0	0	0	0
																			155909	80360.4	76077.1	79831.7	52976.3	27384.1	155909	85387.2	59770.5	0	2950.02	0	261.342	7539.75	0	0	0	0	0	0	0	0	0	0	0	0	0	0	0	0	0
																			163064	84199.9	79686.5	83377.3	55583.1	28616.8	163064	89446.4	63259.3	0	2579.51	0	233.107	7545.41	0	0	0	0	0	0	0	0	0	0	0	0	0	0	0	0	0
																			148607	77113.8	72733.5	75873.8	50781.7	26332.2	148607	82295	55335.1	0	3253.05	0	462.208	7261.94	0	0	0	0	0	0	0	0	0	0	0	0	0	0	0	0	0
																			191848	98446.7	93608.3	98239.2	65051.8	33394.9	191848	107243	70871.3	0	4390.35	0	398.176	8944.55	0	0	0	0	0	0	0	0	0	0	0	0	0	0	0	0	0
																			156716	81394.7	76727.8	79987.7	53655.8	27738.9	156716	85630.7	59914.4	0	3126.45	0	185.499	7858.38	0	0	0	0	0	0	0	0	0	0	0	0	0	0	0	0	0
																			152867	78521.5	74510	78357.2	51803.1	26718.4	152867	84254.6	56959.2	0	3527.76	0	216.282	7909.35	0	0	0	0	0	0	0	0	0	0	0	0	0	0	0	0	0
																			160418	84431.8	79209.7	81208.7	55857.5	28574.4	160418	90961	58090.2	0	3155.37	0	273.73	7938.14	0	0	0	0	0	0	0	0	0	0	0	0	0	0	0	0	0
																			160160	82669.7	78230.9	81928.9	54498.5	28171.2	160160	88636.2	59898.7	0	3408.3	0	298.405	7918.15	0	0	0	0	0	0	0	0	0	0	0	0	0	0	0	0	0
																			143720	73161.7	69788.2	73931.3	48240.4	24921.2	143720	79323.7	53862.7	0	3257.59	0	291.046	6984.43	0	0	0	0	0	0	0	0	0	0	0	0	0	0	0	0	0
																			179827	89610.4	86515.9	93311.2	59080.8	30529.6	179827	99162.5	67446	0	4052.86	0	284.425	8881.27	0	0	0	0	0	0	0	0	0	0	0	0	0	0	0	0	0
																			123668	64007	60489.1	63179.1	42210.3	21796.7	123668	67834.7	46588.5	0	2948.41	0	132.678	6163.88	0	0	0	0	0	0	0	0	0	0	0	0	0	0	0	0	0
																			157826	81267	77036.1	80789.6	53616.3	27650.7	157826	86378.2	60719.8	0	2810.82	0	294.992	7621.89	0	0	0	0	0	0	0	0	0	0	0	0	0	0	0	0	0
																			199291	102364	97241.2	102050	67595.1	34768.8	199291	110574	74472.3	0	4498.06	0	435.622	9311.34	0	0	0	0	0	0	0	0	0	0	0	0	0	0	0	0	0
																			207937	106198	101024	106913	69989.1	36209.1	207937	113663	79213.6	0	5003.33	0	548.518	9508.01	0	0	0	0	0	0	0	0	0	0	0	0	0	0	0	0	0
																			263236	133946	127949	135286	88453	45492.8	263236	146822	99147.2	0	5720.55	0	387.529	11158.2	0	0	0	0	0	0	0	0	0	0	0	0	0	0	0	0	0
																			182426	93358.2	88675.5	93750.1	61542.3	31815.8	182426	97664.8	71365.6	0	4059.04	0	440.659	8895.46	0	0	0	0	0	0	0	0	0	0	0	0	0	0	0	0	0
																			177483	91336.4	86649.5	90833.6	60333.4	31003.1	177483	97378.8	66196.6	0	4575.76	0	383.415	8948.5	0	0	0	0	0	0	0	0	0	0	0	0	0	0	0	0	0
																			196503	98661.9	94803.3	101700	65130.2	33531.7	196503	108191	75147.8	0	3842.88	0	317.586	9003.88	0	0	0	0	0	0	0	0	0	0	0	0	0	0	0	0	0
																			172833	90419.5	85058.5	87774.2	59769.3	30650.3	172833	96465.4	63987.1	0	3902.96	0	370.677	8106.53	0	0	0	0	0	0	0	0	0	0	0	0	0	0	0	0	0
																			84598.4	43957.8	41396.7	43201.6	28924.5	15033.4	84598.4	46019.8	32048.2	0	1900.89	0	163.097	4466.36	0	0	0	0	0	0	0	0	0	0	0	0	0	0	0	0	0
																			161684	84953	79704.8	81979.1	56172.4	28780.6	161684	90837.9	58934.5	0	3471.56	0	354.531	8085.42	0	0	0	0	0	0	0	0	0	0	0	0	0	0	0	0	0
																			158759	82239.9	77705.8	81053.7	54163.6	28076.2	158759	87619.2	59151.2	0	3600.89	0	296.696	8091.47	0	0	0	0	0	0	0	0	0	0	0	0	0	0	0	0	0
																			116682	61566.4	57495.5	59186.5	40594.8	20971.5	116682	62773.6	45272.1	0	2335.92	0	209.004	6091.38	0	0	0	0	0	0	0	0	0	0	0	0	0	0	0	0	0
																			195181	99467	94778.1	100403	65573.5	33893.5	195181	105465	75681.3	0	4270.54	0	238.401	9525.59	0	0	0	0	0	0	0	0	0	0	0	0	0	0	0	0	0
																			189968	96284.7	92159	97809.2	63621.4	32663.2	189968	104985	72432.2	0	4120.24	0	190.34	8240.89	0	0	0	0	0	0	0	0	0	0	0	0	0	0	0	0	0
																			175995	90600.3	85933.5	90061.8	59767.4	30832.8	175995	98222.9	65116	0	3908.56	0	398.843	8349.09	0	0	0	0	0	0	0	0	0	0	0	0	0	0	0	0	0
																			169369	86876.1	82433.8	86934.8	57295.1	29581	169369	90906.8	66641.6	0	3522.66	0	195.219	8102.34	0	0	0	0	0	0	0	0	0	0	0	0	0	0	0	0	0
																			182956	94150.3	89355.8	93600.2	62215	31935.3	182956	101969	68415.3	0	3691.8	0	330.473	8549.46	0	0	0	0	0	0	0	0	0	0	0	0	0	0	0	0	0
																			183444	97706.8	90907.7	92536.3	64500.7	33206.2	183444	99548.5	71472.7	0	3509.97	0	303.579	8609.29	0	0	0	0	0	0	0	0	0	0	0	0	0	0	0	0	0
																			168652	86247.3	82059.3	86592.8	56931.6	29315.7	168652	92179.7	64473.7	0	3629.6	0	210.139	8158.91	0	0	0	0	0	0	0	0	0	0	0	0	0	0	0	0	0
																			109858	56814.1	53696.3	56162	37539.3	19274.8	109858	59604.6	41838.2	0	2536.28	0	240.074	5639.22	0	0	0	0	0	0	0	0	0	0	0	0	0	0	0	0	0
																			174566	91773.9	86040.5	88525.7	60648.6	31125.3	174566	94411.4	67752.3	0	3613.66	0	215.036	8573.8	0	0	0	0	0	0	0	0	0	0	0	0	0	0	0	0	0
																			193707	100820	95016	98690.7	66547	34273	193707	106579	72717.4	0	4667.97	0	356.841	9385.46	0	0	0	0	0	0	0	0	0	0	0	0	0	0	0	0	0
																			119921	60783.6	58042	61878.9	40026.1	20757.5	119921	65336.8	45779.7	0	2693.11	0	251.735	5859.52	0	0	0	0	0	0	0	0	0	0	0	0	0	0	0	0	0
																			154497	77284.4	74361.6	80135.4	50990.6	26293.8	154497	84242.7	59506.3	0	2841.2	0	296.512	7610.42	0	0	0	0	0	0	0	0	0	0	0	0	0	0	0	0	0
																			207593	108116	101899	105694	71388.7	36727.5	207593	115050	78299.3	0	4305.5	0	363.402	9574.59	0	0	0	0	0	0	0	0	0	0	0	0	0	0	0	0	0
																			164426	82488.9	79361.7	85064.3	54535.8	27953.1	164426	90252	62397.6	0	3712.44	0	284.236	7779.84	0	0	0	0	0	0	0	0	0	0	0	0	0	0	0	0	0
																			124645	63075.2	60344.5	64300.1	41604.5	21470.7	124645	68442.5	47411	0	2492.18	0	205.145	6093.87	0	0	0	0	0	0	0	0	0	0	0	0	0	0	0	0	0
																			176273	89686.3	85501.8	90771.2	59141.3	30545	176273	95688	67742.5	0	3795.38	0	447.924	8599.15	0	0	0	0	0	0	0	0	0	0	0	0	0	0	0	0	0
																			191969	98294.6	93487.9	98481.2	64872.7	33421.9	191969	104099	74182.8	0	4322.45	0	195.475	9169.69	0	0	0	0	0	0	0	0	0	0	0	0	0	0	0	0	0
																			188859	96607.8	92013.2	96846.3	63849.8	32758	188859	104916	70407.9	0	4194.82	0	262.343	9078.08	0	0	0	0	0	0	0	0	0	0	0	0	0	0	0	0	0
																			259716	133745	126938	132779	88263.2	45481.5	259716	146042	96022.2	0	6220.07	0	302.298	11129.5	0	0	0	0	0	0	0	0	0	0	0	0	0	0	0	0	0
																			173800	89473.8	84844.4	88955.8	59123.7	30350.2	173800	94973.8	66126.9	0	3791.55	0	301.39	8606.48	0	0	0	0	0	0	0	0	0	0	0	0	0	0	0	0	0
																			205775	104385	99787.3	105988	68900.9	35484.1	205775	112409	79499.2	0	4294.12	0	368.96	9204.24	0	0	0	0	0	0	0	0	0	0	0	0	0	0	0	0	0
																			164050	84313.9	80006.5	84043	55634.2	28679.7	164050	89836	62886.3	0	3445.29	0	231.818	7650.15	0	0	0	0	0	0	0	0	0	0	0	0	0	0	0	0	0
																			187314	96819.7	91635.8	95678.5	63931.1	32888.7	187314	103919	70141.8	0	4323.67	0	289.663	8640.42	0	0	0	0	0	0	0	0	0	0	0	0	0	0	0	0	0
																			152051	79243.1	74654.5	77396.1	52294.1	26949	152051	84359.6	57097.9	0	2932.17	0	244.286	7416.65	0	0	0	0	0	0	0	0	0	0	0	0	0	0	0	0	0
																			252727	128350	122846	129881	84795.2	43554.5	252727	142911	92931.5	0	5295.97	0	500.159	11088.1	0	0	0	0	0	0	0	0	0	0	0	0	0	0	0	0	0
																			208376	107480	101851	106526	70970.4	36509.9	208376	114066	79443.8	0	4939.34	0	355.3	9571.8	0	0	0	0	0	0	0	0	0	0	0	0	0	0	0	0	0
																			151689	78934.4	74397.8	77290.8	52192.2	26742.2	151689	83001	58093.9	0	2999.55	0	163.203	7431.08	0	0	0	0	0	0	0	0	0	0	0	0	0	0	0	0	0
																			167817	86880.3	82087	85729.8	57355.1	29525.1	167817	92036.1	63699.3	0	3712.41	0	327.062	8041.89	0	0	0	0	0	0	0	0	0	0	0	0	0	0	0	0	0
																			263164	133443	127736	135427	88174.1	45269	263164	147379	97356.3	0	6969.35	0	565.523	10893.1	0	0	0	0	0	0	0	0	0	0	0	0	0	0	0	0	0
																			228268	116013	110731	117537	76554.4	39458.2	228268	125224	87010	0	5260.05	0	592.448	10182	0	0	0	0	0	0	0	0	0	0	0	0	0	0	0	0	0
																			189406	97897	92598.7	96807.4	64673.4	33223.6	189406	103292	73180.7	0	3951.01	0	346.231	8636.54	0	0	0	0	0	0	0	0	0	0	0	0	0	0	0	0	0
																			265009	135234	128819	136190	89331.9	45902.3	265009	146749	101640	0	4492.64	0	634.616	11493.1	0	0	0	0	0	0	0	0	0	0	0	0	0	0	0	0	0
																			194464	101158	95590.3	98873.9	66864.7	34292.9	194464	110865	69286.8	0	4742.65	0	311.811	9257.9	0	0	0	0	0	0	0	0	0	0	0	0	0	0	0	0	0
																			174254	91356.5	85776.8	88477.5	60387.1	30969.4	174254	95883.5	65716.8	0	3714.71	0	373.883	8565.41	0	0	0	0	0	0	0	0	0	0	0	0	0	0	0	0	0
																			128264	66960.7	63077.2	65186.3	44165.3	22795.4	128264	72423.1	46313	0	2948.88	0	216.67	6361.86	0	0	0	0	0	0	0	0	0	0	0	0	0	0	0	0	0
																			227996	115191	110357	117639	75977.6	39213.6	227996	125519	86470.4	0	5163.16	0	394.777	10448.9	0	0	0	0	0	0	0	0	0	0	0	0	0	0	0	0	0
																			88694.6	46987.8	43850.2	44844.5	31058	15929.9	88694.6	47269.2	34217.4	0	2201.66	0	45.5322	4960.81	0	0	0	0	0	0	0	0	0	0	0	0	0	0	0	0	0
																			175845	90576.8	85711.1	90134.1	59763.8	30813	175845	93416.5	69425	0	4097.58	0	440.51	8465.59	0	0	0	0	0	0	0	0	0	0	0	0	0	0	0	0	0
																			247397	126288	120349	127048	83401.9	42885.8	247397	134815	95577.8	0	5741.98	0	463.756	10798.6	0	0	0	0	0	0	0	0	0	0	0	0	0	0	0	0	0
																			192450	100709	94762.5	97687.5	66538.6	34170.1	192450	106890	71983.9	0	4635.4	0	-29.404	8969.95	0	0	0	0	0	0	0	0	0	0	0	0	0	0	0	0	0
																			105738	55451.6	51985.1	53753	36614.3	18837.4	105738	57117.4	40965.7	0	2145.88	0	130.01	5379.07	0	0	0	0	0	0	0	0	0	0	0	0	0	0	0	0	0
																			219747	110203	106287	113460	72693.4	37509.3	219747	126856	77744.2	0	5314.92	0	219.432	9612.23	0	0	0	0	0	0	0	0	0	0	0	0	0	0	0	0	0
																			175227	89762.5	85429.9	89797.5	59294.6	30467.8	175227	98384.4	64480.9	0	3707.66	0	339.989	8314.43	0	0	0	0	0	0	0	0	0	0	0	0	0	0	0	0	0
																			211712	108225	103018	108694	71366.3	36858.6	211712	118100	79200.4	0	4469.17	0	363.015	9579.11	0	0	0	0	0	0	0	0	0	0	0	0	0	0	0	0	0
																			147272	76560.6	72134.9	75137.6	50535.6	26025	147272	79535	56583.5	0	3520.61	0	304.237	7329.08	0	0	0	0	0	0	0	0	0	0	0	0	0	0	0	0	0
																			118435	61313.2	57873.9	60561.1	40355.8	20957.5	118435	64716.9	44181.1	0	2971.32	0	340.642	6225.1	0	0	0	0	0	0	0	0	0	0	0	0	0	0	0	0	0
																			192905	100141	94463.9	98441.5	66161.9	33979.3	192905	103894	74756.7	0	4640.73	0	288.571	9325.83	0	0	0	0	0	0	0	0	0	0	0	0	0	0	0	0	0
																			194262	99988.6	94822.5	99439.7	66013.5	33975.1	194262	106901	73346.3	0	4725.38	0	445.071	8844.69	0	0	0	0	0	0	0	0	0	0	0	0	0	0	0	0	0
																			196167	99640.4	95087.6	101080	65617.9	34022.5	196167	107154	75018.8	0	4247.48	0	434.051	9313.13	0	0	0	0	0	0	0	0	0	0	0	0	0	0	0	0	0
																			151824	79818.3	74819.2	77004.7	52683.8	27134.6	151824	83864.1	56888.6	0	3343.68	0	321.812	7405.74	0	0	0	0	0	0	0	0	0	0	0	0	0	0	0	0	0
																			149872	77420	73264.5	76607.9	51172.8	26247.2	149872	82042.6	56137.3	0	3714.91	0	274.729	7702.87	0	0	0	0	0	0	0	0	0	0	0	0	0	0	0	0	0
																			134104	70455.2	66028	68075.5	46529.5	23925.7	134104	72777.1	51352	0	3071.24	0	192.885	6710.35	0	0	0	0	0	0	0	0	0	0	0	0	0	0	0	0	0
																			178398	92212.3	87233.9	91163.9	60912	31300.3	178398	98062.1	67223.4	0	4457.39	0	468.568	8186.26	0	0	0	0	0	0	0	0	0	0	0	0	0	0	0	0	0
																			168106	86778.2	82224	85881.9	57250.5	29527.7	168106	93161.9	62871.2	0	3715.88	0	280.07	8076.85	0	0	0	0	0	0	0	0	0	0	0	0	0	0	0	0	0
																			108396	55711.6	52813.5	55582.8	36698.4	19013.3	108396	58454.1	41518.3	0	2691.4	0	151.621	5580.85	0	0	0	0	0	0	0	0	0	0	0	0	0	0	0	0	0
																			214772	110326	104836	109936	72865.9	37459.8	214772	119969	78953.6	0	5089.14	0	492.853	10267.4	0	0	0	0	0	0	0	0	0	0	0	0	0	0	0	0	0
																			166179	85304.4	81029.7	85149.5	56354.6	28949.8	166179	90657.2	63761	0	3604.39	0	280.844	7875.72	0	0	0	0	0	0	0	0	0	0	0	0	0	0	0	0	0
																			238062	123384	116724	121338	81600.5	41783.4	238062	131127	90979	0	5471.52	0	126.718	10357.6	0	0	0	0	0	0	0	0	0	0	0	0	0	0	0	0	0
																			85744.4	43912	41689.9	44054.5	28993.6	14918.5	85744.4	45557.2	33798.3	0	1853.87	0	171.659	4363.41	0	0	0	0	0	0	0	0	0	0	0	0	0	0	0	0	0
																			102438	52950.5	50010.6	52427.5	34923.4	18027.1	102438	54347	40523.3	0	2307.68	0	121.336	5138.79	0	0	0	0	0	0	0	0	0	0	0	0	0	0	0	0	0
																			203135	104372	99018.7	104117	68880.6	35490.9	203135	110147	78665.2	0	4439.96	0	602.342	9280.55	0	0	0	0	0	0	0	0	0	0	0	0	0	0	0	0	0
																			182028	92676.6	88450.7	93577.3	61289	31387.6	182028	101839	67226.7	0	4000.94	0	383.801	8578.06	0	0	0	0	0	0	0	0	0	0	0	0	0	0	0	0	0
																			95811.4	49421.9	46732.3	49079.1	32607.5	16814.5	95811.4	52019.8	36724.6	0	1957.19	0	170.663	4939.09	0	0	0	0	0	0	0	0	0	0	0	0	0	0	0	0	0
																			108170	55226.3	52587.9	55582	36434.4	18791.9	108170	59174.1	40594.2	0	2520.28	0	197.582	5683.76	0	0	0	0	0	0	0	0	0	0	0	0	0	0	0	0	0
																			114230	59584.1	56082.5	58147.2	39365.8	20218.3	114230	63160.6	42572.5	0	2339.95	0	105.722	6050.97	0	0	0	0	0	0	0	0	0	0	0	0	0	0	0	0	0
																			227147	116089	110545	116602	76710.3	39378.8	227147	123683	87528.1	0	5330.84	0	401.603	10203.3	0	0	0	0	0	0	0	0	0	0	0	0	0	0	0	0	0
																			180648	94802.4	89053.8	91594.4	62749.9	32052.6	180648	99725.4	67815.7	0	4451.19	0	109.39	8546.48	0	0	0	0	0	0	0	0	0	0	0	0	0	0	0	0	0
																			235920	119577	114297	121623	78812.5	40764.7	235920	128251	91132.6	0	5596.1	0	633.398	10307.4	0	0	0	0	0	0	0	0	0	0	0	0	0	0	0	0	0
																			135354	70430	66350.2	69004.1	46438.7	23991.2	135354	74204.1	51183.6	0	2802.68	0	236.858	6927.04	0	0	0	0	0	0	0	0	0	0	0	0	0	0	0	0	0
																			114141	58254.7	55480	58660.9	38437.1	19817.6	114141	61623.7	43947	0	2647.61	0	159.701	5762.94	0	0	0	0	0	0	0	0	0	0	0	0	0	0	0	0	0
																			201706	105876	99252.1	102454	69998.3	35878.1	201706	109857	77778.9	0	4054.76	0	336.207	9678.96	0	0	0	0	0	0	0	0	0	0	0	0	0	0	0	0	0
																			196828	99371.3	95324	101504	65591.9	33779.4	196828	109496	72779.2	0	4778.08	0	352.032	9423.05	0	0	0	0	0	0	0	0	0	0	0	0	0	0	0	0	0
																			131913	67887.4	64367.5	67545.7	44767.8	23119.6	131913	72660	49652.1	0	2571.21	0	276.718	6753.1	0	0	0	0	0	0	0	0	0	0	0	0	0	0	0	0	0
																			233712	118016	113119	120594	77857.9	40157.9	233712	128992	89031.6	0	5137.39	0	159.342	10391.7	0	0	0	0	0	0	0	0	0	0	0	0	0	0	0	0	0
																			148218	77127.3	72693.5	75524.2	50899.3	26228	148218	81525.6	55907.7	0	3214.12	0	357.378	7212.82	0	0	0	0	0	0	0	0	0	0	0	0	0	0	0	0	0
																			158063	82495.3	77529.8	80533.6	54460.3	28035	158063	85311.6	60715.5	0	3732.61	0	281.49	8022.24	0	0	0	0	0	0	0	0	0	0	0	0	0	0	0	0	0
																			190584	99293.1	93599.7	96984	65662.1	33631.1	190584	105219	72157.1	0	4246.08	0	296.984	8664.28	0	0	0	0	0	0	0	0	0	0	0	0	0	0	0	0	0
																			205375	108270	101408	103967	71475.9	36793.8	205375	116049	74980.1	0	4130.22	0	433.854	9781.24	0	0	0	0	0	0	0	0	0	0	0	0	0	0	0	0	0
																			189054	96360.1	91930.8	97123.5	63510.8	32849.3	189054	106327	69271.6	0	4226.27	0	369.569	8859.6	0	0	0	0	0	0	0	0	0	0	0	0	0	0	0	0	0
																			151223	78193.2	73879.7	77342.9	51562	26631.1	151223	82472.9	57553.2	0	3125.17	0	237.748	7833.57	0	0	0	0	0	0	0	0	0	0	0	0	0	0	0	0	0
																			189429	95873.2	91633.6	97795.7	63124.2	32749.1	189429	103380	72501.1	0	4005.59	0	499.332	9043.25	0	0	0	0	0	0	0	0	0	0	0	0	0	0	0	0	0
																			180508	94611	88793.9	91713.7	62504.7	32106.3	180508	98050.6	69025	0	4329.74	0	392.074	8710.17	0	0	0	0	0	0	0	0	0	0	0	0	0	0	0	0	0
																			200000	102561	97578	102422	67808.4	34753	200000	111184	74859.4	0	4510.07	0	375.767	9070.68	0	0	0	0	0	0	0	0	0	0	0	0	0	0	0	0	0
																			141470	75025.5	69996.6	71473.5	49545.5	25480.1	141470	77470.4	53665.3	0	3049.73	0	99.4502	7185.25	0	0	0	0	0	0	0	0	0	0	0	0	0	0	0	0	0
																			215773	111013	105330	110443	73307	37706.5	215773	118815	81972.7	0	4790.44	0	269.149	9925.77	0	0	0	0	0	0	0	0	0	0	0	0	0	0	0	0	0
																			186616	95534.2	90923.7	95692	63037.9	32496.3	186616	104772	68068.9	0	4137.15	0	463.72	9173.7	0	0	0	0	0	0	0	0	0	0	0	0	0	0	0	0	0
																			78772.1	41430.9	38755.6	40016.5	27280.6	14150.2	78772.1	42701.4	29842.6	0	1762.14	0	185.032	4280.96	0	0	0	0	0	0	0	0	0	0	0	0	0	0	0	0	0
																			167262	84545.7	81052.8	86209.5	55809.5	28736.3	167262	93163.2	62479.4	0	3458.84	0	272.13	7888.77	0	0	0	0	0	0	0	0	0	0	0	0	0	0	0	0	0
																			185560	93558.4	89653	95906.6	61696.7	31861.6	185560	100486	71906.9	0	4194.21	0	435.964	8536.96	0	0	0	0	0	0	0	0	0	0	0	0	0	0	0	0	0
																			219463	111234	106464	112999	73440.2	37793.7	219463	122174	82080.4	0	4782.66	0	352.084	10074.6	0	0	0	0	0	0	0	0	0	0	0	0	0	0	0	0	0
																			141780	73889.4	69625.9	72153.9	48834.3	25055.1	141780	78092.5	53254.8	0	3103.56	0	171.272	7157.64	0	0	0	0	0	0	0	0	0	0	0	0	0	0	0	0	0
																			146999	76581.6	72104.6	74894.8	50577.5	26004.2	146999	79236	56889.3	0	3317.81	0	312.746	7243.48	0	0	0	0	0	0	0	0	0	0	0	0	0	0	0	0	0
																			196492	99670.5	95304.4	101188	65741.6	33928.8	196492	108425	74042.7	0	4506.86	0	397.232	9120.4	0	0	0	0	0	0	0	0	0	0	0	0	0	0	0	0	0
																			167993	87657.9	82460.9	85532	57841.5	29816.3	167993	92588.3	63316.9	0	3510.51	0	391.266	8185.85	0	0	0	0	0	0	0	0	0	0	0	0	0	0	0	0	0
																			201070	103819	98335.5	102735	68596.7	35222.4	201070	112149	74776	0	4150.85	0	415.587	9578.94	0	0	0	0	0	0	0	0	0	0	0	0	0	0	0	0	0
																			161033	83131.2	78791.5	82241.3	54942.2	28189	161033	89789.6	59553.8	0	3666.75	0	178.13	7844.57	0	0	0	0	0	0	0	0	0	0	0	0	0	0	0	0	0
																			200435	101685	97292.4	103143	67152.4	34532.4	200435	112504	73903	0	4537.85	0	438.846	9051.55	0	0	0	0	0	0	0	0	0	0	0	0	0	0	0	0	0
																			176357	89574.2	85526	90831.2	59197.6	30376.5	176357	96265.5	67523.4	0	3953.48	0	319.606	8295.2	0	0	0	0	0	0	0	0	0	0	0	0	0	0	0	0	0
																			114773	59113.6	56039.8	58732.9	39007.5	20106	114773	63549.5	42764.1	0	2205.31	0	230.18	6023.57	0	0	0	0	0	0	0	0	0	0	0	0	0	0	0	0	0
																			175438	89894	85422.1	90015.9	59280	30614	175438	98636	64296.7	0	3632.19	0	259.034	8614.11	0	0	0	0	0	0	0	0	0	0	0	0	0	0	0	0	0
																			221649	114042	108315	113334	75418.6	38623.5	221649	124516	81530.7	0	5227.85	0	502.906	9870.99	0	0	0	0	0	0	0	0	0	0	0	0	0	0	0	0	0
																			189592	98398	92965.9	96626.3	65032.6	33365.4	189592	106279	70194.8	0	4084.39	0	386.402	8647.54	0	0	0	0	0	0	0	0	0	0	0	0	0	0	0	0	0
																			178859	92185	87400.9	91457.8	60778.4	31406.6	178859	100452	65355.6	0	3833.17	0	460.278	8758.07	0	0	0	0	0	0	0	0	0	0	0	0	0	0	0	0	0
																			229442	114654	110562	118880	75684.2	38969.8	229442	127658	86577.5	0	4932.34	0	364.929	9909.59	0	0	0	0	0	0	0	0	0	0	0	0	0	0	0	0	0
																			111831	58765.9	55024.5	56806.3	38687.6	20078.4	111831	61214.5	42121.5	0	2499.25	0	247.397	5748.14	0	0	0	0	0	0	0	0	0	0	0	0	0	0	0	0	0
																			233313	119221	113666	119647	78796.7	40424.7	233313	131078	86747.2	0	4748.08	0	478.095	10261	0	0	0	0	0	0	0	0	0	0	0	0	0	0	0	0	0
																			141819	72818	69198.4	72620.3	48127.4	24690.5	141819	79072.1	52007.8	0	3444.96	0	304.408	6989.43	0	0	0	0	0	0	0	0	0	0	0	0	0	0	0	0	0
																			132281	70559.8	65632.2	66649.2	46624.3	23935.5	132281	72584.8	49595.9	0	2895.02	0	281.509	6924.04	0	0	0	0	0	0	0	0	0	0	0	0	0	0	0	0	0
																			133618	69922.6	65662.3	67955.3	46169.9	23752.7	133618	73322.4	50540.5	0	2641.19	0	344.388	6769.25	0	0	0	0	0	0	0	0	0	0	0	0	0	0	0	0	0
																			191359	99586.8	93806.3	97552.6	65706.7	33880.2	191359	104900	72819.9	0	4248.31	0	436.062	8954.13	0	0	0	0	0	0	0	0	0	0	0	0	0	0	0	0	0
																			144115	76400.5	71295.4	72819.9	50439.4	25961.1	144115	78049.9	55165.7	0	3409.32	0	299.121	7191.19	0	0	0	0	0	0	0	0	0	0	0	0	0	0	0	0	0
																			138764	71344.6	67709.8	71053.9	47132.5	24212.1	138764	76132.7	52800.7	0	3117.49	0	177.676	6535.1	0	0	0	0	0	0	0	0	0	0	0	0	0	0	0	0	0
																			104998	54512.3	51377.2	53620.4	35929.8	18582.5	104998	56274.2	40750.7	0	2268.28	0	166.859	5537.56	0	0	0	0	0	0	0	0	0	0	0	0	0	0	0	0	0
																			243803	123015	118001	125802	81204.6	41810.6	243803	135597	91730.8	0	5289.17	0	471.937	10714.3	0	0	0	0	0	0	0	0	0	0	0	0	0	0	0	0	0
																			160583	83456.1	78719.1	81864.1	55142.9	28313.2	160583	88285	60924.3	0	3154.94	0	346.907	7872.03	0	0	0	0	0	0	0	0	0	0	0	0	0	0	0	0	0
																			106107	55183.7	51981.8	54124.8	36439.5	18744.2	106107	56703.4	41147.6	0	2491.3	0	210.896	5553.42	0	0	0	0	0	0	0	0	0	0	0	0	0	0	0	0	0
																			202453	103501	98416.3	104036	68219.3	35282.2	202453	111344	76938.2	0	3954.62	0	476.505	9739.19	0	0	0	0	0	0	0	0	0	0	0	0	0	0	0	0	0
																			155007	82029.1	76518.2	78488.7	54187	27842.2	155007	84328.4	59052.8	0	3501.35	0	391.211	7733.26	0	0	0	0	0	0	0	0	0	0	0	0	0	0	0	0	0
																			163371	85217.1	80305.1	83065.8	56296.3	28920.8	163371	91094.3	60581.9	0	3631.67	0	168.316	7894.61	0	0	0	0	0	0	0	0	0	0	0	0	0	0	0	0	0
																			204553	104882	99673.4	104880	69127.5	35754.5	204553	113914	76643.6	0	4008.89	0	276.254	9710.5	0	0	0	0	0	0	0	0	0	0	0	0	0	0	0	0	0
																			242520	122311	117452	125068	80763.9	41546.8	242520	135531	90965.5	0	5023.47	0	358.716	10641.2	0	0	0	0	0	0	0	0	0	0	0	0	0	0	0	0	0
																			196956	105644	98072.7	98883.7	69899.3	35744.2	196956	109507	73128.6	0	4657.22	0	358.475	9304.71	0	0	0	0	0	0	0	0	0	0	0	0	0	0	0	0	0
																			150942	78068.9	73841.2	77101.1	51495.3	26573.6	150942	83014.2	56645.2	0	3230.44	0	208.259	7844.19	0	0	0	0	0	0	0	0	0	0	0	0	0	0	0	0	0
																			88973.1	46655.8	43782	45191.1	30797.7	15858.1	88973.1	48277.4	34039.7	0	1820.82	0	76.9495	4758.22	0	0	0	0	0	0	0	0	0	0	0	0	0	0	0	0	0
																			105100	53719.1	51008	54091.6	35382.1	18337	105100	56479.4	40894.9	0	2060.95	0	119.565	5544.75	0	0	0	0	0	0	0	0	0	0	0	0	0	0	0	0	0
																			132773	68586	64910.4	67862.9	45223.8	23362.3	132773	73070.6	49554.6	0	3268.44	0	185.226	6694.46	0	0	0	0	0	0	0	0	0	0	0	0	0	0	0	0	0
																			144445	72900.4	69906.5	74538.4	48076.3	24824.1	144445	79354.9	54291.9	0	3576.15	0	280.633	6941.29	0	0	0	0	0	0	0	0	0	0	0	0	0	0	0	0	0
																			108251	57152.9	53441.5	54809.3	37786.5	19366.4	108251	57647.3	42149.7	0	2596.6	0	160.237	5696.98	0	0	0	0	0	0	0	0	0	0	0	0	0	0	0	0	0
																			98796.4	52786.7	49004.2	49792.2	34825.6	17961	98796.4	53947	37104.3	0	2308.72	0	226.345	5209.96	0	0	0	0	0	0	0	0	0	0	0	0	0	0	0	0	0
																			221064	111836	107154	113910	73909	37926.7	221064	123928	81884.3	0	4982.35	0	445.095	9824.76	0	0	0	0	0	0	0	0	0	0	0	0	0	0	0	0	0
																			132773	69026.6	65020.9	67752	45479	23547.5	132773	72744.7	50429	0	3105.43	0	164.392	6329.31	0	0	0	0	0	0	0	0	0	0	0	0	0	0	0	0	0
																			133369	66491.6	64123.3	69245.8	43858.5	22633.1	133369	72617.4	50954.7	0	2713.25	0	186.249	6897.56	0	0	0	0	0	0	0	0	0	0	0	0	0	0	0	0	0
																			190097	99737.5	93626	96470.9	65816.7	33920.7	190097	107257	70404.8	0	3200.77	0	320.594	8913.42	0	0	0	0	0	0	0	0	0	0	0	0	0	0	0	0	0
																			138632	70067.5	67075.2	71557.2	46178.5	23889	138632	77629.6	51012.1	0	2891.99	0	283.777	6814.86	0	0	0	0	0	0	0	0	0	0	0	0	0	0	0	0	0
																			143691	74574.4	70337.7	73353.6	49221.4	25353	143691	78277.3	55265.3	0	3054.13	0	268.354	6826.18	0	0	0	0	0	0	0	0	0	0	0	0	0	0	0	0	0
																			167780	87042.9	82102.6	85677.8	57409.3	29633.6	167780	91528.2	63735	0	3796.75	0	301.765	8418.75	0	0	0	0	0	0	0	0	0	0	0	0	0	0	0	0	0
																			171634	88965.7	84037.3	87596.7	58753.7	30212	171634	94543.8	64730.5	0	3537.22	0	398.474	8423.91	0	0	0	0	0	0	0	0	0	0	0	0	0	0	0	0	0
																			83964.7	44617.7	41505.8	42458.9	29464.4	15153.3	83964.7	44644.6	33069.5	0	1584.65	0	183.261	4482.68	0	0	0	0	0	0	0	0	0	0	0	0	0	0	0	0	0
																			253288	131668	124267	129022	87032.8	44635.4	253288	140831	95836.8	0	4912.24	0	379.896	11328.8	0	0	0	0	0	0	0	0	0	0	0	0	0	0	0	0	0
																			204706	104475	99589.9	105116	68888.7	35586.4	204706	114320	75833	0	4925.04	0	366.502	9261.47	0	0	0	0	0	0	0	0	0	0	0	0	0	0	0	0	0
																			136753	70873.3	66951.8	69800.9	46758.6	24114.7	136753	75442.1	51846.6	0	2470.54	0	238.05	6755.42	0	0	0	0	0	0	0	0	0	0	0	0	0	0	0	0	0
																			161141	83571	78909.2	82232	55262.7	28308.2	161141	88488.2	61026.3	0	3274.45	0	446.048	7906.2	0	0	0	0	0	0	0	0	0	0	0	0	0	0	0	0	0
																			204467	105987	100245	104221	70019.7	35967.4	204467	113713	76128.1	0	5111.46	0	229.334	9284.72	0	0	0	0	0	0	0	0	0	0	0	0	0	0	0	0	0
																			166187	86619.8	81515.6	84671.5	57080.8	29539	166187	90850.2	62962.5	0	3745.74	0	402.937	8225.75	0	0	0	0	0	0	0	0	0	0	0	0	0	0	0	0	0
																			146984	75461.4	71561.6	75422.1	49670.2	25791.2	146984	80696.1	54981.6	0	3306.56	0	410.424	7589.11	0	0	0	0	0	0	0	0	0	0	0	0	0	0	0	0	0
																			169211	86908.6	82501.8	86709.3	57338.8	29569.8	169211	93298.5	63450.3	0	3644.35	0	400.744	8417.26	0	0	0	0	0	0	0	0	0	0	0	0	0	0	0	0	0
																			159793	80801	77359.5	82433.7	53280	27521	159793	87834.2	60476.6	0	3492.5	0	257.168	7732.72	0	0	0	0	0	0	0	0	0	0	0	0	0	0	0	0	0
																			167228	85785.5	81387.5	85840.7	56627.7	29157.8	167228	90589.2	65206.5	0	3221.26	0	473.078	7738.09	0	0	0	0	0	0	0	0	0	0	0	0	0	0	0	0	0
																			165978	84738.4	80632.9	85344.6	55837.6	28900.8	165978	90365.2	63523.2	0	3628.6	0	261.008	8199.6	0	0	0	0	0	0	0	0	0	0	0	0	0	0	0	0	0
																			158281	80958	77007.3	81273.2	53383.5	27574.5	158281	88399.9	59265.5	0	2721.38	0	345.976	7547.84	0	0	0	0	0	0	0	0	0	0	0	0	0	0	0	0	0
																			102458	52766.3	49935	52522.6	34811.3	17955	102458	54705.6	40021	0	2294.3	0	152.7	5283.95	0	0	0	0	0	0	0	0	0	0	0	0	0	0	0	0	0
																			5467.54	2820.85	2642.93	2824.61	1834.88	985.966	5467.54	2592.99	2355.24	0	145.678	0	17.5356	356.094	0	0	0	0	0	0	0	0	0	0	0	0	0	0	0	0	0
																			252667	127964	122447	130220	84498.8	43465	252667	139702	97334.7	0	4411.46	0	513.835	10704.3	0	0	0	0	0	0	0	0	0	0	0	0	0	0	0	0	0
																			97939.8	50396.2	47879.8	50060	33232.1	17164.1	97939.8	56007.4	34345.8	0	2238.61	0	112.065	5235.97	0	0	0	0	0	0	0	0	0	0	0	0	0	0	0	0	0
																			205962	105171	100166	105797	69445.6	35725.5	205962	113669	78170	0	4472.9	0	421.067	9229.1	0	0	0	0	0	0	0	0	0	0	0	0	0	0	0	0	0
																			150574	78158.1	73810.9	76762.8	51603.4	26554.7	150574	83912.9	55656.4	0	3526.78	0	162.894	7314.72	0	0	0	0	0	0	0	0	0	0	0	0	0	0	0	0	0
																			173700	88763.3	84438.3	89261.3	58590.4	30173	173700	94750.8	66142	0	4316.99	0	336.159	8153.7	0	0	0	0	0	0	0	0	0	0	0	0	0	0	0	0	0
																			73897.1	39394.3	36600.9	37296.2	25956.6	13437.7	73897.1	39709	28316.5	0	1849.85	0	72.5381	3949.16	0	0	0	0	0	0	0	0	0	0	0	0	0	0	0	0	0
																			154692	79953.4	75682.6	79009.5	52778.2	27175.2	154692	84787.4	58557	0	3521.44	0	268.822	7557.38	0	0	0	0	0	0	0	0	0	0	0	0	0	0	0	0	0
																			110921	58082.6	54528.9	56392	38320.5	19762.1	110921	59633.2	43067.9	0	2491.74	0	163.418	5564.69	0	0	0	0	0	0	0	0	0	0	0	0	0	0	0	0	0
																			230077	118623	112477	117600	78289.3	40333.4	230077	128283	85868.5	0	5256.61	0	347.895	10321.6	0	0	0	0	0	0	0	0	0	0	0	0	0	0	0	0	0
																			182664	93426.4	88969.7	93694.3	61704.3	31722.1	182664	101589	68348.5	0	4086.11	0	317.893	8322.09	0	0	0	0	0	0	0	0	0	0	0	0	0	0	0	0	0
																			251864	129376	122953	128911	85452.7	43923	251864	140912	93849.2	0	5553.19	0	293.538	11256.2	0	0	0	0	0	0	0	0	0	0	0	0	0	0	0	0	0
																			127917	65611.3	62260.1	65656.6	43215.8	22395.5	127917	69230.8	49064.3	0	2998.86	0	176.059	6446.72	0	0	0	0	0	0	0	0	0	0	0	0	0	0	0	0	0
																			181001	94476.1	88949.9	92051.3	62507.3	31968.8	181001	98039.1	69183.5	0	4678.03	0	454.404	8646.15	0	0	0	0	0	0	0	0	0	0	0	0	0	0	0	0	0
																			109025	57120.4	53518.4	55506.9	37694.5	19425.9	109025	56368.2	44377.5	0	2229.17	0	147.679	5902.83	0	0	0	0	0	0	0	0	0	0	0	0	0	0	0	0	0
																			121178	61781.3	58868.2	62309.9	40759.5	21021.8	121178	66234.2	46029.6	0	2436.58	0	251.764	6226.01	0	0	0	0	0	0	0	0	0	0	0	0	0	0	0	0	0
																			146277	74867.4	71195.6	75081	49402.1	25465.3	146277	80213.1	55422.5	0	3329.3	0	213.911	7097.67	0	0	0	0	0	0	0	0	0	0	0	0	0	0	0	0	0
																			176413	89800.7	85589.1	90823.7	59257.6	30543.1	176413	95692.1	67060.4	0	4380.04	0	459.624	8820.56	0	0	0	0	0	0	0	0	0	0	0	0	0	0	0	0	0
																			124473	63359.8	60419.4	64053.1	41817.1	21542.7	124473	68670.9	46878.2	0	2510.77	0	160.858	6251.84	0	0	0	0	0	0	0	0	0	0	0	0	0	0	0	0	0
																			143100	74143.6	70026.3	73074	48895.1	25248.5	143100	78260.2	53925.8	0	3395.08	0	207.683	7311.49	0	0	0	0	0	0	0	0	0	0	0	0	0	0	0	0	0
																			145037	76257.4	71386.5	73650.5	50300.2	25957.2	145037	77741	56093.8	0	3622.84	0	417.767	7161.56	0	0	0	0	0	0	0	0	0	0	0	0	0	0	0	0	0
																			174714	90938.6	85798.3	88915.3	60085.3	30853.4	174714	97110.9	65059.3	0	3710.36	0	259.86	8573.22	0	0	0	0	0	0	0	0	0	0	0	0	0	0	0	0	0
																			184102	95343.2	90157.9	93944.3	63021.9	32321.4	184102	101812	69063.1	0	4230.33	0	324.178	8672.76	0	0	0	0	0	0	0	0	0	0	0	0	0	0	0	0	0
																			154513	79139.4	75273.1	79240.1	52263.9	26875.6	154513	85722.1	57179.5	0	3566	0	155.297	7890.21	0	0	0	0	0	0	0	0	0	0	0	0	0	0	0	0	0
																			108893	57668.4	53818.2	55074.7	38158.1	19510.3	108893	59302.4	41736.4	0	2019.11	0	114.858	5720.16	0	0	0	0	0	0	0	0	0	0	0	0	0	0	0	0	0
																			162414	83065	79036.8	83377.3	54765	28300	162414	89470.4	60894.2	0	4025.29	0	381.065	7643.16	0	0	0	0	0	0	0	0	0	0	0	0	0	0	0	0	0
																			159221	82365.4	77857	81364.4	54337.4	28028	159221	86749.7	60312.2	0	3716.51	0	290.333	8152.72	0	0	0	0	0	0	0	0	0	0	0	0	0	0	0	0	0
																			269491	136775	130734	138757	90168.1	46607.3	269491	150595	101250	0	6157.71	0	658.946	10829.5	0	0	0	0	0	0	0	0	0	0	0	0	0	0	0	0	0
																			165077	83870	80202.9	84874.2	55370.6	28499.3	165077	93303.5	60585.3	0	3208.97	0	267.629	7711.73	0	0	0	0	0	0	0	0	0	0	0	0	0	0	0	0	0
																			284342	143082	137788	146554	94574.4	48507.4	284342	163358	102417	0	6600.15	0	247.493	11719.2	0	0	0	0	0	0	0	0	0	0	0	0	0	0	0	0	0
																			159285	81821.5	77694	81591.3	54050.1	27771.4	159285	88635.6	58719.1	0	3709.12	0	282.57	7938.96	0	0	0	0	0	0	0	0	0	0	0	0	0	0	0	0	0
																			147864	75600.8	71884	75979.7	49828.5	25772.3	147864	80445.9	56866.7	0	3171.96	0	302.061	7077.05	0	0	0	0	0	0	0	0	0	0	0	0	0	0	0	0	0
																			146980	77190.5	72324.6	74655.4	50896.5	26294	146980	79734	56379.1	0	3254.45	0	266.569	7345.79	0	0	0	0	0	0	0	0	0	0	0	0	0	0	0	0	0
																			157768	80281.7	76603.1	81165.3	52880.5	27401.3	157768	87700.2	58327.3	0	3558.21	0	323.545	7859.22	0	0	0	0	0	0	0	0	0	0	0	0	0	0	0	0	0
																			214636	111517	105238	109398	73582.2	37935.1	214636	115718	83914.5	0	4780.93	0	140.689	10082.1	0	0	0	0	0	0	0	0	0	0	0	0	0	0	0	0	0
																			209679	106039	101514	108164	70045.7	35993.2	209679	114793	80435.7	0	4313.59	0	412.715	9723.51	0	0	0	0	0	0	0	0	0	0	0	0	0	0	0	0	0
																			289271	144991	139363	149909	95469.1	49522.3	289271	158049	111835	0	6866.43	0	918.486	11601.6	0	0	0	0	0	0	0	0	0	0	0	0	0	0	0	0	0
																			203598	104352	99132.9	104465	68764.5	35587	203598	112477	77144.7	0	4104.8	0	255.816	9616.33	0	0	0	0	0	0	0	0	0	0	0	0	0	0	0	0	0
																			183626	94362.7	89531.6	94094.6	62228.8	32133.8	183626	101626	69079.8	0	4006.31	0	288.208	8626.39	0	0	0	0	0	0	0	0	0	0	0	0	0	0	0	0	0
																			201425	102383	97789.1	103636	67551.2	34831.8	201425	111509	75842	0	4336.05	0	392.069	9346.24	0	0	0	0	0	0	0	0	0	0	0	0	0	0	0	0	0
																			141916	73837.2	69533.9	72382.1	48780.7	25056.4	141916	76797.2	54854.7	0	2946.83	0	301.826	7015.4	0	0	0	0	0	0	0	0	0	0	0	0	0	0	0	0	0
																			223086	113977	108653	114434	75284.1	38692.7	223086	123978	83659.8	0	5461.42	0	324.889	9661.58	0	0	0	0	0	0	0	0	0	0	0	0	0	0	0	0	0
																			113255	60405.9	56072.1	57182.5	39747.2	20658.6	113255	61491.1	43381.3	0	2052.79	0	256.664	6072.79	0	0	0	0	0	0	0	0	0	0	0	0	0	0	0	0	0
																			185908	94415.5	90232.4	95675.8	62314.3	32101.3	185908	102461	70092.7	0	4433.46	0	287.495	8633.79	0	0	0	0	0	0	0	0	0	0	0	0	0	0	0	0	0
																			100711	53726.3	49933.7	50777.4	35488.1	18238.3	100711	54342.8	38389.9	0	2331.26	0	169.774	5477.37	0	0	0	0	0	0	0	0	0	0	0	0	0	0	0	0	0
																			177431	91040.7	86522.2	90909.3	60120.2	30920.5	177431	97807.3	66866.4	0	4289.93	0	201.583	8266.26	0	0	0	0	0	0	0	0	0	0	0	0	0	0	0	0	0
																			124776	64302.2	60989.3	63787.1	42404.1	21898	124776	70318.5	45660.4	0	2594.31	0	53.8368	6149.32	0	0	0	0	0	0	0	0	0	0	0	0	0	0	0	0	0
																			163821	85053.8	80233.5	83587.3	56130.8	28923	163821	88688	62674.3	0	4202.27	0	357.484	7898.71	0	0	0	0	0	0	0	0	0	0	0	0	0	0	0	0	0
																			229297	117332	111678	117620	77404.7	39927.8	229297	127928	86437.5	0	4232.1	0	448.783	10251.3	0	0	0	0	0	0	0	0	0	0	0	0	0	0	0	0	0
																			167666	87742.3	82415.9	85250.5	57894.7	29847.5	167666	93349.4	62394.4	0	3075.08	0	374.32	8473.23	0	0	0	0	0	0	0	0	0	0	0	0	0	0	0	0	0
																			117964	62400.6	58279.1	59685.3	41161.8	21238.8	117964	65345.9	43494.9	0	2485.68	0	144.999	6492.95	0	0	0	0	0	0	0	0	0	0	0	0	0	0	0	0	0
																			229323	117092	111691	117632	77349	39743.3	229323	130470	83121.1	0	5079.31	0	441.603	10210.9	0	0	0	0	0	0	0	0	0	0	0	0	0	0	0	0	0
																			189409	98817.3	93110.6	96298.6	65291.1	33526.2	189409	106721	68899	0	4042.78	0	570.936	9175.25	0	0	0	0	0	0	0	0	0	0	0	0	0	0	0	0	0
																			121887	62336.2	59324.7	62562.2	41212.4	21123.8	121887	66259.8	46276.8	0	2881.84	0	189.436	6279.04	0	0	0	0	0	0	0	0	0	0	0	0	0	0	0	0	0
																			182784	96796.9	90309.5	92474.4	63853.4	32943.5	182784	99531	69874.8	0	4006.42	0	516.084	8855.72	0	0	0	0	0	0	0	0	0	0	0	0	0	0	0	0	0
																			198975	101823	96840.7	102134	67134.9	34688.3	198975	108845	75777.1	0	4481.64	0	288.639	9581.94	0	0	0	0	0	0	0	0	0	0	0	0	0	0	0	0	0
																			215544	111293	105415	110129	73433.2	37859.5	215544	120742	79589.3	0	4478.28	0	374.16	10360.7	0	0	0	0	0	0	0	0	0	0	0	0	0	0	0	0	0
																			259328	131714	126097	133230	87056.7	44657.1	259328	145461	96039	0	6350.14	0	408.638	11069	0	0	0	0	0	0	0	0	0	0	0	0	0	0	0	0	0
																			186471	97779.5	91806.3	94664.5	64455.4	33324.1	186471	105019	68151.8	0	3657.14	0	534.225	9108.91	0	0	0	0	0	0	0	0	0	0	0	0	0	0	0	0	0
																			153346	78449.8	74621.7	78724.5	51809.9	26639.9	153346	83873.7	58179.6	0	3382.22	0	237.747	7672.9	0	0	0	0	0	0	0	0	0	0	0	0	0	0	0	0	0
																			99274.9	52282	48899.5	50375.4	34400	17882	99274.9	53707.9	37796.7	0	2282.5	0	142.916	5344.91	0	0	0	0	0	0	0	0	0	0	0	0	0	0	0	0	0
																			180391	92334.5	87760.7	92629.9	60904.7	31429.8	180391	97605.3	69941.6	0	3696.27	0	194.679	8952.81	0	0	0	0	0	0	0	0	0	0	0	0	0	0	0	0	0
																			124682	64513.5	60976.6	63705.8	42556.9	21956.6	124682	68364.7	47403	0	2577.87	0	227.65	6109.24	0	0	0	0	0	0	0	0	0	0	0	0	0	0	0	0	0
																			149870	77520.7	73197.7	76672.1	51153	26367.7	149870	81079.7	58461.7	0	2660.38	0	325.101	7342.98	0	0	0	0	0	0	0	0	0	0	0	0	0	0	0	0	0
																			243114	126053	119017	124097	83117.5	42935.3	243114	133113	93022.5	0	5480.51	0	525.503	10972.5	0	0	0	0	0	0	0	0	0	0	0	0	0	0	0	0	0
																			137308	72134.3	67641.5	69666.8	47624.2	24510	137308	76291.9	50447	0	3106.86	0	220.563	7241.9	0	0	0	0	0	0	0	0	0	0	0	0	0	0	0	0	0
																			216316	107884	104206	112111	71201	36683.2	216316	119673	81227.6	0	5386.07	0	208.726	9821	0	0	0	0	0	0	0	0	0	0	0	0	0	0	0	0	0
																			198911	102460	97086	101825	67506.8	34953.2	198911	109337	75632.4	0	4460.78	0	591.873	8889	0	0	0	0	0	0	0	0	0	0	0	0	0	0	0	0	0
																			146744	76934.1	72137.4	74606.7	50787	26147.1	146744	79386.8	56280.9	0	3057.37	0	314.828	7704.23	0	0	0	0	0	0	0	0	0	0	0	0	0	0	0	0	0
																			228000	117140	111187	116813	77319.9	39820	228000	125764	87000.4	0	4690.62	0	585.458	9959.56	0	0	0	0	0	0	0	0	0	0	0	0	0	0	0	0	0
																			115680	60558.1	56918.8	58761.5	39976.3	20581.7	115680	63747.3	42742.5	0	2876.49	0	216.399	6097.68	0	0	0	0	0	0	0	0	0	0	0	0	0	0	0	0	0
																			118437	60823.9	57650.5	60786.7	40022.1	20801.8	118437	64437.1	45245.2	0	2418.11	0	291.113	6045.64	0	0	0	0	0	0	0	0	0	0	0	0	0	0	0	0	0
																			136016	69465	66178.4	69837.2	45852.6	23612.4	136016	74755	51296.8	0	3088.84	0	108.056	6766.91	0	0	0	0	0	0	0	0	0	0	0	0	0	0	0	0	0
																			157902	82801.6	77599	80302.5	54652.8	28148.8	157902	84829.2	61224.6	0	3441.83	0	457.543	7948.36	0	0	0	0	0	0	0	0	0	0	0	0	0	0	0	0	0
																			142379	73357.2	69533.4	72845.2	48462.5	24894.7	142379	78582.3	53739.5	0	3219.05	0	113.026	6724.56	0	0	0	0	0	0	0	0	0	0	0	0	0	0	0	0	0
																			178324	91395.6	86987.8	91336.5	60358.8	31036.9	178324	99561.6	65767	0	4368.2	0	203.195	8424.31	0	0	0	0	0	0	0	0	0	0	0	0	0	0	0	0	0
																			59815.7	30573.6	29051.9	30763.8	20147.3	10426.3	59815.7	32240.6	22826	0	1332.48	0	116.529	3300.02	0	0	0	0	0	0	0	0	0	0	0	0	0	0	0	0	0
																			116331	60884.7	57138.9	59191.8	40118.5	20766.3	116331	63024.6	44530.6	0	2294.31	0	226.313	6254.85	0	0	0	0	0	0	0	0	0	0	0	0	0	0	0	0	0
																			9373.45	4778.51	4487.34	4886.11	3074.89	1703.63	9373.45	4185.41	4332.06	0	218.025	0	4.52787	633.432	0	0	0	0	0	0	0	0	0	0	0	0	0	0	0	0	0
																			171532	88927.4	83956.1	87576.2	58670.5	30257	171532	93837.2	65714	0	3212.53	0	383.077	8385.56	0	0	0	0	0	0	0	0	0	0	0	0	0	0	0	0	0
																			110513	57228.8	54002.1	56511	37750.6	19478.2	110513	59958.1	42346	0	2253.74	0	154.155	5801.1	0	0	0	0	0	0	0	0	0	0	0	0	0	0	0	0	0
																			101855	53826.4	50280.2	51575.3	35553.7	18272.7	101855	55951.5	38184.3	0	2154.06	0	197.43	5368.2	0	0	0	0	0	0	0	0	0	0	0	0	0	0	0	0	0
																			103014	54943.1	51085.6	51928.7	36249.4	18693.6	103014	56339.1	38233	0	2331.73	0	190.184	5920.37	0	0	0	0	0	0	0	0	0	0	0	0	0	0	0	0	0
																			212967	109754	104090	108877	72559.7	37194.4	212967	116409	81556.2	0	4860.53	0	421.319	9720.3	0	0	0	0	0	0	0	0	0	0	0	0	0	0	0	0	0
																			154624	78557.8	75083.7	79540.8	51942.2	26615.6	154624	85237.8	57852.6	0	3710.88	0	256.411	7566.73	0	0	0	0	0	0	0	0	0	0	0	0	0	0	0	0	0
																			154130	80445.3	75653.1	78476.6	53027.5	27417.8	154130	83657.8	59091.9	0	3425.11	0	314.663	7640.3	0	0	0	0	0	0	0	0	0	0	0	0	0	0	0	0	0
																			131331	68558.5	64434.1	66897	45215.2	23343.4	131331	72093.2	49367.3	0	2565.7	0	218.67	7086.3	0	0	0	0	0	0	0	0	0	0	0	0	0	0	0	0	0
																			28780.3	14669.9	13955.7	14824.6	9674.34	4995.61	28780.3	15373.5	11197.4	0	578.098	0	46.3845	1584.82	0	0	0	0	0	0	0	0	0	0	0	0	0	0	0	0	0
																			145245	74556.8	70769.4	74476.1	49247.6	25309.2	145245	78708.5	56305.9	0	3195.04	0	194.165	6841.8	0	0	0	0	0	0	0	0	0	0	0	0	0	0	0	0	0
																			138655	74105.9	68789.3	69865.3	48796.9	25309.1	138655	75566.1	52111.5	0	3357.77	0	321.677	7297.58	0	0	0	0	0	0	0	0	0	0	0	0	0	0	0	0	0
																			207424	105393	100694	106729	69561.3	35831.9	207424	114995	77896.1	0	4766.27	0	325.383	9441.23	0	0	0	0	0	0	0	0	0	0	0	0	0	0	0	0	0
																			176190	90632.9	85947	90243.4	59793.6	30839.3	176190	97414.3	66224.6	0	3578.21	0	408.406	8564.84	0	0	0	0	0	0	0	0	0	0	0	0	0	0	0	0	0
																			238690	120691	115561	123129	79711.7	40979.6	238690	130537	91453	0	5494.13	0	598.594	10607.1	0	0	0	0	0	0	0	0	0	0	0	0	0	0	0	0	0
																			146469	76419.5	71958.1	74510.6	50477.9	25941.6	146469	80968.8	54397.9	0	3482.65	0	245.945	7373.37	0	0	0	0	0	0	0	0	0	0	0	0	0	0	0	0	0
																			105627	54377.4	51529.9	54097	35904.9	18472.6	105627	57807.8	39861.2	0	2363.95	0	125.799	5468.15	0	0	0	0	0	0	0	0	0	0	0	0	0	0	0	0	0
																			194269	100712	95185.6	99083.4	66461.9	34250.4	194269	110040	70991	0	3804.68	0	482.436	8950.89	0	0	0	0	0	0	0	0	0	0	0	0	0	0	0	0	0
																			219900	110509	106204	113697	72947.7	37560.9	219900	124128	80966.2	0	4540.25	0	657.719	9608.26	0	0	0	0	0	0	0	0	0	0	0	0	0	0	0	0	0
																			261673	135109	127982	133691	89062.3	46047	261673	146961	97720.9	0	4974.59	0	606.77	11409.8	0	0	0	0	0	0	0	0	0	0	0	0	0	0	0	0	0
																			200088	103796	98089.9	101998	68556.6	35239.4	200088	111492	74593.9	0	4292.48	0	218.204	9492.04	0	0	0	0	0	0	0	0	0	0	0	0	0	0	0	0	0
																			211712	107072	102550	109162	70664.1	36407.6	211712	118064	79618	0	4237.35	0	387.552	9404.52	0	0	0	0	0	0	0	0	0	0	0	0	0	0	0	0	0
																			132955	68494	64898.3	68057.1	45200.3	23293.7	132955	72832.8	49950.6	0	3268.65	0	196.433	6706.92	0	0	0	0	0	0	0	0	0	0	0	0	0	0	0	0	0
																			201937	104130	98632.6	103304	68711.2	35419	201937	111556	76985.6	0	3871.86	0	336.878	9186.31	0	0	0	0	0	0	0	0	0	0	0	0	0	0	0	0	0
																			188567	96303.1	91714.3	96852.5	63588.9	32714.2	188567	103417	72230.6	0	3998.19	0	341.93	8579.22	0	0	0	0	0	0	0	0	0	0	0	0	0	0	0	0	0
																			123012	62957.5	59931	63081	41567.2	21390.3	123012	68553.6	45527.3	0	2693.35	0	135.891	6101.9	0	0	0	0	0	0	0	0	0	0	0	0	0	0	0	0	0
																			246306	125868	120036	126270	83134.9	42733.5	246306	136424	92801.2	0	6151.86	0	165.191	10764	0	0	0	0	0	0	0	0	0	0	0	0	0	0	0	0	0
																			203927	104202	99109.1	104818	68720.7	35481.8	203927	111454	78509.5	0	4112.88	0	511.561	9339.19	0	0	0	0	0	0	0	0	0	0	0	0	0	0	0	0	0
																			72827.7	38844.2	36100.4	36727.2	25671.7	13172.5	72827.7	39143	27772.1	0	1618.23	0	198.728	4095.62	0	0	0	0	0	0	0	0	0	0	0	0	0	0	0	0	0
																			190233	98208.8	93003.6	97229.1	64730.2	33478.6	190233	105688	70888	0	4318.92	0	190.623	9147.35	0	0	0	0	0	0	0	0	0	0	0	0	0	0	0	0	0
																			182324	95186.4	89659.9	92663.7	62838.4	32348	182324	101927	67212.7	0	4291.56	0	259.153	8633.39	0	0	0	0	0	0	0	0	0	0	0	0	0	0	0	0	0
																			116797	58281.7	56234.9	60561.6	38545.7	19736	116797	63305.4	45119.1	0	2567.95	0	68.9528	5735.05	0	0	0	0	0	0	0	0	0	0	0	0	0	0	0	0	0
																			72136.6	38065.8	35511.4	36625.3	25069.2	12996.6	72136.6	37471.1	29081.6	0	1577.17	0	24.5988	3982.18	0	0	0	0	0	0	0	0	0	0	0	0	0	0	0	0	0
																			191803	98929.8	93886.1	97917	65383.7	33546.1	191803	107987	71021.9	0	3927.98	0	-18.8017	8885.2	0	0	0	0	0	0	0	0	0	0	0	0	0	0	0	0	0
																			172963	88623.1	84272.6	88690.8	58463.3	30159.8	172963	96348.8	63942.7	0	3870.98	0	275.987	8525.01	0	0	0	0	0	0	0	0	0	0	0	0	0	0	0	0	0
																			167897	86185.9	81778.5	86118.7	56807	29378.9	167897	91636.9	64142.1	0	3450.39	0	303.696	8364.13	0	0	0	0	0	0	0	0	0	0	0	0	0	0	0	0	0
																			181776	94724.9	89181.9	92594.5	62581	32143.9	181776	99447	69501.6	0	3560.72	0	212.065	9055	0	0	0	0	0	0	0	0	0	0	0	0	0	0	0	0	0
																			90554.3	46411.4	44130.3	46424	30649.9	15761.5	90554.3	49561.8	34072.2	0	2088.42	0	122.997	4708.89	0	0	0	0	0	0	0	0	0	0	0	0	0	0	0	0	0
																			214636	110072	104647	109988	72747.8	37324	214636	118322	80859.2	0	4905.56	0	422.602	10126.4	0	0	0	0	0	0	0	0	0	0	0	0	0	0	0	0	0
																			129301	66936	63186.3	66114.7	44154.5	22781.5	129301	70179.5	49321.6	0	2854.36	0	206.259	6739.27	0	0	0	0	0	0	0	0	0	0	0	0	0	0	0	0	0
																			45125.1	23689.8	22196	22929.1	15591.6	8098.16	45125.1	24165.6	17150.3	0	1171.12	0	76.9832	2561.06	0	0	0	0	0	0	0	0	0	0	0	0	0	0	0	0	0
																			130470	68307.3	64135.7	66334.2	45087.6	23219.8	130470	71746	48601.4	0	3145.8	0	245.949	6730.76	0	0	0	0	0	0	0	0	0	0	0	0	0	0	0	0	0
																			124542	65298.6	61351.8	63189.8	43138.6	22160.1	124542	68006.4	46858.1	0	3084.06	0	150.282	6442.7	0	0	0	0	0	0	0	0	0	0	0	0	0	0	0	0	0
																			165388	87202.4	81734.5	83653.2	57577.8	29624.6	165388	93804.1	59880.6	0	3438.24	0	356.828	7907.93	0	0	0	0	0	0	0	0	0	0	0	0	0	0	0	0	0
																			156875	80895	76601.4	80273.8	53372.9	27522	156875	86220.8	58916.9	0	3573.92	0	406.771	7756.89	0	0	0	0	0	0	0	0	0	0	0	0	0	0	0	0	0
																			181487	93350.1	88424.6	93062.1	61622.6	31727.5	181487	96935.2	71086.4	0	4523.12	0	542.073	8400.04	0	0	0	0	0	0	0	0	0	0	0	0	0	0	0	0	0
																			112138	58691.8	55094.5	57043.7	38762.1	19929.7	112138	60782	42806.5	0	2698.68	0	168.058	5683.07	0	0	0	0	0	0	0	0	0	0	0	0	0	0	0	0	0
																			223856	114121	108837	115018	75279.3	38841.7	223856	123790	84020.3	0	5063.57	0	429.089	10553.3	0	0	0	0	0	0	0	0	0	0	0	0	0	0	0	0	0
																			203247	103466	98744.5	104502	68337.8	35128.3	203247	113120	76294.2	0	4282.89	0	369.883	9179.91	0	0	0	0	0	0	0	0	0	0	0	0	0	0	0	0	0
																			111241	58747.1	54866.7	56373.9	38750.7	19996.4	111241	59695.7	42972.5	0	2474.93	0	200.278	5897.24	0	0	0	0	0	0	0	0	0	0	0	0	0	0	0	0	0
																			90190	46666.3	44041.5	46148.5	30753.7	15912.6	90190	48722.2	34775.2	0	1768.42	0	165.782	4758.4	0	0	0	0	0	0	0	0	0	0	0	0	0	0	0	0	0
																			209464	108760	102722	106742	71920.4	36839.6	209464	115519	79275.2	0	4340.23	0	536.424	9793.38	0	0	0	0	0	0	0	0	0	0	0	0	0	0	0	0	0
																			94604.9	49663.2	46519.5	48085.4	32730.8	16932.4	94604.9	51118.3	36215.4	0	2010.5	0	168.251	5092.42	0	0	0	0	0	0	0	0	0	0	0	0	0	0	0	0	0
																			206748	105882	100676	106072	69880.4	36001.6	206748	113835	78193	0	4632.16	0	402.332	9685.98	0	0	0	0	0	0	0	0	0	0	0	0	0	0	0	0	0
																			142116	71935.9	68749.6	73366.3	47457.6	24478.3	142116	76164.8	55363	0	3417.08	0	272.482	6898.59	0	0	0	0	0	0	0	0	0	0	0	0	0	0	0	0	0
																			188930	96436.6	91820.7	97109.4	63649.9	32786.7	188930	103624	72159.5	0	3982.43	0	255.452	8909	0	0	0	0	0	0	0	0	0	0	0	0	0	0	0	0	0
																			202641	107881	100563	102078	71263.2	36618.1	202641	113373	74134	0	5099.64	0	241.809	9793.01	0	0	0	0	0	0	0	0	0	0	0	0	0	0	0	0	0
																			170080	87522.4	82951.2	87128.8	57818.5	29704	170080	92518.2	65616.8	0	3738.32	0	234.691	7971.97	0	0	0	0	0	0	0	0	0	0	0	0	0	0	0	0	0
																			257762	132313	125721	132041	87259.5	45053	257762	141639	98240.9	0	6166.68	0	444.08	11271	0	0	0	0	0	0	0	0	0	0	0	0	0	0	0	0	0
																			179654	93636.8	88151.4	91502.8	61720.9	31915.9	179654	99437.2	67154.9	0	4064.25	0	437.99	8559.85	0	0	0	0	0	0	0	0	0	0	0	0	0	0	0	0	0
																			136996	71226.9	67140.2	69855.4	46994.1	24232.7	136996	74234.7	52101	0	3198.68	0	212.495	7248.81	0	0	0	0	0	0	0	0	0	0	0	0	0	0	0	0	0
																			137219	70753.1	66948.4	70271	46581.8	24171.3	137219	73974	53085.8	0	3075.47	0	254.399	6829.69	0	0	0	0	0	0	0	0	0	0	0	0	0	0	0	0	0
																			53900.2	28377.1	26532.5	27367.8	18713.6	9663.48	53900.2	29291.9	20502.9	0	927.63	0	117.391	3060.47	0	0	0	0	0	0	0	0	0	0	0	0	0	0	0	0	0
																			219428	111074	106228	113200	73343.9	37730	219428	119742	84347.3	0	5214.49	0	534.118	9590.09	0	0	0	0	0	0	0	0	0	0	0	0	0	0	0	0	0
																			228113	113541	109887	118226	75031.4	38510.1	228113	127462	84808	0	5955.27	0	107.212	9780.37	0	0	0	0	0	0	0	0	0	0	0	0	0	0	0	0	0
																			258962	129865	124984	133978	85643.6	44221.6	258962	143168	97745.5	0	6539.42	0	574.409	10935.3	0	0	0	0	0	0	0	0	0	0	0	0	0	0	0	0	0
																			266746	135448	129552	137193	89416.6	46031.2	266746	148618	100945	0	5581.14	0	550.591	11051.1	0	0	0	0	0	0	0	0	0	0	0	0	0	0	0	0	0
																			175317	91808.8	86289.9	89026.7	60611.8	31197	175317	96333	65784.4	0	4493.13	0	310.292	8395.71	0	0	0	0	0	0	0	0	0	0	0	0	0	0	0	0	0
																			137287	70302	66827	70460.3	46389.9	23912.1	137287	75054.5	52806.7	0	2418.31	0	274.283	6733.47	0	0	0	0	0	0	0	0	0	0	0	0	0	0	0	0	0
																			122308	62397.2	59388.9	62919.2	41242.3	21154.9	122308	65440.6	48405.8	0	2210.85	0	209.267	6041.62	0	0	0	0	0	0	0	0	0	0	0	0	0	0	0	0	0
																			156906	78182.3	75386.7	81518.8	51512.8	26669.5	156906	85968.8	59674.3	0	3456.34	0	266.037	7540.08	0	0	0	0	0	0	0	0	0	0	0	0	0	0	0	0	0
																			189497	99260.9	93337.3	96159.5	65588.7	33672.2	189497	105775	70525.6	0	4070.55	0	188.079	8937.72	0	0	0	0	0	0	0	0	0	0	0	0	0	0	0	0	0
																			194428	100247	94964.3	99463.9	66162.9	34084.5	194428	106191	74227.3	0	4410.42	0	299.025	9300.18	0	0	0	0	0	0	0	0	0	0	0	0	0	0	0	0	0
																			206514	106836	101040	105474	70630.8	36205.1	206514	113037	79278	0	4459.96	0	214.07	9525.35	0	0	0	0	0	0	0	0	0	0	0	0	0	0	0	0	0
																			184289	93585.9	89446.4	94842.9	61808.8	31777.1	184289	100863	70631.5	0	4551.35	0	113.76	8129.55	0	0	0	0	0	0	0	0	0	0	0	0	0	0	0	0	0
																			120121	62669.6	58979.1	61141.7	41380	21289.6	120121	66824.2	44422	0	2601.42	0	297.377	5975.86	0	0	0	0	0	0	0	0	0	0	0	0	0	0	0	0	0
																			168927	87126.8	82523.6	86403.7	57519.2	29607.6	168927	92089.6	64508.3	0	3911.54	0	400.095	8017.75	0	0	0	0	0	0	0	0	0	0	0	0	0	0	0	0	0
																			159072	80773.7	77062.1	82010.1	53286.4	27487.3	159072	86488.6	61073.5	0	3273.86	0	387.871	7848.36	0	0	0	0	0	0	0	0	0	0	0	0	0	0	0	0	0
																			200692	102978	97662.7	103029	67808.4	35170.1	200692	109502	77728.1	0	3806.22	0	645.907	9009.83	0	0	0	0	0	0	0	0	0	0	0	0	0	0	0	0	0
																			276412	138587	133547	142865	91535.5	47051.6	276412	157028	101124	0	6556.75	0	428.371	11274.6	0	0	0	0	0	0	0	0	0	0	0	0	0	0	0	0	0
																			195506	100474	95418.9	100087	66327.6	34146.8	195506	109492	72187.7	0	4324.28	0	281.547	9220.71	0	0	0	0	0	0	0	0	0	0	0	0	0	0	0	0	0
																			199885	102931	97593.9	102292	67961.2	34969.3	199885	109019	76535.9	0	4622.59	0	347.145	9360.64	0	0	0	0	0	0	0	0	0	0	0	0	0	0	0	0	0
																			139778	70289.8	67468.6	72308.9	46352.5	23937.3	139778	76562.8	53356.7	0	2751.72	0	249.127	6857.15	0	0	0	0	0	0	0	0	0	0	0	0	0	0	0	0	0
																			90467.3	47579.5	44548.2	45919.1	31400.4	16179.2	90467.3	48902	34766.2	0	1851.96	0	104.095	4843.08	0	0	0	0	0	0	0	0	0	0	0	0	0	0	0	0	0
																			144340	74485.9	70490.9	73848.8	49112.8	25373	144340	79484.1	54322.7	0	2985.68	0	190.333	7356.91	0	0	0	0	0	0	0	0	0	0	0	0	0	0	0	0	0
																			188609	96984.7	92008	96600.8	63972.3	33012.4	188609	103882	71954.7	0	3809.37	0	316.321	8646.54	0	0	0	0	0	0	0	0	0	0	0	0	0	0	0	0	0
																			138730	72032.6	67989.1	70741	47631.1	24401.5	138730	75994.2	52693.7	0	3037.85	0	123.938	6880.35	0	0	0	0	0	0	0	0	0	0	0	0	0	0	0	0	0
																			180688	91153.5	87432.4	93255.5	60104.8	31048.7	180688	100633	67779.9	0	3885.46	0	173.27	8216.29	0	0	0	0	0	0	0	0	0	0	0	0	0	0	0	0	0
																			186515	94939.3	90614.7	95900.7	62654.2	32285.1	186515	104474	69282.8	0	3900.35	0	351.446	8506.29	0	0	0	0	0	0	0	0	0	0	0	0	0	0	0	0	0
																			82591.9	43451.1	40629.9	41962	28614	14837.1	82591.9	44045.1	31710.9	0	2115.42	0	185.858	4534.69	0	0	0	0	0	0	0	0	0	0	0	0	0	0	0	0	0
																			173589	89034.5	84549.9	89039.3	58623.2	30411.2	173589	95585.7	65193.2	0	4073.67	0	304.677	8432.01	0	0	0	0	0	0	0	0	0	0	0	0	0	0	0	0	0
																			159478	83164	78223.3	81254.6	54826.7	28337.3	159478	87569	60672.6	0	3127.83	0	286.6	7821.78	0	0	0	0	0	0	0	0	0	0	0	0	0	0	0	0	0
																			104447	53874.3	50970.6	53476.8	35495.1	18379.1	104447	56827.7	39907.5	0	2073.49	0	247.063	5391.58	0	0	0	0	0	0	0	0	0	0	0	0	0	0	0	0	0
																			118321	61538.9	57968.4	60352.7	40622.4	20916.6	118321	63264.2	45696.9	0	2733.28	0	144.296	6482.36	0	0	0	0	0	0	0	0	0	0	0	0	0	0	0	0	0
																			80962.1	42973	40046	40916.1	28411.2	14561.8	80962.1	43964.7	30564.4	0	1822.51	0	187.69	4422.82	0	0	0	0	0	0	0	0	0	0	0	0	0	0	0	0	0
																			124297	66387.8	61678.5	62618.5	43824.2	22563.6	124297	68434.3	46191.4	0	3104.74	0	219.376	6347.15	0	0	0	0	0	0	0	0	0	0	0	0	0	0	0	0	0
																			281760	142662	136676	145084	94217.1	48444.9	281760	157368	106042	0	6015.65	0	329.562	12005.4	0	0	0	0	0	0	0	0	0	0	0	0	0	0	0	0	0
																			190224	99028	93314.5	96909.4	65330.6	33697.4	190224	104858	71200.3	0	4530.21	0	410.942	9224.79	0	0	0	0	0	0	0	0	0	0	0	0	0	0	0	0	0
																			172098	88620.9	83994.8	88103	58579.3	30041.7	172098	94610.1	65087	0	3744.38	0	261.7	8394.59	0	0	0	0	0	0	0	0	0	0	0	0	0	0	0	0	0
																			102345	54603.4	50711.6	51633.1	36066.6	18536.8	102345	54859.8	39667.5	0	2382.15	0	179.682	5255.67	0	0	0	0	0	0	0	0	0	0	0	0	0	0	0	0	0
																			169247	87392.4	82770.2	86477.2	57635.5	29756.8	169247	93323.5	63703.8	0	3576.94	0	183.54	8459.7	0	0	0	0	0	0	0	0	0	0	0	0	0	0	0	0	0
																			221548	112899	107630	113918	74488	38410.9	221548	124031	82372.3	0	4692.65	0	380.786	10071.2	0	0	0	0	0	0	0	0	0	0	0	0	0	0	0	0	0
																			180662	92516.6	87943.1	92718.6	61092.3	31424.2	180662	97480.9	69899.1	0	4187.03	0	215.077	8879.66	0	0	0	0	0	0	0	0	0	0	0	0	0	0	0	0	0
																			174925	89791.6	85347.7	89577.6	59219.4	30572.2	174925	98456.9	64646.4	0	3087.95	0	243.899	8490.26	0	0	0	0	0	0	0	0	0	0	0	0	0	0	0	0	0
																			200280	101213	96887.4	103392	66819.1	34393.8	200280	109444	76456	0	4522.49	0	282.366	9574.73	0	0	0	0	0	0	0	0	0	0	0	0	0	0	0	0	0
																			181366	91508.2	87757.1	93609.2	60415.2	31093	181366	99371.9	69193.6	0	4012.33	0	266.723	8521.71	0	0	0	0	0	0	0	0	0	0	0	0	0	0	0	0	0
																			144084	75110.7	70699.6	73384	49538.1	25572.6	144084	79128.2	54483.9	0	3046.43	0	234.053	7191.02	0	0	0	0	0	0	0	0	0	0	0	0	0	0	0	0	0
																			139956	70460.2	67643.1	72313.1	46468.7	23991.5	139956	78009.6	51961.9	0	2946.54	0	165.887	6872.22	0	0	0	0	0	0	0	0	0	0	0	0	0	0	0	0	0
																			179478	92926.9	87703.5	91774	61297.6	31629.3	179478	96460.3	69679.8	0	4130.6	0	415.251	8791.47	0	0	0	0	0	0	0	0	0	0	0	0	0	0	0	0	0
																			130588	68281.1	64199	66388.9	45149	23132.1	130588	71594.2	49461	0	2846.68	0	134.773	6551.26	0	0	0	0	0	0	0	0	0	0	0	0	0	0	0	0	0
																			76301.7	40091.6	37504.3	38797.4	26410.4	13681.2	76301.7	40487.8	30027.7	0	1582.62	0	170.631	4032.9	0	0	0	0	0	0	0	0	0	0	0	0	0	0	0	0	0
																			98135	50628.6	47929.3	50205.7	33405.2	17223.4	98135	53938	36779.4	0	2148	0	170.096	5099.51	0	0	0	0	0	0	0	0	0	0	0	0	0	0	0	0	0
																			181257	95059.3	89295.9	91960.7	62783.5	32275.8	181257	99972.4	67779.1	0	4450.61	0	275.909	8778.62	0	0	0	0	0	0	0	0	0	0	0	0	0	0	0	0	0
																			108511	55037.3	52618.2	55893.3	36319.9	18717.3	108511	59681.8	40435.8	0	2480.82	0	165.385	5747.69	0	0	0	0	0	0	0	0	0	0	0	0	0	0	0	0	0
																			168678	87989.1	82844.6	85833.6	58109.5	29879.6	168678	92333	63925	0	3963.64	0	392.229	8064.41	0	0	0	0	0	0	0	0	0	0	0	0	0	0	0	0	0
																			153775	78925.4	74883.1	78891.5	52031.8	26893.6	153775	84763.2	58013.8	0	2922.12	0	236.065	7839.54	0	0	0	0	0	0	0	0	0	0	0	0	0	0	0	0	0
																			143687	75645.2	70724.2	72963.1	49900.4	25744.8	143687	77354.2	55855.1	0	2886.84	0	331.696	7259.36	0	0	0	0	0	0	0	0	0	0	0	0	0	0	0	0	0
																			106064	53676.5	51303.8	54760.3	35402.7	18273.8	106064	58059.5	40105.3	0	2100.5	0	194.105	5604.72	0	0	0	0	0	0	0	0	0	0	0	0	0	0	0	0	0
																			211540	112979	105178	106363	74709.7	38269.8	211540	119491	77021.6	0	4616.79	0	309.677	10101.3	0	0	0	0	0	0	0	0	0	0	0	0	0	0	0	0	0
																			159929	81712.4	77758.8	82170.4	53887.1	27825.2	159929	87913.2	60657.5	0	3231	0	349.414	7778.06	0	0	0	0	0	0	0	0	0	0	0	0	0	0	0	0	0
																			149942	78092.1	73552.2	76389.4	51564.2	26527.9	149942	81938.8	56832.5	0	3356.14	0	333.08	7481.01	0	0	0	0	0	0	0	0	0	0	0	0	0	0	0	0	0
																			180044	93939.4	88441.7	91601.9	62021.4	31918	180044	99777.7	67713.8	0	3551.93	0	347.713	8652.42	0	0	0	0	0	0	0	0	0	0	0	0	0	0	0	0	0
																			192786	98168.1	93604.3	99181.7	64716.8	33451.2	192786	105227	73389.1	0	4622.19	0	420.313	9126.91	0	0	0	0	0	0	0	0	0	0	0	0	0	0	0	0	0
																			192663	98199.4	93563.6	99099.5	64825.1	33374.3	192663	105609	73576.6	0	3864.39	0	358.599	9254.34	0	0	0	0	0	0	0	0	0	0	0	0	0	0	0	0	0
																			143806	73783.8	70088.4	73717.7	48651.7	25132.1	143806	78745.8	54324.2	0	3329.75	0	250.678	7155.66	0	0	0	0	0	0	0	0	0	0	0	0	0	0	0	0	0
																			121197	63404.4	59585.1	61611.9	41800.9	21603.4	121197	66962.8	45367.5	0	2471.21	0	47.8855	6347.69	0	0	0	0	0	0	0	0	0	0	0	0	0	0	0	0	0
																			217930	111763	106110	111821	73704.5	38058.3	217930	119359	83772.5	0	4522.02	0	376.297	9901.1	0	0	0	0	0	0	0	0	0	0	0	0	0	0	0	0	0
																			135290	72277.9	67093	68197.4	47647.4	24630.6	135290	72808.7	52295.7	0	3037.35	0	310.871	6837.77	0	0	0	0	0	0	0	0	0	0	0	0	0	0	0	0	0
																			169904	86637.6	82598.8	87305.4	57189.9	29447.7	169904	92344.3	65009.5	0	3953.86	0	299.078	8297.39	0	0	0	0	0	0	0	0	0	0	0	0	0	0	0	0	0
																			140569	71745.9	68310.6	72258.4	47311.9	24434	140569	75774.3	54239.3	0	3385.88	0	91.1452	7078.39	0	0	0	0	0	0	0	0	0	0	0	0	0	0	0	0	0
																			208905	105762	101153	107752	69759.3	36002.3	208905	113668	80693	0	4823.07	0	342.75	9378.24	0	0	0	0	0	0	0	0	0	0	0	0	0	0	0	0	0
																			206630	104365	100064	106566	68895.4	35469.6	206630	114441	77426.6	0	5172.96	0	302.721	9286.32	0	0	0	0	0	0	0	0	0	0	0	0	0	0	0	0	0
																			200848	104183	98423.4	102424	68777.4	35406	200848	109432	77190.9	0	4685.77	0	205.428	9333.64	0	0	0	0	0	0	0	0	0	0	0	0	0	0	0	0	0
																			268642	137686	131045	137598	90820.5	46865.5	268642	150449	99626.4	0	6785.83	0	591.218	11189.5	0	0	0	0	0	0	0	0	0	0	0	0	0	0	0	0	0
																			158654	82818.2	77959	80695.3	54708.1	28110.1	158654	87403.4	59616.7	0	3527.51	0	278.155	7828.51	0	0	0	0	0	0	0	0	0	0	0	0	0	0	0	0	0
																			267821	137377	130733	137088	90777.6	46599	267821	150893	99530.6	0	5409.33	0	430.268	11557.9	0	0	0	0	0	0	0	0	0	0	0	0	0	0	0	0	0
																			195227	101083	95533.5	99693.7	66665.1	34418.1	195227	107341	73938.5	0	4532.88	0	247.963	9166.3	0	0	0	0	0	0	0	0	0	0	0	0	0	0	0	0	0
																			121312	63571.3	59706.1	61606.2	42066	21505.4	121312	67134.4	45198.2	0	2495.34	0	90.6505	6393.67	0	0	0	0	0	0	0	0	0	0	0	0	0	0	0	0	0
																			187472	97052.2	91654.4	95817.5	64050.4	33001.9	187472	102288	71633.5	0	4265.98	0	433.406	8850.82	0	0	0	0	0	0	0	0	0	0	0	0	0	0	0	0	0
																			158464	81107.4	77069.5	81394.2	53469.3	27638.1	158464	86168.4	60439.9	0	3852.81	0	288.76	7713.84	0	0	0	0	0	0	0	0	0	0	0	0	0	0	0	0	0
																			166595	87418.9	81998.3	84596.5	57562.9	29856.1	166595	91124.7	63102.8	0	3724.06	0	307.736	8335.57	0	0	0	0	0	0	0	0	0	0	0	0	0	0	0	0	0
																			48849.1	25388.3	23892.9	24956.1	16742	8646.28	48849.1	26109.7	19166.7	0	887.097	0	114.912	2570.61	0	0	0	0	0	0	0	0	0	0	0	0	0	0	0	0	0
																			266302	137357	130154	136147	90677.4	46679.3	266302	148598	100138	0	5781.59	0	575.671	11208.8	0	0	0	0	0	0	0	0	0	0	0	0	0	0	0	0	0
																			154537	78254.7	74887	79650.2	51652.5	26602.2	154537	84332.7	58948.4	0	3453.83	0	306.439	7495.8	0	0	0	0	0	0	0	0	0	0	0	0	0	0	0	0	0
																			244477	125861	119420	125057	83042.5	42819	244477	138452	89811.7	0	5545.15	0	321.336	10346.8	0	0	0	0	0	0	0	0	0	0	0	0	0	0	0	0	0
																			207760	105567	100839	106921	69656.1	35910.7	207760	112308	81271	0	4504.35	0	72.8338	9603.07	0	0	0	0	0	0	0	0	0	0	0	0	0	0	0	0	0
																			172655	88669.6	84131.5	88523.1	58544.2	30125.4	172655	92459.6	67659.6	0	3823.91	0	306.681	8404.8	0	0	0	0	0	0	0	0	0	0	0	0	0	0	0	0	0
																			187794	98237.3	92295.1	95498.9	64901.1	33336.2	187794	101566	72508.3	0	4465.98	0	361.374	8891.95	0	0	0	0	0	0	0	0	0	0	0	0	0	0	0	0	0
																			99256.4	51771	48691.1	50565.2	34117.5	17653.5	99256.4	53630.9	37240.8	0	2610.65	0	247.637	5526.38	0	0	0	0	0	0	0	0	0	0	0	0	0	0	0	0	0
																			208887	106744	101610	107277	70441.2	36303.1	208887	114436	80226.5	0	4111.55	0	411.608	9701.53	0	0	0	0	0	0	0	0	0	0	0	0	0	0	0	0	0
																			142618	74233.3	69969.5	72648	49040.4	25192.9	142618	78767.7	53254	0	3175.01	0	263.638	7157.1	0	0	0	0	0	0	0	0	0	0	0	0	0	0	0	0	0
																			143040	73197	69600.8	73439.1	48328.9	24868.2	143040	77844.7	54642	0	3206.68	0	189.916	7156.55	0	0	0	0	0	0	0	0	0	0	0	0	0	0	0	0	0
																			197467	102047	96606.1	100861	67512	34534.8	197467	108366	75493	0	4313	0	344.546	8949.7	0	0	0	0	0	0	0	0	0	0	0	0	0	0	0	0	0
																			160050	85529.2	79521.2	80528.3	56483.1	29046.1	160050	90237.7	58037.5	0	3218.43	0	248.863	8307.02	0	0	0	0	0	0	0	0	0	0	0	0	0	0	0	0	0
																			226011	116579	110515	115496	76945.9	39633.5	226011	126119	83881.2	0	5420.78	0	535.944	10053.8	0	0	0	0	0	0	0	0	0	0	0	0	0	0	0	0	0
																			153027	78337.5	74502.1	78524.9	51694.4	26643.1	153027	84812.2	57123.1	0	3334.46	0	187.092	7570.17	0	0	0	0	0	0	0	0	0	0	0	0	0	0	0	0	0
																			203579	105367	99694	103885	69607.5	35759.3	203579	114077	74753	0	4551.66	0	436.288	9760.34	0	0	0	0	0	0	0	0	0	0	0	0	0	0	0	0	0
																			160589	83786.8	78858.1	81731.1	55382.9	28403.9	160589	87127	61790	0	3504.92	0	289.765	7877.61	0	0	0	0	0	0	0	0	0	0	0	0	0	0	0	0	0
																			146446	75623.5	71553.4	74892.1	49866.3	25757.2	146446	79783.8	55549.4	0	3676.76	0	374.253	7061.35	0	0	0	0	0	0	0	0	0	0	0	0	0	0	0	0	0
																			73378.1	38765.6	36116.4	37261.7	25521.6	13243.9	73378.1	37990.8	29576.6	0	1755.98	0	109.851	3944.9	0	0	0	0	0	0	0	0	0	0	0	0	0	0	0	0	0
																			169406	86577.6	82361.7	87044	57183	29394.6	169406	93014	64004.6	0	3755.74	0	295.104	8336.21	0	0	0	0	0	0	0	0	0	0	0	0	0	0	0	0	0
																			114268	59373.7	55955.3	58312.8	39163.7	20210	114268	61793.3	43573.1	0	2621.68	0	242.123	6037.96	0	0	0	0	0	0	0	0	0	0	0	0	0	0	0	0	0
																			185008	95978	90599.2	94409.2	63362.4	32615.6	185008	101295	69989.4	0	4137.43	0	271.051	9315.34	0	0	0	0	0	0	0	0	0	0	0	0	0	0	0	0	0
																			123368	64919.3	60765.4	62602.3	42864.9	22054.4	123368	66955.1	46945.7	0	2926.16	0	303.908	6236.82	0	0	0	0	0	0	0	0	0	0	0	0	0	0	0	0	0
																			209354	107953	102294	107060	71272.9	36679.8	209354	116493	78315.2	0	4294	0	382.13	9870.39	0	0	0	0	0	0	0	0	0	0	0	0	0	0	0	0	0
																			163312	84061.8	79743	83569	55512.3	28549.5	163312	91327	60346.7	0	3592.1	0	192.931	7853.26	0	0	0	0	0	0	0	0	0	0	0	0	0	0	0	0	0
																			163678	86077.6	80583.8	83093.9	56790.3	29287.3	163678	88769.1	62427.2	0	3998.54	0	389.008	8093.9	0	0	0	0	0	0	0	0	0	0	0	0	0	0	0	0	0
																			207075	107461	101431	105644	70945.5	36515.3	207075	113067	78665.6	0	5058.33	0	523.484	9760.41	0	0	0	0	0	0	0	0	0	0	0	0	0	0	0	0	0
																			158414	81097.7	77055.8	81358	53497.2	27600.5	158414	85931.7	60678.6	0	3541.2	0	208.436	8053.92	0	0	0	0	0	0	0	0	0	0	0	0	0	0	0	0	0
																			226076	117172	110839	115236	77364.8	39806.8	226076	126581	83654	0	5177.03	0	350.06	10313.3	0	0	0	0	0	0	0	0	0	0	0	0	0	0	0	0	0
																			206919	109311	102200	104718	72087.1	37223.9	206919	114642	76976.3	0	5020.6	0	516.764	9763.33	0	0	0	0	0	0	0	0	0	0	0	0	0	0	0	0	0
																			106643	55723.4	52406.8	54236.3	36822	18901.4	106643	59340	39372	0	2412.96	0	109.984	5408.05	0	0	0	0	0	0	0	0	0	0	0	0	0	0	0	0	0
																			169267	87051.3	82631.6	86635.4	57506.1	29545.2	169267	93348.6	63937.2	0	3888.13	0	267.654	7825.47	0	0	0	0	0	0	0	0	0	0	0	0	0	0	0	0	0
																			196847	100299	95607.8	101240	66169.9	34129.2	196847	107136	75989.6	0	4293.97	0	339.196	9088.34	0	0	0	0	0	0	0	0	0	0	0	0	0	0	0	0	0
																			229094	117993	111930	117165	77955.2	40037.4	229094	126005	86220.1	0	5731.01	0	476.7	10661.3	0	0	0	0	0	0	0	0	0	0	0	0	0	0	0	0	0
																			97397.5	50388.6	47578.9	49818.6	33180.1	17208.5	97397.5	53406.2	36836	0	1902.05	0	184.102	5069.1	0	0	0	0	0	0	0	0	0	0	0	0	0	0	0	0	0
																			174043	89130.1	84751.7	89290.9	58841	30289.1	174043	96456.3	65459.9	0	3899.15	0	325.338	7901.91	0	0	0	0	0	0	0	0	0	0	0	0	0	0	0	0	0
																			207503	107418	101566	105937	70917.6	36500.3	207503	115899	77725	0	3980.79	0	344.949	9553.01	0	0	0	0	0	0	0	0	0	0	0	0	0	0	0	0	0
																			142011	73498.3	69529.2	72481.9	48579.9	24918.3	142011	79131.5	52520.5	0	2887.67	0	315.311	7156.12	0	0	0	0	0	0	0	0	0	0	0	0	0	0	0	0	0
																			220811	114592	108262	112549	75602.2	38990.1	220811	121773	83226.4	0	5403.99	0	333.407	10074.1	0	0	0	0	0	0	0	0	0	0	0	0	0	0	0	0	0
																			138272	71022.9	67438.3	70833.4	46834.2	24188.7	138272	76400.2	52016.6	0	2910.21	0	193.709	6751.02	0	0	0	0	0	0	0	0	0	0	0	0	0	0	0	0	0
																			129532	67834.6	63694.4	65838	44853.5	22981.1	129532	70785.6	49396.4	0	2709.75	0	183.44	6457.1	0	0	0	0	0	0	0	0	0	0	0	0	0	0	0	0	0
																			161134	83309.9	78760.3	82374	54911.7	28398.2	161134	87108.6	62486	0	3531.68	0	288.664	7719.3	0	0	0	0	0	0	0	0	0	0	0	0	0	0	0	0	0
																			188171	97520.5	92149.4	96022	64303.8	33216.7	188171	104400	70757.3	0	3709.32	0	209.331	9095.56	0	0	0	0	0	0	0	0	0	0	0	0	0	0	0	0	0
																			167932	86827.7	82133.2	85798.6	57225.3	29602.4	167932	94873.7	61723.6	0	2946.26	0	260.75	8127.45	0	0	0	0	0	0	0	0	0	0	0	0	0	0	0	0	0
																			192436	98435.1	93700.6	98735.7	64933.1	33502	192436	106168	72826.4	0	4227.7	0	187.409	9027.05	0	0	0	0	0	0	0	0	0	0	0	0	0	0	0	0	0
																			166965	87737.1	82364.1	84601.4	57938.4	29798.7	166965	92601.8	62499.3	0	3346.57	0	383.144	8134.7	0	0	0	0	0	0	0	0	0	0	0	0	0	0	0	0	0
																			143782	75175.6	70583.7	73198.3	49565.4	25610.2	143782	77905.6	54902.1	0	3292.99	0	418.451	7262.91	0	0	0	0	0	0	0	0	0	0	0	0	0	0	0	0	0
																			89085.1	46536	43738.2	45346.9	30656.7	15879.4	89085.1	49249.9	32974.8	0	1826.06	0	196.923	4837.46	0	0	0	0	0	0	0	0	0	0	0	0	0	0	0	0	0
																			171117	88858.2	83903.1	87214.1	58701.3	30156.9	171117	94363.1	64541.3	0	3714.04	0	337.482	8161.26	0	0	0	0	0	0	0	0	0	0	0	0	0	0	0	0	0
																			114387	59851.3	56212.6	58174.9	39521.3	20330	114387	63771.4	42481	0	1913.78	0	340.324	5881	0	0	0	0	0	0	0	0	0	0	0	0	0	0	0	0	0
																			89215.3	45661.9	43352	45863.4	30118.3	15543.6	89215.3	48080.1	34580.7	0	1586.54	0	195.618	4772.32	0	0	0	0	0	0	0	0	0	0	0	0	0	0	0	0	0
																			171325	86960.9	83100.7	88224.5	57369	29591.9	171325	95337.4	63868.2	0	3844.57	0	281.598	7993.42	0	0	0	0	0	0	0	0	0	0	0	0	0	0	0	0	0
																			183072	93241.6	88975.2	94096.7	61601.7	31639.9	183072	102475	68007.3	0	3556.62	0	207.393	8825.24	0	0	0	0	0	0	0	0	0	0	0	0	0	0	0	0	0
																			188227	96314.4	91698	96529	63594.8	32719.6	188227	105261	69646	0	3949.27	0	257.803	9112.9	0	0	0	0	0	0	0	0	0	0	0	0	0	0	0	0	0
																			230883	118247	112470	118413	78068.2	40179.1	230883	127830	86953.5	0	5258.43	0	350.61	10490.9	0	0	0	0	0	0	0	0	0	0	0	0	0	0	0	0	0
																			212620	108838	103687	108933	71870.6	36967.7	212620	119560	78384.5	0	4571.16	0	396.94	9707.09	0	0	0	0	0	0	0	0	0	0	0	0	0	0	0	0	0
																			197036	102420	96525.1	100511	67655.3	34764.7	197036	106300	77013	0	4224.49	0	440.646	9058.85	0	0	0	0	0	0	0	0	0	0	0	0	0	0	0	0	0
																			148530	76129.8	72363.8	76166.2	50342.1	25787.8	148530	82170.4	55926	0	2974.36	0	284.309	7174.84	0	0	0	0	0	0	0	0	0	0	0	0	0	0	0	0	0
																			111264	57490.7	54303.3	56960.6	37941.1	19549.6	111264	61039.8	41825	0	2363.81	0	263.67	5771.6	0	0	0	0	0	0	0	0	0	0	0	0	0	0	0	0	0
																			174994	91876.7	86153.5	88840.4	60676.6	31200.1	174994	95246.7	66522.7	0	4143.17	0	364.116	8717.24	0	0	0	0	0	0	0	0	0	0	0	0	0	0	0	0	0
																			138491	70122.6	66965.2	71525.4	46191.1	23931.4	138491	74394.8	53930.3	0	3016.64	0	328.894	6820.04	0	0	0	0	0	0	0	0	0	0	0	0	0	0	0	0	0
																			112206	57912.7	54810.8	57394.8	38235.9	19676.8	112206	60932.5	42653	0	2629.08	0	308.589	5682.56	0	0	0	0	0	0	0	0	0	0	0	0	0	0	0	0	0
																			185533	95242.5	90404.6	95128.7	62871.4	32371.1	185533	101596	70457.4	0	4138.28	0	347.153	8993.93	0	0	0	0	0	0	0	0	0	0	0	0	0	0	0	0	0
																			69281.7	35373.7	33588.4	35693.3	23288	12085.7	69281.7	36598.5	27101.1	0	1538.22	0	120.909	3922.93	0	0	0	0	0	0	0	0	0	0	0	0	0	0	0	0	0
																			162025	83782	79170.4	82854.5	55306.2	28475.8	162025	88290.6	62419.4	0	3609.71	0	253.266	7451.86	0	0	0	0	0	0	0	0	0	0	0	0	0	0	0	0	0
																			117722	59880.3	57141.2	60580.7	39460.6	20419.7	117722	65076.4	44021.2	0	2475.01	0	140.944	6008.45	0	0	0	0	0	0	0	0	0	0	0	0	0	0	0	0	0
																			177597	93082.6	87392.6	90204.2	61378.9	31703.7	177597	97934.3	67230.2	0	3923.05	0	472.309	8037.09	0	0	0	0	0	0	0	0	0	0	0	0	0	0	0	0	0
																			204761	106764	100647	104113	70602.1	36161.6	204761	115106	75354	0	4568.34	0	307.39	9425.05	0	0	0	0	0	0	0	0	0	0	0	0	0	0	0	0	0
																			156407	82891.2	77165.2	79242.3	54547.6	28343.5	156407	84807.8	60148.4	0	3133.71	0	416.746	7900.8	0	0	0	0	0	0	0	0	0	0	0	0	0	0	0	0	0
																			154772	80387	75754.4	79018	53049.8	27337.2	154772	83982.1	59181.4	0	3258.83	0	361.595	7988.45	0	0	0	0	0	0	0	0	0	0	0	0	0	0	0	0	0
																			190995	98674.4	93356.3	97638.5	65067.1	33607.3	190995	104882	72085.7	0	4371.71	0	395.099	9260.43	0	0	0	0	0	0	0	0	0	0	0	0	0	0	0	0	0
																			205183	107132	100843	104340	70784.5	36347.8	205183	112770	78446.6	0	4122.19	0	312.803	9531.4	0	0	0	0	0	0	0	0	0	0	0	0	0	0	0	0	0
																			160680	82079	78234.7	82444.9	54205.5	27873.5	160680	90036	59072.9	0	3369.68	0	352.772	7848.3	0	0	0	0	0	0	0	0	0	0	0	0	0	0	0	0	0
																			168229	87945.4	82591.8	85637.4	57957.7	29987.6	168229	90927.2	64888.1	0	3752.37	0	400.353	8261.25	0	0	0	0	0	0	0	0	0	0	0	0	0	0	0	0	0
																			189924	96933.2	92303.8	97620.6	63950.5	32982.7	189924	104815	71423.3	0	4101.7	0	386.91	9198.01	0	0	0	0	0	0	0	0	0	0	0	0	0	0	0	0	0
																			182429	93440.5	88779.1	93650.2	61651	31789.5	182429	100181	69660.6	0	3616.32	0	318.47	8653.25	0	0	0	0	0	0	0	0	0	0	0	0	0	0	0	0	0
																			151497	77917.9	73806.5	77690.3	51315	26602.9	151497	82284.7	58008.7	0	3339.42	0	301.362	7562.67	0	0	0	0	0	0	0	0	0	0	0	0	0	0	0	0	0
																			176713	91951.9	86684.1	90028.6	60633.9	31318	176713	97385.4	66931.5	0	3655.66	0	160.058	8580.09	0	0	0	0	0	0	0	0	0	0	0	0	0	0	0	0	0
																			169106	86706.2	82418.3	86687.2	57275	29431.2	169106	93035.5	63775.2	0	4010.19	0	181.303	8103.34	0	0	0	0	0	0	0	0	0	0	0	0	0	0	0	0	0
																			305391	152906	147545	157846	100990	51915.9	305391	173475	112325	0	6792.85	0	567.653	12229.9	0	0	0	0	0	0	0	0	0	0	0	0	0	0	0	0	0
																			105678	55748.1	52160.7	53517	36809.1	18939	105678	57675.6	39906.4	0	2392.52	0	161.113	5542.02	0	0	0	0	0	0	0	0	0	0	0	0	0	0	0	0	0
																			218236	112309	106805	111430	74327.1	37982.2	218236	124470	78700.5	0	5097.41	0	332.264	9635.64	0	0	0	0	0	0	0	0	0	0	0	0	0	0	0	0	0
																			148971	77522.7	73040.5	75930.4	51161.5	26361.1	148971	82668.2	55508.4	0	3356.36	0	285.791	7152.1	0	0	0	0	0	0	0	0	0	0	0	0	0	0	0	0	0
																			191258	100060	94125.2	97132.8	66099.2	33961.3	191258	105641	71701.2	0	4901.8	0	273.181	8740.57	0	0	0	0	0	0	0	0	0	0	0	0	0	0	0	0	0
																			176824	93138.8	87223.1	89600.9	61576.7	31562	176824	96762.3	67264.3	0	3606.62	0	274.006	8916.87	0	0	0	0	0	0	0	0	0	0	0	0	0	0	0	0	0
																			109817	56538.3	53534.7	56281.8	37216.9	19321.5	109817	59348.9	41856.4	0	2897.84	0	230.339	5483.05	0	0	0	0	0	0	0	0	0	0	0	0	0	0	0	0	0
																			204385	103567	99003.6	105382	68276.2	35291.2	204385	111124	78830.7	0	4469.86	0	509.337	9451.21	0	0	0	0	0	0	0	0	0	0	0	0	0	0	0	0	0
																			219376	112341	106811	112565	74109.2	38231.7	219376	121015	83182.2	0	4604.39	0	338.405	10236.1	0	0	0	0	0	0	0	0	0	0	0	0	0	0	0	0	0
																			169735	88128.3	83152.4	86582.3	58123.3	30005	169735	92772.9	64841.3	0	3488.96	0	233.001	8398.47	0	0	0	0	0	0	0	0	0	0	0	0	0	0	0	0	0
																			219033	112324	106793	112240	74158.5	38165.9	219033	123216	81261.3	0	4341.34	0	250.363	9964.21	0	0	0	0	0	0	0	0	0	0	0	0	0	0	0	0	0
																			154411	81088	76162.2	78249.2	53560.8	27527.3	154411	85866	56536.5	0	3777.77	0	290.857	7940.33	0	0	0	0	0	0	0	0	0	0	0	0	0	0	0	0	0
																			206295	106238	100623	105672	70076.1	36161.8	206295	110207	81727.8	0	4399.35	0	374.035	9587.18	0	0	0	0	0	0	0	0	0	0	0	0	0	0	0	0	0
																			157779	81829.4	77396.7	80382.3	54078.6	27750.8	157779	88034.5	58368.5	0	3715.55	0	200.597	7459.75	0	0	0	0	0	0	0	0	0	0	0	0	0	0	0	0	0
																			117411	60675.1	57353.3	60057.7	40020.9	20654.2	117411	64840.9	43997.8	0	2437.85	0	353.06	5781.37	0	0	0	0	0	0	0	0	0	0	0	0	0	0	0	0	0
																			92776.8	48782.6	45671.5	47105.4	32159.4	16623.2	92776.8	50116.2	35113.6	0	2331.4	0	248.13	4967.5	0	0	0	0	0	0	0	0	0	0	0	0	0	0	0	0	0
																			125710	66257.4	61945.4	63764.4	43706.3	22551.1	125710	67884.2	48659.1	0	2475.31	0	143.391	6547.94	0	0	0	0	0	0	0	0	0	0	0	0	0	0	0	0	0
																			138761	72910	68399.4	70361.3	48167.1	24742.9	138761	76526.5	51465.8	0	3383.29	0	275.283	7109.77	0	0	0	0	0	0	0	0	0	0	0	0	0	0	0	0	0
																			186868	97147.6	91577.7	95290	64133.3	33014.3	186868	100375	73007	0	4343.69	0	399.674	8742.2	0	0	0	0	0	0	0	0	0	0	0	0	0	0	0	0	0
																			189316	98197.5	92854.6	96461.6	64923.4	33274.1	189316	104465	71723.1	0	4363.58	0	136.579	8627.55	0	0	0	0	0	0	0	0	0	0	0	0	0	0	0	0	0
																			180456	93730.6	88446.9	92008.7	61810.1	31920.5	180456	99649.2	68210.8	0	4138.39	0	361.929	8095.3	0	0	0	0	0	0	0	0	0	0	0	0	0	0	0	0	0
																			270505	135869	130764	139741	89734.4	46134.6	270505	151196	101328	0	5981.34	0	706.825	11292.9	0	0	0	0	0	0	0	0	0	0	0	0	0	0	0	0	0
																			186202	94635.6	90294	95907.8	62349.4	32286.2	186202	102597	69982.9	0	4269.68	0	397.129	8955.15	0	0	0	0	0	0	0	0	0	0	0	0	0	0	0	0	0
																			240357	121271	116370	123987	80012.6	41258.6	240357	133943	89868.5	0	5747.19	0	447.074	10351.3	0	0	0	0	0	0	0	0	0	0	0	0	0	0	0	0	0
																			186207	96106.8	91049.3	95157.3	63418.6	32688.1	186207	103813	69075.5	0	3996.84	0	277.978	9042.96	0	0	0	0	0	0	0	0	0	0	0	0	0	0	0	0	0
																			214081	110076	104516	109565	72557.6	37518.6	214081	118040	80931.5	0	5291.37	0	431.873	9386.69	0	0	0	0	0	0	0	0	0	0	0	0	0	0	0	0	0
																			146527	74840.6	71220.3	75306.4	49369.8	25470.8	146527	81329.7	54525.6	0	3280.35	0	264.424	7126.62	0	0	0	0	0	0	0	0	0	0	0	0	0	0	0	0	0
																			215540	110515	104920	110620	72838.5	37676.8	215540	118644	82351	0	4439.81	0	340.196	9765	0	0	0	0	0	0	0	0	0	0	0	0	0	0	0	0	0
																			234039	121596	114686	119353	80180.8	41415.4	234039	129313	88488.5	0	5151.54	0	552.868	10532.8	0	0	0	0	0	0	0	0	0	0	0	0	0	0	0	0	0
																			150814	77158.7	73288.5	77525.7	50850.9	26307.8	150814	80969.8	59257.7	0	2983.66	0	328.952	7274.09	0	0	0	0	0	0	0	0	0	0	0	0	0	0	0	0	0
																			199188	102732	97398.4	101789	67912.5	34819.5	199188	108371	76652.9	0	4658.5	0	332.788	9172.54	0	0	0	0	0	0	0	0	0	0	0	0	0	0	0	0	0
																			195892	98512.9	94663.4	101229	64913.8	33599	195892	109888	72157.1	0	4660.27	0	521.214	8665.11	0	0	0	0	0	0	0	0	0	0	0	0	0	0	0	0	0
																			227598	116324	110665	116932	76798.9	39525	227598	123119	88435	0	5345.14	0	427.455	10271.1	0	0	0	0	0	0	0	0	0	0	0	0	0	0	0	0	0
																			150687	78825.4	74054.5	76632.2	52097.7	26727.7	150687	81064.1	58577.5	0	3201.03	0	194.991	7648.96	0	0	0	0	0	0	0	0	0	0	0	0	0	0	0	0	0
																			131143	67480.3	63995.2	67147.7	44567.4	22912.9	131143	71786	49354.4	0	3049.5	0	260.146	6692.94	0	0	0	0	0	0	0	0	0	0	0	0	0	0	0	0	0
																			131784	67882.2	64344.4	67439.6	44784.4	23097.8	131784	72097.4	49381.4	0	3272.92	0	215.564	6816.7	0	0	0	0	0	0	0	0	0	0	0	0	0	0	0	0	0
																			183646	93597.4	89270.6	94375.2	61814.3	31783.1	183646	101216	68829.5	0	4429.23	0	247.664	8923.42	0	0	0	0	0	0	0	0	0	0	0	0	0	0	0	0	0
																			88118.8	46723.7	43535.5	44583.3	30827.2	15896.5	88118.8	48159.4	33248.4	0	1636.42	0	163.479	4911.05	0	0	0	0	0	0	0	0	0	0	0	0	0	0	0	0	0
																			184992	94656.5	90061.2	94930.6	62534.6	32121.9	184992	102224	69953.3	0	3759.23	0	295.461	8760	0	0	0	0	0	0	0	0	0	0	0	0	0	0	0	0	0
																			241823	125375	118452	123372	82773.2	42601.9	241823	132804	91986.9	0	5846.05	0	542.484	10643.5	0	0	0	0	0	0	0	0	0	0	0	0	0	0	0	0	0
																			161337	84033.1	79189.2	82148.2	55493.3	28539.8	161337	89122.9	60708.5	0	3177.02	0	344.077	7984.88	0	0	0	0	0	0	0	0	0	0	0	0	0	0	0	0	0
																			156470	83302.6	77525.7	78944.6	55031.8	28270.8	156470	86291	58882.3	0	3102.85	0	311.05	7883.17	0	0	0	0	0	0	0	0	0	0	0	0	0	0	0	0	0
																			115897	60511.1	56813.3	59083.2	39849.3	20661.7	115897	61982.2	45110.3	0	2526.1	0	120.284	6157.65	0	0	0	0	0	0	0	0	0	0	0	0	0	0	0	0	0
																			153701	79794.1	75388.6	78312.2	52698.1	27096	153701	86587.3	55346.1	0	3698.99	0	297.072	7771.41	0	0	0	0	0	0	0	0	0	0	0	0	0	0	0	0	0
																			246177	123122	118607	127571	81321.3	41800.7	246177	135382	95022.5	0	4830.12	0	332.512	10610.4	0	0	0	0	0	0	0	0	0	0	0	0	0	0	0	0	0
																			208449	110197	103003	105446	72809.2	37387.5	208449	113209	80102.5	0	4883.4	0	343.976	9910.14	0	0	0	0	0	0	0	0	0	0	0	0	0	0	0	0	0
																			46833.8	24828.4	23131.5	23702.4	16368.6	8459.81	46833.8	25397.5	17564	0	1097.91	0	87.0948	2687.33	0	0	0	0	0	0	0	0	0	0	0	0	0	0	0	0	0
																			128379	66702.6	62969.2	65409.6	44022.6	22680	128379	71019.9	47639.3	0	3034.39	0	196.798	6488.4	0	0	0	0	0	0	0	0	0	0	0	0	0	0	0	0	0
																			169925	86863.6	82634.6	87290	57327.3	29536.3	169925	95047.5	62913.5	0	3212.15	0	526.032	8225.42	0	0	0	0	0	0	0	0	0	0	0	0	0	0	0	0	0
																			160945	81652.6	77987.5	82957.3	53834.7	27817.9	160945	87457.2	61273.6	0	3738.94	0	369.33	8105.73	0	0	0	0	0	0	0	0	0	0	0	0	0	0	0	0	0
																			151591	78910.9	74380.9	77210.4	52023.1	26887.8	151591	83235.9	56983.2	0	3518.17	0	175.826	7678.11	0	0	0	0	0	0	0	0	0	0	0	0	0	0	0	0	0
																			213492	110105	104279	109213	72588.8	37516.2	213492	118194	80494.9	0	4652.32	0	468.924	9682.2	0	0	0	0	0	0	0	0	0	0	0	0	0	0	0	0	0
																			192485	98576	93657	98827.8	64931	33645	192485	105970	73204.6	0	3880.01	0	257.789	9172.17	0	0	0	0	0	0	0	0	0	0	0	0	0	0	0	0	0
																			158948	81365.9	77356.7	81591.6	53651.6	27714.3	158948	88554	59145.1	0	3138.84	0	313.002	7797.36	0	0	0	0	0	0	0	0	0	0	0	0	0	0	0	0	0
																			148602	76794.6	72714	75888.1	50700	26094.6	148602	80929.1	56442.2	0	3687.35	0	227.924	7315.6	0	0	0	0	0	0	0	0	0	0	0	0	0	0	0	0	0
																			174498	90725.5	85549.8	88947.7	59873.2	30852.2	174498	94976.4	66318.8	0	4403.75	0	269	8529.59	0	0	0	0	0	0	0	0	0	0	0	0	0	0	0	0	0
																			141393	73315.5	69278.5	72114.3	48412.6	24903	141393	78418.2	52282	0	3501.01	0	298.839	6892.79	0	0	0	0	0	0	0	0	0	0	0	0	0	0	0	0	0
																			191007	99101.6	93699.5	97308	65509.9	33591.6	191007	107084	70446.4	0	4384.97	0	141.275	8950.35	0	0	0	0	0	0	0	0	0	0	0	0	0	0	0	0	0
																			209916	108549	102799	107117	71779.3	36769.4	209916	116148	78986.1	0	4700.25	0	303.921	9777.93	0	0	0	0	0	0	0	0	0	0	0	0	0	0	0	0	0
																			163971	84920.9	80229.8	83741.4	56033.1	28887.8	163971	90652.4	61933.4	0	3377.45	0	324.39	7683.67	0	0	0	0	0	0	0	0	0	0	0	0	0	0	0	0	0
																			110467	58368.8	54429.3	56038	38456.3	19912.5	110467	58580.4	43467	0	2251.5	0	266.934	5901.45	0	0	0	0	0	0	0	0	0	0	0	0	0	0	0	0	0
																			154680	79704.5	75566.3	79114.2	52627.5	27077	154680	84854.9	58152.6	0	3779.22	0	310.135	7583.68	0	0	0	0	0	0	0	0	0	0	0	0	0	0	0	0	0
																			119300	62072.3	58405.5	60894.9	40934.1	21138.1	119300	63784	46429.4	0	2666.01	0	195.606	6225.33	0	0	0	0	0	0	0	0	0	0	0	0	0	0	0	0	0
																			154293	80343.4	75745.9	78547.5	53049.3	27294.1	154293	86009.2	57484.6	0	2942.82	0	368.479	7488.27	0	0	0	0	0	0	0	0	0	0	0	0	0	0	0	0	0
																			193978	98683.5	94175.8	99802.3	65163	33520.5	193978	106387	73543.4	0	4621.28	0	259.082	9167.12	0	0	0	0	0	0	0	0	0	0	0	0	0	0	0	0	0
																			142231	72821.8	69211.7	73018.9	48004.5	24817.3	142231	78313	53775.3	0	2799.39	0	290.311	7052.61	0	0	0	0	0	0	0	0	0	0	0	0	0	0	0	0	0
																			163576	84259.3	79911.1	83665.1	55642.6	28616.7	163576	90377.6	60947.5	0	4181.2	0	396.842	7672.98	0	0	0	0	0	0	0	0	0	0	0	0	0	0	0	0	0
																			119052	61883.1	58351.4	60700.3	40872.5	21010.6	119052	66283.3	43994.2	0	2375.44	0	226.28	6172.54	0	0	0	0	0	0	0	0	0	0	0	0	0	0	0	0	0
																			53985.6	27731.3	26252.9	27732.7	18247.9	9483.42	53985.6	28609.1	21119.6	0	1240.57	0	104.239	2912.12	0	0	0	0	0	0	0	0	0	0	0	0	0	0	0	0	0
																			220583	113456	107589	112995	74812.7	38643.3	220583	119804	85282.8	0	4911.31	0	231.594	10353.5	0	0	0	0	0	0	0	0	0	0	0	0	0	0	0	0	0
																			171307	89061.3	84148.6	87158.7	58884.7	30176.6	171307	96100.2	62374.5	0	4126.8	0	313.451	8392.28	0	0	0	0	0	0	0	0	0	0	0	0	0	0	0	0	0
																			165411	84849	80540.6	84870.6	55971.5	28877.5	165411	90376	63088.3	0	3511.5	0	327.801	8107.55	0	0	0	0	0	0	0	0	0	0	0	0	0	0	0	0	0
																			225036	115667	109835	115201	76312.7	39354.4	225036	127138	82102.4	0	5148.75	0	444.745	10202.1	0	0	0	0	0	0	0	0	0	0	0	0	0	0	0	0	0
																			199652	102936	97483.7	102168	67941	34995.3	199652	111208	75158.6	0	3869.95	0	453.097	8962.27	0	0	0	0	0	0	0	0	0	0	0	0	0	0	0	0	0
																			148352	76993.2	72587.6	75764.8	50821.8	26171.4	148352	80082.9	57871	0	2450.72	0	302.84	7645.02	0	0	0	0	0	0	0	0	0	0	0	0	0	0	0	0	0
																			131501	68840.9	64603.5	66897.3	45438.3	23402.5	131501	71070.9	50965.3	0	2503.5	0	196.989	6763.99	0	0	0	0	0	0	0	0	0	0	0	0	0	0	0	0	0
																			155323	78714.4	75222.9	80100.6	51914.5	26799.9	155323	85286.5	58636.4	0	3272.9	0	218.95	7908.71	0	0	0	0	0	0	0	0	0	0	0	0	0	0	0	0	0
																			146262	75316.9	71380.3	74881.9	49762	25554.9	146262	79806.7	55877.7	0	2998.35	0	306.82	7272.63	0	0	0	0	0	0	0	0	0	0	0	0	0	0	0	0	0
																			104202	54937.1	51368.3	52833.2	36248.1	18689	104202	55977	40249.8	0	2393.83	0	196.964	5383.87	0	0	0	0	0	0	0	0	0	0	0	0	0	0	0	0	0
																			139551	71899.6	68167.9	71382.6	47537.6	24362	139551	76408.2	53366.6	0	2984.58	0	223.855	6567.3	0	0	0	0	0	0	0	0	0	0	0	0	0	0	0	0	0
																			206787	105720	100656	106131	69699	36020.7	206787	117391	75363.4	0	4043.59	0	395.757	9593.11	0	0	0	0	0	0	0	0	0	0	0	0	0	0	0	0	0
																			154661	78955.6	75218.7	79442.3	52083.9	26871.7	154661	86290.1	56914.5	0	3709.26	0	292.707	7454.46	0	0	0	0	0	0	0	0	0	0	0	0	0	0	0	0	0
																			152994	79322.6	74940.2	78053.8	52342.2	26980.5	152994	84943.6	56898.3	0	2904.62	0	109.86	8137.51	0	0	0	0	0	0	0	0	0	0	0	0	0	0	0	0	0
																			167318	85093.5	81273.2	86045	56204.5	28889.1	167318	92772.8	62282.8	0	4136.91	0	326.632	7799.05	0	0	0	0	0	0	0	0	0	0	0	0	0	0	0	0	0
																			142876	76322.1	70956.4	71919.4	50411.4	25910.7	142876	78994.9	53938.1	0	2901.63	0	277.023	6764.19	0	0	0	0	0	0	0	0	0	0	0	0	0	0	0	0	0
																			168693	86424.6	82143.6	86549.3	57004.9	29419.7	168693	94132.6	62519.3	0	3570.9	0	310.541	8159.61	0	0	0	0	0	0	0	0	0	0	0	0	0	0	0	0	0
																			202685	106066	99759	102926	70069.5	35996.8	202685	112619	75006	0	4975.12	0	324.08	9760.9	0	0	0	0	0	0	0	0	0	0	0	0	0	0	0	0	0
																			257174	128838	124178	132996	85088.2	43750	257174	145367	95538.2	0	5105.18	0	511.162	10652.2	0	0	0	0	0	0	0	0	0	0	0	0	0	0	0	0	0
																			107065	55298.8	52335.7	54728.9	36515.2	18783.5	107065	58970.2	40046.1	0	2436.91	0	163.034	5448.33	0	0	0	0	0	0	0	0	0	0	0	0	0	0	0	0	0
																			256813	130649	124863	131950	86232.9	44416.1	256813	143670	96596.5	0	5592.3	0	385.865	10568.5	0	0	0	0	0	0	0	0	0	0	0	0	0	0	0	0	0
																			127071	66028.2	62338.4	64733	43617.3	22410.9	127071	70281.9	47307.6	0	3080.66	0	210.474	6190.75	0	0	0	0	0	0	0	0	0	0	0	0	0	0	0	0	0
																			126030	66014	61965.9	64064.1	43571	22443	126030	68456	47979.2	0	2689.33	0	230.633	6674.93	0	0	0	0	0	0	0	0	0	0	0	0	0	0	0	0	0
																			205845	104566	99972.5	105872	69062.9	35503.4	205845	116490	75555.4	0	4296.62	0	449.41	9053.7	0	0	0	0	0	0	0	0	0	0	0	0	0	0	0	0	0
																			234906	123609	115890	119016	81595.1	42014	234906	130118	88111.7	0	5325.43	0	524.701	10825.8	0	0	0	0	0	0	0	0	0	0	0	0	0	0	0	0	0
																			130738	66250.5	63295.5	67442.7	43696.2	22554.4	130738	72016.3	49076.9	0	2803.92	0	299.684	6541.36	0	0	0	0	0	0	0	0	0	0	0	0	0	0	0	0	0
																			126487	65078.9	61714.1	64772.8	42971.7	22107.2	126487	68574.9	48529.8	0	2874.45	0	230.702	6277.01	0	0	0	0	0	0	0	0	0	0	0	0	0	0	0	0	0
																			168971	86825.8	82460.6	86510.7	57194.7	29631.1	168971	96094.6	60513.8	0	3567.22	0	339.456	8456.22	0	0	0	0	0	0	0	0	0	0	0	0	0	0	0	0	0
																			249308	127398	121380	127928	84097.4	43300.1	249308	137121	94909.9	0	6056.25	0	287.12	10934.5	0	0	0	0	0	0	0	0	0	0	0	0	0	0	0	0	0
																			202720	104280	99160.9	103559	69009.3	35271.2	202720	116953	71759.4	0	4418.68	0	190.706	9397.93	0	0	0	0	0	0	0	0	0	0	0	0	0	0	0	0	0
																			175951	91621	86401.6	89549.2	60617.2	31003.9	175951	98245.1	65506	0	3510.19	0	226.235	8463.23	0	0	0	0	0	0	0	0	0	0	0	0	0	0	0	0	0
																			203523	105211	99669.7	103853	69487.2	35723.7	203523	114799	74083.8	0	4568.65	0	482.478	9588.83	0	0	0	0	0	0	0	0	0	0	0	0	0	0	0	0	0
																			153257	79915.9	75225.7	78031.4	52735.4	27180.5	153257	83559.3	58399.5	0	3493.21	0	378.731	7426.33	0	0	0	0	0	0	0	0	0	0	0	0	0	0	0	0	0
																			192976	99488.2	94276.4	98699.9	65666.7	33821.6	192976	106346	73099.4	0	3926.48	0	243.548	9361.36	0	0	0	0	0	0	0	0	0	0	0	0	0	0	0	0	0
																			239534	123898	117247	122286	81786.7	42111.1	239534	131613	91051	0	5800.16	0	269.24	10800.1	0	0	0	0	0	0	0	0	0	0	0	0	0	0	0	0	0
																			250997	127450	121943	129054	84245.8	43203.9	250997	140860	93976.2	0	4778.48	0	415.797	10966.8	0	0	0	0	0	0	0	0	0	0	0	0	0	0	0	0	0
																			177337	88928.6	85565.4	91771.5	58729	30199.5	177337	96558.8	68005.3	0	4444.06	0	268.878	8059.95	0	0	0	0	0	0	0	0	0	0	0	0	0	0	0	0	0
																			190816	99256.9	93576.3	97239.6	65452.9	33804	190816	105642	70856.7	0	4533.06	0	347.036	9436.96	0	0	0	0	0	0	0	0	0	0	0	0	0	0	0	0	0
																			211010	111331	104228	106782	73588.8	37741.9	211010	114724	81459.3	0	4851.68	0	159.597	9815.74	0	0	0	0	0	0	0	0	0	0	0	0	0	0	0	0	0
																			108142	57013	53276.8	54865.6	37617.8	19395.2	108142	58018.2	41431.3	0	2610.64	0	248.515	5833.81	0	0	0	0	0	0	0	0	0	0	0	0	0	0	0	0	0
																			209375	106358	101476	107899	70309.5	36048.5	209375	111419	83938.6	0	4266.59	0	332.328	9418.2	0	0	0	0	0	0	0	0	0	0	0	0	0	0	0	0	0
																			169538	87098.2	82658.8	86879.6	57515.9	29582.4	169538	93342.8	64532.8	0	3542.86	0	368.756	7751.29	0	0	0	0	0	0	0	0	0	0	0	0	0	0	0	0	0
																			162694	85040.7	79938	82756.4	56169.8	28870.9	162694	87377.6	63201.9	0	3719.2	0	395.651	8000.14	0	0	0	0	0	0	0	0	0	0	0	0	0	0	0	0	0
																			172498	89119.2	84316.7	88180.9	58722.3	30396.9	172498	95039.5	64889.6	0	3518.88	0	296.653	8752.93	0	0	0	0	0	0	0	0	0	0	0	0	0	0	0	0	0
																			143513	74747.7	70369.2	73143.9	49333.1	25414.6	143513	77850.1	55079	0	3161.22	0	190.714	7231.99	0	0	0	0	0	0	0	0	0	0	0	0	0	0	0	0	0
																			150567	78881.5	74081.8	76485.4	52047.2	26834.3	150567	82043.5	57475.4	0	3545.56	0	300.938	7201.71	0	0	0	0	0	0	0	0	0	0	0	0	0	0	0	0	0
																			207581	106386	101128	106453	70138.8	36247.1	207581	113907	78882.2	0	4851.21	0	291.085	9649.6	0	0	0	0	0	0	0	0	0	0	0	0	0	0	0	0	0
																			122669	64307.7	60434.2	62235.2	42468.3	21839.3	122669	67557.9	45986.3	0	2905.17	0	80.4803	6139.54	0	0	0	0	0	0	0	0	0	0	0	0	0	0	0	0	0
																			228251	116174	110926	117325	76671.5	39502.3	228251	127647	85231.3	0	4964.15	0	521.492	9886.36	0	0	0	0	0	0	0	0	0	0	0	0	0	0	0	0	0
																			142528	74486.7	70020.2	72507.5	49133.2	25353.4	142528	78057.3	53678.3	0	3257.46	0	171.393	7363.31	0	0	0	0	0	0	0	0	0	0	0	0	0	0	0	0	0
																			143806	75561	70809.5	72996.4	49903.5	25657.4	143806	78280.8	54824.8	0	3076.95	0	207.119	7416.14	0	0	0	0	0	0	0	0	0	0	0	0	0	0	0	0	0
																			183306	93756.7	89403.3	93902.5	61994.5	31762.2	183306	103370	66987.3	0	4150.98	0	243.138	8554.42	0	0	0	0	0	0	0	0	0	0	0	0	0	0	0	0	0
																			167560	87686.3	82296.8	85262.7	57739.8	29946.5	167560	91517.3	63268	0	3960.53	0	392.684	8421.07	0	0	0	0	0	0	0	0	0	0	0	0	0	0	0	0	0
																			187721	97028.3	91912.4	95809.1	64056.2	32972.1	187721	104207	69918.6	0	4663.86	0	224.071	8708.11	0	0	0	0	0	0	0	0	0	0	0	0	0	0	0	0	0
																			153915	80099.7	75482.7	78432.1	52884.4	27215.4	153915	84553.7	58340.5	0	3348.02	0	327.08	7345.49	0	0	0	0	0	0	0	0	0	0	0	0	0	0	0	0	0
																			184441	93893.4	89573.7	94867.6	61931.2	31962.2	184441	100890	70527.7	0	3950.76	0	317.914	8755.04	0	0	0	0	0	0	0	0	0	0	0	0	0	0	0	0	0
																			213945	109604	104348	109597	72376.1	37227.7	213945	120181	78944.3	0	4789.48	0	161.895	9868.9	0	0	0	0	0	0	0	0	0	0	0	0	0	0	0	0	0
																			224418	115988	109843	114575	76603.1	39384.6	224418	124741	84299.9	0	4637.74	0	276.281	10463	0	0	0	0	0	0	0	0	0	0	0	0	0	0	0	0	0
																			188275	97820.1	92405.1	95869.9	64639.8	33180.2	188275	105538	69555.7	0	4175.24	0	264.324	8741.77	0	0	0	0	0	0	0	0	0	0	0	0	0	0	0	0	0
																			190460	98981.1	93351.9	97108	65290.5	33690.6	190460	103001	73832.6	0	4338.33	0	271.068	9017.03	0	0	0	0	0	0	0	0	0	0	0	0	0	0	0	0	0
																			186726	97148.6	91504.1	95221.7	64133.6	33015	186726	101444	71764.4	0	4346.46	0	282.133	8888.53	0	0	0	0	0	0	0	0	0	0	0	0	0	0	0	0	0
																			178051	91492	86860.8	91190.5	60334.1	31157.9	178051	98214.1	67106.9	0	4144.36	0	358.597	8227.27	0	0	0	0	0	0	0	0	0	0	0	0	0	0	0	0	0
																			148691	76851	72671.9	76019.1	50681.7	26169.2	148691	81966.9	56208.3	0	3042.45	0	337.509	7135.73	0	0	0	0	0	0	0	0	0	0	0	0	0	0	0	0	0
																			210443	106714	102137	108306	70476.7	36237.7	210443	117480	78188.1	0	4873.59	0	352.918	9548.48	0	0	0	0	0	0	0	0	0	0	0	0	0	0	0	0	0
																			158980	84194.5	78740.5	80239.4	55636.3	28558.2	158980	89861.4	57361.7	0	3986.05	0	297.147	7473.64	0	0	0	0	0	0	0	0	0	0	0	0	0	0	0	0	0
																			175067	91020.7	85755.9	89311.4	59988.8	31031.9	175067	95301.3	67449	0	3705.97	0	441.772	8169.18	0	0	0	0	0	0	0	0	0	0	0	0	0	0	0	0	0
																			129019	65761.6	62596.3	66422.8	43371.7	22390	129019	70014.9	49674.5	0	2322.46	0	257.389	6749.9	0	0	0	0	0	0	0	0	0	0	0	0	0	0	0	0	0
																			136927	71905.2	67365.7	69561.2	47499.2	24406.1	136927	75194.4	51688.8	0	2558.93	0	381.988	7102.84	0	0	0	0	0	0	0	0	0	0	0	0	0	0	0	0	0
																			152372	79581.7	74813.7	77558.5	52484.1	27097.6	152372	84371.8	56764.8	0	3106.26	0	400.115	7729.19	0	0	0	0	0	0	0	0	0	0	0	0	0	0	0	0	0
																			197407	101763	96462.1	100945	67253.4	34509.7	197407	107903	74687.6	0	5257.02	0	401.688	9157.66	0	0	0	0	0	0	0	0	0	0	0	0	0	0	0	0	0
																			129824	66413.8	63202.6	66621.9	43892.9	22520.9	129824	69207.5	50706.9	0	2991.34	0	57.185	6861.55	0	0	0	0	0	0	0	0	0	0	0	0	0	0	0	0	0
																			194417	101403	95474.1	98942.8	66900.7	34502.3	194417	106172	74007.5	0	4671.8	0	260.458	9305.05	0	0	0	0	0	0	0	0	0	0	0	0	0	0	0	0	0
																			139100	74039.8	68956.6	70143.2	48897.4	25142.3	139100	77783.1	51159.8	0	2883.88	0	235.258	7037.75	0	0	0	0	0	0	0	0	0	0	0	0	0	0	0	0	0
																			183550	95489.6	90003.8	93545.8	63031.4	32458.2	183550	100140	70176.3	0	4149.09	0	136.656	8947.84	0	0	0	0	0	0	0	0	0	0	0	0	0	0	0	0	0
																			167660	87377.9	82361.6	85298.5	57637.4	29740.5	167660	93239.8	62489.7	0	3756.11	0	271.258	7903.24	0	0	0	0	0	0	0	0	0	0	0	0	0	0	0	0	0
																			198664	100559	96254	102410	66459.1	34100.4	198664	110151	74233.5	0	4521.29	0	397.205	9360.28	0	0	0	0	0	0	0	0	0	0	0	0	0	0	0	0	0
																			157973	80154.8	76689.2	81283.9	52947.3	27207.5	157973	87425.7	59100.5	0	3676.33	0	210.543	7560.07	0	0	0	0	0	0	0	0	0	0	0	0	0	0	0	0	0
																			255355	128814	123631	131724	85084.8	43729.5	255355	143346	95600.9	0	5027	0	488.155	10893.4	0	0	0	0	0	0	0	0	0	0	0	0	0	0	0	0	0
																			221003	113126	107676	113326	74778.4	38347.6	221003	122752	82236	0	5269.18	0	564.5	10180.8	0	0	0	0	0	0	0	0	0	0	0	0	0	0	0	0	0
																			109850	57496	53997.6	55852.5	37958.4	19537.6	109850	60565.5	41070	0	2421.11	0	305.599	5487.97	0	0	0	0	0	0	0	0	0	0	0	0	0	0	0	0	0
																			149505	76200.4	72514.2	76990.6	50209.4	25991	149505	80715.6	58007.3	0	2933.83	0	377.568	7470.46	0	0	0	0	0	0	0	0	0	0	0	0	0	0	0	0	0
																			117397	61921.8	57951.6	59445.4	40869.6	21052.2	117397	64584.9	43734	0	2721.61	0	244.807	6111.67	0	0	0	0	0	0	0	0	0	0	0	0	0	0	0	0	0
																			196647	100434	95554.8	101092	66187.5	34246.6	196647	108123	75648.1	0	3461.03	0	265.523	9149.09	0	0	0	0	0	0	0	0	0	0	0	0	0	0	0	0	0
																			172654	88319.9	84181.5	88472.3	58354.7	29965.2	172654	98029.4	62267.1	0	3808.42	0	299.209	8249.61	0	0	0	0	0	0	0	0	0	0	0	0	0	0	0	0	0
																			184108	96434.5	90621.4	93486.8	63668.1	32766.4	184108	101647	69795	0	3836.62	0	164.46	8665	0	0	0	0	0	0	0	0	0	0	0	0	0	0	0	0	0
																			217090	111264	105936	111154	73595.7	37668.2	217090	121815	80607.3	0	4678.32	0	274.387	9715.18	0	0	0	0	0	0	0	0	0	0	0	0	0	0	0	0	0
																			146905	78319.9	72841.7	74063.5	51709.4	26610.5	146905	81231.4	54743.4	0	3224.03	0	314.851	7391.65	0	0	0	0	0	0	0	0	0	0	0	0	0	0	0	0	0
																			203591	104592	99249.9	104341	68971.7	35620.2	203591	110399	78280	0	5098.45	0	440.038	9373.43	0	0	0	0	0	0	0	0	0	0	0	0	0	0	0	0	0
																			163238	82491.1	78959.2	84278.7	54413.4	28077.7	163238	88898.5	62682.6	0	3518	0	346.041	7792.71	0	0	0	0	0	0	0	0	0	0	0	0	0	0	0	0	0
																			172122	87959.8	83724.5	88397.4	58140.6	29819.2	172122	94259.6	65811.7	0	3726.81	0	372.964	7950.83	0	0	0	0	0	0	0	0	0	0	0	0	0	0	0	0	0
																			179884	90840.6	86920.7	92963.5	59835.1	31005.5	179884	97773	69733.9	0	3664.04	0	263.543	8449.7	0	0	0	0	0	0	0	0	0	0	0	0	0	0	0	0	0
																			165976	86267.5	81360.1	84616.2	56905.3	29362.2	165976	92591.6	61822.2	0	3324.38	0	355.273	7882.87	0	0	0	0	0	0	0	0	0	0	0	0	0	0	0	0	0
																			216321	111568	105667	110654	73576.4	37991.8	216321	120067	80934	0	4675.98	0	598.702	10045.1	0	0	0	0	0	0	0	0	0	0	0	0	0	0	0	0	0
																			227366	116734	111095	116270	77159.5	39574.2	227366	130233	81007.4	0	5652.68	0	366.31	10106.2	0	0	0	0	0	0	0	0	0	0	0	0	0	0	0	0	0
																			176584	91509.7	86589.4	89994.2	60377.8	31131.8	176584	99663.4	64475	0	4093.96	0	187.671	8163.56	0	0	0	0	0	0	0	0	0	0	0	0	0	0	0	0	0
																			162720	82140.7	78600.4	84119.7	54224.1	27916.6	162720	88133	62823.8	0	3417.9	0	373.269	7972.14	0	0	0	0	0	0	0	0	0	0	0	0	0	0	0	0	0
																			184272	95413.2	90150.2	94122.1	62834.5	32578.6	184272	101687	69092.4	0	4243.99	0	326.002	8923.36	0	0	0	0	0	0	0	0	0	0	0	0	0	0	0	0	0
																			152043	79499	74710.9	77332.5	52530.6	26968.4	152043	83095.4	57990	0	3001.34	0	190.37	7766.33	0	0	0	0	0	0	0	0	0	0	0	0	0	0	0	0	0
																			131771	68431.5	64565.2	67205.4	45191.2	23240.3	131771	71888.8	50388.2	0	2787.44	0	151.364	6554.71	0	0	0	0	0	0	0	0	0	0	0	0	0	0	0	0	0
																			204922	105263	99964.6	104957	69576.2	35687.1	204922	112663	78566.6	0	4211.88	0	128.217	9352.3	0	0	0	0	0	0	0	0	0	0	0	0	0	0	0	0	0
																			149706	79426.2	74002.6	75703.4	52438.9	26987.3	149706	81169.6	57527.3	0	3390.29	0	192.402	7426.39	0	0	0	0	0	0	0	0	0	0	0	0	0	0	0	0	0
																			147450	76424.1	72222.7	75227	50380.6	26043.6	147450	80858.3	55645.3	0	3366.01	0	174.91	7405.25	0	0	0	0	0	0	0	0	0	0	0	0	0	0	0	0	0
																			190585	97799.5	92913	97672.2	64535.9	33263.6	190585	105675	71514.4	0	4187.02	0	390.366	8818.84	0	0	0	0	0	0	0	0	0	0	0	0	0	0	0	0	0
																			240435	121233	116347	124088	80053.2	41179.3	240435	134363	89369.8	0	5369.38	0	438.429	10894.4	0	0	0	0	0	0	0	0	0	0	0	0	0	0	0	0	0
																			185674	97203.2	91397.8	94276.1	64154.7	33048.5	185674	103992	69226.1	0	3625.37	0	273.711	8556.77	0	0	0	0	0	0	0	0	0	0	0	0	0	0	0	0	0
																			120252	64060.8	59555.4	60696.3	42239.3	21821.5	120252	65596.2	45307.2	0	2767.39	0	219.994	6360.86	0	0	0	0	0	0	0	0	0	0	0	0	0	0	0	0	0
																			194412	100219	94881.9	99529.7	66155.1	34064.1	194412	106075	74666.5	0	4091.75	0	444.975	9133.59	0	0	0	0	0	0	0	0	0	0	0	0	0	0	0	0	0
																			124081	64048.8	60522.2	63558.7	42162.4	21886.4	124081	67182.2	47574.7	0	2834.66	0	181.387	6307.96	0	0	0	0	0	0	0	0	0	0	0	0	0	0	0	0	0
																			181833	96429.1	89944.7	91888.3	63694.5	32734.7	181833	100174	68571.8	0	3911.69	0	345.901	8829.79	0	0	0	0	0	0	0	0	0	0	0	0	0	0	0	0	0
																			188065	98712.5	92623.5	95441.6	65108.8	33603.7	188065	104402	70183.7	0	3884.1	0	442.831	9152.04	0	0	0	0	0	0	0	0	0	0	0	0	0	0	0	0	0
																			141230	70814.7	68112.1	73117.4	46795.4	24019.3	141230	78111.5	52957.3	0	2840.67	0	121.005	7199.1	0	0	0	0	0	0	0	0	0	0	0	0	0	0	0	0	0
																			168430	85060.6	81501.3	86928.8	56154.3	28906.3	168430	92363.5	63591.9	0	4193.01	0	311.027	7970.74	0	0	0	0	0	0	0	0	0	0	0	0	0	0	0	0	0
																			99532.2	52817.9	49176.6	50355.5	34834.3	17983.6	99532.2	52509.4	38880.4	0	2550.63	0	257.012	5334.75	0	0	0	0	0	0	0	0	0	0	0	0	0	0	0	0	0
																			211140	107744	102666	108474	71126.7	36617.2	211140	114491	81655.2	0	5298.24	0	271.885	9423.37	0	0	0	0	0	0	0	0	0	0	0	0	0	0	0	0	0
																			161566	83826.3	79159.6	82406	55287.8	28538.5	161566	89322.3	59955.9	0	3638.32	0	251.535	8397.66	0	0	0	0	0	0	0	0	0	0	0	0	0	0	0	0	0
																			168485	87853.5	82850.4	85635.1	58108.8	29744.7	168485	94958.7	61599	0	3880.18	0	248.867	7798.77	0	0	0	0	0	0	0	0	0	0	0	0	0	0	0	0	0
																			103141	53927.1	50723.4	52417.5	35649.3	18277.9	103141	56542.6	38809.1	0	2295.27	0	92.9558	5400.92	0	0	0	0	0	0	0	0	0	0	0	0	0	0	0	0	0
																			154745	78280.2	74942.9	79802.1	51628.6	26651.6	154745	85410.1	57721.9	0	3889.92	0	323.677	7399.44	0	0	0	0	0	0	0	0	0	0	0	0	0	0	0	0	0
																			88831.7	46329.6	43517.7	45313.9	30555.6	15774	88831.7	47124.7	34821.5	0	1959.01	0	251.551	4674.97	0	0	0	0	0	0	0	0	0	0	0	0	0	0	0	0	0
																			149081	77340.9	72993.4	76087.6	51055.8	26285.1	149081	79485	58098.6	0	3776.29	0	251.615	7469.51	0	0	0	0	0	0	0	0	0	0	0	0	0	0	0	0	0
																			88148.8	45460.8	43073.8	45075	30038.7	15422.1	88148.8	49132.9	32969.8	0	1623.41	0	169.619	4253.16	0	0	0	0	0	0	0	0	0	0	0	0	0	0	0	0	0
																			146316	74403	70911.7	75403.9	49028.4	25374.7	146316	79322.3	56339.8	0	3145.79	0	304.455	7203.27	0	0	0	0	0	0	0	0	0	0	0	0	0	0	0	0	0
																			174745	92142.1	86294.3	88450.8	60864.3	31277.8	174745	96713.5	64748.7	0	4532.91	0	305.22	8444.78	0	0	0	0	0	0	0	0	0	0	0	0	0	0	0	0	0
																			198587	101282	96503.6	102083	66786.9	34495	198587	108210	76778.9	0	4365.1	0	313.677	8919.19	0	0	0	0	0	0	0	0	0	0	0	0	0	0	0	0	0
																			161605	83267.2	78890.3	82714.2	54911.3	28356	161605	88635.3	61410.6	0	3783.74	0	374.242	7400.57	0	0	0	0	0	0	0	0	0	0	0	0	0	0	0	0	0
																			139432	74083.9	68999.9	70432.3	48885.1	25198.8	139432	76971.7	52190.9	0	3054.73	0	225.428	6989.55	0	0	0	0	0	0	0	0	0	0	0	0	0	0	0	0	0
																			170755	86847.5	82924.1	87831.1	57282.3	29565.1	170755	94342.8	64529.8	0	3770	0	310.309	7802.32	0	0	0	0	0	0	0	0	0	0	0	0	0	0	0	0	0
																			170832	89189.5	83908.7	86923.5	58740.3	30449.2	170832	95341.1	63390.4	0	3627.76	0	214.366	8258.46	0	0	0	0	0	0	0	0	0	0	0	0	0	0	0	0	0
																			93117.1	50193.1	46398.6	46718.5	33139.8	17053.3	93117.1	50616.6	35224.5	0	2285.17	0	143.387	4847.48	0	0	0	0	0	0	0	0	0	0	0	0	0	0	0	0	0
																			155396	81226.3	76330.6	79065.1	53641.8	27584.6	155396	83239.7	60644.3	0	3394.46	0	263.451	7853.86	0	0	0	0	0	0	0	0	0	0	0	0	0	0	0	0	0
																			118133	62370.3	58327.1	59805.6	41248	21122.3	118133	64171.7	44950.7	0	2967.72	0	235.415	5807.09	0	0	0	0	0	0	0	0	0	0	0	0	0	0	0	0	0
																			128908	66213.6	62753.9	66154.2	43633.7	22579.8	128908	69772.5	49049	0	3129.99	0	247.731	6708.9	0	0	0	0	0	0	0	0	0	0	0	0	0	0	0	0	0
																			210608	106812	102230	108378	70562.8	36248.7	210608	116356	79321.7	0	4804.18	0	309.153	9816.81	0	0	0	0	0	0	0	0	0	0	0	0	0	0	0	0	0
																			231939	118283	112761	119178	78051.6	40231.1	231939	128959	86890.9	0	5408.24	0	378.996	10302.3	0	0	0	0	0	0	0	0	0	0	0	0	0	0	0	0	0
																			197135	101073	96130.3	101004	66775.7	34297.2	197135	108805	74230.7	0	4865.72	0	186.561	9047.02	0	0	0	0	0	0	0	0	0	0	0	0	0	0	0	0	0
																			144287	74362.9	70489.3	73797.7	49101.2	25261.7	144287	79111.7	54201.9	0	3521.29	0	312.286	7139.75	0	0	0	0	0	0	0	0	0	0	0	0	0	0	0	0	0
																			185065	94636.4	90013.2	95051.7	62408.5	32227.9	185065	101466	70324.4	0	3953.26	0	472.848	8848.79	0	0	0	0	0	0	0	0	0	0	0	0	0	0	0	0	0
																			195314	102782	96156.1	99157.7	67731.8	35050.7	195314	104862	76531.9	0	4202.79	0	336.862	9380.32	0	0	0	0	0	0	0	0	0	0	0	0	0	0	0	0	0
																			170868	89310	84090.7	86777.3	58919.9	30390.1	170868	96212.3	61693.3	0	4283.28	0	148.888	8530.27	0	0	0	0	0	0	0	0	0	0	0	0	0	0	0	0	0
																			146236	76757.1	71959.4	74276.2	50652.7	26104.5	146236	80060.4	55651	0	3057.31	0	286.155	7180.75	0	0	0	0	0	0	0	0	0	0	0	0	0	0	0	0	0
																			173768	89547.6	84795.4	88972.6	59061.3	30486.3	173768	94113.8	66909.3	0	3798.94	0	503.628	8442.32	0	0	0	0	0	0	0	0	0	0	0	0	0	0	0	0	0
																			112352	58613.1	55140.9	57211.2	38699.5	19913.6	112352	60460.3	43816.8	0	2439.46	0	97.6544	5537.9	0	0	0	0	0	0	0	0	0	0	0	0	0	0	0	0	0
																			151483	79090.7	74374.9	77108.2	52142.3	26948.4	151483	82815.8	57370.4	0	3228.37	0	352.391	7716.19	0	0	0	0	0	0	0	0	0	0	0	0	0	0	0	0	0
																			246281	125814	119941	126340	83218.8	42595.7	246281	138994	90603	0	5461.02	0	301.978	10921	0	0	0	0	0	0	0	0	0	0	0	0	0	0	0	0	0
																			155944	80473.2	76119.1	79825.4	53020.3	27452.9	155944	86161.9	58723.3	0	3057.16	0	388.88	7613.15	0	0	0	0	0	0	0	0	0	0	0	0	0	0	0	0	0
																			190583	97498.4	92838.2	97745.3	64403.5	33094.9	190583	105811	70840.8	0	4550.85	0	291.989	9088.66	0	0	0	0	0	0	0	0	0	0	0	0	0	0	0	0	0
																			70353.3	36087.9	34253	36100.4	23756.4	12331.5	70353.3	38927.6	25774.4	0	1584.72	0	126.149	3940.42	0	0	0	0	0	0	0	0	0	0	0	0	0	0	0	0	0
																			106534	54014	51527.2	55007.3	35607	18407	106534	57002	41809.7	0	1942.61	0	170.731	5609.47	0	0	0	0	0	0	0	0	0	0	0	0	0	0	0	0	0
																			206092	104840	100266	105825	69273.8	35566.1	206092	115804	76822	0	4172.63	0	273.875	9018.71	0	0	0	0	0	0	0	0	0	0	0	0	0	0	0	0	0
																			193140	100146	94670.2	98469.9	66209.6	33936.5	193140	107812	72603.2	0	3859.82	0	325.786	8538.8	0	0	0	0	0	0	0	0	0	0	0	0	0	0	0	0	0
																			179629	92804.4	87727.6	91901.1	61207.7	31596.6	179629	95724.4	70982.8	0	3994.02	0	379.37	8548.04	0	0	0	0	0	0	0	0	0	0	0	0	0	0	0	0	0
																			154811	81606.1	76391.2	78419.4	53908.7	27697.4	154811	85915.9	57083.4	0	3808.82	0	320.156	7682.26	0	0	0	0	0	0	0	0	0	0	0	0	0	0	0	0	0
																			187355	97448.3	91966.5	95388.9	64455.4	32992.9	187355	104179	69734.3	0	4408.37	0	275.438	8758.86	0	0	0	0	0	0	0	0	0	0	0	0	0	0	0	0	0
																			188135	95666.8	91257.7	96877.6	63069.1	32597.6	188135	104626	70256.2	0	3863.25	0	448.319	8941.76	0	0	0	0	0	0	0	0	0	0	0	0	0	0	0	0	0
																			100768	52537	49464.1	51304.3	34666.9	17870.1	100768	55339.5	37567.6	0	2372.02	0	163.705	5325.52	0	0	0	0	0	0	0	0	0	0	0	0	0	0	0	0	0
																			200475	102184	97447.9	103027	67466.6	34717	200475	110278	76182.7	0	4076.58	0	324.584	9613.84	0	0	0	0	0	0	0	0	0	0	0	0	0	0	0	0	0
																			119780	61814.2	58410.1	61369.8	40698	21116.2	119780	64989.1	46288.6	0	2302.45	0	256.176	5943.6	0	0	0	0	0	0	0	0	0	0	0	0	0	0	0	0	0
																			213263	106615	102649	110614	70237.3	36377.8	213263	115850	82602.6	0	4914.01	0	557.91	9338.3	0	0	0	0	0	0	0	0	0	0	0	0	0	0	0	0	0
																			176896	91858.7	86659.8	90235.9	60536.1	31322.6	176896	96770.6	66815.6	0	4072.45	0	310.918	8926.12	0	0	0	0	0	0	0	0	0	0	0	0	0	0	0	0	0
																			188532	95173.3	91230.9	97300.8	62722.4	32450.9	188532	105273	69769.1	0	4215.04	0	293.328	8981.26	0	0	0	0	0	0	0	0	0	0	0	0	0	0	0	0	0
																			132146	68852.8	64893.1	67252.7	45520.9	23332	132146	73483.8	48983.2	0	2790.68	0	220.664	6667.45	0	0	0	0	0	0	0	0	0	0	0	0	0	0	0	0	0
																			212505	109426	103822	108684	72367.3	37058.3	212505	118354	78970.6	0	4846.29	0	418.818	9915.81	0	0	0	0	0	0	0	0	0	0	0	0	0	0	0	0	0
																			172291	89479.9	84495.6	87795.1	59137.1	30342.8	172291	96315.2	62813.4	0	4114.17	0	305.82	8742.08	0	0	0	0	0	0	0	0	0	0	0	0	0	0	0	0	0
																			200496	101312	97022.9	103473	66989.6	34322.3	200496	108901	77832.6	0	3867.37	0	459.484	9435.83	0	0	0	0	0	0	0	0	0	0	0	0	0	0	0	0	0
																			162317	83091.5	78948.4	83368.2	54801.5	28290	162317	87688.2	62507.3	0	3939.96	0	373.191	7808.04	0	0	0	0	0	0	0	0	0	0	0	0	0	0	0	0	0
																			211674	108519	103119	108555	71616.5	36902.3	211674	116165	80444.3	0	5197.72	0	217.879	9649.03	0	0	0	0	0	0	0	0	0	0	0	0	0	0	0	0	0
																			196496	102131	96292.7	100204	67261	34870.1	196496	108867	73823.9	0	4275.06	0	408.208	9122.15	0	0	0	0	0	0	0	0	0	0	0	0	0	0	0	0	0
																			217015	112990	106494	110520	74577.2	38412.5	217015	118926	82718.8	0	5059.66	0	512.127	9798.13	0	0	0	0	0	0	0	0	0	0	0	0	0	0	0	0	0
																			130034	67076.3	63542.6	66491.2	44293.5	22782.8	130034	72106.9	48132.1	0	3010.89	0	238.846	6545.06	0	0	0	0	0	0	0	0	0	0	0	0	0	0	0	0	0
																			187243	98467.7	92310.5	94932.7	64979.8	33487.9	187243	104451	69390.1	0	4056.57	0	397.493	8948.07	0	0	0	0	0	0	0	0	0	0	0	0	0	0	0	0	0
																			179669	93388.7	88056.1	91612.5	61554.7	31834	179669	99584.3	66907.9	0	4117.41	0	444.158	8614.74	0	0	0	0	0	0	0	0	0	0	0	0	0	0	0	0	0
																			131387	67972.4	64153.6	67233	44748.7	23223.7	131387	70499.3	51606.9	0	2639.31	0	191.974	6449.13	0	0	0	0	0	0	0	0	0	0	0	0	0	0	0	0	0
																			221119	111121	106824	114295	73431.9	37689.5	221119	122117	83401.3	0	5576.59	0	395.573	9628.46	0	0	0	0	0	0	0	0	0	0	0	0	0	0	0	0	0
																			196095	102314	96266.7	99828.4	67549.6	34764.5	196095	108297	74025.2	0	4126.01	0	375.124	9271.31	0	0	0	0	0	0	0	0	0	0	0	0	0	0	0	0	0
																			143664	75243.4	70764.2	72899.4	49724.5	25518.9	143664	80903.7	52280	0	2743.86	0	230.672	7505.45	0	0	0	0	0	0	0	0	0	0	0	0	0	0	0	0	0
																			186371	96492	91236.9	95133.9	63792.5	32699.5	186371	102438	70367.7	0	4069.2	0	314.565	9181.59	0	0	0	0	0	0	0	0	0	0	0	0	0	0	0	0	0
																			231870	117548	112516	119354	77778.3	39769.5	231870	126807	89316.9	0	5450.23	0	407.096	9889.11	0	0	0	0	0	0	0	0	0	0	0	0	0	0	0	0	0
																			177050	93931.9	87745.5	89304.7	62080.4	31851.4	177050	99738.3	64214	0	3995.49	0	255.192	8847.18	0	0	0	0	0	0	0	0	0	0	0	0	0	0	0	0	0
																			139334	71953	68128.8	71205.6	47531.2	24421.8	139334	77026.6	51829.4	0	3187.74	0	258.422	7032.17	0	0	0	0	0	0	0	0	0	0	0	0	0	0	0	0	0
																			208175	108517	102216	105960	71707	36810.1	208175	115040	78960.2	0	4015.85	0	445.132	9714.65	0	0	0	0	0	0	0	0	0	0	0	0	0	0	0	0	0
																			225464	113461	109026	116439	75060.3	38400.7	225464	123466	86627.5	0	4882.41	0	486.361	10002.3	0	0	0	0	0	0	0	0	0	0	0	0	0	0	0	0	0
																			161994	83429.3	79002.9	82990.8	55033.3	28396	161994	87611.3	62503.2	0	3626.43	0	337.573	7915.17	0	0	0	0	0	0	0	0	0	0	0	0	0	0	0	0	0
																			220408	114417	108102	112306	75520.2	38896.9	220408	124009	81386.8	0	4447.82	0	525.672	10038.2	0	0	0	0	0	0	0	0	0	0	0	0	0	0	0	0	0
																			102463	53659.8	50336.9	52125.8	35376.1	18283.8	102463	55300.8	39061	0	2403.14	0	281.429	5416.25	0	0	0	0	0	0	0	0	0	0	0	0	0	0	0	0	0
																			150415	78691.3	74012.1	76403.2	51954.4	26736.9	150415	83859.7	55598.3	0	3290.37	0	113.057	7553.84	0	0	0	0	0	0	0	0	0	0	0	0	0	0	0	0	0
																			171283	89281	84201.8	87081.4	58990.4	30290.5	171283	95284.8	63448.4	0	3936.08	0	290.407	8323.44	0	0	0	0	0	0	0	0	0	0	0	0	0	0	0	0	0
																			150064	78529.6	73778.9	76285.2	51762.7	26766.9	150064	83151.4	55779.2	0	3338.54	0	330.914	7464.08	0	0	0	0	0	0	0	0	0	0	0	0	0	0	0	0	0
																			171302	86775	82986.5	88315.2	57226.4	29548.6	171302	95050.3	64225	0	3132.49	0	393.026	8500.87	0	0	0	0	0	0	0	0	0	0	0	0	0	0	0	0	0
																			133440	68167.4	64897.3	68542.6	45035	23132.4	133440	72640	51285	0	2733.65	0	185.801	6595.52	0	0	0	0	0	0	0	0	0	0	0	0	0	0	0	0	0
																			192121	97555.4	93260.1	98860.6	64417.5	33137.9	192121	105489	72862.8	0	4367.66	0	293.112	9108.34	0	0	0	0	0	0	0	0	0	0	0	0	0	0	0	0	0
																			213258	108878	103769	109489	71909.4	36968.4	213258	116217	82070.4	0	5035.93	0	167.758	9766.84	0	0	0	0	0	0	0	0	0	0	0	0	0	0	0	0	0
																			173581	89540.6	84765.4	88815.8	59031.1	30509.6	173581	95757.4	65731.9	0	3780.74	0	304.744	8006.37	0	0	0	0	0	0	0	0	0	0	0	0	0	0	0	0	0
																			192605	100154	94482.7	98122.3	66111.2	34042.7	192605	106407	72148.7	0	4609.01	0	350.125	9090.2	0	0	0	0	0	0	0	0	0	0	0	0	0	0	0	0	0
																			202899	103487	98764.8	104134	68346	35140.6	202899	115610	73184.8	0	4589.15	0	343.167	9172.19	0	0	0	0	0	0	0	0	0	0	0	0	0	0	0	0	0
																			199251	102852	97502.9	101748	67964.5	34887.5	199251	111994	72760.9	0	4556.19	0	375.737	9564.1	0	0	0	0	0	0	0	0	0	0	0	0	0	0	0	0	0
																			192384	98599.4	93786.7	98597.2	65108.2	33491.3	192384	106875	72212.2	0	3909.98	0	303.762	9083.25	0	0	0	0	0	0	0	0	0	0	0	0	0	0	0	0	0
																			174070	89656.8	84968.8	89100.8	59125.2	30531.5	174070	95855.4	65262.6	0	4056.67	0	395.589	8499.27	0	0	0	0	0	0	0	0	0	0	0	0	0	0	0	0	0
																			134709	71001.8	66445.3	68263.4	46845.3	24156.5	134709	75238.2	49901.6	0	2571.14	0	206.385	6791.29	0	0	0	0	0	0	0	0	0	0	0	0	0	0	0	0	0
																			248454	124256	119775	128678	81981.8	42274.3	248454	139700	91612.3	0	5791.67	0	484.909	10864.9	0	0	0	0	0	0	0	0	0	0	0	0	0	0	0	0	0
																			271859	137115	131593	140266	90486.2	46629.3	271859	154810	99297.3	0	5668.34	0	576.431	11506.6	0	0	0	0	0	0	0	0	0	0	0	0	0	0	0	0	0
																			86691.4	44801.1	42331.9	44359.5	29551.4	15249.7	86691.4	46817.6	32812.5	0	2133.53	0	218.723	4709.07	0	0	0	0	0	0	0	0	0	0	0	0	0	0	0	0	0
																			177844	92963.7	87392.6	90450.9	61261.1	31702.7	177844	97592.6	67320	0	3677.09	0	363.46	8890.44	0	0	0	0	0	0	0	0	0	0	0	0	0	0	0	0	0
																			161653	82885.9	78740.9	82912.5	54740.8	28145	161653	88550.7	61703.8	0	3202.47	0	350.584	7845.77	0	0	0	0	0	0	0	0	0	0	0	0	0	0	0	0	0
																			187245	95429.3	90915	96330	62950.9	32478.4	187245	101804	72584.1	0	3861.75	0	373.364	8621.27	0	0	0	0	0	0	0	0	0	0	0	0	0	0	0	0	0
																			177625	93358.4	87571.9	90053.2	61702.1	31656.3	177625	98350	66614.3	0	3930.46	0	358.906	8371.39	0	0	0	0	0	0	0	0	0	0	0	0	0	0	0	0	0
																			87625.5	45821.1	43060.4	44565.1	30302.6	15518.5	87625.5	47949.9	32982.2	0	2014.83	0	190.086	4488.36	0	0	0	0	0	0	0	0	0	0	0	0	0	0	0	0	0
																			254257	130273	124000	130257	86034	44239.3	254257	143947	93596.3	0	5085.97	0	577.318	11050.5	0	0	0	0	0	0	0	0	0	0	0	0	0	0	0	0	0
																			148915	77664.4	73125	75789.8	51279.6	26384.8	148915	81195.2	56740	0	3572.47	0	286.042	7121.11	0	0	0	0	0	0	0	0	0	0	0	0	0	0	0	0	0
																			216421	107888	104309	112112	71285.2	36602.8	216421	122347	79631.4	0	4706.67	0	149.472	9586.49	0	0	0	0	0	0	0	0	0	0	0	0	0	0	0	0	0
																			139630	72169.1	68352.4	71277.4	47764.4	24404.7	139630	76229	53271	0	3474.72	0	44.9715	6610.2	0	0	0	0	0	0	0	0	0	0	0	0	0	0	0	0	0
																			189721	99402.5	93331.7	96389.3	65603.6	33798.9	189721	105234	70856.6	0	4325.09	0	399.243	8906.38	0	0	0	0	0	0	0	0	0	0	0	0	0	0	0	0	0
																			175849	90800.9	85808.7	90040.4	59858.2	30942.7	175849	95023	68321.6	0	3500.13	0	361.025	8643.3	0	0	0	0	0	0	0	0	0	0	0	0	0	0	0	0	0
																			177594	90577	86321.8	91272.3	59759.4	30817.5	177594	98469.7	66532.6	0	3876.47	0	487.34	8227.94	0	0	0	0	0	0	0	0	0	0	0	0	0	0	0	0	0
																			209532	107747	102274	107258	71179.1	36568.3	209532	114092	80590.8	0	4644.48	0	236.088	9968.34	0	0	0	0	0	0	0	0	0	0	0	0	0	0	0	0	0
																			173342	89184.7	84526.8	88815.2	58872.9	30311.8	173342	95123.2	65774.1	0	3706.7	0	318.974	8419.02	0	0	0	0	0	0	0	0	0	0	0	0	0	0	0	0	0
																			237599	123761	116619	120980	81705	42055.7	237599	130676	90919	0	4759.18	0	570.94	10674.1	0	0	0	0	0	0	0	0	0	0	0	0	0	0	0	0	0
																			111040	58032.6	54552.7	56487.3	38360.1	19672.5	111040	60726.9	41647.2	0	2482.81	0	291.776	5891.35	0	0	0	0	0	0	0	0	0	0	0	0	0	0	0	0	0
																			184057	94931.7	89980.4	94076.6	62770.2	32161.5	184057	100963	69350.5	0	4628.28	0	219.788	8895.57	0	0	0	0	0	0	0	0	0	0	0	0	0	0	0	0	0
																			151676	77557.3	73778.1	77898.4	51148.2	26409.1	151676	83546.4	58118.7	0	2811.17	0	213.218	6986.95	0	0	0	0	0	0	0	0	0	0	0	0	0	0	0	0	0
																			183082	93261.7	89131.4	93950.7	61680.6	31581.1	183082	103864	66153.3	0	4003.02	0	183.678	8878.18	0	0	0	0	0	0	0	0	0	0	0	0	0	0	0	0	0
																			147736	76355.7	72245	75491	50391.9	25963.9	147736	81441.6	54983.7	0	3708.07	0	319.279	7283.36	0	0	0	0	0	0	0	0	0	0	0	0	0	0	0	0	0
																			155283	79718.2	75680.2	79602.8	52593.5	27124.8	155283	84696.1	58875.6	0	3601.52	0	297.129	7812.72	0	0	0	0	0	0	0	0	0	0	0	0	0	0	0	0	0
																			198153	103616	97473	100680	68493.3	35122.9	198153	110252	73951.4	0	4371.6	0	468.932	9109.08	0	0	0	0	0	0	0	0	0	0	0	0	0	0	0	0	0
																			199363	102708	97284.5	102079	67756.7	34951.4	199363	108265	76556.7	0	4810.66	0	281.591	9448.55	0	0	0	0	0	0	0	0	0	0	0	0	0	0	0	0	0
																			129135	67374.5	63456	65678.7	44561.7	22812.8	129135	70089.4	48846.1	0	3118.22	0	252.482	6828.53	0	0	0	0	0	0	0	0	0	0	0	0	0	0	0	0	0
																			204291	106322	100322	103969	70202.7	36119.7	204291	115553	74326.6	0	4569.68	0	446.921	9394.19	0	0	0	0	0	0	0	0	0	0	0	0	0	0	0	0	0
																			185332	95466	90536.5	94795.8	62972.9	32493.1	185332	105192	67776.9	0	3313.02	0	237.302	8813.31	0	0	0	0	0	0	0	0	0	0	0	0	0	0	0	0	0
																			57923.5	29936.5	28280.3	29643.2	19723.4	10213.2	57923.5	31521	21745.4	0	1251.01	0	124.436	3281.68	0	0	0	0	0	0	0	0	0	0	0	0	0	0	0	0	0
																			201890	103289	98230.3	103659	68124.8	35163.8	201890	111121	75652.3	0	5056.83	0	448.507	9610.83	0	0	0	0	0	0	0	0	0	0	0	0	0	0	0	0	0
																			179225	93338.9	87908.5	91316.5	61540	31798.9	179225	97572.9	68907.3	0	3782.64	0	261.053	8701.11	0	0	0	0	0	0	0	0	0	0	0	0	0	0	0	0	0
																			166492	85540.5	81342	85150	56574.2	28966.3	166492	92292.2	62083.7	0	4170.73	0	149.104	7796.24	0	0	0	0	0	0	0	0	0	0	0	0	0	0	0	0	0
																			146222	75349.3	71364.5	74857.4	49663.6	25685.6	146222	79180.2	55828.3	0	3632.68	0	146.966	7433.71	0	0	0	0	0	0	0	0	0	0	0	0	0	0	0	0	0
																			202805	104108	98894.7	103910	68725.4	35383	202805	111644	77019.9	0	4400.86	0	263.325	9476.72	0	0	0	0	0	0	0	0	0	0	0	0	0	0	0	0	0
																			117530	60523.6	57429.5	60100.5	39996.8	20526.9	117530	65758.6	43360	0	2544.57	0	97.432	5769.37	0	0	0	0	0	0	0	0	0	0	0	0	0	0	0	0	0
																			154191	80542.8	75848.6	78342.8	53298.6	27244.2	154191	85702.8	56563.9	0	3940.19	0	370.993	7613.46	0	0	0	0	0	0	0	0	0	0	0	0	0	0	0	0	0
																			138175	70974.7	67302.1	70872.8	46845.6	24129.1	138175	74133.8	53539.8	0	3211.2	0	309.913	6980.25	0	0	0	0	0	0	0	0	0	0	0	0	0	0	0	0	0
																			159565	82748	78137.4	81427.6	54673.8	28074.2	159565	89032	58705.4	0	3378.68	0	381.328	8067.52	0	0	0	0	0	0	0	0	0	0	0	0	0	0	0	0	0
																			161436	83338.1	78900.5	82535.7	54964.9	28373.2	161436	90657	59708	0	3032.88	0	284.89	7753.4	0	0	0	0	0	0	0	0	0	0	0	0	0	0	0	0	0
																			148463	77286.8	72679.8	75782.7	51023.5	26263.3	148463	79216.6	58584.4	0	2942.12	0	415.545	7303.89	0	0	0	0	0	0	0	0	0	0	0	0	0	0	0	0	0
																			194467	99510.3	94674.4	99792.2	65697.1	33813.3	194467	108520	72196.7	0	4230.83	0	406.663	9111.97	0	0	0	0	0	0	0	0	0	0	0	0	0	0	0	0	0
																			217946	111462	106229	111717	73650.9	37810.9	217946	123328	79791.5	0	4538.08	0	387.409	9901.55	0	0	0	0	0	0	0	0	0	0	0	0	0	0	0	0	0
																			165712	85237.9	80883.6	84828.2	56326	28912	165712	92210.4	61929.2	0	3498.87	0	308.389	7764.9	0	0	0	0	0	0	0	0	0	0	0	0	0	0	0	0	0
																			196729	100878	95927.2	100801	66604.2	34273.7	196729	109735	73683	0	3989.02	0	318.675	9002.44	0	0	0	0	0	0	0	0	0	0	0	0	0	0	0	0	0
																			230514	117292	111935	118579	77410.6	39881.9	230514	125872	88541.2	0	5180.9	0	520.356	10399.4	0	0	0	0	0	0	0	0	0	0	0	0	0	0	0	0	0
																			184885	96243.5	90738.7	94145.8	63541.8	32701.6	184885	101944	70069.5	0	3865.97	0	334.984	8669.59	0	0	0	0	0	0	0	0	0	0	0	0	0	0	0	0	0
																			177737	89928.2	86023.1	91713.7	59292.1	30636.1	177737	98166	67125.7	0	3578.79	0	434.175	8432.11	0	0	0	0	0	0	0	0	0	0	0	0	0	0	0	0	0
																			212964	109612	103887	109077	72230.5	37381.9	212964	117354	80050.5	0	5164.52	0	532.667	9861.93	0	0	0	0	0	0	0	0	0	0	0	0	0	0	0	0	0
																			193381	102227	95495.1	97885.7	67455.3	34771.8	193381	105110	74107.6	0	4470.65	0	416.031	9276.07	0	0	0	0	0	0	0	0	0	0	0	0	0	0	0	0	0
																			238917	119641	115288	123629	78902	40738.6	238917	133961	88654.2	0	5172.44	0	476.076	10653.9	0	0	0	0	0	0	0	0	0	0	0	0	0	0	0	0	0
																			157541	80605.6	76733	80808.2	53280.7	27324.9	157541	87141.3	59151.9	0	3374.73	0	299.512	7573.81	0	0	0	0	0	0	0	0	0	0	0	0	0	0	0	0	0
																			139529	72589.1	68249.3	71279.7	47850	24739.1	139529	74066.3	55289.9	0	2601	0	342.804	7228.89	0	0	0	0	0	0	0	0	0	0	0	0	0	0	0	0	0
																			160844	82380.9	78302.2	82542.2	54381.9	27999	160844	88215.5	60623.5	0	3856.86	0	392.677	7755.88	0	0	0	0	0	0	0	0	0	0	0	0	0	0	0	0	0
																			163000	82422.5	78909.7	84090.2	54354.3	28068.1	163000	88479.2	62507.9	0	3979.32	0	219.619	7813.89	0	0	0	0	0	0	0	0	0	0	0	0	0	0	0	0	0
																			181412	91147.8	87645.9	93766	60234.8	30913	181412	99752.6	68543.3	0	4768.11	0	241.81	8106.02	0	0	0	0	0	0	0	0	0	0	0	0	0	0	0	0	0
																			199002	102941	97516.9	101485	68143.4	34797.9	199002	110787	74626.8	0	4465.17	0	41.8361	9081.62	0	0	0	0	0	0	0	0	0	0	0	0	0	0	0	0	0
																			150789	76976.3	73197.9	77591.2	50828	26148.4	150789	81190.3	58373.2	0	3206.37	0	348.148	7671.12	0	0	0	0	0	0	0	0	0	0	0	0	0	0	0	0	0
																			179010	93114.2	87814	91196.4	61515.7	31598.6	179010	99163.2	66730.3	0	4115.89	0	517.287	8483.81	0	0	0	0	0	0	0	0	0	0	0	0	0	0	0	0	0
																			144120	74038.5	70216.1	73903.7	48789.8	25248.8	144120	79351.2	54076.6	0	3203.02	0	349.104	7139.86	0	0	0	0	0	0	0	0	0	0	0	0	0	0	0	0	0
																			198032	102263	96932.1	101100	67604.5	34659	198032	109050	74714	0	5051.8	0	348.674	8867.34	0	0	0	0	0	0	0	0	0	0	0	0	0	0	0	0	0
																			202876	104642	99133.3	103743	69148	35493.6	202876	111021	77068.2	0	4998.32	0	364.531	9423.41	0	0	0	0	0	0	0	0	0	0	0	0	0	0	0	0	0
																			177834	91457.7	86752.9	91080.7	60351.2	31106.5	177834	98894.2	65764.4	0	3978.29	0	379.424	8817.22	0	0	0	0	0	0	0	0	0	0	0	0	0	0	0	0	0
																			153326	77714.5	74278.8	79047.1	51328.3	26386.1	153326	84304.4	58296.1	0	2972.1	0	209.559	7543.71	0	0	0	0	0	0	0	0	0	0	0	0	0	0	0	0	0
																			241990	123541	117815	124175	81508.7	42032.1	241990	135715	90271.8	0	4846.24	0	455.33	10701.4	0	0	0	0	0	0	0	0	0	0	0	0	0	0	0	0	0
																			186592	95482.5	90870.7	95721.2	63006	32476.5	186592	103796	70075.8	0	3629.35	0	175.897	8914.78	0	0	0	0	0	0	0	0	0	0	0	0	0	0	0	0	0
																			204385	106686	100358	104027	70447.2	36238.8	204385	110882	79225.2	0	4592.01	0	331.194	9354.85	0	0	0	0	0	0	0	0	0	0	0	0	0	0	0	0	0
																			263682	132753	127436	136246	87641.7	45110.8	263682	146902	99044.8	0	5723.64	0	728.349	11283.2	0	0	0	0	0	0	0	0	0	0	0	0	0	0	0	0	0
																			139211	71112.5	67727.3	71483.2	47007.9	24104.6	139211	75754.3	52652.8	0	3390.22	0	198.669	7214.49	0	0	0	0	0	0	0	0	0	0	0	0	0	0	0	0	0
																			130192	67625	63745.7	66446.3	44586.6	23038.4	130192	70929.3	49130.3	0	3144.66	0	264.594	6723.1	0	0	0	0	0	0	0	0	0	0	0	0	0	0	0	0	0
																			175067	90579.9	85627.2	89439.9	59750.9	30828.9	175067	96314.9	66310.6	0	3667	0	245.536	8529.05	0	0	0	0	0	0	0	0	0	0	0	0	0	0	0	0	0
																			157489	83628	77941.4	79548.1	55259.6	28368.3	157489	85163.8	60563.2	0	3559.06	0	301.532	7901.86	0	0	0	0	0	0	0	0	0	0	0	0	0	0	0	0	0
																			152082	77432.7	73827.7	78253.9	51119.2	26313.5	152082	82495.6	58459	0	3495.55	0	373.002	7258.45	0	0	0	0	0	0	0	0	0	0	0	0	0	0	0	0	0
																			143692	75546.4	70711.4	72980.9	49781.8	25764.6	143692	77614.2	55414.2	0	3141.77	0	343.295	7178.88	0	0	0	0	0	0	0	0	0	0	0	0	0	0	0	0	0
																			211313	108365	102960	108353	71482.8	36882.5	211313	115700	80283.7	0	5386.94	0	369.109	9573.39	0	0	0	0	0	0	0	0	0	0	0	0	0	0	0	0	0
																			124311	63935.8	60617.6	63693.7	42183.8	21752.1	124311	69012.1	46417.5	0	2563.65	0	289.309	6028.77	0	0	0	0	0	0	0	0	0	0	0	0	0	0	0	0	0
																			97948.5	51481.3	48193.4	49755.1	33914.7	17566.6	97948.5	53205.8	37078.1	0	2196.96	0	189.62	5278.01	0	0	0	0	0	0	0	0	0	0	0	0	0	0	0	0	0
																			153140	78507.9	74671.2	78468.9	51845.3	26662.5	153140	85137.8	56774.1	0	3460.49	0	217.418	7550.3	0	0	0	0	0	0	0	0	0	0	0	0	0	0	0	0	0
																			-4113.82	-2420.79	-2209.09	-1904.73	-1683.73	-737.063	-4113.82	-3283.45	-649.261	0	-47.436	0	-5.57019	-128.107	0	0	0	0	0	0	0	0	0	0	0	0	0	0	0	0	0
																			143241	72273.1	69240.4	74001.1	47628.8	24644.4	143241	77757.8	54922.7	0	3272.69	0	325.443	6962.88	0	0	0	0	0	0	0	0	0	0	0	0	0	0	0	0	0
																			215097	110050	104696	110401	72478.6	37571.5	215097	119935	80037.5	0	4586.19	0	522.922	10014.9	0	0	0	0	0	0	0	0	0	0	0	0	0	0	0	0	0
																			183307	96838.6	90507	92800.2	63900	32938.6	183307	101351	68672.5	0	3936.45	0	398.386	8948.79	0	0	0	0	0	0	0	0	0	0	0	0	0	0	0	0	0
																			193760	101473	95446.5	98313.4	67088.3	34384.9	193760	108714	70787.7	0	4629.07	0	317.52	9312.02	0	0	0	0	0	0	0	0	0	0	0	0	0	0	0	0	0
																			128852	65994.1	62758.7	66093.5	43562.1	22432	128852	70714.1	48898.7	0	2729.66	0	140.966	6368.84	0	0	0	0	0	0	0	0	0	0	0	0	0	0	0	0	0
																			179112	91599	87209.4	91903.1	60436.9	31162	179112	99380.1	67224.1	0	3584.83	0	329.255	8594.19	0	0	0	0	0	0	0	0	0	0	0	0	0	0	0	0	0
																			118924	62206.4	58349.6	60574.5	40943.1	21263.2	118924	64357.9	45480	0	2341.77	0	284.446	6460.03	0	0	0	0	0	0	0	0	0	0	0	0	0	0	0	0	0
																			101407	53026.1	49781.7	51625.2	34932.1	18094	101407	54320.6	39225	0	2326.54	0	151.472	5383.31	0	0	0	0	0	0	0	0	0	0	0	0	0	0	0	0	0
																			120616	63907.9	59598.8	61017	42178.5	21729.5	120616	65152.6	46495.7	0	2551.31	0	145.896	6270.29	0	0	0	0	0	0	0	0	0	0	0	0	0	0	0	0	0
																			238160	122767	116469	121691	81049	41718.4	238160	134276	87258.5	0	5606.54	0	550.421	10468.5	0	0	0	0	0	0	0	0	0	0	0	0	0	0	0	0	0
																			153202	79910.6	75214.8	77987.7	52743.2	27167.4	153202	84900.2	57462.3	0	3247.41	0	281.098	7311.4	0	0	0	0	0	0	0	0	0	0	0	0	0	0	0	0	0
																			170786	86417.5	82684.1	88101.4	57002	29415.5	170786	92970.5	65468.9	0	3794.26	0	196.607	8355.23	0	0	0	0	0	0	0	0	0	0	0	0	0	0	0	0	0
																			223191	113051	108170	115022	74541.9	38508.7	223191	127114	81118.4	0	4443.57	0	656.217	9859.26	0	0	0	0	0	0	0	0	0	0	0	0	0	0	0	0	0
																			109650	57054.9	53738.7	55911.4	37582.6	19472.3	109650	59829.8	41119.7	0	2599.34	0	221.691	5879.62	0	0	0	0	0	0	0	0	0	0	0	0	0	0	0	0	0
																			126318	64963.2	61564.4	64754	42767.1	22196.1	126318	69314.3	46844.4	0	3186.3	0	255.352	6717.97	0	0	0	0	0	0	0	0	0	0	0	0	0	0	0	0	0
																			91607.4	48715.9	45292.1	46315.3	32039.5	16676.4	91607.4	48537.5	35736.5	0	2199.3	0	143.192	4990.87	0	0	0	0	0	0	0	0	0	0	0	0	0	0	0	0	0
																			172583	90059.2	84769.5	87813.4	59468.9	30590.3	172583	95994.8	63927.5	0	4031.62	0	449.236	8179.75	0	0	0	0	0	0	0	0	0	0	0	0	0	0	0	0	0
																			186281	94831.5	90414.7	95866.2	62519.7	32311.8	186281	101660	70624.5	0	4504.11	0	418.182	9074.29	0	0	0	0	0	0	0	0	0	0	0	0	0	0	0	0	0
																			138239	72325.4	67889.5	70349.2	47693.1	24632.3	138239	74269	53449.4	0	3237.98	0	367.99	6914.23	0	0	0	0	0	0	0	0	0	0	0	0	0	0	0	0	0
																			92313.6	48609.7	45508.7	46804.9	32075.8	16533.9	92313.6	50224.9	35400	0	1900.32	0	108.624	4679.81	0	0	0	0	0	0	0	0	0	0	0	0	0	0	0	0	0
																			131157	69762.6	64898.6	66258.1	45997.9	23764.7	131157	72453.6	49225.5	0	2521.94	0	264.183	6691.49	0	0	0	0	0	0	0	0	0	0	0	0	0	0	0	0	0
																			119497	62568.6	58702	60795.1	41222.2	21346.4	119497	64215.3	46316	0	2622.6	0	199.04	6144.14	0	0	0	0	0	0	0	0	0	0	0	0	0	0	0	0	0
																			189379	98552.6	92841.8	96537.3	65038.5	33514.1	189379	104756	71490.9	0	3661.12	0	438.111	9033.2	0	0	0	0	0	0	0	0	0	0	0	0	0	0	0	0	0
																			209854	106858	101925	107930	70518	36340.4	209854	115397	80122	0	4561.86	0	381	9392.34	0	0	0	0	0	0	0	0	0	0	0	0	0	0	0	0	0
																			177483	88772.5	85504.7	91977.9	58541.8	30230.7	177483	96897.8	67891.8	0	3882.99	0	260.394	8549.55	0	0	0	0	0	0	0	0	0	0	0	0	0	0	0	0	0
																			157974	80747.9	76877.9	81096.4	53341.2	27406.7	157974	89383.4	56820	0	3401.43	0	332.174	8037.33	0	0	0	0	0	0	0	0	0	0	0	0	0	0	0	0	0
																			196937	100747	95932.6	101004	66597	34150	196937	110782	72146.7	0	4075.27	0	562.833	9369.65	0	0	0	0	0	0	0	0	0	0	0	0	0	0	0	0	0
																			209417	107554	102277	107140	71103	36450.9	209417	118736	76053.7	0	4424.46	0	320.897	9881.49	0	0	0	0	0	0	0	0	0	0	0	0	0	0	0	0	0
																			147104	76091.7	71877.8	75226.7	50171.1	25920.5	147104	79757.6	56097.4	0	3541.44	0	368.242	7339.8	0	0	0	0	0	0	0	0	0	0	0	0	0	0	0	0	0
																			208667	108273	102201	106466	71477.4	36796	208667	115055	78937.6	0	4763.85	0	496.913	9414.07	0	0	0	0	0	0	0	0	0	0	0	0	0	0	0	0	0
																			161764	83612.8	79151.5	82612.2	55171.6	28441.2	161764	89430	60562.4	0	3729.7	0	308.782	7732.84	0	0	0	0	0	0	0	0	0	0	0	0	0	0	0	0	0
																			148974	76136.7	72559.4	76414.9	50430.5	25706.2	148974	81347.5	56947.3	0	3257.31	0	288.582	7133.51	0	0	0	0	0	0	0	0	0	0	0	0	0	0	0	0	0
																			194899	100256	95168.2	99730.7	66266.5	33989.4	194899	108679	73209.8	0	4016.94	0	526.073	8467.15	0	0	0	0	0	0	0	0	0	0	0	0	0	0	0	0	0
																			103749	54023.4	50889	52860.3	35698.6	18324.8	103749	56417.8	39828.7	0	2179.19	0	105.985	5217.57	0	0	0	0	0	0	0	0	0	0	0	0	0	0	0	0	0
																			273383	138528	132633	140751	91583.5	46944.9	273383	152328	103586	0	5850.49	0	406.548	11212.5	0	0	0	0	0	0	0	0	0	0	0	0	0	0	0	0	0
																			106493	55704.8	52355.4	54137.6	36721.5	18983.3	106493	57868	40586.4	0	2428.98	0	7.96997	5601.69	0	0	0	0	0	0	0	0	0	0	0	0	0	0	0	0	0
																			192805	99813.6	94499	98305.7	66003.3	33810.3	192805	107743	71576.1	0	4182.49	0	127.751	9175.19	0	0	0	0	0	0	0	0	0	0	0	0	0	0	0	0	0
																			187778	96006.7	91363.6	96414.4	63318.7	32688	187778	104392	70459	0	3650.95	0	433.109	8843.23	0	0	0	0	0	0	0	0	0	0	0	0	0	0	0	0	0
																			203357	106526	100105	103252	70278.4	36248.1	203357	113148	76362.8	0	4012.08	0	389.609	9444	0	0	0	0	0	0	0	0	0	0	0	0	0	0	0	0	0
																			130526	65774.4	63120.3	67406.2	43446	22328.4	130526	71635.2	48460.4	0	3535.67	0	279.415	6615.75	0	0	0	0	0	0	0	0	0	0	0	0	0	0	0	0	0
																			213362	105966	102561	110801	69925.1	36040.6	213362	119172	79499.2	0	4537.89	0	570.463	9582.23	0	0	0	0	0	0	0	0	0	0	0	0	0	0	0	0	0
																			238749	121824	116288	122461	80486.9	41337.3	238749	134368	88777.8	0	5486.35	0	341.97	9774.93	0	0	0	0	0	0	0	0	0	0	0	0	0	0	0	0	0
																			145236	72448.5	69839.5	75396.3	47750	24698.6	145236	79298.2	54681.1	0	3671.14	0	369.497	7215.96	0	0	0	0	0	0	0	0	0	0	0	0	0	0	0	0	0
																			128111	64815	62038.3	66072.7	42813.4	22001.6	128111	70379.2	48497.1	0	2731.18	0	227.906	6275.66	0	0	0	0	0	0	0	0	0	0	0	0	0	0	0	0	0
																			151884	80515.2	75125.4	76759	53257.3	27257.9	151884	84326.6	56507.9	0	3015.57	0	414.129	7620.24	0	0	0	0	0	0	0	0	0	0	0	0	0	0	0	0	0
																			147077	76650.8	72113.5	74963	50511.5	26139.3	147077	79469.5	55997.4	0	3899.93	0	361.634	7348.11	0	0	0	0	0	0	0	0	0	0	0	0	0	0	0	0	0
																			197534	101972	96531	101003	67288.7	34683	197534	108426	74591.4	0	4643.6	0	429.995	9442.86	0	0	0	0	0	0	0	0	0	0	0	0	0	0	0	0	0
																			146379	74558.1	71090.2	75288.6	49243	25315.1	146379	78932.5	56117.3	0	3601.28	0	249.228	7478.57	0	0	0	0	0	0	0	0	0	0	0	0	0	0	0	0	0
																			215284	108438	104120	111164	71660.9	36777.1	215284	118531	81334.1	0	4973.58	0	533.144	9912.47	0	0	0	0	0	0	0	0	0	0	0	0	0	0	0	0	0
																			185560	95093.1	90425.8	95133.9	62733	32360.1	185560	102456	70506.5	0	3882.48	0	387.735	8326.66	0	0	0	0	0	0	0	0	0	0	0	0	0	0	0	0	0
																			192933	97967.8	93570.1	99363.2	64641.8	33326	192933	106592	72786.9	0	4062.08	0	218.038	9274.57	0	0	0	0	0	0	0	0	0	0	0	0	0	0	0	0	0
																			259229	136525	127966	131263	90164.1	46361.1	259229	144473	97289.4	0	5587.6	0	417.181	11462.1	0	0	0	0	0	0	0	0	0	0	0	0	0	0	0	0	0
																			199420	101966	96954	102466	67323.3	34643	199420	109108	76669.3	0	3920.76	0	261.391	9460.73	0	0	0	0	0	0	0	0	0	0	0	0	0	0	0	0	0
																			174656	89870.5	85248.9	89407	59408.6	30461.9	174656	96214.2	65656.6	0	4018.68	0	319.369	8447.07	0	0	0	0	0	0	0	0	0	0	0	0	0	0	0	0	0
																			210523	108582	102942	107582	71744.7	36837.1	210523	119257	76137.3	0	4904.44	0	497.03	9727.84	0	0	0	0	0	0	0	0	0	0	0	0	0	0	0	0	0
																			148900	76704	72651.8	76247.9	50644.6	26059.4	148900	80484.5	57150.8	0	3627.99	0	249.96	7386.36	0	0	0	0	0	0	0	0	0	0	0	0	0	0	0	0	0
																			94469.5	49053	46229.7	48239.8	32318.5	16734.5	94469.5	51846.3	35421.1	0	1957.3	0	215.702	5029.22	0	0	0	0	0	0	0	0	0	0	0	0	0	0	0	0	0
																			240500	122693	117038	123462	81128	41565	240500	134488	89347.1	0	5498.75	0	440.829	10725.3	0	0	0	0	0	0	0	0	0	0	0	0	0	0	0	0	0
																			131565	66909	63984.4	67581	44238.6	22670.4	131565	73676.7	48037.7	0	3073.07	0	160.209	6617.68	0	0	0	0	0	0	0	0	0	0	0	0	0	0	0	0	0
																			87741.7	45261.7	42755.1	44986.6	29836.5	15425.2	87741.7	46560.5	34643.4	0	1772.47	0	201.405	4563.99	0	0	0	0	0	0	0	0	0	0	0	0	0	0	0	0	0
																			229723	114284	110623	119100	75352.4	38931.5	229723	131449	82830.8	0	5015.93	0	352.402	10075.8	0	0	0	0	0	0	0	0	0	0	0	0	0	0	0	0	0
																			171946	87617.8	83585.5	88360.7	57833.6	29784.2	171946	94249.5	65133.9	0	4099.98	0	342.169	8120.68	0	0	0	0	0	0	0	0	0	0	0	0	0	0	0	0	0
																			177758	92054.6	87047.9	90709.9	60785.1	31269.5	177758	101090	64567.3	0	3407.19	0	299.166	8394.27	0	0	0	0	0	0	0	0	0	0	0	0	0	0	0	0	0
																			185057	96696.9	90915.5	94141.7	63799.4	32897.6	185057	100973	70716.6	0	3988.55	0	466.447	8912.73	0	0	0	0	0	0	0	0	0	0	0	0	0	0	0	0	0
																			163269	84509.1	79904.1	83364.9	55843.4	28665.7	163269	89352.6	62233	0	3491.45	0	210.155	7981.77	0	0	0	0	0	0	0	0	0	0	0	0	0	0	0	0	0
																			224883	113588	108936	115947	75018	38569.8	224883	125867	84318.1	0	4751.94	0	334.697	9611.24	0	0	0	0	0	0	0	0	0	0	0	0	0	0	0	0	0
																			175386	89603.1	85207.4	90178.4	58964.4	30638.6	175386	96817.5	66464.7	0	3078.34	0	353.508	8671.76	0	0	0	0	0	0	0	0	0	0	0	0	0	0	0	0	0
																			168313	85154.8	81465	86848.1	56064.7	29090.1	168313	91743	63865.4	0	4193.37	0	326.341	8184.98	0	0	0	0	0	0	0	0	0	0	0	0	0	0	0	0	0
																			135003	70465.9	66250.9	68751.8	46460.1	24005.8	135003	74099.1	50897.2	0	3116.01	0	366.83	6523.55	0	0	0	0	0	0	0	0	0	0	0	0	0	0	0	0	0
																			158797	81333	77280.1	81517.2	53617.4	27715.6	158797	86456.6	61181.7	0	3160.04	0	325.209	7673.84	0	0	0	0	0	0	0	0	0	0	0	0	0	0	0	0	0
																			189759	98275.3	93009.8	96749.7	64945.6	33329.7	189759	106943	69266.1	0	4127.48	0	400.345	9022.96	0	0	0	0	0	0	0	0	0	0	0	0	0	0	0	0	0
																			111831	58059.1	54809.5	57021.8	38379.8	19679.3	111831	61257.4	42656	0	2073.45	0	166.337	5678.13	0	0	0	0	0	0	0	0	0	0	0	0	0	0	0	0	0
																			208737	110938	103347	105390	73098.4	37839.5	208737	115377	78904.1	0	4261.17	0	513.854	9680.27	0	0	0	0	0	0	0	0	0	0	0	0	0	0	0	0	0
																			166867	87614.4	82279	84587.7	57904.6	29709.8	166867	92606.9	62142.7	0	3740.53	0	334.32	8042.21	0	0	0	0	0	0	0	0	0	0	0	0	0	0	0	0	0
																			187232	96752	91601.1	95630.7	63775.4	32976.5	187232	103719	70313.5	0	4064.56	0	244.142	8890.2	0	0	0	0	0	0	0	0	0	0	0	0	0	0	0	0	0
																			127594	67360.5	62886	64708.2	44447.4	22913.1	127594	68148.8	49949.1	0	2684.85	0	204.957	6606.45	0	0	0	0	0	0	0	0	0	0	0	0	0	0	0	0	0
																			185159	95766.8	90599.5	94559.6	63251.3	32515.5	185159	102243	70252.7	0	4089.48	0	248.769	8325	0	0	0	0	0	0	0	0	0	0	0	0	0	0	0	0	0
																			221387	112197	107288	114100	73984.4	38212.2	221387	122791	82737.7	0	5440.31	0	481.078	9937.55	0	0	0	0	0	0	0	0	0	0	0	0	0	0	0	0	0
																			188811	95892.3	91550	97260.9	63327.2	32565.1	188811	101396	74849.4	0	3781.53	0	402.237	8381.87	0	0	0	0	0	0	0	0	0	0	0	0	0	0	0	0	0
																			151941	76441.6	73384	78557.3	50475	25966.6	151941	84231.6	57558.7	0	2750.04	0	358.75	7042.3	0	0	0	0	0	0	0	0	0	0	0	0	0	0	0	0	0
																			163562	83524.8	79490.9	84071.2	55011.1	28513.7	163562	89373.2	61986.8	0	3858.61	0	255.237	8088.29	0	0	0	0	0	0	0	0	0	0	0	0	0	0	0	0	0
																			56655.6	29546.1	27744.8	28910.8	19443.8	10102.3	56655.6	29984	21921.3	0	1439.2	0	76.1895	3234.87	0	0	0	0	0	0	0	0	0	0	0	0	0	0	0	0	0
																			203133	103531	98755.9	104377	68408.7	35121.9	203133	112331	76981.5	0	4648.9	0	227.58	8944.51	0	0	0	0	0	0	0	0	0	0	0	0	0	0	0	0	0
																			159676	81811.4	77737.5	81939	54035.4	27776	159676	86502.3	61361.6	0	3859.3	0	288.718	7664.53	0	0	0	0	0	0	0	0	0	0	0	0	0	0	0	0	0
																			202399	104038	98736.5	103663	68687.1	35351.2	202399	111886	76385.2	0	4370.49	0	354.065	9403.87	0	0	0	0	0	0	0	0	0	0	0	0	0	0	0	0	0
																			177307	89194.3	85696.2	91610.4	58869.3	30325.1	177307	97332.8	67498.8	0	4145.51	0	284.761	8044.63	0	0	0	0	0	0	0	0	0	0	0	0	0	0	0	0	0
																			154892	78669	75137.9	79754.5	51884.3	26784.6	154892	84881.6	58909.3	0	3185.81	0	213.829	7701.96	0	0	0	0	0	0	0	0	0	0	0	0	0	0	0	0	0
																			116400	61737.3	57589.3	58810.8	40741.1	20996.2	116400	62755.3	44011.6	0	2996.24	0	231.114	6405.83	0	0	0	0	0	0	0	0	0	0	0	0	0	0	0	0	0
																			234643	121333	114750	119893	80043.4	41289.2	234643	128751	89800.9	0	5035.11	0	546.131	10509.2	0	0	0	0	0	0	0	0	0	0	0	0	0	0	0	0	0
																			192401	98240.8	93625.9	98774.6	64969.8	33271	192401	106155	72662.5	0	4251.66	0	365.865	8965.8	0	0	0	0	0	0	0	0	0	0	0	0	0	0	0	0	0
																			202949	104951	99265.1	103684	69301.8	35649.1	202949	111456	76729.1	0	4864.91	0	423.298	9475.87	0	0	0	0	0	0	0	0	0	0	0	0	0	0	0	0	0
																			207277	105272	100626	106651	69529.7	35741.9	207277	115264	78410.3	0	3868.28	0	266.523	9467.52	0	0	0	0	0	0	0	0	0	0	0	0	0	0	0	0	0
																			207161	106067	100856	106305	69942.8	36124.6	207161	115945	77173	0	4253.7	0	465.36	9323.83	0	0	0	0	0	0	0	0	0	0	0	0	0	0	0	0	0
																			186583	96180.9	91120.5	95462.1	63444	32736.9	186583	102257	71048.9	0	4144.83	0	427.164	8705.12	0	0	0	0	0	0	0	0	0	0	0	0	0	0	0	0	0
																			122129	63092.7	59736.6	62392.6	41636	21456.7	122129	68390.5	44674.2	0	2633.08	0	61.4024	6370.07	0	0	0	0	0	0	0	0	0	0	0	0	0	0	0	0	0
																			217747	111594	106076	111670	73575.9	38018.4	217747	121315	81771.2	0	4190.01	0	336.388	10134.1	0	0	0	0	0	0	0	0	0	0	0	0	0	0	0	0	0
																			174434	90733.4	85574.7	88859.3	59890.6	30842.8	174434	96953.3	65294.8	0	3334.98	0	266.704	8584.19	0	0	0	0	0	0	0	0	0	0	0	0	0	0	0	0	0
																			202247	102495	98185.3	104062	67777.6	34717	202247	113671	74334.8	0	4353.99	0	267.143	9620.79	0	0	0	0	0	0	0	0	0	0	0	0	0	0	0	0	0
																			165605	86369.4	81263.4	84341.5	56907.8	29461.7	165605	90331.7	63338.1	0	3485.26	0	286.355	8163.53	0	0	0	0	0	0	0	0	0	0	0	0	0	0	0	0	0
																			222933	115581	109062	113870	76275.3	39305.3	222933	119325	87818.4	0	5046.68	0	321.913	10420.6	0	0	0	0	0	0	0	0	0	0	0	0	0	0	0	0	0
																			179670	91313.4	87145.4	92524.6	60246.6	31066.8	179670	99049.5	68096.9	0	3699.27	0	240.691	8583.61	0	0	0	0	0	0	0	0	0	0	0	0	0	0	0	0	0
																			101816	51817	49372.8	52443.5	34151.3	17665.7	101816	55997.1	38413.4	0	2135.65	0	94.2805	5175.91	0	0	0	0	0	0	0	0	0	0	0	0	0	0	0	0	0
																			172078	87410.9	83561.6	88516.3	57761	29649.9	172078	94077.8	65168.8	0	4615.89	0	262.191	7953.19	0	0	0	0	0	0	0	0	0	0	0	0	0	0	0	0	0
																			131050	69048.4	64634.3	66415.5	45667.9	23380.5	131050	71517	49821.4	0	2846	0	178.701	6686.59	0	0	0	0	0	0	0	0	0	0	0	0	0	0	0	0	0
																			122508	64867.2	60599.4	61908.7	42828.8	22038.5	122508	68192.2	45092.2	0	2493.78	0	268.051	6461.93	0	0	0	0	0	0	0	0	0	0	0	0	0	0	0	0	0
																			139653	72198.1	68273.5	71379.1	47704.9	24493.2	139653	76498	52048.4	0	3526.24	0	257.223	7322.83	0	0	0	0	0	0	0	0	0	0	0	0	0	0	0	0	0
																			166748	84568.5	80739.4	86008.5	55806.6	28762	166748	89252.2	65452.3	0	3827.58	0	351.8	7864.03	0	0	0	0	0	0	0	0	0	0	0	0	0	0	0	0	0
																			147662	75535.2	71777.6	75884.2	49816.8	25718.4	147662	80059.4	56638.7	0	3147.58	0	283.885	7532.28	0	0	0	0	0	0	0	0	0	0	0	0	0	0	0	0	0
																			177903	91699.8	86904.9	90998.3	60465.4	31234.4	177903	98410	66300.8	0	4329.39	0	291.017	8571.99	0	0	0	0	0	0	0	0	0	0	0	0	0	0	0	0	0
																			133338	69378.1	65286.8	68051.2	45686.3	23691.8	133338	71439.9	51701.5	0	3230.86	0	363.106	6602.58	0	0	0	0	0	0	0	0	0	0	0	0	0	0	0	0	0
																			152949	79311.5	74802.4	78146.7	52340.3	26971.2	152949	83750.2	57953.3	0	2990.05	0	474.298	7781.26	0	0	0	0	0	0	0	0	0	0	0	0	0	0	0	0	0
																			15942.6	8213.72	7751.36	8191.22	5385	2828.72	15942.6	8302.11	6272.71	0	387.935	0	21.2174	958.602	0	0	0	0	0	0	0	0	0	0	0	0	0	0	0	0	0
																			200036	105207	98700.2	101336	69524.2	35683	200036	112081	73483.5	0	4852.41	0	400.922	9218.46	0	0	0	0	0	0	0	0	0	0	0	0	0	0	0	0	0
																			101015	51505.9	49059.2	51956.2	33996.3	17509.6	101015	55628.8	37770.8	0	2226.17	0	161.798	5227.85	0	0	0	0	0	0	0	0	0	0	0	0	0	0	0	0	0
																			190877	100166	93984.6	96892.3	66105.2	34061.2	190877	104894	72362.4	0	4419.61	0	398.079	8802.38	0	0	0	0	0	0	0	0	0	0	0	0	0	0	0	0	0
																			233508	120091	113840	119668	79256.7	40834.4	233508	129053	88523.8	0	4751.45	0	736.245	10443.5	0	0	0	0	0	0	0	0	0	0	0	0	0	0	0	0	0
																			139246	70595.1	67502.6	71743.5	46599.6	23995.4	139246	76562.7	52647.6	0	2909.72	0	223.05	6903.14	0	0	0	0	0	0	0	0	0	0	0	0	0	0	0	0	0
																			132872	68740.9	64935.6	67936.4	45286.7	23454.2	132872	72120.3	51144.6	0	3028.34	0	196.215	6382.55	0	0	0	0	0	0	0	0	0	0	0	0	0	0	0	0	0
																			173000	88413.3	84239.7	88760.4	58323.3	30090.1	173000	95682.2	65090.3	0	3827.89	0	182.523	8217.2	0	0	0	0	0	0	0	0	0	0	0	0	0	0	0	0	0
																			239821	121638	116277	123545	80258.1	41380.2	239821	133592	89303	0	5713.29	0	335.524	10878	0	0	0	0	0	0	0	0	0	0	0	0	0	0	0	0	0
																			202802	103849	98785.5	104016	68597.4	35251.3	202802	111659	77069.1	0	4398.05	0	484.45	9190.74	0	0	0	0	0	0	0	0	0	0	0	0	0	0	0	0	0
																			185734	97504.3	91473.1	94261.2	64416.9	33087.4	185734	100710	71328.1	0	4359.04	0	268.728	9068.27	0	0	0	0	0	0	0	0	0	0	0	0	0	0	0	0	0
																			122055	63631.9	59905.1	62149.4	42031.8	21600.1	122055	66513.9	45967.6	0	3286.49	0	194.127	6092.48	0	0	0	0	0	0	0	0	0	0	0	0	0	0	0	0	0
																			182332	94439.2	89280.8	93051.7	62316.5	32122.7	182332	101388	68320	0	3323.31	0	226.794	9074.07	0	0	0	0	0	0	0	0	0	0	0	0	0	0	0	0	0
																			100836	51357.6	48974.3	51861.2	33937.3	17420.3	100836	54885.8	38001.3	0	2586.22	0	204.901	5157.3	0	0	0	0	0	0	0	0	0	0	0	0	0	0	0	0	0
																			236263	122596	115891	120372	81041.1	41554.9	236263	132600	87893.9	0	4797.21	0	445.107	10527.3	0	0	0	0	0	0	0	0	0	0	0	0	0	0	0	0	0
																			152557	78866.6	74484.6	78072.3	51987.9	26878.7	152557	82394.5	58730.6	0	3296.55	0	298.567	7836.68	0	0	0	0	0	0	0	0	0	0	0	0	0	0	0	0	0
																			138259	71631.2	67708.1	70550.4	47216.8	24414.4	138259	77043.4	50978.9	0	3068.78	0	154.525	7012.89	0	0	0	0	0	0	0	0	0	0	0	0	0	0	0	0	0
																			195640	102488	96261.5	99378.5	67590.9	34896.6	195640	106828	74283.3	0	4967.54	0	402.423	9159.19	0	0	0	0	0	0	0	0	0	0	0	0	0	0	0	0	0
																			131631	69354.1	64821.9	66808.8	45721.7	23632.4	131631	71381.1	50349.4	0	2595.91	0	313.823	6990.53	0	0	0	0	0	0	0	0	0	0	0	0	0	0	0	0	0
																			135363	70092.9	66221.4	69141.4	46264	23828.9	135363	73563.9	52242.9	0	2630.22	0	276.3	6649.47	0	0	0	0	0	0	0	0	0	0	0	0	0	0	0	0	0
																			156658	82178.3	77078.3	79579.3	54197.9	27980.3	156658	86209.3	58908.9	0	3422.17	0	258.49	7858.75	0	0	0	0	0	0	0	0	0	0	0	0	0	0	0	0	0
																			234940	117606	113346	121594	77692.4	39913.7	234940	130342	88638.2	0	5135.25	0	509.585	10314.6	0	0	0	0	0	0	0	0	0	0	0	0	0	0	0	0	0
																			120674	63902.1	59542.4	61131.2	42183.2	21718.9	120674	64440.9	47082.8	0	2507.33	0	197.378	6445.06	0	0	0	0	0	0	0	0	0	0	0	0	0	0	0	0	0
																			208905	107815	102126	106779	71122.2	36692.4	208905	115948	78366.7	0	4755.61	0	389.181	9445.33	0	0	0	0	0	0	0	0	0	0	0	0	0	0	0	0	0
																			164839	84225.1	80186.3	84652.2	55647.1	28577.9	164839	90652.8	62597.1	0	3399.39	0	358.243	7830.99	0	0	0	0	0	0	0	0	0	0	0	0	0	0	0	0	0
																			145755	76174.8	71674.8	74080.2	50219.4	25955.5	145755	82140.4	52614.7	0	3433.56	0	278.951	7287.45	0	0	0	0	0	0	0	0	0	0	0	0	0	0	0	0	0
																			134382	69946.8	65821.5	68560.1	46124.4	23822.4	134382	72629.9	52086.3	0	2830.91	0	243.125	6591.34	0	0	0	0	0	0	0	0	0	0	0	0	0	0	0	0	0
																			220721	111664	106889	113832	73702.1	37961.9	220721	122413	82572.5	0	5038.34	0	481.525	10215.7	0	0	0	0	0	0	0	0	0	0	0	0	0	0	0	0	0
																			178838	92813.2	87720.7	91117.1	61316.6	31496.6	178838	100791	64957.2	0	4407.29	0	143.017	8539.35	0	0	0	0	0	0	0	0	0	0	0	0	0	0	0	0	0
																			217672	108941	104923	112748	71910.1	37030.6	217672	120282	82533.7	0	4876.83	0	324.233	9654.57	0	0	0	0	0	0	0	0	0	0	0	0	0	0	0	0	0
																			152892	79313.8	74962.4	77930	52406.5	26907.3	152892	84994.6	56516.4	0	3698.01	0	295.235	7388.19	0	0	0	0	0	0	0	0	0	0	0	0	0	0	0	0	0
																			134580	69516.7	65702.1	68877.7	45854.3	23662.4	134580	72707.7	52069.1	0	2908.5	0	329.502	6565.11	0	0	0	0	0	0	0	0	0	0	0	0	0	0	0	0	0
																			187605	96025.2	91399	96206.1	63400.7	32624.5	187605	105925	68587.9	0	3942.99	0	443.91	8704.93	0	0	0	0	0	0	0	0	0	0	0	0	0	0	0	0	0
																			83943.5	43858.7	41243	42700.5	28923.1	14935.6	83943.5	45590.6	31721.7	0	2082.75	0	49.4035	4499.08	0	0	0	0	0	0	0	0	0	0	0	0	0	0	0	0	0
																			149928	79065.9	74012.8	75915.4	52232.5	26833.3	149928	83594.3	55674.8	0	3045.03	0	227.235	7386.86	0	0	0	0	0	0	0	0	0	0	0	0	0	0	0	0	0
																			163939	82745.7	79348.3	84591	54596.8	28148.9	163939	90009	61611.5	0	3988.6	0	218.238	8112.08	0	0	0	0	0	0	0	0	0	0	0	0	0	0	0	0	0
																			153254	79464.8	74958	78296.5	52365	27099.8	153254	83678.2	58578.3	0	3335.51	0	207.287	7455.14	0	0	0	0	0	0	0	0	0	0	0	0	0	0	0	0	0
																			248106	123011	119125	128981	81259.4	41751.3	248106	139312	93110.6	0	4422.84	0	650.265	10610.6	0	0	0	0	0	0	0	0	0	0	0	0	0	0	0	0	0
																			102494	52296.9	49749.5	52744.2	34511.2	17785.8	102494	55362.9	39298	0	2199.24	0	203.506	5430	0	0	0	0	0	0	0	0	0	0	0	0	0	0	0	0	0
																			173325	90402.6	85157.8	88167.3	59668.3	30734.2	173325	96446.6	64367.4	0	3861.71	0	171.562	8477.77	0	0	0	0	0	0	0	0	0	0	0	0	0	0	0	0	0
																			120915	60797.5	58461.3	62453.8	40110.9	20686.6	120915	68989.8	43012.1	0	2618.89	0	238.141	6056.18	0	0	0	0	0	0	0	0	0	0	0	0	0	0	0	0	0
																			175365	90798.5	85925.8	89439.3	60041.9	30756.7	175365	97303.8	65449.9	0	4107.14	0	225.351	8278.85	0	0	0	0	0	0	0	0	0	0	0	0	0	0	0	0	0
																			92172.8	48758	45462.3	46710.4	32140.3	16617.8	92172.8	49184.9	35641.6	0	2130.79	0	170.57	5044.99	0	0	0	0	0	0	0	0	0	0	0	0	0	0	0	0	0
																			189968	98309.5	92825.7	97142.7	64776.5	33533	189968	103060	73441.1	0	3720.29	0	419.626	9327.37	0	0	0	0	0	0	0	0	0	0	0	0	0	0	0	0	0
																			103168	53707.4	50617.6	52550.4	35448.1	18259.3	103168	56589.6	38197.3	0	2535.35	0	229.281	5616.38	0	0	0	0	0	0	0	0	0	0	0	0	0	0	0	0	0
																			134271	70609.3	66226.3	68045.1	46716.1	23893.2	134271	73152.9	50936.5	0	3026.1	0	136.056	7019.91	0	0	0	0	0	0	0	0	0	0	0	0	0	0	0	0	0
																			115450	60326	56674.3	58775.3	39807.3	20518.7	115450	62201.3	44994.5	0	2329.47	0	68.8541	5855.46	0	0	0	0	0	0	0	0	0	0	0	0	0	0	0	0	0
																			226926	115782	110569	116357	76465.3	39317.1	226926	130196	81195.4	0	5051.95	0	280.842	10201.3	0	0	0	0	0	0	0	0	0	0	0	0	0	0	0	0	0
																			174632	92085.8	86179.9	88452	60848.6	31237.2	174632	95500.3	66074.6	0	4324.39	0	292.939	8439.73	0	0	0	0	0	0	0	0	0	0	0	0	0	0	0	0	0
																			219498	110914	106301	113197	73254.8	37659.7	219498	121489	82878.9	0	4517.01	0	491.846	10121.2	0	0	0	0	0	0	0	0	0	0	0	0	0	0	0	0	0
																			171844	90926.4	84962.8	86881.6	60011.8	30914.6	171844	96119.7	63365.2	0	3629.88	0	409.555	8320.14	0	0	0	0	0	0	0	0	0	0	0	0	0	0	0	0	0
																			150346	77337.6	73391.4	76954.7	51001.9	26335.7	150346	83169.6	55861.5	0	3681.1	0	306.701	7327.16	0	0	0	0	0	0	0	0	0	0	0	0	0	0	0	0	0
																			262615	131600	126829	135786	86998.5	44601.4	262615	146783	98622.2	0	5679.89	0	429.714	11100	0	0	0	0	0	0	0	0	0	0	0	0	0	0	0	0	0
																			97447.1	49683.6	47323	50124.1	32797	16886.6	97447.1	52298	37479.5	0	2424.8	0	147.476	5097.35	0	0	0	0	0	0	0	0	0	0	0	0	0	0	0	0	0
																			93309.8	47999	45502.5	47807.3	31693.7	16305.3	93309.8	50700.6	35444.6	0	2132.65	0	140.525	4891.37	0	0	0	0	0	0	0	0	0	0	0	0	0	0	0	0	0
																			125747	64997.2	61426.4	64320.8	42891.7	22105.5	125747	68499.5	47728	0	2871.45	0	325.113	6323.22	0	0	0	0	0	0	0	0	0	0	0	0	0	0	0	0	0
																			166659	86651.2	81753	84906.2	57171.2	29480	166659	90894.8	63421.5	0	4069.78	0	224.309	8048.83	0	0	0	0	0	0	0	0	0	0	0	0	0	0	0	0	0
																			190103	97506.5	92721.3	97382.1	64348.4	33158.1	190103	106036	70623.6	0	4797.82	0	460.162	8185.61	0	0	0	0	0	0	0	0	0	0	0	0	0	0	0	0	0
																			100873	52347.2	49404.5	51468.9	34534.8	17812.5	100873	54787.2	38158.9	0	2521.57	0	145.626	5260.05	0	0	0	0	0	0	0	0	0	0	0	0	0	0	0	0	0
																			121121	64128.9	59921.9	61199.1	42345.4	21783.5	121121	66490.5	45362.9	0	2897.51	0	75.4447	6294.52	0	0	0	0	0	0	0	0	0	0	0	0	0	0	0	0	0
																			164853	86125.1	81036.6	83815.9	56794.7	29330.4	164853	91388.3	61096.8	0	3744.42	0	255.591	8367.43	0	0	0	0	0	0	0	0	0	0	0	0	0	0	0	0	0
																			157150	79029.7	75830.5	81319.1	52076.5	26953.2	157150	85482.7	60024.3	0	3513.54	0	282.481	7846.6	0	0	0	0	0	0	0	0	0	0	0	0	0	0	0	0	0
																			121298	63199.3	59573.8	61724.4	41684.5	21514.8	121298	68596.7	43718.1	0	2565.41	0	226.915	6190.99	0	0	0	0	0	0	0	0	0	0	0	0	0	0	0	0	0
																			162389	84966.5	79932.9	82456.6	56150.2	28816.3	162389	89452.1	61153.4	0	3712.8	0	197.706	7873.38	0	0	0	0	0	0	0	0	0	0	0	0	0	0	0	0	0
																			158005	81266	77003.3	81001.6	53583.7	27682.3	158005	85397.9	61016.1	0	3714.77	0	251.593	7624.59	0	0	0	0	0	0	0	0	0	0	0	0	0	0	0	0	0
																			77466.9	40648.8	38053.2	39413.8	26797.2	13851.6	77466.9	40652.2	30716	0	1769.13	0	167.249	4162.34	0	0	0	0	0	0	0	0	0	0	0	0	0	0	0	0	0
																			181361	92883.3	88327.1	93033.7	61285.8	31597.5	181361	100007	68088.9	0	4368.58	0	335.784	8560.1	0	0	0	0	0	0	0	0	0	0	0	0	0	0	0	0	0
																			188701	95576.9	91417.8	97283.4	63099.3	32477.6	188701	103680	71820	0	4085.42	0	226.905	8888.39	0	0	0	0	0	0	0	0	0	0	0	0	0	0	0	0	0
																			186409	97167	91521.8	94886.7	64087.8	33079.2	186409	103096	69824	0	4403.03	0	494.843	8590.45	0	0	0	0	0	0	0	0	0	0	0	0	0	0	0	0	0
																			203330	104130	99065.3	104265	68667.1	35462.7	203330	111563	77079.5	0	4917.33	0	262.078	9508.78	0	0	0	0	0	0	0	0	0	0	0	0	0	0	0	0	0
																			129926	66493.2	63148.5	66777.6	43784.5	22708.7	129926	70586.3	49630.6	0	2659.51	0	170.86	6878.9	0	0	0	0	0	0	0	0	0	0	0	0	0	0	0	0	0
																			138709	71652	67790.9	70918.1	47302.3	24349.7	138709	75205.6	52701.5	0	3312.59	0	280.996	7208.29	0	0	0	0	0	0	0	0	0	0	0	0	0	0	0	0	0
																			189290	97395	92512.9	96776.8	64324.4	33070.6	189290	106525	68648	0	4682.37	0	343.123	9091.71	0	0	0	0	0	0	0	0	0	0	0	0	0	0	0	0	0
																			79927.3	42019	39333.2	40594.1	27746.7	14272.2	79927.3	42788	30783.6	0	1743.81	0	201.399	4410.53	0	0	0	0	0	0	0	0	0	0	0	0	0	0	0	0	0
																			147756	75115.5	71683.5	76072.4	49547.2	25568.3	147756	79596.6	57170.4	0	3468.13	0	303.752	7216.95	0	0	0	0	0	0	0	0	0	0	0	0	0	0	0	0	0
																			241312	124851	118183	123129	82511.8	42339.4	241312	133930	90888.3	0	5419.81	0	262.949	10810.4	0	0	0	0	0	0	0	0	0	0	0	0	0	0	0	0	0
																			215742	109630	104744	110998	72423.7	37206.2	215742	119124	81892.2	0	5029.11	0	361.061	9335.66	0	0	0	0	0	0	0	0	0	0	0	0	0	0	0	0	0
																			166575	86658.6	81620.5	84954.5	57182.1	29476.5	166575	90473.8	64004.7	0	3605.41	0	376.363	8114.73	0	0	0	0	0	0	0	0	0	0	0	0	0	0	0	0	0
																			226372	111113	108118	118254	73362.6	37750.1	226372	122209	88617.6	0	5323.28	0	418.295	9803.55	0	0	0	0	0	0	0	0	0	0	0	0	0	0	0	0	0
																			243027	124893	118642	124385	82487.6	42405.4	243027	137438	89010.2	0	4944.14	0	633.372	11000.4	0	0	0	0	0	0	0	0	0	0	0	0	0	0	0	0	0
																			95246.3	48725.2	46338	48908.3	32163.7	16561.5	95246.3	52578.1	35438.6	0	2218.22	0	139.844	4871.62	0	0	0	0	0	0	0	0	0	0	0	0	0	0	0	0	0
																			131728	67515.5	64154.3	67573.3	44515.2	23000.3	131728	72847.8	49141	0	3026.4	0	274.977	6437.48	0	0	0	0	0	0	0	0	0	0	0	0	0	0	0	0	0
																			209208	107568	102203	107005	71042.4	36525.2	209208	117233	77311.7	0	4698.22	0	359.501	9604.86	0	0	0	0	0	0	0	0	0	0	0	0	0	0	0	0	0
																			196172	99643.3	95013.2	101158	65635.9	34007.3	196172	107515	75505.4	0	3563.87	0	411.449	9176.1	0	0	0	0	0	0	0	0	0	0	0	0	0	0	0	0	0
																			108322	56627.7	53273.6	55048.4	37348.9	19278.8	108322	60056.3	40284.4	0	2364.15	0	212.731	5404.35	0	0	0	0	0	0	0	0	0	0	0	0	0	0	0	0	0
																			255488	131281	124848	130640	86727.1	44554.3	255488	145164	92618.6	0	6389.95	0	389.428	10926.5	0	0	0	0	0	0	0	0	0	0	0	0	0	0	0	0	0
																			192219	98647.3	93766.2	98452.6	65129.1	33518.2	192219	106804	71728	0	4212.52	0	278.887	9195.27	0	0	0	0	0	0	0	0	0	0	0	0	0	0	0	0	0
																			176813	92914.9	87219.2	89593.7	61404.7	31510.3	176813	98027.3	65833.4	0	4242.99	0	245.035	8464.11	0	0	0	0	0	0	0	0	0	0	0	0	0	0	0	0	0
																			229754	119001	112499	117256	78651.5	40349.7	229754	125868	89222.7	0	4300.55	0	223.315	10139.6	0	0	0	0	0	0	0	0	0	0	0	0	0	0	0	0	0
																			172649	89146.4	84400.2	88248.4	58896.4	30250	172649	95997.1	64791.7	0	3104.5	0	368.632	8386.67	0	0	0	0	0	0	0	0	0	0	0	0	0	0	0	0	0
																			210379	109496	103314	107065	72227	37268.8	210379	117603	77968.3	0	4663.41	0	295.398	9849.26	0	0	0	0	0	0	0	0	0	0	0	0	0	0	0	0	0
																			166012	87195.9	81836.5	84175.1	57529.9	29665.9	166012	92528.5	61553.1	0	3347.34	0	262.953	8319.7	0	0	0	0	0	0	0	0	0	0	0	0	0	0	0	0	0
																			142020	74439	69921.9	72098.2	49174.4	25264.5	142020	77972	53192.2	0	3069.57	0	135.352	7650.89	0	0	0	0	0	0	0	0	0	0	0	0	0	0	0	0	0
																			134767	68718.1	65434.8	69332	45408.9	23309.1	134767	72840.4	52257.6	0	2768.23	0	294.589	6605.93	0	0	0	0	0	0	0	0	0	0	0	0	0	0	0	0	0
																			156517	82084.6	76986.9	79529.8	54142.6	27942	156517	85678.4	59583.5	0	3493.21	0	314.607	7446.89	0	0	0	0	0	0	0	0	0	0	0	0	0	0	0	0	0
																			139679	71021.6	67773.6	71905.5	46843.4	24178.3	139679	77795.2	51482.8	0	2959.97	0	300.582	7140.56	0	0	0	0	0	0	0	0	0	0	0	0	0	0	0	0	0
																			239325	123098	116992	122332	81247.3	41850.8	239325	136638	86461.3	0	5281.11	0	320.044	10624.7	0	0	0	0	0	0	0	0	0	0	0	0	0	0	0	0	0
																			204779	107496	100920	103858	70996.8	36499	204779	114467	76167.6	0	4731.98	0	326.172	9085.96	0	0	0	0	0	0	0	0	0	0	0	0	0	0	0	0	0
																			229537	114416	110546	118991	75648.7	38767.4	229537	127997	86874.7	0	4659.16	0	358.014	9648.43	0	0	0	0	0	0	0	0	0	0	0	0	0	0	0	0	0
																			158900	81717.5	77484.3	81415.3	53847.9	27869.6	158900	86965.8	59895.7	0	3656.64	0	313.548	8067.9	0	0	0	0	0	0	0	0	0	0	0	0	0	0	0	0	0
																			124401	64253.6	60792.3	63608.4	42479.8	21773.7	124401	66999.9	48139.8	0	2801.27	0	167.957	6291.88	0	0	0	0	0	0	0	0	0	0	0	0	0	0	0	0	0
																			124548	64203	60819.8	63727.8	42348.6	21854.4	124548	68318.6	46984.8	0	2664.55	0	204.517	6375.22	0	0	0	0	0	0	0	0	0	0	0	0	0	0	0	0	0
																			196089	98234.8	94596.7	101492	64931.4	33303.4	196089	108083	73841.4	0	4870.25	0	426.961	8867.9	0	0	0	0	0	0	0	0	0	0	0	0	0	0	0	0	0
																			198472	99868.6	95800	102672	65876.1	33992.5	198472	108402	76737.2	0	4016.42	0	479.876	8836.18	0	0	0	0	0	0	0	0	0	0	0	0	0	0	0	0	0
																			228146	115979	110599	117548	76574.3	39404.9	228146	123653	89268.7	0	4493.44	0	502.35	10228.7	0	0	0	0	0	0	0	0	0	0	0	0	0	0	0	0	0
																			140775	73577.6	69171.1	71604.3	48455.1	25122.6	140775	77873.8	52566.2	0	3086.55	0	261.937	6986.9	0	0	0	0	0	0	0	0	0	0	0	0	0	0	0	0	0
																			212180	109726	103864	108316	72557.4	37168.1	212180	117920	79241.2	0	4899.69	0	280.067	9839.6	0	0	0	0	0	0	0	0	0	0	0	0	0	0	0	0	0
																			230369	120120	113142	117226	79290	40829.6	230369	125929	87882.3	0	5694.89	0	451.137	10411.3	0	0	0	0	0	0	0	0	0	0	0	0	0	0	0	0	0
																			181311	93276.1	88421.7	92889	61592.1	31684	181311	99268.3	68979.6	0	4205.76	0	387.439	8469.49	0	0	0	0	0	0	0	0	0	0	0	0	0	0	0	0	0
[truncated: 3,002 more rows]
[truncated: 12 more columns]

## Sheet: Parameters
No	Mean:	Standard deviation:	Distributon	Randomised Estimate	CI low	CI high	Mean	SD	Original Estimate	Lower limit of estimate	Upper limit of estimate	Meta-analysis Reference
DIET
CHD relative risk per 106g increase in fruit intake	0.93	0.0179	Lognormal	0.93	0.89	0.96	-0.0725707	0.0193142	0.93	0	530	Dauchet L, Amouyel P, Hercberg S, Dallongeville J. Fruit and vegetable consumption and risk of coronary heart disease: a meta-analysis of cohort studies. J Nutr. 2006 Oct;136(10):2588-93.
CHD relative risk per 106g increase in vegetable intake	0.89	0.0306122	Lognormal	0.89	0.83	0.95	-0.116534	0.034448	0.89	0	583	Dauchet L, Amouyel P, Hercberg S, Dallongeville J. Fruit and vegetable consumption and risk of coronary heart disease: a meta-analysis of cohort studies. J Nutr. 2006 Oct;136(10):2588-93.
Stroke relative risk per 106g increase in fruit intake	0.89	0.0204	Lognormal	0.89	0.85	0.93	-0.116534	0.022946	0.89	0	530	Dauchet L, Amouyel P, Dallongeville J. Fruit and vegetable consumption and risk of stroke: a meta-analysis of cohort studies. Neurology. 2005 Oct 25;65(8):1193-7.
Lung cancer reduction per 80g increase in fruit intake	-0.0619	0.0191	Lognormal	0.939977	0.9	0.97	-0.0619	0.0191075	0.939977	0	400	World Cancer Research Fund/American Institute for Cancer Research. Food, Nutrition, Physical Activity, and the Prevention of Cancer: a Global Perspective. Washington DC: AICR, 2007. pg 97
Blood pressure (mmHg) reduction for 6g salt / day reduction	2.5	0.1786	Normal	5.8	2.5	9.2	5.8	1.70918	5.8	?	?	He FJ, Li J, MacGregor GA. Effect of longer term modest salt reduction on blood pressure: Cochrane systematic review and meta-analysis of randomised trials. BMJ 2013;346:f1325. doi: 10.1136/bmj.f1325
<40: CHD relative risk for 20mmHg reduction in BP	-0.7133	0.0417	Lognormal	0.490024	0.45	0.53	-0.7133	0.0417422	0.490024	?	?	Prospective Studies Collaboration. Age-specific relevance of usual blood pressure to vascular mortality: a meta-analysis of individual data for one million adults in 61 prospective studies. Lancer 2002; 360:1903-13
40-49: CHD relative risk for 20mmHg reduction in BP	-0.7133	0.0417	Lognormal	0.490024	0.45	0.53	-0.7133	0.0417422	0.490024	?	?	Prospective Studies Collaboration. Age-specific relevance of usual blood pressure to vascular mortality: a meta-analysis of individual data for one million adults in 61 prospective studies. Lancer 2002; 360:1903-14
50-59: CHD relative risk for 20mmHg reduction in BP	-0.6931	0.0152	Lognormal	0.500024	0.49	0.52	-0.6931	0.015159	0.500024	?	?	Prospective Studies Collaboration. Age-specific relevance of usual blood pressure to vascular mortality: a meta-analysis of individual data for one million adults in 61 prospective studies. Lancer 2002; 360:1903-15
60-69: CHD relative risk for 20mmHg reduction in BP	-0.6162	0.0094	Lognormal	0.539993	0.53	0.55	-0.6162	0.0094493	0.539993	?	?	Prospective Studies Collaboration. Age-specific relevance of usual blood pressure to vascular mortality: a meta-analysis of individual data for one million adults in 61 prospective studies. Lancer 2002; 360:1903-16
70-79: CHD relative risk for 20mmHg reduction in BP	-0.5108	0.0129	Lognormal	0.600015	0.58	0.61	-0.5108	0.012865	0.600015	?	?	Prospective Studies Collaboration. Age-specific relevance of usual blood pressure to vascular mortality: a meta-analysis of individual data for one million adults in 61 prospective studies. Lancer 2002; 360:1903-17
80-89: CHD relative risk for 20mmHg reduction in BP	-0.4005	0.0229	Lognormal	0.669985	0.64	0.7	-0.4005	0.0228602	0.669985	?	?	Prospective Studies Collaboration. Age-specific relevance of usual blood pressure to vascular mortality: a meta-analysis of individual data for one million adults in 61 prospective studies. Lancer 2002; 360:1903-18
90+: CHD relative risk for 20mmHg reduction in BP	-0.4005	0.0229	Lognormal	0.669985	0.64	0.7	-0.4005	0.0228602	0.669985	?	?	Prospective Studies Collaboration. Age-specific relevance of usual blood pressure to vascular mortality: a meta-analysis of individual data for one million adults in 61 prospective studies. Lancer 2002; 360:1903-19
<40: Stroke relative risk for 20mmHg reduction in BP	-1.0217	0.0569	Lognormal	0.359982	0.32	0.4	-1.0217	0.0569244	0.359982	?	?	Prospective Studies Collaboration. Age-specific relevance of usual blood pressure to vascular mortality: a meta-analysis of individual data for one million adults in 61 prospective studies. Lancer 2002; 360:1903-20
40-49: Stroke relative risk for 20mmHg reduction in BP	-1.0217	0.0569	Lognormal	0.359982	0.32	0.4	-1.0217	0.0569244	0.359982	?	?	Prospective Studies Collaboration. Age-specific relevance of usual blood pressure to vascular mortality: a meta-analysis of individual data for one million adults in 61 prospective studies. Lancer 2002; 360:1903-21
50-59: Stroke relative risk for 20mmHg reduction in BP	-0.9676	0.0341	Lognormal	0.379994	0.35	0.4	-0.9676	0.0340641	0.379994	?	?	Prospective Studies Collaboration. Age-specific relevance of usual blood pressure to vascular mortality: a meta-analysis of individual data for one million adults in 61 prospective studies. Lancer 2002; 360:1903-22
60-69: Stroke relative risk for 20mmHg reduction in BP	-0.844	0.0237	Lognormal	0.429987	0.41	0.45	-0.844	0.0237476	0.429987	?	?	Prospective Studies Collaboration. Age-specific relevance of usual blood pressure to vascular mortality: a meta-analysis of individual data for one million adults in 61 prospective studies. Lancer 2002; 360:1903-23
70-79: Stroke relative risk for 20mmHg reduction in BP	-0.6931	0.0204	Lognormal	0.500024	0.48	0.52	-0.6931	0.0204191	0.500024	?	?	Prospective Studies Collaboration. Age-specific relevance of usual blood pressure to vascular mortality: a meta-analysis of individual data for one million adults in 61 prospective studies. Lancer 2002; 360:1903-24
80-89: Stroke relative risk for 20mmHg reduction in BP	-0.4005	0.0305	Lognormal	0.669985	0.63	0.71	-0.4005	0.0304962	0.669985	?	?	Prospective Studies Collaboration. Age-specific relevance of usual blood pressure to vascular mortality: a meta-analysis of individual data for one million adults in 61 prospective studies. Lancer 2002; 360:1903-25
90+: Stroke relative risk for 20mmHg reduction in BP	-0.4005	0.0305	Lognormal	0.669985	0.63	0.71	-0.4005	0.0304962	0.669985	?	?	Prospective Studies Collaboration. Age-specific relevance of usual blood pressure to vascular mortality: a meta-analysis of individual data for one million adults in 61 prospective studies. Lancer 2002; 360:1903-26
Heart failure RR for 20mmHg reduction in BP	-0.6349	0.0526	Lognormal	0.529988	0.48	0.59	-0.6349	0.0526368	0.529988	?	?	Prospective Studies Collaboration. Age-specific relevance of usual blood pressure to vascular mortality: a meta-analysis of individual data for one million adults in 61 prospective studies. Lancer 2002; 360:1903-27
Aortic aneurysm RR for 20mmHg reduction in BP	-0.5978	0.06	Lognormal	0.55002	0.49	0.62	-0.5978	0.0600291	0.55002	?	?	Prospective Studies Collaboration. Age-specific relevance of usual blood pressure to vascular mortality: a meta-analysis of individual data for one million adults in 61 prospective studies. Lancer 2002; 360:1903-28
Hypertensive disease RR for 20mmHg reduction in BP	-1.5141	0.0569	Lognormal	0.220006	0.2	0.25	-1.5141	0.0569244	0.220006	?	?	Prospective Studies Collaboration. Age-specific relevance of usual blood pressure to vascular mortality: a meta-analysis of individual data for one million adults in 61 prospective studies. Lancer 2002; 360:1903-29
Rheumatic heart disease RR for 20mmHg reduction in BP	-0.3011	0.0964	Lognormal	0.740004	0.61	0.89	-0.3011	0.096368	0.740004	?	?	Prospective Studies Collaboration. Age-specific relevance of usual blood pressure to vascular mortality: a meta-analysis of individual data for one million adults in 61 prospective studies. Lancer 2002; 360:1903-30
Pulmonary embolism RR for 20mmHg reduction in BP	-0.3285	0.0948	Lognormal	0.720003	0.6	0.87	-0.3285	0.0947866	0.720003	?	?	Prospective Studies Collaboration. Age-specific relevance of usual blood pressure to vascular mortality: a meta-analysis of individual data for one million adults in 61 prospective studies. Lancer 2002; 360:1903-31
Decrease in Total Serum Cholesterol (mmol/l) for a 1% decrease in total fat as a % of total energy	0.02	0.005	Normal	0.02	0.0102	0.0298	0.02	0.005	0.02	?	?	Clarke R, Frost C, Collins R, Appleby P, Peto R. Dietary lipids and blood cholesterol: quantitative analysis of metabolic ward studies. BMJ 1997; 314
Decrease in Total Serum Cholesterol (mmol/l) for a 1% decrease in saturated fat as a % of total energy	0.052	0.003	Normal	0.052	0.04612	0.05788	0.052	0.003	0.052	?	?	Clarke R, Frost C, Collins R, Appleby P, Peto R. Dietary lipids and blood cholesterol: quantitative analysis of metabolic ward studies. BMJ 1997; 315
Decrease in Total Serum Cholesterol (mmol/l) for a 1% decrease in PUFA as a % of total energy	-0.026	0.004	Normal	-0.026	-0.03384	-0.01816	-0.026	0.004	-0.026	?	?	Clarke R, Frost C, Collins R, Appleby P, Peto R. Dietary lipids and blood cholesterol: quantitative analysis of metabolic ward studies. BMJ 1997; 316
Decrease in Total Serum Cholesterol (mmol/l) for a 1% decrease in MUFA as a % of total energy	0.005	0.003	Normal	0.005	-0.00088	0.01088	0.005	0.003	0.005	?	?	Clarke R, Frost C, Collins R, Appleby P, Peto R. Dietary lipids and blood cholesterol: quantitative analysis of metabolic ward studies. BMJ 1997; 317
Decrease in Total Serum Cholesterol (mmol/l) for a 1mg/d decrease in dietary cholesterol	0.0007	0.0001	Normal	0.0007	0.000504	0.000896	0.0007	0.0001	0.0007	?	?	Clarke R, Frost C, Collins R, Appleby P, Peto R. Dietary lipids and blood cholesterol: quantitative analysis of metabolic ward studies. BMJ 1997; 318
<40: CHD relative risk for 1 mmol/l decrease in Total Serum Cholesterol	-0.821	0.0341	Lognormal	0.439991	0.42	0.48	-0.821	0.0340641	0.439991	?	?	Prospective studies collaboration. Blood cholesterol and vascular mortality by age, sex, and blood pressure: a meta-analysis of individual data from 61 prosspective studies with 55000 vascular deaths. Lancet 2007; 370:1829-39
40-49: CHD relative risk for 1 mmol/l decrease in Total Serum Cholesterol	-0.821	0.0341	Lognormal	0.439991	0.42	0.48	-0.821	0.0340641	0.439991	?	?	Prospective studies collaboration. Blood cholesterol and vascular mortality by age, sex, and blood pressure: a meta-analysis of individual data from 61 prosspective studies with 55000 vascular deaths. Lancet 2007; 370:1829-40
50-59: CHD relative risk for 1 mmol/l decrease in Total Serum Cholesterol	-0.5447	0.0218	Lognormal	0.580016	0.56	0.61	-0.5447	0.0218169	0.580016	?	?	Prospective studies collaboration. Blood cholesterol and vascular mortality by age, sex, and blood pressure: a meta-analysis of individual data from 61 prosspective studies with 55000 vascular deaths. Lancet 2007; 370:1829-41
60-69: CHD relative risk for 1 mmol/l decrease in Total Serum Cholesterol	-0.3285	0.0178	Lognormal	0.720003	0.69	0.74	-0.3285	0.0178466	0.720003	?	?	Prospective studies collaboration. Blood cholesterol and vascular mortality by age, sex, and blood pressure: a meta-analysis of individual data from 61 prosspective studies with 55000 vascular deaths. Lancet 2007; 370:1829-42
70-79: CHD relative risk for 1 mmol/l decrease in Total Serum Cholesterol	-0.1985	0.0155	Lognormal	0.81996	0.8	0.85	-0.1985	0.0154655	0.81996	?	?	Prospective studies collaboration. Blood cholesterol and vascular mortality by age, sex, and blood pressure: a meta-analysis of individual data from 61 prosspective studies with 55000 vascular deaths. Lancet 2007; 370:1829-43
80-89: CHD relative risk for 1 mmol/l decrease in Total Serum Cholesterol	-0.1625	0.0209	Lognormal	0.850016	0.82	0.89	-0.1625	0.0208972	0.850016	?	?	Prospective studies collaboration. Blood cholesterol and vascular mortality by age, sex, and blood pressure: a meta-analysis of individual data from 61 prosspective studies with 55000 vascular deaths. Lancet 2007; 370:1829-44
90+: CHD relative risk for 1 mmol/l decrease in Total Serum Cholesterol	-0.1625	0.0209	Lognormal	0.850016	0.82	0.89	-0.1625	0.0208972	0.850016	?	?	Prospective studies collaboration. Blood cholesterol and vascular mortality by age, sex, and blood pressure: a meta-analysis of individual data from 61 prosspective studies with 55000 vascular deaths. Lancet 2007; 370:1829-45
<40: Stroke relative risk for 1 mmol/l decrease in Total Serum Cholesterol	-0.1054	0.0367	Lognormal	0.899964	0.84	0.97	-0.1054	0.0367077	0.899964	?	?	Prospective studies collaboration. Blood cholesterol and vascular mortality by age, sex, and blood pressure: a meta-analysis of individual data from 61 prosspective studies with 55000 vascular deaths. Lancet 2007; 370:1829-46
40-49: Stroke relative risk for 1 mmol/l decrease in Total Serum Cholesterol	-0.1054	0.0367	Lognormal	0.899964	0.84	0.97	-0.1054	0.0367077	0.899964	?	?	Prospective studies collaboration. Blood cholesterol and vascular mortality by age, sex, and blood pressure: a meta-analysis of individual data from 61 prosspective studies with 55000 vascular deaths. Lancet 2007; 370:1829-47
50-59: Stroke relative risk for 1 mmol/l decrease in Total Serum Cholesterol	0.0198	0.0274	Lognormal	0.9	0.84	0.97	-0.105361	0.0367077	0.9	?	?	Prospective studies collaboration. Blood cholesterol and vascular mortality by age, sex, and blood pressure: a meta-analysis of individual data from 61 prosspective studies with 55000 vascular deaths. Lancet 2007; 370:1829-48
60-69: Stroke relative risk for 1 mmol/l decrease in Total Serum Cholesterol	0.0198	0.0274	Lognormal	1.02	0.97	1.08	0.0198	0.0274031	1.02	?	?	Prospective studies collaboration. Blood cholesterol and vascular mortality by age, sex, and blood pressure: a meta-analysis of individual data from 61 prosspective studies with 55000 vascular deaths. Lancet 2007; 370:1829-49
70-79: Stroke relative risk for 1 mmol/l decrease in Total Serum Cholesterol	0.0392	0.0245	Lognormal	1.03998	0.99	1.09	0.0392	0.024548	1.03998	?	?	Prospective studies collaboration. Blood cholesterol and vascular mortality by age, sex, and blood pressure: a meta-analysis of individual data from 61 prosspective studies with 55000 vascular deaths. Lancet 2007; 370:1829-50
80-89: Stroke relative risk for 1 mmol/l decrease in Total Serum Cholesterol	0.0583	0.0312	Lognormal	1.06003	1	1.13	0.0583	0.031178	1.06003	?	?	Prospective studies collaboration. Blood cholesterol and vascular mortality by age, sex, and blood pressure: a meta-analysis of individual data from 61 prosspective studies with 55000 vascular deaths. Lancet 2007; 370:1829-51
90+: Stroke relative risk for 1 mmol/l decrease in Total Serum Cholesterol	0.0583	0.0312	Lognormal	1.06003	1	1.13	0.0583	0.031178	1.06003	?	?	Prospective studies collaboration. Blood cholesterol and vascular mortality by age, sex, and blood pressure: a meta-analysis of individual data from 61 prosspective studies with 55000 vascular deaths. Lancet 2007; 370:1829-52
OBESITY				Estimate	CI low	CI high	Mean	SD	Estimate
CHD RR for 5 BMI increase: BMI 15-25, men	0.239	0.0461	Lognormal	1.26998	1.16	1.39	0.239	0.0461438	1.26998	0	50	Prospective studies collaboration. Body-mass index and cause specific mortality in 900000 adults: collaborative analyses of 57 prospective studies. Lancet 2009; 373:1083-96
CHD RR for 5 BMI increase: BMI 15-25, women	0.01	0.0807	Lognormal	1.01005	0.86	1.18	0.01	0.0806983	1.01005	0	50	Prospective studies collaboration. Body-mass index and cause specific mortality in 900000 adults: collaborative analyses of 57 prospective studies. Lancet 2009; 373:1083-97
CHD RR for 5 BMI increase: BMI 25-50, men	0.3507	0.0235	Lognormal	1.42006	1.35	1.48	0.3507	0.0234534	1.42006	0	50	Prospective studies collaboration. Body-mass index and cause specific mortality in 900000 adults: collaborative analyses of 57 prospective studies. Lancet 2009; 373:1083-98
CHD RR for 5 BMI increase: BMI 25-50, women	0.3001	0.0283	Lognormal	1.34999	1.28	1.43	0.3001	0.028269	1.34999	0	50	Prospective studies collaboration. Body-mass index and cause specific mortality in 900000 adults: collaborative analyses of 57 prospective studies. Lancet 2009; 373:1083-99
Stroke RR for 5 BMI increase: BMI 15-25	-0.0834	0.0582	Lognormal	0.919983	0.82	1.03	-0.0834	0.0581658	0.919983	0	50	Prospective studies collaboration. Body-mass index and cause specific mortality in 900000 adults: collaborative analyses of 57 prospective studies. Lancet 2009; 373:1083-100
Stroke RR for 5 BMI increase: BMI 25-50	0.3293	0.0311	Lognormal	1.38999	1.31	1.48	0.3293	0.0311263	1.38999	0	50	Prospective studies collaboration. Body-mass index and cause specific mortality in 900000 adults: collaborative analyses of 57 prospective studies. Lancet 2009; 373:1083-101
Heart failure RR for 5 BMI increase: BMI 15-25	-0.0726	0.171	Lognormal	0.929973	0.66	1.29	-0.0726	0.170959	0.929973	0	50	Prospective studies collaboration. Body-mass index and cause specific mortality in 900000 adults: collaborative analyses of 57 prospective studies. Lancet 2009; 373:1083-102
Heart failure RR for 5 BMI increase: BMI 25-50	0.6206	0.0928	Lognormal	1.86004	1.55	2.23	0.6206	0.0927925	1.86004	0	50	Prospective studies collaboration. Body-mass index and cause specific mortality in 900000 adults: collaborative analyses of 57 prospective studies. Lancet 2009; 373:1083-103
Hypertensive disease RR for 5 BMI increase: BMI 15-25	0.157	0.2109	Lognormal	1.17	0.77	1.76	0.157	0.210887	1.17	0	50	Prospective studies collaboration. Body-mass index and cause specific mortality in 900000 adults: collaborative analyses of 57 prospective studies. Lancet 2009; 373:1083-104
Hypertensive disease RR for 5 BMI increase: BMI 25-50	0.708	0.0763	Lognormal	2.02993	1.75	2.36	0.708	0.0762872	2.02993	0	50	Prospective studies collaboration. Body-mass index and cause specific mortality in 900000 adults: collaborative analyses of 57 prospective studies. Lancet 2009; 373:1083-105
Diabetes RR for 5 BMI increase: BMI 15-25	-0.0408	0.2464	Lognormal	0.960021	0.59	1.55	-0.0408	0.2464	0.960021	0	50	Prospective studies collaboration. Body-mass index and cause specific mortality in 900000 adults: collaborative analyses of 57 prospective studies. Lancet 2009; 373:1083-106
Diabetes RR for 5 BMI increase: BMI 25-50	0.7701	0.0672	Lognormal	2.15998	1.89	2.46	0.7701	0.0672409	2.15998	0	50	Prospective studies collaboration. Body-mass index and cause specific mortality in 900000 adults: collaborative analyses of 57 prospective studies. Lancet 2009; 373:1083-107
Kidney disease RR for 5 BMI increase: BMI 15-25	0.131	0.2225	Lognormal	1.13997	0.74	1.77	0.131	0.222471	1.13997	0	50	Prospective studies collaboration. Body-mass index and cause specific mortality in 900000 adults: collaborative analyses of 57 prospective studies. Lancet 2009; 373:1083-108
Kidney disease RR for 5 BMI increase: BMI 25-50	0.4637	0.1146	Lognormal	1.58995	1.27	1.99	0.4637	0.114571	1.58995	0	50	Prospective studies collaboration. Body-mass index and cause specific mortality in 900000 adults: collaborative analyses of 57 prospective studies. Lancet 2009; 373:1083-109
Liver disease RR for 5 BMI increase: BMI 15-25	-0.3147	0.1572	Lognormal	0.730008	0.54	1	-0.3147	0.15719	0.730008	0	50	Prospective studies collaboration. Body-mass index and cause specific mortality in 900000 adults: collaborative analyses of 57 prospective studies. Lancet 2009; 373:1083-110
Liver disease RR for 5 BMI increase: BMI 25-50	0.5822	0.0767	Lognormal	1.78997	1.54	2.08	0.5822	0.07668	1.78997	0	50	Prospective studies collaboration. Body-mass index and cause specific mortality in 900000 adults: collaborative analyses of 57 prospective studies. Lancet 2009; 373:1083-111
Pancreas cancer relative risk for 5.0 BMI increase	0.131	0.0335	Lognormal	1.1	1.02	1.19	0.0953102	0.0393242	1.1	0	50	Norat T, Aune D, Vieira AR, Chan D, Rosenblatt DN, Vieira R. WCRF/AICR Systematic Literature Review Continuous Update Project Report: The Associations between Food, Nutrition and Physical Activity and the Risk of Pancreatic Cancer (2011)
Colorectal cancer relative risk for 1.0 BMI increase	0.0296	0.005	Lognormal	1.03004	1.02	1.04	0.0296	0.00495359	1.03004	0	50	World Cancer Research Fund/American Institute for Cancer Research. Food, Nutrition, Physical Activity, and the Prevention of Cancer: a Global Perspective. Washington DC: AICR, 2007. pg 216
Breast cancer relative risk for 2.0 BMI increase, premenopausal (under 60)	-0.0619	0.0082	Lognormal	0.94	0.92	0.95	-0.0618754	0.00818579	0.94	0	50	World Cancer Research Fund/American Institute for Cancer Research. Food, Nutrition, Physical Activity, and the Prevention of Cancer: a Global Perspective. Washington DC: AICR, 2007. pg 220
Breast cancer relative risk for 2.0 BMI increase, postmenopausal (over 60)	0.0296	0.0075	Lognormal	1.03	1.01	1.04	0.0295588	0.00746693	1.03	0	50	World Cancer Research Fund/American Institute for Cancer Research. Food, Nutrition, Physical Activity, and the Prevention of Cancer: a Global Perspective. Washington DC: AICR, 2007. pg 219
Endometrial cancer relative risk for 5.0 BMI increase	0.4187	0.0618	Lognormal	1.51998	1.35	1.72	0.4187	0.0617907	1.51998	0	50	World Cancer Research Fund/American Institute for Cancer Research. Food, Nutrition, Physical Activity, and the Prevention of Cancer: a Global Perspective. Washington DC: AICR, 2007. pg 221
Gallbladder cancer relative risk for 5.0 BMI increase	0.207	0.0352	Lognormal	1.22998	1.15	1.32	0.207	0.0351709	1.22998	0	50	World Cancer Research Fund/American Institute for Cancer Research. Food, Nutrition, Physical Activity, and the Prevention of Cancer: a Global Perspective. Washington DC: AICR, 2007. pg 223
Kidney cancer relative risk for 5.0 BMI increase	0.27	0.0291	Lognormal	1.30996	1.24	1.39	0.27	0.0291307	1.30996	0	50	World Cancer Research Fund/American Institute for Cancer Research. Food, Nutrition, Physical Activity, and the Prevention of Cancer: a Global Perspective. Washington DC: AICR, 2007. pg 223
Colorectal cancer relative risk for 10g/day fibre increase (men)			Lognormal	0.88	0.78	0.99	-0.127833	0.0608191	0.88	0	50	Norat T, Chan D, Lau R, Aune D, Vieira R. WCRF/AICR Systematic Literature Review Continuous Update Project Report: The Associations between Food, Nutrition and Physical Activity and the Risk of Colorectal Cancer (2010)
Colorectal cancer relative risk for 10g/day fibre increase (women)			Lognormal	0.92	0.87	0.98	-0.0833816	0.0303723	0.92	0	50	Norat T, Chan D, Lau R, Aune D, Vieira R. WCRF/AICR Systematic Literature Review Continuous Update Project Report: The Associations between Food, Nutrition and Physical Activity and the Risk of Colorectal Cancer (2010)
First stroke incidence relative risk for 7g/day increase in fibre			Lognormal	0.93	0.88	0.98	-0.0725707	0.0274568	0.93	5	35	Threapleton DE, Greenwood DC, Evans CE, Cleghorn CL, Nykjaer C, Woodhead C, Cade JE, Gale CP, Burley VJ. Dietary fiber intake and risk of first stroke: a systematic review and meta-analysis. Stroke 2013; 44:1360-1368
CHD mortality relative risk for 10g/day increase in dietary fibre	-0.2107	0.0625	Lognormal	0.810017	0.72	0.92	-0.2107	0.0625312	0.810017	12	27	Pereira M, O'Reilly E, Augustsson K, Fraser GE, Goldbourt U, Heitmann BL, Hallmans G, Knekt P, Pietinen P, Spiegelman D, Stevens J, Virtamo J, Willett WC, Ascherio A. Dietary fiber and risk of coronary heart disease: a pooled analysis of cohort studies. Arch Int Med. 2004;164(4):370-6
SMOKING				Estimate	CI low	CI high	Mean	SD	Estimate
COPD relative risk for male current smokers	2.37955	0.128484	Lognormal	10.8	8.4	13.9	2.37955	0.128484	10.8	cat	cat	Thun MJ, Apicella LF, Henley SJ. Smoking vs other risk factors as the cause of smoking-attributable deaths: confounding in the courtroom. JAMA. 2000 Aug 9;284(6):706-12.
COPD relative risk for male former smokers	2.05412	0.120942	Lognormal	7.8	6.1	9.8	2.05412	0.120942	7.8	cat	cat	Thun MJ, Apicella LF, Henley SJ. Smoking vs other risk factors as the cause of smoking-attributable deaths: confounding in the courtroom. JAMA. 2000 Aug 9;284(6):706-12.
COPD relative risk for female current smokers	2.5096	0.109378	Lognormal	12.3	9.9	15.2	2.5096	0.109378	12.3	cat	cat	Thun MJ, Apicella LF, Henley SJ. Smoking vs other risk factors as the cause of smoking-attributable deaths: confounding in the courtroom. JAMA. 2000 Aug 9;284(6):706-12.
COPD relative risk for female former smokers	2.18605	0.113992	Lognormal	8.9	7.1	11.1	2.18605	0.113992	8.9	cat	cat	Thun MJ, Apicella LF, Henley SJ. Smoking vs other risk factors as the cause of smoking-attributable deaths: confounding in the courtroom. JAMA. 2000 Aug 9;284(6):706-12.
IHD relative risk 35-64y males current smokers	0.955511	0.048276	Lognormal	2.6	2.4	2.9	0.955511	0.048276	2.6	cat	cat	Thun MJ, Apicella LF, Henley SJ. Smoking vs other risk factors as the cause of smoking-attributable deaths: confounding in the courtroom. JAMA. 2000 Aug 9;284(6):706-12.
IHD relative risk 35-64y males former smokers	0.470004	0.0495296	Lognormal	1.6	1.4	1.7	0.470004	0.0495296	1.6	cat	cat	Thun MJ, Apicella LF, Henley SJ. Smoking vs other risk factors as the cause of smoking-attributable deaths: confounding in the courtroom. JAMA. 2000 Aug 9;284(6):706-12.
IHD relative risk >65y males current smokers	0.405465	0.0529692	Lognormal	1.5	1.3	1.6	0.405465	0.0529692	1.5	cat	cat	Thun MJ, Apicella LF, Henley SJ. Smoking vs other risk factors as the cause of smoking-attributable deaths: confounding in the courtroom. JAMA. 2000 Aug 9;284(6):706-12.
IHD relative risk >65y males former smokers	0.182322	0.0221968	Lognormal	1.2	1.1	1.2	0.182322	0.0221968	1.2	cat	cat	Thun MJ, Apicella LF, Henley SJ. Smoking vs other risk factors as the cause of smoking-attributable deaths: confounding in the courtroom. JAMA. 2000 Aug 9;284(6):706-12.
IHD relative risk 35-64y females current smokers	1.16315	0.0641108	Lognormal	3.2	2.8	3.6	1.16315	0.0641108	3.2	cat	cat	Thun MJ, Apicella LF, Henley SJ. Smoking vs other risk factors as the cause of smoking-attributable deaths: confounding in the courtroom. JAMA. 2000 Aug 9;284(6):706-12.
IHD relative risk 35-64y females former smokers	0.336472	0.0888537	Lognormal	1.4	1.2	1.7	0.336472	0.0888537	1.4	cat	cat	Thun MJ, Apicella LF, Henley SJ. Smoking vs other risk factors as the cause of smoking-attributable deaths: confounding in the courtroom. JAMA. 2000 Aug 9;284(6):706-12.
IHD relative risk >65y females current smokers	0.530628	0.0438394	Lognormal	1.7	1.6	1.9	0.530628	0.0438394	1.7	cat	cat	Thun MJ, Apicella LF, Henley SJ. Smoking vs other risk factors as the cause of smoking-attributable deaths: confounding in the courtroom. JAMA. 2000 Aug 9;284(6):706-12.
IHD relative risk >65y females former smokers	0.336472	0.0365053	Lognormal	1.4	1.3	1.5	0.336472	0.0365053	1.4	cat	cat	Thun MJ, Apicella LF, Henley SJ. Smoking vs other risk factors as the cause of smoking-attributable deaths: confounding in the courtroom. JAMA. 2000 Aug 9;284(6):706-12.
Stroke relative risk 35-64y males current smokers	0.875469	0.130313	Lognormal	2.4	1.8	3	0.875469	0.130313	2.4	cat	cat	Thun MJ, Apicella LF, Henley SJ. Smoking vs other risk factors as the cause of smoking-attributable deaths: confounding in the courtroom. JAMA. 2000 Aug 9;284(6):706-12.
Stroke relative risk 35-64y males former smokers	0	0.142759	Lognormal	1	0.8	1.4	0	0.142759	1	cat	cat	Thun MJ, Apicella LF, Henley SJ. Smoking vs other risk factors as the cause of smoking-attributable deaths: confounding in the courtroom. JAMA. 2000 Aug 9;284(6):706-12.
Stroke relative risk >65y males current smokers	0.405465	0.103435	Lognormal	1.5	1.2	1.8	0.405465	0.103435	1.5	cat	cat	Thun MJ, Apicella LF, Henley SJ. Smoking vs other risk factors as the cause of smoking-attributable deaths: confounding in the courtroom. JAMA. 2000 Aug 9;284(6):706-12.
Stroke relative risk >65y males former smokers	0	0.0733883	Lognormal	1	0.9	1.2	0	0.0733883	1	cat	cat	Thun MJ, Apicella LF, Henley SJ. Smoking vs other risk factors as the cause of smoking-attributable deaths: confounding in the courtroom. JAMA. 2000 Aug 9;284(6):706-12.
Stroke relative risk 35-64y females current smokers	1.335	0.106163	Lognormal	3.8	3.1	4.7	1.335	0.106163	3.8	cat	cat	Thun MJ, Apicella LF, Henley SJ. Smoking vs other risk factors as the cause of smoking-attributable deaths: confounding in the courtroom. JAMA. 2000 Aug 9;284(6):706-12.
Stroke relative risk 35-64y females former smokers	0.405465	0.152509	Lognormal	1.5	1.1	2	0.405465	0.152509	1.5	cat	cat	Thun MJ, Apicella LF, Henley SJ. Smoking vs other risk factors as the cause of smoking-attributable deaths: confounding in the courtroom. JAMA. 2000 Aug 9;284(6):706-12.
Stroke relative risk >65y females current smokers	0.470004	0.0779035	Lognormal	1.6	1.4	1.9	0.470004	0.0779035	1.6	cat	cat	Thun MJ, Apicella LF, Henley SJ. Smoking vs other risk factors as the cause of smoking-attributable deaths: confounding in the courtroom. JAMA. 2000 Aug 9;284(6):706-12.
Stroke relative risk >65y females former smokers	0.182322	0.0858348	Lognormal	1.2	1	1.4	0.182322	0.0858348	1.2	cat	cat	Thun MJ, Apicella LF, Henley SJ. Smoking vs other risk factors as the cause of smoking-attributable deaths: confounding in the courtroom. JAMA. 2000 Aug 9;284(6):706-12.
Diabetes relative risk current smokers	0.364643	0.0478055	Lognormal	1.44	1.31	1.58	0.364643	0.0478055	1.44	cat	cat	Willi C, Bodenmann P, Ghali WA, Faris PD, Cornuz J. Active smoking and the risk of type 2 diabetes: a systematic review and meta-analysis. JAMA. 2007 Dec 12;298(22):2654-64.
Diabetes relative risk former smokers	0.207014	0.0393242	Lognormal	1.23	1.14	1.33	0.207014	0.0393242	1.23	cat	cat	Willi C, Bodenmann P, Ghali WA, Faris PD, Cornuz J. Active smoking and the risk of type 2 diabetes: a systematic review and meta-analysis. JAMA. 2007 Dec 12;298(22):2654-64.
Ca Lung relative risk current smokers	2.19277	0.149651	Lognormal	8.96	6.73	12.1	2.19277	0.149651	8.96	cat	cat	Gandini S, Botteri E, Iodice S, Boniol M, Lowenfels AB, Maisonneuve P, Boyle P. Tobacco smoking and cancer: a meta-analysis. Int J Cancer. 2008 Jan 1;122(1):155-64.
Ca Lung relative risk former smokers	1.34807	0.167443	Lognormal	3.85	2.77	5.34	1.34807	0.167443	3.85	cat	cat	Gandini S, Botteri E, Iodice S, Boniol M, Lowenfels AB, Maisonneuve P, Boyle P. Tobacco smoking and cancer: a meta-analysis. Int J Cancer. 2008 Jan 1;122(1):155-64.
Ca Upper digestive relative risk current smokers	1.27257	0.135877	Lognormal	3.57	2.63	4.48	1.27257	0.135877	3.57	cat	cat	Gandini S, Botteri E, Iodice S, Boniol M, Lowenfels AB, Maisonneuve P, Boyle P. Tobacco smoking and cancer: a meta-analysis. Int J Cancer. 2008 Jan 1;122(1):155-64.
Ca Upper digestive relative risk former smokers	0.165514	0.245361	Lognormal	1.18	0.73	1.91	0.165514	0.245361	1.18	cat	cat	Gandini S, Botteri E, Iodice S, Boniol M, Lowenfels AB, Maisonneuve P, Boyle P. Tobacco smoking and cancer: a meta-analysis. Int J Cancer. 2008 Jan 1;122(1):155-64.
Ca Larynx relative risk current smokers	1.94305	0.4073	Lognormal	6.98	3.14	15.5	1.94305	0.4073	6.98	cat	cat	Gandini S, Botteri E, Iodice S, Boniol M, Lowenfels AB, Maisonneuve P, Boyle P. Tobacco smoking and cancer: a meta-analysis. Int J Cancer. 2008 Jan 1;122(1):155-64.
Ca Larynx relative risk former smokers	1.53687	0.167122	Lognormal	4.65	3.35	6.45	1.53687	0.167122	4.65	cat	cat	Gandini S, Botteri E, Iodice S, Boniol M, Lowenfels AB, Maisonneuve P, Boyle P. Tobacco smoking and cancer: a meta-analysis. Int J Cancer. 2008 Jan 1;122(1):155-64.
Ca Stomach relative risk current smokers	0.494696	0.0900558	Lognormal	1.64	1.37	1.95	0.494696	0.0900558	1.64	cat	cat	Gandini S, Botteri E, Iodice S, Boniol M, Lowenfels AB, Maisonneuve P, Boyle P. Tobacco smoking and cancer: a meta-analysis. Int J Cancer. 2008 Jan 1;122(1):155-64.
Ca Stomach relative risk former smokers	0.270027	0.0564879	Lognormal	1.31	1.17	1.46	0.270027	0.0564879	1.31	cat	cat	Gandini S, Botteri E, Iodice S, Boniol M, Lowenfels AB, Maisonneuve P, Boyle P. Tobacco smoking and cancer: a meta-analysis. Int J Cancer. 2008 Jan 1;122(1):155-64.
Ca Liver relative risk current smokers	0.444686	0.0947184	Lognormal	1.56	1.29	1.87	0.444686	0.0947184	1.56	cat	cat	Lee YC, Cohet C, Yang YC, Stayner L, Hashibe M, Straif K. Meta-analysis of epidemiologic studies on cigarette smoking and liver cancer. Int J Epidemiol. 2009 Dec;38(6):1497-511. doi: 10.1093/ije/dyp280. Epub 2009 Aug 31.
Ca Liver relative risk former smokers	0.398776	0.174405	Lognormal	1.49	1.06	2.1	0.398776	0.174405	1.49	cat	cat	Lee YC, Cohet C, Yang YC, Stayner L, Hashibe M, Straif K. Meta-analysis of epidemiologic studies on cigarette smoking and liver cancer. Int J Epidemiol. 2009 Dec;38(6):1497-511. doi: 10.1093/ije/dyp280. Epub 2009 Aug 31.
Ca Pancreas relative risk current smokers	0.530628	0.0599473	Lognormal	1.7	1.51	1.91	0.530628	0.0599473	1.7	cat	cat	Gandini S, Botteri E, Iodice S, Boniol M, Lowenfels AB, Maisonneuve P, Boyle P. Tobacco smoking and cancer: a meta-analysis. Int J Cancer. 2008 Jan 1;122(1):155-64.
Ca Pancreas relative risk former smokers	0.165514	0.0627444	Lognormal	1.18	1.04	1.33	0.165514	0.0627444	1.18	cat	cat	Gandini S, Botteri E, Iodice S, Boniol M, Lowenfels AB, Maisonneuve P, Boyle P. Tobacco smoking and cancer: a meta-analysis. Int J Cancer. 2008 Jan 1;122(1):155-64.
Ca Endometrium relative risk current smokers	-0.301105	0.0693708	Lognormal	0.74	0.64	0.84	-0.301105	0.0693708	0.74	cat	cat	Zhou B, Yang L, Sun Q, Cong R, Gu H, Tang N, Zhu H, Wang B. Cigarette smoking and the risk of endometrial cancer: a meta-analysis. Am J Med. 2008 Jun;121(6):501-508.e3. doi: 10.1016/j.amjmed.2008.01.044.
Ca Endometrium relative risk former smokers	-0.127833	0.0608191	Lognormal	0.88	0.78	0.99	-0.127833	0.0608191	0.88	cat	cat	Zhou B, Yang L, Sun Q, Cong R, Gu H, Tang N, Zhu H, Wang B. Cigarette smoking and the risk of endometrial cancer: a meta-analysis. Am J Med. 2008 Jun;121(6):501-508.e3. doi: 10.1016/j.amjmed.2008.01.044.
Ca Kidney relative risk current smokers	0.41871	0.0685475	Lognormal	1.52	1.33	1.74	0.41871	0.0685475	1.52	cat	cat	Gandini S, Botteri E, Iodice S, Boniol M, Lowenfels AB, Maisonneuve P, Boyle P. Tobacco smoking and cancer: a meta-analysis. Int J Cancer. 2008 Jan 1;122(1):155-64.
Ca Kidney relative risk former smokers	0.223144	0.0468833	Lognormal	1.25	1.14	1.37	0.223144	0.0468833	1.25	cat	cat	Gandini S, Botteri E, Iodice S, Boniol M, Lowenfels AB, Maisonneuve P, Boyle P. Tobacco smoking and cancer: a meta-analysis. Int J Cancer. 2008 Jan 1;122(1):155-64.
Ca Cervix relative risk current smokers	0.604316	0.097164	Lognormal	1.83	1.51	2.21	0.604316	0.097164	1.83	cat	cat	Gandini S, Botteri E, Iodice S, Boniol M, Lowenfels AB, Maisonneuve P, Boyle P. Tobacco smoking and cancer: a meta-analysis. Int J Cancer. 2008 Jan 1;122(1):155-64.
Ca Cervix relative risk former smokers	0.231112	0.0628308	Lognormal	1.26	1.11	1.42	0.231112	0.0628308	1.26	cat	cat	Gandini S, Botteri E, Iodice S, Boniol M, Lowenfels AB, Maisonneuve P, Boyle P. Tobacco smoking and cancer: a meta-analysis. Int J Cancer. 2008 Jan 1;122(1):155-64.
Ca Lower urinary (bladder) relative risk current smokers	1.01885	0.124847	Lognormal	2.77	2.17	3.54	1.01885	0.124847	2.77	cat	cat	Gandini S, Botteri E, Iodice S, Boniol M, Lowenfels AB, Maisonneuve P, Boyle P. Tobacco smoking and cancer: a meta-analysis. Int J Cancer. 2008 Jan 1;122(1):155-64.
Ca Lower urinary (bladder) relative risk former smokers	0.542324	0.085335	Lognormal	1.72	1.46	2.04	0.542324	0.085335	1.72	cat	cat	Gandini S, Botteri E, Iodice S, Boniol M, Lowenfels AB, Maisonneuve P, Boyle P. Tobacco smoking and cancer: a meta-analysis. Int J Cancer. 2008 Jan 1;122(1):155-64.
ALCOHOL				Estimate	CI low	CI high	Mean	SD	Estimate
CHD Mortality RR for 0-2.5g/day alcohol	-0.0833816	0.0717889	Lognormal	0.92	0.8	1.06	-0.0833816	0.0717889	0.92	cat	cat	Ronksley PE, Brien SE, Turner BJ, Mukamal KJ, Ghali WA. Association of alcohol consumption with selected cardiovascular disease outcomes: a systematic review and meta-analysis. BMJ 2011;342.
CHD Mortality RR for 2.5-15g/day alcohol	-0.235722	0.0418081	Lognormal	0.79	0.73	0.86	-0.235722	0.0418081	0.79	cat	cat	Ronksley PE, Brien SE, Turner BJ, Mukamal KJ, Ghali WA. Association of alcohol consumption with selected cardiovascular disease outcomes: a systematic review and meta-analysis. BMJ 2011;342.
CHD Mortality RR for 15-30g/day alcohol	-0.235722	0.0547594	Lognormal	0.79	0.71	0.88	-0.235722	0.0547594	0.79	cat	cat	Ronksley PE, Brien SE, Turner BJ, Mukamal KJ, Ghali WA. Association of alcohol consumption with selected cardiovascular disease outcomes: a systematic review and meta-analysis. BMJ 2011;342.
CHD Mortality RR for 30-60g/day alcohol	-0.261365	0.036269	Lognormal	0.77	0.72	0.83	-0.261365	0.036269	0.77	cat	cat	Ronksley PE, Brien SE, Turner BJ, Mukamal KJ, Ghali WA. Association of alcohol consumption with selected cardiovascular disease outcomes: a systematic review and meta-analysis. BMJ 2011;342.
CHD Mortality RR for >60g/day alcohol	-0.287682	0.132231	Lognormal	0.75	0.53	0.89	-0.287682	0.132231	0.75	cat	cat	Ronksley PE, Brien SE, Turner BJ, Mukamal KJ, Ghali WA. Association of alcohol consumption with selected cardiovascular disease outcomes: a systematic review and meta-analysis. BMJ 2011;342.
Stroke Mortality RR for 0-2.5g/day alcohol	0	0.148049	Lognormal	1	0.75	1.34	0	0.148049	1	cat	cat	Ronksley PE, Brien SE, Turner BJ, Mukamal KJ, Ghali WA. Association of alcohol consumption with selected cardiovascular disease outcomes: a systematic review and meta-analysis. BMJ 2011;342.
Stroke Mortality RR for 2.5-15g/day alcohol	-0.150823	0.0708244	Lognormal	0.86	0.75	0.99	-0.150823	0.0708244	0.86	cat	cat	Ronksley PE, Brien SE, Turner BJ, Mukamal KJ, Ghali WA. Association of alcohol consumption with selected cardiovascular disease outcomes: a systematic review and meta-analysis. BMJ 2011;342.
Stroke Mortality RR for 15-30g/day alcohol	0.139762	0.148624	Lognormal	1.15	0.86	1.54	0.139762	0.148624	1.15	cat	cat	Ronksley PE, Brien SE, Turner BJ, Mukamal KJ, Ghali WA. Association of alcohol consumption with selected cardiovascular disease outcomes: a systematic review and meta-analysis. BMJ 2011;342.
Stroke Mortality RR for 30-60g/day alcohol	0.0953102	0.136246	Lognormal	1.1	0.85	1.45	0.0953102	0.136246	1.1	cat	cat	Ronksley PE, Brien SE, Turner BJ, Mukamal KJ, Ghali WA. Association of alcohol consumption with selected cardiovascular disease outcomes: a systematic review and meta-analysis. BMJ 2011;342.
Stroke Mortality RR for >60g/day alcohol	0.364643	0.191834	Lognormal	1.44	0.99	2.1	0.364643	0.191834	1.44	cat	cat	Ronksley PE, Brien SE, Turner BJ, Mukamal KJ, Ghali WA. Association of alcohol consumption with selected cardiovascular disease outcomes: a systematic review and meta-analysis. BMJ 2011;342.
Diabetes RR for <6g/day alcohol	-0.127833	0.0438394	Lognormal	0.88	0.8	0.95	-0.127833	0.0438394	0.88	cat	cat	Baliunas DO, Taylor BJ, Irving H, Roerecke M, Patra J, Mohapatra S, Rehm J. Alcohol as a risk factor for type 2 diabetes: a systematic review and meta-analysis. Diabetes Care 2009; 32(11)
Diabetes RR for 6-12g/day alcohol	-0.314711	0.0834727	Lognormal	0.73	0.62	0.86	-0.314711	0.0834727	0.73	cat	cat	Baliunas DO, Taylor BJ, Irving H, Roerecke M, Patra J, Mohapatra S, Rehm J. Alcohol as a risk factor for type 2 diabetes: a systematic review and meta-analysis. Diabetes Care 2009; 32(11)
Diabetes RR for 12-24g/day alcohol	-0.415515	0.0612119	Lognormal	0.66	0.59	0.75	-0.415515	0.0612119	0.66	cat	cat	Baliunas DO, Taylor BJ, Irving H, Roerecke M, Patra J, Mohapatra S, Rehm J. Alcohol as a risk factor for type 2 diabetes: a systematic review and meta-analysis. Diabetes Care 2009; 32(11)
Diabetes RR for 24-48g/day alcohol	-0.301105	0.0852556	Lognormal	0.74	0.63	0.88	-0.301105	0.0852556	0.74	cat	cat	Baliunas DO, Taylor BJ, Irving H, Roerecke M, Patra J, Mohapatra S, Rehm J. Alcohol as a risk factor for type 2 diabetes: a systematic review and meta-analysis. Diabetes Care 2009; 32(11)
Diabetes RR for >48g/day alcohol	-0.0725707	0.119036	Lognormal	0.93	0.74	1.18	-0.0725707	0.119036	0.93	cat	cat	Baliunas DO, Taylor BJ, Irving H, Roerecke M, Patra J, Mohapatra S, Rehm J. Alcohol as a risk factor for type 2 diabetes: a systematic review and meta-analysis. Diabetes Care 2009; 32(11)
Liver cirrhosis RR for <12g/day alcohol women	0.641854	0.264309	Lognormal	1.9	1.1	3.1	0.641854	0.264309	1.9	cat	cat	Rehm J, Taylor B, Mohapatra S, Irving H, Baliunas D, Patra J, Roerecke M. Alcohol as a risk factor for liver cirrhosis: a systematic review and meta-analysis. Drug and Alcohol Review 2010; 29:437-445
Liver cirrhosis RR for 12-24g/day alcohol women	1.72277	0.109042	Lognormal	5.6	4.5	6.9	1.72277	0.109042	5.6	cat	cat	Rehm J, Taylor B, Mohapatra S, Irving H, Baliunas D, Patra J, Roerecke M. Alcohol as a risk factor for liver cirrhosis: a systematic review and meta-analysis. Drug and Alcohol Review 2010; 29:437-446
Liver cirrhosis RR for 24-36g/day alcohol women	2.04122	0.104781	Lognormal	7.7	6.3	9.5	2.04122	0.104781	7.7	cat	cat	Rehm J, Taylor B, Mohapatra S, Irving H, Baliunas D, Patra J, Roerecke M. Alcohol as a risk factor for liver cirrhosis: a systematic review and meta-analysis. Drug and Alcohol Review 2010; 29:437-447
Liver cirrhosis RR for 36-48g/day alcohol women	2.31254	0.149946	Lognormal	10.1	7.5	13.5	2.31254	0.149946	10.1	cat	cat	Rehm J, Taylor B, Mohapatra S, Irving H, Baliunas D, Patra J, Roerecke M. Alcohol as a risk factor for liver cirrhosis: a systematic review and meta-analysis. Drug and Alcohol Review 2010; 29:437-448
Liver cirrhosis RR for 48-60g/day alcohol women	2.68785	0.147356	Lognormal	14.7	11	19.6	2.68785	0.147356	14.7	cat	cat	Rehm J, Taylor B, Mohapatra S, Irving H, Baliunas D, Patra J, Roerecke M. Alcohol as a risk factor for liver cirrhosis: a systematic review and meta-analysis. Drug and Alcohol Review 2010; 29:437-449
Liver cirrhosis RR for >60g/day alcohol women	3.12236	0.142759	Lognormal	22.7	17.2	30.1	3.12236	0.142759	22.7	cat	cat	Rehm J, Taylor B, Mohapatra S, Irving H, Baliunas D, Patra J, Roerecke M. Alcohol as a risk factor for liver cirrhosis: a systematic review and meta-analysis. Drug and Alcohol Review 2010; 29:437-450
Liver cirrhosis RR for <12g/day alcohol men	0	0.250212	Lognormal	1	0.6	1.6	0	0.250212	1	cat	cat	Rehm J, Taylor B, Mohapatra S, Irving H, Baliunas D, Patra J, Roerecke M. Alcohol as a risk factor for liver cirrhosis: a systematic review and meta-analysis. Drug and Alcohol Review 2010; 29:437-451
Liver cirrhosis RR for 12-24g/day alcohol men	0.470004	0.0909885	Lognormal	1.6	1.4	2	0.470004	0.0909885	1.6	cat	cat	Rehm J, Taylor B, Mohapatra S, Irving H, Baliunas D, Patra J, Roerecke M. Alcohol as a risk factor for liver cirrhosis: a systematic review and meta-analysis. Drug and Alcohol Review 2010; 29:437-452
Liver cirrhosis RR for 24-36g/day alcohol men	1.02962	0.0997108	Lognormal	2.8	2.3	3.4	1.02962	0.0997108	2.8	cat	cat	Rehm J, Taylor B, Mohapatra S, Irving H, Baliunas D, Patra J, Roerecke M. Alcohol as a risk factor for liver cirrhosis: a systematic review and meta-analysis. Drug and Alcohol Review 2010; 29:437-453
Liver cirrhosis RR for 36-48g/day alcohol men	1.72277	0.112712	Lognormal	5.6	4.5	7	1.72277	0.112712	5.6	cat	cat	Rehm J, Taylor B, Mohapatra S, Irving H, Baliunas D, Patra J, Roerecke M. Alcohol as a risk factor for liver cirrhosis: a systematic review and meta-analysis. Drug and Alcohol Review 2010; 29:437-454
Liver cirrhosis RR for 48-60g/day alcohol men	1.94591	0.0975021	Lognormal	7	5.8	8.5	1.94591	0.0975021	7	cat	cat	Rehm J, Taylor B, Mohapatra S, Irving H, Baliunas D, Patra J, Roerecke M. Alcohol as a risk factor for liver cirrhosis: a systematic review and meta-analysis. Drug and Alcohol Review 2010; 29:437-455
Liver cirrhosis RR for >60g/day alcohol men	2.63906	0.0907704	Lognormal	14	11.7	16.7	2.63906	0.0907704	14	cat	cat	Rehm J, Taylor B, Mohapatra S, Irving H, Baliunas D, Patra J, Roerecke M. Alcohol as a risk factor for liver cirrhosis: a systematic review and meta-analysis. Drug and Alcohol Review 2010; 29:437-456
Ca Liver RR per 10g/day alcohol	0.0953102	0.0350003	Lognormal	1.1	1.02	1.17	0.0953102	0.0350003	1.1	0	100	World Cancer Research Fund/American Institute for Cancer Research. Food, Nutrition, Physical Activity, and the Prevention of Cancer: a Global Perspective. Washington DC: AICR, 2007. pg 168
Ca Mouth, pharynx and larynx RR per drink per week	0.215111	0.0247066	Lognormal	1.24	1.18	1.3	0.215111	0.0247066	1.24	0	150	World Cancer Research Fund/American Institute for Cancer Research. Food, Nutrition, Physical Activity, and the Prevention of Cancer: a Global Perspective. Washington DC: AICR, 2007. pg 160
Ca Colorectum RR per 10g/day alcohol	0.0861777	0.0258851	Lognormal	1.09	1.03	1.14	0.0861777	0.0258851	1.09	0	40	World Cancer Research Fund/American Institute for Cancer Research. Food, Nutrition, Physical Activity, and the Prevention of Cancer: a Global Perspective. Washington DC: AICR, 2007. pg 164
Ca Breast RR per 10g/day alcohol	0.0953	0.0186	Lognormal	1.1	1.06	1.14	0.0953102	0.0185611	1.1	0	280	World Cancer Research Fund/American Institute for Cancer Research. Food, Nutrition, Physical Activity, and the Prevention of Cancer: a Global Perspective. Washington DC: AICR, 2007. pg 167
PHYSICAL ACTIVITY				Estimate	CI low	CI high	Mean	SD	Estimate
CHD incidence for 11.25METhrs/wk increase			Lognormal	0.81	0.75	0.87	-0.210721	0.0378622	0.81	0	35	Manek N, Nichols M, Kelly P, Foster C, Webster P, Rayner M, Scarborough P. Quantifying the association between physical activity and cardiovascular disease, cancer and all-cause mortality: a systematic review and meta-analyses.
Stroke incidence for 11.25METhrs/wk increase			Lognormal	0.79	0.68	0.92	-0.235722	0.0771125	0.79	0	35	Manek N, Nichols M, Kelly P, Foster C, Webster P, Rayner M, Scarborough P. Quantifying the association between physical activity and cardiovascular disease, cancer and all-cause mortality: a systematic review and meta-analyses.
Heart failure incidence for 11.25METhrs/wk increase			Lognormal	0.86	0.82	0.89	-0.150823	0.0208972	0.86	0	35	Manek N, Nichols M, Kelly P, Foster C, Webster P, Rayner M, Scarborough P. Quantifying the association between physical activity and cardiovascular disease, cancer and all-cause mortality: a systematic review and meta-analyses.
Breast cancer incidence for 22.5METhrs/wk increase			Lognormal	0.91	0.87	0.95	-0.0943107	0.022441	0.91	0	35	Manek N, Nichols M, Kelly P, Foster C, Webster P, Rayner M, Scarborough P. Quantifying the association between physical activity and cardiovascular disease, cancer and all-cause mortality: a systematic review and meta-analyses.
Lung cancer incidence for 22.5METhrs/wk increase			Lognormal	0.74	0.63	0.86	-0.301105	0.079391	0.74	0	35	Manek N, Nichols M, Kelly P, Foster C, Webster P, Rayner M, Scarborough P. Quantifying the association between physical activity and cardiovascular disease, cancer and all-cause mortality: a systematic review and meta-analyses.
Stomach cancer incidence for 22.5METhrs/wk increase			Lognormal	0.74	0.64	0.85	-0.301105	0.0723898	0.74	0	35	Manek N, Nichols M, Kelly P, Foster C, Webster P, Rayner M, Scarborough P. Quantifying the association between physical activity and cardiovascular disease, cancer and all-cause mortality: a systematic review and meta-analyses.

## Sheet: FruitVeg
No
	Population Characteristics
		Population	Baseline												Counterfactual												Baseline fruit distribution (g/day)																					Counterfactual fruit distribution (g/day)
			Mean Fruit (g/d) Consumers	SD Fruit (g/d) Consumers	% consuming <1 fruit portion daily	No. fruit non-consumers	Mean log Fruit (g/d) Consumers	SD log Fruit (g/d) Consumers	Mean Veg (g/d) Consumers	SD Veg (g/d) Consumers	% consuming <1 veg portion daily	No. non-veg consumers	Mean log Veg (g/d) Consumers	SD log Veg (g/d) Consumers	Mean Fruit (g/d) Consumers	SD Fruit (g/d) Consumers	% consuming <1 fruit portion daily	No. non-fruit consumers	Mean log Fruit (g/d) Consumers	SD log Fruit (g/d) Consumers	Mean Veg (g/d) Consumers	SD Veg (g/d) Consumers	% consuming <1 veg portion daily	No. non-veg consumers	Mean log Veg (g/d) Consumers	SD log Veg (g/d) Consumers	<80	80-120	120-160	160-200	200-240	240-280	280-320	320-360	360-400	400-440	440-480	480-520	520-560	560-600	600-640	640-680	680-720	720-760	760-800	>800	Check	<80	80-120
	M15-19	3552070	1	1	1	35520.7	-0.346574	0.832555	1	1	1	35520.7	-0.346574	0.832555	1	1	1	35520.7	-0.346574	0.832555	1	1	1	35520.7	-0.346574	0.832555	3.55207e+06	0.0225081	0.00109627	0.000109129	1.65739e-05	3.33922e-06	8.24948e-07	2.37763e-07	7.73022e-08	2.81099e-08	1.05412e-08	4.68498e-09	1.95208e-09	1.17125e-09	3.90415e-10	0	3.90415e-10	0	0	0	.	3.55207e+06	0.0225081
	M20-24	3627097	1	1	1	36271	-0.346574	0.832555	1	1	1	36271	-0.346574	0.832555	1	1	1	36271	-0.346574	0.832555	1	1	1	36271	-0.346574	0.832555	3.6271e+06	0.0229836	0.00111943	0.000111434	1.6924e-05	3.40975e-06	8.42372e-07	2.42785e-07	7.8935e-08	2.87036e-08	1.07639e-08	4.78394e-09	1.99331e-09	1.19599e-09	3.98662e-10	0	3.98662e-10	0	0	0	.	3.6271e+06	0.0229836
	M25-29	5214083	1	1	1	52140.8	-0.346574	0.832555	1	1	1	52140.8	-0.346574	0.832555	1	1	1	52140.8	-0.346574	0.832555	1	1	1	52140.8	-0.346574	0.832555	5.21408e+06	0.0330397	0.00160922	0.000160191	2.43288e-05	4.90164e-06	1.21094e-06	3.49012e-07	1.13472e-07	4.12625e-08	1.54734e-08	6.87709e-09	2.86545e-09	1.71927e-09	5.73091e-10	0	5.73091e-10	0	0	0	.	5.21408e+06	0.0330397
	M30-34	6385234	1	1	1	63852.3	-0.346574	0.832555	1	1	1	63852.3	-0.346574	0.832555	1	1	1	63852.3	-0.346574	0.832555	1	1	1	63852.3	-0.346574	0.832555	6.38523e+06	0.0404608	0.00197067	0.000196172	2.97934e-05	6.00262e-06	1.48293e-06	4.27405e-07	1.38959e-07	5.05306e-08	1.8949e-08	8.42177e-09	3.50907e-09	2.10544e-09	7.01814e-10	0	7.01814e-10	0	0	0	.	6.38523e+06	0.0404608
	M35-39	5805924	1	1	1	58059.2	-0.346574	0.832555	1	1	1	58059.2	-0.346574	0.832555	1	1	1	58059.2	-0.346574	0.832555	1	1	1	58059.2	-0.346574	0.832555	5.80592e+06	0.03679	0.00179187	0.000178374	2.70904e-05	5.45802e-06	1.34839e-06	3.88628e-07	1.26352e-07	4.59462e-08	1.72298e-08	7.65769e-09	3.19071e-09	1.91442e-09	6.38141e-10	0	6.38141e-10	0	0	0	.	5.80592e+06	0.03679
	M40-44	5110238	1	1	1	51102.4	-0.346574	0.832555	1	1	1	51102.4	-0.346574	0.832555	1	1	1	51102.4	-0.346574	0.832555	1	1	1	51102.4	-0.346574	0.832555	5.11024e+06	0.0323817	0.00157717	0.000157	2.38443e-05	4.80402e-06	1.18682e-06	3.42061e-07	1.11212e-07	4.04407e-08	1.51653e-08	6.74012e-09	2.80838e-09	1.68503e-09	5.61677e-10	0	5.61677e-10	0	0	0	.	5.11024e+06	0.0323817
	M45-49	4626578	1	1	1	46265.8	-0.346574	0.832555	1	1	1	46265.8	-0.346574	0.832555	1	1	1	46265.8	-0.346574	0.832555	1	1	1	46265.8	-0.346574	0.832555	4.62658e+06	0.0293169	0.00142789	0.000142141	2.15876e-05	4.34934e-06	1.0745e-06	3.09687e-07	1.00686e-07	3.66132e-08	1.373e-08	6.1022e-09	2.54258e-09	1.52555e-09	5.08517e-10	0	5.08517e-10	0	0	0	.	4.62658e+06	0.0293169
	M50-54	4192011	1	1	1	41920.1	-0.346574	0.832555	1	1	1	41920.1	-0.346574	0.832555	1	1	1	41920.1	-0.346574	0.832555	1	1	1	41920.1	-0.346574	0.832555	4.19201e+06	0.0265632	0.00129377	0.00012879	1.95599e-05	3.94082e-06	9.7357e-07	2.80598e-07	9.1229e-08	3.31742e-08	1.24403e-08	5.52903e-09	2.30376e-09	1.38226e-09	4.60753e-10	0	4.60753e-10	0	0	0	.	4.19201e+06	0.0265632
	M55-59	4824036	1	1	1	48240.4	-0.346574	0.832555	1	1	1	48240.4	-0.346574	0.832555	1	1	1	48240.4	-0.346574	0.832555	1	1	1	48240.4	-0.346574	0.832555	4.82404e+06	0.0305681	0.00148884	0.000148208	2.25089e-05	4.53497e-06	1.12035e-06	3.22904e-07	1.04984e-07	3.81758e-08	1.43159e-08	6.36264e-09	2.6511e-09	1.59066e-09	5.3022e-10	0	5.3022e-10	0	0	0	.	4.82404e+06	0.0305681
	M60-64	4173981	1	1	1	41739.8	-0.346574	0.832555	1	1	1	41739.8	-0.346574	0.832555	1	1	1	41739.8	-0.346574	0.832555	1	1	1	41739.8	-0.346574	0.832555	4.17398e+06	0.026449	0.00128821	0.000128236	1.94757e-05	3.92387e-06	9.69383e-07	2.79391e-07	9.08366e-08	3.30315e-08	1.23868e-08	5.50525e-09	2.29385e-09	1.37631e-09	4.58771e-10	0	4.58771e-10	0	0	0	.	4.17398e+06	0.026449
	M65-69	3144349	1	1	1	31443.5	-0.346574	0.832555	1	1	1	31443.5	-0.346574	0.832555	1	1	1	31443.5	-0.346574	0.832555	1	1	1	31443.5	-0.346574	0.832555	3.14435e+06	0.0199246	0.000970436	9.6603e-05	1.46715e-05	2.95593e-06	7.30257e-07	2.10472e-07	6.84292e-08	2.48833e-08	9.33125e-09	4.14722e-09	1.72801e-09	1.03681e-09	3.45602e-10	0	3.45602e-10	0	0	0	.	3.14435e+06	0.0199246
	M70-74	1644926	1	1	1	16449.3	-0.346574	0.832555	1	1	1	16449.3	-0.346574	0.832555	1	1	1	16449.3	-0.346574	0.832555	1	1	1	16449.3	-0.346574	0.832555	1.64493e+06	0.0104233	0.000507671	5.05366e-05	7.6752e-06	1.54636e-06	3.82025e-07	1.10106e-07	3.57979e-08	1.30174e-08	4.88153e-09	2.16957e-09	9.03986e-10	5.42392e-10	1.80797e-10	0	1.80797e-10	0	0	0	.	1.64493e+06	0.0104233
	M75-79	1121922	1	1	1	11219.2	-0.346574	0.832555	1	1	1	11219.2	-0.346574	0.832555	1	1	1	11219.2	-0.346574	0.832555	1	1	1	11219.2	-0.346574	0.832555	1.12192e+06	0.0071092	0.000346257	3.44685e-05	5.23487e-06	1.05469e-06	2.6056e-07	7.50975e-08	2.44159e-08	8.87852e-09	3.32945e-09	1.47975e-09	6.16564e-10	3.69938e-10	1.23313e-10	0	1.23313e-10	0	0	0	.	1.12192e+06	0.0071092
	M80-84	869484	1	1	1	8694.84	-0.346574	0.832555	1	1	1	8694.84	-0.346574	0.832555	1	1	1	8694.84	-0.346574	0.832555	1	1	1	8694.84	-0.346574	0.832555	869484	0.0055096	0.000268348	2.67129e-05	4.057e-06	8.17383e-07	2.01933e-07	5.82002e-08	1.89222e-08	6.88081e-09	2.5803e-09	1.1468e-09	4.77834e-10	2.867e-10	9.55668e-11	0	9.55668e-11	0	0	0	.	869484	0.0055096
	M85+	490300	1	1	1	4903	-0.346574	0.832555	1	1	1	4903	-0.346574	0.832555	1	1	1	4903	-0.346574	0.832555	1	1	1	4903	-0.346574	0.832555	490300	0.00310685	0.000151321	1.50634e-05	2.28773e-06	4.6092e-07	1.13869e-07	3.28189e-08	1.06702e-08	3.88007e-09	1.45503e-09	6.46679e-10	2.69449e-10	1.6167e-10	5.38899e-11	0	5.38899e-11	0	0	0	.	490300	0.00310685
	F15-19	3395273	1	1	1	33952.7	-0.346574	0.832555	1	1	1	33952.7	-0.346574	0.832555	1	1	1	33952.7	-0.346574	0.832555	1	1	1	33952.7	-0.346574	0.832555	3.39527e+06	0.0215146	0.00104788	0.000104312	1.58423e-05	3.19182e-06	7.88533e-07	2.27268e-07	7.38899e-08	2.68691e-08	1.00759e-08	4.47818e-09	1.86591e-09	1.11954e-09	3.73182e-10	0	3.73182e-10	0	0	0	.	3.39527e+06	0.0215146
	F20-24	3486971	1	1	1	34869.7	-0.346574	0.832555	1	1	1	34869.7	-0.346574	0.832555	1	1	1	34869.7	-0.346574	0.832555	1	1	1	34869.7	-0.346574	0.832555	3.48697e+06	0.0220956	0.00107618	0.000107129	1.62702e-05	3.27802e-06	8.09829e-07	2.33405e-07	7.58855e-08	2.75947e-08	1.0348e-08	4.59912e-09	1.9163e-09	1.14978e-09	3.8326e-10	0	3.8326e-10	0	0	0	.	3.48697e+06	0.0220956
	F25-29	5007956	1	1	1	50079.6	-0.346574	0.832555	1	1	1	50079.6	-0.346574	0.832555	1	1	1	50079.6	-0.346574	0.832555	1	1	1	50079.6	-0.346574	0.832555	5.00796e+06	0.0317335	0.0015456	0.000153858	2.33671e-05	4.70787e-06	1.16307e-06	3.35215e-07	1.08986e-07	3.96313e-08	1.48617e-08	6.60522e-09	2.75217e-09	1.6513e-09	5.50435e-10	0	5.50435e-10	0	0	0	.	5.00796e+06	0.0317335
	F30-34	6332379	1	1	1	63323.8	-0.346574	0.832555	1	1	1	63323.8	-0.346574	0.832555	1	1	1	63323.8	-0.346574	0.832555	1	1	1	63323.8	-0.346574	0.832555	6.33238e+06	0.0401259	0.00195435	0.000194548	2.95468e-05	5.95293e-06	1.47066e-06	4.23867e-07	1.37809e-07	5.01124e-08	1.87921e-08	8.35206e-09	3.48002e-09	2.08801e-09	6.96005e-10	0	6.96005e-10	0	0	0	.	6.33238e+06	0.0401259
	F35-39	5929435	1	1	1	59294.3	-0.346574	0.832555	1	1	1	59294.3	-0.346574	0.832555	1	1	1	59294.3	-0.346574	0.832555	1	1	1	59294.3	-0.346574	0.832555	5.92943e+06	0.0375726	0.00182999	0.000182168	2.76667e-05	5.57413e-06	1.37708e-06	3.96895e-07	1.2904e-07	4.69236e-08	1.75963e-08	7.8206e-09	3.25858e-09	1.95515e-09	6.51717e-10	0	6.51717e-10	0	0	0	.	5.92943e+06	0.0375726
	F40-44	5483955	1	1	1	54839.6	-0.346574	0.832555	1	1	1	54839.6	-0.346574	0.832555	1	1	1	54839.6	-0.346574	0.832555	1	1	1	54839.6	-0.346574	0.832555	5.48395e+06	0.0347498	0.00169251	0.000168482	2.55881e-05	5.15535e-06	1.27362e-06	3.67077e-07	1.19345e-07	4.33982e-08	1.62743e-08	7.23303e-09	3.01376e-09	1.80826e-09	6.02753e-10	0	6.02753e-10	0	0	0	.	5.48395e+06	0.0347498
	F45-49	5047432	1	1	1	50474.3	-0.346574	0.832555	1	1	1	50474.3	-0.346574	0.832555	1	1	1	50474.3	-0.346574	0.832555	1	1	1	50474.3	-0.346574	0.832555	5.04743e+06	0.0319837	0.00155778	0.000155071	2.35513e-05	4.74498e-06	1.17224e-06	3.37857e-07	1.09845e-07	3.99437e-08	1.49789e-08	6.65728e-09	2.77387e-09	1.66432e-09	5.54774e-10	0	5.54774e-10	0	0	0	.	5.04743e+06	0.0319837
	F50-54	4828523	1	1	1	48285.2	-0.346574	0.832555	1	1	1	48285.2	-0.346574	0.832555	1	1	1	48285.2	-0.346574	0.832555	1	1	1	48285.2	-0.346574	0.832555	4.82852e+06	0.0305965	0.00149022	0.000148345	2.25298e-05	4.53919e-06	1.1214e-06	3.23204e-07	1.05081e-07	3.82113e-08	1.43293e-08	6.36856e-09	2.65357e-09	1.59214e-09	5.30713e-10	0	5.30713e-10	0	0	0	.	4.82852e+06	0.0305965
	F55-59	5986657	1	1	1	59866.6	-0.346574	0.832555	1	1	1	59866.6	-0.346574	0.832555	1	1	1	59866.6	-0.346574	0.832555	1	1	1	59866.6	-0.346574	0.832555	5.98666e+06	0.0379352	0.00184765	0.000183926	2.79337e-05	5.62792e-06	1.39037e-06	4.00726e-07	1.30285e-07	4.73764e-08	1.77662e-08	7.89607e-09	3.29003e-09	1.97402e-09	6.58006e-10	0	6.58006e-10	0	0	0	.	5.98666e+06	0.0379352
	F60-64	5852980	1	1	1	58529.8	-0.346574	0.832555	1	1	1	58529.8	-0.346574	0.832555	1	1	1	58529.8	-0.346574	0.832555	1	1	1	58529.8	-0.346574	0.832555	5.85298e+06	0.0370881	0.0018064	0.00017982	2.73099e-05	5.50226e-06	1.35932e-06	3.91778e-07	1.27376e-07	4.63186e-08	1.73695e-08	7.71976e-09	3.21657e-09	1.92994e-09	6.43313e-10	0	6.43313e-10	0	0	0	.	5.85298e+06	0.0370881
	F65-69	5034322	1	1	1	50343.2	-0.346574	0.832555	1	1	1	50343.2	-0.346574	0.832555	1	1	1	50343.2	-0.346574	0.832555	1	1	1	50343.2	-0.346574	0.832555	5.03432e+06	0.0319006	0.00155374	0.000154668	2.34901e-05	4.73266e-06	1.16919e-06	3.3698e-07	1.0956e-07	3.984e-08	1.494e-08	6.63999e-09	2.76666e-09	1.66e-09	5.53333e-10	0	5.53333e-10	0	0	0	.	5.03432e+06	0.0319006
	F70-74	2990299	1	1	1	29903	-0.346574	0.832555	1	1	1	29903	-0.346574	0.832555	1	1	1	29903	-0.346574	0.832555	1	1	1	29903	-0.346574	0.832555	2.9903e+06	0.0189484	0.000922892	9.18702e-05	1.39527e-05	2.81111e-06	6.9448e-07	2.0016e-07	6.50767e-08	2.36642e-08	8.87409e-09	3.94404e-09	1.64335e-09	9.8601e-10	3.2867e-10	0	3.2867e-10	0	0	0	.	2.9903e+06	0.0189484
	F75-79	2663232	1	1	1	26632.3	-0.346574	0.832555	1	1	1	26632.3	-0.346574	0.832555	1	1	1	26632.3	-0.346574	0.832555	1	1	1	26632.3	-0.346574	0.832555	2.66323e+06	0.0168759	0.00082195	8.18218e-05	1.24266e-05	2.50365e-06	6.1852e-07	1.78267e-07	5.79588e-08	2.10759e-08	7.90348e-09	3.51266e-09	1.46361e-09	8.78164e-10	2.92721e-10	0	2.92721e-10	0	0	0	.	2.66323e+06	0.0168759
	F80-84	2387279	1	1	1	23872.8	-0.346574	0.832555	1	1	1	23872.8	-0.346574	0.832555	1	1	1	23872.8	-0.346574	0.832555	1	1	1	23872.8	-0.346574	0.832555	2.38728e+06	0.0151273	0.000736783	7.33437e-05	1.1139e-05	2.24423e-06	5.54432e-07	1.59796e-07	5.19534e-08	1.88921e-08	7.08455e-09	3.14869e-09	1.31195e-09	7.87172e-10	2.62391e-10	0	2.62391e-10	0	0	0	.	2.38728e+06	0.0151273
	F85+	1629315	1	1	1	16293.1	-0.346574	0.832555	1	1	1	16293.1	-0.346574	0.832555	1	1	1	16293.1	-0.346574	0.832555	1	1	1	16293.1	-0.346574	0.832555	1.62931e+06	0.0103244	0.000502853	5.0057e-05	7.60236e-06	1.53168e-06	3.78399e-07	1.09061e-07	3.54581e-08	1.28939e-08	4.8352e-09	2.14898e-09	8.95407e-10	5.37244e-10	1.79081e-10	0	1.79081e-10	0	0	0	.	1.62931e+06	0.0103244
	CHD
	fruit
				0	100	140	180	220	260	300	340	380	420	460	500	540	580	620	660	700	740	780	800
				Relative risk of CHD by fruit consumption																				Death rate per 1000 from CHD by fruit consumption																				Baseline CHD deaths (fruit)
		CHD mortality	CHD RR for 106g increase in fruit intake	<80	80-120	120-160	160-200	200-240	240-280	280-320	320-360	360-400	400-440	440-480	480-520	520-560	560-600	600-640	640-680	680-720	720-760	760-800	>800	<80	80-120	120-160	160-200	200-240	240-280	280-320	320-360	360-400	400-440	440-480	480-520	520-560	560-600	600-640	640-680	680-720	720-760	760-800	>800	<80	80-120	120-160	160-200	200-240	240-280
	M15-19	27	0.93	1	0.933828	0.908602	0.884057	0.860176	0.836939	0.814331	0.792333	0.770929	0.750103	0.72984	0.710125	0.690942	0.690942	0.690942	0.690942	0.690942	0.690942	0.690942	0.690942	0.0076012	0.00709822	0.00690647	0.0067199	0.00653837	0.00636175	0.00618989	0.00602268	0.00585999	0.00570169	0.00554766	0.0053978	0.00525199	0.00525199	0.00525199	0.00525199	0.00525199	0.00525199	0.00525199	0.00525199	27	1.59768e-07	7.57136e-09	7.33338e-10	1.08366e-10	2.12433e-11
	M20-24	73	0.93	1	0.933828	0.908602	0.884057	0.860176	0.836939	0.814331	0.792333	0.770929	0.750103	0.72984	0.710125	0.690942	0.690942	0.690942	0.690942	0.690942	0.690942	0.690942	0.690942	0.0201263	0.0187945	0.0182868	0.0177928	0.0173121	0.0168445	0.0163895	0.0159467	0.0155159	0.0150968	0.014689	0.0142922	0.0139061	0.0139061	0.0139061	0.0139061	0.0139061	0.0139061	0.0139061	0.0139061	73	4.31964e-07	2.04707e-08	1.98273e-09	2.92991e-10	5.74355e-11
	M25-29	235	0.93	1	0.933828	0.908602	0.884057	0.860176	0.836939	0.814331	0.792333	0.770929	0.750103	0.72984	0.710125	0.690942	0.690942	0.690942	0.690942	0.690942	0.690942	0.690942	0.690942	0.0450702	0.0420879	0.0409509	0.0398447	0.0387683	0.0377211	0.0367021	0.0357106	0.034746	0.0338073	0.0328941	0.0320055	0.0311409	0.0311409	0.0311409	0.0311409	0.0311409	0.0311409	0.0311409	0.0311409	235	1.39057e-06	6.58989e-08	6.38276e-09	9.43189e-10	1.84895e-10
	M30-34	821	0.93	1	0.933828	0.908602	0.884057	0.860176	0.836939	0.814331	0.792333	0.770929	0.750103	0.72984	0.710125	0.690942	0.690942	0.690942	0.690942	0.690942	0.690942	0.690942	0.690942	0.128578	0.12007	0.116826	0.11367	0.1106	0.107612	0.104705	0.101876	0.0991244	0.0964467	0.0938413	0.0913064	0.0888398	0.0888398	0.0888398	0.0888398	0.0888398	0.0888398	0.0888398	0.0888398	821	4.85812e-06	2.30225e-07	2.22989e-08	3.29514e-09	6.45953e-10
	M35-39	1725	0.93	1	0.933828	0.908602	0.884057	0.860176	0.836939	0.814331	0.792333	0.770929	0.750103	0.72984	0.710125	0.690942	0.690942	0.690942	0.690942	0.690942	0.690942	0.690942	0.690942	0.29711	0.27745	0.269955	0.262663	0.255567	0.248663	0.241946	0.23541	0.229051	0.222863	0.216843	0.210985	0.205286	0.205286	0.205286	0.205286	0.205286	0.205286	0.205286	0.205286	1725	1.02074e-05	4.83726e-07	4.68521e-08	6.92341e-09	1.35721e-09
	M40-44	3620	0.93	1	0.933828	0.908602	0.884057	0.860176	0.836939	0.814331	0.792333	0.770929	0.750103	0.72984	0.710125	0.690942	0.690942	0.690942	0.690942	0.690942	0.690942	0.690942	0.690942	0.708382	0.661507	0.643637	0.62625	0.609333	0.592873	0.576857	0.561274	0.546112	0.53136	0.517006	0.50304	0.489451	0.489451	0.489451	0.489451	0.489451	0.489451	0.489451	0.489451	3620	2.14207e-05	1.01512e-06	9.83216e-08	1.45291e-08	2.84817e-09
	M45-49	6336	0.93	1	0.933828	0.908602	0.884057	0.860176	0.836939	0.814331	0.792333	0.770929	0.750103	0.72984	0.710125	0.690942	0.690942	0.690942	0.690942	0.690942	0.690942	0.690942	0.690942	1.36948	1.27886	1.24431	1.2107	1.17799	1.14617	1.11521	1.08508	1.05577	1.02725	0.999501	0.972501	0.94623	0.94623	0.94623	0.94623	0.94623	0.94623	0.94623	0.94623	6336	3.74921e-05	1.77675e-06	1.7209e-07	2.543e-08	4.98509e-09
	M50-54	10711	0.93	1	0.933828	0.908602	0.884057	0.860176	0.836939	0.814331	0.792333	0.770929	0.750103	0.72984	0.710125	0.690942	0.690942	0.690942	0.690942	0.690942	0.690942	0.690942	0.690942	2.5551	2.38602	2.32157	2.25885	2.19783	2.13846	2.08069	2.02449	1.9698	1.91659	1.86481	1.81444	1.76542	1.76542	1.76542	1.76542	1.76542	1.76542	1.76542	1.76542	10711	6.33804e-05	3.00359e-06	2.90918e-07	4.29893e-08	8.42729e-09
	M55-59	21275	0.93	1	0.933828	0.908602	0.884057	0.860176	0.836939	0.814331	0.792333	0.770929	0.750103	0.72984	0.710125	0.690942	0.690942	0.690942	0.690942	0.690942	0.690942	0.690942	0.690942	4.41021	4.11838	4.00712	3.89888	3.79355	3.69108	3.59137	3.49435	3.39996	3.30811	3.21875	3.1318	3.0472	3.0472	3.0472	3.0472	3.0472	3.0472	3.0472	3.0472	21275	0.000125891	5.96595e-06	5.77843e-07	8.53887e-08	1.67389e-08
	M60-64	31854	0.93	1	0.933828	0.908602	0.884057	0.860176	0.836939	0.814331	0.792333	0.770929	0.750103	0.72984	0.710125	0.690942	0.690942	0.690942	0.690942	0.690942	0.690942	0.690942	0.690942	7.63156	7.12657	6.93405	6.74674	6.56449	6.38716	6.21462	6.04674	5.88339	5.72446	5.56982	5.41936	5.27297	5.27297	5.27297	5.27297	5.27297	5.27297	5.27297	5.27297	31854	0.00018849	8.93252e-06	8.65176e-07	1.27848e-07	2.50624e-08
	M65-69	34142	0.93	1	0.933828	0.908602	0.884057	0.860176	0.836939	0.814331	0.792333	0.770929	0.750103	0.72984	0.710125	0.690942	0.690942	0.690942	0.690942	0.690942	0.690942	0.690942	0.690942	10.8582	10.1397	9.86579	9.59928	9.33997	9.08766	8.84217	8.60331	8.37091	8.14478	7.92476	7.71068	7.50239	7.50239	7.50239	7.50239	7.50239	7.50239	7.50239	7.50239	34142	0.000202029	9.57412e-06	9.27319e-07	1.37031e-07	2.68625e-08
	M70-74	27201	0.93	1	0.933828	0.908602	0.884057	0.860176	0.836939	0.814331	0.792333	0.770929	0.750103	0.72984	0.710125	0.690942	0.690942	0.690942	0.690942	0.690942	0.690942	0.690942	0.690942	16.5363	15.4421	15.0249	14.619	14.2241	13.8399	13.466	13.1023	12.7483	12.4039	12.0689	11.7428	11.4256	11.4256	11.4256	11.4256	11.4256	11.4256	11.4256	11.4256	27201	0.000160957	7.62772e-06	7.38797e-07	1.09173e-07	2.14014e-08
	M75-79	24024	0.93	1	0.933828	0.908602	0.884057	0.860176	0.836939	0.814331	0.792333	0.770929	0.750103	0.72984	0.710125	0.690942	0.690942	0.690942	0.690942	0.690942	0.690942	0.690942	0.690942	21.4133	19.9963	19.4561	18.9305	18.4192	17.9216	17.4375	16.9664	16.5081	16.0622	15.6283	15.2061	14.7953	14.7953	14.7953	14.7953	14.7953	14.7953	14.7953	14.7953	24024	0.000142158	6.73683e-06	6.52508e-07	9.6422e-08	1.89018e-08
	M80-84	28658	0.93	1	0.933828	0.908602	0.884057	0.860176	0.836939	0.814331	0.792333	0.770929	0.750103	0.72984	0.710125	0.690942	0.690942	0.690942	0.690942	0.690942	0.690942	0.690942	0.690942	32.9598	30.7788	29.9473	29.1383	28.3512	27.5853	26.8402	26.1151	25.4096	24.7232	24.0554	23.4056	22.7733	22.7733	22.7733	22.7733	22.7733	22.7733	22.7733	22.7733	28658	0.000169579	8.0363e-06	7.7837e-07	1.15021e-07	2.25478e-08
	M85+	22477	0.93	1	0.933828	0.908602	0.884057	0.860176	0.836939	0.814331	0.792333	0.770929	0.750103	0.72984	0.710125	0.690942	0.690942	0.690942	0.690942	0.690942	0.690942	0.690942	0.690942	45.8434	42.8098	41.6534	40.5282	39.4334	38.3681	37.3317	36.3232	35.342	34.3873	33.4583	32.5545	31.6751	31.6751	31.6751	31.6751	31.6751	31.6751	31.6751	31.6751	22477	0.000133004	6.30302e-06	6.1049e-07	9.0213e-08	1.76846e-08
	F15-19	8	0.93	1	0.933828	0.908602	0.884057	0.860176	0.836939	0.814331	0.792333	0.770929	0.750103	0.72984	0.710125	0.690942	0.690942	0.690942	0.690942	0.690942	0.690942	0.690942	0.690942	0.00235622	0.0022003	0.00214086	0.00208303	0.00202676	0.00197201	0.00191874	0.00186691	0.00181648	0.00176741	0.00171966	0.00167321	0.00162801	0.00162801	0.00162801	0.00162801	0.00162801	0.00162801	0.00162801	0.00162801	8	4.73386e-08	2.24337e-09	2.17285e-10	3.21086e-11	6.29431e-12
	F20-24	15	0.93	1	0.933828	0.908602	0.884057	0.860176	0.836939	0.814331	0.792333	0.770929	0.750103	0.72984	0.710125	0.690942	0.690942	0.690942	0.690942	0.690942	0.690942	0.690942	0.690942	0.00430173	0.00401707	0.00390856	0.00380297	0.00370024	0.00360029	0.00350303	0.0034084	0.00331633	0.00322674	0.00313957	0.00305476	0.00297224	0.00297224	0.00297224	0.00297224	0.00297224	0.00297224	0.00297224	0.00297224	15	8.87598e-08	4.20631e-09	4.0741e-10	6.02035e-11	1.18018e-11
	F25-29	61	0.93	1	0.933828	0.908602	0.884057	0.860176	0.836939	0.814331	0.792333	0.770929	0.750103	0.72984	0.710125	0.690942	0.690942	0.690942	0.690942	0.690942	0.690942	0.690942	0.690942	0.0121806	0.0113746	0.0110673	0.0107684	0.0104775	0.0101944	0.00991905	0.0096511	0.00939039	0.00913672	0.00888991	0.00864976	0.0084161	0.0084161	0.0084161	0.0084161	0.0084161	0.0084161	0.0084161	0.0084161	61	3.60956e-07	1.71057e-08	1.6568e-09	2.44828e-10	4.79941e-11
	F30-34	178	0.93	1	0.933828	0.908602	0.884057	0.860176	0.836939	0.814331	0.792333	0.770929	0.750103	0.72984	0.710125	0.690942	0.690942	0.690942	0.690942	0.690942	0.690942	0.690942	0.690942	0.0281095	0.0262494	0.0255403	0.0248504	0.0241791	0.0235259	0.0228904	0.0222721	0.0216704	0.021085	0.0205154	0.0199613	0.019422	0.019422	0.019422	0.019422	0.019422	0.019422	0.019422	0.019422	178	1.05328e-06	4.99149e-08	4.8346e-09	7.14415e-10	1.40048e-10
	F35-39	367	0.93	1	0.933828	0.908602	0.884057	0.860176	0.836939	0.814331	0.792333	0.770929	0.750103	0.72984	0.710125	0.690942	0.690942	0.690942	0.690942	0.690942	0.690942	0.690942	0.690942	0.0618946	0.0577989	0.0562376	0.0547184	0.0532402	0.051802	0.0504027	0.0490411	0.0477163	0.0464273	0.0451732	0.0439529	0.0427656	0.0427656	0.0427656	0.0427656	0.0427656	0.0427656	0.0427656	0.0427656	367	2.17166e-06	1.02914e-07	9.96796e-09	1.47298e-09	2.88751e-10
	F40-44	768	0.93	1	0.933828	0.908602	0.884057	0.860176	0.836939	0.814331	0.792333	0.770929	0.750103	0.72984	0.710125	0.690942	0.690942	0.690942	0.690942	0.690942	0.690942	0.690942	0.690942	0.140045	0.130778	0.127245	0.123808	0.120463	0.117209	0.114043	0.110962	0.107965	0.105048	0.10221	0.0994494	0.0967629	0.0967629	0.0967629	0.0967629	0.0967629	0.0967629	0.0967629	0.0967629	768	4.5445e-06	2.15363e-07	2.08594e-08	3.08242e-09	6.04253e-10
	F45-49	1337	0.93	1	0.933828	0.908602	0.884057	0.860176	0.836939	0.814331	0.792333	0.770929	0.750103	0.72984	0.710125	0.690942	0.690942	0.690942	0.690942	0.690942	0.690942	0.690942	0.690942	0.264887	0.247359	0.240677	0.234175	0.22785	0.221695	0.215706	0.209879	0.204209	0.198693	0.193325	0.188103	0.183022	0.183022	0.183022	0.183022	0.183022	0.183022	0.183022	0.183022	1337	7.91146e-06	3.74922e-07	3.63138e-08	5.36614e-09	1.05194e-09
	F50-54	2504	0.93	1	0.933828	0.908602	0.884057	0.860176	0.836939	0.814331	0.792333	0.770929	0.750103	0.72984	0.710125	0.690942	0.690942	0.690942	0.690942	0.690942	0.690942	0.690942	0.690942	0.518585	0.484269	0.471187	0.458459	0.446074	0.434024	0.4223	0.410892	0.399792	0.388992	0.378484	0.36826	0.358312	0.358312	0.358312	0.358312	0.358312	0.358312	0.358312	0.358312	2504	1.4817e-05	7.02173e-07	6.80103e-08	1.005e-08	1.97012e-09
	F55-59	6056	0.93	1	0.933828	0.908602	0.884057	0.860176	0.836939	0.814331	0.792333	0.770929	0.750103	0.72984	0.710125	0.690942	0.690942	0.690942	0.690942	0.690942	0.690942	0.690942	0.690942	1.01158	0.944645	0.919126	0.894297	0.870139	0.846634	0.823763	0.80151	0.779859	0.758792	0.738294	0.71835	0.698945	0.698945	0.698945	0.698945	0.698945	0.698945	0.698945	0.698945	6056	3.58353e-05	1.69823e-06	1.64485e-07	2.43062e-08	4.76479e-09
	F60-64	11596	0.93	1	0.933828	0.908602	0.884057	0.860176	0.836939	0.814331	0.792333	0.770929	0.750103	0.72984	0.710125	0.690942	0.690942	0.690942	0.690942	0.690942	0.690942	0.690942	0.690942	1.98121	1.85011	1.80013	1.75151	1.70419	1.65816	1.61336	1.56978	1.52737	1.48611	1.44597	1.40691	1.3689	1.3689	1.3689	1.3689	1.3689	1.3689	1.3689	1.3689	11596	6.86172e-05	3.25176e-06	3.14955e-07	4.65414e-08	9.1236e-09
	F65-69	18581	0.93	1	0.933828	0.908602	0.884057	0.860176	0.836939	0.814331	0.792333	0.770929	0.750103	0.72984	0.710125	0.690942	0.690942	0.690942	0.690942	0.690942	0.690942	0.690942	0.690942	3.69086	3.44663	3.35353	3.26294	3.17479	3.08903	3.00558	2.92439	2.84539	2.76853	2.69374	2.62097	2.55017	2.55017	2.55017	2.55017	2.55017	2.55017	2.55017	2.55017	18581	0.00010995	5.2105e-06	5.04672e-07	7.45761e-08	1.46193e-08
	F70-74	21595	0.93	1	0.933828	0.908602	0.884057	0.860176	0.836939	0.814331	0.792333	0.770929	0.750103	0.72984	0.710125	0.690942	0.690942	0.690942	0.690942	0.690942	0.690942	0.690942	0.690942	7.22169	6.74381	6.56164	6.38439	6.21192	6.04411	5.88084	5.72198	5.56741	5.41701	5.27068	5.1283	4.98976	4.98976	4.98976	4.98976	4.98976	4.98976	4.98976	4.98976	21595	0.000127785	6.05568e-06	5.86534e-07	8.6673e-08	1.69907e-08
	F75-79	33074	0.93	1	0.933828	0.908602	0.884057	0.860176	0.836939	0.814331	0.792333	0.770929	0.750103	0.72984	0.710125	0.690942	0.690942	0.690942	0.690942	0.690942	0.690942	0.690942	0.690942	12.4187	11.597	11.2837	10.9789	10.6823	10.3937	10.113	9.83978	9.57397	9.31534	9.0637	8.81886	8.58063	8.58063	8.58063	8.58063	8.58063	8.58063	8.58063	8.58063	33074	0.000195709	9.27463e-06	8.98312e-07	1.32745e-07	2.60222e-08
	F80-84	56192	0.93	1	0.933828	0.908602	0.884057	0.860176	0.836939	0.814331	0.792333	0.770929	0.750103	0.72984	0.710125	0.690942	0.690942	0.690942	0.690942	0.690942	0.690942	0.690942	0.690942	23.5381	21.9805	21.3868	20.809	20.2469	19.7	19.1678	18.65	18.1462	17.656	17.1791	16.715	16.2635	16.2635	16.2635	16.2635	16.2635	16.2635	16.2635	16.2635	56192	0.000332506	1.57574e-05	1.52621e-06	2.25531e-07	4.42112e-08
	F85+	75707	0.93	1	0.933828	0.908602	0.884057	0.860176	0.836939	0.814331	0.792333	0.770929	0.750103	0.72984	0.710125	0.690942	0.690942	0.690942	0.690942	0.690942	0.690942	0.690942	0.690942	46.4655	43.3908	42.2187	41.0782	39.9685	38.8888	37.8383	36.8162	35.8216	34.854	33.9124	32.9963	32.105	32.105	32.105	32.105	32.105	32.105	32.105	32.105	75707	0.000447983	2.12298e-05	2.05625e-06	3.03855e-07	5.95654e-08
	CHD
	veg
				0	100	140	180	220	260	300	340	380	420	460	500	540	580	620	660	700	740	780	800
				Relative risk of CHD by veg consumption																				Death rate per 1000 from CHD by veg consumption																				Baseline CHD deaths (veg)
		CHD mortality	CHD RR for 106g increase in veg intake	<80	80-120	120-160	160-200	200-240	240-280	280-320	320-360	360-400	400-440	440-480	480-520	520-560	560-600	600-640	640-680	680-720	720-760	760-800	>800	<80	80-120	120-160	160-200	200-240	240-280	280-320	320-360	360-400	400-440	440-480	480-520	520-560	560-600	600-640	640-680	680-720	720-760	760-800	>800	<80	80-120	120-160	160-200	200-240	240-280
	M15-19	27	0.89	1	0.89589	0.857347	0.820462	0.785164	0.751385	0.719058	0.688123	0.658518	0.630188	0.603076	0.57713	0.552301	0.528539	0.528539	0.528539	0.528539	0.528539	0.528539	0.528539	0.0076012	0.00680984	0.00651687	0.0062365	0.00596819	0.00571143	0.00546571	0.00523056	0.00500553	0.00479018	0.0045841	0.00438688	0.00419815	0.00401753	0.00401753	0.00401753	0.00401753	0.00401753	0.00401753	0.00401753	27	1.53277e-07	7.14425e-09	6.80585e-10	9.89163e-11	1.90717e-11
	M20-24	73	0.89	1	0.89589	0.857347	0.820462	0.785164	0.751385	0.719058	0.688123	0.658518	0.630188	0.603076	0.57713	0.552301	0.528539	0.528539	0.528539	0.528539	0.528539	0.528539	0.528539	0.0201263	0.0180309	0.0172552	0.0165129	0.0158024	0.0151226	0.014472	0.0138494	0.0132535	0.0126833	0.0121377	0.0116155	0.0111158	0.0106375	0.0106375	0.0106375	0.0106375	0.0106375	0.0106375	0.0106375	73	4.14415e-07	1.93159e-08	1.8401e-09	2.6744e-10	5.15643e-11
	M25-29	235	0.89	1	0.89589	0.857347	0.820462	0.785164	0.751385	0.719058	0.688123	0.658518	0.630188	0.603076	0.57713	0.552301	0.528539	0.528539	0.528539	0.528539	0.528539	0.528539	0.528539	0.0450702	0.040378	0.0386408	0.0369784	0.0353875	0.0338651	0.0324081	0.0310139	0.0296796	0.0284027	0.0271808	0.0260114	0.0248923	0.0238214	0.0238214	0.0238214	0.0238214	0.0238214	0.0238214	0.0238214	235	1.33408e-06	6.21814e-08	5.92361e-09	8.60938e-10	1.65995e-10
	M30-34	821	0.89	1	0.89589	0.857347	0.820462	0.785164	0.751385	0.719058	0.688123	0.658518	0.630188	0.603076	0.57713	0.552301	0.528539	0.528539	0.528539	0.528539	0.528539	0.528539	0.528539	0.128578	0.115192	0.110236	0.105493	0.100955	0.0966115	0.092455	0.0884774	0.0846709	0.0810282	0.0775422	0.0742062	0.0710137	0.0679585	0.0679585	0.0679585	0.0679585	0.0679585	0.0679585	0.0679585	821	4.66075e-06	2.17238e-07	2.06948e-08	3.00779e-09	5.79922e-10
	M35-39	1725	0.89	1	0.89589	0.857347	0.820462	0.785164	0.751385	0.719058	0.688123	0.658518	0.630188	0.603076	0.57713	0.552301	0.528539	0.528539	0.528539	0.528539	0.528539	0.528539	0.528539	0.29711	0.266178	0.254727	0.243768	0.23328	0.223244	0.21364	0.204448	0.195653	0.187235	0.17918	0.171471	0.164094	0.157035	0.157035	0.157035	0.157035	0.157035	0.157035	0.157035	1725	9.79269e-06	4.56438e-07	4.34818e-08	6.31965e-09	1.21847e-09
	M40-44	3620	0.89	1	0.89589	0.857347	0.820462	0.785164	0.751385	0.719058	0.688123	0.658518	0.630188	0.603076	0.57713	0.552301	0.528539	0.528539	0.528539	0.528539	0.528539	0.528539	0.528539	0.708382	0.634632	0.607329	0.5812	0.556196	0.532267	0.509368	0.487454	0.466483	0.446413	0.427208	0.408828	0.39124	0.374408	0.374408	0.374408	0.374408	0.374408	0.374408	0.374408	3620	2.05505e-05	9.57859e-07	9.12488e-08	1.32621e-08	2.55702e-09
	M45-49	6336	0.89	1	0.89589	0.857347	0.820462	0.785164	0.751385	0.719058	0.688123	0.658518	0.630188	0.603076	0.57713	0.552301	0.528539	0.528539	0.528539	0.528539	0.528539	0.528539	0.528539	1.36948	1.2269	1.17412	1.12361	1.07527	1.02901	0.984735	0.94237	0.901827	0.863028	0.825899	0.790367	0.756364	0.723823	0.723823	0.723823	0.723823	0.723823	0.723823	0.723823	6336	3.5969e-05	1.67652e-06	1.59711e-07	2.32124e-08	4.4755e-09
	M50-54	10711	0.89	1	0.89589	0.857347	0.820462	0.785164	0.751385	0.719058	0.688123	0.658518	0.630188	0.603076	0.57713	0.552301	0.528539	0.528539	0.528539	0.528539	0.528539	0.528539	0.528539	2.5551	2.28909	2.19061	2.09636	2.00617	1.91986	1.83726	1.75822	1.68258	1.61019	1.54092	1.47462	1.41118	1.35047	1.35047	1.35047	1.35047	1.35047	1.35047	1.35047	10711	6.08055e-05	2.83415e-06	2.6999e-07	3.92405e-08	7.56582e-09
	M55-59	21275	0.89	1	0.89589	0.857347	0.820462	0.785164	0.751385	0.719058	0.688123	0.658518	0.630188	0.603076	0.57713	0.552301	0.528539	0.528539	0.528539	0.528539	0.528539	0.528539	0.528539	4.41021	3.95106	3.78108	3.61841	3.46274	3.31376	3.1712	3.03477	2.9042	2.77926	2.65969	2.54526	2.43576	2.33097	2.33097	2.33097	2.33097	2.33097	2.33097	2.33097	21275	0.000120776	5.62941e-06	5.36275e-07	7.79424e-08	1.50278e-08
	M60-64	31854	0.89	1	0.89589	0.857347	0.820462	0.785164	0.751385	0.719058	0.688123	0.658518	0.630188	0.603076	0.57713	0.552301	0.528539	0.528539	0.528539	0.528539	0.528539	0.528539	0.528539	7.63156	6.83704	6.5429	6.26141	5.99203	5.73424	5.48754	5.25145	5.02553	4.80932	4.60241	4.4044	4.21492	4.03358	4.03358	4.03358	4.03358	4.03358	4.03358	4.03358	31854	0.000180833	8.42863e-06	8.02939e-07	1.16699e-07	2.25004e-08
[truncated: 123 more rows]
[truncated: 61 more columns]

## Sheet: Fibre
No
	Population Characteristics
[truncated: 168 more rows]
[truncated: 58 more columns]

## Sheet: Fibre ONLY
No
	Population Characteristics
[truncated: 168 more rows]
[truncated: 58 more columns]

## Sheet: Salt
No
	Population Characteristics
[truncated: 317 more rows]
[truncated: 58 more columns]

## Sheet: Salt ONLY
No
[truncated: 318 more rows]
[truncated: 58 more columns]

[truncated: 13 more sheets: Fats, Fats ONLY, BMI, BMI ONLY, PA, PA ONLY, BMI and PA ONLY, Alcohol, Alcohol ONLY, Smoking, Smoking ONLY, Notes, Names]
